# Supplementary material for: Postural Control Can Be Well Maintained by Healthy, Young Adults in Difficult Visual Task, Even in Sway-Referenced Dynamic Conditions
Source: PLoS One. 2016 Oct 13;11(10):e0164400. doi: 10.1371/journal.pone.0164400 (PMC5063355; doi:10.1371/journal.pone.0164400)
Supplement: S1 File — (ZIP) [file pone.0164400.s001.zip › DATA_EYEBRAINN.xls]

## Sheet: Feuil1
SUJET	CATALOGUE	VIEWING	CONDITION	IMAGE	Position Label(ms)	Début Saccade(ms)	Début Saccade(°)	Fin Saccade(ms)	Fin Saccade(°)	Latence(ms)	Vitesse Moyenne(°.s-1)	Vitesse Max(°.s-1)	Numéro de la saccade	Description	Durée Fixation	Amplitude saccades	Amplitude saccades (ABS)	Direction
S01	A	FREE	STABLE	7	24014	24908	34.38	24921	16.89	894	-1345.2	-2558.42	37	saccade	4571	-17.49	17.49	Gauche
S01	A	FREE	STABLE	7	29019	29377	34.33	29479	-33.17	358	-661.76	-1530.92	43	saccade		-67.5	67.5	Gauche
S01	A	FREE	STABLE	7	14008	14913	62.74	14997	9.14	905	-638.13	-3152.42	46	saccade	-9621	-53.6	53.6	Gauche
S01	A	FREE	STABLE	7	5001	5235	26.26	5292	-3.2	234	-516.73	-999.32	5	saccade	9440	-29.46	29.46	Gauche
S01	A	FREE	MOBILE	10	14009	14641	16.96	14675	0.32	632	-489.45	-1517.03	27	saccade	-12733	-16.64	16.64	Gauche
S01	A	SEARCH	STABLE	2	1500	1842	3.98	1908	-26.75	342	-465.53	-803.32	5	saccade	26473	-30.73	30.73	Gauche
S01	A	SEARCH	MOBILE	4	27522	28305	-6.62	28315	-11.19	783	-457.15	-1300.69	45	saccade	-15738	-4.57	4.57	Gauche
S01	A	FREE	STABLE	7	11505	12452	59.56	12567	8.43	947	-444.6	-1361.83	45	saccade	-7614	-51.13	51.13	Gauche
S01	A	SEARCH	MOBILE	5	4002	4788	21.91	4838	0.5	786	-428.33	-764.04	7	saccade	7772	-21.41	21.41	Gauche
S01	A	FREE	MOBILE	10	11509	12506	22.89	12560	0.07	997	-422.51	-911.86	22	saccade	-10686	-22.82	22.82	Gauche
S01	A	FREE	STABLE	9	1498	1733	1.89	1820	-34.37	235	-416.76	-764.4	1	saccade	9132	-36.26	36.26	Gauche
S01	A	FREE	MOBILE	12	10848	10848	7.32	10865	0.32	-----	-411.77	-1622.97	22	saccade	3715	-7	7	Gauche
S01	A	FREE	STABLE	9	14008	14516	24.99	14563	5.73	508	-409.7	-672.37	18	saccade	-5430	-19.26	19.26	Gauche
S01	A	FREE	STABLE	7	7504	8993	36.42	9086	-1.31	1489	-405.69	-1312.75	11	saccade	13820	-37.73	37.73	Gauche
S01	A	FREE	STABLE	7	22515	22783	15.45	22813	3.33	268	-404.3	-921.23	33	saccade	-15355	-12.12	12.12	Gauche
S01	A	SEARCH	MOBILE	4	6504	7418	4.24	7428	0.32	914	-392.73	-1265.3	7	saccade	-614	-3.92	3.92	Gauche
S01	A	FREE	STABLE	7	6503	6718	-0.94	6804	-34.59	215	-391.23	-740.25	7	saccade	-4698	-33.65	33.65	Gauche
S01	A	FREE	STABLE	7	1498	1926	-1.42	2020	-35.94	428	-367.15	-649.11	1	saccade	24879	-34.52	34.52	Gauche
S01	A	FREE	STABLE	7	26517	26718	-2.67	26805	-34.61	201	-367.15	-604.66	39	saccade	-5515	-31.94	31.94	Gauche
S01	A	SEARCH	STABLE	2	20012	21149	29.82	21203	10.83	1137	-351.62	-744.98	40	saccade	2105	-18.99	18.99	Gauche
S01	A	SEARCH	STABLE	2	22514	23210	15.21	23254	-0.2	696	-350.35	-543.79	44	saccade	-1651	-15.41	15.41	Gauche
S01	A	FREE	STABLE	7	20013	21478	-2.15	21559	-30.5	1465	-350.01	-611.59	31	saccade	2966	-28.35	28.35	Gauche
S01	A	FREE	MOBILE	10	24019	24400	17.29	24444	2.37	381	-339.18	-546.86	42	saccade	-19496	-14.92	14.92	Gauche
S01	A	FREE	STABLE	9	4001	4871	17.53	4904	6.49	870	-334.68	-522.12	7	saccade	4553	-11.04	11.04	Gauche
S01	A	FREE	STABLE	7	9006	9314	-1.49	9424	-36.68	308	-319.88	-678.03	12	saccade	-4712	-35.19	35.19	Gauche
S01	A	SEARCH	STABLE	2	3999	4565	18.27	4602	6.46	566	-319.05	-612.26	12	saccade	393	-11.81	11.81	Gauche
S01	A	FREE	STABLE	7	4001	4891	47.36	4958	26.01	890	-318.7	-754.07	4	saccade	99	-21.35	21.35	Gauche
S01	A	SEARCH	STABLE	2	3999	4970	6.54	4990	0.32	971	-311.36	-976.86	13	saccade	1877	-6.22	6.22	Gauche
S01	A	SEARCH	STABLE	2	6502	6793	10.53	6847	-6.16	291	-309.05	-620.92	16	saccade	10296	-16.69	16.69	Gauche
S01	A	FREE	STABLE	7	16510	16982	-2.73	17089	-35.11	472	-302.57	-545.65	22	saccade	-12287	-32.38	32.38	Gauche
S01	A	SEARCH	MOBILE	6	4003	4645	9.88	4695	-4.53	642	-288.06	-638.26	5	saccade	4741	-14.41	14.41	Gauche
S01	A	SEARCH	STABLE	2	9005	9336	23.37	9386	8.98	331	-287.8	-576.67	21	saccade	-3145	-14.39	14.39	Gauche
S01	A	FREE	MOBILE	12	6174	6174	5.07	6191	0.32	-----	-279.47	-1516.33	8	saccade	15520	-4.75	4.75	Gauche
S01	A	SEARCH	MOBILE	4	21516	21650	26.95	21694	14.68	134	-278.84	-497.29	30	saccade	-13987	-12.27	12.27	Gauche
S01	A	FREE	MOBILE	12	7613	7613	7	7663	-6.94	-----	-278.79	-425.2	12	saccade	2903	-13.94	13.94	Gauche
S01	A	SEARCH	MOBILE	4	10007	10482	24.06	10516	14.61	475	-278.01	-459.84	14	saccade	-7158	-9.45	9.45	Gauche
S01	A	SEARCH	STABLE	2	2501	3290	11.79	3324	2.35	789	-277.9	-455.57	9	saccade	-819	-9.44	9.44	Gauche
S01	A	SEARCH	STABLE	3	1500	2424	25.62	2471	12.73	924	-274.28	-561.99	4	saccade	16470	-12.89	12.89	Gauche
S01	A	FREE	MOBILE	12	18864	18864	1.48	18894	-6.58	-----	-268.35	-593.48	39	saccade	-10626	-8.06	8.06	Gauche
S01	A	SEARCH	STABLE	3	7506	8178	16.34	8238	0.27	672	-267.9	-433.83	15	saccade	-3660	-16.07	16.07	Gauche
S01	A	SEARCH	STABLE	3	4003	4475	13.51	4518	2.02	472	-267.17	-589.54	9	saccade	23518	-11.49	11.49	Gauche
S01	A	SEARCH	STABLE	1	27518	27966	27.94	27993	20.79	448	-264.85	-529.93	41	saccade	-6252	-7.15	7.15	Gauche
S01	A	SEARCH	STABLE	1	21513	21677	4.84	21714	-4.92	164	-263.9	-555.14	31	saccade	-3454	-9.76	9.76	Gauche
S01	A	FREE	STABLE	7	17510	18213	2.95	18223	0.32	703	-263.14	-306.49	24	saccade	-3044	-2.63	2.63	Gauche
S01	A	FREE	STABLE	7	15011	15118	8.14	15169	-5.21	107	-261.83	-650.91	20	saccade	-4173	-13.35	13.35	Gauche
S01	A	SEARCH	STABLE	2	10005	10902	15.78	10945	4.59	897	-260.37	-529.99	26	saccade	18103	-11.19	11.19	Gauche
S01	A	FREE	MOBILE	12	28971	28971	12.05	29005	3.27	-----	-258.27	-498.68	54	saccade	-16157	-8.78	8.78	Gauche
S01	A	SEARCH	MOBILE	5	12506	12781	16.9	12814	8.59	275	-252.04	-411.96	22	saccade	-2047	-8.31	8.31	Gauche
S01	A	SEARCH	STABLE	2	10005	10684	27.34	10734	14.86	679	-249.65	-417.05	25	saccade	-9998	-12.48	12.48	Gauche
S01	A	FIXATION	MOBILE		676	676	-1.02	686	-3.49	-----	-247.09	-423.77	3	saccade	16909	-2.47	2.47	Gauche
S01	A	FIXATION	MOBILE		17575	17575	1.63	17585	-0.8	-----	-243.57	-295.84	41	saccade	-9552	-2.43	2.43	Gauche
S01	A	SEARCH	STABLE	1	7505	7973	1.69	8023	-10.36	468	-240.97	-454.02	14	saccade	-1910	-12.05	12.05	Gauche
S01	A	SEARCH	MOBILE	5	5002	6029	21.38	6063	13.2	1027	-240.51	-469.08	9	saccade	5029	-8.18	8.18	Gauche
S01	A	SEARCH	STABLE	1	10007	11034	29.77	11058	24.04	1027	-238.87	-352.08	19	saccade	9026	-5.73	5.73	Gauche
S01	A	FREE	STABLE	7	19013	19976	24.55	20060	4.75	963	-235.74	-1006.95	29	saccade	2022	-19.8	19.8	Gauche
S01	A	SEARCH	MOBILE	4	21516	21955	16.16	21998	6.04	439	-235.24	-465.82	31	saccade	-15075	-10.12	10.12	Gauche
S01	A	SEARCH	STABLE	3	6502	6837	24.15	6880	14.06	335	-234.72	-598.46	14	saccade	4294	-10.09	10.09	Gauche
S01	A	SEARCH	MOBILE	5	10007	11095	24.88	11131	16.47	1088	-233.62	-521.17	19	saccade	17504	-8.41	8.41	Gauche
S01	A	SEARCH	STABLE	1	27518	28562	19.88	28599	11.25	1044	-233.25	-567.89	43	saccade	-17723	-8.63	8.63	Gauche
S01	A	FREE	STABLE	9	10006	10796	0.77	10839	-9.17	790	-231.12	-433.21	16	saccade	-4298	-9.94	9.94	Gauche
S01	A	SEARCH	MOBILE	5	5002	6447	14.2	6498	2.49	1445	-229.44	-613.43	10	saccade	-1160	-11.71	11.71	Gauche
S01	A	SEARCH	STABLE	1	5002	5246	15.75	5287	6.37	244	-228.77	-488.46	10	saccade	18003	-9.38	9.38	Gauche
S01	A	SEARCH	STABLE	1	22516	23219	-2.13	23249	-8.94	703	-226.86	-465.22	34	saccade	-19223	-6.81	6.81	Gauche
S01	A	SEARCH	STABLE	3	2501	3973	18.05	3996	12.86	1472	-225.64	-366.02	8	saccade	15883	-5.19	5.19	Gauche
S01	A	FREE	STABLE	7	19013	19832	33.42	19856	28.03	819	-224.52	-447.29	28	saccade	-798	-5.39	5.39	Gauche
S01	A	FIXATION	MOBILE		19024	19024	1.16	19034	-1.05	-----	-221.22	-538.7	42	saccade	-15	-2.21	2.21	Gauche
S01	A	FREE	STABLE	7	17510	18999	49.2	19009	46.99	1489	-221.14	-392.65	26	saccade	243	-2.21	2.21	Gauche
S01	A	SEARCH	STABLE	3	19011	19175	14.52	19242	-0.07	164	-217.71	-378.47	29	saccade	7992	-14.59	14.59	Gauche
S01	A	SEARCH	MOBILE	4	26518	27120	1.32	27167	-8.87	602	-216.76	-321.07	41	saccade	-14383	-10.19	10.19	Gauche
S01	A	SEARCH	MOBILE	4	12510	12687	22.46	12737	11.68	177	-215.56	-557.52	19	saccade	-4074	-10.78	10.78	Gauche
S01	A	SEARCH	STABLE	3	7506	8566	0.37	8613	-9.66	1060	-213.23	-363.51	16	saccade	2328	-10.03	10.03	Gauche
S01	A	FIXATION	MOBILE		10884	10884	-0.15	10894	-2.28	-----	-212.69	-494.39	29	saccade	-285	-2.13	2.13	Gauche
S01	A	FREE	MOBILE	10	10007	10559	4.55	10599	-3.9	552	-211.24	-380.6	16	saccade	10948	-8.45	8.45	Gauche
S01	A	SEARCH	STABLE	2	20012	21484	11.37	21507	6.55	1472	-209.61	-335.74	41	saccade	-12108	-4.82	4.82	Gauche
S01	A	SEARCH	MOBILE	6	9005	9326	2.94	9376	-7.44	321	-207.75	-376.67	8	saccade		-10.38	10.38	Gauche
S01	A	FIXATION	MOBILE		7632	7632	0.2	7642	-1.87	-----	-207.37	-334.46	21	saccade	-5989	-2.07	2.07	Gauche
S01	A	SEARCH	MOBILE	5	1499	1630	7.87	1643	5.18	131	-207.03	-259.37	1	saccade	16390	-2.69	2.69	Gauche
S01	A	FREE	MOBILE	10	17511	17990	0.92	18020	-5.22	479	-204.44	-387.9	31	saccade	-9613	-6.14	6.14	Gauche
S01	A	FREE	STABLE	9	7504	8327	3.32	8377	-6.9	823	-204.37	-366.57	11	saccade	5541	-10.22	10.22	Gauche
S01	A	SEARCH	MOBILE	5	12506	13838	14.54	13868	8.44	1332	-203.51	-360.19	25	saccade	4550	-6.1	6.1	Gauche
S01	A	SEARCH	STABLE	1	17511	18361	15.21	18388	9.73	850	-203.06	-331.02	28	saccade	-15613	-5.48	5.48	Gauche
S01	A	SEARCH	STABLE	3	2501	2681	13.41	2748	-0.18	180	-202.82	-323.69	5	saccade	16149	-13.59	13.59	Gauche
S01	A	SEARCH	MOBILE	4	17512	18786	10.43	18830	1.51	1274	-202.71	-375.26	27	saccade	-12829	-8.92	8.92	Gauche
S01	A	SEARCH	STABLE	3	5003	5920	24.66	5957	17.16	917	-202.67	-387.37	12	saccade	23408	-7.5	7.5	Gauche
S01	A	SEARCH	STABLE	1	29020	29315	6.41	29328	3.79	295	-201.5	-342.83	44	saccade	-4044	-2.62	2.62	Gauche
S01	A	SEARCH	STABLE	3	25017	25244	14.18	25271	8.76	227	-200.98	-431.66	36	saccade	-18093	-5.42	5.42	Gauche
S01	A	FREE	MOBILE	12	7104	7104	5.74	7151	-3.69	-----	-200.6	-436.64	10	saccade	8159	-9.43	9.43	Gauche
S01	A	SEARCH	MOBILE	5	15009	15233	4.27	15263	-1.69	224	-198.82	-393.9	28	saccade	-10216	-5.96	5.96	Gauche
S01	A	SEARCH	STABLE	3	4003	4997	20.9	5017	16.98	994	-196.4	-404.47	11	saccade	7938	-3.92	3.92	Gauche
S01	A	SEARCH	MOBILE	4	12510	12915	11.73	12935	7.83	405	-194.97	-437.79	20	saccade	50	-3.9	3.9	Gauche
S01	A	SEARCH	STABLE	1	12510	12928	15.4	12965	8.2	418	-194.73	-389.75	21	saccade	13158	-7.2	7.2	Gauche
S01	A	SEARCH	MOBILE	4	25019	26040	11.49	26086	2.53	1021	-194.73	-405.98	39	saccade	3545	-8.96	8.96	Gauche
S01	A	FREE	STABLE	9	29020	29562	7.25	29585	2.8	542	-193.41	-315.02	26	saccade	-14038	-4.45	4.45	Gauche
S01	A	SEARCH	STABLE	1	15009	15504	10.89	15524	7.08	495	-190.56	-359.01	26	saccade	6676	-3.81	3.81	Gauche
S01	A	SEARCH	STABLE	3	21514	22153	24.42	22180	19.28	639	-190.41	-369.79	33	saccade	-7091	-5.14	5.14	Gauche
S01	A	SEARCH	STABLE	1	14009	14995	20.21	15062	7.51	986	-189.49	-332.67	24	saccade	175	-12.7	12.7	Gauche
S01	A	FREE	MOBILE	10	15009	15143	6.47	15170	1.39	134	-188.31	-341.48	28	saccade	9084	-5.08	5.08	Gauche
S01	A	SEARCH	STABLE	3	24017	24214	15.68	24227	13.24	197	-188	-238.65	35	saccade	-15504	-2.44	2.44	Gauche
S01	A	FREE	MOBILE	12	8653	8653	19.86	8710	9.19	-----	-187.2	-373.56	15	saccade	14108	-10.67	10.67	Gauche
S01	A	SEARCH	MOBILE	4	22517	22704	1.16	22761	-9.42	187	-185.55	-372.68	33	saccade	-19629	-10.58	10.58	Gauche
S01	A	SEARCH	MOBILE	5	2500	3062	5.24	3075	2.84	562	-184.93	-211.59	3	saccade	5477	-2.4	2.4	Gauche
S01	A	SEARCH	MOBILE	4	7505	8505	14.29	8539	8.05	1000	-183.6	-385.26	10	saccade	7208	-6.24	6.24	Gauche
S01	A	SEARCH	STABLE	3	15010	15672	8.15	15713	0.67	662	-182.47	-437.02	26	saccade	4565	-7.48	7.48	Gauche
S01	A	FREE	STABLE	7	20013	20207	4.23	20237	-1.22	194	-181.8	-415.35	30	saccade	-10242	-5.45	5.45	Gauche
S01	A	FREE	MOBILE	12	9921	9921	0.45	9965	-7.44	-----	-179.36	-323.75	19	saccade	-3670	-7.89	7.89	Gauche
S01	A	SEARCH	STABLE	3	5003	6238	17.4	6251	15.11	1235	-176.45	-183.43	13	saccade	13180	-2.29	2.29	Gauche
S01	A	SEARCH	STABLE	1	19014	19385	13.06	19418	7.25	371	-175.92	-401.9	30	saccade	-10505	-5.81	5.81	Gauche
S01	A	SEARCH	MOBILE	4	7505	8856	8.74	8880	4.53	1351	-175.54	-270.51	11	saccade	-4155	-4.21	4.21	Gauche
S01	A	FIXATION	MOBILE		4688	4688	0.91	4701	-1.37	-----	-175.15	-402.1	10	saccade	15022	-2.28	2.28	Gauche
S01	A	FREE	MOBILE	10	19014	19669	8.41	19710	1.25	655	-174.8	-378.54	35	saccade	-11850	-7.16	7.16	Gauche
S01	A	FREE	MOBILE	10	7505	7779	4.35	7819	-2.58	274	-173.08	-401.52	12	saccade	16701	-6.93	6.93	Gauche
S01	A	SEARCH	MOBILE	4	24015	24444	17.81	24480	11.61	429	-172.04	-347.2	36	saccade	-10138	-6.2	6.2	Gauche
S01	A	FREE	MOBILE	10	14009	14263	23.56	14306	16.23	254	-170.55	-338.58	26	saccade	-8639	-7.33	7.33	Gauche
S01	A	FREE	MOBILE	10	5002	5588	8.28	5624	2.16	586	-170.05	-329.22	8	saccade	5051	-6.12	6.12	Gauche
S01	A	FREE	STABLE	9	10006	10609	5.9	10639	0.85	603	-168.28	-337.9	15	saccade	2167	-5.05	5.05	Gauche
S01	A	FREE	STABLE	7	12509	12710	8.4	12776	-2.69	201	-168.06	-655.9	16	saccade	16716	-11.09	11.09	Gauche
S01	A	SEARCH	STABLE	3	29018	29410	17.04	29426	14.37	392	-167.37	-237.17	39	saccade	-8704	-2.67	2.67	Gauche
S01	A	FREE	STABLE	9	20013	20689	9.4	20706	6.55	676	-167.33	-227.22	24	saccade	5628	-2.85	2.85	Gauche
S01	A	SEARCH	STABLE	1	25019	26277	10.67	26317	4	1258	-166.72	-431.57	38	saccade	-11732	-6.67	6.67	Gauche
S01	A	FREE	MOBILE	12	14512	14512	18.28	14545	12.79	-----	-166.36	-410.45	31	saccade	-8814	-5.49	5.49	Gauche
S01	A	FIXATION	MOBILE		5685	5685	0.34	5698	-1.81	-----	-165.83	-208.6	15	saccade	23215	-2.15	2.15	Gauche
S01	A	SEARCH	MOBILE	5	27518	28877	18.37	28900	14.56	1359	-165.73	-283.25	43	saccade	-21532	-3.81	3.81	Gauche
S01	A	SEARCH	STABLE	2	6502	7302	-2.57	7345	-9.69	800	-165.42	-422.84	18	saccade	-5227	-7.12	7.12	Gauche
S01	A	FREE	MOBILE	10	1499	2018	5.6	2075	-3.79	519	-164.75	-328.5	1	saccade	10224	-9.39	9.39	Gauche
S01	A	SEARCH	MOBILE	4	11509	12225	24.65	12242	21.85	716	-164.49	-211.71	18	saccade	487	-2.8	2.8	Gauche
S01	A	FREE	MOBILE	12	12665	12665	-0.23	12712	-7.95	-----	-164.35	-281.32	26	saccade	-9031	-7.72	7.72	Gauche
S01	A	SEARCH	STABLE	1	2500	3610	12.66	3634	8.72	1110	-164.3	-288.42	5	saccade	4962	-3.94	3.94	Gauche
S01	A	FIXATION	MOBILE		8559	8559	-0.38	8572	-2.51	-----	-164.03	-235.55	24	saccade	11200	-2.13	2.13	Gauche
S01	A	FREE	MOBILE	11	19013	19739	2.17	19759	-1.05	726	-161.44	-260.91	12	saccade	3735	-3.22	3.22	Gauche
S01	A	SEARCH	STABLE	2	22514	23458	0.78	23474	-1.79	944	-160.62	-203.69	45	saccade	-9491	-2.57	2.57	Gauche
S01	A	FREE	MOBILE	11	12509	13951	3.39	13967	0.82	1442	-160.13	-196.42	10	saccade	-9585	-2.57	2.57	Gauche
S01	A	FIXATION	MOBILE		4353	4353	0.74	4366	-1.34	-----	-160.13	-253.1	8	saccade	19830	-2.08	2.08	Gauche
S01	A	SEARCH	MOBILE	5	24015	24146	3.88	24183	-2.01	131	-159.23	-414.74	37	saccade	-17968	-5.89	5.89	Gauche
S01	A	SEARCH	MOBILE	6	5003	6124	0.67	6178	-7.93	1121	-159.2	-345.3	7	saccade	1103	-8.6	8.6	Gauche
S01	A	SEARCH	MOBILE	5	6504	7194	0.23	7227	-4.99	690	-158.02	-232.49	12	saccade	2716	-5.22	5.22	Gauche
S01	A	SEARCH	MOBILE	5	9004	9877	16.23	9910	11.02	873	-157.86	-297.65	16	saccade	15334	-5.21	5.21	Gauche
S01	A	FREE	MOBILE	12	25171	25171	12.42	25211	6.12	-----	-157.58	-378.81	48	saccade	2113	-6.3	6.3	Gauche
S01	A	SEARCH	MOBILE	5	26518	27251	8.37	27284	3.24	733	-155.39	-247.84	40	saccade	-242	-5.13	5.13	Gauche
S01	A	FREE	STABLE	9	26517	26982	7.84	27009	3.66	465	-154.91	-330.33	25	saccade	-22552	-4.18	4.18	Gauche
S01	A	SEARCH	STABLE	1	4002	4393	8.72	4430	3.06	391	-152.92	-337.96	7	saccade	14095	-5.66	5.66	Gauche
S01	A	SEARCH	MOBILE	5	17511	18468	0.67	18488	-2.38	957	-152.47	-249.75	30	saccade	-14597	-3.05	3.05	Gauche
S01	A	FIXATION	MOBILE		3855	3855	-0.46	3871	-2.88	-----	-151.37	-354.55	7	saccade	11107	-2.42	2.42	Gauche
S01	A	SEARCH	MOBILE	4	14009	14939	-4.53	14962	-7.99	930	-150.6	-247.47	22	saccade	-8297	-3.46	3.46	Gauche
S01	A	FIXATION	MOBILE		6628	6628	0.13	6642	-1.96	-----	-149.45	-212.54	19	saccade	15778	-2.09	2.09	Gauche
S01	A	SEARCH	MOBILE	4	21516	22363	8.22	22406	1.8	847	-149.34	-357.67	32	saccade	-17859	-6.42	6.42	Gauche
S01	A	FIXATION	MOBILE		4490	4490	0.56	4504	-1.53	-----	-149.2	-345.31	9	saccade	7628	-2.09	2.09	Gauche
S01	A	SEARCH	MOBILE	5	11506	12088	24.14	12118	19.67	582	-149.07	-247.17	21	saccade	10432	-4.47	4.47	Gauche
S01	A	SEARCH	STABLE	1	21513	22480	1.86	22520	-4.08	967	-148.66	-392.54	33	saccade	7046	-5.94	5.94	Gauche
S01	A	SEARCH	MOBILE	5	29020	29499	12.41	29526	8.41	479	-148.3	-348.26	44	saccade	-23855	-4	4	Gauche
S01	A	SEARCH	STABLE	1	5002	5611	6.52	5644	1.63	609	-148.17	-287.88	11	saccade	15277	-4.89	4.89	Gauche
S01	A	SEARCH	STABLE	3	20015	20868	25.73	20888	22.77	853	-148.16	-241	32	saccade	5086	-2.96	2.96	Gauche
S01	A	SEARCH	STABLE	2	25017	25927	-1.11	25954	-5.11	910	-148.01	-259.41	48	saccade	-9961	-4	4	Gauche
S01	A	SEARCH	MOBILE	4	15012	15936	-5.7	15966	-10.09	924	-146.33	-302.7	24	saccade	-1255	-4.39	4.39	Gauche
S01	A	SEARCH	STABLE	1	14009	14654	24.28	14681	20.4	645	-143.7	-394.18	23	saccade	15337	-3.88	3.88	Gauche
S01	A	SEARCH	MOBILE	5	29020	29960	8.79	29991	4.33	940	-143.59	-251.06	45	saccade		-4.46	4.46	Gauche
S01	A	FREE	MOBILE	12	15572	15572	3.21	15606	-1.67	-----	-143.38	-303.35	34	saccade	-7510	-4.88	4.88	Gauche
S01	A	FREE	MOBILE	11	7504	8032	11.44	8062	7.15	528	-142.91	-333.47	7	saccade	6365	-4.29	4.29	Gauche
S01	A	SEARCH	STABLE	1	14009	14363	28.44	14397	23.61	354	-142.05	-238.64	22	saccade	-6025	-4.83	4.83	Gauche
S01	A	SEARCH	STABLE	1	7505	8318	-8.17	8338	-10.99	813	-140.52	-292.03	15	saccade	-2216	-2.82	2.82	Gauche
S01	A	FREE	STABLE	9	5001	6079	6.35	6102	3.14	1078	-139.69	-205.13	9	saccade	1893	-3.21	3.21	Gauche
S01	A	FREE	STABLE	9	7504	7945	7	7972	3.23	441	-139.61	-270.53	10	saccade	-2184	-3.77	3.77	Gauche
S01	A	FREE	MOBILE	11	5001	5740	5.52	5761	2.6	739	-139.37	-194.17	5	saccade	1196	-2.92	2.92	Gauche
S01	A	SEARCH	MOBILE	4	6504	6893	10.14	6936	4.2	389	-138.24	-358.37	6	saccade	8114	-5.94	5.94	Gauche
S01	A	FREE	MOBILE	12	14966	14966	6.87	15007	1.28	-----	-136.38	-378.12	33	saccade	-13134	-5.59	5.59	Gauche
S01	A	SEARCH	MOBILE	6	1500	1812	3.09	1832	0.38	312	-135.85	-206.73	1	saccade	21822	-2.71	2.71	Gauche
S01	A	SEARCH	MOBILE	5	22516	23570	14.77	23634	6.09	1054	-135.61	-316.49	36	saccade	-13259	-8.68	8.68	Gauche
S01	A	FREE	MOBILE	11	10006	10291	3.42	10311	0.72	285	-134.89	-244.74	9	saccade	-408	-2.7	2.7	Gauche
S01	A	FREE	MOBILE	10	9007	9863	6.96	9883	4.26	856	-134.66	-236.28	15	saccade	-6546	-2.7	2.7	Gauche
S01	A	SEARCH	MOBILE	6	2501	3300	17.08	3317	14.8	799	-134.45	-222.37	3	saccade	14099	-2.28	2.28	Gauche
S01	A	SEARCH	STABLE	2	16509	17375	-2.12	17399	-5.33	866	-133.81	-217.42	33	saccade	-12957	-3.21	3.21	Gauche
S01	A	SEARCH	STABLE	2	3999	4388	22.57	4418	18.56	389	-133.54	-296.93	11	saccade	2421	-4.01	4.01	Gauche
S01	A	SEARCH	MOBILE	5	6504	6782	3.03	6809	-0.57	278	-133.23	-226.79	11	saccade	6291	-3.6	3.6	Gauche
S01	A	SEARCH	STABLE	3	12508	13029	2.85	13073	-3.01	521	-133.13	-280.51	22	saccade	12814	-5.86	5.86	Gauche
S01	A	FREE	MOBILE	12	25796	25796	12.97	25843	6.72	-----	-132.96	-403.93	50	saccade	-23316	-6.25	6.25	Gauche
S01	A	SEARCH	STABLE	1	1499	2453	0.86	2480	-2.71	954	-132.19	-254.76	2	saccade	-2148	-3.57	3.57	Gauche
S01	A	FIXATION	MOBILE		258	258	5.16	305	-0.99	-----	-130.96	-404.96	1	saccade	2436	-6.15	6.15	Gauche
S01	A	SEARCH	MOBILE	5	2500	2667	8.16	2694	4.67	167	-129.33	-236.95	2	saccade	26793	-3.49	3.49	Gauche
S01	A	SEARCH	STABLE	2	29021	29443	-1.57	29460	-3.77	422	-129.07	-202.2	49	saccade		-2.2	2.2	Gauche
S01	A	SEARCH	STABLE	1	25019	25722	14.18	25752	10.32	703	-128.5	-224.25	37	saccade	-21780	-3.86	3.86	Gauche
S01	A	FREE	MOBILE	10	2500	3911	3.94	3942	0.01	1411	-126.7	-202.24	4	saccade	9177	-3.93	3.93	Gauche
S01	A	SEARCH	MOBILE	5	12506	13065	8.68	13088	5.82	559	-124.3	-271	23	saccade	-7075	-2.86	2.86	Gauche
S01	A	FREE	MOBILE	12	5937	5937	10.59	5990	4.09	-----	-122.67	-279.74	7	saccade	21171	-6.5	6.5	Gauche
S01	A	FREE	MOBILE	12	27078	27078	10.39	27108	6.77	-----	-120.55	-243.82	52	saccade	-2774	-3.62	3.62	Gauche
S01	A	FREE	MOBILE	12	24257	24257	2.59	24304	-3.03	-----	-119.74	-293.17	46	saccade	-18687	-5.62	5.62	Gauche
S01	A	FREE	STABLE	9	5001	5553	5.38	5570	3.35	552	-119.45	-190.57	8	saccade	4764	-2.03	2.03	Gauche
S01	A	FREE	STABLE	9	10006	10294	8.3	10317	5.57	288	-118.47	-175.5	14	saccade	-3917	-2.73	2.73	Gauche
S01	A	FREE	MOBILE	10	5002	6348	6.06	6377	2.67	1346	-116.69	-226.55	10	saccade	19444	-3.39	3.39	Gauche
S01	A	SEARCH	MOBILE	4	25019	25762	15	25792	11.5	743	-116.69	-258.18	38	saccade	-10946	-3.5	3.5	Gauche
S01	A	FREE	MOBILE	12	14762	14762	12.92	14816	6.64	-----	-116.39	-348.2	32	saccade	8255	-6.28	6.28	Gauche
S01	A	FREE	STABLE	7	22515	22981	3	23017	-1.14	466	-115.11	-343.49	34	saccade	6658	-4.14	4.14	Gauche
S01	A	SEARCH	STABLE	1	29020	29616	4.22	29639	1.59	596	-114.57	-227.35	45	saccade		-2.63	2.63	Gauche
S01	A	FREE	STABLE	9	17511	18631	5.71	18651	3.44	1120	-113.5	-167.36	21	saccade	-3816	-2.27	2.27	Gauche
S01	A	SEARCH	MOBILE	5	14009	14781	1.42	14815	-2.43	772	-113.39	-254.81	26	saccade	-2832	-3.85	3.85	Gauche
S01	A	SEARCH	STABLE	2	11507	11922	0.38	11949	-2.68	415	-113.32	-291.03	27	saccade	5472	-3.06	3.06	Gauche
S01	A	SEARCH	MOBILE	5	16511	17371	0.18	17394	-2.42	860	-113	-150.87	29	saccade	-11652	-2.6	2.6	Gauche
S01	A	SEARCH	STABLE	2	5003	5692	3.57	5719	0.53	689	-112.6	-225.55	14	saccade	12563	-3.04	3.04	Gauche
S01	A	FREE	MOBILE	12	18229	18229	4.79	18255	1.9	-----	-111.21	-266.36	38	saccade	-13387	-2.89	2.89	Gauche
S01	A	FREE	MOBILE	10	4002	4808	5.15	4842	1.43	806	-109.41	-201.06	6	saccade	9709	-3.72	3.72	Gauche
S01	A	SEARCH	MOBILE	4	14009	14487	-1.2	14517	-4.47	478	-109.02	-248.83	21	saccade	-1081	-3.27	3.27	Gauche
S01	A	FREE	MOBILE	10	12510	13370	7.87	13406	3.95	860	-108.74	-226.18	24	saccade	10505	-3.92	3.92	Gauche
S01	A	FREE	MOBILE	10	22517	23852	9.8	23875	7.31	1335	-108.12	-178.18	41	saccade	4245	-2.49	2.49	Gauche
S01	A	SEARCH	MOBILE	4	27522	28060	-6.11	28097	-10.05	538	-106.6	-210.59	43	saccade	-25270	-3.94	3.94	Gauche
S01	A	FREE	MOBILE	11	2502	2763	2.17	2790	-0.69	261	-106.11	-194.37	3	saccade	16121	-2.86	2.86	Gauche
S01	A	SEARCH	STABLE	2	17512	18847	-1.45	18884	-5.38	1335	-106.06	-295.98	35	saccade	-15226	-3.93	3.93	Gauche
S01	A	SEARCH	MOBILE	4	2500	3574	3.64	3621	-1.31	1074	-105.27	-241.21	2	saccade	5575	-4.95	4.95	Gauche
S01	A	FREE	MOBILE	12	9105	9105	7.66	9149	3.03	-----	-105.21	-249.96	17	saccade	-1032	-4.63	4.63	Gauche
S01	A	SEARCH	MOBILE	5	7505	8050	-6.03	8073	-8.45	545	-105.09	-158.13	13	saccade	14729	-2.42	2.42	Gauche
S01	A	FREE	MOBILE	12	22752	22752	5.21	22779	2.42	-----	-103.65	-168.14	44	saccade	-19981	-2.79	2.79	Gauche
S01	A	FREE	MOBILE	10	2500	2737	3.89	2771	0.37	237	-103.57	-217.76	2	saccade	18705	-3.52	3.52	Gauche
S01	A	FREE	MOBILE	11	20013	21422	2.32	21442	0.25	1409	-103.47	-219.02	14	saccade	-12514	-2.07	2.07	Gauche
S01	A	FREE	MOBILE	12	8884	8884	10.12	8908	7.65	-----	-103.18	-209.53	16	saccade	2829	-2.47	2.47	Gauche
S01	A	SEARCH	STABLE	1	11506	11687	20.73	11713	18.07	181	-102	-159.8	20	saccade	5712	-2.66	2.66	Gauche
S01	A	SEARCH	STABLE	3	16512	17372	17.72	17399	14.97	860	-102	-211.04	28	saccade	-14211	-2.75	2.75	Gauche
S01	A	FREE	STABLE	9	2502	3114	9.8	3161	5.05	612	-100.99	-197.23	3	saccade	20862	-4.75	4.75	Gauche
S01	A	SEARCH	STABLE	2	22514	23950	-2.93	23976	-5.53	1436	-100.3	-177.51	46	saccade	-195	-2.6	2.6	Gauche
S01	A	SEARCH	MOBILE	4	22517	23734	7.54	23755	5.45	1217	-99.51	-174.46	35	saccade	-4322	-2.09	2.09	Gauche
S01	A	FREE	MOBILE	11	19013	19361	6.25	19412	1.27	348	-97.73	-252	11	saccade	952	-4.98	4.98	Gauche
S01	A	FREE	MOBILE	12	20269	20269	2.13	20313	-2.03	-----	-94.59	-215.64	41	saccade	-4555	-4.16	4.16	Gauche
S01	A	FREE	STABLE	9	15008	15687	4.75	15714	2.2	679	-94.3	-158.5	19	saccade	7055	-2.55	2.55	Gauche
S01	A	SEARCH	STABLE	3	22514	22712	20.05	22742	17.24	198	-93.64	-198.75	34	saccade	-9923	-2.81	2.81	Gauche
S01	A	SEARCH	STABLE	2	12507	12752	-4.11	12789	-7.57	245	-93.5	-190.73	29	saccade	4683	-3.46	3.46	Gauche
S01	A	FREE	MOBILE	10	16511	17411	4	17435	1.77	900	-93.11	-143.31	30	saccade	516	-2.23	2.23	Gauche
S01	A	FREE	MOBILE	12	17904	17904	5.68	17927	3.54	-----	-92.97	-248.25	37	saccade	-4078	-2.14	2.14	Gauche
S01	A	FREE	MOBILE	12	13782	13782	11.97	13826	7.94	-----	-91.43	-263.67	29	saccade	12352	-4.03	4.03	Gauche
S01	A	SEARCH	STABLE	3	25017	26107	9.82	26134	7.4	1090	-89.71	-257.77	37	saccade	-16206	-2.42	2.42	Gauche
S01	A	SEARCH	STABLE	3	9005	9878	-9.81	9901	-11.84	873	-88.41	-209.91	19	saccade	-6141	-2.03	2.03	Gauche
S01	A	SEARCH	MOBILE	5	2500	3704	-1.33	3737	-4.25	1204	-88.28	-177.06	4	saccade	17658	-2.92	2.92	Gauche
S01	A	FREE	MOBILE	10	20014	21322	4.23	21362	0.7	1308	-88.2	-199.28	37	saccade	5491	-3.53	3.53	Gauche
S01	A	FREE	MOBILE	12	26773	26773	13.75	26813	10.23	-----	-87.92	-265.06	51	saccade	-14336	-3.52	3.52	Gauche
S01	A	FREE	MOBILE	12	12397	12397	2.93	12437	-0.57	-----	-87.52	-169.15	25	saccade	-8781	-3.5	3.5	Gauche
S01	A	FREE	STABLE	9	2502	3593	5.52	3616	3.52	1091	-87.13	-173.26	4	saccade	-684	-2	2	Gauche
S01	A	SEARCH	STABLE	2	2501	2882	6.56	2909	4.25	381	-85.49	-168.37	7	saccade	4045	-2.31	2.31	Gauche
S01	A	FREE	MOBILE	12	6900	6900	7.88	6927	5.66	-----	-82.15	-213.96	9	saccade	-1061	-2.22	2.22	Gauche
S01	A	SEARCH	STABLE	1	5002	5812	2.61	5839	0.42	810	-81.34	-168.39	12	saccade	605	-2.19	2.19	Gauche
S01	A	FIXATION	MOBILE		6401	6401	0.04	6417	-1.26	-----	-81.12	-45.3	17	saccade	6814	-1.3	1.3	Gauche
S01	A	FREE	STABLE	7	12509	13171	0.32	13215	-3.19	662	-79.77	-239.3	18	saccade	-1871	-3.51	3.51	Gauche
S01	A	FREE	MOBILE	12	11263	11263	9.13	11300	6.33	-----	-75.63	-133.8	23	saccade	977	-2.8	2.8	Gauche
S01	A	SEARCH	STABLE	2	11507	12203	-2.22	12240	-4.99	696	-74.94	-200.32	28	saccade	-1769	-2.77	2.77	Gauche
S01	A	SEARCH	STABLE	1	10007	10372	-6.26	10434	-10.86	365	-74.19	-294.4	18	saccade	19422	-4.6	4.6	Gauche
S01	A	FREE	MOBILE	12	29757	29757	3.83	29794	1.09	-----	-73.96	-187.42	55	saccade		-2.74	2.74	Gauche
S01	A	FIXATION	MOBILE		11175	11175	-0.08	11201	-1.99	-----	-73.35	207.6	31	saccade	17073	-1.91	1.91	Gauche
S01	A	SEARCH	STABLE	1	27518	28217	20.84	28248	18.64	699	-70.9	-159.52	42	saccade	-22391	-2.2	2.2	Gauche
S01	A	FREE	MOBILE	12	5773	5773	14.69	5826	11.02	-----	-69.4	-295.53	6	saccade	3623	-3.67	3.67	Gauche
S01	A	FREE	MOBILE	12	9363	9363	2.77	9396	0.48	-----	-69.38	-169.66	18	saccade	16237	-2.29	2.29	Gauche
S01	A	FREE	STABLE	7	25018	25563	0.32	25600	-2.2	545	-68.06	-118.77	38	saccade	-13731	-2.52	2.52	Gauche
S01	A	FREE	MOBILE	12	11788	11788	6.18	11832	3.2	-----	-67.77	-203.01	24	saccade	-6791	-2.98	2.98	Gauche
S01	A	FREE	MOBILE	12	4956	4956	1.37	4997	-1.27	-----	-64.41	-108.88	3	saccade	17442	-2.64	2.64	Gauche
S01	A	FREE	MOBILE	10	21516	22353	5.91	22398	3.07	837	-63.2	-146.21	39	saccade	-17768	-2.84	2.84	Gauche
S01	A	FREE	MOBILE	12	4548	4548	6.03	4585	3.81	-----	-60.14	-140.1	1	saccade	18840	-2.22	2.22	Gauche
S01	A	FIXATION	MOBILE		23317	23317	4.23	23388	0.12	-----	-57.82	-127.7	45	saccade	-1412	-4.11	4.11	Gauche
S01	A	FREE	MOBILE	12	21855	21855	5.26	21905	2.38	-----	-57.61	-120.86	43	saccade	-10546	-2.88	2.88	Gauche
S01	A	FIXATION	MOBILE		11282	11282	-0.14	11309	-1.64	-----	-55.21	-76.55	32	saccade	1455	-1.5	1.5	Gauche
S01	A	FIXATION	MOBILE		12671	12671	2.47	12737	-1.15	-----	-54.8	-120.73	34	saccade	-7645	-3.62	3.62	Gauche
S01	A	FIXATION	MOBILE		5009	5009	0.68	5026	-0.25	-----	-54.56	-89.25	12	saccade	-233	-0.93	0.93	Gauche
S01	A	FREE	MOBILE	12	4729	4729	3.53	4776	1.28	-----	-47.75	-172.46	2	saccade	-2916	-2.25	2.25	Gauche
S01	A	FREE	MOBILE	11	1498	1710	0.32	1813	-4.28	212	-44.6	-268.12	1	saccade	8686	-4.6	4.6	Gauche
S01	A	FIXATION	MOBILE		10385	10385	-0.77	10396	-1.26	-----	-44.06	-121.16	28	saccade	13611	-0.49	0.49	Gauche
S01	A	FREE	MOBILE	11	22515	23958	0.31	23996	-1.18	1443	-39.21	-154.23	21	saccade	2947	-1.49	1.49	Gauche
S01	A	FREE	MOBILE	11	26517	26851	2.17	26905	0.33	334	-33.99	-166.88	23	saccade	-18151	-1.84	1.84	Gauche
S01	A	FIXATION	MOBILE		8689	8689	-1.5	8700	-1.87	-----	-33.29	-39.24	25	saccade	8551	-0.37	0.37	Gauche
S01	A	FIXATION	MOBILE		17165	17165	2.2	17240	0.78	-----	-18.82	-104.28	39	saccade	-10661	-1.42	1.42	Gauche
S01	A	FIXATION	MOBILE		6481	6481	-1.02	6504	-1.43	-----	-17.61	-96.43	18	saccade	243	-0.41	0.41	Gauche
S01	A	FIXATION	MOBILE		6713	6713	-1.02	6724	-1.19	-----	-15.5	-56.82	20	saccade	18237	-0.17	0.17	Gauche
S01	A	FIXATION	MOBILE		24834	24834	1.05	24950	0.14	-----	-7.91	-25.71	46	saccade	-9590	-0.91	0.91	Gauche
S01	A	FIXATION	MOBILE		15196	15196	-0.34	15244	-0.2	-----	2.97	12.97	37	saccade	14636	0.14	0.14	Droite
S01	A	FREE	MOBILE	11	29019	29638	1.59	29832	3.65	619	10.62	92.3	25	saccade		2.06	2.06	Droite
S01	A	FIXATION	MOBILE		420	420	-1.24	430	-1.03	-----	20.78	22.27	2	saccade	1878	0.21	0.21	Droite
S01	A	FIXATION	MOBILE		2276	2276	-1.75	2298	-1.29	-----	20.91	40.6	4	saccade	3154	0.46	0.46	Droite
S01	A	FIXATION	MOBILE		5415	5415	-0.15	5430	0.24	-----	25.94	-25.47	14	saccade	12016	0.39	0.39	Droite
S01	A	FIXATION	MOBILE		17420	17420	-0.66	17431	-0.36	-----	26.56	67.72	40	saccade	-10742	0.3	0.3	Droite
S01	A	SEARCH	STABLE	1	6504	6514	-13.27	6678	-8.88	10	26.76	2299.7	13	saccade	2882	4.39	4.39	Droite
S01	A	FIXATION	MOBILE		9370	9370	-1.38	9396	-0.52	-----	33.12	58.46	26	saccade	18449	0.86	0.86	Droite
S01	A	FREE	MOBILE	11	27521	27772	-0.12	27819	1.66	251	37.93	114.83	24	saccade	-5816	1.78	1.78	Droite
S01	A	FREE	MOBILE	11	21515	21911	0.56	21956	2.42	396	41.52	130.14	20	saccade	-10815	1.86	1.86	Droite
S01	A	FIXATION	MOBILE		11086	11086	-1.31	11096	-0.88	-----	42.9	142.99	30	saccade	15156	0.43	0.43	Droite
S01	A	FREE	MOBILE	11	25018	26207	-0.18	26242	1.36	1189	43.91	123.67	22	saccade	-6871	1.54	1.54	Droite
S01	A	FREE	MOBILE	12	19259	19259	-6.47	19336	-1.85	-----	59.93	245.09	40	saccade	-12933	4.62	4.62	Droite
S01	A	FIXATION	MOBILE		6313	6313	-1.34	6326	-0.52	-----	63.49	157.22	16	saccade	-1087	0.82	0.82	Droite
S01	A	FIXATION	MOBILE		5212	5212	-0.86	5226	0.12	-----	69.63	174.59	13	saccade	11772	0.98	0.98	Droite
S01	A	FREE	MOBILE	12	16940	16940	-3.08	16984	0.03	-----	70.66	248.7	35	saccade	-3849	3.11	3.11	Droite
S01	A	FREE	STABLE	7	12509	13047	-2.84	13091	0.32	538	71.75	175.94	17	saccade	287	3.16	3.16	Droite
S01	A	SEARCH	STABLE	2	12507	13307	-7.46	13334	-5.39	800	76.74	150.59	30	saccade	-3095	2.07	2.07	Droite
S01	A	FREE	MOBILE	12	10162	10162	-7.97	10212	-3.96	-----	80.2	247.62	20	saccade	8408	4.01	4.01	Droite
S01	A	FREE	MOBILE	10	17511	18381	-4.51	18570	11.06	870	82.38	345.56	32	saccade	-14992	15.57	15.57	Droite
S01	A	FREE	STABLE	7	2502	3365	-1.72	3389	0.32	863	84.63	360.53	3	saccade	19810	2.04	2.04	Droite
S01	A	FREE	MOBILE	10	22517	23135	4.57	23175	8.28	618	92.81	179.32	40	saccade	-17371	3.71	3.71	Droite
S01	A	FREE	STABLE	7	5001	5741	-1.83	5764	0.32	740	93.42	200.98	6	saccade	-2261	2.15	2.15	Droite
S01	A	FREE	MOBILE	10	2500	3457	2.21	3480	4.39	957	94.87	177.24	3	saccade	20675	2.18	2.18	Droite
S01	A	SEARCH	STABLE	1	24015	24106	-9.75	24132	-7.21	91	97.94	189.42	35	saccade	-12401	2.54	2.54	Droite
S01	A	SEARCH	STABLE	3	11507	11681	-7.44	11705	-5.07	174	98.82	166.37	20	saccade	17059	2.37	2.37	Droite
S01	A	FREE	MOBILE	12	28677	28677	5.8	28740	12.05	-----	99.23	353.94	53	saccade	-13380	6.25	6.25	Droite
S01	A	SEARCH	MOBILE	4	15012	15273	-7.25	15297	-4.84	261	100.58	142.69	23	saccade	8396	2.41	2.41	Droite
S01	A	FREE	MOBILE	12	23642	23642	2.19	23669	4.92	-----	100.77	152.05	45	saccade	-22139	2.73	2.73	Droite
S01	A	FREE	MOBILE	10	1	1479	0.5	1503	2.93	1478	101.24	210.67	0	saccade	20298	2.43	2.43	Droite
S01	A	FREE	MOBILE	10	21516	21727	0.87	21777	6.03	211	103.18	253.95	38	saccade	5451	5.16	5.16	Droite
S01	A	SEARCH	STABLE	3	26519	27155	14.35	27178	16.73	636	103.31	198.13	38	saccade	-20351	2.38	2.38	Droite
S01	A	FREE	MOBILE	11	6503	6771	1.46	6804	4.96	268	105.89	242.22	6	saccade	118	3.5	3.5	Droite
S01	A	FREE	MOBILE	10	6504	6856	3.39	6889	6.89	352	106.02	226.26	11	saccade	-542	3.5	3.5	Droite
S01	A	SEARCH	MOBILE	4	5002	6253	11.27	6314	17.78	1251	106.74	251.55	5	saccade	2873	6.51	6.51	Droite
S01	A	FREE	STABLE	9	9006	9096	4.53	9126	7.77	90	108.03	193.81	13	saccade	11566	3.24	3.24	Droite
S01	A	FREE	MOBILE	11	20013	20632	-0.42	20662	2.82	619	108.04	229.66	13	saccade	-15401	3.24	3.24	Droite
S01	A	FREE	MOBILE	12	5191	5191	-0.9	5231	3.43	-----	108.14	216.94	4	saccade	16663	4.33	4.33	Droite
S01	A	SEARCH	MOBILE	5	21513	21804	-1.96	21854	3.44	291	108.17	302.32	33	saccade	-6338	5.4	5.4	Droite
S01	A	FREE	STABLE	7	15011	15419	-4.78	15466	0.32	408	108.4	326.68	21	saccade	10898	5.1	5.1	Droite
S01	A	SEARCH	MOBILE	4	25019	26294	2.87	26317	5.38	1275	108.92	201.07	40	saccade	-21265	2.51	2.51	Droite
S01	A	SEARCH	STABLE	1	4002	4975	9.22	5029	15.11	973	109.04	309.08	9	saccade	14644	5.89	5.89	Droite
S01	A	SEARCH	MOBILE	5	19010	19576	-4.68	19619	0.03	566	109.54	199.44	31	saccade	-9424	4.71	4.71	Droite
S01	A	SEARCH	STABLE	2	10005	10129	20.83	10152	23.39	124	111.2	170.77	23	saccade	10103	2.56	2.56	Droite
S01	A	FREE	MOBILE	10	20014	20198	1.16	20232	4.95	184	111.26	198.69	36	saccade	-5911	3.79	3.79	Droite
S01	A	FREE	MOBILE	12	14197	14197	7.48	14287	17.58	-----	112.18	396.91	30	saccade	-2955	10.1	10.1	Droite
S01	A	FREE	MOBILE	10	10007	11218	5.4	11242	8.11	1211	113.09	186.13	18	saccade	18541	2.71	2.71	Droite
S01	A	FREE	STABLE	9	29020	29732	2.46	29759	5.53	712	113.63	285.17	27	saccade		3.07	3.07	Droite
S01	A	FREE	MOBILE	10	5002	5895	2.64	5919	5.42	893	115.62	217.27	9	saccade	16294	2.78	2.78	Droite
S01	A	SEARCH	STABLE	1	21513	22162	-2.22	22189	0.91	649	115.86	205.45	32	saccade	-11375	3.13	3.13	Droite
S01	A	SEARCH	MOBILE	4	10007	10760	14.33	10787	17.46	753	116.11	261.25	15	saccade	6746	3.13	3.13	Droite
S01	A	FREE	MOBILE	12	17476	17476	1.65	17506	5.17	-----	117.43	188.18	36	saccade	-7981	3.52	3.52	Droite
S01	A	SEARCH	STABLE	1	9007	9475	-2.44	9495	-0.04	468	119.67	184.2	17	saccade	3183	2.4	2.4	Droite
S01	A	FREE	STABLE	9	12509	12578	12.35	12658	21.94	69	119.89	442.07	28	saccade		9.59	9.59	Droite
S01	A	FREE	MOBILE	11	1498	2335	-2.46	2368	1.52	837	120.78	351.47	2	saccade	17265	3.98	3.98	Droite
S01	A	SEARCH	STABLE	2	19011	19570	-4.44	19600	-0.79	559	121.74	251.02	36	saccade	1680	3.65	3.65	Droite
S01	A	FREE	MOBILE	12	21226	21226	-1.43	21250	1.5	-----	122.01	230.08	42	saccade	5202	2.93	2.93	Droite
S01	A	FREE	MOBILE	10	25019	26394	3.6	26428	7.76	1375	122.35	206.3	44	saccade		4.16	4.16	Droite
S01	A	SEARCH	STABLE	1	15009	15186	7.98	15210	10.96	177	123.98	234.3	25	saccade	-1494	2.98	2.98	Droite
S01	A	SEARCH	STABLE	3	12508	13662	0.59	13692	4.31	1154	124.1	292.6	24	saccade	-1823	3.72	3.72	Droite
S01	A	FREE	MOBILE	10	11509	11804	-1.97	11839	2.4	295	124.78	293.32	19	saccade	8197	4.37	4.37	Droite
S01	A	FIXATION	MOBILE		19984	19984	-1.11	20001	1.02	-----	125.33	446.67	43	saccade	9528	2.13	2.13	Droite
S01	A	SEARCH	MOBILE	4	29021	29492	-10.84	29512	-8.32	471	126.03	229.05	46	saccade		2.52	2.52	Droite
S01	A	SEARCH	MOBILE	4	27522	27836	-10.76	27870	-6.46	314	126.74	263.03	42	saccade	-20718	4.3	4.3	Droite
S01	A	SEARCH	STABLE	2	6502	7101	-4.83	7118	-2.66	599	127.52	246.87	17	saccade	8310	2.17	2.17	Droite
S01	A	SEARCH	STABLE	2	15010	15378	-5.53	15411	-1.3	368	128.19	248.21	32	saccade	5273	4.23	4.23	Droite
S01	A	SEARCH	STABLE	3	20015	20634	24.47	20651	26.67	619	129.38	180.92	31	saccade	-16340	2.2	2.2	Droite
S01	A	SEARCH	MOBILE	6	4003	4274	6.4	4294	9	271	129.98	236.01	4	saccade	21348	2.6	2.6	Droite
S01	A	FREE	MOBILE	12	25572	25572	6.18	25622	12.73	-----	131.1	329.59	49	saccade	-17891	6.55	6.55	Droite
S01	A	FREE	STABLE	7	7504	7621	-9.73	7681	-1.84	117	131.57	475.93	9	saccade	15317	7.89	7.89	Droite
S01	A	SEARCH	MOBILE	5	22516	22921	10.71	22938	12.97	405	132.69	239.92	35	saccade	-18198	2.26	2.26	Droite
S01	A	FREE	MOBILE	11	4001	4693	-0.57	4723	3.42	692	132.88	235.76	4	saccade	8908	3.99	3.99	Droite
S01	A	FREE	MOBILE	12	13555	13555	5.71	13601	11.83	-----	133.03	288.44	28	saccade	-2139	6.12	6.12	Droite
S01	A	SEARCH	MOBILE	4	10007	11399	22.88	11416	25.15	1392	133.37	201.86	17	saccade	3640	2.27	2.27	Droite
S01	A	SEARCH	MOBILE	5	14009	14996	-2.32	15039	3.47	987	134.62	288.09	27	saccade	-12018	5.79	5.79	Droite
S01	A	SEARCH	MOBILE	4	2500	2955	2.89	2978	5.99	455	134.71	273.39	1	saccade	23412	3.1	3.1	Droite
S01	A	SEARCH	MOBILE	5	25016	26351	8.14	26367	10.3	1335	134.88	255.69	39	saccade	-14336	2.16	2.16	Droite
S01	A	FREE	MOBILE	10	11509	11995	2.82	12015	5.55	486	136.33	176.61	20	saccade	-8818	2.73	2.73	Droite
S01	A	SEARCH	STABLE	2	2501	3123	4.62	3177	12	622	136.71	253.62	8	saccade	-262	7.38	7.38	Droite
S01	A	SEARCH	STABLE	1	2500	2817	-2.79	2861	3.24	317	137.03	244.6	3	saccade	8231	6.03	6.03	Droite
S01	A	SEARCH	MOBILE	4	10007	11011	17.85	11048	22.95	1004	137.92	321.62	16	saccade	-2680	5.1	5.1	Droite
S01	A	SEARCH	MOBILE	4	7505	8311	11.14	8331	13.91	806	138.55	304.96	9	saccade	2226	2.77	2.77	Droite
S01	A	FREE	MOBILE	12	10463	10463	-2.79	10537	7.47	-----	138.64	387.33	21	saccade	-6120	10.26	10.26	Droite
S01	A	FREE	MOBILE	10	4002	4303	-0.61	4343	4.97	301	139.29	399.78	5	saccade	4566	5.58	5.58	Droite
S01	A	FREE	MOBILE	11	7504	8839	5.26	8869	9.44	1335	139.29	259.42	8	saccade	4520	4.18	4.18	Droite
S01	A	SEARCH	MOBILE	5	12506	13316	6.26	13359	12.27	810	139.8	265.06	24	saccade	-11657	6.01	6.01	Droite
S01	A	FREE	MOBILE	11	1498	1639	-0.86	1659	2.04	141	145.17	211.59	0	saccade	25658	2.9	2.9	Droite
S01	A	SEARCH	STABLE	1	26518	27267	19.14	27297	23.58	749	148.2	218.99	40	saccade	-16751	4.44	4.44	Droite
S01	A	SEARCH	MOBILE	5	10007	10499	18.56	10516	21.08	492	148.35	216.98	18	saccade	-96	2.52	2.52	Droite
S01	A	SEARCH	STABLE	2	10005	10376	23.58	10403	27.59	371	148.56	326.04	24	saccade	2619	4.01	4.01	Droite
S01	A	FREE	MOBILE	10	12510	12955	1.06	12995	7.15	445	152.24	296.57	23	saccade	14694	6.09	6.09	Droite
S01	A	SEARCH	MOBILE	5	27518	27625	3.9	27649	7.57	107	153.03	228.62	41	saccade	-9030	3.67	3.67	Droite
S01	A	SEARCH	MOBILE	4	17512	18559	3.78	18595	9.33	1047	154.14	262.26	26	saccade	1792	5.55	5.55	Droite
S01	A	FREE	STABLE	9	20013	20328	5.29	20351	8.85	315	154.55	323.24	23	saccade	2638	3.56	3.56	Droite
S01	A	SEARCH	STABLE	2	22514	22946	11.97	22966	15.1	432	156.16	322.43	43	saccade	-18108	3.13	3.13	Droite
S01	A	SEARCH	STABLE	1	4002	4808	4.14	4838	8.83	806	156.32	624.3	8	saccade	12336	4.69	4.69	Droite
S01	A	FIXATION	MOBILE		17132	17132	0.32	17144	2.2	-----	156.65	313.3	38	saccade	-13271	1.88	1.88	Droite
S01	A	SEARCH	STABLE	1	2500	3841	7.42	3861	10.56	1341	156.79	229.77	6	saccade	12965	3.14	3.14	Droite
S01	A	FREE	MOBILE	10	16511	16779	1.81	16806	6.08	268	158.18	343.77	29	saccade	4096	4.27	4.27	Droite
S01	A	SEARCH	STABLE	2	20012	20838	24.29	20875	30.2	826	159.7	385.79	39	saccade	-13433	5.91	5.91	Droite
S01	A	FREE	MOBILE	12	7345	7345	-2.98	7405	6.7	-----	161.26	408.9	11	saccade	6066	9.68	9.68	Droite
S01	A	FREE	MOBILE	12	13327	13327	-8.06	13411	5.5	-----	161.43	415.32	27	saccade	11498	13.56	13.56	Droite
S01	A	SEARCH	MOBILE	4	24015	24788	12.08	24825	18.06	773	161.65	318.9	37	saccade	3520	5.98	5.98	Droite
S01	A	FIXATION	MOBILE		28278	28278	0.1	28308	5.05	-----	165.06	374.52	47	saccade	-17327	4.95	4.95	Droite
S01	A	FREE	MOBILE	10	10007	10907	-2.58	10951	4.72	900	165.9	320.7	17	saccade	9525	7.3	7.3	Droite
S01	A	SEARCH	MOBILE	5	20014	20392	-1.49	20432	5.22	378	167.74	298.5	32	saccade	2101	6.71	6.71	Droite
S01	A	SEARCH	MOBILE	5	21513	22456	4.32	22493	10.55	943	168.28	380.39	34	saccade	-12937	6.23	6.23	Droite
S01	A	FREE	MOBILE	10	9007	9502	4.04	9519	6.91	495	168.98	262.06	14	saccade	-1568	2.87	2.87	Droite
S01	A	FREE	MOBILE	12	7867	7867	-7	7934	4.33	-----	168.98	316.67	13	saccade	-1881	11.33	11.33	Droite
S01	A	SEARCH	MOBILE	4	5002	5972	8.96	5986	11.32	970	169.16	241.56	4	saccade	4262	2.36	2.36	Droite
S01	A	FREE	STABLE	7	10006	10210	-3.74	10234	0.32	204	169.18	651.51	14	saccade	-1982	4.06	4.06	Droite
S01	A	FREE	MOBILE	10	7505	8182	-2.44	8228	5.38	677	169.98	362.14	13	saccade	-373	7.82	7.82	Droite
S01	A	FIXATION	MOBILE		7796	7796	-2.05	7809	0.18	-----	171.83	256.62	22	saccade	7003	2.23	2.23	Droite
S01	A	SEARCH	STABLE	2	14010	14776	-5.86	14799	-1.88	766	172.99	308.96	31	saccade	-11261	3.98	3.98	Droite
S01	A	SEARCH	STABLE	3	2501	3484	15.17	3515	20.55	983	173.64	326.97	7	saccade	17313	5.38	5.38	Droite
S01	A	SEARCH	MOBILE	4	20014	20770	20	20797	24.8	756	177.64	361.21	29	saccade	-10953	4.8	4.8	Droite
S01	A	SEARCH	MOBILE	4	9004	9773	17.89	9817	25.74	769	178.38	375.16	13	saccade	-4423	7.85	7.85	Droite
S01	A	FREE	MOBILE	10	5002	5312	0.32	5350	7.16	310	180.2	1120.2	7	saccade	15275	6.84	6.84	Droite
S01	A	SEARCH	STABLE	2	20012	20560	19.6	20587	24.48	548	180.47	284.69	38	saccade	-11808	4.88	4.88	Droite
S01	A	FREE	STABLE	9	7504	8698	-6.46	8752	3.35	1194	181.7	417.85	12	saccade	13140	9.81	9.81	Droite
S01	A	SEARCH	STABLE	2	21514	21812	5.65	21838	10.42	298	183.47	330.59	42	saccade	-10058	4.77	4.77	Droite
S01	A	SEARCH	MOBILE	5	11506	11717	17.21	11754	24.13	211	187.08	284.73	20	saccade	4569	6.92	6.92	Droite
S01	A	FREE	STABLE	9	15008	16269	4.22	16286	7.5	1261	192.76	346.86	20	saccade	1568	3.28	3.28	Droite
S01	A	SEARCH	STABLE	2	17512	17807	-5.12	17837	0.66	295	192.87	339.67	34	saccade	5493	5.78	5.78	Droite
S01	A	FIXATION	MOBILE		23280	23280	0.32	23300	4.23	-----	195.62	349.64	44	saccade	-19007	3.91	3.91	Droite
S01	A	SEARCH	MOBILE	5	4002	4239	15.88	4273	22.57	237	196.75	342.25	6	saccade	24825	6.69	6.69	Droite
S01	A	FIXATION	MOBILE		29054	29054	0.92	29064	2.92	-----	200.48	343.1	48	saccade		2	2	Droite
S01	A	SEARCH	STABLE	1	2500	3095	4.71	3109	7.52	595	200.88	265.49	4	saccade	11489	2.81	2.81	Droite
S01	A	FIXATION	MOBILE		14574	14574	-1.23	14584	0.78	-----	200.89	415.87	35	saccade	595	2.01	2.01	Droite
S01	A	FIXATION	MOBILE		15159	15159	-0.83	15169	1.21	-----	203.53	515.26	36	saccade	-13491	2.04	2.04	Droite
S01	A	SEARCH	STABLE	3	1500	1624	3.26	1668	12.31	124	205.54	471.1	1	saccade	3644	9.05	9.05	Droite
S01	A	SEARCH	MOBILE	6	5003	5224	-6.7	5268	2.4	221	206.96	408.66	6	saccade	-339	9.1	9.1	Droite
S01	A	FIXATION	MOBILE		4875	4875	-1.25	4885	0.85	-----	209.56	334.44	11	saccade	-803	2.1	2.1	Droite
S01	A	SEARCH	MOBILE	5	2500	3982	-4.32	4072	14.78	1482	212.22	547.37	5	saccade	14757	19.1	19.1	Droite
S01	A	SEARCH	STABLE	1	17511	18716	10.57	18739	15.46	1205	212.54	350.79	29	saccade	5893	4.89	4.89	Droite
S01	A	FREE	MOBILE	12	24538	24538	-2.91	24609	12.2	-----	212.83	369.69	47	saccade	-21215	15.11	15.11	Droite
S01	A	FIXATION	MOBILE		3313	3313	-2.78	3323	-0.65	-----	213.68	344.09	5	saccade	6356	2.13	2.13	Droite
S01	A	FIXATION	MOBILE		9659	9659	-2.35	9669	-0.18	-----	217.41	390.95	27	saccade	-5404	2.17	2.17	Droite
S01	A	FREE	STABLE	9	4001	4218	15.24	4255	23.52	217	223.67	478.3	6	saccade	-2062	8.28	8.28	Droite
S01	A	SEARCH	STABLE	3	1500	2133	20.16	2156	25.31	633	223.71	331.34	3	saccade	3258	5.15	5.15	Droite
S01	A	FREE	MOBILE	12	5345	5345	3.68	5391	14.05	-----	225.47	365.22	5	saccade	3153	10.37	10.37	Droite
S01	A	FIXATION	MOBILE		8488	8488	-2.67	8498	-0.39	-----	227.85	504.74	23	saccade	-296	2.28	2.28	Droite
S01	A	FREE	MOBILE	12	8131	8131	4.75	8192	18.75	-----	229.56	599.24	14	saccade	6227	14	14	Droite
S01	A	SEARCH	STABLE	3	14010	14324	1.6	14358	9.47	314	231.5	381.15	25	saccade	-5086	7.87	7.87	Droite
S01	A	SEARCH	MOBILE	4	9004	9184	4.64	9238	17.29	180	234.23	410.27	12	saccade	-4653	12.65	12.65	Droite
S01	A	SEARCH	MOBILE	4	4002	4487	-6.96	4531	3.35	485	234.37	435.83	3	saccade	22950	10.31	10.31	Droite
S01	A	FREE	STABLE	7	26517	27380	-13.57	27437	-0.08	863	236.67	604.04	41	saccade	-24140	13.49	13.49	Droite
S01	A	SEARCH	STABLE	3	2501	3183	0.07	3240	13.81	682	241.01	463.37	6	saccade	15048	13.74	13.74	Droite
S01	A	SEARCH	MOBILE	4	17512	18171	-10.6	18231	4	659	243.28	430.52	25	saccade	-7980	14.6	14.6	Droite
S01	A	SEARCH	MOBILE	5	10007	10161	11.38	10191	18.91	154	250.98	489.84	17	saccade	-604	7.53	7.53	Droite
S01	A	SEARCH	STABLE	3	9005	9547	-12.69	9557	-10.18	542	251.15	290.64	18	saccade	-6414	2.51	2.51	Droite
S01	A	SEARCH	MOBILE	6	2501	3069	-1.01	3133	15.12	568	252.04	591.44	2	saccade	26699	16.13	16.13	Droite
S01	A	SEARCH	STABLE	3	29018	29728	14.74	29768	24.85	710	252.65	472.75	40	saccade		10.11	10.11	Droite
S01	A	SEARCH	STABLE	3	1500	1832	12.2	1865	20.55	332	253.08	448.88	2	saccade	25220	8.35	8.35	Droite
S01	A	FREE	STABLE	7	26517	26972	-33.4	27052	-12.61	455	259.89	762.8	40	saccade	-20952	20.79	20.79	Droite
S01	A	SEARCH	STABLE	2	5003	5983	0.94	6020	10.63	980	261.93	436.98	15	saccade	5104	9.69	9.69	Droite
S01	A	FREE	STABLE	9	10006	11044	-8.81	11087	2.57	1038	264.63	471.68	17	saccade	-1273	11.38	11.38	Droite
S01	A	SEARCH	STABLE	2	9005	9727	9.64	9771	21.38	722	266.86	479.61	22	saccade	-466	11.74	11.74	Droite
S01	A	SEARCH	STABLE	1	9007	9234	-10.28	9261	-3.05	227	267.89	418.92	16	saccade	-5470	7.23	7.23	Droite
S01	A	FIXATION	MOBILE		3754	3754	-3.15	3764	-0.46	-----	268.27	483.78	6	saccade	15930	2.69	2.69	Droite
S01	A	SEARCH	STABLE	3	19011	19624	-0.45	19684	15.65	613	268.44	544.33	30	saccade	-15637	16.1	16.1	Droite
S01	A	FREE	STABLE	9	2502	3947	3.25	3987	14.1	1445	271.08	496.06	5	saccade	20801	10.85	10.85	Droite
S01	A	FREE	MOBILE	10	24019	24698	2.03	24748	15.73	679	273.97	493.5	43	saccade	689	13.7	13.7	Droite
S01	A	SEARCH	STABLE	1	25019	25340	1.43	25387	15.03	321	289.2	511.52	36	saccade	-2204	13.6	13.6	Droite
S01	A	SEARCH	MOBILE	4	22517	23079	-9.09	23136	7.48	562	290.73	559.21	34	saccade	3666	16.57	16.57	Droite
S01	A	SEARCH	STABLE	1	26518	26688	3.98	26745	20.61	170	291.78	680.3	39	saccade	1834	16.63	16.63	Droite
S01	A	SEARCH	MOBILE	5	27518	28478	5.85	28522	18.7	960	292.08	577.51	42	saccade	-20086	12.85	12.85	Droite
S01	A	SEARCH	STABLE	2	7502	8349	-11.98	8392	0.64	847	293.48	555.94	19	saccade	-6726	12.62	12.62	Droite
S01	A	SEARCH	STABLE	1	1499	1606	-2.34	1623	2.65	107	293.54	501.18	1	saccade	24741	4.99	4.99	Droite
S01	A	SEARCH	MOBILE	5	25016	26317	-0.75	26347	8.3	1301	301.57	470.33	38	saccade	-18984	9.05	9.05	Droite
S01	A	FREE	STABLE	7	6503	7256	-33.94	7333	-10.04	753	310.43	619.32	8	saccade	16944	23.9	23.9	Droite
S01	A	SEARCH	STABLE	2	24016	24184	-4.74	24200	0.32	168	315.7	760.7	47	saccade	-16121	5.06	5.06	Droite
S01	A	SEARCH	MOBILE	4	7505	8013	-4.61	8063	11.37	508	319.59	636.73	8	saccade	10810	15.98	15.98	Droite
S01	A	FREE	MOBILE	10	17511	18786	10.38	18823	22.42	1275	325.33	574.69	33	saccade	-2545	12.04	12.04	Droite
S01	A	SEARCH	STABLE	3	15010	16194	0.22	16241	15.56	1184	326.53	579.23	27	saccade	-6215	15.34	15.34	Droite
S01	A	FREE	STABLE	7	9006	9882	-36.55	9979	-4.42	876	331.18	701.42	13	saccade	-5046	32.13	32.13	Droite
S01	A	SEARCH	STABLE	3	4003	4782	2.27	4836	20.43	779	336.28	669.15	10	saccade	7507	18.16	18.16	Droite
S01	A	FREE	MOBILE	10	11509	12239	5.25	12289	22.33	730	341.46	619.7	21	saccade	8097	17.08	17.08	Droite
S01	A	SEARCH	STABLE	2	20012	20273	-1.63	20336	19.89	261	341.62	547.33	37	saccade	-6318	21.52	21.52	Droite
S01	A	FREE	MOBILE	10	12510	13898	3.12	13955	23.4	1388	355.83	470.73	25	saccade	-5047	20.28	20.28	Droite
S01	A	SEARCH	STABLE	2	7502	8794	1.72	8851	22.12	1292	357.86	623.02	20	saccade	-7156	20.4	20.4	Droite
S01	A	SEARCH	STABLE	2	1500	1628	2.53	1638	6.14	128	360.59	600.77	4	saccade	2147	3.61	3.61	Droite
S01	A	SEARCH	STABLE	2	2501	3722	1.58	3775	20.91	1221	364.58	622.56	10	saccade	4803	19.33	19.33	Droite
S01	A	SEARCH	MOBILE	5	7505	8482	-7.81	8525	8.16	977	371.51	662.38	14	saccade	-2861	15.97	15.97	Droite
S01	A	SEARCH	MOBILE	5	5002	5561	-1.38	5621	21.48	559	381.08	797.46	8	saccade	2746	22.86	22.86	Droite
S01	A	FREE	STABLE	7	7504	8220	-1.74	8307	31.65	716	383.89	918.01	10	saccade	-5701	33.39	33.39	Droite
S01	A	FREE	STABLE	7	1498	2425	-36.06	2519	0.03	927	383.92	684.26	2	saccade	-165	36.09	36.09	Droite
S01	A	SEARCH	STABLE	2	1500	2176	-25.87	2260	6.71	676	387.89	688.07	6	saccade	18427	32.58	32.58	Droite
S01	A	SEARCH	MOBILE	4	20014	20549	-1.1	20603	19.96	535	390.02	698.1	28	saccade	-19367	21.06	21.06	Droite
S01	A	SEARCH	MOBILE	4	1	1168	0.32	1182	5.92	1167	400.28	533.7	0	saccade	11038	5.6	5.6	Droite
S01	A	SEARCH	STABLE	3	11507	12193	-4.98	12206	0.32	686	407.08	954.14	21	saccade	10316	5.3	5.3	Droite
S01	A	FREE	STABLE	7	21515	22499	11.45	22509	15.54	984	409.19	844.01	32	saccade	-4479	4.09	4.09	Droite
S01	A	SEARCH	STABLE	1	17511	18000	6.88	18020	15.46	489	429.17	988.02	27	saccade	-4659	8.58	8.58	Droite
S01	A	SEARCH	STABLE	3	12508	13330	-4.58	13341	0.32	822	445.19	1082.38	23	saccade	-8983	4.9	4.9	Droite
S01	A	FREE	STABLE	7	4001	4244	0.42	4347	46.68	243	449.15	1165.14	44	saccade	15468	46.26	46.26	Droite
S01	A	FREE	STABLE	9	19013	19699	0.32	19712	6.3	686	460.38	713.29	22	saccade	9009	5.98	5.98	Droite
S01	A	FREE	STABLE	7	27517	28635	-0.29	28708	33.6	1118	464.21	1553.64	42	saccade	-26481	33.89	33.89	Droite
S01	A	FREE	STABLE	9	1498	2077	-33.91	2154	2.11	579	467.87	933.74	2	saccade	15617	36.02	36.02	Droite
S01	A	FREE	STABLE	7	17510	17618	-35.32	17694	2.89	108	502.77	907.61	23	saccade	1300	38.21	38.21	Droite
S01	A	FREE	STABLE	7	17510	18819	-0.04	18918	50.99	1309	515.41	1415.44	25	saccade	-6172	51.03	51.03	Droite
S01	A	FIXATION	MOBILE		12637	12637	-1.44	12647	3.91	-----	535.31	972.76	33	saccade	-3286	5.35	5.35	Droite
S01	A	SEARCH	MOBILE	5	9004	9341	1.22	9351	6.73	337	551.23	1275.48	15	saccade	9780	5.51	5.51	Droite
S01	A	FREE	MOBILE	10	19014	19104	0.32	19121	10.05	90	572.58	978.76	34	saccade	2887	9.73	9.73	Droite
S01	A	FREE	STABLE	7	21515	21903	-30.71	21991	23.28	388	613.46	1467.39	47	saccade		53.99	53.99	Droite
S01	A	FREE	STABLE	7	14008	14299	-2.56	14364	39	291	639.3	1528.03	19	saccade	-2472	41.56	41.56	Droite
S01	A	FREE	STABLE	7	11505	11729	-1.76	11827	62.22	224	652.8	2822.8	15	saccade	12533	63.98	63.98	Droite
S01	A	FREE	STABLE	7	24014	24238	-0.85	24262	17.98	224	784.4	1368.42	35	saccade	-5085	18.83	18.83	Droite
S01	A	FREE	STABLE	7	19013	19136	54.29	19153	68.51	123	836.36	1751.36	27	saccade	-9676	14.22	14.22	Droite
S01	A	SEARCH	STABLE	3	9005	9450	-9.51	9460	0.32	445	982.71	2138.46	17	saccade	18774	9.83	9.83	Droite
S01	A	SEARCH	MOBILE	4	27522	28214	-9.63	28224	0.32	692	994.24	1625.43	44	saccade	-3490	9.95	9.95	Droite
S01	A	FREE	STABLE	7	24014	24707	6.81	24724	30.68	693	1404.44	3213.24	36	saccade	-1365	23.87	23.87	Droite
S02	A	SEARCH	STABLE	5	23285	23285	34.4	23342	-15.67	-----	-878.39	-1637.08	39	saccade	8401	-50.07	50.07	Gauche
S02	A	SEARCH	STABLE	6	31639	31639	12.75	31686	-21.71	-----	-733.28	-1190.44	70	saccade	3416	-34.46	34.46	Gauche
S02	A	SEARCH	STABLE	6	35015	35015	-34.95	35055	-58.43	-----	-587.03	-1146.43	79	saccade	-9876	-23.48	23.48	Gauche
S02	A	SEARCH	STABLE	5	25095	25095	3.74	25139	-21.46	-----	-572.8	-944.5	45	saccade	-4555	-25.2	25.2	Gauche
S02	A	FREE	STABLE	7	20503	20503	9.61	20540	-11.33	-----	-565.91	-905.11	27	saccade	-2020	-20.94	20.94	Gauche
S02	A	FREE	STABLE	8	18433	18433	13.92	18483	-14.29	-----	-564.2	-964.7	47	saccade	-10257	-28.21	28.21	Gauche
S02	A	SEARCH	MOBILE	2	8113	8113	22.05	8176	-12.27	-----	-544.72	-879.09	17	saccade	17755	-34.32	34.32	Gauche
S02	A	SEARCH	MOBILE	2	25835	25835	-16.93	25868	-34.74	-----	-539.78	-825.8	50	saccade	-6185	-17.81	17.81	Gauche
S02	A	SEARCH	STABLE	4	19613	19613	2.02	19650	-17.29	-----	-521.94	-941.83	41	saccade	-189	-19.31	19.31	Gauche
S02	A	SEARCH	STABLE	3	19371	19371	5.48	19424	-21.88	-----	-516.25	-833.76	40	saccade	-15972	-27.36	27.36	Gauche
S02	A	FREE	MOBILE	12	3362	3362	-0.53	3399	-19.56	-----	-514.31	-868.34	5	saccade	22673	-19.03	19.03	Gauche
S02	A	FREE	MOBILE	12	25999	25999	-4.39	26035	-22.87	-----	-513.37	-849.79	56	saccade	5103	-18.48	18.48	Gauche
S02	A	SEARCH	STABLE	4	31055	31055	17.1	31102	-6.37	-----	-499.24	-969.39	68	saccade	1571	-23.47	23.47	Gauche
S02	A	SEARCH	STABLE	6	32596	32596	-16.33	32626	-31.29	-----	-498.57	-746.41	73	saccade	-22779	-14.96	14.96	Gauche
S02	A	SEARCH	MOBILE	1	9780	9780	-19.12	9817	-37.32	-----	-492.08	-870.87	22	saccade	15873	-18.2	18.2	Gauche
S02	A	FREE	STABLE	8	25596	25596	11.99	25653	-15.91	-----	-489.53	-894.03	63	saccade	9353	-27.9	27.9	Gauche
S02	A	FREE	MOBILE	10	34899	34899	6.43	34949	-17.15	-----	-471.73	-721.26	71	saccade	-4723	-23.58	23.58	Gauche
S02	A	FREE	STABLE	9	30109	30109	24.53	30176	-6.62	-----	-464.95	-894.61	67	saccade	-21616	-31.15	31.15	Gauche
S02	A	FREE	MOBILE	11	8449	8449	23.35	8493	3.55	-----	-450.07	-814.72	22	saccade	-632	-19.8	19.8	Gauche
S02	A	FREE	MOBILE	11	7757	7757	44.37	7817	17.65	-----	-445.34	-880.78	20	saccade	3778	-26.72	26.72	Gauche
S02	A	SEARCH	STABLE	6	11495	11495	-37.39	11535	-55.06	-----	-441.67	-694.8	28	saccade	24587	-17.67	17.67	Gauche
S02	A	SEARCH	STABLE	3	36035	36035	34.52	36082	13.78	-----	-441.37	-975.06	68	saccade	-31605	-20.74	20.74	Gauche
S02	A	SEARCH	STABLE	4	4383	4383	1.42	4430	-19.2	-----	-438.74	-720.92	5	saccade	24914	-20.62	20.62	Gauche
S02	A	SEARCH	STABLE	6	29260	29260	-4.8	29297	-21	-----	-437.8	-823.89	64	saccade	5342	-16.2	16.2	Gauche
S02	A	FREE	MOBILE	11	34559	34559	15.47	34602	-3.27	-----	-435.61	-798.79	76	saccade	-1273	-18.74	18.74	Gauche
S02	A	SEARCH	STABLE	4	33243	33243	3.88	33286	-14.82	-----	-434.75	-848.9	73	saccade	-208	-18.7	18.7	Gauche
S02	A	FREE	MOBILE	10	32979	32979	30.04	33035	5.7	-----	-434.72	-709.58	66	saccade	-17469	-24.34	24.34	Gauche
S02	B	SEARCH	MOBILE	7	15450	15450	30.01	15510	4.01	-----	-433.46	-940.44	33	saccade	-1804	-26	26	Gauche
S02	A	SEARCH	MOBILE	2	13583	13583	21.01	13646	-5.85	-----	-426.31	-753.79	29	saccade	4647	-26.86	26.86	Gauche
S02	A	FREE	MOBILE	12	18183	18183	15.48	18230	-4.49	-----	-424.95	-846.99	40	saccade	-2007	-19.97	19.97	Gauche
S02	B	SEARCH	MOBILE	7	16135	16135	-5.05	16176	-22.35	-----	-421.89	-658.62	35	saccade	6689	-17.3	17.3	Gauche
S02	A	SEARCH	MOBILE	2	22750	22750	25.79	22824	-5.4	-----	-421.49	-917.97	45	saccade	-9523	-31.19	31.19	Gauche
S02	A	FREE	MOBILE	11	13163	13163	42.47	13227	15.72	-----	-417.88	-705.44	33	saccade	10006	-26.75	26.75	Gauche
S02	A	FREE	MOBILE	10	23122	23122	9.02	23169	-10.52	-----	-415.66	-734.31	44	saccade	-17237	-19.54	19.54	Gauche
S02	A	FREE	MOBILE	12	5834	5834	38.92	5885	17.77	-----	-414.64	-720.59	12	saccade	4002	-21.15	21.15	Gauche
S02	B	SEARCH	MOBILE	7	9785	9785	18.93	9836	-2.18	-----	-413.85	-835.33	19	saccade	3337	-21.11	21.11	Gauche
S02	A	FREE	STABLE	7	13072	13072	34.16	13122	13.72	-----	-408.91	-812.95	12	saccade	8817	-20.44	20.44	Gauche
S02	A	FREE	MOBILE	11	21839	21839	48.04	21889	27.69	-----	-406.96	-745.27	54	saccade	2299	-20.35	20.35	Gauche
S02	A	SEARCH	STABLE	3	24105	24105	2.39	24138	-10.84	-----	-400.72	-565.52	46	saccade	6829	-13.23	13.23	Gauche
S02	A	SEARCH	STABLE	4	30901	30901	30.02	30934	16.92	-----	-397.16	-704.1	67	saccade	-4573	-13.1	13.1	Gauche
S02	A	FREE	MOBILE	10	26284	26284	8.01	26328	-9.29	-----	-393.12	-612.98	50	saccade	-17515	-17.3	17.3	Gauche
S02	A	SEARCH	MOBILE	1	8726	8726	-23.11	8769	-39.9	-----	-390.49	-649.93	19	saccade	14860	-16.79	16.79	Gauche
S02	A	FREE	MOBILE	12	23546	23546	41.36	23586	25.79	-----	-389.19	-676.7	49	saccade	8970	-15.57	15.57	Gauche
S02	A	SEARCH	STABLE	3	32469	32469	-14.03	32516	-32.18	-----	-386.08	-694.83	63	saccade	-10233	-18.15	18.15	Gauche
S02	A	FREE	STABLE	7	22169	22169	31.18	22236	5.59	-----	-382.03	-776.32	30	saccade	-12668	-25.59	25.59	Gauche
S02	A	SEARCH	STABLE	6	9457	9457	4.35	9501	-12.45	-----	-381.81	-673.32	22	saccade	365	-16.8	16.8	Gauche
S02	A	FREE	MOBILE	12	9776	9776	9.84	9822	-7.64	-----	-379.97	-673.28	21	saccade	11413	-17.48	17.48	Gauche
S02	A	FREE	MOBILE	10	21135	21135	8.51	21189	-11.98	-----	-379.42	-690.58	39	saccade	12907	-20.49	20.49	Gauche
S02	B	SEARCH	MOBILE	7	33988	33988	11.74	34042	-8.4	-----	-372.94	-841.85	75	saccade	-10867	-20.14	20.14	Gauche
S02	A	SEARCH	MOBILE	2	23068	23068	-6.67	23121	-26.43	-----	-372.84	-618.89	46	saccade	3258	-19.76	19.76	Gauche
S02	A	SEARCH	STABLE	6	26286	26286	25.53	26326	10.63	-----	-372.56	-691.72	61	saccade	-10835	-14.9	14.9	Gauche
S02	A	FREE	MOBILE	10	15404	15404	9.33	15451	-7.97	-----	-368.02	-580.44	27	saccade	-7679	-17.3	17.3	Gauche
S02	A	SEARCH	STABLE	3	7668	7668	13.26	7725	-7.68	-----	-367.24	-759	16	saccade	-4209	-20.94	20.94	Gauche
S02	A	SEARCH	STABLE	3	3419	3419	-0.73	3459	-15.39	-----	-366.5	-586.53	4	saccade	20985	-14.66	14.66	Gauche
S02	A	FREE	STABLE	7	24360	24360	18.18	24404	2.26	-----	-361.82	-624.33	36	saccade	-5186	-15.92	15.92	Gauche
S02	A	FREE	MOBILE	10	19134	19134	46.25	19174	31.85	-----	-359.94	-684.89	34	saccade	325	-14.4	14.4	Gauche
S02	A	SEARCH	STABLE	4	19425	19425	14.58	19459	2.4	-----	-358.33	-569.32	40	saccade	3528	-12.18	12.18	Gauche
S02	A	FREE	STABLE	8	22896	22896	12.78	22953	-7.56	-----	-356.94	-794.19	59	saccade	10600	-20.34	20.34	Gauche
S02	A	SEARCH	MOBILE	2	33443	33443	4.25	33496	-14.64	-----	-356.54	-695.07	68	saccade	-28902	-18.89	18.89	Gauche
S02	A	FREE	STABLE	8	4488	4488	13.8	4541	-5.07	-----	-356.02	-639.41	10	saccade	15431	-18.87	18.87	Gauche
S02	A	SEARCH	STABLE	3	19889	19889	-23.32	19919	-33.95	-----	-354.52	-520.39	41	saccade	9239	-10.63	10.63	Gauche
S02	A	FREE	MOBILE	10	29094	29094	49.47	29128	37.53	-----	-351.15	-648.03	57	saccade	-22508	-11.94	11.94	Gauche
S02	A	FREE	STABLE	8	6522	6522	12.16	6586	-10.26	-----	-350.33	-641.37	16	saccade	-738	-22.42	22.42	Gauche
S02	B	SEARCH	MOBILE	7	5737	5737	-4.25	5784	-20.65	-----	-348.98	-625.52	8	saccade	16821	-16.4	16.4	Gauche
S02	A	FREE	STABLE	9	22491	22491	20.61	22558	-2.63	-----	-346.82	-547.29	50	saccade	-18406	-23.24	23.24	Gauche
S02	A	SEARCH	MOBILE	2	4021	4021	9.68	4085	-12.47	-----	-346.08	-671.12	7	saccade	32666	-22.15	22.15	Gauche
S02	A	FREE	MOBILE	11	36657	36657	13.54	36687	3.21	-----	-344.22	-586.69	79	saccade		-10.33	10.33	Gauche
S02	A	FREE	MOBILE	12	3057	3057	14.92	3098	0.81	-----	-344.12	-653.07	4	saccade	23675	-14.11	14.11	Gauche
S02	A	FREE	MOBILE	10	26699	26699	-10.66	26732	-22.01	-----	-343.98	-594.44	51	saccade	-16317	-11.35	11.35	Gauche
S02	A	FREE	MOBILE	10	10325	10325	21.86	10382	2.33	-----	-342.71	-720.02	16	saccade	-1984	-19.53	19.53	Gauche
S02	A	SEARCH	MOBILE	1	8308	8308	-30.35	8341	-41.65	-----	-342.34	-692.49	17	saccade	9931	-11.3	11.3	Gauche
S02	A	FREE	STABLE	8	18192	18192	30.37	18239	14.31	-----	-341.65	-810.24	46	saccade	4272	-16.06	16.06	Gauche
S02	A	FREE	MOBILE	11	22414	22414	10.48	22464	-6.47	-----	-338.88	-734.8	56	saccade	6553	-16.95	16.95	Gauche
S02	A	SEARCH	STABLE	4	28920	28920	14.31	28967	-1.46	-----	-335.58	-674.48	61	saccade	-26293	-15.77	15.77	Gauche
S02	A	FREE	MOBILE	10	2587	2587	15.96	2627	2.59	-----	-334.26	-545.17	1	saccade	22352	-13.37	13.37	Gauche
S02	A	FREE	MOBILE	10	24899	24899	2.56	24939	-10.78	-----	-333.45	-696.22	48	saccade	-13911	-13.34	13.34	Gauche
S02	A	SEARCH	STABLE	4	10937	10937	37.68	10988	20.86	-----	-329.76	-801.55	19	saccade	22100	-16.82	16.82	Gauche
S02	A	SEARCH	STABLE	6	33007	33007	-31.9	33037	-41.78	-----	-329.22	-624.55	74	saccade	-11518	-9.88	9.88	Gauche
S02	A	SEARCH	STABLE	5	21455	21455	15.52	21489	4.35	-----	-328.49	-505.42	36	saccade	-16824	-11.17	11.17	Gauche
S02	A	SEARCH	STABLE	4	4597	4597	-20.76	4631	-31.84	-----	-325.87	-459.33	6	saccade	1246	-11.08	11.08	Gauche
S02	A	FREE	STABLE	8	5796	5796	26.6	5843	11.38	-----	-323.81	-562.58	14	saccade	-2593	-15.22	15.22	Gauche
S02	A	FREE	MOBILE	11	3160	3160	38.64	3203	24.87	-----	-320.24	-552.61	5	saccade	30972	-13.77	13.77	Gauche
S02	A	SEARCH	STABLE	3	34092	34092	-17.51	34132	-30.25	-----	-318.55	-626.96	66	saccade	1729	-12.74	12.74	Gauche
S02	A	FREE	MOBILE	12	35778	35778	41.37	35821	27.76	-----	-316.43	-688.3	78	saccade		-13.61	13.61	Gauche
S02	A	FREE	STABLE	8	34000	34000	1.11	34040	-11.43	-----	-313.57	-482.47	75	saccade	-14969	-12.54	12.54	Gauche
S02	A	SEARCH	STABLE	4	18974	18974	41.12	19031	23.31	-----	-312.54	-596.93	38	saccade	13800	-17.81	17.81	Gauche
S02	A	FREE	MOBILE	12	32727	32727	17.43	32774	2.78	-----	-311.64	-569.9	72	saccade	-21139	-14.65	14.65	Gauche
S02	A	FREE	MOBILE	11	11537	11537	41.43	11588	25.57	-----	-310.89	-595.5	30	saccade	-6136	-15.86	15.86	Gauche
S02	A	FREE	MOBILE	11	5351	5351	41.13	5401	25.61	-----	-310.45	-581.76	11	saccade	27944	-15.52	15.52	Gauche
S02	A	SEARCH	MOBILE	2	33228	33228	26.94	33295	6.19	-----	-309.76	-526.1	67	saccade	-15701	-20.75	20.75	Gauche
S02	A	SEARCH	MOBILE	2	17474	17474	-8.88	17527	-25.26	-----	-309.08	-598.37	35	saccade	1256	-16.38	16.38	Gauche
S02	A	FREE	STABLE	9	18680	18680	2.72	18730	-12.57	-----	-305.83	-543.63	41	saccade	-12884	-15.29	15.29	Gauche
S02	A	FREE	MOBILE	11	5746	5746	13.7	5796	-1.5	-----	-303.88	-601.04	13	saccade	14399	-15.2	15.2	Gauche
S02	A	FREE	MOBILE	10	20108	20108	21.28	20145	10.03	-----	-303.81	-518.01	37	saccade	12818	-11.25	11.25	Gauche
S02	A	FREE	STABLE	8	32886	32886	-5.42	32926	-17.51	-----	-302.34	-564.49	72	saccade	-24335	-12.09	12.09	Gauche
S02	A	SEARCH	MOBILE	2	8504	8504	-12.72	8551	-26.89	-----	-301.46	-614.5	18	saccade	13087	-14.17	14.17	Gauche
S02	A	FREE	STABLE	8	21524	21524	12.57	21591	-7.62	-----	-301.26	-635.08	56	saccade	-3515	-20.19	20.19	Gauche
S02	A	FREE	MOBILE	12	17969	17969	27.51	18009	15.53	-----	-299.5	-540.06	39	saccade	-13748	-11.98	11.98	Gauche
S02	A	SEARCH	STABLE	6	4178	4178	-19.65	4221	-32.47	-----	-298.2	-497.33	9	saccade	-544	-12.82	12.82	Gauche
S02	A	FREE	MOBILE	10	3587	3587	29.58	3634	15.62	-----	-297.03	-476.85	4	saccade	7700	-13.96	13.96	Gauche
S02	A	SEARCH	STABLE	6	11241	11241	-24.37	11287	-37.97	-----	-295.82	-568.66	27	saccade	11020	-13.6	13.6	Gauche
S02	B	SEARCH	MOBILE	7	22218	22218	13.19	22261	0.58	-----	-293.19	-520.62	48	saccade	-3477	-12.61	12.61	Gauche
S02	A	SEARCH	STABLE	6	18701	18701	-6.22	18741	-17.8	-----	-289.36	-571.75	45	saccade	11949	-11.58	11.58	Gauche
S02	A	SEARCH	STABLE	4	30610	30610	42.35	30650	30.78	-----	-289.13	-584.03	66	saccade	-20306	-11.57	11.57	Gauche
S02	B	SEARCH	MOBILE	7	10267	10267	-9.34	10304	-20.02	-----	-288.82	-493.37	21	saccade	6310	-10.68	10.68	Gauche
S02	A	SEARCH	MOBILE	2	16530	16530	13.82	16577	0.27	-----	-288.47	-602.37	33	saccade	-13827	-13.55	13.55	Gauche
S02	B	SEARCH	MOBILE	7	2666	2666	-10.36	2703	-21.02	-----	-288.03	-447.12	1	saccade	2954	-10.66	10.66	Gauche
S02	A	SEARCH	STABLE	6	5583	5583	-27.24	5620	-37.88	-----	-287.66	-501.41	13	saccade	29835	-10.64	10.64	Gauche
S02	A	SEARCH	STABLE	4	35384	35384	6.48	35418	-3.26	-----	-286.46	-464.77	79	saccade	-15001	-9.74	9.74	Gauche
S02	A	FREE	STABLE	9	20326	20326	30.44	20383	14.12	-----	-286.25	-582.49	47	saccade	11574	-16.32	16.32	Gauche
S02	A	SEARCH	STABLE	3	31860	31860	-2.9	31900	-14.34	-----	-286.1	-561.57	62	saccade	-28439	-11.44	11.44	Gauche
S02	A	FREE	MOBILE	11	3374	3374	24.54	3421	11.11	-----	-285.89	-530.6	6	saccade	6797	-13.43	13.43	Gauche
S02	A	FREE	MOBILE	10	10138	10138	32.2	10171	22.79	-----	-285.21	-462.5	15	saccade	11973	-9.41	9.41	Gauche
S02	A	SEARCH	STABLE	3	22074	22074	-15.17	22111	-25.64	-----	-283.13	-467.19	42	saccade	8067	-10.47	10.47	Gauche
S02	A	FREE	MOBILE	12	30090	30090	9.88	30141	-4.5	-----	-281.92	-577.78	64	saccade	-18949	-14.38	14.38	Gauche
S02	B	SEARCH	MOBILE	7	11100	11100	-7.54	11141	-19.09	-----	-281.87	-573.96	24	saccade	19078	-11.55	11.55	Gauche
S02	A	FREE	MOBILE	10	30128	30128	17.16	30178	3.07	-----	-281.7	-596.87	61	saccade	-19658	-14.09	14.09	Gauche
S02	A	FREE	STABLE	8	10420	10420	27.25	10470	13.18	-----	-281.45	-623.13	28	saccade	2979	-14.07	14.07	Gauche
S02	A	FREE	MOBILE	12	13349	13349	31.57	13399	17.6	-----	-279.48	-588.55	29	saccade	23220	-13.97	13.97	Gauche
S02	A	FREE	MOBILE	10	36508	36508	28.94	36569	11.91	-----	-279.19	-533.45	76	saccade	-24057	-17.03	17.03	Gauche
S02	A	FREE	STABLE	9	12397	12397	-0.02	12451	-15.04	-----	-278.07	-591.53	25	saccade	-9219	-15.02	15.02	Gauche
S02	A	SEARCH	STABLE	6	3124	3124	-1.84	3178	-16.85	-----	-277.95	-589.67	6	saccade	7417	-15.01	15.01	Gauche
S02	A	SEARCH	STABLE	6	10501	10501	-7.5	10541	-18.6	-----	-277.52	-516.55	24	saccade	1935	-11.1	11.1	Gauche
S02	A	FREE	MOBILE	10	12386	12386	15.77	12436	2.09	-----	-273.58	-606.08	22	saccade	-5771	-13.68	13.68	Gauche
S02	A	FREE	MOBILE	10	6571	6571	10.23	6615	-1.78	-----	-273.09	-612.43	9	saccade	4694	-12.01	12.01	Gauche
S02	A	SEARCH	STABLE	4	11232	11232	17.39	11265	8.38	-----	-272.93	-413.14	20	saccade	25361	-9.01	9.01	Gauche
S02	A	FREE	STABLE	8	36553	36553	24.3	36593	13.39	-----	-272.65	-520.85	82	saccade	-16200	-10.91	10.91	Gauche
S02	A	FREE	MOBILE	11	20316	20316	50.48	20353	40.41	-----	-272.22	-437.33	49	saccade	-12384	-10.07	10.07	Gauche
S02	A	SEARCH	STABLE	3	7888	7888	-8.55	7932	-20.51	-----	-271.82	-470.5	17	saccade	26995	-11.96	11.96	Gauche
S02	A	FREE	STABLE	9	34840	34840	30.6	34883	18.97	-----	-270.42	-641.47	78	saccade	-12633	-11.63	11.63	Gauche
S02	A	FREE	MOBILE	11	22150	22150	27.12	22207	11.72	-----	-270.35	-508.23	55	saccade	-9312	-15.4	15.4	Gauche
S02	A	SEARCH	MOBILE	1	12804	12804	-30.71	12838	-39.9	-----	-270.23	-498.99	26	saccade	15697	-9.19	9.19	Gauche
S02	B	SEARCH	MOBILE	7	28461	28461	-11.04	28501	-21.84	-----	-270.13	-494.95	61	saccade	1609	-10.8	10.8	Gauche
S02	B	SEARCH	MOBILE	7	30027	30027	-12.23	30070	-23.77	-----	-268.33	-539.49	65	saccade	-21901	-11.54	11.54	Gauche
S02	A	SEARCH	STABLE	3	8092	8092	-21.39	8126	-30.48	-----	-267.22	-364	18	saccade	10914	-9.09	9.09	Gauche
S02	A	SEARCH	STABLE	6	18979	18979	-18.56	19006	-25.73	-----	-265.56	-380.92	46	saccade	-9978	-7.17	7.17	Gauche
S02	A	FREE	MOBILE	11	8964	8964	0.29	9001	-9.39	-----	-261.55	-411.76	23	saccade	12756	-9.68	9.68	Gauche
S02	A	FREE	MOBILE	12	21686	21686	38.65	21720	29.81	-----	-260.15	-511.48	46	saccade	10614	-8.84	8.84	Gauche
S02	A	FREE	MOBILE	11	32267	32267	-0.83	32300	-9.36	-----	-258.42	-608.71	70	saccade	2688	-8.53	8.53	Gauche
S02	A	SEARCH	STABLE	5	34888	34888	19.02	34955	1.7	-----	-258.38	-683.72	60	saccade	-17538	-17.32	17.32	Gauche
S02	A	SEARCH	STABLE	6	17323	17323	2.33	17350	-4.61	-----	-256.94	-374.86	42	saccade	-9500	-6.94	6.94	Gauche
S02	A	SEARCH	MOBILE	1	7786	7786	17.26	7823	7.76	-----	-256.77	-453.98	16	saccade	6045	-9.5	9.5	Gauche
S02	A	FREE	MOBILE	10	13791	13791	16.74	13831	6.55	-----	-254.7	-495.33	23	saccade	-1117	-10.19	10.19	Gauche
S02	A	SEARCH	MOBILE	1	12624	12624	-17.14	12674	-29.82	-----	-253.64	-497	25	saccade	16998	-12.68	12.68	Gauche
S02	A	FREE	MOBILE	12	29592	29592	18.94	29622	11.4	-----	-251.42	-341.77	63	saccade	-2923	-7.54	7.54	Gauche
S02	A	SEARCH	STABLE	4	26625	26625	6.31	26669	-4.75	-----	-251.23	-440.29	55	saccade	-20999	-11.06	11.06	Gauche
S02	A	FREE	MOBILE	11	5582	5582	25.32	5626	14.31	-----	-250.18	-415.12	12	saccade	15655	-11.01	11.01	Gauche
S02	A	SEARCH	STABLE	6	21207	21207	-3.02	21237	-10.51	-----	-249.71	-374.3	49	saccade	1427	-7.49	7.49	Gauche
S02	A	FREE	STABLE	7	22590	22590	4.03	22634	-6.93	-----	-249.08	-459.92	31	saccade	-12272	-10.96	10.96	Gauche
S02	A	FREE	STABLE	7	10265	10265	8.98	10318	-4.18	-----	-248.32	-499.06	3	saccade	10057	-13.16	13.16	Gauche
S02	A	SEARCH	STABLE	4	20292	20292	-28.53	20322	-35.98	-----	-248.06	-493.14	43	saccade	15857	-7.45	7.45	Gauche
S02	A	SEARCH	MOBILE	2	36112	36112	-18.83	36149	-27.99	-----	-247.72	-504.3	71	saccade	-30201	-9.16	9.16	Gauche
S02	A	SEARCH	STABLE	3	5858	5858	24.49	5911	11.38	-----	-247.31	-495.37	11	saccade	2853	-13.11	13.11	Gauche
S02	A	SEARCH	STABLE	6	8674	8674	7.81	8711	-1.28	-----	-245.66	-425.03	19	saccade	21463	-9.09	9.09	Gauche
S02	A	SEARCH	MOBILE	2	30107	30107	-19.05	30137	-26.34	-----	-243.1	-385.27	58	saccade	-1462	-7.29	7.29	Gauche
S02	A	SEARCH	STABLE	3	28608	28608	15.25	28645	6.29	-----	-242.38	-442.83	56	saccade	-24658	-8.96	8.96	Gauche
S02	A	SEARCH	STABLE	6	3903	3903	-9.04	3950	-20.4	-----	-241.69	-427.87	8	saccade	9713	-11.36	11.36	Gauche
S02	A	SEARCH	STABLE	5	13573	13573	-12.78	13616	-23.16	-----	-241.41	-446.64	22	saccade	-4517	-10.38	10.38	Gauche
S02	A	SEARCH	MOBILE	2	9019	9019	-30.52	9056	-39.41	-----	-240.06	-447.93	19	saccade	-225	-8.89	8.89	Gauche
S02	A	FREE	STABLE	9	8760	8760	28.3	8794	20.17	-----	-239.23	-381.5	16	saccade	-6596	-8.13	8.13	Gauche
S02	A	SEARCH	MOBILE	2	2117	2117	-2.7	2164	-13.95	-----	-239.2	-374.34	2	saccade	10109	-11.25	11.25	Gauche
S02	A	FREE	MOBILE	10	12172	12172	28.87	12226	16	-----	-238.25	-531.76	21	saccade	7028	-12.87	12.87	Gauche
S02	A	FREE	MOBILE	12	19173	19173	-7.08	19200	-13.49	-----	-237.41	-394.26	42	saccade	17187	-6.41	6.41	Gauche
S02	A	SEARCH	STABLE	5	36327	36327	19.65	36360	11.91	-----	-234.45	-368.19	61	saccade	-29103	-7.74	7.74	Gauche
S02	A	SEARCH	STABLE	4	7180	7180	19.28	7224	8.97	-----	-234.33	-452.78	13	saccade	11540	-10.31	10.31	Gauche
S02	A	FREE	STABLE	8	18690	18690	-15.06	18720	-22.06	-----	-233.43	-349.79	48	saccade	9828	-7	7	Gauche
S02	A	SEARCH	STABLE	6	28497	28497	-0.47	28518	-5.34	-----	-232.1	-323.05	63	saccade	-3813	-4.87	4.87	Gauche
S02	B	SEARCH	MOBILE	7	24620	24620	39.19	24684	24.37	-----	-231.69	-536.68	54	saccade	5962	-14.82	14.82	Gauche
S02	A	SEARCH	STABLE	5	30545	30545	12.49	30582	3.93	-----	-231.26	-340.33	55	saccade	1582	-8.56	8.56	Gauche
S02	A	SEARCH	STABLE	6	32091	32091	-21.3	32127	-29.57	-----	-229.68	-375.88	71	saccade	-26808	-8.27	8.27	Gauche
S02	A	FREE	MOBILE	10	5273	5273	9.13	5283	6.84	-----	-228.54	-331.16	7	saccade	10605	-2.29	2.29	Gauche
S02	A	SEARCH	STABLE	3	15841	15841	34.75	15878	26.3	-----	-228.41	-360.68	32	saccade	18011	-8.45	8.45	Gauche
S02	A	SEARCH	STABLE	4	33802	33802	17.78	33852	6.43	-----	-227.09	-479.17	74	saccade	-18717	-11.35	11.35	Gauche
S02	A	SEARCH	STABLE	6	15051	15051	26.41	15085	18.69	-----	-227.04	-416.97	36	saccade	-3261	-7.72	7.72	Gauche
S02	A	SEARCH	STABLE	5	11746	11746	-2.14	11790	-12.01	-----	-224.41	-390.12	18	saccade	17953	-9.87	9.87	Gauche
S02	A	SEARCH	STABLE	6	29665	29665	-20.68	29699	-28.31	-----	-224.41	-333.8	65	saccade	-2067	-7.63	7.63	Gauche
S02	B	SEARCH	MOBILE	7	27554	27554	7.97	27598	-1.88	-----	-223.86	-412.82	59	saccade	-12469	-9.85	9.85	Gauche
S02	A	SEARCH	STABLE	5	15045	15045	9.94	15085	1.05	-----	-222.14	-357.69	27	saccade	-10654	-8.89	8.89	Gauche
S02	A	FREE	STABLE	9	4347	4347	-1.45	4391	-11.21	-----	-221.86	-404.23	7	saccade	-720	-9.76	9.76	Gauche
S02	A	FREE	STABLE	7	3577	3577	8.05	3627	-3.04	-----	-221.65	-422.96	0	saccade	7249	-11.09	11.09	Gauche
S02	A	SEARCH	STABLE	6	10772	10772	-17.46	10826	-29.34	-----	-219.92	-470.57	25	saccade	11573	-11.88	11.88	Gauche
S02	A	SEARCH	STABLE	3	22315	22315	-26.93	22345	-33.51	-----	-219.52	-455.22	43	saccade	5888	-6.58	6.58	Gauche
S02	B	SEARCH	MOBILE	7	28160	28160	-1.02	28203	-10.38	-----	-217.86	-446.01	60	saccade	-20889	-9.36	9.36	Gauche
S02	A	SEARCH	MOBILE	1	7234	7234	20.82	7271	12.77	-----	-217.67	-405.54	14	saccade	-5214	-8.05	8.05	Gauche
S02	A	SEARCH	STABLE	6	1983	1983	-19.14	2020	-27.16	-----	-216.75	-431.46	2	saccade	5626	-8.02	8.02	Gauche
S02	A	FREE	STABLE	8	7576	7576	-3.72	7609	-10.84	-----	-215.92	-364.04	19	saccade	25941	-7.12	7.12	Gauche
S02	A	FREE	MOBILE	10	33484	33484	1.56	33517	-5.55	-----	-215.48	-353.9	68	saccade	-5415	-7.11	7.11	Gauche
S02	A	SEARCH	STABLE	3	28033	28033	28.33	28069	20.57	-----	-215.41	-419.34	54	saccade	-4918	-7.76	7.76	Gauche
S02	A	SEARCH	STABLE	3	23084	23084	6.84	23115	0.2	-----	-214.16	-291.4	44	saccade	-8864	-6.64	6.64	Gauche
S02	A	SEARCH	STABLE	4	14166	14166	-5.3	14220	-16.86	-----	-214.07	-394.07	26	saccade	4231	-11.56	11.56	Gauche
S02	A	SEARCH	STABLE	3	18354	18354	22.78	18397	13.59	-----	-213.64	-456.59	36	saccade	-12868	-9.19	9.19	Gauche
S02	A	SEARCH	STABLE	3	5429	5429	33.62	5486	21.47	-----	-213.13	-424.87	10	saccade	18269	-12.15	12.15	Gauche
S02	A	FREE	STABLE	7	23664	23664	9.03	23698	1.8	-----	-212.76	-479.76	34	saccade	10838	-7.23	7.23	Gauche
S02	A	FREE	STABLE	8	34478	34478	-12.25	34502	-17.35	-----	-212.6	-311.36	76	saccade	-29775	-5.1	5.1	Gauche
S02	A	SEARCH	MOBILE	2	4667	4667	-15.72	4703	-23.35	-----	-212.19	-388	9	saccade	23118	-7.63	7.63	Gauche
S02	A	SEARCH	STABLE	6	27741	27741	8.2	27785	-1.1	-----	-211.25	-476.79	62	saccade	-13421	-9.3	9.3	Gauche
S02	A	FREE	STABLE	7	14277	14277	5.1	14320	-3.98	-----	-211.2	-362.64	14	saccade	10470	-9.08	9.08	Gauche
S02	A	SEARCH	STABLE	3	24717	24717	-12.19	24747	-18.51	-----	-210.62	-370.5	47	saccade	-10813	-6.32	6.32	Gauche
S02	A	SEARCH	MOBILE	2	13854	13854	-6.75	13904	-17.27	-----	-210.27	-435.72	30	saccade	-2391	-10.52	10.52	Gauche
S02	A	SEARCH	STABLE	4	11433	11433	7.91	11463	1.64	-----	-208.93	-435.42	21	saccade	-4150	-6.27	6.27	Gauche
S02	B	SEARCH	MOBILE	7	7226	7226	21.63	7283	9.73	-----	-208.74	-418.42	14	saccade	12571	-11.9	11.9	Gauche
S02	A	FREE	MOBILE	10	19757	19757	29.76	19797	21.45	-----	-207.74	-438.2	36	saccade	12727	-8.31	8.31	Gauche
S02	A	FREE	MOBILE	11	32451	32451	-9.49	32484	-16.34	-----	-207.71	-431.06	71	saccade	-13236	-6.85	6.85	Gauche
S02	A	SEARCH	STABLE	4	19178	19178	22.9	19215	15.22	-----	-207.67	-466.95	39	saccade	-9620	-7.68	7.68	Gauche
S02	A	FREE	MOBILE	12	9531	9531	16.78	9558	11.18	-----	-207.18	-406.22	20	saccade	15919	-5.6	5.6	Gauche
S02	A	FREE	MOBILE	12	25416	25416	34.23	25450	27.2	-----	-206.77	-392.92	55	saccade	2546	-7.03	7.03	Gauche
S02	A	SEARCH	STABLE	5	27909	27909	-2.32	27962	-13.26	-----	-206.46	-431.45	49	saccade	-9927	-10.94	10.94	Gauche
S02	A	SEARCH	MOBILE	2	17962	17962	-25.41	17982	-29.53	-----	-205.73	-289.14	36	saccade	-15280	-4.12	4.12	Gauche
S02	A	SEARCH	STABLE	6	2632	2632	-6.15	2682	-16.41	-----	-205.21	-468.86	4	saccade	3794	-10.26	10.26	Gauche
S02	A	SEARCH	STABLE	3	6383	6383	12.14	6426	3.32	-----	-205.06	-384.5	12	saccade	13474	-8.82	8.82	Gauche
S02	A	SEARCH	STABLE	4	19813	19813	-17.84	19857	-26.85	-----	-204.74	-466.09	42	saccade	-10477	-9.01	9.01	Gauche
S02	A	FREE	STABLE	9	9286	9286	17.87	9336	7.63	-----	-204.67	-438.07	17	saccade	-6337	-10.24	10.24	Gauche
S02	A	FREE	STABLE	8	2879	2879	14.52	2949	0.2	-----	-204.56	-495.47	4	saccade	10905	-14.32	14.32	Gauche
S02	A	FREE	MOBILE	12	13747	13747	15.98	13784	8.41	-----	-204.55	-438.44	30	saccade	12666	-7.57	7.57	Gauche
S02	A	SEARCH	STABLE	3	26370	26370	47.44	26413	38.69	-----	-203.31	-356.05	52	saccade	-8296	-8.75	8.75	Gauche
S02	A	FREE	STABLE	7	18034	18034	8.2	18074	0.07	-----	-203.2	-411.48	22	saccade	1689	-8.13	8.13	Gauche
S02	A	FREE	STABLE	7	19683	19683	17.07	19723	8.95	-----	-202.99	-379.26	26	saccade	14984	-8.12	8.12	Gauche
S02	A	SEARCH	STABLE	6	34630	34630	-28.68	34667	-36.18	-----	-202.72	-363.54	78	saccade	-19970	-7.5	7.5	Gauche
S02	A	SEARCH	STABLE	3	14617	14617	44.16	14660	35.47	-----	-202.07	-379.13	30	saccade	4151	-8.69	8.69	Gauche
S02	A	SEARCH	STABLE	3	18722	18722	12.64	18768	3.36	-----	-201.85	-397.48	37	saccade	9673	-9.28	9.28	Gauche
S02	A	FREE	STABLE	7	28358	28358	10.09	28395	2.66	-----	-200.78	-312.81	44	saccade	8253	-7.43	7.43	Gauche
S02	A	SEARCH	STABLE	3	36577	36577	8.35	36611	1.55	-----	-199.88	-426.9	70	saccade		-6.8	6.8	Gauche
S02	A	FREE	STABLE	8	12240	12240	-5.45	12270	-11.45	-----	-199.81	-322.41	32	saccade	-9892	-6	6	Gauche
S02	A	SEARCH	MOBILE	2	2301	2301	-16.33	2348	-25.71	-----	-199.64	-382.75	3	saccade	24429	-9.38	9.38	Gauche
S02	A	FREE	STABLE	9	26707	26707	5.74	26730	1.15	-----	-199.55	-325.38	59	saccade	-21875	-4.59	4.59	Gauche
S02	A	SEARCH	MOBILE	1	4791	4791	-1.92	4832	-10	-----	-197.13	-337.85	7	saccade	670	-8.08	8.08	Gauche
S02	A	SEARCH	STABLE	4	5431	5431	-15.2	5461	-21.08	-----	-196.2	-352.05	9	saccade	1256	-5.88	5.88	Gauche
S02	A	SEARCH	STABLE	5	6637	6637	-9.2	6687	-18.97	-----	-195.33	-340.42	7	saccade	2981	-9.77	9.77	Gauche
S02	A	SEARCH	STABLE	3	9575	9575	-15.6	9618	-23.98	-----	-194.93	-458.95	21	saccade	-4974	-8.38	8.38	Gauche
S02	A	SEARCH	MOBILE	1	4554	4554	8.1	4601	-1.06	-----	-194.87	-398.08	6	saccade	25777	-9.16	9.16	Gauche
S02	A	SEARCH	STABLE	5	30288	30288	21.3	30331	12.93	-----	-194.49	-364.09	54	saccade	-25276	-8.37	8.37	Gauche
S02	A	SEARCH	MOBILE	1	4989	4989	-10.46	5012	-14.92	-----	-193.95	-253.21	8	saccade	30352	-4.46	4.46	Gauche
S02	A	FREE	MOBILE	10	35307	35307	9.64	35341	3.09	-----	-192.69	-442.98	73	saccade	-19392	-6.55	6.55	Gauche
S02	B	SEARCH	MOBILE	7	15885	15885	1.45	15915	-4.32	-----	-192.44	-308.29	34	saccade	-2754	-5.77	5.77	Gauche
S02	A	SEARCH	STABLE	5	13098	13098	-5.71	13131	-12.01	-----	-190.88	-407.74	21	saccade	-8796	-6.3	6.3	Gauche
S02	A	SEARCH	MOBILE	2	4289	4289	-13.52	4302	-16	-----	-190.69	-363.31	8	saccade	-2016	-2.48	2.48	Gauche
S02	A	FREE	MOBILE	11	2240	2240	17.91	2273	11.63	-----	-190.25	-355.51	1	saccade	3459	-6.28	6.28	Gauche
S02	A	FREE	STABLE	9	5662	5662	-0.35	5699	-7.38	-----	-189.99	-379.74	10	saccade	26850	-7.03	7.03	Gauche
S02	A	SEARCH	STABLE	5	32466	32466	25.84	32512	17.15	-----	-188.91	-403.61	58	saccade	-15332	-8.69	8.69	Gauche
S02	A	FREE	STABLE	7	17093	17093	8.29	17134	0.57	-----	-188.31	-413.69	20	saccade	8136	-7.72	7.72	Gauche
S02	A	FREE	MOBILE	12	25216	25216	37.09	25229	34.65	-----	-187.56	-295.64	54	saccade	-15123	-2.44	2.44	Gauche
S02	B	SEARCH	MOBILE	7	10060	10060	-2.94	10093	-9.09	-----	-186.31	-358.14	20	saccade	20984	-6.15	6.15	Gauche
S02	B	SEARCH	MOBILE	7	31017	31017	-31.04	31044	-36.05	-----	-185.61	-323.81	67	saccade	3144	-5.01	5.01	Gauche
S02	A	FREE	MOBILE	11	34134	34134	21.52	34161	16.54	-----	-184.5	-293.62	75	saccade	1050	-4.98	4.98	Gauche
S02	A	FREE	STABLE	9	35127	35127	18.85	35184	8.33	-----	-184.46	-376.77	79	saccade	-2694	-10.52	10.52	Gauche
S02	A	SEARCH	STABLE	4	32393	32393	-23.81	32433	-31.15	-----	-183.57	-281.66	70	saccade	-2759	-7.34	7.34	Gauche
S02	A	FREE	STABLE	8	29587	29587	-1.57	29634	-10.12	-----	-182	-369.95	67	saccade	-25135	-8.55	8.55	Gauche
S02	A	SEARCH	STABLE	6	4409	4409	-31.32	4452	-39.14	-----	-181.74	-389.11	10	saccade	5255	-7.82	7.82	Gauche
S02	A	FREE	STABLE	9	9630	9630	6.52	9664	0.38	-----	-180.69	-273.27	18	saccade	2258	-6.14	6.14	Gauche
S02	A	FREE	MOBILE	10	11854	11854	35.29	11888	29.16	-----	-180.46	-337.99	20	saccade	10941	-6.13	6.13	Gauche
S02	A	FREE	STABLE	9	22762	22762	-4.2	22795	-10.15	-----	-180.32	-312.78	51	saccade	5619	-5.95	5.95	Gauche
S02	A	SEARCH	STABLE	3	28354	28354	20.27	28381	15.42	-----	-179.7	-364.18	55	saccade	-17953	-4.85	4.85	Gauche
S02	A	SEARCH	STABLE	5	10368	10368	12.06	10401	6.13	-----	-179.63	-308.23	16	saccade	-6421	-5.93	5.93	Gauche
S02	A	SEARCH	STABLE	3	3924	3924	-9.68	3947	-13.81	-----	-179.51	-274.56	6	saccade	27138	-4.13	4.13	Gauche
S02	A	FREE	MOBILE	11	31026	31026	-9.24	31062	-15.69	-----	-179.2	-264.65	66	saccade	-5406	-6.45	6.45	Gauche
S02	A	SEARCH	STABLE	3	25607	25607	-15.79	25620	-18.11	-----	-178.5	-267.45	50	saccade	-10022	-2.32	2.32	Gauche
S02	A	FREE	STABLE	7	15541	15541	15.6	15585	7.81	-----	-176.96	-302.25	17	saccade	-2500	-7.79	7.79	Gauche
S02	A	SEARCH	STABLE	3	13004	13004	3.13	13041	-3.4	-----	-176.31	-360.54	27	saccade	8866	-6.53	6.53	Gauche
S02	A	SEARCH	STABLE	6	21846	21846	-10.81	21870	-15.02	-----	-175.7	-271	50	saccade	8818	-4.21	4.21	Gauche
S02	A	FREE	STABLE	8	30638	30638	-11.21	30664	-15.77	-----	-175.45	-285.5	68	saccade	33	-4.56	4.56	Gauche
S02	A	FREE	STABLE	9	30641	30641	-8.96	30671	-14.19	-----	-174.43	-308.67	68	saccade	-5646	-5.23	5.23	Gauche
S02	B	SEARCH	MOBILE	7	24951	24951	23.31	24995	15.65	-----	-174.07	-444.32	55	saccade	3911	-7.66	7.66	Gauche
S02	A	SEARCH	MOBILE	2	28832	28832	-10.29	28862	-15.51	-----	-173.94	-307.15	56	saccade	6725	-5.22	5.22	Gauche
S02	A	SEARCH	STABLE	6	35540	35540	-55.14	35557	-58.08	-----	-173.31	-232.97	80	saccade	-22040	-2.94	2.94	Gauche
S02	A	SEARCH	STABLE	4	13457	13457	0.55	13500	-6.9	-----	-173.26	-333.13	25	saccade	7578	-7.45	7.45	Gauche
S02	A	FREE	STABLE	7	21015	21015	-11.02	21035	-14.48	-----	-172.79	-271.33	28	saccade	7195	-3.46	3.46	Gauche
S02	A	SEARCH	MOBILE	2	28180	28180	-4.74	28210	-9.92	-----	-172.64	-333.23	55	saccade	-12154	-5.18	5.18	Gauche
S02	A	FREE	STABLE	7	15989	15989	8.59	16026	2.21	-----	-172.46	-391.8	18	saccade	1711	-6.38	6.38	Gauche
S02	A	FREE	MOBILE	11	17683	17683	-3.65	17700	-6.58	-----	-172.29	-313.95	43	saccade	18222	-2.93	2.93	Gauche
S02	B	SEARCH	MOBILE	7	35875	35875	8.33	35905	3.17	-----	-172.01	-308.52	79	saccade	-30934	-5.16	5.16	Gauche
S02	A	FREE	MOBILE	12	4908	4908	32.82	4941	27.15	-----	-171.92	-357.47	9	saccade	27109	-5.67	5.67	Gauche
S02	A	FREE	MOBILE	12	31971	31971	12.03	32017	4.15	-----	-171.33	-327.02	69	saccade	-22708	-7.88	7.88	Gauche
S02	A	SEARCH	STABLE	6	9220	9220	12.04	9263	4.7	-----	-170.72	-392.32	21	saccade	7678	-7.34	7.34	Gauche
S02	B	SEARCH	MOBILE	7	16868	16868	-21.63	16898	-26.73	-----	-170.19	-258.82	38	saccade	57	-5.1	5.1	Gauche
S02	A	SEARCH	MOBILE	2	16882	16882	-0.05	16925	-7.36	-----	-170.02	-402.75	34	saccade	-13817	-7.31	7.31	Gauche
S02	A	SEARCH	MOBILE	1	3025	3025	-11.52	3065	-18.3	-----	-169.39	-342.26	1	saccade	9653	-6.78	6.78	Gauche
S02	A	FREE	STABLE	8	12645	12645	-11.99	12678	-17.58	-----	-169.26	-332.25	33	saccade	20059	-5.59	5.59	Gauche
S02	A	FREE	MOBILE	10	32671	32671	36.26	32704	30.68	-----	-169.15	-379.4	65	saccade	-18583	-5.58	5.58	Gauche
S02	A	SEARCH	MOBILE	2	14048	14048	-17.61	14088	-24.36	-----	-168.59	-403.73	31	saccade	-2710	-6.75	6.75	Gauche
S02	A	SEARCH	STABLE	5	11288	11288	7.48	11338	-0.94	-----	-168.44	-358.64	17	saccade	-6649	-8.42	8.42	Gauche
S02	A	FREE	STABLE	9	4619	4619	-12.48	4639	-15.84	-----	-168	-300.09	8	saccade	15202	-3.36	3.36	Gauche
S02	A	FREE	STABLE	8	19781	19781	-3.37	19821	-10.08	-----	-167.8	-351.59	52	saccade	6316	-6.71	6.71	Gauche
S02	A	FREE	STABLE	7	26060	26060	8.69	26097	2.49	-----	-167.53	-357	40	saccade	5071	-6.2	6.2	Gauche
S02	A	SEARCH	STABLE	3	31114	31114	4.13	31131	1.3	-----	-166.18	-246.17	60	saccade	2713	-2.83	2.83	Gauche
S02	A	FREE	MOBILE	12	33797	33797	21.83	33827	16.9	-----	-164.39	-242.24	75	saccade	-28655	-4.93	4.93	Gauche
S02	B	SEARCH	MOBILE	7	5085	5085	16.85	5142	7.53	-----	-163.42	-368.84	6	saccade	22002	-9.32	9.32	Gauche
S02	A	FREE	STABLE	7	27057	27057	6.38	27087	1.5	-----	-162.76	-306.06	42	saccade	1251	-4.88	4.88	Gauche
S02	A	FREE	MOBILE	10	28278	28278	38.87	28308	34.01	-----	-161.96	-302.69	54	saccade	-13262	-4.86	4.86	Gauche
S02	A	FREE	MOBILE	10	14976	14976	17.06	15016	10.63	-----	-160.85	-261.51	26	saccade	9156	-6.43	6.43	Gauche
S02	A	FREE	MOBILE	12	24102	24102	42.33	24132	37.53	-----	-160.02	-269.37	51	saccade	-30	-4.8	4.8	Gauche
S02	A	SEARCH	MOBILE	2	24045	24045	-24.64	24072	-28.96	-----	-159.98	-284.04	47	saccade	5436	-4.32	4.32	Gauche
S02	A	SEARCH	MOBILE	2	29458	29458	-16.74	29481	-20.41	-----	-159.77	-240.27	57	saccade	-27528	-3.67	3.67	Gauche
S02	A	SEARCH	STABLE	6	1903	1903	-15.94	1930	-20.23	-----	-158.98	-248.17	1	saccade	1156	-4.29	4.29	Gauche
S02	A	FREE	STABLE	9	3013	3013	-3.26	3059	-10.54	-----	-158.35	-299.91	3	saccade	8904	-7.28	7.28	Gauche
S02	A	FREE	MOBILE	12	11877	11877	6.49	11917	0.16	-----	-158.17	-363.38	24	saccade	6105	-6.33	6.33	Gauche
S02	A	SEARCH	STABLE	6	17939	17939	-5.96	17982	-12.76	-----	-158.09	-375.64	43	saccade	-11902	-6.8	6.8	Gauche
S02	A	FREE	MOBILE	11	5987	5987	-1.95	6037	-9.82	-----	-157.34	-303.7	14	saccade	10603	-7.87	7.87	Gauche
S02	A	SEARCH	STABLE	3	16544	16544	24.66	16590	17.42	-----	-157.26	-367.83	33	saccade	-13751	-7.24	7.24	Gauche
S02	A	SEARCH	STABLE	3	2773	2773	2.58	2793	-0.56	-----	-157.07	-444.45	3	saccade	879	-3.14	3.14	Gauche
S02	A	FREE	MOBILE	11	3615	3615	10.38	3652	4.6	-----	-156.35	-254.83	7	saccade	24063	-5.78	5.78	Gauche
S02	A	SEARCH	STABLE	3	27638	27638	36.53	27678	30.28	-----	-156.21	-280.21	53	saccade	-18474	-6.25	6.25	Gauche
S02	A	SEARCH	STABLE	4	9127	9127	5.88	9164	0.11	-----	-156.11	-290.97	14	saccade	15216	-5.77	5.77	Gauche
S02	A	FREE	MOBILE	12	24326	24326	36.36	24343	33.71	-----	-155.95	-329.89	52	saccade	-13565	-2.65	2.65	Gauche
S02	A	FREE	STABLE	9	10724	10724	-4.57	10761	-10.34	-----	-155.93	-221.43	20	saccade	18813	-5.77	5.77	Gauche
S02	A	FREE	STABLE	9	29503	29503	5.55	29537	0.25	-----	-155.93	-296.6	65	saccade	-24197	-5.3	5.3	Gauche
S02	A	SEARCH	STABLE	5	5266	5266	6.55	5306	0.33	-----	-155.5	-297.35	4	saccade	13770	-6.22	6.22	Gauche
S02	B	SEARCH	MOBILE	7	18996	18996	-14.11	19036	-20.32	-----	-155.14	-351.85	40	saccade	8965	-6.21	6.21	Gauche
S02	A	FREE	STABLE	9	27941	27941	2.38	27961	-0.72	-----	-155.07	-339.21	62	saccade	-14933	-3.1	3.1	Gauche
S02	A	SEARCH	STABLE	4	12962	12962	7.74	13008	0.62	-----	-154.93	-368.99	24	saccade	21422	-7.12	7.12	Gauche
S02	A	SEARCH	STABLE	4	34357	34357	-0.48	34384	-4.66	-----	-154.8	-246.16	76	saccade	-22933	-4.18	4.18	Gauche
S02	A	FREE	STABLE	8	11380	11380	9.58	11424	2.79	-----	-154.42	-313.57	30	saccade	9267	-6.79	6.79	Gauche
S02	A	FREE	MOBILE	11	20627	20627	39.79	20647	36.7	-----	-154.42	-211.1	50	saccade	-4024	-3.09	3.09	Gauche
S02	A	FREE	MOBILE	11	16572	16572	24.63	16603	19.9	-----	-152.52	-220.42	41	saccade	-1063	-4.73	4.73	Gauche
S02	A	FREE	MOBILE	11	15452	15452	24.88	15509	16.2	-----	-152.31	-311.99	38	saccade	-7998	-8.68	8.68	Gauche
S02	A	SEARCH	STABLE	3	7413	7413	20.2	7454	14.01	-----	-151.11	-318.89	15	saccade	7946	-6.19	6.19	Gauche
S02	A	SEARCH	STABLE	6	15326	15326	20.24	15359	15.31	-----	-149.23	-323.62	37	saccade	-1343	-4.93	4.93	Gauche
S02	A	FREE	MOBILE	11	13946	13946	20.42	13983	14.92	-----	-148.7	-323.64	35	saccade	13642	-5.5	5.5	Gauche
S02	A	SEARCH	MOBILE	2	27554	27554	0.31	27588	-4.74	-----	-148.48	-248.74	54	saccade	1831	-5.05	5.05	Gauche
S02	A	FREE	MOBILE	10	29365	29365	35.19	29385	32.24	-----	-147.6	-175.72	58	saccade	2323	-2.95	2.95	Gauche
S02	A	FREE	STABLE	8	31645	31645	-10.02	31688	-16.36	-----	-147.44	-321.87	70	saccade	-12244	-6.34	6.34	Gauche
S02	B	SEARCH	MOBILE	7	19372	19372	-20.64	19401	-24.87	-----	-145.87	-248.94	41	saccade	16271	-4.23	4.23	Gauche
S02	A	FREE	STABLE	9	35599	35599	8.04	35643	1.64	-----	-145.36	-307.82	80	saccade	-30293	-6.4	6.4	Gauche
S02	B	SEARCH	MOBILE	7	5259	5259	6.95	5306	0.16	-----	-144.6	-255.34	7	saccade	30703	-6.79	6.79	Gauche
S02	A	SEARCH	MOBILE	2	35928	35928	-12.83	35962	-17.73	-----	-144.12	-229.41	70	saccade	-31014	-4.9	4.9	Gauche
S02	A	SEARCH	STABLE	5	4877	4877	11.78	4914	6.47	-----	-143.47	-275.54	3	saccade	11589	-5.31	5.31	Gauche
S02	A	FREE	STABLE	9	16432	16432	5.62	16466	0.74	-----	-143.44	-251.8	35	saccade	-13766	-4.88	4.88	Gauche
S02	A	SEARCH	STABLE	3	2616	2616	12.48	2666	5.31	-----	-143.22	-220.76	2	saccade	34376	-7.17	7.17	Gauche
S02	A	SEARCH	MOBILE	2	36969	36969	-23.97	36992	-27.25	-----	-142.81	-243.66	73	saccade		-3.28	3.28	Gauche
S02	A	SEARCH	STABLE	5	6232	6232	-2.62	6276	-8.89	-----	-142.64	-280.09	6	saccade	2041	-6.27	6.27	Gauche
S02	A	FREE	MOBILE	12	8223	8223	33.61	8273	26.53	-----	-141.65	-300.24	19	saccade	9331	-7.08	7.08	Gauche
S02	A	FREE	MOBILE	12	17531	17531	31.65	17554	28.41	-----	-141.01	-250.1	38	saccade	-1604	-3.24	3.24	Gauche
S02	A	FREE	STABLE	9	15887	15887	5.2	15927	-0.44	-----	-140.95	-267.9	33	saccade	-4460	-5.64	5.64	Gauche
S02	A	FREE	STABLE	9	11387	11387	-5.68	11427	-11.3	-----	-140.44	-244.47	22	saccade	6929	-5.62	5.62	Gauche
S02	A	FREE	STABLE	9	18269	18269	15.97	18316	9.39	-----	-140	-288.67	39	saccade	-353	-6.58	6.58	Gauche
S02	A	SEARCH	STABLE	5	17879	17879	-9.65	17916	-14.82	-----	-139.85	-278.92	30	saccade	-9492	-5.17	5.17	Gauche
S02	A	SEARCH	STABLE	5	8357	8357	42.43	8387	38.24	-----	-139.83	-229.77	13	saccade	1515	-4.19	4.19	Gauche
S02	A	SEARCH	STABLE	5	9839	9839	18.15	9872	13.55	-----	-139.27	-235.6	15	saccade	15767	-4.6	4.6	Gauche
S02	A	FREE	STABLE	9	25589	25589	5.61	25606	3.25	-----	-138.87	-198.78	57	saccade	-9731	-2.36	2.36	Gauche
S02	A	SEARCH	STABLE	6	15831	15831	13.74	15858	10	-----	-138.6	-238.3	39	saccade	-7567	-3.74	3.74	Gauche
S02	A	FREE	MOBILE	10	8227	8227	38.93	8264	33.82	-----	-138.01	-337.76	13	saccade	3626	-5.11	5.11	Gauche
S02	A	SEARCH	STABLE	6	11833	11833	-53.79	11853	-56.53	-----	-136.99	-214.33	29	saccade	4259	-2.74	2.74	Gauche
S02	A	SEARCH	STABLE	6	16052	16052	10.57	16092	5.09	-----	-136.88	-216.02	40	saccade	17407	-5.48	5.48	Gauche
S02	A	SEARCH	STABLE	6	33426	33426	-40.17	33459	-44.67	-----	-136.54	-275.23	75	saccade	-19377	-4.5	4.5	Gauche
S02	A	FREE	MOBILE	10	14016	14016	6.47	14049	1.97	-----	-136.42	-289.45	24	saccade	4960	-4.5	4.5	Gauche
S02	A	FREE	MOBILE	12	18959	18959	-4.57	18976	-6.88	-----	-135.53	-216.56	41	saccade	5113	-2.31	2.31	Gauche
S02	A	SEARCH	STABLE	5	24051	24051	-25.61	24072	-28.46	-----	-135.49	-194.65	41	saccade	-1328	-2.85	2.85	Gauche
S02	A	SEARCH	STABLE	6	22683	22683	-9.61	22723	-15.01	-----	-134.88	-316.18	52	saccade	-20141	-5.4	5.4	Gauche
S02	A	FREE	MOBILE	12	2505	2505	10.84	2542	5.87	-----	-134.53	-225.76	2	saccade	26451	-4.97	4.97	Gauche
S02	A	SEARCH	STABLE	3	28926	28926	5.77	28956	1.76	-----	-133.78	-231.41	57	saccade	-18843	-4.01	4.01	Gauche
S02	A	FREE	MOBILE	12	10050	10050	-8.29	10083	-12.69	-----	-133.47	-247.41	22	saccade	8490	-4.4	4.4	Gauche
S02	A	FREE	STABLE	9	18500	18500	8.7	18540	3.36	-----	-133.45	-258.26	40	saccade	-8061	-5.34	5.34	Gauche
S02	A	SEARCH	STABLE	4	10415	10415	40.48	10439	37.29	-----	-132.92	-236.6	18	saccade	5021	-3.19	3.19	Gauche
S02	A	SEARCH	MOBILE	2	15406	15406	19.24	15436	15.26	-----	-132.53	-325.89	32	saccade	-13364	-3.98	3.98	Gauche
S02	A	FREE	STABLE	8	2005	2005	11.37	2042	6.47	-----	-132.35	-209.2	1	saccade	20264	-4.9	4.9	Gauche
S02	A	SEARCH	STABLE	4	22232	22232	-2.01	22269	-6.9	-----	-132.18	-204.06	48	saccade	-4254	-4.89	4.89	Gauche
S02	A	FREE	MOBILE	11	17938	17938	-7.91	17978	-13.16	-----	-131.31	-297.29	44	saccade	-6100	-5.25	5.25	Gauche
S02	A	FREE	STABLE	7	11817	11817	14.97	11838	12.22	-----	-131.2	-236.85	8	saccade	-11539	-2.75	2.75	Gauche
S02	A	FIXATION	MOBILE		261	261	-12.45	278	-14.67	-----	-130.47	-201.38	0	saccade	18637	-2.22	2.22	Gauche
S02	A	FREE	MOBILE	11	18874	18874	-11.26	18898	-14.39	-----	-130.37	-285.15	46	saccade	-4434	-3.13	3.13	Gauche
S02	A	SEARCH	STABLE	4	14417	14417	-17.35	14440	-20.34	-----	-130.02	-273.03	27	saccade	14673	-2.99	2.99	Gauche
S02	B	SEARCH	MOBILE	7	29053	29053	-21.1	29090	-25.9	-----	-129.76	-269.53	62	saccade	-18008	-4.8	4.8	Gauche
S02	A	FREE	STABLE	7	11004	11004	9.71	11045	4.39	-----	-129.73	-230.76	5	saccade	20696	-5.32	5.32	Gauche
S02	A	FREE	MOBILE	12	31653	31653	18.19	31700	12.11	-----	-129.41	-277.31	68	saccade	-4992	-6.08	6.08	Gauche
S02	A	FREE	MOBILE	12	26634	26634	-21.58	26661	-25.05	-----	-128.75	-224.79	57	saccade	4736	-3.47	3.47	Gauche
S02	A	FREE	MOBILE	11	31350	31350	-16.13	31370	-18.69	-----	-128.1	-186	67	saccade	-18624	-2.56	2.56	Gauche
S02	A	FREE	MOBILE	12	12680	12680	13.98	12726	8.1	-----	-127.71	-339.56	27	saccade	6705	-5.88	5.88	Gauche
S02	A	FREE	MOBILE	10	19369	19369	31.18	19385	29.14	-----	-127.51	-176.68	35	saccade	-16577	-2.04	2.04	Gauche
S02	A	FREE	STABLE	9	2752	2752	3.48	2792	-1.48	-----	-124.11	-212.71	2	saccade	28250	-4.96	4.96	Gauche
S02	A	FREE	STABLE	9	30962	30962	-14.45	31002	-19.41	-----	-124.07	-187.78	69	saccade	-7912	-4.96	4.96	Gauche
S02	A	FREE	STABLE	9	23023	23023	-10.86	23050	-14.19	-----	-123.43	-202.13	52	saccade	7549	-3.33	3.33	Gauche
S02	B	SEARCH	MOBILE	7	30552	30552	-27.72	30572	-30.19	-----	-123.1	-189.58	66	saccade	5787	-2.47	2.47	Gauche
S02	A	FREE	STABLE	9	36302	36302	-5.47	36339	-10.02	-----	-123.06	-209.81	82	saccade	-32405	-4.55	4.55	Gauche
S02	A	SEARCH	MOBILE	2	3867	3867	13.79	3897	10.09	-----	-123.03	-248.61	6	saccade	1007	-3.7	3.7	Gauche
S02	A	SEARCH	STABLE	6	4857	4857	-38.05	4874	-40.13	-----	-122.75	-240.76	11	saccade	30827	-2.08	2.08	Gauche
S02	B	SEARCH	MOBILE	7	35641	35641	12.42	35684	7.18	-----	-121.92	-333.65	78	saccade	-26352	-5.24	5.24	Gauche
S02	A	FREE	MOBILE	11	9269	9269	-10.88	9289	-13.3	-----	-121.17	-244.97	24	saccade	18498	-2.42	2.42	Gauche
S02	A	FREE	STABLE	9	27750	27750	4.23	27767	2.18	-----	-121.13	-184.21	61	saccade	-24028	-2.05	2.05	Gauche
S02	A	FREE	STABLE	8	3692	3692	-9.48	3722	-13.11	-----	-120.81	-179.66	7	saccade	89	-3.63	3.63	Gauche
S02	A	SEARCH	MOBILE	1	3750	3750	-20.88	3781	-24.63	-----	-120.75	-331.18	2	saccade	3684	-3.75	3.75	Gauche
S02	A	FREE	MOBILE	12	7390	7390	38.97	7434	33.73	-----	-119.16	-228.39	17	saccade	17914	-5.24	5.24	Gauche
S02	A	FREE	STABLE	7	25277	25277	5.35	25304	2.14	-----	-118.63	-210.54	38	saccade	135	-3.21	3.21	Gauche
S02	A	FREE	STABLE	9	25382	25382	10.4	25412	6.84	-----	-118.61	-247.46	56	saccade	1829	-3.56	3.56	Gauche
S02	A	SEARCH	STABLE	4	27177	27177	-10.85	27211	-14.88	-----	-118.56	-215.88	57	saccade	-4764	-4.03	4.03	Gauche
S02	A	FREE	MOBILE	10	22386	22386	8.08	22413	4.89	-----	-118.08	-228.98	42	saccade	14017	-3.19	3.19	Gauche
S02	A	SEARCH	STABLE	3	36363	36363	12.92	36403	8.35	-----	-114.29	-377.67	69	saccade	-26683	-4.57	4.57	Gauche
S02	A	FREE	STABLE	8	9647	9647	22.97	9680	19.21	-----	-114.17	-158.25	25	saccade	11206	-3.76	3.76	Gauche
S02	B	SEARCH	MOBILE	7	20812	20812	5.99	20853	1.31	-----	-114.14	-311.9	45	saccade	13415	-4.68	4.68	Gauche
S02	A	SEARCH	STABLE	4	34193	34193	4.79	34227	0.93	-----	-113.68	-175.54	75	saccade	-20026	-3.86	3.86	Gauche
S02	A	FREE	STABLE	8	14107	14107	13.1	14167	6.34	-----	-112.55	-245.09	38	saccade	18845	-6.76	6.76	Gauche
S02	A	FREE	STABLE	7	32918	32918	10.59	32952	6.81	-----	-111.22	-233.45	50	saccade	3683	-3.78	3.78	Gauche
S02	A	SEARCH	STABLE	6	36577	36577	-22.17	36601	-24.83	-----	-110.86	-243.35	84	saccade	-751	-2.66	2.66	Gauche
S02	A	SEARCH	STABLE	4	35792	35792	-4.32	35826	-8.04	-----	-109.29	-188.41	80	saccade	-6571	-3.72	3.72	Gauche
S02	A	FREE	STABLE	7	29191	29191	9.4	29221	6.19	-----	-106.97	-192.41	46	saccade	-12380	-3.21	3.21	Gauche
S02	A	SEARCH	STABLE	3	16768	16768	17.24	16811	12.69	-----	-105.78	-245.13	34	saccade	10168	-4.55	4.55	Gauche
S02	A	SEARCH	STABLE	4	26890	26890	-5.46	26936	-10.32	-----	-105.62	-374.02	56	saccade	6805	-4.86	4.86	Gauche
S02	A	FREE	STABLE	7	33664	33664	10.24	33695	6.97	-----	-105.57	-174.67	52	saccade	-18764	-3.27	3.27	Gauche
S02	A	FREE	STABLE	9	14873	14873	6.1	14900	3.3	-----	-103.87	-144.83	30	saccade	8839	-2.8	2.8	Gauche
S02	A	FREE	MOBILE	11	23685	23685	-17.49	23712	-20.28	-----	-103.59	-180.57	59	saccade	6637	-2.79	2.79	Gauche
S02	A	FREE	STABLE	7	30289	30289	9.96	30322	6.55	-----	-103.21	-240.12	48	saccade	-12823	-3.41	3.41	Gauche
S02	A	FREE	STABLE	8	17416	17416	29.06	17466	23.96	-----	-101.95	-227.25	44	saccade	-6949	-5.1	5.1	Gauche
S02	A	FREE	STABLE	9	10437	10437	-1.62	10467	-4.68	-----	-101.93	-209.57	19	saccade	-7207	-3.06	3.06	Gauche
S02	A	FREE	STABLE	8	3197	3197	-1.09	3230	-4.45	-----	-101.72	-146.78	5	saccade	12089	-3.36	3.36	Gauche
S02	A	SEARCH	STABLE	3	15266	15266	34.92	15286	32.89	-----	-101.3	-205.36	31	saccade	1679	-2.03	2.03	Gauche
S02	A	SEARCH	STABLE	6	16911	16911	5.52	16945	2.08	-----	-101.16	-182.8	41	saccade	6169	-3.44	3.44	Gauche
S02	A	FREE	MOBILE	11	23046	23046	-8.43	23080	-11.86	-----	-101.07	-183.81	57	saccade	2676	-3.43	3.43	Gauche
S02	A	SEARCH	STABLE	4	25652	25652	14.23	25722	7.19	-----	-100.61	-312.6	54	saccade	-14453	-7.04	7.04	Gauche
S02	A	FREE	STABLE	8	11169	11169	13.15	11199	10.14	-----	-100.34	-155.29	29	saccade	2770	-3.01	3.01	Gauche
S02	A	FREE	STABLE	7	13905	13905	10.11	13939	6.71	-----	-99.94	-263.82	13	saccade	9372	-3.4	3.4	Gauche
S02	A	FREE	MOBILE	11	23247	23247	-12.32	23277	-15.3	-----	-99.27	-158.03	58	saccade	13296	-2.98	2.98	Gauche
S02	A	FREE	STABLE	9	36516	36516	-10.02	36543	-12.68	-----	-98.46	-181.28	83	saccade	-33925	-2.66	2.66	Gauche
S02	A	FREE	STABLE	9	2548	2548	7.51	2591	3.34	-----	-97.16	-186.98	1	saccade	30631	-4.17	4.17	Gauche
S02	A	FREE	MOBILE	10	33156	33156	4.77	33179	2.56	-----	-96.09	-174.58	67	saccade	-18917	-2.21	2.21	Gauche
S02	A	FREE	MOBILE	12	14202	14202	11.82	14239	8.27	-----	-95.99	-208.05	32	saccade	9380	-3.55	3.55	Gauche
S02	A	SEARCH	STABLE	5	23509	23509	-17.48	23582	-24.32	-----	-93.75	-415.63	40	saccade	-14051	-6.84	6.84	Gauche
S02	A	SEARCH	STABLE	5	9418	9418	22.45	9458	18.72	-----	-93.04	-237.28	14	saccade	3067	-3.73	3.73	Gauche
S02	A	FREE	MOBILE	12	12455	12455	17.55	12485	14.79	-----	-92.08	-152.97	26	saccade	-8492	-2.76	2.76	Gauche
S02	A	FREE	STABLE	9	3933	3933	3.47	3963	0.71	-----	-92.01	-208.6	6	saccade	33010	-2.76	2.76	Gauche
S02	A	FREE	STABLE	7	36913	36913	10.94	36943	8.22	-----	-90.79	-249.71	54	saccade		-2.72	2.72	Gauche
S02	B	SEARCH	MOBILE	7	9445	9445	22.37	9481	19.11	-----	-90.51	-245.74	18	saccade	6125	-3.26	3.26	Gauche
S02	A	SEARCH	STABLE	6	15540	15540	15.97	15570	13.26	-----	-90.44	-227.21	38	saccade	2235	-2.71	2.71	Gauche
S02	A	SEARCH	STABLE	5	17728	17728	-5.47	17775	-9.43	-----	-84.32	-270.02	29	saccade	-2405	-3.96	3.96	Gauche
S02	A	SEARCH	STABLE	5	15282	15282	0.57	15323	-2.87	-----	-83.93	-265.13	28	saccade	5187	-3.44	3.44	Gauche
S02	A	FREE	MOBILE	10	20436	20436	10.26	20469	7.5	-----	-83.52	-171.91	38	saccade	8957	-2.76	2.76	Gauche
S02	A	FREE	MOBILE	11	29366	29366	-3.4	29393	-5.62	-----	-82.37	-154.06	65	saccade	-25882	-2.22	2.22	Gauche
S02	A	FREE	STABLE	8	3448	3448	-6.2	3484	-9.16	-----	-82.15	-221.6	6	saccade	20178	-2.96	2.96	Gauche
S02	A	SEARCH	STABLE	6	23589	23589	-2.97	23626	-5.97	-----	-80.99	-202.25	56	saccade	8064	-3	3	Gauche
S02	A	SEARCH	STABLE	3	31619	31619	0.81	31653	-1.92	-----	-80.21	-195.41	61	saccade	4469	-2.73	2.73	Gauche
S02	A	FREE	STABLE	9	36058	36058	-3.14	36088	-5.52	-----	-79.61	-129.35	81	saccade	-14838	-2.38	2.38	Gauche
S02	A	FREE	STABLE	8	21189	21189	14.99	21220	12.53	-----	-79.43	-183.64	55	saccade	2629	-2.46	2.46	Gauche
S02	A	FREE	MOBILE	10	23791	23791	-14.37	23818	-16.47	-----	-77.78	-141.72	45	saccade	-11989	-2.1	2.1	Gauche
S02	A	FREE	STABLE	8	11758	11758	1.89	11802	-1.44	-----	-75.6	-183.88	31	saccade	11112	-3.33	3.33	Gauche
S02	A	SEARCH	STABLE	6	22843	22843	-14.65	22870	-16.67	-----	-74.87	-120.46	53	saccade	-19310	-2.02	2.02	Gauche
S02	A	FIXATION	MOBILE		3460	3460	-12.12	3533	-17.12	-----	-68.53	-186.74	1	saccade		-5	5	Gauche
S02	A	SEARCH	STABLE	4	3256	3256	2.45	3377	-3.1	-----	-45.94	-167.44	2	saccade	578	-5.55	5.55	Gauche
S02	B	SEARCH	MOBILE	7	3619	3619	-4.37	3834	-13.55	-----	-42.7	-335.55	3	saccade	1034	-9.18	9.18	Gauche
S02	A	FREE	MOBILE	10	4401	4401	16.07	4653	7.99	-----	-32.06	-169.54	6	saccade	3413	-8.08	8.08	Gauche
S02	B	SEARCH	MOBILE	7	7594	7594	9.31	7814	2.37	-----	-31.56	-215.97	15	saccade	-4121	-6.94	6.94	Gauche
S02	A	SEARCH	STABLE	4	3436	3436	-2.9	3473	-1.85	-----	28.56	-263.38	3	saccade	29612	1.05	1.05	Droite
S02	A	SEARCH	STABLE	3	33014	33014	-34.5	33048	-33.2	-----	38.43	-164.3	64	saccade	-8641	1.3	1.3	Droite
S02	A	SEARCH	STABLE	5	24354	24354	-26.13	24373	-25.04	-----	57.54	180.4	42	saccade	-17494	1.09	1.09	Droite
S02	B	SEARCH	MOBILE	7	6811	6811	17.63	6860	20.89	-----	66.64	212.05	12	saccade	2549	3.26	3.26	Droite
S02	A	SEARCH	MOBILE	1	9332	9332	-21.22	9360	-19.27	-----	69.79	218.46	21	saccade	15619	1.95	1.95	Droite
S02	A	SEARCH	STABLE	5	24909	24909	1.33	24951	4.3	-----	70.54	254.22	44	saccade	10855	2.97	2.97	Droite
S02	A	SEARCH	STABLE	6	35717	35717	-58.59	35764	-55.21	-----	72.01	140.06	81	saccade	-20021	3.38	3.38	Droite
S02	A	FREE	STABLE	9	15666	15666	3.3	15696	5.53	-----	74.38	165.98	32	saccade	11351	2.23	2.23	Droite
S02	A	FREE	MOBILE	11	26974	26974	-9.5	27017	-6.23	-----	76.14	235.01	62	saccade	-11817	3.27	3.27	Droite
S02	A	FREE	STABLE	9	15127	15127	2.9	15157	5.22	-----	77.47	153.88	31	saccade	10684	2.32	2.32	Droite
S02	B	SEARCH	MOBILE	7	25771	25771	23.58	25811	26.72	-----	78.47	169.11	57	saccade	-18668	3.14	3.14	Droite
S02	A	FREE	MOBILE	10	7067	7067	2.54	7103	5.55	-----	83.53	184.44	11	saccade	23788	3.01	3.01	Droite
S02	A	SEARCH	STABLE	5	30816	30816	3.46	30855	6.84	-----	86.47	221.9	56	saccade	-11426	3.38	3.38	Droite
S02	A	FREE	STABLE	9	19363	19363	10.68	19390	13.03	-----	86.96	189.93	44	saccade	-11642	2.35	2.35	Droite
S02	A	SEARCH	STABLE	5	7677	7677	25.86	7721	29.72	-----	87.74	206.39	10	saccade	22454	3.86	3.86	Droite
S02	A	SEARCH	STABLE	4	30081	30081	34.32	30131	38.81	-----	89.65	239.46	64	saccade	-1762	4.49	4.49	Droite
S02	A	FREE	MOBILE	11	28286	28286	-9.31	28319	-6.34	-----	90.12	235.47	63	saccade	1982	2.97	2.97	Droite
S02	A	SEARCH	STABLE	3	30244	30244	4.2	30268	6.4	-----	91.73	208.91	59	saccade	-11038	2.2	2.2	Droite
S02	A	FREE	MOBILE	11	19154	19154	-15.71	19206	-10.93	-----	91.8	238.48	47	saccade	17672	4.78	4.78	Droite
S02	A	FREE	MOBILE	10	36799	36799	9.6	36826	12.11	-----	92.79	163.35	77	saccade		2.51	2.51	Droite
S02	A	FREE	STABLE	8	6786	6786	-11.65	6810	-9.38	-----	94.59	140.81	17	saccade	236	2.27	2.27	Droite
S02	B	SEARCH	MOBILE	7	6995	6995	20.66	7022	23.28	-----	96.98	184.64	13	saccade	-416	2.62	2.62	Droite
S02	A	FREE	STABLE	9	6549	6549	3.65	6579	6.61	-----	98.46	272.37	12	saccade	6315	2.96	2.96	Droite
S02	A	SEARCH	STABLE	5	12830	12830	-8.69	12864	-5.25	-----	100.94	263.18	20	saccade	2277	3.44	3.44	Droite
S02	A	FREE	STABLE	8	15074	15074	17.11	15107	20.45	-----	101.08	160.36	41	saccade	21747	3.34	3.34	Droite
S02	A	SEARCH	STABLE	6	36785	36785	-25.11	36821	-21.46	-----	101.22	216.19	85	saccade	-32606	3.65	3.65	Droite
S02	A	FREE	STABLE	7	4149	4149	5.6	4179	8.65	-----	101.67	178.03	2	saccade	18889	3.05	3.05	Droite
S02	A	FREE	MOBILE	12	23014	23014	38.57	23038	41.08	-----	104.25	173.95	48	saccade	-4929	2.51	2.51	Droite
S02	A	FREE	STABLE	9	18055	18055	13.14	18085	16.33	-----	106.1	239.8	38	saccade	8499	3.19	3.19	Droite
S02	A	SEARCH	STABLE	5	26518	26518	-16.4	26554	-12.58	-----	106.11	288.71	47	saccade	-11090	3.82	3.82	Droite
S02	A	FREE	STABLE	8	15395	15395	20.14	15428	23.64	-----	106.14	203.57	42	saccade	-10494	3.5	3.5	Droite
S02	A	SEARCH	STABLE	3	4864	4864	26.35	4901	30.28	-----	106.29	190.76	8	saccade	1597	3.93	3.93	Droite
S02	B	SEARCH	MOBILE	7	6393	6393	-5.76	6461	1.55	-----	107.51	349.74	10	saccade	7749	7.31	7.31	Droite
S02	A	SEARCH	STABLE	3	14105	14105	30.89	14142	34.93	-----	108.93	234.3	28	saccade	20807	4.04	4.04	Droite
S02	A	SEARCH	STABLE	4	34879	34879	4	34912	7.61	-----	109.47	210.96	78	saccade	-10309	3.61	3.61	Droite
S02	A	SEARCH	MOBILE	2	24540	24540	-30.62	24570	-27.32	-----	109.91	318.65	48	saccade	-4219	3.3	3.3	Droite
S02	A	SEARCH	MOBILE	2	20291	20291	-9.07	20321	-5.74	-----	110.74	220.78	40	saccade	-6456	3.33	3.33	Droite
S02	A	SEARCH	MOBILE	1	13811	13811	-18.98	13835	-16.31	-----	111.2	251.34	27	saccade	19153	2.67	2.67	Droite
S02	A	FREE	MOBILE	12	32924	32924	1.06	32964	5.53	-----	111.92	233.56	73	saccade	-18123	4.47	4.47	Droite
S02	A	SEARCH	STABLE	5	14774	14774	7.4	14801	10.46	-----	113.47	284.92	26	saccade	17501	3.06	3.06	Droite
S02	A	SEARCH	MOBILE	2	32248	32248	0.46	32275	3.54	-----	114.18	260.1	63	saccade	-8778	3.08	3.08	Droite
S02	A	FREE	STABLE	7	23450	23450	7.08	23470	9.36	-----	114.41	177.6	33	saccade	-4467	2.28	2.28	Droite
S02	A	SEARCH	STABLE	5	18936	18936	-14.43	18983	-9.03	-----	114.79	291.72	31	saccade	-9523	5.4	5.4	Droite
S02	A	FREE	STABLE	8	9383	9383	19.8	9413	23.25	-----	115.12	191.82	24	saccade	11232	3.45	3.45	Droite
S02	A	SEARCH	STABLE	6	20585	20585	-6.35	20615	-2.89	-----	115.22	214.68	48	saccade	9114	3.46	3.46	Droite
S02	A	SEARCH	STABLE	5	29669	29669	-2.84	29699	0.62	-----	115.38	246.42	52	saccade	-6435	3.46	3.46	Droite
S02	A	SEARCH	STABLE	4	23199	23199	-2.21	23234	1.87	-----	116.52	199.75	50	saccade	-20196	4.08	4.08	Droite
S02	A	FREE	MOBILE	11	2962	2962	35.03	3003	39.84	-----	117.5	245.15	4	saccade	10541	4.81	4.81	Droite
S02	B	SEARCH	MOBILE	7	13472	13472	1.61	13503	5.26	-----	117.78	200.37	28	saccade	11167	3.65	3.65	Droite
S02	A	FREE	STABLE	8	24609	24609	12.78	24639	16.32	-----	117.9	218.67	62	saccade	5362	3.54	3.54	Droite
S02	A	FREE	MOBILE	10	29954	29954	16.32	29971	18.34	-----	118.88	176.38	60	saccade	4936	2.02	2.02	Droite
S02	A	FREE	STABLE	8	34863	34863	-17.19	34890	-13.97	-----	119.13	256.88	77	saccade	-17251	3.22	3.22	Droite
S02	A	SEARCH	STABLE	4	17592	17592	25.8	17612	28.2	-----	119.7	200.72	35	saccade	-3574	2.4	2.4	Droite
S02	A	FREE	MOBILE	12	13981	13981	7.76	14018	12.22	-----	120.69	204.35	31	saccade	10174	4.46	4.46	Droite
S02	B	SEARCH	MOBILE	7	24132	24132	37.76	24155	40.6	-----	123.27	243.12	53	saccade	-12022	2.84	2.84	Droite
S02	A	FREE	STABLE	9	12073	12073	-4.44	12110	0.15	-----	123.99	314.21	24	saccade	-2271	4.59	4.59	Droite
S02	A	SEARCH	STABLE	6	9775	9775	-11.69	9802	-8.34	-----	124.26	193.89	23	saccade	22052	3.35	3.35	Droite
S02	A	SEARCH	MOBILE	2	31790	31790	-8.02	31827	-3.41	-----	124.65	220.29	61	saccade	-7783	4.61	4.61	Droite
S02	A	FREE	MOBILE	11	23983	23983	-21.27	24007	-18.26	-----	125.36	289.01	60	saccade	-13761	3.01	3.01	Droite
S02	A	FREE	STABLE	8	10176	10176	23.19	10222	28.98	-----	126.04	203.08	27	saccade	13574	5.79	5.79	Droite
S02	A	SEARCH	STABLE	3	23727	23727	-0.36	23750	2.55	-----	126.54	311.86	45	saccade	-12366	2.91	2.91	Droite
S02	A	SEARCH	STABLE	3	11328	11328	-16.22	11361	-12.05	-----	126.57	257.38	24	saccade	-3730	4.17	4.17	Droite
S02	A	SEARCH	MOBILE	2	7571	7571	10.88	7598	14.3	-----	126.65	223.96	15	saccade	3471	3.42	3.42	Droite
S02	A	SEARCH	MOBILE	2	11013	11013	-16.15	11042	-12.47	-----	126.9	234.76	24	saccade	4029	3.68	3.68	Droite
S02	B	SEARCH	MOBILE	7	15021	15021	32.89	15042	35.56	-----	127.47	207.16	32	saccade	-346	2.67	2.67	Droite
S02	A	FREE	STABLE	8	14645	14645	5.15	14675	8.98	-----	127.84	207.72	39	saccade	18853	3.83	3.83	Droite
S02	A	FREE	STABLE	9	33465	33465	-2.11	33498	2.12	-----	127.98	273.47	73	saccade	-8362	4.23	4.23	Droite
S02	A	FREE	STABLE	7	25076	25076	1.97	25103	5.47	-----	129.49	202.45	37	saccade	7561	3.5	3.5	Droite
S02	A	FREE	STABLE	7	32607	32607	6.7	32637	10.59	-----	129.76	235.34	49	saccade	-26250	3.89	3.89	Droite
S02	A	SEARCH	STABLE	4	6327	6327	4.8	6357	8.72	-----	130.69	267.92	10	saccade	16310	3.92	3.92	Droite
S02	A	FREE	MOBILE	10	22611	22611	5.18	22637	8.58	-----	130.76	238.41	43	saccade	-9066	3.4	3.4	Droite
S02	A	FREE	STABLE	8	13525	13525	10.55	13545	13.18	-----	131.24	183.42	37	saccade	5058	2.63	2.63	Droite
S02	A	FREE	MOBILE	11	18548	18548	-15.61	18583	-11.01	-----	131.5	225.1	45	saccade	6430	4.6	4.6	Droite
S02	A	SEARCH	STABLE	3	24961	24961	-17.45	24978	-15.2	-----	132.2	251.79	49	saccade	-19217	2.25	2.25	Droite
S02	A	SEARCH	STABLE	5	5714	5714	-4.72	5744	-0.76	-----	132.25	331.62	5	saccade	27183	3.96	3.96	Droite
S02	A	SEARCH	STABLE	5	32860	32860	14.6	32897	19.51	-----	132.6	240.33	59	saccade	-525	4.91	4.91	Droite
S02	A	FREE	MOBILE	12	32292	32292	3.62	32335	9.33	-----	132.74	218.67	70	saccade	4579	5.71	5.71	Droite
S02	A	FREE	STABLE	8	36854	36854	12.66	36871	14.92	-----	132.96	199.65	83	saccade		2.26	2.26	Droite
S02	A	FREE	MOBILE	10	2282	2282	9.51	2322	14.86	-----	133.94	320	0	saccade	19658	5.35	5.35	Droite
S02	A	SEARCH	MOBILE	2	21914	21914	16.42	21940	19.91	-----	134.11	241.65	43	saccade	6422	3.49	3.49	Droite
S02	A	FREE	STABLE	8	28306	28306	-15.06	28336	-11	-----	135.15	271.64	64	saccade	-3051	4.06	4.06	Droite
S02	A	SEARCH	STABLE	6	25219	25219	16.94	25255	21.81	-----	135.29	256.13	60	saccade	-17305	4.87	4.87	Droite
S02	A	FREE	STABLE	9	7871	7871	14.69	7914	20.51	-----	135.49	287.14	14	saccade	21888	5.82	5.82	Droite
S02	B	SEARCH	MOBILE	7	29736	29736	-14.99	29759	-11.87	-----	135.6	227.54	64	saccade	-27078	3.12	3.12	Droite
S02	A	FREE	STABLE	8	2628	2628	12.42	2658	16.5	-----	135.76	283.74	3	saccade	1244	4.08	4.08	Droite
S02	A	FREE	MOBILE	10	3851	3851	14.63	3872	17.49	-----	136.23	227.95	5	saccade	18373	2.86	2.86	Droite
S02	A	SEARCH	STABLE	6	22191	22191	-14.63	22224	-10.12	-----	136.55	273.07	51	saccade	7874	4.51	4.51	Droite
S02	A	FREE	STABLE	7	30038	30038	6.44	30065	10.14	-----	136.81	196.73	47	saccade	-883	3.7	3.7	Droite
S02	A	FREE	STABLE	8	29119	29119	-5.91	29155	-0.95	-----	137.83	261.24	66	saccade	-24141	4.96	4.96	Droite
S02	A	SEARCH	MOBILE	2	4961	4961	-24.34	4978	-21.98	-----	138.74	238.51	10	saccade	13564	2.36	2.36	Droite
S02	A	FREE	MOBILE	10	18485	18485	33.28	18525	38.84	-----	139.05	273.12	32	saccade	-14094	5.56	5.56	Droite
S02	A	FREE	MOBILE	11	4368	4368	24.48	4391	27.68	-----	139.11	214.67	9	saccade	16716	3.2	3.2	Droite
S02	B	SEARCH	MOBILE	7	21039	21039	0.78	21084	7.05	-----	139.24	377.92	46	saccade	-421	6.27	6.27	Droite
S02	A	SEARCH	STABLE	4	20568	20568	-37.38	20618	-30.41	-----	139.54	339.12	44	saccade	-12935	6.97	6.97	Droite
S02	A	FREE	MOBILE	11	7596	7596	40.17	7633	45.34	-----	139.78	250.8	19	saccade	28727	5.17	5.17	Droite
S02	A	SEARCH	STABLE	6	36286	36286	-27.67	36323	-22.49	-----	139.9	267.84	83	saccade	-2512	5.18	5.18	Droite
S02	A	SEARCH	STABLE	6	33747	33747	-43.97	33774	-40.15	-----	141.51	230.09	76	saccade	3215	3.82	3.82	Droite
S02	A	SEARCH	STABLE	6	36932	36932	-20.95	36962	-16.69	-----	141.92	193.71	86	saccade		4.26	4.26	Droite
S02	A	SEARCH	STABLE	6	3398	3398	-16.01	3449	-8.77	-----	142.03	335.16	7	saccade	10358	7.24	7.24	Droite
S02	A	FREE	STABLE	9	13715	13715	-13.47	13756	-7.64	-----	142.31	372.65	26	saccade	7638	5.83	5.83	Droite
S02	A	FREE	MOBILE	11	21320	21320	38.12	21353	42.83	-----	142.6	307.49	52	saccade	1174	4.71	4.71	Droite
S02	A	FREE	STABLE	8	22464	22464	11.88	22494	16.16	-----	142.62	264.38	58	saccade	-1492	4.28	4.28	Droite
S02	A	FREE	MOBILE	11	20942	20942	34.6	20972	38.88	-----	142.7	343.8	51	saccade	12977	4.28	4.28	Droite
S02	A	FREE	STABLE	7	33889	33889	7.09	33919	11.4	-----	143.85	269.2	53	saccade	-14348	4.31	4.31	Droite
S02	A	SEARCH	STABLE	5	19501	19501	-10.77	19541	-4.96	-----	145.37	451.29	32	saccade	-12542	5.81	5.81	Droite
S02	A	SEARCH	STABLE	4	6919	6919	14.69	6959	20.52	-----	145.7	274.32	12	saccade	-5074	5.83	5.83	Droite
S02	A	FREE	STABLE	8	1808	1808	6.7	1845	12.1	-----	145.93	336.33	0	saccade	5265	5.4	5.4	Droite
S02	A	SEARCH	MOBILE	1	7040	7040	16.98	7073	21.81	-----	146.3	273.65	13	saccade	4603	4.83	4.83	Droite
S02	A	FREE	MOBILE	10	11607	11607	30.56	11643	35.83	-----	146.49	221.91	19	saccade	11741	5.27	5.27	Droite
S02	A	SEARCH	STABLE	6	23312	23312	-8.89	23348	-3.59	-----	147.13	228.72	55	saccade	3336	5.3	5.3	Droite
S02	B	SEARCH	MOBILE	7	26607	26607	25.79	26648	31.84	-----	147.53	292.08	58	saccade	2894	6.05	6.05	Droite
S02	A	SEARCH	STABLE	3	29481	29481	0.82	29501	3.78	-----	147.7	275.86	58	saccade	-14828	2.96	2.96	Droite
S02	A	SEARCH	STABLE	6	14633	14633	23.73	14653	26.69	-----	147.9	240.98	35	saccade	-8026	2.96	2.96	Droite
S02	A	SEARCH	MOBILE	2	6577	6577	-6.61	6607	-2.16	-----	148.28	377.49	12	saccade	25511	4.45	4.45	Droite
S02	B	SEARCH	MOBILE	7	32054	32054	-13.27	32088	-8.22	-----	148.47	383.94	70	saccade	-26560	5.05	5.05	Droite
S02	A	SEARCH	MOBILE	1	5474	5474	-12.66	5494	-9.69	-----	148.66	293.37	9	saccade	4571	2.97	2.97	Droite
S02	A	FREE	STABLE	8	10012	10012	18.84	10045	23.74	-----	148.7	227.08	26	saccade	26802	4.9	4.9	Droite
S02	A	FREE	STABLE	9	36780	36780	-12.89	36814	-7.82	-----	149.16	315.97	84	saccade		5.07	5.07	Droite
S02	A	FREE	STABLE	9	32096	32096	-10.56	32143	-3.54	-----	149.23	290.4	71	saccade	-25218	7.02	7.02	Droite
S02	A	SEARCH	STABLE	6	6854	6854	4.9	6878	8.49	-----	149.73	286.87	18	saccade	7484	3.59	3.59	Droite
S02	A	FREE	STABLE	9	14311	14311	-1.54	14338	2.53	-----	150.72	290.5	28	saccade	-8990	4.07	4.07	Droite
S02	A	FREE	STABLE	8	5274	5274	18.59	5321	25.69	-----	151.16	254.93	13	saccade	22578	7.1	7.1	Droite
S02	A	FREE	MOBILE	12	27815	27815	-13.68	27852	-8.06	-----	151.71	285.12	59	saccade	3413	5.62	5.62	Droite
S02	A	SEARCH	MOBILE	2	31184	31184	-22.97	31228	-16.29	-----	151.84	356.07	59	saccade	-7380	6.68	6.68	Droite
S02	A	SEARCH	STABLE	6	23763	23763	-5.9	23804	0.35	-----	152.33	263.35	57	saccade	-15505	6.25	6.25	Droite
S02	A	FREE	STABLE	8	8232	8232	2.74	8258	6.7	-----	152.39	294.19	21	saccade	3815	3.96	3.96	Droite
S02	A	SEARCH	MOBILE	2	12024	12024	-0.3	12047	3.21	-----	152.53	266.61	26	saccade	12003	3.51	3.51	Droite
S02	A	FREE	STABLE	8	24010	24010	12.21	24027	14.81	-----	152.78	231.41	61	saccade	-3365	2.6	2.6	Droite
S02	B	SEARCH	MOBILE	7	20615	20615	1.61	20645	6.2	-----	153.11	260.71	44	saccade	-5978	4.59	4.59	Droite
S02	A	SEARCH	STABLE	5	14597	14597	1.36	14637	7.49	-----	153.3	288.24	25	saccade	17762	6.13	6.13	Droite
S02	B	SEARCH	MOBILE	7	32335	32335	-8.58	32359	-4.9	-----	153.62	252.39	71	saccade	-21219	3.68	3.68	Droite
S02	A	FREE	STABLE	9	11082	11082	-10.72	11116	-5.5	-----	153.63	267.25	21	saccade	12369	5.22	5.22	Droite
S02	A	FREE	STABLE	9	23428	23428	-15.02	23451	-11.48	-----	154.3	216.86	53	saccade	-4373	3.54	3.54	Droite
S02	A	FREE	STABLE	8	19035	19035	-22.24	19055	-19.15	-----	154.5	281.38	49	saccade	14348	3.09	3.09	Droite
S02	A	FREE	STABLE	7	33357	33357	6.67	33383	10.69	-----	154.92	289.67	51	saccade	-6869	4.02	4.02	Droite
S02	A	FREE	STABLE	7	26448	26448	2.2	26488	8.4	-----	155.03	315.55	41	saccade	-319	6.2	6.2	Droite
S02	A	SEARCH	STABLE	5	26067	26067	-25.23	26129	-15.58	-----	155.67	403.93	46	saccade	-2307	9.65	9.65	Droite
S02	B	SEARCH	MOBILE	7	23730	23730	34.78	23760	39.45	-----	155.8	340.54	52	saccade	11049	4.67	4.67	Droite
S02	A	FREE	MOBILE	10	34755	34755	3.25	34779	6.99	-----	155.97	309.13	70	saccade	-30615	3.74	3.74	Droite
S02	A	FREE	STABLE	8	4117	4117	10.79	4140	14.39	-----	156.41	283.01	9	saccade	32448	3.6	3.6	Droite
S02	A	SEARCH	STABLE	4	36535	36535	-11.18	36565	-6.48	-----	156.95	290.06	81	saccade	-27658	4.7	4.7	Droite
S02	A	FREE	STABLE	8	8834	8834	5.93	8877	12.69	-----	157.24	287.7	22	saccade	7676	6.76	6.76	Droite
S02	B	SEARCH	MOBILE	7	16494	16494	-22.72	16510	-20.19	-----	157.7	314.15	37	saccade	6115	2.53	2.53	Droite
S02	B	SEARCH	MOBILE	7	22583	22583	-0.58	22609	3.53	-----	157.96	202.16	49	saccade	-16506	4.11	4.11	Droite
S02	A	FREE	STABLE	8	6057	6057	9.97	6077	13.18	-----	160.66	235.79	15	saccade	10201	3.21	3.21	Droite
S02	A	FREE	STABLE	9	16215	16215	-1.22	16258	5.72	-----	161.35	317.83	34	saccade	946	6.94	6.94	Droite
S02	A	FREE	STABLE	9	17118	17118	-0.79	17161	6.17	-----	161.73	418.07	36	saccade	11616	6.96	6.96	Droite
S02	A	FREE	STABLE	8	28707	28707	-11.23	28734	-6.86	-----	162.04	396.94	65	saccade	-6689	4.37	4.37	Droite
S02	A	SEARCH	STABLE	4	21998	21998	-4.48	22018	-1.23	-----	162.57	216.3	47	saccade	-9103	3.25	3.25	Droite
S02	A	FREE	STABLE	7	12868	12868	30.6	12895	35.02	-----	163.67	236.11	11	saccade	2895	4.42	4.42	Droite
S02	A	FREE	MOBILE	11	15719	15719	14.99	15763	22.19	-----	163.8	326.78	39	saccade	-9444	7.2	7.2	Droite
S02	A	FREE	MOBILE	11	6238	6238	-11.08	6275	-4.99	-----	164.55	242.04	15	saccade	25988	6.09	6.09	Droite
S02	A	FREE	MOBILE	10	32192	32192	31.16	32226	36.76	-----	164.71	325.32	64	saccade	-15419	5.6	5.6	Droite
S02	A	FREE	MOBILE	11	16740	16740	18.81	16773	24.26	-----	165.11	272.4	42	saccade	-6088	5.45	5.45	Droite
S02	A	SEARCH	MOBILE	2	10635	10635	-18.53	10652	-15.72	-----	165.53	280.27	23	saccade	967	2.81	2.81	Droite
S02	B	SEARCH	MOBILE	7	11572	11572	-21.59	11602	-16.62	-----	165.69	369.08	25	saccade	1769	4.97	4.97	Droite
S02	A	FREE	STABLE	8	13307	13307	5.67	13341	11.32	-----	166.11	299.59	36	saccade	15895	5.65	5.65	Droite
S02	A	FREE	STABLE	9	29189	29189	2.97	29202	5.13	-----	166.29	383.35	64	saccade	-8237	2.16	2.16	Droite
S02	A	FREE	STABLE	9	20915	20915	12.57	20952	18.75	-----	167.14	321.65	48	saccade	12205	6.18	6.18	Droite
S02	A	FREE	STABLE	9	33083	33083	-6.66	33120	-0.47	-----	167.14	289.38	72	saccade	3247	6.19	6.19	Droite
S02	A	SEARCH	MOBILE	2	36300	36300	-28	36330	-22.99	-----	167.15	335.44	72	saccade	-18037	5.01	5.01	Droite
S02	A	SEARCH	STABLE	6	18226	18226	-12.33	18263	-6.13	-----	167.65	308.57	44	saccade	-3036	6.2	6.2	Droite
S02	A	SEARCH	STABLE	4	15156	15156	-11.07	15190	-5.36	-----	168.04	298.38	29	saccade	3944	5.71	5.71	Droite
S02	A	SEARCH	STABLE	3	19083	19083	6.11	19100	8.97	-----	168.59	348.47	39	saccade	-1307	2.86	2.86	Droite
S02	A	FREE	MOBILE	10	17743	17743	29.92	17776	35.48	-----	168.66	274.62	31	saccade	779	5.56	5.56	Droite
S02	A	FREE	STABLE	7	18502	18502	7.22	18522	10.6	-----	168.84	290.86	24	saccade	-12186	3.38	3.38	Droite
S02	A	FREE	MOBILE	12	6273	6273	11.83	6316	19.11	-----	169.49	333.69	13	saccade	24095	7.28	7.28	Droite
S02	A	SEARCH	STABLE	6	30321	30321	-26.18	30368	-18.18	-----	170.32	318.22	66	saccade	-23797	8	8	Droite
S02	A	FREE	MOBILE	12	6490	6490	17.65	6524	23.45	-----	170.37	271.71	14	saccade	26961	5.8	5.8	Droite
S02	A	FREE	MOBILE	11	33421	33421	50.33	33451	55.46	-----	171.03	287.38	74	saccade	-8463	5.13	5.13	Droite
S02	A	SEARCH	STABLE	3	24945	24945	-19.6	24958	-17.37	-----	171.04	336.36	48	saccade	-4156	2.23	2.23	Droite
S02	A	SEARCH	STABLE	5	20756	20756	-2.38	20789	3.29	-----	171.75	310.29	34	saccade	13896	5.67	5.67	Droite
S02	A	FREE	STABLE	9	34622	34622	26.57	34652	31.72	-----	171.77	275.31	77	saccade	-21932	5.15	5.15	Droite
S02	A	SEARCH	STABLE	5	12655	12655	-14.67	12690	-8.66	-----	171.78	461.22	19	saccade	10875	6.01	6.01	Droite
S02	A	SEARCH	STABLE	4	23494	23494	1.17	23530	7.36	-----	171.81	320.96	51	saccade	301	6.19	6.19	Droite
S02	A	SEARCH	STABLE	4	23765	23765	6.63	23795	11.81	-----	172.58	261.07	52	saccade	-12695	5.18	5.18	Droite
S02	A	SEARCH	STABLE	6	11047	11047	-28.76	11070	-24.74	-----	174.92	258.4	26	saccade	-1422	4.02	4.02	Droite
S02	A	SEARCH	MOBILE	2	9602	9602	-27.88	9625	-23.85	-----	175.59	271.57	21	saccade	-6241	4.03	4.03	Droite
S02	A	FREE	STABLE	9	3327	3327	-10.99	3361	-4.98	-----	176.64	284.69	4	saccade	15646	6.01	6.01	Droite
S02	A	SEARCH	STABLE	3	18936	18936	2.87	18973	9.41	-----	176.76	260.68	38	saccade	-12890	6.54	6.54	Droite
S02	A	SEARCH	MOBILE	1	6009	6009	-0.29	6046	6.25	-----	176.84	277.83	11	saccade	15605	6.54	6.54	Droite
S02	A	FREE	MOBILE	11	21578	21578	42.65	21614	49.02	-----	176.93	375.01	53	saccade	-6953	6.37	6.37	Droite
S02	A	FREE	STABLE	9	14599	14599	2	14625	6.61	-----	177.28	323.42	29	saccade	3195	4.61	4.61	Droite
S02	A	FREE	STABLE	9	17754	17754	6.54	17794	13.63	-----	177.39	307.42	37	saccade	-10531	7.09	7.09	Droite
S02	A	FREE	MOBILE	12	7189	7189	33.82	7223	39.85	-----	177.44	298.64	16	saccade	281	6.03	6.03	Droite
S02	A	SEARCH	MOBILE	1	7435	7435	12.66	7470	18.89	-----	177.98	521.8	15	saccade	24576	6.23	6.23	Droite
S02	A	SEARCH	MOBILE	2	31984	31984	-3.79	32011	1.01	-----	178.02	409.78	62	saccade	-14864	4.8	4.8	Droite
S02	A	SEARCH	STABLE	4	17087	17087	15.02	17120	20.9	-----	178.25	334.5	33	saccade	-13021	5.88	5.88	Droite
S02	A	SEARCH	STABLE	4	4025	4025	-3.59	4066	3.74	-----	178.75	346.35	4	saccade	2791	7.33	7.33	Droite
S02	A	FREE	MOBILE	10	6772	6772	-3.73	6816	4.15	-----	178.91	429.06	10	saccade	10195	7.88	7.88	Droite
S02	A	FREE	STABLE	8	16927	16927	22.76	16967	29.92	-----	178.94	338.42	43	saccade	-4094	7.16	7.16	Droite
S02	A	SEARCH	STABLE	3	12803	12803	-2.02	12833	3.35	-----	179	375.93	26	saccade	16057	5.37	5.37	Droite
S02	A	FREE	MOBILE	10	28840	28840	46.34	28860	49.93	-----	179.1	305.29	56	saccade	-19367	3.59	3.59	Droite
S02	A	FREE	MOBILE	11	9436	9436	-14.74	9473	-8.07	-----	180.42	352.89	25	saccade	19694	6.67	6.67	Droite
S02	A	SEARCH	STABLE	5	29097	29097	-14.12	29130	-8.16	-----	180.79	311.46	50	saccade	-11458	5.96	5.96	Droite
S02	A	FREE	STABLE	7	17605	17605	1.33	17639	7.48	-----	180.86	432.22	21	saccade	11358	6.15	6.15	Droite
S02	A	FREE	MOBILE	12	28923	28923	13.13	28963	20.36	-----	180.89	376.39	62	saccade	-1408	7.23	7.23	Droite
S02	A	SEARCH	STABLE	4	27477	27477	-15.37	27515	-8.49	-----	180.91	487.07	58	saccade	-5643	6.88	6.88	Droite
S02	A	FREE	MOBILE	10	21787	21787	1.22	21834	9.73	-----	180.99	404.84	41	saccade	14317	8.51	8.51	Droite
S02	A	FREE	STABLE	8	36081	36081	10.41	36104	14.62	-----	183.08	210.28	80	saccade	-24319	4.21	4.21	Droite
S02	A	FREE	STABLE	9	11721	11721	-12	11762	-4.48	-----	183.23	419.24	23	saccade	22112	7.52	7.52	Droite
S02	A	FREE	STABLE	9	33786	33786	1.74	33833	10.38	-----	183.81	311.68	74	saccade	-25894	8.64	8.64	Droite
S02	A	FREE	MOBILE	12	7859	7859	28.64	7892	34.71	-----	183.96	319.03	18	saccade	1259	6.07	6.07	Droite
S02	A	FREE	STABLE	8	9078	9078	12.74	9118	20.14	-----	184.76	322.82	23	saccade	-6541	7.4	7.4	Droite
S02	A	FREE	MOBILE	11	2491	2491	11.61	2537	20.11	-----	184.86	478.31	2	saccade	23864	8.5	8.5	Droite
S02	A	FREE	STABLE	9	26329	26329	1.52	26355	6.34	-----	185.39	311.2	58	saccade	-20685	4.82	4.82	Droite
S02	A	FREE	MOBILE	12	5604	5604	32.95	5644	40.42	-----	186.75	380.11	11	saccade	27086	7.47	7.47	Droite
S02	A	SEARCH	MOBILE	2	32667	32667	17.13	32690	21.43	-----	186.91	308.63	65	saccade	-17726	4.3	4.3	Droite
S02	A	FREE	MOBILE	12	14908	14908	7.04	14941	13.22	-----	187.28	404.44	33	saccade	3319	6.18	6.18	Droite
S02	A	SEARCH	MOBILE	2	18203	18203	-30.05	18227	-25.55	-----	187.52	319.67	37	saccade	-6964	4.5	4.5	Droite
S02	A	FREE	STABLE	7	11202	11202	3.48	11239	10.42	-----	187.56	321.29	6	saccade	13016	6.94	6.94	Droite
S02	A	SEARCH	STABLE	6	24168	24168	0.34	24218	9.73	-----	187.67	407.71	58	saccade	-8171	9.39	9.39	Droite
S02	A	FREE	MOBILE	11	15967	15967	20.49	15997	26.13	-----	187.83	336.5	40	saccade	11682	5.64	5.64	Droite
S02	A	FREE	MOBILE	10	27619	27619	36.67	27649	42.31	-----	188.03	317.48	53	saccade	-10766	5.64	5.64	Droite
S02	A	SEARCH	STABLE	4	16802	16802	5.86	16853	15.53	-----	189.57	453.59	32	saccade	3608	9.67	9.67	Droite
S02	A	FREE	STABLE	8	20383	20383	9.32	20410	14.48	-----	191	338.38	54	saccade	-15154	5.16	5.16	Droite
S02	A	SEARCH	STABLE	3	5202	5202	29.27	5229	34.44	-----	191.68	386.36	9	saccade	29220	5.17	5.17	Droite
S02	A	FREE	STABLE	9	34378	34378	18.63	34422	27.08	-----	192.27	408.87	76	saccade	-26260	8.45	8.45	Droite
S02	A	FREE	MOBILE	11	8085	8085	17.24	8118	23.61	-----	193.17	418.32	21	saccade	20435	6.37	6.37	Droite
S02	A	FREE	STABLE	9	28497	28497	0.69	28520	5.13	-----	193.37	266.07	63	saccade	-9804	4.44	4.44	Droite
S02	A	SEARCH	STABLE	4	18666	18666	38.41	18693	43.64	-----	193.53	314.66	37	saccade	14312	5.23	5.23	Droite
S02	B	SEARCH	MOBILE	7	32951	32951	0.58	32978	5.81	-----	193.57	369.68	73	saccade	-17036	5.23	5.23	Droite
S02	A	FREE	MOBILE	12	15885	15885	-10.18	15915	-4.36	-----	193.85	357.1	34	saccade	8912	5.82	5.82	Droite
S02	A	SEARCH	STABLE	6	24770	24770	11.39	24797	16.63	-----	194.31	308.41	59	saccade	-9911	5.24	5.24	Droite
S02	A	FREE	STABLE	8	14813	14813	8.64	14859	17.58	-----	194.39	354.3	40	saccade	-1666	8.94	8.94	Droite
S02	A	FREE	STABLE	8	13096	13096	-3.55	13147	6.41	-----	195.18	353.54	35	saccade	-2956	9.96	9.96	Droite
S02	A	SEARCH	MOBILE	2	10120	10120	-21.93	10140	-18.02	-----	195.65	273.3	22	saccade	4954	3.91	3.91	Droite
S02	A	FREE	MOBILE	11	15034	15034	13.19	15074	21.05	-----	196.53	422.39	36	saccade	-4506	7.86	7.86	Droite
S02	A	SEARCH	STABLE	3	10515	10515	-19.76	10528	-17.2	-----	196.75	242.12	23	saccade	3951	2.56	2.56	Droite
S02	A	SEARCH	STABLE	6	14419	14419	14.99	14466	24.29	-----	198.03	424.01	34	saccade	2922	9.3	9.3	Droite
S02	A	SEARCH	STABLE	4	17304	17304	19.93	17341	27.26	-----	198.12	361.28	34	saccade	-2101	7.33	7.33	Droite
S02	A	FREE	STABLE	7	15173	15173	10.78	15203	16.74	-----	198.57	353.64	16	saccade	-1086	5.96	5.96	Droite
S02	A	FREE	STABLE	9	14053	14053	-7.84	14087	-1.08	-----	198.9	329.18	27	saccade	5029	6.76	6.76	Droite
S02	A	FREE	STABLE	9	19058	19058	-13.12	19082	-8.32	-----	199.84	379.15	42	saccade	-14105	4.8	4.8	Droite
S02	A	FREE	STABLE	8	4910	4910	10.89	4953	19.57	-----	202	341.46	12	saccade	26495	8.68	8.68	Droite
S02	A	FREE	MOBILE	12	31372	31372	12.03	31405	18.7	-----	202.33	268.46	67	saccade	-20636	6.67	6.67	Droite
S02	B	SEARCH	MOBILE	7	10702	10702	-13.89	10736	-7	-----	202.52	464.67	23	saccade	12442	6.89	6.89	Droite
S02	A	SEARCH	STABLE	6	23108	23108	-16.16	23144	-8.86	-----	202.79	333.01	54	saccade	-4326	7.3	7.3	Droite
S02	A	SEARCH	MOBILE	2	18755	18755	-23.07	18782	-17.58	-----	203.43	412.04	38	saccade	-16233	5.49	5.49	Droite
S02	A	SEARCH	MOBILE	2	2512	2512	-27.64	2522	-25.6	-----	203.51	395.69	4	saccade	22695	2.04	2.04	Droite
S02	A	SEARCH	STABLE	4	25166	25166	7.32	25207	15.72	-----	204.68	384.23	53	saccade	8222	8.4	8.4	Droite
S02	A	FREE	STABLE	8	33378	33378	-17.81	33388	-15.76	-----	204.77	274.62	73	saccade	-4674	2.05	2.05	Droite
S02	A	FREE	MOBILE	11	28684	28684	-6.44	28704	-2.34	-----	205.03	279.21	64	saccade	-22853	4.1	4.1	Droite
S02	A	SEARCH	STABLE	6	5807	5807	-36.88	5831	-31.95	-----	205.46	351.34	14	saccade	1622	4.93	4.93	Droite
S02	A	FREE	STABLE	9	7379	7379	4.41	7429	14.7	-----	205.82	378.22	13	saccade	-617	10.29	10.29	Droite
S02	A	SEARCH	STABLE	4	6722	6722	7.26	6762	15.49	-----	205.86	342.32	11	saccade	17280	8.23	8.23	Droite
S02	A	FREE	MOBILE	10	23972	23972	-16.02	24002	-9.83	-----	206.53	357.17	46	saccade	-7602	6.19	6.19	Droite
S02	B	SEARCH	MOBILE	7	16353	16353	-24.13	16370	-20.61	-----	207.29	282.93	36	saccade	19052	3.52	3.52	Droite
S02	A	FREE	MOBILE	11	35378	35378	-4.93	35405	0.71	-----	208.94	436.37	77	saccade	-1076	5.64	5.64	Droite
S02	B	SEARCH	MOBILE	7	34282	34282	-9.54	34302	-5.36	-----	209.12	285.83	76	saccade	-24502	4.18	4.18	Droite
S02	A	FREE	MOBILE	10	9750	9750	27.72	9780	34.02	-----	209.96	360.27	14	saccade	7983	6.3	6.3	Droite
S02	A	FREE	STABLE	8	17683	17683	23.14	17733	33.65	-----	210.26	334.69	45	saccade	-5800	10.51	10.51	Droite
S02	B	SEARCH	MOBILE	7	11857	11857	-16.29	11883	-10.81	-----	211.06	297.14	26	saccade	10224	5.48	5.48	Droite
S02	B	SEARCH	MOBILE	7	22047	22047	6.31	22081	13.49	-----	211.43	356.45	47	saccade	3632	7.18	7.18	Droite
S02	A	FREE	MOBILE	11	25646	25646	-17.95	25679	-10.95	-----	211.99	396.56	61	saccade	1641	7	7	Droite
S02	A	SEARCH	MOBILE	2	27260	27260	-4.83	27287	0.89	-----	212.03	321.32	53	saccade	-15097	5.72	5.72	Droite
S02	A	SEARCH	MOBILE	1	12105	12105	-41.47	12163	-29.11	-----	213.08	682.57	23	saccade	-2952	12.36	12.36	Droite
S02	A	SEARCH	STABLE	3	9143	9143	-19.58	9153	-17.45	-----	213.53	380.81	20	saccade	6559	2.13	2.13	Droite
S02	A	SEARCH	STABLE	4	15685	15685	2.97	15702	6.6	-----	213.7	445.04	31	saccade	-10466	3.63	3.63	Droite
S02	A	FREE	MOBILE	12	5185	5185	27.35	5219	34.67	-----	215.29	384.08	10	saccade	-367	7.32	7.32	Droite
S02	A	SEARCH	STABLE	4	4781	4781	-32.46	4818	-24.49	-----	215.44	327.06	7	saccade	-999	7.97	7.97	Droite
S02	A	SEARCH	STABLE	5	3726	3726	0.33	3782	12.43	-----	216.04	695.24	2	saccade	23743	12.1	12.1	Droite
S02	A	FREE	STABLE	9	27443	27443	-1.07	27469	4.59	-----	217.81	358.44	60	saccade	7305	5.66	5.66	Droite
S02	A	SEARCH	STABLE	4	34705	34705	-5.14	34748	4.27	-----	218.85	380.36	77	saccade	-4323	9.41	9.41	Droite
S02	A	SEARCH	STABLE	4	30352	30352	38.24	30382	44.85	-----	220.12	361.03	65	saccade	-16670	6.61	6.61	Droite
S02	A	FREE	MOBILE	11	13645	13645	13.49	13682	21.63	-----	220.2	396.7	34	saccade	20455	8.14	8.14	Droite
S02	A	FREE	STABLE	9	34054	34054	9.63	34100	19.77	-----	220.55	400.13	75	saccade	-27059	10.14	10.14	Droite
S02	A	SEARCH	STABLE	3	6965	6965	14	6995	20.62	-----	220.81	330.27	14	saccade	3553	6.62	6.62	Droite
S02	B	SEARCH	MOBILE	7	10481	10481	-21.4	10518	-13.18	-----	221.99	374.66	22	saccade	4986	8.22	8.22	Droite
S02	A	SEARCH	STABLE	4	15421	15421	-5.87	15467	4.37	-----	222.6	454.01	30	saccade	-13004	10.24	10.24	Droite
S02	A	FREE	STABLE	9	2380	2380	0	2417	8.26	-----	223.27	388.91	0	saccade	26370	8.26	8.26	Droite
S02	A	FREE	STABLE	7	28716	28716	2.9	28750	10.52	-----	224.2	508.47	45	saccade	-17366	7.62	7.62	Droite
S02	A	FREE	MOBILE	11	11323	11323	36.98	11350	43.05	-----	224.68	315.99	29	saccade	-9237	6.07	6.07	Droite
S02	A	FREE	MOBILE	11	2056	2056	11.03	2086	17.78	-----	225.08	349.68	0	saccade	17538	6.75	6.75	Droite
S02	A	FREE	STABLE	8	19570	19570	-8.91	19594	-3.5	-----	225.54	356.75	51	saccade	12993	5.41	5.41	Droite
S02	A	FREE	MOBILE	12	32516	32516	8.49	32563	19.1	-----	225.75	390.55	71	saccade	-24353	10.61	10.61	Droite
S02	A	SEARCH	STABLE	5	8133	8133	36.81	8163	43.63	-----	227.34	500.71	12	saccade	7148	6.82	6.82	Droite
S02	A	FREE	MOBILE	11	15254	15254	19.55	15281	25.69	-----	227.52	333.26	37	saccade	17620	6.14	6.14	Droite
S02	A	SEARCH	MOBILE	2	32844	32844	21.1	32874	27.93	-----	227.93	459.67	66	saccade	-12946	6.83	6.83	Droite
S02	A	FREE	STABLE	9	19868	19868	26.25	19898	33.15	-----	230.18	342.02	46	saccade	-11753	6.9	6.9	Droite
S02	A	FREE	STABLE	9	8071	8071	19.36	8115	29.5	-----	230.55	378.68	15	saccade	-5699	10.14	10.14	Droite
S02	A	SEARCH	STABLE	5	2328	2328	-5.44	2372	4.74	-----	231.44	516.31	0	saccade	32232	10.18	10.18	Droite
S02	A	FREE	MOBILE	12	34530	34530	37.14	34560	44.09	-----	231.51	391.47	77	saccade		6.95	6.95	Droite
S02	A	FREE	STABLE	9	24408	24408	-14.32	24445	-5.75	-----	231.57	359.1	54	saccade	-15466	8.57	8.57	Droite
S02	A	SEARCH	STABLE	6	8895	8895	-0.71	8942	10.19	-----	231.88	535.13	20	saccade	11319	10.9	10.9	Droite
S02	A	FREE	MOBILE	12	20191	20191	27.72	20214	33.05	-----	231.94	354.37	44	saccade	9223	5.33	5.33	Droite
S02	A	SEARCH	STABLE	5	29391	29391	-8.08	29414	-2.74	-----	232.19	394.45	51	saccade	2699	5.34	5.34	Droite
S02	A	FREE	MOBILE	11	32063	32063	-7.03	32090	-0.76	-----	232.36	455.23	69	saccade	4708	6.27	6.27	Droite
S02	A	SEARCH	STABLE	5	36738	36738	11.17	36771	18.85	-----	232.78	467.94	62	saccade		7.68	7.68	Droite
S02	A	FREE	MOBILE	11	12106	12106	34.37	12140	42.33	-----	234.21	383.79	32	saccade	2434	7.96	7.96	Droite
S02	B	SEARCH	MOBILE	7	14496	14496	26.9	14540	37.26	-----	235.45	367.04	31	saccade	-2681	10.36	10.36	Droite
S02	A	FREE	MOBILE	11	11772	11772	25.18	11815	35.32	-----	235.8	427.49	31	saccade	-9748	10.14	10.14	Droite
S02	A	FREE	MOBILE	12	2000	2000	7.57	2024	13.23	-----	235.89	366.21	1	saccade	1635	5.66	5.66	Droite
S02	A	FREE	STABLE	9	3595	3595	-5.78	3635	3.66	-----	235.93	436.9	5	saccade	3256	9.44	9.44	Droite
S02	A	SEARCH	MOBILE	2	6825	6825	-2.34	6851	3.87	-----	238.9	532.81	13	saccade	2412	6.21	6.21	Droite
S02	B	SEARCH	MOBILE	7	9193	9193	14.71	9237	25.23	-----	239.09	435.05	17	saccade	11101	10.52	10.52	Droite
S02	A	SEARCH	STABLE	5	20248	20248	-12.49	20294	-1.42	-----	240.62	531.44	33	saccade	-10023	11.07	11.07	Droite
S02	A	SEARCH	STABLE	4	10195	10195	33.78	10225	41.01	-----	240.88	391.95	17	saccade	17876	7.23	7.23	Droite
S02	A	FREE	STABLE	7	28034	28034	1.45	28071	10.38	-----	241.44	540.69	43	saccade	-18381	8.93	8.93	Droite
S02	A	SEARCH	STABLE	4	9613	9613	-2.4	9653	7.25	-----	241.45	460.24	15	saccade	-3374	9.65	9.65	Droite
S02	A	SEARCH	STABLE	6	6202	6202	-21.25	6239	-12.3	-----	242.06	508.44	16	saccade	30409	8.95	8.95	Droite
S02	B	SEARCH	MOBILE	7	36594	36594	-0.24	36611	3.88	-----	242.17	491.73	80	saccade	-26494	4.12	4.12	Droite
S02	A	SEARCH	STABLE	3	10083	10083	-24.16	10100	-20.04	-----	242.35	406.64	22	saccade	8161	4.12	4.12	Droite
S02	A	FREE	STABLE	7	18198	18198	-0.13	18244	11.05	-----	243.15	534.49	23	saccade	-12329	11.18	11.18	Droite
S02	A	FREE	MOBILE	10	5849	5849	7.65	5869	12.53	-----	244.12	368.58	8	saccade	8896	4.88	4.88	Droite
S02	A	SEARCH	STABLE	4	14708	14708	-19.89	14745	-10.83	-----	245.1	396.89	28	saccade	15874	9.06	9.06	Droite
S02	A	FREE	MOBILE	12	30542	30542	-6.97	30582	2.85	-----	245.56	579.2	65	saccade	-26547	9.82	9.82	Droite
S02	A	FREE	STABLE	7	3948	3948	-5.25	3995	6.3	-----	245.75	596.63	1	saccade	37	11.55	11.55	Droite
S02	A	SEARCH	MOBILE	1	3952	3952	-24.35	3985	-16.22	-----	246.39	520.18	3	saccade	-965	8.13	8.13	Droite
S02	A	SEARCH	STABLE	6	2937	2937	-14.75	2987	-2.42	-----	246.69	458.78	5	saccade	22761	12.33	12.33	Droite
S02	A	FREE	STABLE	7	25672	25672	2.25	25698	8.69	-----	247.64	375.87	39	saccade	-17830	6.44	6.44	Droite
S02	A	SEARCH	MOBILE	2	7798	7798	13.05	7842	24.03	-----	249.53	540.7	16	saccade	23224	10.98	10.98	Droite
S02	A	FREE	STABLE	8	30996	30996	-16.08	31022	-9.58	-----	249.82	554.36	69	saccade	-28750	6.5	6.5	Droite
S02	A	FREE	STABLE	8	2210	2210	5.33	2246	14.35	-----	250.61	468.86	2	saccade	20105	9.02	9.02	Droite
S02	A	SEARCH	MOBILE	2	22288	22288	19.61	22315	26.4	-----	251.4	387.98	44	saccade	4832	6.79	6.79	Droite
S02	A	FREE	MOBILE	10	27090	27090	-22.77	27120	-15.21	-----	252.07	713.03	52	saccade	-7073	7.56	7.56	Droite
S02	A	SEARCH	MOBILE	2	19986	19986	-17.23	20017	-9.4	-----	252.42	620.18	39	saccade	9901	7.83	7.83	Droite
S02	A	SEARCH	STABLE	4	29840	29840	23.96	29887	35.89	-----	253.97	398.23	63	saccade	-10255	11.93	11.93	Droite
S02	A	SEARCH	STABLE	6	19524	19524	-24.91	19585	-9.42	-----	254.03	752.53	47	saccade	-15831	15.49	15.49	Droite
S02	A	FREE	MOBILE	12	3660	3660	-20.89	3693	-12.5	-----	254.19	478.21	6	saccade	17300	8.39	8.39	Droite
S02	A	SEARCH	MOBILE	2	20927	20927	-4.66	20960	3.74	-----	254.74	481.9	41	saccade	-3087	8.4	8.4	Droite
S02	A	SEARCH	STABLE	4	17803	17803	28.36	17840	37.8	-----	255.13	443.85	36	saccade	13084	9.44	9.44	Droite
S02	A	FREE	MOBILE	12	30850	30850	2.97	30887	12.45	-----	256.14	447.12	66	saccade	-27177	9.48	9.48	Droite
S02	A	SEARCH	STABLE	3	3633	3633	-18.87	3673	-8.58	-----	257.3	429.59	5	saccade	14553	10.29	10.29	Droite
S02	B	SEARCH	MOBILE	7	18136	18136	-26.52	18186	-13.63	-----	257.66	567.92	39	saccade	-10951	12.89	12.89	Droite
S02	A	FREE	STABLE	8	7158	7158	-10.69	7185	-3.68	-----	259.99	344.97	18	saccade	9738	7.01	7.01	Droite
S02	A	FREE	STABLE	7	16863	16863	0.27	16896	8.86	-----	260.13	486.91	19	saccade	16904	8.59	8.59	Droite
S02	B	SEARCH	MOBILE	7	33727	33727	2.36	33767	12.81	-----	261.3	426.29	74	saccade	-19337	10.45	10.45	Droite
S02	A	SEARCH	MOBILE	1	14363	14363	-15.94	14390	-8.86	-----	262.35	474.96	28	saccade		7.08	7.08	Droite
S02	A	SEARCH	MOBILE	2	3459	3459	12.01	3486	19.11	-----	262.98	501.3	5	saccade	3479	7.1	7.1	Droite
S02	A	SEARCH	STABLE	5	6902	6902	-20.07	6938	-10.58	-----	263.59	514.84	8	saccade	18310	9.49	9.49	Droite
S02	B	SEARCH	MOBILE	7	25172	25172	14.98	25212	25.56	-----	264.32	432.36	56	saccade	-11258	10.58	10.58	Droite
S02	A	SEARCH	STABLE	5	13884	13884	-24.74	13914	-16.79	-----	264.78	396.03	23	saccade	-9504	7.95	7.95	Droite
S02	A	SEARCH	MOBILE	1	4343	4343	0.13	4380	9.96	-----	265.66	506.15	5	saccade	20515	9.83	9.83	Droite
S02	A	SEARCH	MOBILE	2	24831	24831	-28.29	24858	-21.1	-----	266.37	379.24	49	saccade	-8637	7.19	7.19	Droite
S02	A	FREE	MOBILE	10	16140	16140	1.69	16194	16.08	-----	266.4	576.67	29	saccade	16334	14.39	14.39	Droite
S02	A	FREE	STABLE	8	32438	32438	-17.96	32474	-8.37	-----	266.42	505.83	71	saccade	-13638	9.59	9.59	Droite
S02	A	FREE	MOBILE	10	18766	18766	37.26	18800	46.33	-----	266.62	406.48	33	saccade	15842	9.07	9.07	Droite
S02	A	FREE	MOBILE	10	34565	34565	-8.06	34608	3.48	-----	268.43	491.13	69	saccade	-3063	11.54	11.54	Droite
S02	A	SEARCH	MOBILE	2	31469	31469	-16.6	31502	-7.71	-----	269.38	517.5	60	saccade	-24397	8.89	8.89	Droite
S02	A	SEARCH	MOBILE	2	7039	7039	3.4	7072	12.34	-----	271.1	435.09	14	saccade	5031	8.94	8.94	Droite
S02	A	SEARCH	STABLE	3	12030	12030	-12.09	12070	-1.23	-----	271.6	497.5	25	saccade	20643	10.86	10.86	Droite
S02	B	SEARCH	MOBILE	7	32650	32650	-4.99	32673	1.26	-----	272.08	415.96	72	saccade	-30255	6.25	6.25	Droite
S02	A	SEARCH	STABLE	6	2321	2321	-27.79	2395	-7.6	-----	272.95	739.1	3	saccade	9175	20.19	20.19	Droite
S02	A	FREE	STABLE	7	11469	11469	8.82	11496	16.21	-----	273.7	431.21	7	saccade	23543	7.39	7.39	Droite
S02	B	SEARCH	MOBILE	7	34972	34972	29.22	35012	40.17	-----	273.72	382.13	77	saccade	-13255	10.95	10.95	Droite
S02	A	FREE	STABLE	7	21684	21684	23.74	21717	32.77	-----	273.76	547.06	29	saccade	9704	9.03	9.03	Droite
S02	A	SEARCH	STABLE	6	31361	31361	4.55	31388	11.97	-----	274.59	467.32	69	saccade	-5336	7.42	7.42	Droite
S02	A	SEARCH	STABLE	3	26002	26002	42.06	26025	48.38	-----	274.63	436.84	51	saccade	-12363	6.32	6.32	Droite
S02	A	SEARCH	STABLE	6	13599	13599	-31.78	13639	-20.77	-----	275.27	558.1	32	saccade	5867	11.01	11.01	Droite
S02	A	FREE	STABLE	7	19432	19432	9.36	19466	18.75	-----	276.39	471.68	25	saccade	-6100	9.39	9.39	Droite
S02	A	SEARCH	STABLE	6	13301	13301	-40.12	13332	-31.51	-----	277.82	527.36	31	saccade	7784	8.61	8.61	Droite
S02	A	SEARCH	STABLE	4	21051	21051	20.99	21085	30.46	-----	278.62	600.08	45	saccade	-1340	9.47	9.47	Droite
S02	A	FREE	STABLE	9	19654	19654	12.39	19711	28.27	-----	278.71	498.54	45	saccade	-2562	15.88	15.88	Droite
S02	A	SEARCH	STABLE	3	17059	17059	12.59	17092	21.8	-----	278.9	445.67	35	saccade	18610	9.21	9.21	Droite
S02	A	FREE	STABLE	8	35643	35643	-16.28	35669	-9.03	-----	278.99	447.5	78	saccade	-4129	7.25	7.25	Droite
S02	A	FREE	STABLE	9	31477	31477	-20.44	31514	-10.01	-----	281.96	560.4	70	saccade	-12161	10.43	10.43	Droite
S02	A	FREE	STABLE	8	19279	19279	-19.57	19316	-9.08	-----	283.57	529.86	50	saccade	16613	10.49	10.49	Droite
S02	A	SEARCH	STABLE	3	35848	35848	23.08	35892	35.62	-----	285.12	593.62	67	saccade	-4175	12.54	12.54	Droite
S02	B	SEARCH	MOBILE	7	31629	31629	-26.1	31673	-13.49	-----	286.48	621.43	69	saccade	-25830	12.61	12.61	Droite
S02	A	SEARCH	MOBILE	1	5765	5765	-9.19	5799	0.56	-----	286.98	460.09	10	saccade	10933	9.75	9.75	Droite
S02	A	FREE	MOBILE	12	16664	16664	-6.27	16698	3.49	-----	287.24	462.4	35	saccade	5866	9.76	9.76	Droite
S02	A	SEARCH	STABLE	4	22507	22507	-7.42	22530	-0.77	-----	288.93	453.82	49	saccade	5261	6.65	6.65	Droite
S02	A	SEARCH	STABLE	5	27728	27728	-13.23	27768	-1.66	-----	289.29	598.58	48	saccade	-24955	11.57	11.57	Droite
S02	A	FREE	MOBILE	12	2740	2740	5.93	2773	15.48	-----	289.54	396.41	3	saccade	18351	9.55	9.55	Droite
S02	A	FREE	MOBILE	12	21064	21064	30.87	21091	38.7	-----	289.89	682.35	45	saccade	-7277	7.83	7.83	Droite
S02	B	SEARCH	MOBILE	7	13750	13750	4.55	13787	15.3	-----	290.4	570.13	29	saccade	-8597	10.75	10.75	Droite
S02	A	SEARCH	STABLE	4	5106	5106	-27.44	5153	-13.68	-----	292.92	528.78	8	saccade	-2198	13.76	13.76	Droite
S02	A	FREE	MOBILE	10	2858	2858	2.14	2908	16.83	-----	293.85	626.53	2	saccade	2367	14.69	14.69	Droite
S02	A	SEARCH	MOBILE	2	5185	5185	-21.7	5225	-9.94	-----	293.94	561.64	11	saccade	2774	11.76	11.76	Droite
S02	A	SEARCH	STABLE	5	7912	7912	27.06	7959	40.96	-----	295.64	547.44	11	saccade	-1026	13.9	13.9	Droite
S02	A	SEARCH	MOBILE	1	6832	6832	3.39	6886	19.45	-----	297.31	548.35	12	saccade	21355	16.06	16.06	Droite
S02	A	FREE	MOBILE	12	28157	28157	-9.08	28187	-0.16	-----	297.36	436.74	60	saccade	8141	8.92	8.92	Droite
S02	A	FREE	STABLE	8	36262	36262	14.6	36298	25.38	-----	299.48	470.78	81	saccade	-29890	10.78	10.78	Droite
S02	A	FREE	STABLE	9	6328	6328	-8.99	6372	4.24	-----	300.63	529.42	11	saccade	604	13.23	13.23	Droite
S02	A	FREE	MOBILE	12	6888	6888	21.99	6932	35.23	-----	301.08	561.4	15	saccade	24263	13.24	13.24	Droite
S02	A	SEARCH	STABLE	6	31114	31114	-7.03	31151	4.12	-----	301.37	592.14	68	saccade	-9433	11.15	11.15	Droite
S02	A	FREE	STABLE	9	21624	21624	16.09	21681	33.38	-----	303.3	668.41	49	saccade	3150	17.29	17.29	Droite
S02	A	FREE	MOBILE	12	24747	24747	31.46	24774	39.7	-----	304.89	537.09	53	saccade	6618	8.24	8.24	Droite
S02	B	SEARCH	MOBILE	7	31331	31331	-36.65	31365	-26.27	-----	305.17	639.02	68	saccade	-18283	10.38	10.38	Droite
S02	B	SEARCH	MOBILE	7	13007	13007	-10.58	13048	1.95	-----	305.63	607.62	27	saccade	23868	12.53	12.53	Droite
S02	B	SEARCH	MOBILE	7	36848	36848	3.7	36875	11.95	-----	305.63	653.71	81	saccade		8.25	8.25	Droite
S02	A	FREE	MOBILE	10	28509	28509	33.66	28556	48.21	-----	309.57	511.96	55	saccade	-17929	14.55	14.55	Droite
S02	A	FREE	STABLE	7	10533	10533	-4.33	10580	10.32	-----	311.55	580.45	4	saccade	3809	14.65	14.65	Droite
S02	A	SEARCH	STABLE	3	14305	14305	33.58	14342	45.11	-----	311.71	541.53	29	saccade	-4951	11.53	11.53	Droite
S02	A	SEARCH	MOBILE	2	9310	9310	-40.43	9354	-26.71	-----	311.9	652.4	20	saccade	27034	13.72	13.72	Droite
S02	A	FREE	MOBILE	10	36304	36304	17.13	36344	29.61	-----	311.93	527.67	75	saccade	-28442	12.48	12.48	Droite
S02	B	SEARCH	MOBILE	7	7822	7822	2.3	7862	14.81	-----	312.75	703.37	16	saccade	4884	12.51	12.51	Droite
S02	A	SEARCH	MOBILE	2	12676	12676	16.16	12706	25.57	-----	313.74	487.94	28	saccade	-6631	9.41	9.41	Droite
S02	A	SEARCH	STABLE	6	6011	6011	-32.24	6045	-21.49	-----	316.16	617.82	15	saccade	9758	10.75	10.75	Droite
S02	A	FREE	MOBILE	10	15732	15732	-8.77	15769	3.01	-----	318.37	526.9	28	saccade	5526	11.78	11.78	Droite
S02	A	SEARCH	STABLE	5	21214	21214	2.87	21258	16.96	-----	320.29	527.17	35	saccade	6954	14.09	14.09	Droite
S02	A	SEARCH	STABLE	4	28127	28127	4.65	28168	17.84	-----	321.67	626.95	60	saccade	-8135	13.19	13.19	Droite
S02	A	FREE	MOBILE	11	19965	19965	41.91	19992	50.62	-----	322.54	518.49	48	saccade	-7485	8.71	8.71	Droite
S02	A	FREE	STABLE	7	12443	12443	20.16	12480	32.27	-----	327.09	609.29	10	saccade	-301	12.11	12.11	Droite
S02	A	FREE	STABLE	7	12112	12112	11.52	12142	21.39	-----	329.02	532.1	9	saccade	274	9.87	9.87	Droite
S02	A	SEARCH	MOBILE	1	12336	12336	-30.86	12386	-14.4	-----	329.33	705.73	24	saccade	17491	16.46	16.46	Droite
S02	A	FREE	MOBILE	10	29790	29790	5.41	29827	17.65	-----	330.86	550.98	59	saccade	-349	12.24	12.24	Droite
S02	B	SEARCH	MOBILE	7	29404	29404	-25.79	29441	-13.55	-----	330.9	609.98	63	saccade	-17126	12.24	12.24	Droite
S02	A	SEARCH	MOBILE	2	12238	12238	2.75	12278	16.05	-----	332.34	617.26	27	saccade	-9486	13.3	13.3	Droite
S02	A	FREE	MOBILE	11	2705	2705	20.32	2752	36.01	-----	333.95	731.14	3	saccade	17619	15.69	15.69	Droite
S02	B	SEARCH	MOBILE	7	20291	20291	-8.25	20324	2.8	-----	334.85	451.93	43	saccade	12762	11.05	11.05	Droite
S02	A	FREE	MOBILE	11	33023	33023	17.74	33053	27.79	-----	335.26	667.17	72	saccade	1356	10.05	10.05	Droite
S02	A	SEARCH	STABLE	6	34342	34342	-41.51	34379	-29.02	-----	337.58	662.75	77	saccade	-2584	12.49	12.49	Droite
S02	A	FREE	MOBILE	11	31722	31722	-18.15	31758	-5.97	-----	338.4	631.04	68	saccade	-3856	12.18	12.18	Droite
S02	A	SEARCH	STABLE	4	27826	27826	-8.49	27866	5.06	-----	338.76	634.62	59	saccade	-4540	13.55	13.55	Droite
S02	A	FREE	STABLE	7	23243	23243	-7.07	23286	7.56	-----	340.26	554.77	32	saccade	-1777	14.63	14.63	Droite
S02	A	FREE	MOBILE	10	21426	21426	-13.11	21466	0.51	-----	340.46	759.25	40	saccade	-14779	13.62	13.62	Droite
S02	A	SEARCH	STABLE	3	6610	6610	2.96	6647	15.66	-----	343.24	618.51	13	saccade	4285	12.7	12.7	Droite
S02	A	FREE	MOBILE	11	10855	10855	24.34	10895	38.25	-----	347.78	651.23	28	saccade	-8995	13.91	13.91	Droite
S02	A	SEARCH	MOBILE	2	1826	1826	-13.88	1860	-2.06	-----	347.8	687.6	1	saccade	10007	11.82	11.82	Droite
S02	A	SEARCH	MOBILE	2	11786	11786	-15.98	11833	0.5	-----	350.6	708.62	25	saccade	-741	16.48	16.48	Droite
S02	A	FREE	MOBILE	10	11001	11001	16.54	11045	32.03	-----	352.02	650.25	18	saccade	3050	15.49	15.49	Droite
S02	B	SEARCH	MOBILE	7	13998	13998	14.13	14051	32.8	-----	352.13	739.19	30	saccade	-3638	18.67	18.67	Droite
S02	A	FREE	MOBILE	11	10333	10333	16.17	10360	25.7	-----	353.24	564.49	27	saccade	-7084	9.53	9.53	Droite
S02	A	FREE	MOBILE	10	3206	3206	15.97	3249	31.16	-----	353.27	613.08	3	saccade	11265	15.19	15.19	Droite
S02	A	FREE	MOBILE	10	14427	14427	2.09	14471	17.63	-----	353.31	660.96	25	saccade	-9447	15.54	15.54	Droite
S02	A	FREE	STABLE	9	4936	4936	-16.31	4980	-0.75	-----	353.66	617.57	9	saccade	25918	15.56	15.56	Droite
S02	A	FREE	MOBILE	10	30811	30811	1.97	30854	17.29	-----	356.25	634.47	62	saccade	-2367	15.32	15.32	Droite
S02	A	FREE	MOBILE	12	28404	28404	-0.2	28444	14.22	-----	360.59	640.41	61	saccade	-25250	14.42	14.42	Droite
S02	A	SEARCH	STABLE	5	3114	3114	-10.12	3154	4.32	-----	361.04	823.17	1	saccade	27782	14.44	14.44	Droite
S02	A	SEARCH	STABLE	6	30866	30866	-17.25	30896	-6.41	-----	361.07	595.79	67	saccade	5933	10.84	10.84	Droite
S02	A	SEARCH	STABLE	4	36766	36766	-7.04	36799	4.93	-----	362.8	868.79	82	saccade		11.97	11.97	Droite
S02	A	FREE	MOBILE	10	31630	31630	18.13	31667	31.59	-----	363.84	541.19	63	saccade	-16805	13.46	13.46	Droite
S02	A	FREE	STABLE	7	14778	14778	-5.37	14825	11.76	-----	364.45	630.93	15	saccade	-6770	17.13	17.13	Droite
S02	A	FREE	STABLE	8	7971	7971	-10.58	8008	3.08	-----	369.19	636.93	20	saccade	2792	13.66	13.66	Droite
S02	A	FREE	MOBILE	10	10723	10723	2.76	10763	17.53	-----	369.25	623.75	17	saccade	-4517	14.77	14.77	Droite
S02	B	SEARCH	MOBILE	7	6159	6159	-21.62	6206	-4.26	-----	369.36	750.83	9	saccade	26293	17.36	17.36	Droite
S02	A	SEARCH	STABLE	6	32422	32422	-27.95	32452	-16.83	-----	370.53	674.82	72	saccade	-15253	11.12	11.12	Droite
S02	A	FREE	MOBILE	12	17129	17129	16.87	17169	31.8	-----	373.4	710.45	37	saccade	7248	14.93	14.93	Droite
S02	A	FREE	MOBILE	10	24340	24340	-10.59	24377	3.24	-----	373.74	749.38	47	saccade	-6986	13.83	13.83	Droite
S02	A	FREE	MOBILE	10	17314	17314	15.61	17354	30.59	-----	374.44	653.76	30	saccade	7471	14.98	14.98	Droite
S02	A	SEARCH	STABLE	5	24700	24700	-27.6	24785	4.36	-----	376.01	1535.55	43	saccade	-3241	31.96	31.96	Droite
S02	A	SEARCH	MOBILE	2	21415	21415	1.04	21459	17.59	-----	376.05	817.65	42	saccade	2611	16.55	16.55	Droite
S02	A	FREE	STABLE	7	23979	23979	1.04	24026	18.75	-----	376.69	654.8	35	saccade	-7057	17.71	17.71	Droite
S02	A	FREE	MOBILE	12	16885	16885	2.9	16922	16.87	-----	377.46	681.57	36	saccade	18643	13.97	13.97	Droite
S02	A	FREE	MOBILE	10	35488	35488	1.97	35528	17.14	-----	379.24	650.71	74	saccade	-22669	15.17	15.17	Droite
S02	A	FREE	STABLE	8	12775	12775	-17.97	12819	-1.24	-----	380.44	772.35	34	saccade	9972	16.73	16.73	Droite
S02	A	SEARCH	STABLE	5	22703	22703	0.18	22747	16.93	-----	380.81	621.42	37	saccade	-16079	16.75	16.75	Droite
S02	B	SEARCH	MOBILE	7	6577	6577	1.36	6624	19.26	-----	380.88	709.32	11	saccade	16835	17.9	17.9	Droite
S02	B	SEARCH	MOBILE	7	23366	23366	20.7	23412	38.56	-----	388.28	649.46	51	saccade	-18017	17.86	17.86	Droite
S02	A	SEARCH	STABLE	6	5315	5315	-41.48	5349	-28.2	-----	390.61	709.34	12	saccade	31010	13.28	13.28	Droite
S02	A	FREE	MOBILE	11	36295	36295	2.11	36325	13.85	-----	391.38	524.62	78	saccade	-9818	11.74	11.74	Droite
S02	A	SEARCH	MOBILE	2	26440	26440	-19.62	26477	-5.08	-----	392.93	954.75	52	saccade	-1306	14.54	14.54	Droite
S02	A	FREE	STABLE	9	25084	25084	-7.4	25134	12.27	-----	393.45	763.94	55	saccade	-18608	19.67	19.67	Droite
S02	A	SEARCH	STABLE	6	6436	6436	-12.23	6476	3.51	-----	393.64	756.77	17	saccade	541	15.74	15.74	Droite
S02	A	FREE	MOBILE	11	6937	6937	25.97	6977	41.73	-----	393.91	594.57	18	saccade	-4365	15.76	15.76	Droite
S02	A	SEARCH	STABLE	3	2535	2535	-1.58	2572	13.02	-----	394.4	736.98	1	saccade	19266	14.6	14.6	Droite
S02	A	SEARCH	STABLE	4	21757	21757	-19.64	21801	-2.26	-----	395.04	885.51	46	saccade	5630	17.38	17.38	Droite
S02	A	FREE	MOBILE	12	27350	27350	-27.77	27387	-13.15	-----	395.27	860.94	58	saccade	-4453	14.62	14.62	Droite
S02	B	SEARCH	MOBILE	7	22847	22847	3.16	22897	23.22	-----	401.23	682.26	50	saccade	11439	20.06	20.06	Droite
S02	A	SEARCH	MOBILE	2	34246	34246	-20.58	34286	-4.46	-----	402.85	521.86	69	saccade	-27473	16.12	16.12	Droite
S02	A	FREE	MOBILE	11	6726	6726	8.91	6773	27.86	-----	403.2	771.68	17	saccade	23301	18.95	18.95	Droite
S02	A	SEARCH	STABLE	5	29973	29973	0.72	30027	22.52	-----	403.54	765.89	53	saccade	-17842	21.8	21.8	Droite
S02	A	FREE	MOBILE	12	12084	12084	-0.62	12131	18.43	-----	405.49	854.33	25	saccade	19957	19.05	19.05	Droite
S02	A	SEARCH	STABLE	5	31987	31987	3.69	32041	25.77	-----	408.88	715.81	57	saccade	-12512	22.08	22.08	Droite
S02	A	FREE	MOBILE	12	19441	19441	-13.49	19475	0.44	-----	409.55	708.77	43	saccade	16678	13.93	13.93	Droite
S02	A	SEARCH	STABLE	6	36052	36052	-55.56	36119	-28.1	-----	409.94	940.18	82	saccade	-3593	27.46	27.46	Droite
S02	A	SEARCH	MOBILE	2	32419	32419	2.58	32459	19.13	-----	413.72	758.1	64	saccade	-19927	16.55	16.55	Droite
S02	A	SEARCH	STABLE	6	12455	12455	-56.06	12492	-40.66	-----	416.38	785.28	30	saccade	-7719	15.4	15.4	Droite
S02	A	FREE	STABLE	8	4699	4699	-5.86	4736	9.62	-----	418.29	723.68	11	saccade	17598	15.48	15.48	Droite
S02	A	FREE	STABLE	8	22243	22243	-9.83	22297	13.03	-----	423.31	895.53	57	saccade	152	22.86	22.86	Droite
S02	A	FREE	MOBILE	12	22362	22362	27.01	22395	41.03	-----	424.71	567.24	47	saccade	1320	14.02	14.02	Droite
S02	A	FREE	STABLE	8	23625	23625	-9.01	23682	15.3	-----	426.47	799.67	60	saccade	-9310	24.31	24.31	Droite
S02	A	SEARCH	STABLE	5	14269	14269	-16.22	14315	3.5	-----	428.66	801.73	24	saccade	20094	19.72	19.72	Droite
S02	A	FREE	MOBILE	12	34313	34313	16.69	34363	38.6	-----	438.2	962.53	76	saccade	-25652	21.91	21.91	Droite
S02	A	SEARCH	STABLE	3	8635	8635	-32.26	8661	-20.82	-----	440.03	719.64	19	saccade	-4099	11.44	11.44	Droite
S02	A	FREE	MOBILE	12	4489	4489	14.21	4536	34.92	-----	440.61	790.02	8	saccade	210	20.71	20.71	Droite
S02	A	FREE	MOBILE	11	4659	4659	26.42	4699	44.16	-----	443.47	818.13	10	saccade	28320	17.74	17.74	Droite
S02	A	SEARCH	STABLE	4	32942	32942	-11.25	32979	5.23	-----	445.37	899.28	72	saccade	-23771	16.48	16.48	Droite
S02	A	SEARCH	MOBILE	1	9124	9124	-41.06	9171	-19.98	-----	448.57	1070.87	20	saccade	3322	21.08	21.08	Droite
S02	A	SEARCH	STABLE	4	12413	12413	-2.95	12446	11.95	-----	451.52	855.3	23	saccade	6809	14.9	14.9	Droite
S02	A	FREE	STABLE	9	19175	19175	-8.56	19222	12.71	-----	452.44	751.19	43	saccade	6711	21.27	21.27	Droite
S02	A	FREE	MOBILE	10	25842	25842	-11.27	25886	8.91	-----	458.64	865.77	49	saccade	-21653	20.18	20.18	Droite
S02	A	SEARCH	MOBILE	1	4146	4146	-18.08	4189	1.69	-----	459.65	905.34	4	saccade	159	19.77	19.77	Droite
S02	B	SEARCH	MOBILE	7	4275	4275	-11.73	4305	2.19	-----	464.2	775.64	4	saccade	2301	13.92	13.92	Droite
S02	A	FREE	MOBILE	11	6539	6539	-7.11	6576	10.17	-----	467.06	894.63	16	saccade	-3421	17.28	17.28	Droite
S02	B	SEARCH	MOBILE	7	3067	3067	-21.58	3118	2.27	-----	467.61	804.01	2	saccade	26472	23.85	23.85	Droite
S02	A	SEARCH	STABLE	4	29476	29476	-3.79	29539	25.73	-----	468.68	981.26	62	saccade	-9317	29.52	29.52	Droite
S02	A	FREE	STABLE	8	20126	20126	-10.61	20159	4.89	-----	469.91	821.79	53	saccade	13213	15.5	15.5	Droite
S02	A	FREE	MOBILE	12	33292	33292	2.01	33339	24.29	-----	473.85	949.82	74	saccade	2582	22.28	22.28	Droite
S02	A	FREE	STABLE	8	35830	35830	-9.03	35874	11.95	-----	476.81	874	79	saccade	-25823	20.98	20.98	Droite
S02	A	SEARCH	STABLE	4	9940	9940	6.09	10007	38.75	-----	487.36	982.24	16	saccade	22788	32.66	32.66	Droite
S02	A	SEARCH	STABLE	4	32684	32684	-32.18	32728	-10.09	-----	502.04	1272.54	71	saccade	-21627	22.09	22.09	Droite
S02	A	FREE	MOBILE	12	11010	11010	-12.37	11057	11.67	-----	511.47	956.08	23	saccade	9137	24.04	24.04	Droite
S02	B	SEARCH	MOBILE	7	20107	20107	-28.21	20147	-7.58	-----	515.6	797.83	42	saccade	11209	20.63	20.63	Droite
S02	A	SEARCH	STABLE	4	31269	31269	-7.48	31316	16.96	-----	520.02	988.45	69	saccade	-18215	24.44	24.44	Droite
S02	A	FREE	MOBILE	12	13004	13004	6.79	13054	32.83	-----	520.68	856.44	28	saccade	13229	26.04	26.04	Droite
S02	A	SEARCH	MOBILE	2	26196	26196	-38.09	26233	-18.77	-----	522.06	893.02	51	saccade	-17631	19.32	19.32	Droite
S02	A	SEARCH	MOBILE	1	8529	8529	-41.89	8565	-22.9	-----	527.61	878.3	18	saccade	-4583	18.99	18.99	Droite
S02	A	FREE	STABLE	8	3896	3896	-13.67	3946	12.73	-----	528.04	999.05	8	saccade	29341	26.4	26.4	Droite
S02	A	FREE	MOBILE	11	33194	33194	28.57	33237	51.42	-----	531.39	884.77	73	saccade	-3239	22.85	22.85	Droite
S02	A	FREE	STABLE	9	29908	29908	0.9	29955	26.11	-----	536.2	873.27	66	saccade	3821	25.21	25.21	Droite
S02	A	FREE	STABLE	8	33695	33695	-16.2	33729	2.48	-----	549.43	878.22	74	saccade	-29741	18.68	18.68	Droite
S02	A	FREE	MOBILE	12	3901	3901	-13.76	3954	15.81	-----	557.84	1016.99	7	saccade	19966	29.57	29.57	Droite
S02	A	FREE	MOBILE	12	23837	23837	25.65	23867	42.74	-----	569.73	755.25	50	saccade	-12123	17.09	17.09	Droite
S02	A	SEARCH	STABLE	4	11670	11670	1.42	11714	26.98	-----	580.88	1180.77	22	saccade	-4467	25.56	25.56	Droite
S02	A	SEARCH	STABLE	5	7136	7136	-11	7203	27.94	-----	581.09	1041.22	9	saccade	-2469	38.94	38.94	Droite
S02	A	SEARCH	STABLE	3	4596	4596	-14.04	4667	28.09	-----	593.35	1098.56	7	saccade	144	42.13	42.13	Droite
S02	B	SEARCH	MOBILE	7	4693	4693	-1.63	4740	26.51	-----	598.7	1112.59	5	saccade	-600	28.14	28.14	Droite
S02	A	FREE	MOBILE	11	4050	4050	1.13	4093	26.94	-----	600.08	1010.45	8	saccade	29640	25.81	25.81	Droite
S02	A	SEARCH	STABLE	3	33667	33667	-30.66	33690	-16.84	-----	600.85	1240.79	65	saccade	-25664	13.82	13.82	Droite
S02	A	FREE	MOBILE	10	7943	7943	4.83	8003	41.05	-----	603.59	1175.34	12	saccade	27207	36.22	36.22	Droite
S02	A	FREE	MOBILE	10	35100	35100	-18.49	35150	12.21	-----	613.93	1202.29	72	saccade	-25282	30.7	30.7	Droite
S02	A	FREE	MOBILE	11	9771	9771	-9.8	9818	19.47	-----	622.7	995.47	26	saccade	13176	29.27	29.27	Droite
S02	A	SEARCH	STABLE	5	22910	22910	14.16	22947	37.59	-----	633.2	986.37	38	saccade	-9117	23.43	23.43	Droite
S02	A	SEARCH	STABLE	6	13757	13757	-20.44	13793	9.83	-----	840.97	1409.67	33	saccade	-7962	30.27	30.27	Droite
S03	B	SEARCH	STABLE	10	5745	5745	-41.35	5795	-97.86	-----	-1130.25	-2186.78	5	saccade	4279	-56.51	56.51	Gauche
S03	B	SEARCH	STABLE	10	9967	9967	-35.08	10024	-74.79	-----	-696.6	-1255.63	14	saccade	3702	-39.71	39.71	Gauche
S03	B	SEARCH	STABLE	11	13619	13619	-39.62	13669	-73.99	-----	-687.31	-1302.41	25	saccade	23050	-34.37	34.37	Gauche
S03	B	SEARCH	STABLE	10	36609	36609	-15.07	36669	-56.23	-----	-686.08	-1195.04	82	saccade	-3505	-41.16	41.16	Gauche
S03	B	SEARCH	STABLE	12	33054	33054	-37	33104	-71.03	-----	-680.66	-1161.23	79	saccade	-21176	-34.03	34.03	Gauche
S03	B	SEARCH	STABLE	10	11811	11811	-24.15	11878	-69.73	-----	-680.3	-1387.46	19	saccade	4421	-45.58	45.58	Gauche
S03	B	SEARCH	STABLE	12	16178	16178	-45.37	16232	-79.57	-----	-633.19	-1280.4	36	saccade	-12165	-34.2	34.2	Gauche
S03	B	SEARCH	STABLE	12	3969	3969	-46.12	4013	-73.69	-----	-626.63	-1171.46	4	saccade	26553	-27.57	27.57	Gauche
S03	B	SEARCH	MOBILE	9	30465	30465	-16.01	30522	-50.87	-----	-611.71	-1117.34	79	saccade	-6470	-34.86	34.86	Gauche
S03	B	SEARCH	MOBILE	9	23931	23931	-25.81	23995	-64.96	-----	-611.63	-1013.52	60	saccade	7719	-39.15	39.15	Gauche
S03	B	SEARCH	MOBILE	9	31593	31593	-33.45	31650	-65.58	-----	-563.75	-1102.11	82	saccade	3294	-32.13	32.13	Gauche
S03	B	SEARCH	STABLE	11	34834	34834	-17.14	34887	-46.95	-----	-562.46	-1149.9	73	saccade	-26960	-29.81	29.81	Gauche
S03	B	SEARCH	STABLE	12	7830	7830	-24.06	7874	-48.47	-----	-554.74	-1025.59	14	saccade	285	-24.41	24.41	Gauche
S03	B	SEARCH	STABLE	12	8058	8058	-45.79	8115	-77.03	-----	-548.11	-1147.93	15	saccade	2743	-31.24	31.24	Gauche
S03	B	SEARCH	STABLE	10	10730	10730	-45.51	10801	-84.15	-----	-544.2	-1169.04	16	saccade	-4408	-38.64	38.64	Gauche
S03	B	SEARCH	STABLE	12	6278	6278	-40.84	6322	-64.54	-----	-538.54	-1037.07	10	saccade	15089	-23.7	23.7	Gauche
S03	B	SEARCH	STABLE	11	21317	21317	-36.49	21367	-63.21	-----	-534.42	-990.79	40	saccade	14865	-26.72	26.72	Gauche
S03	B	SEARCH	STABLE	11	36135	36135	-46.51	36182	-71.42	-----	-530.07	-946.25	78	saccade	321	-24.91	24.91	Gauche
S03	B	SEARCH	STABLE	12	36396	36396	-30.58	36456	-61.87	-----	-521.4	-1106.11	86	saccade	-31871	-31.29	31.29	Gauche
S03	B	FREE	STABLE	3	4471	4471	-2.86	4525	-30.99	-----	-520.97	-920.3	5	saccade	12725	-28.13	28.13	Gauche
S03	B	SEARCH	MOBILE	9	17149	17149	-12.88	17196	-37.29	-----	-519.32	-969.93	44	saccade	-11602	-24.41	24.41	Gauche
S03	B	SEARCH	MOBILE	8	5490	5490	5.48	5547	-23.92	-----	-515.65	-945.27	4	saccade	2593	-29.4	29.4	Gauche
S03	B	SEARCH	MOBILE	7	8033	8033	-8.35	8083	-33.35	-----	-500.06	-899.27	15	saccade	19237	-25	25	Gauche
S03	B	SEARCH	MOBILE	7	27214	27214	-0.68	27270	-28.46	-----	-496.13	-1051.65	60	saccade	7434	-27.78	27.78	Gauche
S03	B	SEARCH	MOBILE	7	34604	34604	-9.75	34648	-31.47	-----	-493.44	-813.05	78	saccade	-19451	-21.72	21.72	Gauche
S03	B	FREE	MOBILE	4	15106	15106	-4.98	15153	-27.34	-----	-475.73	-760.08	26	saccade	3182	-22.36	22.36	Gauche
S03	B	SEARCH	STABLE	10	18231	18231	-6.9	18288	-32.8	-----	-454.48	-1119.88	38	saccade	-4684	-25.9	25.9	Gauche
S03	B	FREE	MOBILE	4	13507	13507	13.28	13547	-4.86	-----	-453.5	-751.16	22	saccade	8722	-18.14	18.14	Gauche
S03	B	SEARCH	STABLE	10	22183	22183	-5.06	22229	-25.9	-----	-453.08	-890.14	50	saccade	11690	-20.84	20.84	Gauche
S03	B	SEARCH	STABLE	12	33843	33843	-55.24	33873	-68.7	-----	-448.63	-726.55	81	saccade	-10979	-13.46	13.46	Gauche
S03	B	SEARCH	MOBILE	9	22827	22827	-7.11	22864	-23.55	-----	-444.53	-737.41	57	saccade	-14094	-16.44	16.44	Gauche
S03	B	SEARCH	STABLE	10	8703	8703	-28.25	8733	-41.48	-----	-441.13	-691.67	12	saccade	-1098	-13.23	13.23	Gauche
S03	B	FREE	MOBILE	6	7555	7555	12.47	7605	-9.56	-----	-440.7	-724.89	13	saccade	16212	-22.03	22.03	Gauche
S03	B	SEARCH	MOBILE	9	23710	23710	-3.36	23767	-28.45	-----	-440.07	-702.93	59	saccade	-17846	-25.09	25.09	Gauche
S03	B	SEARCH	MOBILE	9	5827	5827	-25.53	5864	-41.72	-----	-437.4	-802.81	9	saccade	15088	-16.19	16.19	Gauche
S03	B	SEARCH	STABLE	11	20875	20875	-21.4	20915	-38.7	-----	-432.58	-785.66	39	saccade	-2742	-17.3	17.3	Gauche
S03	B	SEARCH	MOBILE	9	18089	18089	-43.53	18133	-62.56	-----	-432.37	-731.35	47	saccade	-5893	-19.03	19.03	Gauche
S03	B	SEARCH	STABLE	10	12176	12176	-65.23	12196	-73.74	-----	-425.53	-617.52	20	saccade	24420	-8.51	8.51	Gauche
S03	B	FREE	MOBILE	4	36549	36549	15.69	36596	-4.25	-----	-424.44	-784.23	69	saccade		-19.94	19.94	Gauche
S03	B	SEARCH	STABLE	11	4291	4291	-29.17	4324	-43.16	-----	-424.11	-859.25	4	saccade	17299	-13.99	13.99	Gauche
S03	B	FREE	MOBILE	4	21540	21540	18.6	21590	-2.59	-----	-423.71	-831.86	37	saccade	-14907	-21.19	21.19	Gauche
S03	B	SEARCH	STABLE	12	6593	6593	-61.91	6633	-78.76	-----	-421.23	-769.34	11	saccade	5436	-16.85	16.85	Gauche
S03	B	SEARCH	STABLE	12	11976	11976	-16.86	12029	-39.13	-----	-420.2	-871.1	24	saccade	6974	-22.27	22.27	Gauche
S03	B	SEARCH	MOBILE	8	18849	18849	20.66	18950	-20.67	-----	-409.18	-938.68	30	saccade	-13770	-41.33	41.33	Gauche
S03	B	SEARCH	STABLE	10	5029	5029	-42.99	5079	-63.36	-----	-407.4	-635.17	3	saccade	1114	-20.37	20.37	Gauche
S03	B	FREE	STABLE	1	6110	6110	-14.62	6143	-28	-----	-405.34	-607.9	6	saccade	18845	-13.38	13.38	Gauche
S03	B	SEARCH	MOBILE	9	24911	24911	-57.1	24955	-74.82	-----	-402.89	-695.46	63	saccade	-18084	-17.72	17.72	Gauche
S03	B	FREE	STABLE	3	6773	6773	-2.03	6827	-23.72	-----	-401.7	-855.76	12	saccade	8154	-21.69	21.69	Gauche
S03	B	FREE	MOBILE	5	14893	14893	-2.64	14927	-16.19	-----	-398.53	-622.95	23	saccade	20788	-13.55	13.55	Gauche
S03	B	SEARCH	MOBILE	9	35641	35641	-11.56	35681	-27.49	-----	-398.24	-692.53	96	saccade	-11412	-15.93	15.93	Gauche
S03	B	SEARCH	MOBILE	9	24195	24195	-64.42	24229	-77.93	-----	-397.19	-668.67	61	saccade	-16413	-13.51	13.51	Gauche
S03	B	SEARCH	MOBILE	7	7735	7735	8.45	7782	-10.17	-----	-396.15	-723.31	14	saccade	16492	-18.62	18.62	Gauche
S03	B	SEARCH	STABLE	10	24197	24197	-39.44	24227	-51.29	-----	-395.1	-659.49	54	saccade	-13853	-11.85	11.85	Gauche
S03	B	SEARCH	MOBILE	7	10284	10284	10.28	10344	-13.27	-----	-392.44	-799.67	21	saccade	1179	-23.55	23.55	Gauche
S03	B	FREE	MOBILE	6	11419	11419	3.8	11463	-13.45	-----	-392.13	-721.53	20	saccade	15736	-17.25	17.25	Gauche
S03	B	FREE	MOBILE	5	27112	27112	4.3	27155	-12.56	-----	-392.08	-673.37	44	saccade	-6769	-16.86	16.86	Gauche
S03	B	SEARCH	STABLE	11	20286	20286	-4.72	20343	-27.02	-----	-391.21	-907.34	37	saccade	4368	-22.3	22.3	Gauche
S03	B	SEARCH	MOBILE	8	24597	24597	-13.71	24654	-35.67	-----	-385.21	-780.19	40	saccade	-11842	-21.96	21.96	Gauche
S03	B	SEARCH	STABLE	12	12705	12705	-54.65	12755	-73.89	-----	-384.72	-858.41	27	saccade	-6399	-19.24	19.24	Gauche
S03	B	SEARCH	MOBILE	7	6253	6253	3.96	6306	-16.4	-----	-384.03	-805.89	9	saccade	5677	-20.36	20.36	Gauche
S03	B	SEARCH	MOBILE	8	11880	11880	0.9	11930	-18.16	-----	-381.35	-733.54	14	saccade	7064	-19.06	19.06	Gauche
S03	B	SEARCH	STABLE	10	18897	18897	-7.91	18944	-25.7	-----	-378.38	-765.72	40	saccade	12743	-17.79	17.79	Gauche
S03	B	SEARCH	MOBILE	8	31603	31603	-24.78	31640	-38.75	-----	-377.79	-591.72	60	saccade	-24681	-13.97	13.97	Gauche
S03	B	SEARCH	MOBILE	7	6872	6872	6.49	6922	-12.07	-----	-371.04	-755.03	11	saccade	622	-18.56	18.56	Gauche
S03	B	SEARCH	MOBILE	9	7443	7443	-15.46	7494	-34.26	-----	-368.77	-664.69	16	saccade	24115	-18.8	18.8	Gauche
S03	B	SEARCH	STABLE	12	31525	31525	-66.22	31558	-78.34	-----	-367.26	-634.38	74	saccade	-17547	-12.12	12.12	Gauche
S03	B	SEARCH	MOBILE	7	13928	13928	-16.48	13978	-34.8	-----	-366.28	-769.08	33	saccade	16436	-18.32	18.32	Gauche
S03	B	SEARCH	STABLE	12	30327	30327	-56.37	30364	-69.87	-----	-364.72	-685.54	70	saccade	-5070	-13.5	13.5	Gauche
S03	B	FREE	MOBILE	4	25200	25200	-7.24	25257	-27.85	-----	-361.61	-736.24	44	saccade	-9593	-20.61	20.61	Gauche
S03	B	SEARCH	MOBILE	9	15570	15570	-30.27	15607	-43.6	-----	-360.46	-651.54	41	saccade	-12005	-13.33	13.33	Gauche
S03	B	FREE	STABLE	2	3518	3518	-2.55	3565	-19.39	-----	-358.35	-710.6	4	saccade	7763	-16.84	16.84	Gauche
S03	B	SEARCH	MOBILE	7	11228	11228	-17.67	11281	-36.62	-----	-357.58	-662.47	24	saccade	12663	-18.95	18.95	Gauche
S03	B	SEARCH	MOBILE	8	23848	23848	-0.33	23891	-15.66	-----	-356.55	-634.39	37	saccade	-9500	-15.33	15.33	Gauche
S03	B	SEARCH	STABLE	11	14318	14318	-70.12	14348	-80.74	-----	-353.7	-692.69	27	saccade	14309	-10.62	10.62	Gauche
S03	B	SEARCH	STABLE	12	28591	28591	-35.17	28627	-47.84	-----	-352	-716.79	66	saccade	-16630	-12.67	12.67	Gauche
S03	B	FREE	MOBILE	4	11911	11911	11.65	11961	-5.9	-----	-351.11	-642.98	20	saccade	-3837	-17.55	17.55	Gauche
S03	B	FREE	MOBILE	4	8010	8010	12.02	8074	-10.42	-----	-350.57	-739.43	12	saccade	-1998	-22.44	22.44	Gauche
S03	B	SEARCH	MOBILE	8	5975	5975	-23.08	6012	-36.01	-----	-349.57	-649.56	6	saccade	30902	-12.93	12.93	Gauche
S03	B	SEARCH	STABLE	10	36843	36843	-50.83	36877	-62.71	-----	-349.41	-622.57	83	saccade		-11.88	11.88	Gauche
S03	B	SEARCH	STABLE	10	11369	11369	-23.59	11389	-30.55	-----	-347.86	-474.26	18	saccade	14761	-6.96	6.96	Gauche
S03	B	FREE	MOBILE	6	26080	26080	5.61	26130	-11.47	-----	-341.63	-659.45	53	saccade	-4680	-17.08	17.08	Gauche
S03	B	SEARCH	STABLE	10	21366	21366	-8.73	21400	-20.31	-----	-340.54	-726	47	saccade	-4058	-11.58	11.58	Gauche
S03	B	SEARCH	STABLE	10	17264	17264	-11.34	17308	-26.22	-----	-338.22	-688.59	34	saccade	12789	-14.88	14.88	Gauche
S03	B	SEARCH	STABLE	12	30009	30009	-43.5	30053	-58.38	-----	-338.12	-651.96	69	saccade	-17592	-14.88	14.88	Gauche
S03	B	SEARCH	STABLE	11	12377	12377	-39.37	12417	-52.7	-----	-333.4	-691.15	24	saccade	19213	-13.33	13.33	Gauche
S03	B	SEARCH	MOBILE	7	31560	31560	-21.91	31590	-31.8	-----	-329.8	-518.03	71	saccade	-13393	-9.89	9.89	Gauche
S03	B	SEARCH	MOBILE	7	18127	18127	-2.42	18167	-15.58	-----	-329.04	-584.03	44	saccade	13115	-13.16	13.16	Gauche
S03	B	SEARCH	MOBILE	7	31192	31192	-7.05	31242	-23.45	-----	-327.85	-651.22	70	saccade	-13732	-16.4	16.4	Gauche
S03	B	SEARCH	MOBILE	9	17424	17424	-33.18	17460	-44.97	-----	-327.56	-546.84	45	saccade	-4825	-11.79	11.79	Gauche
S03	B	SEARCH	MOBILE	7	12553	12553	0.74	12599	-14.31	-----	-327.32	-681.31	28	saccade	24164	-15.05	15.05	Gauche
S03	B	SEARCH	STABLE	12	36684	36684	-58.74	36717	-69.51	-----	-326.4	-616.44	87	saccade	-17402	-10.77	10.77	Gauche
S03	B	FREE	MOBILE	4	19228	19228	16.65	19282	-0.97	-----	-326.3	-752.52	32	saccade	-2234	-17.62	17.62	Gauche
S03	B	FREE	STABLE	2	16947	16947	12.2	16994	-3.09	-----	-325.22	-593.73	37	saccade	10643	-15.29	15.29	Gauche
S03	B	SEARCH	STABLE	12	27523	27523	-34.46	27590	-56.16	-----	-323.9	-617.31	63	saccade	-23183	-21.7	21.7	Gauche
S03	B	FREE	STABLE	1	4293	4293	-2.94	4340	-18.16	-----	-323.78	-724.03	3	saccade	23650	-15.22	15.22	Gauche
S03	B	SEARCH	MOBILE	9	27906	27906	-39.34	27943	-51.31	-----	-323.6	-636.82	72	saccade	-15587	-11.97	11.97	Gauche
S03	B	FREE	MOBILE	6	12286	12286	-11.77	12319	-22.39	-----	-321.84	-520.26	21	saccade	24294	-10.62	10.62	Gauche
S03	B	SEARCH	STABLE	11	36550	36550	-76.89	36580	-86.52	-----	-321.09	-496.54	80	saccade		-9.63	9.63	Gauche
S03	B	SEARCH	STABLE	10	25605	25605	-52.54	25639	-63.41	-----	-319.63	-727.25	58	saccade	-21880	-10.87	10.87	Gauche
S03	B	FREE	MOBILE	5	3688	3688	-7.1	3725	-18.87	-----	-318.19	-586.33	4	saccade	3102	-11.77	11.77	Gauche
S03	B	FREE	MOBILE	5	6756	6756	7.84	6790	-2.96	-----	-317.87	-430.75	10	saccade	24784	-10.8	10.8	Gauche
S03	B	FREE	STABLE	1	31507	31507	-2.24	31540	-12.63	-----	-315.11	-502.63	56	saccade	-20823	-10.39	10.39	Gauche
S03	B	FREE	MOBILE	5	10641	10641	7.18	10684	-6.36	-----	-314.8	-547.24	17	saccade	-2474	-13.54	13.54	Gauche
S03	B	SEARCH	STABLE	10	8144	8144	-34.13	8167	-41.35	-----	-313.78	-550	10	saccade	1891	-7.22	7.22	Gauche
S03	B	SEARCH	STABLE	12	9988	9988	-34.67	10035	-49.38	-----	-313.01	-635.35	20	saccade	13259	-14.71	14.71	Gauche
S03	B	FREE	STABLE	3	23207	23207	-8.83	23247	-21.34	-----	-312.7	-552.12	42	saccade	-4770	-12.51	12.51	Gauche
S03	B	SEARCH	MOBILE	9	18411	18411	-60.5	18437	-68.49	-----	-307.31	-555.2	48	saccade	-1807	-7.99	7.99	Gauche
S03	B	SEARCH	MOBILE	7	16547	16547	5.46	16604	-11.99	-----	-306.2	-640.38	40	saccade	14491	-17.45	17.45	Gauche
S03	B	SEARCH	MOBILE	8	31004	31004	-10.73	31038	-21.1	-----	-305.05	-488.03	58	saccade	5966	-10.37	10.37	Gauche
S03	B	SEARCH	MOBILE	7	36936	36936	-21.58	36970	-31.9	-----	-303.45	-446.42	85	saccade		-10.32	10.32	Gauche
S03	B	FREE	STABLE	2	32354	32354	8.71	32398	-4.63	-----	-303.18	-541.88	65	saccade	-18965	-13.34	13.34	Gauche
S03	B	SEARCH	MOBILE	7	13352	13352	-9.73	13389	-20.93	-----	-302.89	-529.22	31	saccade	-1075	-11.2	11.2	Gauche
S03	B	SEARCH	STABLE	12	12233	12233	-37.12	12277	-50.39	-----	-301.42	-762.41	25	saccade	-4228	-13.27	13.27	Gauche
S03	B	SEARCH	MOBILE	9	7965	7965	-39.01	8005	-51.03	-----	-300.56	-513.92	18	saccade	-4342	-12.02	12.02	Gauche
S03	B	SEARCH	MOBILE	7	3576	3576	-18.08	3623	-32.18	-----	-299.84	-576.99	4	saccade	3083	-14.1	14.1	Gauche
S03	B	SEARCH	STABLE	11	6606	6606	-36.07	6659	-51.94	-----	-299.28	-586.98	12	saccade	25331	-15.87	15.87	Gauche
S03	B	SEARCH	MOBILE	9	31897	31897	-63.09	31937	-75.05	-----	-298.91	-575.88	83	saccade	-18857	-11.96	11.96	Gauche
S03	B	SEARCH	STABLE	12	13003	13003	-70.48	13040	-81.53	-----	-298.7	-604.06	28	saccade	8214	-11.05	11.05	Gauche
S03	B	FREE	STABLE	2	21166	21166	5.03	21217	-10.2	-----	-298.64	-522.86	47	saccade	-6597	-15.23	15.23	Gauche
S03	B	FREE	STABLE	2	14532	14532	2.51	14569	-8.52	-----	-298.22	-470.6	31	saccade	8373	-11.03	11.03	Gauche
S03	B	SEARCH	STABLE	10	22868	22868	-24.86	22905	-35.83	-----	-296.35	-622.05	51	saccade	-7370	-10.97	10.97	Gauche
S03	B	FREE	STABLE	1	15448	15448	7.73	15498	-7.06	-----	-295.86	-692.21	24	saccade	16501	-14.79	14.79	Gauche
S03	B	FREE	STABLE	1	31905	31905	-11.17	31949	-24.15	-----	-295.1	-596.12	57	saccade	-1758	-12.98	12.98	Gauche
S03	B	SEARCH	MOBILE	9	30111	30111	-6.6	30147	-17.19	-----	-294.19	-505.76	78	saccade	-5315	-10.59	10.59	Gauche
S03	B	FREE	MOBILE	4	24775	24775	-1.49	24796	-7.65	-----	-293.2	-411.24	43	saccade	-8097	-6.16	6.16	Gauche
S03	B	SEARCH	MOBILE	9	16644	16644	-5.31	16678	-15.24	-----	-291.88	-492.94	43	saccade	-5953	-9.93	9.93	Gauche
S03	B	FREE	STABLE	2	10638	10638	14.23	10691	-1.09	-----	-289.06	-471.62	22	saccade	26192	-15.32	15.32	Gauche
S03	B	FREE	MOBILE	6	36787	36787	10.06	36830	-2.29	-----	-287.29	-552.07	75	saccade		-12.35	12.35	Gauche
S03	B	SEARCH	MOBILE	8	7895	7895	-8.13	7925	-16.63	-----	-283.22	-452.12	8	saccade	14521	-8.5	8.5	Gauche
S03	B	SEARCH	MOBILE	7	22372	22372	-2.75	22416	-15.09	-----	-280.37	-534.1	51	saccade	-10047	-12.34	12.34	Gauche
S03	B	SEARCH	MOBILE	9	12285	12285	-34.73	12325	-45.92	-----	-279.63	-512.7	31	saccade	-663	-11.19	11.19	Gauche
S03	B	SEARCH	MOBILE	7	11596	11596	-34.19	11622	-41.45	-----	-279.23	-419.6	25	saccade	22060	-7.26	7.26	Gauche
S03	B	SEARCH	STABLE	11	33609	33609	-12.58	33656	-25.68	-----	-278.74	-526.64	70	saccade	-1449	-13.1	13.1	Gauche
S03	B	FREE	STABLE	2	32120	32120	19.57	32160	8.44	-----	-278.26	-509.8	64	saccade	-10492	-11.13	11.13	Gauche
S03	B	FREE	MOBILE	5	21578	21578	-10.81	21628	-24.7	-----	-277.89	-568.94	33	saccade	-13330	-13.89	13.89	Gauche
S03	B	FREE	MOBILE	4	8197	8197	-8.92	8248	-22.98	-----	-275.68	-662.03	13	saccade	20279	-14.06	14.06	Gauche
S03	B	FREE	MOBILE	4	28446	28446	-16.6	28476	-24.82	-----	-273.98	-418.4	52	saccade	-8464	-8.22	8.22	Gauche
S03	B	FREE	STABLE	3	19935	19935	19.81	19982	7	-----	-272.51	-509.49	35	saccade	6199	-12.81	12.81	Gauche
S03	B	SEARCH	STABLE	10	26107	26107	-61.27	26134	-68.6	-----	-271.5	-506.85	59	saccade	7323	-7.33	7.33	Gauche
S03	B	SEARCH	MOBILE	9	33396	33396	-50.51	33430	-59.69	-----	-270.04	-475.19	88	saccade	-5139	-9.18	9.18	Gauche
S03	B	SEARCH	MOBILE	9	28227	28227	-51.13	28257	-59.22	-----	-269.46	-484.75	73	saccade	-5879	-8.09	8.09	Gauche
S03	B	FREE	STABLE	3	22314	22314	2.3	22348	-6.84	-----	-268.82	-442.52	40	saccade	-774	-9.14	9.14	Gauche
S03	B	FREE	MOBILE	6	21517	21517	-1.49	21540	-7.65	-----	-267.51	-388.9	41	saccade	-6825	-6.16	6.16	Gauche
S03	B	SEARCH	STABLE	12	14669	14669	-67.49	14692	-73.63	-----	-266.99	-379.31	32	saccade	9846	-6.14	6.14	Gauche
S03	B	SEARCH	STABLE	11	24489	24489	-48.47	24515	-55.4	-----	-266.82	-447	48	saccade	-24299	-6.93	6.93	Gauche
S03	B	FIXATION	STABLE		157	157	-37.11	190	-45.85	-----	-264.9	-526.28	0	saccade	11385	-8.74	8.74	Gauche
S03	B	SEARCH	MOBILE	8	11499	11499	11.76	11542	0.37	-----	-264.86	-495.68	13	saccade	-3768	-11.39	11.39	Gauche
S03	B	SEARCH	MOBILE	9	7694	7694	-31.17	7731	-40.89	-----	-262.6	-447.04	17	saccade	27510	-9.72	9.72	Gauche
S03	B	SEARCH	STABLE	10	35157	35157	-10.54	35204	-22.82	-----	-261.2	-552.75	77	saccade	-22534	-12.28	12.28	Gauche
S03	B	SEARCH	MOBILE	9	12582	12582	-43.56	12623	-54.24	-----	-260.4	-519.48	32	saccade	23804	-10.68	10.68	Gauche
S03	B	SEARCH	STABLE	11	36353	36353	-69.89	36386	-78.46	-----	-259.67	-486.5	79	saccade	-14564	-8.57	8.57	Gauche
S03	B	SEARCH	STABLE	11	21749	21749	-60.61	21789	-70.94	-----	-258.38	-557.58	41	saccade	234	-10.33	10.33	Gauche
S03	B	SEARCH	STABLE	11	21953	21953	-69.23	21983	-76.94	-----	-256.9	-467.74	42	saccade	375	-7.71	7.71	Gauche
S03	B	SEARCH	MOBILE	9	22292	22292	-8.98	22328	-18.21	-----	-256.3	-399.08	55	saccade	-22000	-9.23	9.23	Gauche
S03	B	FIXATION	MOBILE		271	271	-42.57	292	-47.94	-----	-255.46	-448.09	0	saccade	17827	-5.37	5.37	Gauche
S03	B	FREE	MOBILE	5	18062	18062	-1.81	18098	-11.01	-----	-255.37	-500.26	28	saccade	-5376	-9.2	9.2	Gauche
S03	B	SEARCH	MOBILE	8	12653	12653	-28.33	12686	-36.69	-----	-253.49	-437.98	17	saccade	-2083	-8.36	8.36	Gauche
S03	B	FREE	MOBILE	6	10523	10523	13.5	10570	1.62	-----	-252.94	-564.11	19	saccade	13819	-11.88	11.88	Gauche
S03	B	SEARCH	MOBILE	7	24236	24236	-2.51	24342	-29.29	-----	-252.64	-605.89	55	saccade	-18603	-26.78	26.78	Gauche
S03	B	SEARCH	MOBILE	9	5583	5583	-12.61	5633	-25.23	-----	-252.28	-499.28	8	saccade	13656	-12.62	12.62	Gauche
S03	B	FREE	MOBILE	5	19192	19192	-8.52	19239	-20.32	-----	-251.12	-472.74	29	saccade	1669	-11.8	11.8	Gauche
S03	B	FREE	STABLE	1	20824	20824	2.44	20861	-6.85	-----	-251.01	-438.99	34	saccade	-9490	-9.29	9.29	Gauche
S03	B	SEARCH	MOBILE	9	11294	11294	-9.97	11334	-19.96	-----	-249.79	-458.68	28	saccade	4886	-9.99	9.99	Gauche
S03	B	FREE	STABLE	1	16140	16140	-15.15	16180	-25.12	-----	-249.21	-453.54	26	saccade	-4173	-9.97	9.97	Gauche
S03	B	SEARCH	MOBILE	9	11933	11933	-26.57	11967	-35.01	-----	-248.14	-400.65	30	saccade	6196	-8.44	8.44	Gauche
S03	B	SEARCH	STABLE	12	18092	18092	-36.48	18129	-45.63	-----	-247.33	-572.35	41	saccade	5768	-9.15	9.15	Gauche
S03	B	SEARCH	STABLE	12	23823	23823	-30.14	23860	-39.26	-----	-246.52	-520.8	53	saccade	-8352	-9.12	9.12	Gauche
S03	B	FREE	MOBILE	6	15448	15448	-24.2	15471	-29.85	-----	-245.82	-442.44	29	saccade	15218	-5.65	5.65	Gauche
S03	B	SEARCH	MOBILE	8	30626	30626	-1.69	30666	-11.52	-----	-245.61	-504.16	57	saccade	-25831	-9.83	9.83	Gauche
S03	B	FREE	MOBILE	4	4758	4758	-1.51	4795	-10.55	-----	-244.28	-471.19	4	saccade	1673	-9.04	9.04	Gauche
S03	B	FREE	MOBILE	4	6394	6394	16.48	6431	7.45	-----	-243.89	-453.51	7	saccade	-568	-9.03	9.03	Gauche
S03	B	SEARCH	STABLE	11	5789	5789	-17.76	5826	-26.75	-----	-242.88	-476.63	8	saccade	10164	-8.99	8.99	Gauche
S03	B	FREE	STABLE	1	15909	15909	-5.37	15953	-16.05	-----	-242.77	-469.14	25	saccade	13463	-10.68	10.68	Gauche
S03	B	SEARCH	STABLE	10	29346	29346	-38.47	29372	-44.78	-----	-242.64	-416.24	66	saccade	-3464	-6.31	6.31	Gauche
S03	B	SEARCH	MOBILE	9	25848	25848	-61.19	25882	-69.43	-----	-242.13	-487.35	67	saccade	-1575	-8.24	8.24	Gauche
S03	B	SEARCH	MOBILE	8	24239	24239	-13.46	24273	-21.67	-----	-241.6	-451.42	38	saccade	4609	-8.21	8.21	Gauche
S03	B	FREE	STABLE	3	28811	28811	-0.87	28848	-9.79	-----	-240.95	-457.63	54	saccade	8176	-8.92	8.92	Gauche
S03	B	FREE	STABLE	1	36944	36944	12.28	36987	1.96	-----	-239.91	-413.58	66	saccade		-10.32	10.32	Gauche
S03	B	FREE	MOBILE	5	5017	5017	-6.03	5054	-14.89	-----	-239.33	-520.92	6	saccade	-1469	-8.86	8.86	Gauche
S03	B	SEARCH	STABLE	12	3498	3498	-39.2	3548	-51.17	-----	-239.31	-426.9	3	saccade	8224	-11.97	11.97	Gauche
S03	B	SEARCH	MOBILE	9	11686	11686	-18.99	11722	-27.6	-----	-239.11	-404.1	29	saccade	15966	-8.61	8.61	Gauche
S03	B	SEARCH	MOBILE	7	27605	27605	-26.26	27652	-37.46	-----	-238.43	-425.24	61	saccade	2266	-11.2	11.2	Gauche
S03	B	FIXATION	MOBILE		29848	29848	-43.73	29871	-49.2	-----	-237.66	-461.15	3	saccade		-5.47	5.47	Gauche
S03	B	FREE	STABLE	2	14799	14799	-8.12	14846	-19.21	-----	-236.01	-510.6	32	saccade	-2229	-11.09	11.09	Gauche
S03	B	FREE	MOBILE	6	12524	12524	-20.21	12570	-31.03	-----	-235.23	-412.03	22	saccade	-1414	-10.82	10.82	Gauche
S03	B	SEARCH	MOBILE	9	11080	11080	-3.16	11110	-10.22	-----	-235.19	-435.88	27	saccade	-6178	-7.06	7.06	Gauche
S03	B	FREE	STABLE	1	4862	4862	-15.73	4902	-25.12	-----	-234.68	-484.71	4	saccade	2830	-9.39	9.39	Gauche
S03	B	FREE	STABLE	1	7655	7655	-0.88	7692	-9.56	-----	-234.61	-355.48	9	saccade	14333	-8.68	8.68	Gauche
S03	B	FREE	MOBILE	4	21955	21955	-1.36	21988	-9.09	-----	-234.29	-431.35	38	saccade	-13092	-7.73	7.73	Gauche
S03	B	FREE	MOBILE	6	8823	8823	0.92	8863	-8.44	-----	-233.96	-485.26	15	saccade	5068	-9.36	9.36	Gauche
S03	B	SEARCH	MOBILE	9	13864	13864	-53.03	13891	-59.32	-----	-233.23	-426.03	36	saccade	20970	-6.29	6.29	Gauche
S03	B	FREE	STABLE	2	34807	34807	-18.89	34834	-25.16	-----	-232.48	-413.65	72	saccade	-9749	-6.27	6.27	Gauche
S03	B	SEARCH	STABLE	12	25031	25031	-39.43	25058	-45.69	-----	-231.69	-384.85	57	saccade	5840	-6.26	6.26	Gauche
S03	B	FREE	MOBILE	4	30821	30821	0.18	30871	-11.39	-----	-231.31	-535.71	57	saccade	-24716	-11.57	11.57	Gauche
S03	B	SEARCH	MOBILE	9	6068	6068	-37.81	6105	-46.37	-----	-231.27	-383.05	11	saccade	18329	-8.56	8.56	Gauche
S03	B	FREE	MOBILE	4	24357	24357	6.85	24397	-2.37	-----	-230.57	-464.1	42	saccade	-1949	-9.22	9.22	Gauche
S03	B	FREE	STABLE	2	22361	22361	-15.63	22408	-26.45	-----	-230.23	-511.45	49	saccade	13378	-10.82	10.82	Gauche
S03	B	SEARCH	STABLE	10	35716	35716	-30.79	35739	-36.06	-----	-229.07	-383.31	79	saccade	-23505	-5.27	5.27	Gauche
S03	B	SEARCH	MOBILE	8	12178	12178	-16.51	12211	-24.05	-----	-228.6	-435.49	15	saccade	39	-7.54	7.54	Gauche
S03	B	FREE	STABLE	2	12176	12176	-13.97	12217	-23.34	-----	-228.39	-505.22	25	saccade	7046	-9.37	9.37	Gauche
S03	B	SEARCH	STABLE	10	19185	19185	-24.46	19222	-32.9	-----	-227.94	-508.78	41	saccade	-6322	-8.44	8.44	Gauche
S03	B	SEARCH	MOBILE	9	12830	12830	-51.46	12863	-58.97	-----	-227.58	-409.39	33	saccade	23417	-7.51	7.51	Gauche
S03	B	SEARCH	MOBILE	7	36207	36207	-12.12	36247	-21.18	-----	-226.63	-441.16	83	saccade	-299	-9.06	9.06	Gauche
S03	B	SEARCH	STABLE	11	35864	35864	-37.8	35908	-47.76	-----	-226.52	-478.35	77	saccade	-22258	-9.96	9.96	Gauche
S03	B	SEARCH	MOBILE	9	13566	13566	-44.5	13606	-53.54	-----	-225.9	-467.96	35	saccade	14334	-9.04	9.04	Gauche
S03	B	SEARCH	STABLE	10	27870	27870	-62.53	27900	-69.31	-----	-225.81	-498.08	62	saccade	-2553	-6.78	6.78	Gauche
S03	B	FREE	MOBILE	6	25271	25271	16.22	25317	5.84	-----	-225.58	-587.52	51	saccade	7059	-10.38	10.38	Gauche
S03	B	SEARCH	STABLE	10	32307	32307	-10.25	32330	-15.43	-----	-225.18	-324.18	71	saccade	-8725	-5.18	5.18	Gauche
S03	B	FREE	MOBILE	5	23555	23555	-9.76	23582	-15.84	-----	-225.15	-398.24	36	saccade	11960	-6.08	6.08	Gauche
S03	B	SEARCH	STABLE	10	35472	35472	-21.97	35515	-31.63	-----	-224.55	-520.89	78	saccade	-23834	-9.66	9.66	Gauche
S03	B	FREE	STABLE	2	11604	11604	-6.73	11638	-14.36	-----	-224.5	-462.47	24	saccade	13222	-7.63	7.63	Gauche
S03	B	FREE	MOBILE	6	24776	24776	21.64	24826	10.41	-----	-224.49	-468.81	49	saccade	11029	-11.23	11.23	Gauche
S03	B	SEARCH	MOBILE	7	35775	35775	-6.58	35805	-13.29	-----	-223.85	-398.13	82	saccade	-13454	-6.71	6.71	Gauche
S03	B	SEARCH	STABLE	12	22294	22294	-19.28	22321	-25.32	-----	-223.51	-445.56	50	saccade	11686	-6.04	6.04	Gauche
S03	B	SEARCH	STABLE	11	33954	33954	-24.64	33980	-30.41	-----	-222.06	-291.62	71	saccade	-5712	-5.77	5.77	Gauche
S03	B	SEARCH	STABLE	11	28216	28216	-42.08	28242	-47.85	-----	-222.03	-403.14	58	saccade	-15376	-5.77	5.77	Gauche
S03	B	SEARCH	MOBILE	7	12797	12797	-13.43	12840	-22.92	-----	-220.72	-484.2	29	saccade	9222	-9.49	9.49	Gauche
S03	B	FREE	MOBILE	6	21989	21989	-5.78	22019	-12.38	-----	-220.22	-380.04	42	saccade	-1208	-6.6	6.6	Gauche
S03	B	FREE	MOBILE	6	20744	20744	1.18	20781	-6.94	-----	-219.58	-422.6	39	saccade	-14423	-8.12	8.12	Gauche
S03	B	SEARCH	STABLE	10	6290	6290	-86.01	6321	-92.81	-----	-219.42	-471.87	6	saccade	29619	-6.8	6.8	Gauche
S03	B	SEARCH	MOBILE	9	35889	35889	-27.44	35909	-31.82	-----	-219.32	-330.4	97	saccade	-5668	-4.38	4.38	Gauche
S03	B	SEARCH	MOBILE	8	30175	30175	8.14	30221	-1.91	-----	-218.52	-461.67	56	saccade	-25991	-10.05	10.05	Gauche
S03	B	FREE	STABLE	2	4153	4153	-15.97	4184	-22.73	-----	-218.16	-413.92	7	saccade	19524	-6.76	6.76	Gauche
S03	B	SEARCH	MOBILE	7	23637	23637	4.43	23677	-4.27	-----	-217.59	-408.12	54	saccade	-6755	-8.7	8.7	Gauche
S03	B	SEARCH	MOBILE	8	16842	16842	17.49	16882	8.84	-----	-216.29	-464.28	27	saccade	7800	-8.65	8.65	Gauche
S03	B	SEARCH	STABLE	10	24608	24608	-48.98	24642	-56.33	-----	-215.97	-481.5	55	saccade	-3159	-7.35	7.35	Gauche
S03	B	SEARCH	MOBILE	7	21415	21415	-5.8	21449	-13.13	-----	-215.4	-495.29	49	saccade	28	-7.33	7.33	Gauche
S03	B	FREE	STABLE	1	21416	21416	-5.18	21443	-10.99	-----	-215.38	-309.89	35	saccade	-1042	-5.81	5.81	Gauche
S03	B	FREE	STABLE	3	20340	20340	7.9	20374	0.61	-----	-214.24	-393.41	36	saccade	-7673	-7.29	7.29	Gauche
S03	B	SEARCH	STABLE	10	12654	12654	-67.63	12667	-70.41	-----	-213.33	-416.45	22	saccade	19227	-2.78	2.78	Gauche
S03	B	SEARCH	MOBILE	8	31851	31851	-37.72	31881	-44.11	-----	-213.08	-506.34	61	saccade	-16596	-6.39	6.39	Gauche
S03	B	SEARCH	STABLE	12	15231	15231	-66.62	15255	-71.72	-----	-212.83	-409.89	34	saccade	19445	-5.1	5.1	Gauche
S03	B	FREE	MOBILE	5	34640	34640	1.59	34676	-6.06	-----	-212.53	-374.8	52	saccade	-3700	-7.65	7.65	Gauche
S03	B	SEARCH	MOBILE	9	30897	30897	-46.86	30940	-55.97	-----	-211.87	-453.71	80	saccade	-15996	-9.11	9.11	Gauche
S03	B	SEARCH	MOBILE	7	14864	14864	8.45	14901	0.63	-----	-211.38	-423.73	35	saccade	-4896	-7.82	7.82	Gauche
S03	B	SEARCH	STABLE	11	9932	9932	-47.69	9968	-55.28	-----	-211.04	-524.15	19	saccade	18146	-7.59	7.59	Gauche
S03	B	FREE	MOBILE	6	28051	28051	-2.69	28078	-8.32	-----	-208.52	-387.75	57	saccade	2584	-5.63	5.63	Gauche
S03	B	SEARCH	STABLE	12	30611	30611	-66.15	30635	-71.15	-----	-208.45	-457.24	71	saccade	245	-5	5	Gauche
S03	B	SEARCH	STABLE	12	30826	30826	-69.8	30856	-76.05	-----	-208.3	-518.69	72	saccade	1254	-6.25	6.25	Gauche
S03	B	FREE	MOBILE	5	32053	32053	-1.9	32080	-7.5	-----	-207.21	-391.29	48	saccade	-19599	-5.6	5.6	Gauche
S03	B	SEARCH	STABLE	12	12424	12424	-49.83	12454	-56.05	-----	-207.1	-423.35	26	saccade	-5228	-6.22	6.22	Gauche
S03	B	SEARCH	MOBILE	7	7146	7146	-10.88	7196	-21.22	-----	-206.87	-514.22	12	saccade	16516	-10.34	10.34	Gauche
S03	B	SEARCH	STABLE	11	23635	23635	-63.93	23662	-69.51	-----	-206.79	-450.11	45	saccade	-10702	-5.58	5.58	Gauche
S03	B	FREE	STABLE	2	12903	12903	-21.24	12933	-27.45	-----	-206.73	-309.24	26	saccade	8297	-6.21	6.21	Gauche
S03	B	FREE	STABLE	3	21160	21160	3.98	21200	-4.25	-----	-205.88	-341.23	38	saccade	-2200	-8.23	8.23	Gauche
S03	B	SEARCH	MOBILE	7	18930	18930	-16.47	18960	-22.63	-----	-205.36	-322.54	45	saccade	1601	-6.16	6.16	Gauche
S03	B	FREE	STABLE	2	20511	20511	15.69	20531	11.59	-----	-205.21	-276.01	45	saccade	-17650	-4.1	4.1	Gauche
S03	B	FREE	MOBILE	6	2801	2801	-0.16	2861	-12.41	-----	-204.26	-517.54	2	saccade	28381	-12.25	12.25	Gauche
S03	B	SEARCH	STABLE	10	31152	31152	-24.48	31182	-30.57	-----	-203.24	-457.6	68	saccade	3089	-6.09	6.09	Gauche
S03	B	FREE	STABLE	2	34198	34198	-5.2	34241	-13.91	-----	-202.61	-462.78	70	saccade	-11113	-8.71	8.71	Gauche
S03	B	SEARCH	MOBILE	8	23048	23048	15.55	23085	8.06	-----	-202.49	-384.88	34	saccade	12015	-7.49	7.49	Gauche
S03	B	FREE	MOBILE	4	35033	35033	9.55	35063	3.5	-----	-201.7	-377.56	67	saccade	-23830	-6.05	6.05	Gauche
S03	B	FREE	STABLE	2	11169	11169	0.17	11203	-6.68	-----	-201.62	-293.94	23	saccade	850	-6.85	6.85	Gauche
S03	B	FREE	STABLE	3	11976	11976	12.82	12019	4.17	-----	-201.19	-438.46	21	saccade	-7575	-8.65	8.65	Gauche
S03	B	SEARCH	STABLE	12	4358	4358	-68.36	4401	-76.98	-----	-200.46	-556.73	5	saccade	4729	-8.62	8.62	Gauche
S03	B	FREE	STABLE	1	9047	9047	5.75	9087	-2.26	-----	-200.22	-427.51	13	saccade	23993	-8.01	8.01	Gauche
S03	B	FREE	MOBILE	5	33010	33010	-2.42	33040	-8.4	-----	-199.58	-350.91	50	saccade	-1827	-5.98	5.98	Gauche
S03	B	FREE	MOBILE	5	31153	31153	-1.39	31183	-7.36	-----	-199.2	-362.47	46	saccade	4666	-5.97	5.97	Gauche
S03	B	SEARCH	MOBILE	8	35789	35789	-16.65	35819	-22.63	-----	-199.17	-401.15	65	saccade	-21626	-5.98	5.98	Gauche
S03	B	FREE	MOBILE	4	14133	14133	-5.66	14163	-11.64	-----	-199.12	-383.02	24	saccade	19255	-5.98	5.98	Gauche
S03	B	FREE	STABLE	2	33355	33355	-0.08	33388	-6.65	-----	-199.1	-335.01	67	saccade	-21018	-6.57	6.57	Gauche
S03	B	FREE	STABLE	3	12304	12304	4.19	12337	-2.34	-----	-197.87	-348.09	22	saccade	16657	-6.53	6.53	Gauche
S03	B	FREE	MOBILE	6	28911	28911	-4.69	28961	-14.53	-----	-196.93	-529.27	59	saccade	5608	-9.84	9.84	Gauche
S03	B	FREE	STABLE	2	34486	34486	-13.75	34519	-20.22	-----	-196.06	-409.37	71	saccade	-31273	-6.47	6.47	Gauche
S03	B	FREE	MOBILE	5	3177	3177	-0.96	3213	-8	-----	-195.77	-305.92	3	saccade	7000	-7.04	7.04	Gauche
S03	B	SEARCH	MOBILE	9	10143	10143	-3.28	10177	-9.87	-----	-193.81	-340.25	25	saccade	948	-6.59	6.59	Gauche
S03	B	FREE	STABLE	1	11055	11055	14.23	11091	7.26	-----	-193.71	-334.18	16	saccade	-2937	-6.97	6.97	Gauche
S03	B	FREE	STABLE	2	8075	8075	1.16	8118	-7.12	-----	-192.5	-462.56	16	saccade	-4216	-8.28	8.28	Gauche
S03	B	FREE	STABLE	3	3819	3819	5.93	3859	-1.77	-----	-192.47	-451.7	3	saccade	21379	-7.7	7.7	Gauche
S03	B	SEARCH	STABLE	11	25175	25175	-57.95	25198	-62.34	-----	-190.88	-381.87	50	saccade	-12746	-4.39	4.39	Gauche
S03	B	SEARCH	MOBILE	8	12399	12399	-23.71	12429	-29.43	-----	-190.63	-321.2	16	saccade	23154	-5.72	5.72	Gauche
S03	B	FREE	MOBILE	5	35523	35523	3.27	35553	-2.42	-----	-189.8	-394.48	54	saccade	-6197	-5.69	5.69	Gauche
S03	B	FREE	MOBILE	6	29289	29289	-13.7	29326	-20.7	-----	-189.35	-353.54	60	saccade	-5111	-7	7	Gauche
S03	B	FREE	STABLE	3	24148	24148	-20.25	24178	-25.93	-----	-189.17	-421.29	43	saccade	-9333	-5.68	5.68	Gauche
S03	B	FREE	MOBILE	6	14782	14782	-23.74	14815	-29.97	-----	-188.9	-394.67	27	saccade	18733	-6.23	6.23	Gauche
S03	B	SEARCH	STABLE	10	33488	33488	-13.77	33515	-18.84	-----	-187.87	-322.46	73	saccade	-7447	-5.07	5.07	Gauche
S03	B	FREE	MOBILE	5	26008	26008	8.36	26041	2.19	-----	-186.83	-321.64	42	saccade	-3262	-6.17	6.17	Gauche
S03	B	SEARCH	STABLE	12	22702	22702	-24.54	22746	-32.73	-----	-186.03	-362.52	51	saccade	-8826	-8.19	8.19	Gauche
S03	B	SEARCH	STABLE	11	13856	13856	-70.11	13876	-73.83	-----	-186.02	-350.92	26	saccade	20651	-3.72	3.72	Gauche
S03	B	SEARCH	MOBILE	9	34460	34460	-8.04	34507	-16.74	-----	-184.98	-371.7	92	saccade	-9167	-8.7	8.7	Gauche
S03	B	SEARCH	MOBILE	8	25253	25253	-26.16	25293	-33.55	-----	-184.9	-288.99	42	saccade	-641	-7.39	7.39	Gauche
S03	B	FREE	STABLE	1	24565	24565	6.27	24612	-2.41	-----	-184.79	-467.91	42	saccade	1262	-8.68	8.68	Gauche
S03	B	FREE	MOBILE	5	25787	25787	14.84	25827	7.45	-----	-184.72	-327.35	41	saccade	2508	-7.39	7.39	Gauche
S03	B	FREE	STABLE	1	28262	28262	9.2	28295	3.11	-----	-184.5	-303.32	50	saccade	-19499	-6.09	6.09	Gauche
S03	B	FREE	MOBILE	4	8743	8743	-26.09	8763	-29.77	-----	-184.17	-255.1	15	saccade	14039	-3.68	3.68	Gauche
S03	B	FREE	STABLE	2	22749	22749	-25.31	22782	-31.38	-----	-183.81	-336.3	50	saccade	7952	-6.07	6.07	Gauche
S03	B	FREE	STABLE	1	30674	30674	-3.37	30701	-8.33	-----	-183.77	-347.01	54	saccade	-22757	-4.96	4.96	Gauche
S03	B	SEARCH	STABLE	11	7874	7874	-44.27	7917	-52.12	-----	-182.68	-491.49	15	saccade	16892	-7.85	7.85	Gauche
S03	B	SEARCH	STABLE	11	24743	24743	-54.48	24766	-58.68	-----	-182.38	-292.67	49	saccade	-15942	-4.2	4.2	Gauche
S03	B	SEARCH	STABLE	11	8760	8760	-45.83	8801	-53.31	-----	-182.35	-296.98	18	saccade	147	-7.48	7.48	Gauche
S03	B	SEARCH	STABLE	10	8880	8880	-39.67	8907	-44.6	-----	-182.32	-285.07	13	saccade	10260	-4.93	4.93	Gauche
S03	B	SEARCH	MOBILE	8	19110	19110	-18.37	19140	-23.82	-----	-181.59	-357.35	31	saccade	-11205	-5.45	5.45	Gauche
S03	B	FIXATION	STABLE		7889	7889	-43.48	7905	-46.38	-----	-181.27	-237.01	1	saccade		-2.9	2.9	Gauche
S03	B	SEARCH	MOBILE	8	31302	31302	-20	31339	-26.7	-----	-181.11	-369.8	59	saccade	-7994	-6.7	6.7	Gauche
S03	B	FREE	STABLE	2	23274	23274	-27.67	23308	-33.82	-----	-180.94	-400.75	51	saccade	8785	-6.15	6.15	Gauche
S03	B	FREE	MOBILE	4	32026	32026	4.23	32059	-1.74	-----	-180.9	-337.63	60	saccade	-25348	-5.97	5.97	Gauche
S03	B	FREE	MOBILE	4	6642	6642	8.2	6678	1.72	-----	-179.87	-340.28	8	saccade	14317	-6.48	6.48	Gauche
S03	B	FREE	STABLE	2	20915	20915	12.15	20959	4.23	-----	-179.82	-428.95	46	saccade	-14586	-7.92	7.92	Gauche
S03	B	SEARCH	MOBILE	9	6306	6306	-45.11	6329	-49.24	-----	-179.65	-275.94	12	saccade	18470	-4.13	4.13	Gauche
S03	B	SEARCH	STABLE	12	24750	24750	-36.2	24776	-40.86	-----	-179.57	-276.69	56	saccade	-9705	-4.66	4.66	Gauche
S03	B	SEARCH	MOBILE	9	15021	15021	-31.69	15045	-35.99	-----	-179.34	-346.52	39	saccade	11465	-4.3	4.3	Gauche
S03	B	SEARCH	STABLE	11	26466	26466	-46.73	26486	-50.31	-----	-178.98	-314.16	53	saccade	-9988	-3.58	3.58	Gauche
S03	B	FREE	MOBILE	6	16465	16465	-15.2	16478	-17.52	-----	-178.24	-480.92	31	saccade	-11234	-2.32	2.32	Gauche
S03	B	FREE	STABLE	2	5187	5187	-5.84	5231	-13.67	-----	-177.89	-452.85	10	saccade	24750	-7.83	7.83	Gauche
S03	B	SEARCH	MOBILE	8	29903	29903	12.93	29937	6.89	-----	-177.53	-302.47	55	saccade	-16515	-6.04	6.04	Gauche
S03	B	SEARCH	STABLE	12	13358	13358	-79.23	13388	-84.54	-----	-177.24	-331.24	29	saccade	22048	-5.31	5.31	Gauche
S03	B	SEARCH	STABLE	11	35389	35389	-40.49	35406	-43.49	-----	-176.53	-366.86	75	saccade	-10924	-3	3	Gauche
S03	B	SEARCH	STABLE	12	24415	24415	-29.68	24465	-38.48	-----	-176.05	-325.65	55	saccade	3440	-8.8	8.8	Gauche
S03	B	FREE	STABLE	3	27831	27831	-3.8	27855	-8.03	-----	-175.94	-342.09	52	saccade	-4495	-4.23	4.23	Gauche
S03	B	SEARCH	MOBILE	8	23306	23306	8.83	23336	3.56	-----	-175.66	-341.49	35	saccade	3871	-5.27	5.27	Gauche
S03	B	SEARCH	MOBILE	8	27163	27163	2.43	27177	-0.03	-----	-175.59	-224.93	47	saccade	-9929	-2.46	2.46	Gauche
S03	B	FREE	MOBILE	6	17194	17194	-4.16	17234	-11.17	-----	-175.44	-317.54	33	saccade	6343	-7.01	7.01	Gauche
S03	B	SEARCH	MOBILE	8	23510	23510	3.81	23537	-0.9	-----	-174.37	-338.78	36	saccade	-5990	-4.71	4.71	Gauche
S03	B	SEARCH	STABLE	11	17486	17486	-40.11	17520	-46.02	-----	-174.07	-357.23	33	saccade	9636	-5.91	5.91	Gauche
S03	B	SEARCH	STABLE	11	27092	27092	-40.43	27122	-45.65	-----	-174.07	-395.97	55	saccade	-5997	-5.22	5.22	Gauche
S03	B	SEARCH	STABLE	10	21058	21058	-3.82	21095	-10.26	-----	-173.98	-378.07	46	saccade	4256	-6.44	6.44	Gauche
S03	B	SEARCH	STABLE	10	25291	25291	-50	25314	-54	-----	-173.89	-258.55	57	saccade	1130	-4	4	Gauche
S03	B	FREE	STABLE	1	26391	26391	7.93	26421	2.75	-----	-172.76	-284.02	46	saccade	195	-5.18	5.18	Gauche
S03	B	SEARCH	STABLE	10	26552	26552	-65.67	26586	-71.51	-----	-171.64	-426.36	60	saccade	-14493	-5.84	5.84	Gauche
S03	B	FREE	MOBILE	5	12023	12023	-1.66	12059	-7.8	-----	-170.54	-409.24	20	saccade	-7907	-6.14	6.14	Gauche
S03	B	FREE	MOBILE	6	4099	4099	-7.49	4116	-10.37	-----	-169.62	-254.34	5	saccade	11108	-2.88	2.88	Gauche
S03	B	SEARCH	STABLE	10	15157	15157	-49.63	15207	-58.11	-----	-169.61	-275.43	27	saccade	3021	-8.48	8.48	Gauche
S03	B	FREE	MOBILE	6	18158	18158	3.75	18178	0.36	-----	-169.39	-290.59	35	saccade	11230	-3.39	3.39	Gauche
S03	B	SEARCH	MOBILE	8	29341	29341	16.67	29388	8.71	-----	-169.32	-320.42	53	saccade	-2795	-7.96	7.96	Gauche
S03	B	SEARCH	STABLE	12	26513	26513	-37.64	26546	-43.21	-----	-168.51	-287.74	61	saccade	-22554	-5.57	5.57	Gauche
S03	B	FREE	STABLE	2	3943	3943	-13.38	3959	-16.08	-----	-168.31	-278.71	6	saccade	22792	-2.7	2.7	Gauche
S03	B	SEARCH	MOBILE	7	26702	26702	6.38	26735	0.83	-----	-168.24	-372.75	58	saccade	-20216	-5.55	5.55	Gauche
S03	B	FREE	STABLE	3	6462	6462	-0.97	6486	-5	-----	-167.66	-369.72	10	saccade	5079	-4.03	4.03	Gauche
S03	B	SEARCH	STABLE	11	11524	11524	-45.03	11541	-47.88	-----	-167.52	-305.18	22	saccade	13662	-2.85	2.85	Gauche
S03	B	SEARCH	MOBILE	9	25152	25152	-72.5	25186	-78.18	-----	-167.15	-340.89	64	saccade	9900	-5.68	5.68	Gauche
S03	B	SEARCH	MOBILE	9	35022	35022	-19.82	35052	-24.83	-----	-167.09	-291.99	94	saccade	-20237	-5.01	5.01	Gauche
S03	B	FREE	STABLE	1	14735	14735	11.02	14785	2.68	-----	-166.82	-358.83	23	saccade	17853	-8.34	8.34	Gauche
S03	B	FREE	MOBILE	4	32564	32564	-2.42	32588	-6.42	-----	-166.57	-318.55	61	saccade	-18339	-4	4	Gauche
S03	B	SEARCH	MOBILE	9	14208	14208	-60.63	14225	-63.46	-----	-166.44	-247.78	37	saccade	8988	-2.83	2.83	Gauche
S03	B	SEARCH	STABLE	10	23166	23166	-34.43	23196	-39.4	-----	-165.84	-316.62	52	saccade	1831	-4.97	4.97	Gauche
S03	B	FREE	STABLE	3	24961	24961	-23.31	24997	-29.27	-----	-165.54	-390.79	44	saccade	-14882	-5.96	5.96	Gauche
S03	B	FREE	MOBILE	5	10035	10035	16.3	10079	9.03	-----	-165.29	-321.13	15	saccade	23035	-7.27	7.27	Gauche
S03	B	FREE	MOBILE	6	33043	33043	1.18	33070	-3.29	-----	-165.26	-340.47	67	saccade	-27836	-4.47	4.47	Gauche
S03	B	SEARCH	STABLE	12	5181	5181	-51.93	5207	-56.22	-----	-164.97	-285.38	7	saccade	14374	-4.29	4.29	Gauche
S03	B	SEARCH	MOBILE	7	19532	19532	-19.93	19555	-23.72	-----	-164.73	-234.41	46	saccade	16172	-3.79	3.79	Gauche
S03	B	FREE	STABLE	2	35673	35673	-26.93	35704	-32	-----	-163.6	-397.09	73	saccade	-26873	-5.07	5.07	Gauche
S03	B	FREE	STABLE	1	8766	8766	10.73	8800	5.19	-----	-162.89	-278.4	12	saccade	19702	-5.54	5.54	Gauche
S03	B	SEARCH	MOBILE	8	28431	28431	14.02	28468	8.01	-----	-162.55	-326.41	50	saccade	-13949	-6.01	6.01	Gauche
S03	B	FREE	STABLE	3	14445	14445	20.07	14482	14.05	-----	-162.45	-337.59	28	saccade	-3896	-6.02	6.02	Gauche
S03	B	SEARCH	MOBILE	7	10522	10522	-12.98	10549	-17.36	-----	-162.41	-281.94	22	saccade	6476	-4.38	4.38	Gauche
S03	B	SEARCH	STABLE	12	16974	16974	-73.72	16998	-77.61	-----	-162.17	-239.57	38	saccade	-6106	-3.89	3.89	Gauche
S03	B	SEARCH	STABLE	11	10835	10835	-42.32	10868	-47.67	-----	-161.89	-318.7	20	saccade	-5774	-5.35	5.35	Gauche
S03	B	SEARCH	MOBILE	9	5024	5024	-13.26	5061	-19.25	-----	-161.8	-418.1	6	saccade	3411	-5.99	5.99	Gauche
S03	B	FREE	MOBILE	4	8402	8402	-20.7	8435	-26.04	-----	-161.69	-388.28	14	saccade	10590	-5.34	5.34	Gauche
S03	B	FREE	STABLE	3	18962	18962	18.78	18992	13.96	-----	-160.81	-326.84	33	saccade	11512	-4.82	4.82	Gauche
S03	B	FREE	STABLE	3	30448	30448	11.58	30474	7.4	-----	-160.59	-233.7	58	saccade	-5204	-4.18	4.18	Gauche
S03	B	FREE	STABLE	1	25207	25207	-0.02	25244	-5.95	-----	-160.23	-319.18	43	saccade	-19498	-5.93	5.93	Gauche
S03	B	FREE	STABLE	2	5686	5686	-18.34	5709	-22	-----	-158.92	-250.41	12	saccade	17975	-3.66	3.66	Gauche
S03	B	SEARCH	STABLE	10	23638	23638	-36.8	23661	-40.45	-----	-158.81	-235.9	53	saccade	3714	-3.65	3.65	Gauche
S03	B	FREE	MOBILE	4	27325	27325	-23.58	27352	-27.84	-----	-157.78	-279.86	49	saccade	-21796	-4.26	4.26	Gauche
S03	B	FREE	STABLE	2	5492	5492	-13.1	5529	-18.93	-----	-157.76	-387.94	11	saccade	31030	-5.83	5.83	Gauche
S03	B	FREE	STABLE	1	36489	36489	9.36	36522	4.22	-----	-155.98	-287.03	64	saccade	-30408	-5.14	5.14	Gauche
S03	B	SEARCH	STABLE	12	6020	6020	-32.81	6081	-42.3	-----	-155.59	-359.95	9	saccade	19622	-9.49	9.49	Gauche
S03	B	FREE	MOBILE	4	25612	25612	-25.29	25642	-29.94	-----	-154.86	-406.66	45	saccade	5260	-4.65	4.65	Gauche
S03	B	SEARCH	STABLE	11	30842	30842	-24.48	30872	-29.1	-----	-154.27	-289.63	65	saccade	-8755	-4.62	4.62	Gauche
S03	B	FREE	STABLE	2	22036	22036	-8.67	22087	-16.53	-----	-154.16	-343.06	48	saccade	3844	-7.86	7.86	Gauche
S03	B	FREE	MOBILE	6	25863	25863	7.9	25880	5.28	-----	-154.08	-185.63	52	saccade	-12011	-2.62	2.62	Gauche
S03	B	FREE	MOBILE	6	13828	13828	-27.25	13852	-30.9	-----	-152.01	-229.48	25	saccade	-7610	-3.65	3.65	Gauche
S03	B	FREE	MOBILE	5	6184	6184	11.38	6218	6.25	-----	-150.68	-311.18	9	saccade	11708	-5.13	5.13	Gauche
S03	B	SEARCH	MOBILE	7	17856	17856	2.56	17892	-2.85	-----	-150.29	-253.24	43	saccade	9986	-5.41	5.41	Gauche
S03	B	SEARCH	MOBILE	7	27806	27806	-33.01	27842	-38.42	-----	-150.27	-286.47	62	saccade	1232	-5.41	5.41	Gauche
S03	B	FREE	MOBILE	4	29021	29021	-12.6	29038	-15.15	-----	-150.2	-226	54	saccade	-21372	-2.55	2.55	Gauche
S03	B	FREE	MOBILE	4	7615	7615	16.26	7649	11.17	-----	-149.85	-284.49	11	saccade	12162	-5.09	5.09	Gauche
S03	B	FREE	MOBILE	4	19747	19747	0.96	19777	-3.53	-----	-149.63	-362.68	33	saccade	-3724	-4.49	4.49	Gauche
S03	B	SEARCH	STABLE	10	16006	16006	-54.02	16023	-56.55	-----	-148.58	-251.29	30	saccade	13581	-2.53	2.53	Gauche
S03	B	FREE	STABLE	1	29560	29560	3.92	29587	-0.07	-----	-147.88	-281.89	51	saccade	-15865	-3.99	3.99	Gauche
S03	B	SEARCH	STABLE	10	13664	13664	-50.14	13695	-54.73	-----	-147.87	-295.29	24	saccade	-12422	-4.59	4.59	Gauche
S03	B	FREE	MOBILE	6	1228	1228	0.06	1242	-2	-----	-147.38	-201.51	1	saccade	4993	-2.06	2.06	Gauche
S03	B	SEARCH	STABLE	11	6194	6194	-29.42	6221	-33.39	-----	-146.98	-241.94	10	saccade	5461	-3.97	3.97	Gauche
S03	B	FREE	STABLE	3	11614	11614	17.55	11655	11.55	-----	-146.43	-295.57	20	saccade	-6544	-6	6	Gauche
S03	B	SEARCH	STABLE	11	5037	5037	-32.17	5070	-36.98	-----	-145.78	-234.13	6	saccade	11061	-4.81	4.81	Gauche
S03	B	SEARCH	STABLE	11	16074	16074	-63.34	16098	-66.83	-----	-145.47	-203.68	30	saccade	12971	-3.49	3.49	Gauche
S03	B	SEARCH	STABLE	10	29018	29018	-34.72	29045	-38.63	-----	-145.09	-272.09	65	saccade	5608	-3.91	3.91	Gauche
S03	B	FREE	STABLE	3	34583	34583	16.75	34626	10.53	-----	-144.58	-289.73	64	saccade	-17037	-6.22	6.22	Gauche
S03	B	FREE	MOBILE	5	17520	17520	1.23	17546	-2.51	-----	-144.01	-252.61	27	saccade	16078	-3.74	3.74	Gauche
S03	B	FREE	MOBILE	4	33561	33561	1.5	33598	-3.82	-----	-143.71	-420.74	64	saccade	-7219	-5.32	5.32	Gauche
S03	B	FREE	MOBILE	5	26309	26309	3.74	26342	-0.98	-----	-143.11	-269.85	43	saccade	-16595	-4.72	4.72	Gauche
S03	B	FREE	STABLE	2	9681	9681	15.1	9714	10.4	-----	-142.49	-245.75	19	saccade	-6154	-4.7	4.7	Gauche
S03	B	FREE	STABLE	1	3473	3473	-0.91	3527	-8.59	-----	-142.12	-295.65	0	saccade	23476	-7.68	7.68	Gauche
S03	B	SEARCH	MOBILE	7	26929	26929	1.07	26949	-1.77	-----	-141.84	-205.83	59	saccade	-20912	-2.84	2.84	Gauche
S03	B	SEARCH	STABLE	11	5980	5980	-25.78	6017	-30.98	-----	-140.64	-319.69	9	saccade	15882	-5.2	5.2	Gauche
S03	B	SEARCH	STABLE	12	21822	21822	-14.98	21862	-20.61	-----	-140.56	-270.96	49	saccade	5690	-5.63	5.63	Gauche
S03	B	FREE	MOBILE	6	27472	27472	-5.38	27512	-10.98	-----	-139.93	-270.53	55	saccade	-25271	-5.6	5.6	Gauche
S03	B	SEARCH	MOBILE	9	2144	2144	-23.27	2201	-31.19	-----	-138.93	-228.82	3	saccade	18076	-7.92	7.92	Gauche
S03	B	FREE	MOBILE	5	20189	20189	-17.33	20220	-21.63	-----	-138.73	-274.76	30	saccade	7481	-4.3	4.3	Gauche
S03	B	SEARCH	STABLE	11	27647	27647	-38.93	27670	-42.11	-----	-138.1	-235.95	57	saccade	-20800	-3.18	3.18	Gauche
S03	B	SEARCH	STABLE	11	6823	6823	-49.03	6847	-52.34	-----	-137.96	-280.33	13	saccade	13226	-3.31	3.31	Gauche
S03	B	FREE	STABLE	2	20015	20015	14.73	20049	10.05	-----	-137.68	-219.36	43	saccade	-14210	-4.68	4.68	Gauche
S03	B	FREE	MOBILE	6	5765	5765	7.3	5805	1.81	-----	-137.24	-261.65	8	saccade	660	-5.49	5.49	Gauche
S03	B	SEARCH	STABLE	11	6378	6378	-32.2	6425	-38.58	-----	-135.86	-248.22	11	saccade	17572	-6.38	6.38	Gauche
S03	B	FREE	STABLE	2	23927	23927	-24.54	23950	-27.66	-----	-135.83	-192.11	53	saccade	12624	-3.12	3.12	Gauche
S03	B	SEARCH	MOBILE	8	36531	36531	-15.06	36551	-17.77	-----	-135.21	-184.03	67	saccade		-2.71	2.71	Gauche
S03	B	FREE	STABLE	3	35065	35065	11.21	35088	8.11	-----	-134.94	-217.62	65	saccade		-3.1	3.1	Gauche
S03	B	FREE	MOBILE	6	34441	34441	0.09	34465	-3.13	-----	-134.15	-245.57	70	saccade	-2477	-3.22	3.22	Gauche
S03	B	SEARCH	MOBILE	7	31948	31948	-31.17	31964	-33.3	-----	-133.4	-211.48	72	saccade	-14971	-2.13	2.13	Gauche
S03	B	FREE	MOBILE	4	16936	16936	4.24	16977	-1.22	-----	-133.32	-311.63	30	saccade	15222	-5.46	5.46	Gauche
S03	B	SEARCH	MOBILE	9	32135	32135	-73.14	32158	-76.2	-----	-133.29	-215.02	84	saccade	-5347	-3.06	3.06	Gauche
S03	B	SEARCH	MOBILE	9	26768	26768	-62.94	26788	-65.6	-----	-133.13	-218.56	69	saccade	-19018	-2.66	2.66	Gauche
S03	B	FREE	STABLE	3	7707	7707	-19.19	7750	-24.9	-----	-132.83	-238.74	13	saccade	17575	-5.71	5.71	Gauche
S03	B	FREE	STABLE	2	25252	25252	-11.75	25282	-15.73	-----	-132.59	-315.41	56	saccade	642	-3.98	3.98	Gauche
S03	B	FREE	STABLE	3	25874	25874	-20.94	25894	-23.59	-----	-132.5	-230.45	47	saccade	-16035	-2.65	2.65	Gauche
S03	B	SEARCH	MOBILE	7	9809	9809	-8.07	9839	-12.04	-----	-132.32	-230.92	19	saccade	6570	-3.97	3.97	Gauche
S03	B	FREE	STABLE	2	16345	16345	14.56	16379	10.1	-----	-131.29	-285.45	36	saccade	-2170	-4.46	4.46	Gauche
S03	B	SEARCH	MOBILE	8	14142	14142	-12.58	14175	-16.91	-----	-131.28	-235.2	21	saccade	-1839	-4.33	4.33	Gauche
S03	B	FREE	MOBILE	4	12283	12283	-5.57	12303	-8.18	-----	-130.94	-174.39	21	saccade	16690	-2.61	2.61	Gauche
S03	B	SEARCH	MOBILE	7	28937	28937	-12.03	28973	-16.72	-----	-130.28	-233.83	65	saccade	3401	-4.69	4.69	Gauche
S03	B	FREE	STABLE	3	32308	32308	14.25	32338	10.35	-----	-130.01	-246	62	saccade	-24230	-3.9	3.9	Gauche
S03	B	SEARCH	STABLE	11	8048	8048	-48.88	8078	-52.77	-----	-129.89	-315.23	16	saccade	18358	-3.89	3.89	Gauche
S03	B	FREE	STABLE	3	26386	26386	-24.72	26406	-27.31	-----	-129.5	-193.2	49	saccade	-20310	-2.59	2.59	Gauche
S03	B	FREE	MOBILE	6	6043	6043	3.02	6076	-1.25	-----	-129.31	-244.49	9	saccade	13839	-4.27	4.27	Gauche
S03	B	SEARCH	STABLE	12	19848	19848	-14.61	19882	-19.01	-----	-129.28	-220.43	45	saccade	-17507	-4.4	4.4	Gauche
S03	B	SEARCH	MOBILE	9	2318	2318	-29.93	2341	-32.9	-----	-129.01	-203.23	4	saccade	31263	-2.97	2.97	Gauche
S03	B	FREE	MOBILE	6	33565	33565	-4.33	33581	-6.38	-----	-128.36	-211.59	68	saccade	-22852	-2.05	2.05	Gauche
S03	B	SEARCH	MOBILE	7	10689	10689	-16.64	10713	-19.7	-----	-127.6	-192.87	23	saccade	11966	-3.06	3.06	Gauche
S03	B	FREE	STABLE	3	22625	22625	-6.06	22655	-9.88	-----	-127.21	-306.65	41	saccade	14030	-3.82	3.82	Gauche
S03	B	SEARCH	MOBILE	7	36625	36625	-18.01	36655	-21.81	-----	-126.71	-201.59	84	saccade	-13314	-3.8	3.8	Gauche
S03	B	SEARCH	STABLE	11	23291	23291	-63.06	23311	-65.59	-----	-126.21	-156.91	44	saccade	-3865	-2.53	2.53	Gauche
S03	B	FIXATION	MOBILE		19406	19406	-40.75	19426	-43.27	-----	-125.9	-217.59	2	saccade	-16758	-2.52	2.52	Gauche
S03	B	SEARCH	STABLE	11	2618	2618	-40.49	2648	-44.25	-----	-125.44	-198.05	1	saccade	28088	-3.76	3.76	Gauche
S03	B	SEARCH	MOBILE	7	30666	30666	-6.12	30706	-11.14	-----	-125.42	-242.42	68	saccade	-4545	-5.02	5.02	Gauche
S03	B	FREE	STABLE	2	26098	26098	-13.54	26121	-16.42	-----	-125.09	-252.26	59	saccade	-12005	-2.88	2.88	Gauche
S03	B	FREE	STABLE	1	14069	14069	13.79	14093	10.81	-----	-124.23	-217.53	22	saccade	18798	-2.98	2.98	Gauche
S03	B	SEARCH	MOBILE	9	32844	32844	-66.15	32867	-68.99	-----	-123.67	-198.47	86	saccade	-27526	-2.84	2.84	Gauche
S03	B	FREE	STABLE	3	5295	5295	-20.83	5318	-23.67	-----	-123.4	-190.44	7	saccade	-3000	-2.84	2.84	Gauche
S03	B	SEARCH	MOBILE	8	2261	2261	-11.17	2295	-15.36	-----	-123.14	-199.96	1	saccade	11564	-4.19	4.19	Gauche
S03	B	FREE	MOBILE	4	13798	13798	-2.92	13825	-6.24	-----	-122.99	-209.16	23	saccade	22963	-3.32	3.32	Gauche
S03	B	FREE	STABLE	2	36744	36744	-18.19	36761	-20.28	-----	-122.7	-226.04	76	saccade		-2.09	2.09	Gauche
S03	B	SEARCH	MOBILE	9	6691	6691	-27.96	6721	-31.64	-----	-122.57	-223	14	saccade	-3338	-3.68	3.68	Gauche
S03	B	SEARCH	MOBILE	7	3312	3312	-15.68	3353	-20.7	-----	-122.41	-261.23	3	saccade	7937	-5.02	5.02	Gauche
S03	B	FREE	STABLE	1	11225	11225	7.51	11249	4.58	-----	-121.98	-170.71	17	saccade	23553	-2.93	2.93	Gauche
S03	B	SEARCH	MOBILE	9	34758	34758	-17.09	34778	-19.53	-----	-121.8	-212.68	93	saccade	-7614	-2.44	2.44	Gauche
S03	B	FREE	MOBILE	4	27117	27117	-20.76	27144	-24.04	-----	-121.65	-266.34	48	saccade	6536	-3.28	3.28	Gauche
S03	B	FREE	STABLE	2	33626	33626	-6.37	33653	-9.65	-----	-121.45	-219.7	68	saccade	-1284	-3.28	3.28	Gauche
S03	B	SEARCH	MOBILE	7	32312	32312	-33.58	32342	-37.22	-----	-121.2	-224.47	73	saccade	-16184	-3.64	3.64	Gauche
S03	B	FREE	STABLE	3	16098	16098	14.76	16128	11.13	-----	-120.89	-178.88	29	saccade	4260	-3.63	3.63	Gauche
S03	B	SEARCH	MOBILE	9	20328	20328	-46.41	20358	-50	-----	-119.78	-175.64	50	saccade	-2580	-3.59	3.59	Gauche
S03	B	SEARCH	MOBILE	9	17725	17725	-42.67	17748	-45.41	-----	-119.36	-207.02	46	saccade	7737	-2.74	2.74	Gauche
S03	B	FREE	STABLE	2	25432	25432	-16.01	25462	-19.56	-----	-118.29	-294.71	57	saccade	-14234	-3.55	3.55	Gauche
S03	B	SEARCH	MOBILE	8	11167	11167	14.76	11198	11.1	-----	-118.03	-285.44	12	saccade	9403	-3.66	3.66	Gauche
S03	B	FREE	MOBILE	6	20550	20550	3.18	20570	0.82	-----	-117.99	-187.71	38	saccade	-12334	-2.36	2.36	Gauche
S03	B	SEARCH	MOBILE	9	8193	8193	-49.36	8216	-52.06	-----	-117.42	-271.08	19	saccade	13645	-2.7	2.7	Gauche
S03	B	FREE	STABLE	1	21804	21804	-8.6	21838	-12.59	-----	-117.24	-222.89	36	saccade	-16006	-3.99	3.99	Gauche
S03	B	SEARCH	MOBILE	8	5778	5778	-21.77	5798	-24.11	-----	-116.79	-195.56	5	saccade	-914	-2.34	2.34	Gauche
S03	B	SEARCH	MOBILE	7	4817	4817	-6.85	4864	-12.33	-----	-116.61	-208.8	6	saccade	30262	-5.48	5.48	Gauche
S03	B	SEARCH	MOBILE	7	35049	35049	-29.87	35079	-33.35	-----	-116.29	-193.85	79	saccade	-12309	-3.48	3.48	Gauche
S03	B	SEARCH	MOBILE	8	22690	22690	20.74	22740	14.96	-----	-115.67	-327.82	33	saccade	-20513	-5.78	5.78	Gauche
S03	B	SEARCH	MOBILE	8	2121	2121	-5.95	2177	-12.42	-----	-115.52	-193.13	0	saccade	383	-6.47	6.47	Gauche
S03	B	SEARCH	MOBILE	7	2442	2442	-6.81	2504	-13.97	-----	-115.4	-233.96	1	saccade	16804	-7.16	7.16	Gauche
S03	B	SEARCH	STABLE	11	19223	19223	-3.84	19246	-6.49	-----	-115.37	-268.8	36	saccade	-15331	-2.65	2.65	Gauche
S03	B	FREE	STABLE	1	3851	3851	-4.87	3892	-9.56	-----	-114.28	-184.97	1	saccade	-1912	-4.69	4.69	Gauche
S03	B	FREE	MOBILE	5	1919	1919	2.99	1939	0.71	-----	-113.96	-146.82	1	saccade	14139	-2.28	2.28	Gauche
S03	B	FREE	MOBILE	5	16017	16017	-13.47	16058	-18.11	-----	-113.14	-190.27	24	saccade	-5858	-4.64	4.64	Gauche
S03	B	FREE	STABLE	2	10129	10129	17.57	10159	14.18	-----	-112.88	-192.9	21	saccade	-7117	-3.39	3.39	Gauche
S03	B	SEARCH	STABLE	10	2982	2982	-40.62	3012	-44.01	-----	-112.79	-231.22	1	saccade	28409	-3.39	3.39	Gauche
S03	B	FREE	STABLE	3	31361	31361	14.44	31391	11.06	-----	-112.72	-231.18	60	saccade	-17753	-3.38	3.38	Gauche
S03	B	FREE	STABLE	1	13581	13581	17.36	13608	14.32	-----	-112.39	-177.76	21	saccade	9793	-3.04	3.04	Gauche
S03	B	FREE	MOBILE	6	23333	23333	20.16	23374	15.56	-----	-112.02	-224.27	47	saccade	2327	-4.6	4.6	Gauche
S03	B	FREE	STABLE	3	25610	25610	-17.35	25660	-22.92	-----	-111.35	-166.95	46	saccade	-9922	-5.57	5.57	Gauche
S03	B	SEARCH	MOBILE	8	15657	15657	3.99	15688	0.56	-----	-110.74	-234.96	24	saccade	-6072	-3.43	3.43	Gauche
S03	B	SEARCH	MOBILE	7	9555	9555	-4.22	9585	-7.53	-----	-110.47	-214.81	18	saccade	23691	-3.31	3.31	Gauche
S03	B	SEARCH	MOBILE	7	33216	33216	-30.13	33246	-33.43	-----	-109.89	-280.45	75	saccade	-20970	-3.3	3.3	Gauche
S03	B	FREE	STABLE	1	12192	12192	4.43	12246	-1.5	-----	-109.77	-253.13	18	saccade	-6651	-5.93	5.93	Gauche
S03	B	FREE	MOBILE	6	5491	5491	11.32	5541	5.85	-----	-109.43	-183.38	7	saccade	29071	-5.47	5.47	Gauche
S03	B	SEARCH	STABLE	10	34528	34528	-10.17	34562	-13.88	-----	-109.29	-193.24	75	saccade	-26955	-3.71	3.71	Gauche
S03	B	SEARCH	STABLE	10	7458	7458	-41.92	7573	-54.39	-----	-108.43	-436.9	8	saccade	22220	-12.47	12.47	Gauche
S03	B	SEARCH	STABLE	12	29651	29651	-42.38	29678	-45.3	-----	-108.08	-168.31	68	saccade	-20191	-2.92	2.92	Gauche
S03	B	FREE	STABLE	3	9430	9430	4.24	9460	1.02	-----	-107.22	-193.87	17	saccade	-4241	-3.22	3.22	Gauche
S03	B	SEARCH	MOBILE	8	5155	5155	5.99	5189	2.38	-----	-106.2	-195.64	3	saccade	10460	-3.61	3.61	Gauche
S03	B	FREE	MOBILE	4	15595	15595	-25.45	15615	-27.56	-----	-105.39	-174.67	27	saccade	10193	-2.11	2.11	Gauche
S03	B	SEARCH	MOBILE	8	25765	25765	-22.07	25788	-24.48	-----	-104.59	-207.23	44	saccade	-21241	-2.41	2.41	Gauche
S03	B	FREE	MOBILE	4	4504	4504	0.48	4524	-1.61	-----	-104.37	-149.82	3	saccade	25065	-2.09	2.09	Gauche
S03	B	SEARCH	MOBILE	7	29545	29545	-14.88	29569	-17.36	-----	-103.3	-207.27	66	saccade	-13335	-2.48	2.48	Gauche
S03	B	SEARCH	MOBILE	7	16179	16179	8.22	16210	5.02	-----	-103.28	-219.39	39	saccade	18533	-3.2	3.2	Gauche
S03	B	FREE	MOBILE	6	34692	34692	-3.79	34712	-5.85	-----	-103.14	-191.85	71	saccade	-4316	-2.06	2.06	Gauche
S03	B	FREE	STABLE	1	30346	30346	-1.14	30376	-4.22	-----	-102.75	-214.83	53	saccade	-27427	-3.08	3.08	Gauche
S03	B	FREE	MOBILE	5	2885	2885	1.88	2919	-1.62	-----	-102.72	-177.54	2	saccade	32979	-3.5	3.5	Gauche
S03	B	FREE	STABLE	2	35844	35844	-31.69	35864	-33.74	-----	-102.51	-169.89	74	saccade	-11594	-2.05	2.05	Gauche
S03	B	FREE	STABLE	1	24230	24230	8.91	24250	6.87	-----	-102.32	-198.78	41	saccade	1841	-2.04	2.04	Gauche
S03	B	FREE	STABLE	3	26034	26034	-22.43	26071	-26.17	-----	-101.03	-207.13	48	saccade	-23385	-3.74	3.74	Gauche
S03	B	SEARCH	MOBILE	7	2612	2612	-13.53	2649	-17.27	-----	-100.83	-153.05	2	saccade	31658	-3.74	3.74	Gauche
S03	B	FREE	STABLE	1	34250	34250	-10.35	34270	-12.37	-----	-100.71	-133.88	61	saccade	-21458	-2.02	2.02	Gauche
S03	B	FREE	STABLE	3	12765	12765	-1.45	12792	-4.16	-----	-100.49	-190.61	23	saccade	-437	-2.71	2.71	Gauche
S03	B	SEARCH	MOBILE	7	12295	12295	4.51	12328	1.22	-----	-99.67	-201.76	27	saccade	3523	-3.29	3.29	Gauche
S03	B	SEARCH	STABLE	10	15752	15752	-50.94	15818	-57.5	-----	-99.41	-307.48	29	saccade	1649	-6.56	6.56	Gauche
S03	B	FREE	STABLE	1	17378	17378	-25.08	17401	-27.35	-----	-98.45	-142.28	29	saccade	1972	-2.27	2.27	Gauche
S03	B	FREE	STABLE	2	19323	19323	11.89	19350	9.23	-----	-98.36	-183.12	41	saccade	-16367	-2.66	2.66	Gauche
S03	B	SEARCH	STABLE	12	2929	2929	-40.37	2956	-43.02	-----	-98.28	-178.09	1	saccade	5619	-2.65	2.65	Gauche
S03	B	SEARCH	MOBILE	7	8518	8518	-32.18	8548	-35.12	-----	-98.26	-156.78	16	saccade	3149	-2.94	2.94	Gauche
S03	B	FREE	MOBILE	4	11607	11607	17.28	11667	11.4	-----	-97.92	-176.06	19	saccade	2074	-5.88	5.88	Gauche
S03	B	FREE	MOBILE	6	13644	13644	-24.12	13681	-27.7	-----	-96.79	-182.37	24	saccade	2734	-3.58	3.58	Gauche
S03	B	FREE	STABLE	1	16351	16351	-23.33	16378	-25.94	-----	-96.49	-163.6	27	saccade	1597	-2.61	2.61	Gauche
S03	B	FREE	STABLE	2	17921	17921	15.34	17948	12.76	-----	-95.8	-196.53	40	saccade	-1895	-2.58	2.58	Gauche
S03	B	SEARCH	MOBILE	7	15989	15989	10.49	16026	6.95	-----	-95.47	-186.02	38	saccade	11557	-3.54	3.54	Gauche
S03	B	SEARCH	STABLE	10	27519	27519	-61.66	27546	-64.24	-----	-95.47	-154.73	61	saccade	-17908	-2.58	2.58	Gauche
S03	B	SEARCH	MOBILE	9	9585	9585	-11.7	9611	-14.15	-----	-94.46	-181.03	23	saccade	26847	-2.45	2.45	Gauche
S03	B	FREE	MOBILE	6	36408	36408	10.76	36432	8.51	-----	-93.65	-144.04	74	saccade	-4034	-2.25	2.25	Gauche
S03	B	SEARCH	STABLE	11	32348	32348	-12.32	32374	-14.74	-----	-92.93	-233.16	68	saccade	-18768	-2.42	2.42	Gauche
S03	B	SEARCH	MOBILE	8	13543	13543	-28.62	13580	-32.05	-----	-92.73	-208.85	19	saccade	6221	-3.43	3.43	Gauche
S03	B	SEARCH	STABLE	10	19730	19730	-16.48	19764	-19.58	-----	-90.97	-227.68	43	saccade	-2421	-3.1	3.1	Gauche
S03	B	FREE	STABLE	2	17282	17282	-2.19	17309	-4.63	-----	-90.14	-176.75	38	saccade	9689	-2.44	2.44	Gauche
S03	B	FREE	STABLE	2	26944	26944	0.96	26971	-1.46	-----	-89.68	-160.37	60	saccade	-18127	-2.42	2.42	Gauche
S03	B	SEARCH	STABLE	12	8787	8787	-73.41	8817	-76.1	-----	-89.45	-151.78	16	saccade	21204	-2.69	2.69	Gauche
S03	B	FREE	STABLE	1	29968	29968	-0.38	29991	-2.43	-----	-89.33	-187.43	52	saccade	-14183	-2.05	2.05	Gauche
S03	B	SEARCH	MOBILE	7	15741	15741	14.91	15785	10.99	-----	-89.07	-170.85	37	saccade	-5472	-3.92	3.92	Gauche
S03	B	FREE	MOBILE	5	10243	10243	9.66	10269	7.36	-----	-88.19	-153.33	16	saccade	-6920	-2.3	2.3	Gauche
S03	B	FREE	STABLE	2	3263	3263	2.1	3323	-3.13	-----	-87.14	-249.98	3	saccade	21403	-5.23	5.23	Gauche
S03	B	FREE	MOBILE	5	24636	24636	11.58	24666	8.98	-----	-86.66	-188.48	39	saccade	-5133	-2.6	2.6	Gauche
S03	B	FREE	MOBILE	6	19479	19479	1.41	19503	-0.64	-----	-85.77	-154.99	36	saccade	13376	-2.05	2.05	Gauche
S03	B	FREE	STABLE	1	32822	32822	-22.06	32855	-24.87	-----	-85.34	-137.56	58	saccade	-11334	-2.81	2.81	Gauche
S03	B	SEARCH	STABLE	12	21458	21458	-13.47	21488	-15.95	-----	-82.83	-157.72	48	saccade	6573	-2.48	2.48	Gauche
S03	B	FREE	STABLE	1	28001	28001	11.01	28031	8.54	-----	-82.34	-213.18	49	saccade	-23770	-2.47	2.47	Gauche
S03	B	FREE	STABLE	3	4204	4204	-1.58	4231	-3.8	-----	-82.3	-192.5	4	saccade	9789	-2.22	2.22	Gauche
S03	B	FREE	MOBILE	5	13946	13946	-3.1	13993	-6.79	-----	-78.4	-306.07	21	saccade	-4580	-3.69	3.69	Gauche
S03	B	FREE	STABLE	2	9333	9333	17.64	9366	15.08	-----	-77.45	-128.87	18	saccade	4266	-2.56	2.56	Gauche
S03	B	FREE	STABLE	3	13572	13572	11.47	13599	9.42	-----	-76.15	-142.18	26	saccade	-6833	-2.05	2.05	Gauche
S03	B	FREE	MOBILE	6	6712	6712	12.07	6739	10.03	-----	-75.58	-124.85	11	saccade	22531	-2.04	2.04	Gauche
S03	B	SEARCH	STABLE	11	29216	29216	-33.35	29243	-35.38	-----	-74.95	-134.78	61	saccade	-5682	-2.03	2.03	Gauche
S03	B	SEARCH	STABLE	12	23482	23482	-27.97	23534	-31.78	-----	-73.24	-120.6	52	saccade	-6220	-3.81	3.81	Gauche
S03	B	FREE	STABLE	3	17212	17212	16.96	17262	13.35	-----	-72.13	-204.44	31	saccade	22	-3.61	3.61	Gauche
S03	B	SEARCH	MOBILE	8	17190	17190	10.14	17234	7	-----	-71.49	-214.71	28	saccade	-13606	-3.14	3.14	Gauche
S03	B	FREE	MOBILE	4	3554	3554	0.4	3584	-1.72	-----	-70.59	-165.43	2	saccade	46	-2.12	2.12	Gauche
S03	B	FREE	MOBILE	6	3567	3567	-7.38	3600	-9.7	-----	-70.37	-123.89	4	saccade	8307	-2.32	2.32	Gauche
S03	B	FREE	MOBILE	5	11822	11822	1.45	11874	-1.88	-----	-63.94	-190.28	19	saccade	13813	-3.33	3.33	Gauche
S03	B	SEARCH	STABLE	12	25559	25559	-39.04	25635	-43.79	-----	-62.44	228.12	59	saccade	-20998	-4.75	4.75	Gauche
S03	B	FREE	STABLE	2	4515	4515	-21.41	4561	-23.87	-----	-53.53	-206.8	8	saccade	10736	-2.46	2.46	Gauche
S03	B	SEARCH	STABLE	11	15194	15194	-73.3	15251	-76.15	-----	-50.07	-254.29	28	saccade	15395	-2.85	2.85	Gauche
S03	B	FREE	STABLE	2	30410	30410	9.49	30589	13.76	-----	23.86	-38.73	78	saccade		4.27	4.27	Droite
S03	B	FIXATION	MOBILE		19148	19148	-41.54	19220	-38.97	-----	35.78	288.6	1	saccade	-13214	2.57	2.57	Droite
S03	B	SEARCH	MOBILE	9	5873	5873	-41.75	5934	-38.82	-----	48.04	129.51	10	saccade	24453	2.93	2.93	Droite
S03	B	SEARCH	STABLE	11	30277	30277	-31.69	30326	-28.57	-----	63.53	258.76	63	saccade	-4010	3.12	3.12	Droite
S03	B	FREE	MOBILE	4	26237	26237	-29.23	26267	-27.09	-----	71.47	198.75	46	saccade	1226	2.14	2.14	Droite
S03	B	FREE	STABLE	3	27433	27433	-7.15	27463	-4.99	-----	71.99	133.44	51	saccade	-4096	2.16	2.16	Droite
S03	B	FREE	MOBILE	4	23303	23303	-5.07	23337	-2.31	-----	81.06	128.56	40	saccade	7247	2.76	2.76	Droite
S03	B	FREE	MOBILE	6	30520	30520	-15.62	30550	-13.18	-----	81.35	175.65	62	saccade	2667	2.44	2.44	Droite
S03	B	FREE	STABLE	1	33160	33160	-23.7	33187	-21.48	-----	81.9	133.24	59	saccade	-26073	2.22	2.22	Droite
S03	B	FREE	MOBILE	6	7057	7057	9.79	7087	12.27	-----	82.51	192	12	saccade	-411	2.48	2.48	Droite
S03	B	FREE	STABLE	3	6619	6619	-4.74	6646	-2.5	-----	82.83	174.5	11	saccade	20200	2.24	2.24	Droite
S03	B	FREE	STABLE	2	26620	26620	-16.42	26819	0.12	-----	83.1	113.69	77	saccade	6450	16.54	16.54	Droite
S03	B	FREE	STABLE	2	33034	33034	-4.19	33070	-1.07	-----	86.51	183.59	66	saccade	-2121	3.12	3.12	Droite
S03	B	FREE	STABLE	3	30872	30872	7.29	30913	10.88	-----	87.42	277.84	59	saccade	-12795	3.59	3.59	Droite
S03	B	SEARCH	STABLE	10	18044	18044	-10.9	18077	-7.98	-----	88.48	151.84	37	saccade	11187	2.92	2.92	Droite
S03	B	SEARCH	MOBILE	8	29201	29201	13.98	29231	16.68	-----	89.96	134.63	52	saccade	-6811	2.7	2.7	Droite
S03	B	FREE	MOBILE	4	22357	22357	-9.03	22390	-6.06	-----	90.05	216.37	39	saccade	7166	2.97	2.97	Droite
S03	B	FREE	MOBILE	6	29490	29490	-19.83	29523	-16.83	-----	91.03	188.74	61	saccade	6081	3	3	Droite
S03	B	SEARCH	MOBILE	7	35548	35548	-9.26	35571	-7.16	-----	91.1	129.01	81	saccade	-30668	2.1	2.1	Droite
S03	B	FREE	STABLE	3	4836	4836	-28.35	4880	-24.3	-----	91.95	154.9	6	saccade	11584	4.05	4.05	Droite
S03	B	SEARCH	MOBILE	8	16383	16383	13.79	16420	17.22	-----	92.62	202.77	26	saccade	7349	3.43	3.43	Droite
S03	B	FREE	STABLE	1	23705	23705	-0.87	23732	1.68	-----	94.57	192.89	39	saccade	-14467	2.55	2.55	Droite
S03	B	SEARCH	STABLE	12	9216	9216	-75.94	9238	-73.86	-----	94.62	168.22	17	saccade	5182	2.08	2.08	Droite
S03	B	FREE	MOBILE	5	14371	14371	-5.82	14398	-3.26	-----	94.87	220.48	22	saccade	17395	2.56	2.56	Droite
S03	B	FREE	STABLE	3	31739	31739	11.55	31766	14.13	-----	95.44	209.28	61	saccade	-894	2.58	2.58	Droite
S03	B	FREE	MOBILE	6	30814	30814	-13.47	30845	-10.51	-----	95.55	229.17	63	saccade	-14092	2.96	2.96	Droite
S03	B	FREE	STABLE	1	16699	16699	-25.22	16722	-23.02	-----	95.65	313.79	28	saccade	3976	2.2	2.2	Droite
S03	B	FREE	STABLE	3	20641	20641	0.95	20675	4.22	-----	96.1	181.6	37	saccade	-16869	3.27	3.27	Droite
S03	B	FREE	STABLE	2	3742	3742	-17.33	3772	-14.43	-----	96.52	144.08	5	saccade	24597	2.9	2.9	Droite
S03	B	FREE	MOBILE	6	28308	28308	-8.85	28339	-5.84	-----	97.13	221.58	58	saccade	2995	3.01	3.01	Droite
S03	B	FREE	MOBILE	6	31279	31279	8.49	31303	10.83	-----	97.7	182.21	65	saccade	-4162	2.34	2.34	Droite
S03	B	FREE	STABLE	1	27087	27087	7.86	27117	10.86	-----	100.01	192.83	48	saccade	6354	3	3	Droite
S03	B	FREE	MOBILE	4	33417	33417	-0.79	33441	1.62	-----	100.2	171.33	63	saccade	-10013	2.41	2.41	Droite
S03	B	FREE	STABLE	1	23360	23360	-7.2	23404	-2.69	-----	102.52	248.27	38	saccade	-19832	4.51	4.51	Droite
S03	B	SEARCH	STABLE	11	3508	3508	-45.15	3528	-43.08	-----	103.47	191.6	2	saccade	17942	2.07	2.07	Droite
S03	B	FREE	MOBILE	4	21430	21430	16.12	21450	18.22	-----	104.9	182.02	36	saccade	9298	2.1	2.1	Droite
S03	B	FREE	STABLE	2	30708	30708	13.73	30728	15.85	-----	106.11	177.32	63	saccade	-16344	2.12	2.12	Droite
S03	B	FREE	MOBILE	4	14337	14337	-10.79	14364	-7.92	-----	106.44	197.75	25	saccade	13958	2.87	2.87	Droite
S03	B	FREE	MOBILE	4	28275	28275	-19.43	28295	-17.3	-----	106.44	156.96	51	saccade	4270	2.13	2.13	Droite
S03	B	FREE	STABLE	3	32508	32508	10.56	32545	14.51	-----	106.71	245.19	63	saccade	-12335	3.95	3.95	Droite
S03	B	SEARCH	STABLE	12	20146	20146	-17.72	20173	-14.81	-----	107.75	278.78	46	saccade	-14698	2.91	2.91	Droite
S03	B	FREE	MOBILE	5	5415	5415	-14.97	5448	-11.4	-----	108.13	210.45	7	saccade	12251	3.57	3.57	Droite
S03	B	SEARCH	STABLE	10	17642	17642	-26.07	17666	-23.47	-----	108.15	216.54	35	saccade	15046	2.6	2.6	Droite
S03	B	SEARCH	MOBILE	8	32637	32637	-42.4	32688	-36.87	-----	108.34	325.73	62	saccade	-16098	5.53	5.53	Droite
S03	B	SEARCH	STABLE	12	16513	16513	-76.67	16539	-73.85	-----	108.56	187.56	37	saccade	-3202	2.82	2.82	Droite
S03	B	FREE	STABLE	3	13287	13287	7.85	13311	10.49	-----	109.98	214.33	25	saccade	-9225	2.64	2.64	Droite
S03	B	FREE	STABLE	1	4029	4029	-7.65	4062	-3.99	-----	110.89	200.92	2	saccade	9521	3.66	3.66	Droite
S03	B	SEARCH	MOBILE	7	13530	13530	-20.09	13550	-17.83	-----	113.01	262.06	32	saccade	13260	2.26	2.26	Droite
S03	B	FREE	STABLE	1	26749	26749	2.86	26790	7.51	-----	113.27	296.47	47	saccade	-5534	4.65	4.65	Droite
[truncated: 9,008 more rows]
