# Supplementary material for: Postural Control Can Be Well Maintained by Healthy, Young Adults in Difficult Visual Task, Even in Sway-Referenced Dynamic Conditions
Source: PLoS One. 2016 Oct 13;11(10):e0164400. doi: 10.1371/journal.pone.0164400 (PMC5063355; doi:10.1371/journal.pone.0164400)
Supplement: S2 File — (ZIP) [file pone.0164400.s002.zip]

Archive with 145 entries (144 files):
- DATA_FRAMIRAL/
- DATA_FRAMIRAL/S01A_FREE_MOBILE_I10.xls
- DATA_FRAMIRAL/S01A_FREE_MOBILE_I11.xls
- DATA_FRAMIRAL/S01A_FREE_MOBILE_I12.xls
- DATA_FRAMIRAL/S01A_FREE_STABLE_I7.xls
- DATA_FRAMIRAL/S01A_FREE_STABLE_I8.xls
- DATA_FRAMIRAL/S01A_FREE_STABLE_I9.xls
- DATA_FRAMIRAL/S01A_SEARCH_MOBILE_I4.xls
- DATA_FRAMIRAL/S01A_SEARCH_MOBILE_I5.xls
- DATA_FRAMIRAL/S01A_SEARCH_MOBILE_I6.xls
- DATA_FRAMIRAL/S01A_SEARCH_STABLE_I1.xls
- DATA_FRAMIRAL/S01A_SEARCH_STABLE_I2.xls
- DATA_FRAMIRAL/S01A_SEARCH_STABLE_I3.xls
- DATA_FRAMIRAL/S02A_FREE_MOBILE_I10.xls
- DATA_FRAMIRAL/S02A_FREE_MOBILE_I11.xls
- DATA_FRAMIRAL/S02A_FREE_MOBILE_I12.xls
- DATA_FRAMIRAL/S02A_FREE_STABLE_I7.xls
- DATA_FRAMIRAL/S02A_FREE_STABLE_I8.xls
- DATA_FRAMIRAL/S02A_FREE_STABLE_I9.xls
- DATA_FRAMIRAL/S02A_SEARCH_MOBILE_I1.xls
- DATA_FRAMIRAL/S02A_SEARCH_MOBILE_I2.xls
- DATA_FRAMIRAL/S02A_SEARCH_MOBILE_I3.xls
- DATA_FRAMIRAL/S02A_SEARCH_STABLE_I4.xls
- DATA_FRAMIRAL/S02A_SEARCH_STABLE_I5.xls
- DATA_FRAMIRAL/S02A_SEARCH_STABLE_I6.xls
- DATA_FRAMIRAL/S03B_FREE_MOBILE_I4.xls
- DATA_FRAMIRAL/S03B_FREE_MOBILE_I5.xls
- DATA_FRAMIRAL/S03B_FREE_MOBILE_I6.xls
- DATA_FRAMIRAL/S03B_FREE_STABLE_I1.xls
- DATA_FRAMIRAL/S03B_FREE_STABLE_I2.xls
- DATA_FRAMIRAL/S03B_FREE_STABLE_I3.xls
- DATA_FRAMIRAL/S03B_SEARCH_MOBILE_I7.xls
- DATA_FRAMIRAL/S03B_SEARCH_MOBILE_I8.xls
- DATA_FRAMIRAL/S03B_SEARCH_MOBILE_I9.xls
- DATA_FRAMIRAL/S03B_SEARCH_STABLE_I10.xls
- DATA_FRAMIRAL/S03B_SEARCH_STABLE_I11.xls
- DATA_FRAMIRAL/S03B_SEARCH_STABLE_I12.xls
- DATA_FRAMIRAL/S04B_FREE_MOBILE_I4.xls
- DATA_FRAMIRAL/S04B_FREE_MOBILE_I5.xls
- DATA_FRAMIRAL/S04B_FREE_MOBILE_I6.xls
- DATA_FRAMIRAL/S04B_FREE_STABLE_I1.xls
- DATA_FRAMIRAL/S04B_FREE_STABLE_I2.xls
- DATA_FRAMIRAL/S04B_FREE_STABLE_I3.xls
- DATA_FRAMIRAL/S04B_SEARCH_MOBILE_I10.xls
- DATA_FRAMIRAL/S04B_SEARCH_MOBILE_I11.xls
- DATA_FRAMIRAL/S04B_SEARCH_MOBILE_I12.xls
- DATA_FRAMIRAL/S04B_SEARCH_STABLE_I7.xls
- DATA_FRAMIRAL/S04B_SEARCH_STABLE_I8.xls
- DATA_FRAMIRAL/S04B_SEARCH_STABLE_I9.xls
- DATA_FRAMIRAL/S05A_FREE_MOBILE_I10.xls
- DATA_FRAMIRAL/S05A_FREE_MOBILE_I11.xls
- DATA_FRAMIRAL/S05A_FREE_MOBILE_I12.xls
- DATA_FRAMIRAL/S05A_FREE_STABLE_I7.xls
- DATA_FRAMIRAL/S05A_FREE_STABLE_I8.xls
- DATA_FRAMIRAL/S05A_FREE_STABLE_I9.xls
- DATA_FRAMIRAL/S05A_SEARCH_MOBILE_I1.xls
- DATA_FRAMIRAL/S05A_SEARCH_MOBILE_I2.xls
- DATA_FRAMIRAL/S05A_SEARCH_MOBILE_I3.xls
- DATA_FRAMIRAL/S05A_SEARCH_STABLE_I4.xls
- DATA_FRAMIRAL/S05A_SEARCH_STABLE_I5.xls
- DATA_FRAMIRAL/S05A_SEARCH_STABLE_I6.xls
- DATA_FRAMIRAL/S06B_FREE_MOBILE_I4.xls
- DATA_FRAMIRAL/S06B_FREE_MOBILE_I5.xls
- DATA_FRAMIRAL/S06B_FREE_MOBILE_I6.xls
- DATA_FRAMIRAL/S06B_FREE_STABLE_I1.xls
- DATA_FRAMIRAL/S06B_FREE_STABLE_I2.xls
- DATA_FRAMIRAL/S06B_FREE_STABLE_I3.xls
- DATA_FRAMIRAL/S06B_SEARCH_MOBILE_I7.xls
- DATA_FRAMIRAL/S06B_SEARCH_MOBILE_I8.xls
- DATA_FRAMIRAL/S06B_SEARCH_MOBILE_I9.xls
- DATA_FRAMIRAL/S06B_SEARCH_STABLE_I10.xls
- DATA_FRAMIRAL/S06B_SEARCH_STABLE_I11.xls
- DATA_FRAMIRAL/S06B_SEARCH_STABLE_I12.xls
- DATA_FRAMIRAL/S07A_FREE_MOBILE_I10.xls
- DATA_FRAMIRAL/S07A_FREE_MOBILE_I11.xls
- DATA_FRAMIRAL/S07A_FREE_MOBILE_I12.xls
- DATA_FRAMIRAL/S07A_FREE_STABLE_I7.xls
- DATA_FRAMIRAL/S07A_FREE_STABLE_I8.xls
- DATA_FRAMIRAL/S07A_FREE_STABLE_I9.xls
- DATA_FRAMIRAL/S07A_SEARCH_MOBILE_I1.xls
- DATA_FRAMIRAL/S07A_SEARCH_MOBILE_I2.xls
- DATA_FRAMIRAL/S07A_SEARCH_MOBILE_I3.xls
- DATA_FRAMIRAL/S07A_SEARCH_STABLE_I4.xls
- DATA_FRAMIRAL/S07A_SEARCH_STABLE_I5.xls
- DATA_FRAMIRAL/S07A_SEARCH_STABLE_I6.xls
- DATA_FRAMIRAL/S08A_FREE_MOBILE_I10.xls
- DATA_FRAMIRAL/S08A_FREE_MOBILE_I11.xls
- DATA_FRAMIRAL/S08A_FREE_MOBILE_I12.xls
- DATA_FRAMIRAL/S08A_FREE_STABLE_I7.xls
- DATA_FRAMIRAL/S08A_FREE_STABLE_I8.xls
- DATA_FRAMIRAL/S08A_FREE_STABLE_I9.xls
- DATA_FRAMIRAL/S08A_SEARCH_MOBILE_I1.xls
- DATA_FRAMIRAL/S08A_SEARCH_MOBILE_I2.xls
- DATA_FRAMIRAL/S08A_SEARCH_MOBILE_I3.xls
- DATA_FRAMIRAL/S08A_SEARCH_STABLE_I4.xls
- DATA_FRAMIRAL/S08A_SEARCH_STABLE_I5.xls
- DATA_FRAMIRAL/S08A_SEARCH_STABLE_I6.xls
- DATA_FRAMIRAL/S09B_FREE_MOBILE_I10.xls
- DATA_FRAMIRAL/S09B_FREE_MOBILE_I11.xls
- DATA_FRAMIRAL/S09B_FREE_MOBILE_I12.xls
- DATA_FRAMIRAL/S09B_FREE_STABLE_I7.xls
- DATA_FRAMIRAL/S09B_FREE_STABLE_I8.xls
- DATA_FRAMIRAL/S09B_FREE_STABLE_I9.xls
- DATA_FRAMIRAL/S09B_SEARCH_MOBILE_I1.xls
- DATA_FRAMIRAL/S09B_SEARCH_MOBILE_I2.xls
- DATA_FRAMIRAL/S09B_SEARCH_MOBILE_I3.xls
- DATA_FRAMIRAL/S09B_SEARCH_STABLE_I4.xls
- DATA_FRAMIRAL/S09B_SEARCH_STABLE_I5.xls
- DATA_FRAMIRAL/S09B_SEARCH_STABLE_I6.xls
- DATA_FRAMIRAL/S10A_FREE_MOBILE_I10.xls
- DATA_FRAMIRAL/S10A_FREE_MOBILE_I11.xls
- DATA_FRAMIRAL/S10A_FREE_MOBILE_I12.xls
- DATA_FRAMIRAL/S10A_FREE_STABLE_I7.xls
- DATA_FRAMIRAL/S10A_FREE_STABLE_I8.xls
- DATA_FRAMIRAL/S10A_FREE_STABLE_I9.xls
- DATA_FRAMIRAL/S10A_SEARCH_MOBILE_I1.xls
- DATA_FRAMIRAL/S10A_SEARCH_MOBILE_I2.xls
- DATA_FRAMIRAL/S10A_SEARCH_MOBILE_I3.xls
- DATA_FRAMIRAL/S10A_SEARCH_STABLE_I4.xls
- DATA_FRAMIRAL/S10A_SEARCH_STABLE_I5.xls
- DATA_FRAMIRAL/S10A_SEARCH_STABLE_I6.xls
- DATA_FRAMIRAL/S11B_FREE_MOBILE_I4.xls
- DATA_FRAMIRAL/S11B_FREE_MOBILE_I5.xls
- DATA_FRAMIRAL/S11B_FREE_MOBILE_I6.xls
- DATA_FRAMIRAL/S11B_FREE_STABLE_I1.xls
- DATA_FRAMIRAL/S11B_FREE_STABLE_I2.xls
- DATA_FRAMIRAL/S11B_FREE_STABLE_I3.xls
- DATA_FRAMIRAL/S11B_SEARCH_MOBILE_I7.xls
- DATA_FRAMIRAL/S11B_SEARCH_MOBILE_I8.xls
- DATA_FRAMIRAL/S11B_SEARCH_MOBILE_I9.xls
- DATA_FRAMIRAL/S11B_SEARCH_STABLE_I10.xls
- DATA_FRAMIRAL/S11B_SEARCH_STABLE_I11.xls
- DATA_FRAMIRAL/S11B_SEARCH_STABLE_I12.xls
- DATA_FRAMIRAL/S12B_FREE_MOBILE_I4.xls
- DATA_FRAMIRAL/S12B_FREE_MOBILE_I5.xls
- DATA_FRAMIRAL/S12B_FREE_MOBILE_I6.xls
- DATA_FRAMIRAL/S12B_FREE_STABLE_I1.xls
- DATA_FRAMIRAL/S12B_FREE_STABLE_I2.xls
- DATA_FRAMIRAL/S12B_FREE_STABLE_I3.xls
- DATA_FRAMIRAL/S12B_SEARCH_MOBILE_I7.xls
- DATA_FRAMIRAL/S12B_SEARCH_MOBILE_I8.xls
- DATA_FRAMIRAL/S12B_SEARCH_MOBILE_I9.xls
- DATA_FRAMIRAL/S12B_SEARCH_STABLE_I10.xls
- DATA_FRAMIRAL/S12B_SEARCH_STABLE_I11.xls
- DATA_FRAMIRAL/S12B_SEARCH_STABLE_I12.xls
