# Supplementary material for: Postural Control Can Be Well Maintained by Healthy, Young Adults in Difficult Visual Task, Even in Sway-Referenced Dynamic Conditions
Source: PLoS One. 2016 Oct 13;11(10):e0164400. doi: 10.1371/journal.pone.0164400 (PMC5063355; doi:10.1371/journal.pone.0164400)
Supplement: S2 File — (ZIP) [file pone.0164400.s002.zip › DATA_FRAMIRAL/S01A_FREE_MOBILE_I10.xls]

## Sheet: S01_MTT_201503251355_
gravite X	gravite Y	Poids
5.8415	-19.3174	66.9
5.6241	-19.0782	66.89
5.3964	-18.812	66.86
5.093	-18.5971	66.85
4.7488	-18.3634	66.83
4.4423	-18.0912	66.8
4.2182	-17.8193	66.82
4.0627	-17.6384	66.84
3.8887	-17.4748	66.85
3.7692	-17.3725	66.83
3.6353	-17.2676	66.87
3.6341	-17.1147	66.94
3.6234	-16.8919	66.98
3.6031	-16.729	67
3.6232	-16.6214	66.97
3.6911	-16.649	66.84
3.7613	-16.6603	66.74
3.8233	-16.6345	66.7
3.8534	-16.691	66.77
3.9182	-16.748	66.87
3.969	-16.8321	66.96
3.976	-16.9171	66.97
3.9543	-17.0468	66.91
3.9802	-17.1997	66.87
3.934	-17.3391	66.84
3.9475	-17.6016	66.82
3.9194	-17.9094	66.81
3.9432	-18.2785	66.81
4.0027	-18.5969	66.84
4.0349	-18.9129	66.82
4.0685	-19.1827	66.84
4.0876	-19.4542	66.85
4.0415	-19.6827	66.88
3.9808	-19.9157	66.91
3.8637	-20.2	66.88
3.7678	-20.4727	66.88
3.6923	-20.6636	66.84
3.6433	-20.983	66.8
3.5397	-21.2291	66.79
3.4036	-21.5187	66.83
3.2931	-21.7835	66.88
3.1214	-22.0217	66.88
2.9433	-22.2396	66.86
2.7918	-22.3721	66.83
2.5748	-22.5725	66.83
2.2167	-22.69	66.89
1.9418	-22.7615	66.94
1.7066	-22.8518	66.93
1.4545	-22.9832	66.85
1.3116	-23.1263	66.75
1.1639	-23.3238	66.67
0.9649	-23.4699	66.69
0.8314	-23.6511	66.83
0.7195	-23.8567	67.07
0.7033	-24.0564	67.19
0.678	-24.0504	67.14
0.6477	-24.1148	66.95
0.534	-24.2426	66.81
0.4154	-24.412	66.74
0.202	-24.5379	66.73
0.0111	-24.6497	66.68
-0.1908	-24.882	66.64
-0.3587	-25.2248	66.66
-0.4995	-25.7283	66.7
-0.723	-26.2117	66.72
-0.9198	-26.6827	66.78
-1.0871	-27.0026	66.81
-1.2088	-27.3573	66.87
-1.1734	-27.8758	66.83
-1.1465	-28.2779	66.75
-1.1091	-28.337	66.36
-0.9535	-28.2194	66.06
-0.8948	-28.3415	66.22
-0.8157	-28.7168	66.52
-0.951	-29.2306	66.76
-1.0889	-29.5473	67.09
-1.2333	-29.895	67.38
-1.4546	-30.2436	67.41
-1.582	-30.675	67.47
-1.842	-31.075	67.4
-2.0787	-31.6275	67.22
-2.3264	-31.9796	66.86
-2.4471	-32.3113	66.67
-2.443	-32.7408	66.75
-2.3168	-32.9288	66.8
-2.2367	-32.7281	66.74
-2.1673	-32.4097	66.58
-2.0807	-32.1772	66.46
-2.0308	-32.0671	66.37
-1.9746	-31.9704	66.52
-1.8717	-32.1412	66.71
-1.752	-32.1818	66.85
-1.7212	-32.1071	66.91
-1.6515	-31.8669	66.88
-1.5677	-31.6007	66.81
-1.4937	-31.3596	66.8
-1.4464	-31.2094	66.75
-1.4358	-31.1426	66.72
-1.3641	-31.1454	66.75
-1.3489	-31.0156	66.79
-1.3418	-30.8968	66.8
-1.3087	-30.7234	66.8
-1.2385	-30.5277	66.78
-1.1423	-30.286	66.74
-1.0647	-30.0088	66.72
-1.0964	-29.654	66.7
-1.1237	-29.3142	66.73
-1.1358	-28.9876	66.78
-1.1029	-28.703	66.8
-1.0672	-28.2842	66.78
-0.9826	-27.8283	66.79
-0.9014	-27.3136	66.89
-0.7837	-26.7178	66.92
-0.6956	-26.144	67.03
-0.5443	-25.6003	67.11
-0.423	-25.0904	67.22
-0.2647	-24.5686	67.21
-0.114	-23.932	67.14
0.1006	-23.2434	67.03
0.3123	-22.5667	66.91
0.5995	-21.9168	66.82
0.7894	-21.2445	66.75
0.9841	-20.6436	66.66
1.1453	-20.1853	66.61
1.2679	-19.7333	66.6
1.3909	-19.2965	66.58
1.4432	-18.9692	66.55
1.514	-18.8286	66.55
1.5201	-18.8124	66.6
1.4982	-18.8097	66.71
1.5471	-18.7285	66.82
1.5715	-18.6991	66.88
1.6536	-18.7465	67.02
1.7032	-18.8057	67.11
1.7497	-18.649	67.16
1.9171	-18.3905	67.14
2.0583	-18.2581	67.05
2.2239	-18.02	66.9
2.4211	-17.794	66.82
2.5581	-17.5894	66.84
2.6805	-17.4105	66.86
2.7686	-17.2753	66.89
2.8638	-17.1548	66.92
2.9454	-17.0488	66.93
2.9814	-16.9228	66.95
3.0592	-16.8131	66.96
3.1006	-16.6947	66.94
3.1283	-16.6515	66.91
3.2457	-16.6037	66.82
3.3361	-16.5814	66.74
3.3484	-16.6456	66.73
3.2628	-16.8294	66.8
3.274	-16.9861	66.88
3.2837	-17.0565	66.98
3.3338	-17.136	66.96
3.3259	-17.2239	66.9
3.3366	-17.3275	66.85
3.2716	-17.4648	66.82
3.2056	-17.501	66.86
3.2001	-17.5662	66.9
3.1565	-17.6984	66.88
3.0857	-17.894	66.82
3.0205	-18.105	66.79
2.935	-18.2479	66.79
2.8556	-18.4537	66.81
2.7788	-18.5498	66.86
2.6802	-18.685	66.89
2.5696	-18.9862	66.88
2.4733	-19.2703	66.88
2.3969	-19.5884	66.86
2.2722	-19.9066	66.82
2.0832	-20.3841	66.81
1.7892	-20.8745	66.79
1.4505	-21.6002	66.8
1.1532	-22.4086	66.81
0.8232	-23.3078	66.79
0.5936	-24.1082	66.8
0.4894	-24.6724	66.91
0.4364	-25.0513	67.07
0.5169	-25.3605	67.02
0.5405	-25.5355	66.72
0.5166	-25.6592	66.58
0.6045	-25.6658	66.49
0.5628	-25.7916	66.54
0.5723	-25.8615	66.68
0.82	-25.9577	66.94
0.895	-26.1383	66.97
0.9711	-26.3186	66.94
1.0556	-26.5208	66.88
1.0656	-26.7148	66.8
1.1002	-26.7543	66.77
1.1814	-26.8646	66.69
1.3086	-26.8896	66.72
1.4952	-27.0277	66.78
1.6958	-27.0419	66.85
1.9611	-26.9563	66.87
2.138	-26.798	66.83
2.3786	-26.6574	66.81
2.5933	-26.577	66.78
2.8078	-26.58	66.77
2.9756	-26.5126	66.79
3.1485	-26.3901	66.77
3.2513	-26.3114	66.74
3.3229	-26.1086	66.72
3.4298	-25.9152	66.68
3.4912	-25.7185	66.64
3.4632	-25.4555	66.65
3.3659	-25.2088	66.7
3.265	-25.0903	66.81
3.2509	-24.9122	66.92
3.2227	-24.6537	67.01
3.2214	-24.3782	67.08
3.242	-24.1092	67.16
3.2541	-23.796	67.12
3.328	-23.4771	66.98
3.4474	-23.0654	66.83
3.5789	-22.5636	66.66
3.7047	-22.0769	66.61
3.7972	-21.7148	66.67
3.9496	-21.268	66.84
4.006	-20.7691	66.98
4.0545	-20.1542	67
4.0777	-19.513	66.84
4.0671	-19.0171	66.85
4.0743	-18.8809	67.02
4.0185	-18.8665	67.18
4.0547	-18.6346	67.13
4.0907	-18.4893	67.03
4.19	-18.2085	66.93
4.1335	-18.05	66.7
4.0555	-17.7737	66.56
3.9942	-17.8161	66.58
3.9261	-17.812	66.7
3.8594	-17.801	66.86
3.7312	-17.6602	66.98
3.3861	-17.608	66.99
3.0258	-17.6352	66.94
2.8186	-17.6268	66.89
2.7177	-17.5151	66.87
2.6024	-17.483	66.85
2.4625	-17.5684	66.88
2.3039	-17.6064	66.92
2.2779	-17.7131	66.92
2.2215	-17.8072	66.94
2.2163	-17.8868	66.98
2.2582	-18.0272	66.98
2.3207	-18.0932	66.92
2.3006	-18.1837	66.87
2.3188	-18.2668	66.8
2.4195	-18.3757	66.74
2.5485	-18.5665	66.73
2.6346	-18.7842	66.75
2.7305	-19.0335	66.81
2.8418	-19.1987	66.93
2.8892	-19.3278	66.96
2.9625	-19.3794	66.93
3.0017	-19.4952	66.9
3.061	-19.7375	66.86
3.1471	-19.9131	66.88
3.1822	-20.1396	66.87
3.3027	-20.4515	66.81
3.4346	-20.7507	66.82
3.6277	-21.0729	66.82
3.8082	-21.3522	66.83
3.9365	-21.6359	66.83
4.0798	-21.9602	66.84
4.2357	-22.3035	66.83
4.4246	-22.6303	66.83
4.5576	-22.9983	66.83
4.7176	-23.3	66.81
4.8237	-23.675	66.81
4.9076	-24.1412	66.82
5.0144	-24.6693	66.83
5.1152	-25.0973	66.81
5.1174	-25.4638	66.75
5.146	-25.6976	66.69
5.1947	-25.9074	66.57
5.1899	-25.9796	66.45
5.1608	-25.8636	66.52
5.051	-25.6858	66.66
4.8941	-25.6299	66.83
4.8007	-25.5594	67.06
4.6984	-25.4435	67.17
4.543	-25.3071	67.25
4.4249	-25.0888	67.27
4.2303	-24.8315	66.94
4.0063	-24.4657	66.74
3.7941	-24.1892	66.69
3.63	-24.0449	66.72
3.4965	-23.9503	66.82
3.3617	-23.8893	66.94
3.2265	-23.8562	66.95
3.044	-23.8555	66.93
2.911	-23.6887	66.88
2.7864	-23.6125	66.81
2.6707	-23.5341	66.79
2.4944	-23.4152	66.78
2.2702	-23.3826	66.75
2.0555	-23.3399	66.76
1.8897	-23.3501	66.78
1.7356	-23.3696	66.79
1.5366	-23.2964	66.78
1.2803	-23.1337	66.79
1.0694	-22.9682	66.8
0.8768	-22.8328	66.84
0.6509	-22.7142	66.86
0.3165	-22.6179	66.89
-0.0324	-22.5256	66.9
-0.3174	-22.4776	66.89
-0.5651	-22.369	66.95
-0.7715	-22.1529	67.02
-1.0491	-21.8662	67.05
-1.3344	-21.5588	67.06
-1.6246	-21.2267	67
-1.9027	-21.0642	66.97
-2.0954	-20.9471	66.92
-2.1902	-20.939	66.88
-2.2697	-21.0743	66.97
-2.4865	-21.1159	66.97
-2.628	-21.0772	66.88
-2.7684	-20.9573	66.74
-2.8193	-20.7755	66.6
-2.9432	-20.553	66.53
-2.9879	-20.5456	66.55
-3.163	-20.575	66.68
-3.3796	-20.6055	66.71
-3.5891	-20.5949	66.81
-3.7987	-20.7273	66.88
-4.051	-20.7463	66.86
-4.2789	-20.6843	66.81
-4.5788	-20.6063	66.76
-4.9198	-20.5284	66.78
-5.0626	-20.5358	66.83
-5.2074	-20.5458	66.85
-5.135	-20.5164	66.81
-4.9513	-20.5451	66.76
-4.729	-20.6231	66.7
-4.4376	-20.8578	66.6
-4.0462	-21.0052	66.45
-3.6773	-20.9986	66.43
-3.3289	-21.0144	66.63
-3.0475	-21.0807	66.98
-2.8565	-21.2623	67.28
-2.8349	-21.4745	67.44
-2.8623	-21.5581	67.49
-2.9146	-21.5436	67.39
-3.0409	-21.3404	67.03
-3.222	-21.2376	66.82
-3.3764	-21.2639	66.72
-3.4432	-21.3857	66.65
-3.5487	-21.575	66.63
-3.5576	-21.8238	66.66
-3.5075	-22.1874	66.73
-3.4978	-22.507	66.84
-3.4433	-22.8311	66.93
-3.3871	-23.0093	66.92
-3.3711	-23.0131	66.85
-3.3689	-23.0395	66.82
-3.3367	-23.101	66.78
-3.3719	-23.0336	66.83
-3.3819	-22.9506	66.87
-3.4088	-22.9483	66.86
-3.3291	-22.8953	66.88
-3.2971	-22.9028	66.84
-3.2647	-23.0153	66.8
-3.2523	-23.1358	66.81
-3.2169	-23.2169	66.85
-3.0776	-23.2974	66.85
-2.9688	-23.3639	66.85
-2.8594	-23.4926	66.85
-2.8411	-23.5498	66.83
-2.9002	-23.5235	66.86
-2.9373	-23.5157	66.87
-2.9398	-23.4542	66.91
-3.0461	-23.3475	66.88
-3.1301	-23.2302	66.86
-3.1576	-23.1603	66.83
-3.1867	-23.0541	66.87
-3.1699	-23.0322	66.91
-3.1553	-23.0319	66.9
-3.1382	-22.9939	66.87
-3.1189	-22.9581	66.79
-3.0679	-22.98	66.66
-2.9624	-22.9435	66.67
-2.9082	-22.7987	66.72
-2.9056	-22.6659	66.81
-2.827	-22.5836	66.91
-2.8083	-22.5316	66.92
-2.8023	-22.4573	66.89
-2.8938	-22.2538	66.86
-2.9491	-22.166	66.8
-2.9941	-22.0669	66.81
-3.0718	-22.0747	66.84
-3.1477	-22.0327	66.82
-3.1884	-21.9998	66.84
-3.2254	-21.9255	66.86
-3.2865	-21.9368	66.83
-3.3464	-22.0194	66.83
-3.447	-22.0905	66.83
-3.5322	-22.0899	66.86
-3.6799	-21.9946	66.83
-3.7848	-21.8816	66.84
-3.8363	-21.8746	66.87
-3.914	-21.8712	66.89
-4.0129	-22.0079	66.85
-4.0755	-21.9833	66.87
-4.1382	-21.9907	66.89
-4.176	-22.0168	66.88
-4.1906	-21.969	66.89
-4.2188	-22.0456	66.92
-4.3012	-22.1173	66.91
-4.3995	-22.1637	66.89
-4.4365	-22.1186	66.84
-4.3918	-22.0545	66.72
-4.3789	-22.0979	66.68
-4.3626	-22.2577	66.69
-4.4113	-22.3015	66.75
-4.4963	-22.3354	66.83
-4.5173	-22.3068	66.92
-4.5327	-22.226	66.92
-4.5651	-22.2498	66.94
-4.5547	-22.2641	66.86
-4.6188	-22.3905	66.85
-4.702	-22.3624	66.84
-4.7254	-22.4392	66.82
-4.7517	-22.443	66.82
-4.7648	-22.5196	66.84
-4.7867	-22.5199	66.85
-4.8332	-22.5826	66.83
-4.8675	-22.6852	66.81
-4.9596	-22.7595	66.83
-4.9808	-22.8113	66.85
-4.9657	-22.8838	66.85
-5.0074	-22.9757	66.83
-5.0564	-23.0731	66.83
-5.0824	-23.0959	66.83
-5.1229	-23.1403	66.84
-5.0382	-23.2201	66.86
-5.0296	-23.3389	66.87
-5.0257	-23.4315	66.87
-5.0429	-23.5516	66.88
-4.9696	-23.6003	66.91
-4.933	-23.6081	66.9
-4.9093	-23.6564	66.86
-4.8554	-23.6854	66.77
-4.7487	-23.7257	66.67
-4.7041	-23.7634	66.66
-4.7176	-23.8107	66.74
-4.6744	-23.9109	66.82
-4.5923	-23.9791	66.87
-4.5457	-23.991	66.9
-4.5123	-23.9201	66.9
-4.5219	-23.8839	66.86
-4.5063	-23.9023	66.81
-4.4145	-23.9309	66.84
-4.3509	-24.005	66.83
-4.1543	-23.986	66.86
-4.0555	-23.9919	66.82
-3.9716	-23.995	66.77
-3.9048	-24.0917	66.75
-3.805	-24.1502	66.78
-3.7505	-24.1572	66.82
-3.712	-24.0804	66.85
-3.6813	-23.9497	66.87
-3.6327	-23.8496	66.88
-3.5562	-23.7935	66.84
-3.4641	-23.7726	66.8
-3.3397	-23.9014	66.81
-3.2099	-23.9364	66.85
-3.088	-23.9685	66.9
-3.0448	-23.8413	66.87
-2.9795	-23.7915	66.82
-2.9254	-23.8122	66.86
-2.7994	-23.8115	66.92
-2.6913	-23.8318	66.9
-2.6708	-23.811	66.84
-2.5622	-23.8584	66.72
-2.4529	-23.9249	66.6
-2.4096	-23.9314	66.66
-2.3461	-23.861	66.78
-2.2647	-23.7567	66.89
-2.1855	-23.6072	66.93
-2.104	-23.5343	66.91
-2.0342	-23.419	66.87
-1.9529	-23.348	66.83
-1.8714	-23.2132	66.81
-1.7548	-23.0697	66.86
-1.6579	-22.8481	66.87
-1.6142	-22.7464	66.82
-1.555	-22.6539	66.8
-1.4695	-22.5868	66.77
-1.3759	-22.4498	66.78
-1.3497	-22.287	66.82
-1.3082	-22.2182	66.86
-1.2484	-22.0913	66.89
-1.2149	-22.063	66.88
-1.1858	-21.8793	66.86
-1.1944	-21.6867	66.84
-1.1388	-21.5009	66.85
-1.0791	-21.4312	66.84
-1.0528	-21.3649	66.87
-0.9742	-21.3403	66.88
-0.9447	-21.1648	66.9
-0.8746	-20.9284	66.87
-0.8155	-20.6993	66.89
-0.8046	-20.5385	66.94
-0.7828	-20.3246	66.98
-0.8698	-20.0887	66.98
-0.8864	-19.7904	66.92
-0.8701	-19.3671	66.81
-0.8004	-19.1	66.71
-0.801	-18.9312	66.72
-0.7824	-18.8129	66.78
-0.7745	-18.769	66.89
-0.7258	-18.6822	66.96
-0.6815	-18.5411	66.95
-0.6558	-18.4124	66.94
-0.7087	-18.3186	66.92
-0.7839	-18.2708	66.91
-0.8138	-18.2946	66.9
-0.9	-18.3132	66.9
-0.956	-18.2881	66.93
-0.9936	-18.2704	66.92
-1.0954	-18.1665	66.9
-1.1937	-17.9867	66.88
-1.2912	-17.9602	66.89
-1.3733	-17.9829	66.9
-1.4404	-17.9981	66.92
-1.5983	-17.9274	66.9
-1.7153	-17.8492	66.88
-1.8886	-17.7273	66.86
-2.0464	-17.7298	66.85
-2.191	-17.7962	66.9
-2.3732	-17.9021	66.93
-2.4849	-18.0494	66.93
-2.6578	-18.1651	66.9
-2.8634	-18.3309	66.9
-3.135	-18.5321	66.92
-3.3996	-18.6653	67.03
-3.5666	-18.788	67.04
-3.7265	-19.0384	66.97
-3.8017	-19.2756	66.87
-3.8932	-19.5088	66.75
-3.9724	-19.68	66.73
-4.041	-19.814	66.77
-4.0764	-19.9376	66.87
-4.1544	-20.0966	66.94
-4.223	-20.2695	66.97
-4.267	-20.4156	66.91
-4.2671	-20.4609	66.9
-4.2524	-20.638	66.82
-4.1209	-20.8705	66.81
-3.8347	-21.0231	66.67
-3.8159	-21.2341	66.8
-3.7652	-21.522	66.97
-3.5188	-21.667	66.94
-3.405	-21.8446	66.87
-3.2983	-22.0254	66.81
-3.182	-22.3379	66.78
-3.0455	-22.5549	66.79
-2.9678	-22.701	66.84
-2.8772	-22.7239	66.86
-2.7914	-22.6264	66.86
-2.6725	-22.5534	66.83
-2.5525	-22.565	66.83
-2.4693	-22.5053	66.86
-2.39	-22.4738	66.89
-2.3494	-22.4181	66.87
-2.2415	-22.3438	66.85
-2.1398	-22.2486	66.88
-2.0871	-22.1429	66.91
-2.0723	-21.9671	66.93
-2.0437	-21.8787	66.89
-1.9713	-21.8189	66.79
-1.8798	-21.7686	66.69
-1.8049	-21.8562	66.67
-1.7478	-21.9292	66.68
-1.6856	-21.9551	66.78
-1.6233	-21.9238	66.91
-1.586	-21.8099	66.93
-1.5979	-21.658	66.93
-1.6066	-21.5897	66.88
-1.6193	-21.5773	66.8
-1.6229	-21.5712	66.81
-1.6385	-21.4313	66.81
-1.6165	-21.35	66.8
-1.6005	-21.3512	66.85
-1.6192	-21.3131	66.86
-1.6416	-21.3214	66.87
-1.6683	-21.2649	66.85
-1.703	-21.1829	66.82
-1.7218	-21.086	66.84
-1.6772	-21.0452	66.83
-1.6847	-20.9813	66.84
-1.7041	-20.8873	66.82
-1.7155	-20.8301	66.83
-1.7343	-20.7333	66.85
-1.7265	-20.6526	66.88
-1.6966	-20.6443	66.88
-1.7269	-20.6667	66.86
-1.7312	-20.618	66.84
-1.7642	-20.5164	66.9
-1.7602	-20.3105	66.95
-1.7756	-20.2452	66.94
-1.7841	-20.1881	66.91
-1.7827	-20.1921	66.79
-1.77	-20.1768	66.68
-1.7064	-20.1582	66.66
-1.7048	-20.0997	66.76
-1.6542	-20.0473	66.87
-1.6677	-19.9939	66.96
-1.6343	-19.8729	66.97
-1.6921	-19.8051	66.9
-1.6896	-19.7239	66.85
-1.7163	-19.7413	66.82
-1.7264	-19.7426	66.88
-1.7295	-19.7393	66.91
-1.7227	-19.7175	66.88
-1.6967	-19.7863	66.86
-1.6479	-19.8832	66.84
-1.6219	-19.9068	66.82
-1.6362	-19.9447	66.85
-1.6318	-19.9915	66.87
-1.6614	-19.9457	66.9
-1.7218	-19.8906	66.89
-1.8052	-19.8144	66.86
-1.7942	-19.7828	66.85
-1.7789	-19.8425	66.86
-1.7596	-19.8915	66.88
-1.804	-19.8937	66.9
-1.8193	-19.8157	66.9
-1.7933	-19.7899	66.9
-1.8015	-19.7151	66.88
-1.7718	-19.6875	66.87
-1.8008	-19.6868	66.92
-1.8008	-19.6608	66.93
-1.8309	-19.6279	66.92
-1.8465	-19.6569	66.89
-1.8032	-19.6069	66.82
-1.7826	-19.5557	66.74
-1.8132	-19.5026	66.72
-1.88	-19.4478	66.77
-1.9114	-19.4729	66.87
-1.8758	-19.4302	66.96
-1.8348	-19.3969	66.96
-1.8801	-19.3235	66.96
-1.8853	-19.2786	66.9
-1.9766	-19.2271	66.85
-2.014	-19.2008	66.86
-1.9877	-19.2261	66.85
-1.9646	-19.3186	66.86
-1.9235	-19.3488	66.85
-1.9389	-19.3603	66.84
-1.9656	-19.2985	66.83
-1.9277	-19.319	66.84
-1.9418	-19.3572	66.87
-1.8967	-19.4268	66.86
-1.8811	-19.4692	66.88
-1.9343	-19.4603	66.85
-1.9343	-19.4603	66.85
-1.8961	-19.5326	66.87
-1.8734	-19.605	66.87
-1.8467	-19.7216	66.87
-1.8733	-19.7795	66.84
-1.8588	-19.7799	66.82
-1.8135	-19.7578	66.84
-1.7457	-19.8363	66.83
-1.7114	-19.8825	66.85
-1.6987	-20.0099	66.9
-1.6945	-20.0183	66.92
-1.6833	-20.1013	66.9
-1.6729	-20.0935	66.86
-1.6339	-20.0812	66.74
-1.6089	-20.0546	66.67
-1.6014	-20.1156	66.66
-1.6744	-20.1915	66.76
-1.6077	-20.2287	66.91
-1.6409	-20.1536	66.96
-1.6224	-20.1328	66.95
-1.6718	-20.1302	66.91
-1.7209	-20.19	66.88
-1.7924	-20.2555	66.85
-1.8337	-20.3518	66.83
-1.8292	-20.4458	66.85
-1.787	-20.4992	66.88
-1.8019	-20.497	66.89
-1.8179	-20.556	66.83
-1.8291	-20.613	66.82
-1.8056	-20.6226	66.87
-1.8498	-20.6281	66.91
-1.8872	-20.6385	66.9
-1.9476	-20.6337	66.88
-1.9487	-20.6087	66.84
-2.0051	-20.6936	66.82
-2.076	-20.8417	66.81
-2.0779	-20.9951	66.86
-2.0536	-21.2077	66.9
-2.0642	-21.4021	66.9
-1.9964	-21.5976	66.88
-2.0041	-21.7482	66.84
-1.9622	-21.8209	66.86
-1.9527	-21.7737	66.95
-1.8704	-21.7474	66.95
-1.8896	-21.8479	66.91
-1.8758	-21.9589	66.84
-1.8669	-22.0942	66.71
-1.9168	-22.2177	66.64
-1.9002	-22.4433	66.67
-1.7875	-22.5515	66.83
-1.6759	-22.5831	66.97
-1.5322	-22.565	67.06
-1.3685	-22.4999	67.02
-1.2454	-22.5638	66.97
-1.0469	-22.6827	66.93
-0.7569	-23.0868	66.95
-0.4031	-23.537	66.99
-0.0855	-24.1979	66.86
0.2287	-24.8266	66.8
0.5615	-25.4667	66.8
0.7878	-26.1251	66.89
0.9162	-26.7812	66.97
0.9364	-27.3189	67
0.863	-27.7845	67.03
0.7993	-28.1291	67.11
0.5603	-28.3424	67.17
0.0832	-28.5936	67.23
-0.4313	-28.6645	66.86
-1.0017	-28.498	66.06
-1.3345	-28.2068	65.69
-1.7159	-27.6139	66.2
-1.8889	-27.7842	66.72
-2.0956	-27.6327	66.74
-2.1363	-27.3473	66.81
-2.1955	-26.9478	67.04
-2.1411	-26.5911	67.17
-1.9903	-26.5224	67.25
-1.9074	-26.6378	67.27
-1.8601	-26.6957	67.03
-1.9482	-26.5719	66.64
-2.076	-26.5748	66.35
-1.939	-26.3645	66.42
-1.6619	-26.202	66.74
-1.7604	-26.0471	66.92
-1.9338	-26.0395	67.03
-2.0857	-26.1444	67.07
-2.4027	-26.1836	67.09
-2.9114	-26.1649	66.98
-3.3108	-26.0312	66.84
-3.6257	-25.9375	66.85
-3.8115	-25.8055	66.82
-4.0555	-25.5362	66.84
-4.4165	-25.1864	66.91
-4.754	-24.7841	66.93
-5.0351	-24.2143	66.85
-5.3671	-23.6837	66.75
-5.5855	-23.4009	66.66
-5.6466	-23.2377	66.61
-5.6701	-23.1006	66.65
-5.6174	-22.7284	66.72
-5.5685	-22.2757	66.89
-5.8285	-21.9034	66.94
-5.7657	-21.2805	67.01
-5.6938	-20.8262	67.13
-5.6972	-20.742	67.38
-5.6661	-20.5603	67.36
-5.7626	-20.0987	67.1
-5.7907	-19.6045	66.92
-5.6527	-19.329	66.83
-5.4589	-19.0627	66.88
-5.3314	-18.7501	66.94
-5.1561	-18.4337	67
-5.0188	-17.8617	67.02
-4.9643	-17.4845	66.97
-5.018	-17.1522	67.02
-5.1451	-16.8808	67.09
-5.4692	-16.3134	67.18
-5.7263	-15.7032	67.22
-6.0073	-15.0438	67.19
-6.2812	-14.4812	66.98
-6.4458	-14.0411	66.88
-6.6163	-13.7004	66.71
-6.9999	-13.4573	66.6
-6.9991	-13.6093	66.64
-7.0362	-13.7296	66.57
-7.0868	-13.7674	66.51
-7.0667	-13.7773	66.6
-6.7147	-13.8836	66.9
-6.3484	-13.8079	67.02
-6.1751	-13.8198	67.03
-5.8955	-13.909	67.01
-5.5679	-14.0485	66.99
-5.339	-14.0107	66.95
-5.0669	-13.9861	66.88
-4.8807	-13.9258	66.86
-4.7892	-13.9492	66.88
-4.7073	-13.9497	66.93
-4.593	-13.7521	66.98
-4.4773	-13.7267	66.97
-4.3873	-13.7677	66.97
-4.3459	-13.945	66.9
-4.2206	-14.0083	66.86
-3.9747	-14.0489	66.97
-3.8541	-14.1426	66.98
-3.8298	-14.381	66.92
-3.6658	-14.6546	66.88
-3.6017	-14.8288	66.8
-3.5261	-14.9036	66.72
-3.338	-15.1393	66.7
-3.159	-15.5437	66.81
-2.9625	-15.8219	66.92
-2.8399	-16.1005	66.96
-2.67	-16.2231	66.99
-2.8153	-16.5077	66.87
-2.551	-16.8267	66.89
-2.4801	-17.2041	66.96
-2.364	-17.5699	67.04
-2.2432	-17.9286	67.03
-2.1671	-18.3275	67.02
-2.0389	-18.7095	67
-2.0617	-18.8629	66.95
-2.204	-18.9405	66.8
-2.2704	-18.9708	66.7
-2.2975	-19.0324	66.66
-2.2659	-18.9457	66.6
-2.1882	-18.9182	66.55
-2.0642	-19.0457	66.67
-1.947	-19.1802	66.84
-1.8792	-19.2827	66.84
-1.864	-19.3493	66.83
-1.7239	-19.4983	66.87
-1.5656	-19.6485	66.88
-1.5095	-19.8178	66.83
-1.3586	-20.0394	66.83
-1.2115	-20.2039	66.84
-0.9672	-20.3259	66.85
-0.8052	-20.499	66.86
-0.6733	-20.6691	66.87
-0.74	-20.8316	66.89
-0.8074	-20.887	66.86
-0.9617	-20.965	66.75
-0.9838	-21.1196	66.73
-0.9414	-21.2762	66.79
-0.9594	-21.3591	66.84
-1.0344	-21.3848	66.83
-1.0301	-21.4033	66.88
-0.9882	-21.4908	66.92
-1.0364	-21.5507	66.95
-1.1562	-21.6124	66.92
-1.2047	-21.785	66.88
-1.1698	-21.9905	66.92
-1.233	-22.1329	66.9
-1.3307	-22.2287	66.86
-1.3835	-22.2773	66.82
-1.4507	-22.4289	66.8
-1.5368	-22.5952	66.78
-1.7164	-22.6752	66.79
-1.8179	-22.6594	66.79
-1.8951	-22.7599	66.84
-1.9689	-22.8554	66.88
-2.1526	-22.9512	66.86
-2.3376	-23.0371	66.8
-2.5181	-23.1209	66.78
-2.6594	-23.2126	66.81
-2.8378	-23.1947	66.86
-3.0035	-23.1685	66.84
-3.078	-23.1391	66.86
-3.1501	-23.0935	66.84
-3.161	-23.1646	66.84
-3.22	-23.2323	66.86
-3.2241	-23.1904	66.94
-3.2988	-23.1046	66.96
-3.3741	-23.0634	66.87
-3.4135	-23.0718	66.74
-3.4686	-23.007	66.61
-3.5396	-23.0514	66.62
-3.5055	-23.0183	66.71
-3.521	-23.1165	66.85
-3.545	-23.1972	66.97
-3.6021	-23.1941	67.03
-3.6736	-23.1121	66.95
-3.6854	-23.0382	66.87
-3.6799	-23.0714	66.75
-3.7415	-23.2251	66.7
-3.7265	-23.2998	66.77
-3.6505	-23.3495	66.79
-3.6291	-23.5088	66.83
-3.6207	-23.6382	66.84
-3.5263	-23.8365	66.83
-3.5	-24.0499	66.81
-3.4249	-24.3295	66.79
-3.3221	-24.5285	66.81
-3.1829	-24.8424	66.79
-3.0126	-25.1895	66.79
-2.7118	-25.3666	66.78
-2.4552	-25.5115	66.81
-2.2307	-25.572	66.77
-2.0842	-25.5691	66.78
-1.9797	-25.6448	66.74
-1.8829	-25.7151	66.69
-1.821	-25.6326	66.61
-1.7887	-25.4771	66.56
-1.74	-25.2956	66.59
-1.6705	-25.1847	66.7
-1.5662	-25.2083	66.86
-1.4669	-25.1387	66.99
-1.4017	-25.1077	67.1
-1.4004	-25.1838	67.17
-1.4637	-25.1395	67.19
-1.5351	-25.0011	66.97
-1.6288	-24.7685	66.81
-1.6619	-24.5956	66.69
-1.6817	-24.4399	66.67
-1.7187	-24.3762	66.71
-1.744	-24.4242	66.75
-1.8139	-24.4885	66.8
-1.8722	-24.5438	66.88
-1.9366	-24.4529	66.86
-2.0396	-24.355	66.8
-2.1348	-24.3166	66.76
-2.2519	-24.3002	66.73
-2.3899	-24.2721	66.77
-2.5397	-24.1292	66.8
-2.6634	-24.0092	66.82
-2.7072	-23.9753	66.86
-2.8238	-23.9218	66.85
-2.9047	-23.8508	66.8
-2.9693	-23.6927	66.8
-3.0954	-23.5783	66.75
-3.2039	-23.5497	66.77
-3.2955	-23.5096	66.82
-3.4017	-23.5233	66.88
-3.4656	-23.433	66.88
-3.5522	-23.345	66.88
-3.6572	-23.2263	66.89
-3.7905	-23.1632	66.85
-3.941	-23.183	66.84
-4.0633	-23.1346	66.8
-4.1698	-23.0717	66.72
-4.2398	-23.0262	66.68
-4.3363	-23.0185	66.7
-4.4115	-23.0732	66.76
-4.4583	-23.0293	66.86
-4.5081	-22.8998	66.91
-4.5472	-22.8152	66.89
-4.6263	-22.8343	66.88
-4.6575	-22.8153	66.8
-4.7064	-22.8645	66.8
-4.7326	-22.8888	66.86
-4.7597	-22.8865	66.84
-4.8063	-22.9118	66.82
-4.8078	-22.8918	66.8
-4.8826	-22.9317	66.8
-4.9688	-22.9647	66.8
-5.02	-22.9894	66.81
-5.0486	-22.9473	66.84
-5.1455	-22.8988	66.85
-5.2555	-22.8555	66.83
-5.3094	-22.7549	66.82
-5.4111	-22.6801	66.82
-5.4714	-22.5668	66.82
-5.511	-22.4591	66.85
-5.5421	-22.4259	66.84
-5.5245	-22.3288	66.87
-5.4831	-22.3627	66.88
-5.4388	-22.3909	66.91
-5.3002	-22.3263	66.92
-5.2014	-22.3479	66.88
-5.0733	-22.2949	66.79
-4.9136	-22.2893	66.65
-4.7995	-22.3753	66.61
-4.5876	-22.4928	66.68
-4.4229	-22.605	66.79
-4.2377	-22.6701	66.87
-4.0959	-22.6488	66.93
-3.9963	-22.7109	66.9
-3.8479	-22.8122	66.86
-3.6823	-22.94	66.78
-3.6005	-23.0927	66.76
-3.5016	-23.2234	66.77
-3.3693	-23.4625	66.77
-3.1607	-23.7865	66.79
-2.987	-24.0515	66.79
-2.8365	-24.3668	66.77
-2.6436	-24.6927	66.77
-2.4774	-24.9308	66.77
-2.277	-25.1735	66.79
-2.0697	-25.3487	66.79
-1.9559	-25.4845	66.82
-1.8201	-25.7247	66.81
-1.6654	-25.9049	66.82
-1.4504	-26.1472	66.83
-1.1794	-26.3321	66.84
-0.9945	-26.5903	66.85
-0.7537	-26.8287	66.85
-0.5989	-27.0541	66.87
-0.4331	-27.2643	66.92
-0.2746	-27.5638	66.91
-0.1872	-27.8273	66.87
-0.0998	-28.1119	66.85
0.0135	-28.3514	66.87
0.0816	-28.6026	66.93
0.0519	-28.7745	67
-0.0748	-28.9956	67.08
-0.1602	-29.1556	67.11
-0.1631	-29.1596	66.86
-0.1243	-29.0801	66.45
-0.0592	-29.0905	66.24
-0.0737	-29.2477	66.24
-0.1451	-29.6215	66.54
-0.006	-29.9677	66.83
0.0503	-30.1821	66.96
0.0958	-30.3118	66.95
0.1946	-30.5289	66.89
0.2525	-30.7982	66.82
0.2693	-31.109	66.77
0.3484	-31.3274	66.82
0.3904	-31.507	66.82
0.4973	-31.6549	66.73
0.1741	-31.8913	66.4
0.1608	-32.3207	66.38
-0.1185	-33.1529	66.23
-0.2843	-34.2855	66.27
-0.3491	-35.1039	66.33
-0.3488	-36.1275	66.46
-0.5062	-37.2454	66.61
-0.6147	-38.1663	66.77
-0.7085	-38.8926	66.94
-0.9221	-39.38	67.13
-0.9575	-39.5189	67.28
-0.9318	-39.2003	67.39
-0.8837	-38.9502	67.48
-0.8085	-38.565	67.3
-0.696	-38.2729	66.95
-0.5656	-38.0715	66.98
-0.4277	-37.954	66.92
-0.3905	-37.9064	66.79
-0.3154	-37.9208	66.71
-0.2393	-38.0867	66.57
-0.19	-38.1555	66.52
-0.0474	-38.0761	66.58
0.1617	-38.1849	66.87
0.2283	-38.2045	66.98
0.2628	-38.1515	66.86
0.2598	-38.0348	66.74
0.2188	-37.878	66.62
0.1999	-37.7363	66.56
0.0684	-37.6882	66.48
-0.1541	-37.6525	66.45
-0.3163	-37.6582	66.48
-0.3956	-37.6179	66.59
-0.599	-37.4232	66.77
-0.693	-37.2433	66.88
-0.8319	-37.0649	66.94
-1.0207	-36.7904	66.9
-1.2588	-36.5701	66.81
-1.5644	-36.358	66.77
-1.971	-36.0669	66.77
-2.279	-35.763	66.8
-2.4777	-35.461	66.85
-2.6071	-35.0141	66.85
-2.8347	-34.5879	66.82
-3.0674	-34.0777	66.87
-3.2822	-33.5725	66.98
-3.4244	-33.0175	67.11
-3.5639	-32.4319	67.13
-3.8084	-31.8624	67.07
-4.1249	-31.3228	66.99
-4.4061	-30.8326	66.89
-4.7066	-30.3067	66.8
-4.8684	-29.7949	66.71
-5.0232	-29.2088	66.62
-5.1676	-28.7441	66.58
-5.3411	-28.2618	66.55
-5.5134	-27.9626	66.53
-5.6937	-27.6771	66.55
-5.7538	-27.4847	66.56
-5.7715	-27.2756	66.63
-5.709	-27.1947	66.67
-5.6694	-27.1589	66.65
-5.5797	-26.9789	66.65
-5.4931	-26.8442	66.71
-5.4681	-26.735	66.94
-5.4494	-26.6746	67.19
-5.5061	-26.5852	67.33
-5.6537	-26.4252	67.41
-5.8862	-26.2488	67.35
-6.0525	-25.9744	67.15
-6.3525	-25.5431	66.95
-6.5405	-25.3265	66.82
-6.7201	-25.258	66.83
-6.8149	-25.3088	66.86
-6.9027	-25.2797	66.84
-7.0244	-25.2785	66.83
-7.092	-25.3407	66.79
-7.2017	-25.4326	66.77
-7.2474	-25.407	66.8
-7.2826	-25.3605	66.87
-7.3527	-25.4009	66.91
-7.3986	-25.5176	66.93
-7.4644	-25.6623	66.94
-7.5729	-25.754	66.94
-7.681	-25.7895	66.94
-7.7821	-25.8637	66.91
-7.8432	-25.9557	66.86
-7.9043	-26.0278	66.85
-7.9555	-26.2533	66.85
-7.9961	-26.3966	66.92
-7.9521	-26.6047	67
-7.9606	-26.7668	67.02
-7.9492	-26.8245	67.02
-7.9437	-26.8683	66.93
-7.9363	-26.7845	66.84
-7.9067	-26.7815	66.73
-7.9541	-26.7748	66.68
-8.0206	-26.8497	66.69
-8.0342	-26.9412	66.7
-8.0137	-27.1079	66.74
-7.9865	-27.3335	66.87
-7.9516	-27.5703	66.94
-7.9729	-27.8165	66.91
-7.9297	-28.0055	66.88
-7.8724	-28.198	66.89
-7.8199	-28.384	66.88
-7.7853	-28.7323	66.84
-7.7395	-29.1255	66.83
-7.658	-29.5395	66.74
-7.5017	-30.0542	66.71
-7.3771	-30.7124	66.69
-7.268	-31.4603	66.73
-7.1789	-32.1438	66.73
-7.0155	-32.6078	66.58
-6.8855	-32.9263	66.55
-6.7716	-33.3572	66.66
-6.6845	-33.8041	66.77
-6.7155	-34.3622	66.89
-6.7221	-34.659	66.97
-6.713	-34.7198	67.06
-6.551	-34.8648	67.11
-6.5576	-34.9537	67.07
-6.5821	-35.1544	66.84
-6.6076	-35.2898	66.76
-6.5564	-35.3951	66.74
-6.5512	-35.4324	66.76
-6.5665	-35.4652	66.75
-6.5266	-35.5393	66.73
-6.4508	-35.5649	66.7
-6.3642	-35.6879	66.65
-6.2407	-35.8194	66.68
-6.125	-35.8999	66.76
-6.05	-35.9119	66.8
-6.0117	-35.8621	66.81
-5.9399	-35.8519	66.77
-5.9007	-35.9115	66.74
-5.8175	-35.9219	66.75
-5.7571	-35.8296	66.76
-5.6513	-35.8239	66.72
-5.6018	-35.7484	66.78
-5.4018	-35.5999	66.85
-5.3454	-35.4767	66.86
-5.3345	-35.1648	66.82
-5.2903	-34.9632	66.72
-5.1295	-34.7173	66.62
-4.9893	-34.5223	66.59
-4.8206	-34.2924	66.65
-4.7097	-34.1011	66.75
-4.4624	-33.8622	66.88
-4.1914	-33.5696	66.92
-3.9919	-33.1925	66.82
-3.9098	-32.8286	66.7
-3.7405	-32.4021	66.66
-3.605	-32.1013	66.77
-3.5246	-31.6944	66.92
-3.489	-31.1147	67.01
-3.4902	-30.6551	67.02
-3.3759	-30.0637	67.04
-3.2003	-29.5147	67
-3.0162	-28.8781	66.98
-2.8405	-28.1772	66.96
-2.6482	-27.459	66.97
-2.4465	-26.7026	66.93
-2.2187	-25.7482	66.91
-2.1412	-24.805	66.87
-1.9682	-23.9346	66.88
-1.9443	-22.9465	66.79
-2.0713	-22.2837	66.77
-2.1932	-21.852	66.77
-2.3759	-21.6903	66.71
-2.612	-21.6058	66.51
-2.8171	-21.5028	66.58
-2.9613	-21.6553	66.73
-3.0048	-22.0472	66.93
-2.9427	-22.405	67.04
-2.8593	-22.6194	67.15
-2.7737	-22.7381	67.13
-2.7014	-22.8121	67.05
-2.6076	-22.7895	66.84
-2.4744	-22.9807	66.63
-2.3774	-23.2911	66.56
-2.2678	-23.5208	66.68
-2.2213	-23.688	66.84
-2.183	-23.8296	66.99
-2.1664	-23.9921	67.03
-2.2274	-24.1369	66.97
-2.3178	-24.1891	66.94
-2.342	-24.2004	66.88
-2.4629	-24.3217	66.83
-2.5479	-24.4736	66.85
-2.6113	-24.7482	66.83
-2.7862	-25.0334	66.84
-2.9471	-25.3639	66.81
-3.1412	-25.6207	66.81
-3.2874	-25.949	66.78
-3.4942	-26.2449	66.75
-3.7099	-26.6812	66.68
-3.9795	-26.9973	66.68
-4.1251	-27.2863	66.74
-4.3045	-27.6784	66.79
-4.4108	-28.1357	66.87
-4.5406	-28.6732	66.92
-4.7074	-29.3064	66.96
-4.938	-29.9615	67
-5.221	-30.5612	66.99
-5.5429	-31.1088	67.01
-5.7866	-31.7471	66.97
-6.0019	-32.4174	66.96
-6.3138	-33.0757	66.92
-6.6092	-33.8007	66.85
-7.1311	-34.5447	66.81
-7.4229	-35.1937	66.76
-7.5311	-35.7761	66.71
-7.5743	-36.2931	66.64
-7.5294	-36.7631	66.62
-7.5938	-37.0865	66.57
-7.5766	-37.4727	66.61
-7.6287	-37.6905	66.57
-7.569	-37.933	66.66
-7.6258	-38.3183	66.71
-7.717	-38.6308	66.66
-7.7521	-38.9487	66.6
-7.7423	-39.184	66.65
-7.8244	-39.3617	66.68
-7.8052	-39.6176	66.74
-7.8476	-39.8022	66.83
-7.9417	-39.9713	66.88
-8.019	-40.0372	66.93
-8.0429	-40.1668	66.94
-8.0456	-40.1879	66.92
-8.0808	-40.1917	66.81
-8.1011	-40.2393	66.73
-8.1031	-40.2862	66.68
-8.134	-40.2142	66.67
-8.1739	-40.21	66.69
-8.1323	-40.165	66.72
-8.1159	-40.0625	66.77
-8.1245	-39.9099	66.8
-8.1437	-39.7705	66.73
-8.1378	-39.5537	66.73
-8.0755	-39.382	66.72
-8.0199	-39.0568	66.72
-7.9577	-38.6444	66.76
-7.9355	-38.0979	66.87
-7.9049	-37.5834	66.9
-7.8576	-36.917	66.91
-7.7596	-36.2572	66.87
-7.5864	-35.5962	66.76
-7.3567	-35.0018	66.72
-7.1605	-34.5605	66.78
-7.0942	-34.1639	66.9
-7.0631	-33.6987	66.93
-7.0362	-32.9335	66.93
-6.986	-32.0862	66.9
-6.8372	-31.1681	66.89
-6.6775	-30.227	66.87
-6.4863	-29.2819	66.92
-6.2928	-28.3128	66.94
-6.0056	-27.2788	66.94
-5.7501	-26.149	66.96
-5.5504	-25.0589	66.93
-5.2293	-24.1143	66.92
-5.0131	-23.273	66.9
-4.7153	-22.4316	66.8
-4.3777	-21.6781	66.73
-4.1724	-20.8743	66.69
-3.9603	-20.103	66.64
-3.7233	-19.4444	66.62
-3.528	-18.9078	66.66
-3.3356	-18.3547	66.72
-3.1665	-17.8919	66.77
-2.9863	-17.2002	66.84
-2.7886	-16.4557	66.89
-2.5533	-15.8041	66.95
-2.2473	-15.2865	66.99
-1.9268	-14.7951	67.02
-1.6328	-14.2479	67.06
-1.3583	-13.6287	67.09
-1.1099	-13.1232	67.09
-0.8132	-12.5919	67.09
-0.5911	-12.06	67.09
-0.436	-11.603	67.04
-0.209	-11.3508	67.06
0.1159	-11.1013	66.98
0.4331	-10.8416	66.97
0.6639	-10.7143	67.02
0.8669	-10.7822	66.98
1.0214	-10.9053	66.95
1.1541	-11.042	66.91
1.2526	-11.2245	66.89
1.3523	-11.5623	66.86
1.4111	-11.8966	66.95
1.4267	-12.2241	66.97
1.4326	-12.6899	66.96
1.4168	-13.1866	66.93
1.3151	-13.8204	66.91
1.1832	-14.5385	66.9
1.0797	-15.2611	66.97
0.8764	-16.0264	66.99
0.6436	-16.7557	66.99
0.4932	-17.3597	66.95
0.2794	-18.0155	66.88
0.0315	-18.7264	66.83
-0.1305	-19.4792	66.81
-0.2596	-20.0405	66.83
-0.3512	-20.5711	66.8
-0.4123	-21.2311	66.69
-0.4469	-21.9853	66.65
-0.5226	-22.8094	66.67
-0.6361	-23.5212	66.72
-0.8278	-24.3405	66.78
-1.0419	-25.1416	66.82
-1.2932	-25.9469	66.87
-1.6638	-26.7394	66.92
-1.953	-27.3546	66.95
-2.2867	-28.0738	66.96
-2.5526	-28.7256	66.99
-2.6893	-29.4816	66.95
-2.6513	-30.1675	66.89
-2.6297	-30.7997	66.9
-2.6576	-31.4619	66.88
-2.7719	-32.2175	66.85
-2.9591	-33.1088	66.86
-3.1973	-34.0207	66.82
-3.4747	-34.9065	66.83
-3.7799	-35.806	66.8
-3.9744	-36.66	66.75
-4.0557	-37.5684	66.71
-4.1152	-38.486	66.65
-4.2783	-39.4551	66.63
-4.3803	-40.5667	66.61
-4.5274	-41.462	66.61
-4.6089	-42.0535	66.59
-4.6625	-42.4491	66.61
-4.7084	-42.7619	66.64
-4.6567	-43.1803	66.71
-4.6892	-43.6686	66.76
-4.7038	-44.0285	66.69
-4.6621	-44.259	66.68
-4.5237	-44.2907	66.73
-4.3594	-44.3493	66.77
-4.1871	-44.506	66.81
-3.9924	-44.7026	66.86
-3.7623	-44.9293	66.87
-3.6374	-45.1774	66.88
-3.4772	-45.2932	66.85
-3.4396	-45.4477	66.83
-3.4684	-45.4895	66.78
-3.5732	-45.5493	66.7
-3.6704	-45.5817	66.71
-3.7786	-45.5915	66.72
-3.9509	-45.3995	66.68
-4.1729	-45.1894	66.62
-4.3589	-44.9691	66.61
-4.4904	-44.6379	66.58
-4.608	-44.214	66.59
-4.682	-43.8841	66.63
-4.7469	-43.5767	66.75
-4.7709	-43.244	66.86
-4.7517	-42.919	66.88
-4.7672	-42.4642	66.85
-4.8681	-41.8983	66.77
-4.9193	-41.0781	66.73
-4.8716	-40.1808	66.77
-4.786	-39.2329	66.87
-4.6916	-38.5071	66.93
-4.694	-37.913	66.98
-4.696	-37.2513	66.99
-4.6557	-36.4204	66.97
-4.6509	-35.4884	66.93
-4.6136	-34.5022	66.87
-4.6364	-33.5709	66.81
-4.6174	-32.5333	66.76
-4.5638	-31.2916	66.74
-4.4262	-30.0866	66.73
-4.292	-28.9444	66.73
-4.1516	-27.8405	66.7
-4.0992	-26.9881	66.69
-4.0658	-26.1892	66.6
-4.002	-25.3988	66.59
-3.8065	-24.4838	66.58
-3.6053	-23.4667	66.62
-3.4067	-22.6443	66.68
-3.3403	-22.0094	66.79
-3.2369	-21.3444	66.91
-3.1548	-20.4016	66.99
-3.0894	-19.3058	67.05
-2.982	-18.3094	67.13
-2.8892	-17.5017	67.2
-2.7594	-16.856	67.25
-2.6753	-16.2444	67.28
-2.6084	-15.5755	67.24
-2.5375	-14.798	67.23
-2.4683	-13.9417	67.16
-2.4413	-13.2962	67.03
-2.3459	-12.6913	66.92
-2.21	-11.9076	66.79
-2.1042	-11.4101	66.75
-2.0349	-11.0687	66.72
-1.9894	-10.8409	66.61
-1.9377	-10.7464	66.58
-1.8825	-10.7985	66.69
-1.7507	-10.9452	66.87
-1.7111	-11.2037	66.93
-1.7057	-11.5124	66.94
-1.7075	-11.9183	66.97
-1.619	-12.395	66.99
-1.5797	-12.8934	66.99
-1.5489	-13.4335	66.9
-1.4385	-14.0531	66.86
-1.4095	-14.868	66.82
-1.3343	-15.8232	66.83
-1.345	-16.9712	66.8
-1.2989	-18.3281	66.75
-1.249	-19.7074	66.7
-1.3027	-20.7335	66.59
-1.3691	-21.5153	66.47
-1.416	-22.6926	66.55
-1.5351	-24.1854	66.73
-1.7506	-25.9891	66.85
-1.9741	-27.5042	66.98
-2.0818	-28.4955	67
-1.9899	-29.0813	66.99
-2.0061	-29.7012	67.14
-1.9286	-30.4462	67.14
-1.921	-31.159	67.02
-1.9817	-31.9068	66.86
-2.04	-32.4755	66.84
-2.0108	-32.878	66.89
-1.9995	-33.144	66.85
-2.0106	-33.4538	66.81
-1.9547	-33.7346	66.74
-1.9051	-34.1583	66.7
-1.9012	-34.6218	66.63
-1.9	-35.0483	66.6
-1.8312	-35.4927	66.57
-1.7883	-35.8815	66.57
-1.7004	-36.2021	66.57
-1.5861	-36.4425	66.59
-1.6067	-36.8861	66.6
-1.6437	-37.2709	66.56
-1.7561	-37.6509	66.51
-1.9384	-38.1367	66.53
-2.0707	-38.6229	66.58
-2.077	-39.2393	66.68
-2.1798	-40.0034	66.79
-2.2494	-40.8925	66.86
-2.308	-41.7486	66.92
-2.4168	-42.5558	66.93
-2.4384	-43.2431	66.99
-2.5029	-43.9896	66.98
-2.5111	-44.6787	66.99
-2.6218	-45.0891	66.99
-2.805	-45.364	66.96
-2.9734	-45.5657	66.94
-3.1001	-45.6187	66.86
-3.0857	-45.663	66.75
-3.0618	-45.7012	66.69
-3.0604	-45.7751	66.63
-3.0008	-45.7717	66.61
-2.9911	-45.7935	66.57
-2.9947	-45.734	66.49
-2.9084	-45.3404	66.42
-2.9184	-44.9013	66.4
-2.8799	-44.3683	66.38
-2.8143	-43.6524	66.49
-2.6973	-43.0937	66.67
-2.6468	-42.2881	66.7
-2.5786	-41.1901	66.62
-2.597	-40.196	66.64
-2.6463	-39.4418	66.83
-2.7761	-38.6384	66.96
-2.8493	-37.7601	66.99
-2.9082	-36.7689	67.03
-2.9622	-35.712	67
-2.9991	-34.7996	67.01
-3.0217	-34.0362	66.99
-3.1252	-33.3494	66.9
-3.1381	-32.5022	66.85
-3.1302	-31.643	66.86
-3.1796	-30.7325	66.84
-3.2406	-29.6934	66.83
-3.2763	-28.6077	66.79
-3.2555	-27.4983	66.77
-3.2572	-26.1334	66.68
-3.256	-24.8875	66.65
-3.2915	-23.488	66.66
-3.248	-21.9352	66.68
-3.114	-20.1158	66.64
-3.0517	-18.3891	66.68
-3.0316	-16.8742	66.77
-3.0339	-15.3769	66.86
-2.9927	-14.1065	66.9
-2.9368	-12.9209	66.92
-2.8499	-11.9177	66.95
-2.7724	-11.1169	67.01
-2.6945	-10.3528	67.08
-2.4607	-9.7046	67.11
-2.2458	-9.0741	67.14
-2.0676	-8.4881	67.2
-2.006	-7.9681	67.21
-1.9811	-7.6096	67.22
-1.8667	-7.2729	67.22
-1.7941	-6.898	67.2
-1.7557	-6.567	67.13
-1.8377	-6.3864	66.99
-1.8212	-6.1548	66.93
-1.7922	-5.9284	66.93
-1.7715	-5.6916	66.88
-1.8234	-5.3625	66.79
-1.8332	-5.1673	66.71
-1.8644	-5.1297	66.66
-1.7859	-5.0902	66.65
inclinaison X	inclinaison Y
0.2991	0.2991
0.2659	0.1994
0.2659	0.133
0.3989	0.1662
0.3656	0.133
0.2659	0.1994
0.2659	0.0997
0.3324	0.0997
0.2991	0.2327
0.2659	0.2991
0.3324	0.1994
0.3656	0.133
0.2991	0.2991
0.4653	0.133
0.5651	0.2991
0.5318	0.3656
0.4321	0.4653
0.3989	0.4653
0.6315	0.698
0.6648	0.7977
0.5983	0.4986
0.4321	0.3989
0.4986	0.3989
0.4986	0.4986
0.4653	0.5318
0.4321	0.3656
0.3989	0
0.1994	0.0665
0.2991	0.2991
0.3989	0.3656
0.4653	0.2659
0.4321	0.1994
0.2327	0.1994
0.2991	0.1994
0.3324	0.2659
0.2659	0.0665
0.3324	0.1662
0.4653	0.3656
0.4986	0.698
0.5983	0.5651
0.4653	0.3324
0.3324	0.0997
0.1662	0.2327
0.3324	0.3324
0.4321	0.3656
0.4321	0.4653
0.2659	0.2327
0.1994	-0.0665
0.1662	-0.0665
0.3989	0.133
0.3989	0.2991
0.3989	0.3989
0.3324	0.2991
0.2991	0.0332
0.2991	0.1662
0.2991	0.0665
0.1994	0.2659
0.3324	0.4321
0.3656	0.5318
0.4653	0.3324
0.3656	0.133
0.3324	0.1994
0.2327	0.3324
0.3989	0.3324
0.5983	0.4321
0.4986	0.3656
0.3324	0.2659
0.3989	0.1994
0.7313	0.0997
0.7645	0.2327
0.4986	0.3656
0.4321	0.1662
0.6315	0.2327
0.7313	0.1662
0.698	0.2659
0.4321	0.2327
0.5651	0.1994
0.7313	0.1662
0.698	0.2659
0.5318	0.2659
0.5651	0.1662
0.6315	0.1662
0.6315	0.2991
0.6648	0.2327
0.5651	0.2327
0.5651	0.1994
0.6648	0.1662
0.5983	0.2659
0.6648	0.2659
0.6648	0.2327
0.5983	0.1994
0.5651	0.2327
0.6648	0.133
0.5983	0.2991
0.5983	0.1994
0.6315	0.2327
0.5651	0.1994
0.5983	0.2659
0.6648	0.1994
0.5983	0.1662
0.5318	0.1662
0.5318	0.2659
0.6315	0.1994
0.6648	0.1662
0.5983	0.2327
0.5983	0.1662
0.5983	0.2327
0.5983	0.2327
0.6315	0.2659
0.6315	0.0997
0.6315	0.2659
0.6315	0.2991
0.5983	0.1662
0.5651	0.2327
0.5318	0.2327
0.5983	0.2659
0.5983	0.1994
0.5318	0.2659
0.5983	0.2327
0.6648	0.1994
0.6315	0.1662
0.5983	0.2327
0.5318	0.1662
0.5651	0.2991
0.6648	0.2327
0.5318	0.1994
0.5651	0.1994
0.5983	0.2327
0.5983	0.2327
0.5651	0.2327
0.6315	0.1994
0.5318	0.1662
0.5651	0.2327
0.5651	0.2659
0.6315	0.2327
0.6315	0.1662
0.5983	0.2327
0.5983	0.2327
0.6648	0.133
0.5318	0.1662
0.5983	0.1994
0.5651	0.3324
0.6315	0.2659
0.6315	0.1662
0.6648	0.0332
0.4653	0.1994
0.1994	0.4653
0.4653	0.6648
0.831	0.6315
0.6648	0.3324
0.3989	0.1662
0.3324	0.1994
0.5651	0.133
0.9972	0.3656
0.8975	0.4321
0.5318	0.2659
0.4321	0.133
0.6315	-0.2659
0.831	-0.2659
0.7645	0.133
0.6648	0.2327
0.6315	0.1994
0.698	-0.0665
0.7313	0.0332
0.6648	0.0665
0.5651	0.1994
0.5983	0.1994
0.6648	0.133
0.6315	0.0665
0.4986	0.1994
0.5983	0.1662
0.6315	0.1662
0.6315	0.1994
0.5318	0.2659
0.6315	0.1662
0.6648	0.0997
0.6315	0.0997
0.5651	0.1994
0.5983	0.1994
0.698	0.2327
0.4986	0.2327
0.5318	0.2327
0.5651	0.2991
0.6315	0.3324
0.5983	0.3656
0.5651	0.3656
0.4986	0.3324
0.5983	0.2327
0.6315	0.1994
0.6648	0.3656
0.5983	0.3989
0.5651	0.2659
0.5318	0.2659
0.5983	0.2659
0.6648	0.2991
0.5318	0.2659
0.5318	0.2991
0.5983	0.1994
0.5983	0.2659
0.5983	0.3324
0.5983	0.2327
0.4986	0.3656
0.4653	0.2991
0.4653	0.2327
0.4653	0.2327
0.3656	0.2327
0.3989	0.698
0.6648	1.0637
0.7313	0.8975
0.6315	0.6648
0.3656	0.3324
0.2659	0.3989
0.3989	0.5983
0.6315	0.6648
0.698	0.8642
0.7645	0.5983
0.698	0.2327
0.6315	0.1994
0.4986	0.3656
0.698	0.3989
0.831	0.3989
0.7977	0.4653
0.7313	0.4321
0.7313	0.3656
0.8642	0.3656
0.831	0.3656
0.7645	0.2327
0.7645	0.3324
0.7645	0.698
0.7645	0.831
0.8975	0.6315
0.7645	0.4321
0.5983	0.6315
0.7313	0.5983
0.8642	0.6315
0.7313	0.6648
0.6315	0.3989
0.5651	0.2991
0.3656	0
0.6315	0.133
0.6648	0.2659
0.6315	0.5651
0.5983	0.4653
0.5983	0.2659
0.6315	0.0997
0.6648	0.3989
0.698	0.5318
1.0969	0.9307
1.1302	0.9639
0.831	0.7977
0.7645	0.5983
0.698	0.4653
0.8642	0.698
0.9639	0.8642
0.8642	0.8642
0.7645	0.7313
0.6648	0.2327
0.4653	0
0.4321	0.0997
0.4653	0.1994
0.6315	0.1662
0.6315	0.0997
0.3656	-0.133
0.3656	-0.1994
0.4653	0.0665
0.5651	0.1662
0.7313	0.2659
0.5983	0.4653
0.7645	0.6648
0.7313	0.6648
0.7313	0.6315
0.7977	0.831
0.831	0.9639
0.698	0.9307
0.4986	0.8642
0.6648	0.698
0.7313	0.831
0.7645	0.8642
0.6648	0.9639
0.6315	0.5983
0.6315	0.1662
0.6648	-0.0665
0.4321	0.0997
0.5651	0.133
0.6648	-0.0332
0.5651	0.0332
0.5318	-0.0997
0.4321	-0.0997
0.4321	0.3324
0.6315	0.7645
0.7977	1.1302
0.8975	0.9972
0.6315	0.5318
0.3656	0.0997
0.4321	0.3324
0.5983	0.8642
0.831	1.1634
0.8642	1.4294
0.698	1.0969
0.5651	0.6648
0.4986	0.2327
0.4653	0.2659
0.6648	0.2991
0.6648	-0.0997
0.4986	-0.2991
0.3989	-0.2659
