# Supplementary material for: Postural Control Can Be Well Maintained by Healthy, Young Adults in Difficult Visual Task, Even in Sway-Referenced Dynamic Conditions
Source: PLoS One. 2016 Oct 13;11(10):e0164400. doi: 10.1371/journal.pone.0164400 (PMC5063355; doi:10.1371/journal.pone.0164400)
Supplement: S2 File — (ZIP) [file pone.0164400.s002.zip › DATA_FRAMIRAL/S01A_FREE_MOBILE_I11.xls]

## Sheet: S01_MTT_201503251355_
gravite X	gravite Y	Poids
-10.8758	-17.7826	66.98
-10.8839	-17.5146	66.98
-10.9528	-17.125	66.98
-11.0196	-16.8549	66.99
-10.9933	-16.6701	66.97
-11.0379	-16.5978	66.98
-11.0476	-16.5069	66.99
-11.0439	-16.4025	66.94
-10.9825	-16.3064	66.91
-10.8748	-16.3232	66.93
-10.6875	-16.5235	66.87
-10.6111	-16.7204	66.9
-10.4898	-16.9248	66.95
-10.3352	-17.1931	66.95
-10.1738	-17.5411	66.95
-10.0213	-17.9359	66.93
-9.8739	-18.4704	66.9
-9.7274	-18.9177	66.89
-9.4964	-19.4744	66.89
-9.2246	-20.0685	66.91
-8.9352	-20.7087	66.93
-8.6289	-21.4213	66.93
-8.3511	-22.2223	66.91
-8.1541	-23.0725	66.96
-7.9717	-23.9639	67.09
-7.8528	-24.7436	67.05
-7.9639	-25.4326	66.81
-8.0322	-26.4105	66.6
-7.9433	-27.7937	66.51
-7.7289	-29.2311	66.52
-7.3663	-30.7271	66.61
-6.9406	-32.1604	66.67
-6.5902	-33.5004	66.74
-6.2716	-34.6887	66.77
-6.0073	-35.7676	66.82
-5.8567	-36.6968	66.83
-5.7216	-37.5579	66.88
-5.672	-38.1417	66.91
-5.6534	-38.7216	66.93
-5.7608	-39.2075	66.92
-5.8546	-39.6151	66.9
-5.86	-39.8895	66.95
-5.784	-40.1992	66.95
-5.7708	-40.4048	66.92
-5.8197	-40.5803	66.86
-5.9127	-40.8289	66.86
-5.9807	-40.8081	66.85
-6.0844	-40.8314	66.78
-6.1184	-40.8384	66.73
-6.1988	-40.8892	66.67
-6.2923	-41.0791	66.63
-6.4507	-41.2942	66.61
-6.6778	-41.3533	66.64
-6.9209	-41.4375	66.69
-7.1582	-41.5354	66.75
-7.3982	-41.6725	66.78
-7.6078	-41.9233	66.82
-7.8708	-42.0486	66.84
-8.1923	-42.1307	66.85
-8.5021	-42.3696	66.91
-8.7898	-42.5502	66.97
-8.9983	-42.8553	66.94
-9.2373	-43.1024	66.85
-9.5214	-43.3185	66.8
-9.8228	-43.5951	66.73
-10.1726	-43.711	66.67
-10.535	-43.7154	66.59
-10.863	-43.4873	66.5
-11.2608	-43.2041	66.52
-11.6811	-42.9141	66.56
-12.2209	-42.6327	66.62
-12.7219	-42.1528	66.65
-13.0158	-41.6402	66.61
-13.2858	-41.0855	66.53
-13.4485	-40.5114	66.43
-13.5383	-39.8384	66.39
-13.5393	-39.2499	66.41
-13.4199	-38.5386	66.56
-13.3995	-37.8774	66.65
-13.3456	-37.1462	66.79
-13.4029	-36.4957	66.91
-13.7168	-35.6497	66.94
-14.0605	-34.7505	66.9
-14.4458	-33.8905	66.9
-14.8909	-33.1529	66.94
-15.3908	-32.3941	67.06
-15.83	-31.7781	67.27
-16.113	-31.1109	67.38
-16.4088	-30.2587	67.39
-16.7391	-29.4279	67.28
-17.1808	-28.5869	67.06
-17.587	-27.8712	66.95
-17.9943	-27.1423	66.83
-18.3257	-26.4644	66.6
-18.6798	-25.7878	66.49
-18.9847	-25.0523	66.53
-19.2033	-24.2473	66.63
-19.366	-23.4693	66.67
-19.5625	-22.4541	66.69
-19.8925	-21.3448	66.72
-20.2726	-20.285	66.77
-20.5274	-19.1891	66.84
-20.8288	-18.0969	66.9
-21.1008	-17.0518	66.95
-21.2085	-16.1344	67.05
-21.3519	-15.3767	67.08
-21.4031	-14.6592	67.12
-21.521	-13.9934	67.08
-21.6158	-13.3302	67.01
-21.7032	-12.5912	66.98
-21.7044	-12.0013	67.01
-21.7712	-11.4812	66.98
-21.7533	-11.2016	66.91
-21.7327	-11.0989	66.82
-21.7721	-11.0088	66.74
-21.863	-10.9514	66.69
-21.8915	-11.0089	66.65
-21.7974	-11.2074	66.62
-21.5843	-11.5507	66.82
-21.3699	-11.8881	66.93
-21.1706	-12.1972	66.99
-21.0025	-12.4248	67.05
-20.7205	-12.7452	67.03
-20.4928	-13.0366	66.96
-20.3294	-13.309	66.94
-20.1432	-13.6083	66.82
-19.8844	-13.7861	66.75
-19.5049	-14.0507	66.81
-19.0811	-14.3141	66.93
-18.7024	-14.4502	66.97
-18.2969	-14.4266	66.93
-18.0041	-14.3808	66.83
-17.7221	-14.5678	66.78
-17.3899	-14.7171	66.72
-17.0593	-15.053	66.69
-16.6062	-15.5653	66.72
-16.0951	-15.946	66.76
-15.6006	-16.298	66.75
-15.0705	-16.7398	66.76
-14.4069	-17.3148	66.74
-13.7269	-17.974	66.73
-13.0774	-18.6768	66.74
-12.4046	-19.4876	66.74
-11.7503	-20.4582	66.74
-11.0572	-21.5244	66.8
-10.3934	-22.5569	66.87
-9.7546	-23.579	66.91
-9.1127	-24.521	66.94
-8.5731	-25.2988	66.98
-8.0253	-25.9295	67.01
-7.4992	-26.4458	67.01
-7.0349	-26.8581	67.03
-6.5932	-27.2476	67.02
-6.14	-27.7193	67.01
-5.7611	-28.1098	67
-5.3108	-28.4973	66.95
-4.8359	-28.9977	66.91
-4.4065	-29.6882	66.84
-3.8735	-30.2998	66.73
-3.3007	-30.9483	66.62
-2.7135	-31.4886	66.57
-2.2154	-31.9813	66.53
-1.7504	-32.4271	66.52
-1.2738	-32.8124	66.54
-0.8959	-33.1693	66.51
-0.5444	-33.443	66.47
-0.1091	-33.8368	66.47
0.2167	-34.2119	66.47
0.5717	-34.5955	66.54
0.9704	-34.9154	66.64
1.4624	-35.1599	66.7
1.9757	-35.4723	66.78
2.4952	-35.7306	66.86
2.9202	-35.8701	66.92
3.3693	-36.0635	67.01
3.7541	-36.242	67.09
4.0559	-36.3552	67.11
4.377	-36.3759	67.11
4.6435	-36.2781	67.09
4.9287	-36.166	66.97
5.1728	-36.1278	66.83
5.4413	-36.0777	66.71
5.5998	-36.0131	66.7
5.806	-35.9616	66.71
6.0316	-35.7771	66.74
6.1722	-35.5341	66.75
6.2933	-35.2381	66.76
6.4942	-34.9975	66.7
6.6794	-34.6746	66.64
6.8247	-34.3536	66.57
6.9038	-33.963	66.56
7.0671	-33.5015	66.53
7.1032	-32.9607	66.59
7.1145	-32.4486	66.67
7.1612	-32.0748	66.75
7.1782	-31.777	66.82
7.1841	-31.7169	66.83
7.1251	-31.6382	66.92
7.0842	-31.6021	66.98
7.0042	-31.5738	67.03
6.8731	-31.4361	66.92
6.6858	-31.2966	66.81
6.4977	-31.2331	66.81
6.3501	-31.27	66.82
6.1655	-31.1848	66.87
5.9784	-31.0777	66.9
5.782	-30.9064	66.91
5.6319	-30.5756	66.9
5.4181	-30.0864	66.92
5.2808	-29.5113	66.88
5.0642	-28.9468	66.84
4.8862	-28.3582	66.78
4.7112	-27.7134	66.73
4.4338	-27.0304	66.68
4.1957	-26.2241	66.66
3.8979	-25.4429	66.68
3.6435	-24.6282	66.73
3.3681	-23.911	66.76
3.1645	-23.1335	66.86
2.9633	-22.3696	66.92
2.7922	-21.5133	66.98
2.6646	-20.6887	67
2.4862	-19.999	67
2.2012	-19.2208	67.03
1.9768	-18.5916	67.06
1.6002	-17.8019	67.05
1.1825	-17.0095	67.03
0.7156	-16.2346	67.04
0.364	-15.3357	67.06
-0.1179	-14.4126	66.99
-0.7236	-13.6806	66.91
-1.41	-12.9712	66.79
-1.8949	-12.4372	66.68
-2.2125	-12.0152	66.68
-2.4922	-11.6809	66.67
-2.7063	-11.3011	66.72
-2.8231	-10.8455	66.77
-2.8953	-10.3676	66.9
-2.9298	-9.8918	67.03
-2.8935	-9.4362	67.05
-2.8974	-9.053	67.09
-2.8377	-8.759	67.12
-2.7214	-8.6586	67.15
-2.5368	-8.6063	67.09
-2.3226	-8.5019	67.01
-2.0899	-8.335	66.92
-1.8696	-8.2502	66.9
-1.5844	-8.2775	66.91
-1.3141	-8.4566	66.9
-0.9764	-8.6594	66.87
-0.6345	-8.875	66.81
-0.416	-9.0861	66.79
-0.2083	-9.3843	66.78
-0.0718	-9.8178	66.84
0.136	-10.3969	66.92
0.3999	-11.134	67.02
0.6298	-11.9223	67.11
0.9796	-12.8519	67.17
1.2783	-13.9069	67.18
1.5127	-14.8311	67.08
1.7901	-15.7895	66.94
2.0463	-16.8086	66.81
2.2879	-17.7384	66.59
2.5018	-18.6503	66.43
2.8147	-19.8784	66.46
3.2136	-21.1869	66.5
3.6533	-22.5362	66.55
4.0966	-23.9631	66.6
4.5036	-25.3968	66.72
4.9289	-26.7452	66.78
5.2667	-28.1402	66.89
5.5555	-29.4544	66.99
5.8227	-30.7109	67.03
6.1166	-31.6583	67.04
6.3047	-32.4054	67.02
6.5224	-32.9447	67.04
6.8046	-33.5321	67.04
7.0277	-34.1118	67.11
7.2537	-34.7716	67.08
7.5367	-35.5223	67.09
7.8748	-35.8955	67.02
8.2954	-36.1196	66.99
8.6791	-36.4239	66.95
9.0349	-36.7949	66.8
9.2774	-37.1833	66.64
9.5113	-37.7451	66.58
9.7237	-38.3027	66.53
9.9438	-38.8431	66.58
10.141	-39.372	66.61
10.3658	-39.8867	66.58
10.6589	-40.3831	66.58
10.9015	-40.7326	66.6
11.0454	-40.8978	66.62
11.2555	-41.2518	66.59
11.4247	-41.5967	66.55
11.5661	-41.9733	66.53
11.6996	-42.3998	66.53
11.8211	-42.7552	66.61
11.878	-43.1717	66.7
11.9806	-43.4671	66.81
12.0571	-43.8351	66.87
12.1997	-44.0692	66.95
12.3225	-44.0828	67.01
12.4659	-43.7347	67.08
12.6258	-43.2807	66.82
12.7024	-42.7473	66.67
12.7905	-42.295	66.56
12.9105	-41.9438	66.51
13.0314	-41.5896	66.54
13.1639	-41.1486	66.64
13.1984	-40.4617	66.77
13.1966	-39.7381	66.88
13.1514	-39.0591	66.92
13.0597	-38.5429	67
12.9884	-38.0081	67.1
12.9546	-37.4564	67.09
12.9418	-36.8641	67.05
13.0312	-36.1229	66.9
13.0627	-35.2966	66.78
13.0627	-34.4518	66.64
12.981	-33.606	66.56
12.8999	-32.6926	66.53
12.7996	-32.0147	66.47
12.6756	-31.3916	66.48
12.4685	-30.9541	66.45
12.2376	-30.5321	66.44
12.0171	-30.1652	66.44
11.8082	-29.6576	66.5
11.6229	-29.1729	66.56
11.4969	-28.6554	66.66
11.402	-28.1344	66.76
11.3918	-27.7072	66.85
11.3227	-27.174	67
11.2407	-26.6954	67.11
11.0372	-26.1452	67.2
10.8883	-25.5122	67.25
10.8179	-24.7385	67.27
10.7416	-23.9516	67.29
10.6504	-23.4283	67.4
10.4948	-22.8443	67.49
10.3442	-22.0998	67.49
10.1883	-21.3239	67.42
9.9847	-20.4455	67.27
9.8638	-19.5161	67.09
9.6605	-18.4849	66.92
9.4548	-17.454	66.81
9.2793	-16.2809	66.75
9.0999	-14.9853	66.71
9.025	-13.5324	66.67
8.9929	-12.064	66.66
8.9151	-10.5478	66.64
8.7939	-8.9946	66.65
8.6563	-7.5556	66.66
8.464	-6.4516	66.71
8.2774	-5.5175	66.79
8.0549	-4.767	66.83
7.8817	-4.2412	66.88
7.6474	-4.1901	66.99
7.297	-4.6747	66.99
6.7784	-5.2422	67.1
6.3386	-5.7122	67.15
5.9701	-6.0841	67.15
5.6263	-6.522	67.17
5.3268	-6.9294	67.16
5.1619	-7.372	67.14
5.1079	-7.7213	67.09
5.064	-8.0161	67.05
5.0676	-8.3625	66.98
5.1352	-8.7844	66.91
5.1383	-9.2324	66.85
5.2171	-9.6296	66.82
5.2466	-10.0764	66.8
5.2512	-10.4754	66.81
5.278	-10.9614	66.78
5.3198	-11.4511	66.76
5.3676	-12.0563	66.75
5.3698	-12.66	66.76
5.3572	-13.061	66.79
5.299	-13.4617	66.88
5.219	-13.906	66.96
5.1843	-14.4573	67.04
5.1301	-15.0481	67.13
5.0298	-15.7331	67.16
4.8883	-16.3109	67.14
4.7653	-16.8257	67.12
4.6343	-17.4525	67.1
4.552	-18.1373	67.09
4.4416	-18.6353	67.1
4.3599	-19.1508	67.01
4.2276	-19.69	66.96
4.0622	-20.3705	66.89
3.9361	-20.9851	66.8
3.7331	-21.4183	66.71
3.4264	-21.8363	66.65
3.0683	-22.2934	66.63
2.555	-22.722	66.62
1.8327	-23.0393	66.65
1.0144	-23.4466	66.83
0.4651	-24.0772	66.87
-0.1588	-24.647	66.89
-0.808	-25.3357	66.91
-1.2807	-26.1339	66.9
-1.8177	-26.737	66.91
-2.3736	-27.2148	66.92
-2.9562	-27.5675	66.93
-3.5931	-28.0331	66.97
-4.1215	-28.4532	66.92
-4.4336	-28.5847	66.9
-4.7498	-28.6134	66.82
-5.1651	-28.7168	66.77
-5.6702	-28.8915	66.79
-6.168	-29.0718	66.79
-6.5761	-29.1855	66.8
-6.8841	-29.3748	66.79
-7.1052	-29.5064	66.79
-7.3497	-29.6393	66.7
-7.5928	-29.712	66.64
-7.8686	-29.792	66.7
-8.2513	-29.7943	66.7
-8.618	-29.9552	66.74
-8.9048	-30.1795	66.78
-9.2096	-30.3565	66.8
-9.4808	-30.5679	66.78
-9.7297	-30.8465	66.8
-9.8961	-31.15	66.8
-10.1895	-31.4751	66.76
-10.6182	-31.8284	66.75
-11.0275	-32.1573	66.7
-11.2869	-32.5015	66.64
-11.5315	-32.9101	66.61
-11.7993	-33.2797	66.55
-12.1065	-33.5478	66.6
-12.4451	-33.8198	66.68
-12.7081	-34.0303	66.79
-12.9618	-34.2074	66.92
-13.2383	-34.3553	66.98
-13.5434	-34.5536	66.98
-13.7208	-34.7063	66.95
-13.8366	-34.8321	66.97
-14.0952	-35.0959	67
-14.3682	-35.3065	67.01
-14.5553	-35.4089	67.03
-14.7534	-35.4985	67.01
-15.014	-35.5403	66.95
-15.3983	-35.4862	66.87
-15.7494	-35.4316	66.83
-16.0523	-35.3726	66.8
-16.2911	-35.2815	66.75
-16.5677	-35.0732	66.65
-16.832	-34.7252	66.53
-17.0855	-34.2937	66.39
-17.3205	-33.9134	66.37
-17.7009	-33.434	66.38
-18.0027	-32.8678	66.36
-18.127	-32.464	66.44
-18.2145	-31.9916	66.51
-18.3879	-31.3362	66.55
-18.465	-30.7379	66.62
-18.5941	-30.0153	66.74
-18.7055	-29.4336	66.89
-18.846	-28.907	67.02
-19.0306	-28.3831	67.09
-19.1733	-27.8572	67.14
-19.374	-27.2753	67.19
-19.7207	-26.7065	67.25
-19.9108	-26.3239	67.41
-20.1394	-25.889	67.41
-20.4776	-25.3066	67.31
-20.8882	-24.6825	67.12
-21.2673	-24.0906	66.9
-21.6447	-23.5171	66.77
-21.9021	-23.0545	66.62
-22.1654	-22.6148	66.56
-22.3834	-22.201	66.5
-22.6149	-21.7122	66.49
-22.7881	-21.1978	66.5
-22.962	-20.6911	66.52
-23.0362	-20.1226	66.57
-23.104	-19.5839	66.64
-23.1398	-19.1786	66.74
-23.241	-18.7779	66.8
-23.2786	-18.3123	66.91
-23.3388	-17.8906	66.98
-23.4101	-17.5139	67.05
-23.4868	-17.0769	67.09
-23.5638	-16.5783	67.11
-23.6581	-16.0417	67.13
-23.8319	-15.616	67.18
-23.9969	-15.2318	67.23
-24.1117	-14.7227	67.29
-24.2029	-13.9921	67.22
-24.3766	-13.4477	67.09
-24.6028	-13.0056	66.95
-24.7525	-12.7139	66.82
-24.8646	-12.6326	66.55
-24.9474	-12.7029	66.41
-24.9909	-12.9047	66.35
-25.055	-13.201	66.32
-24.9708	-13.5796	66.58
-24.8781	-14.1391	66.86
-24.8739	-14.6198	66.96
-24.8525	-15.0773	66.94
-24.7826	-15.4872	66.88
-24.8111	-15.9692	66.82
-24.8336	-16.3096	66.78
-24.8977	-16.7506	66.73
-24.9247	-17.2302	66.71
-24.8657	-17.747	66.67
-24.7768	-18.3214	66.61
-24.7065	-18.7624	66.59
-24.6367	-19.183	66.63
-24.5283	-19.6272	66.7
-24.4416	-19.9347	66.81
-24.2844	-20.2693	66.93
-24.1641	-20.5224	66.99
-23.9981	-20.7708	67.05
-23.8227	-21.044	67.1
-23.6725	-21.2781	67.1
-23.5497	-21.3471	67.09
-23.5102	-21.4066	67
-23.4414	-21.5724	66.93
-23.3832	-21.8568	66.88
-23.2784	-22.3168	66.87
-23.0761	-22.8244	66.89
-22.9287	-23.4071	66.85
-22.736	-24.1346	66.86
-22.646	-24.9661	66.79
-22.5449	-25.8409	66.68
-22.4558	-26.634	66.49
-22.2738	-27.459	66.4
-21.983	-28.4292	66.35
-21.4573	-29.5251	66.4
-20.912	-30.7369	66.51
-20.3616	-31.9397	66.63
-19.9012	-32.9153	66.69
-19.4327	-33.7779	66.77
-18.9689	-34.416	66.87
-18.2792	-34.7471	67.03
-17.5838	-35.0341	67.17
-17.0684	-35.1182	67.17
-16.7592	-34.9496	67
-16.3619	-35.0693	66.97
-16.1059	-35.2945	66.96
-15.677	-35.7958	66.98
-15.2487	-36.5986	66.98
-14.7154	-37.3348	66.96
-14.2316	-38.0367	66.9
-13.8878	-38.7659	66.81
-13.6418	-39.4159	66.67
-13.3462	-40.1166	66.55
-12.9289	-41.0298	66.45
-12.4713	-41.9355	66.37
-12.0963	-42.8064	66.28
-11.8158	-43.6208	66.15
-11.3684	-44.2281	66.14
-10.8626	-44.8819	66.18
-10.2173	-45.5729	66.32
-9.6452	-46.1869	66.5
-9.1135	-46.9761	66.68
-8.666	-47.6817	66.87
-8.3091	-48.1883	66.98
-8.0478	-48.6346	66.96
-7.9401	-49.0125	66.97
-7.7992	-49.3478	67.02
-7.6552	-49.5358	67.06
-7.5081	-49.6563	67
-7.3461	-49.6065	66.98
-7.1942	-49.5939	66.89
-7.0294	-49.4807	66.78
-7.0323	-49.5062	66.68
-7.06	-49.3628	66.63
-6.9614	-49.1061	66.54
-6.9	-48.8988	66.48
-6.7358	-48.6081	66.44
-6.6646	-48.6225	66.43
-6.6183	-48.6337	66.6
-6.6524	-48.6732	66.71
-6.6168	-48.6261	66.77
-6.6157	-48.5143	66.75
-6.6292	-48.3458	66.73
-6.6731	-48.1729	66.72
-6.7107	-48.0719	66.72
-6.7354	-47.9972	66.7
-6.7978	-47.9328	66.72
-6.9269	-47.8544	66.71
-6.9524	-47.7357	66.64
-6.9289	-47.5742	66.62
-6.9074	-47.3622	66.62
-6.862	-47.2525	66.66
-6.8042	-47.0639	66.73
-6.7737	-46.8089	66.74
-6.826	-46.4391	66.72
-6.8589	-46.0577	66.71
-6.8439	-45.5606	66.69
-6.8092	-45.0062	66.72
-6.8718	-44.3689	66.76
-6.9565	-43.748	66.76
-7.1196	-43.2246	66.77
-7.2692	-42.9159	66.86
-7.3706	-42.542	66.98
-7.4444	-41.9477	66.97
-7.4144	-41.1939	66.97
-7.4411	-40.392	66.89
-7.3441	-39.7063	66.87
-7.2194	-38.9657	66.77
-7.0406	-38.3759	66.7
-6.7993	-37.7548	66.62
-6.2918	-37.0217	66.65
-5.9991	-36.2183	66.68
-5.8441	-35.2583	66.69
-5.6135	-34.2509	66.76
-5.4428	-33.3939	66.77
-5.3126	-32.6538	66.8
-5.0559	-31.9704	66.8
-4.7947	-31.3226	66.82
-4.5469	-30.6139	66.87
-4.3019	-29.8713	66.95
-4.1721	-29.2122	66.97
-3.9405	-28.6061	67.01
-3.7067	-27.9732	67.02
-3.5951	-27.4962	67.05
-3.4189	-26.9562	67.02
-3.2241	-26.3611	67
-2.97	-25.6826	66.96
-2.5463	-24.878	66.97
-2.2423	-24.0675	66.98
-1.9326	-23.0782	66.95
-1.4773	-22.0106	66.89
-1.0965	-20.9384	66.8
-0.7511	-20.1066	66.76
-0.3715	-19.238	66.74
0.0349	-18.4646	66.72
0.4075	-17.7898	66.75
0.6748	-17.203	66.8
0.9037	-16.5624	66.86
1.1028	-16.0786	66.92
1.2571	-15.7359	66.98
1.4049	-15.5286	67.02
1.4928	-15.4301	67.07
1.4689	-15.3535	67.11
1.4348	-15.418	67.14
1.3763	-15.5418	67.12
1.3306	-15.5909	67.01
1.2883	-15.6784	66.93
1.3199	-15.7705	66.88
1.2999	-16.1188	66.84
1.3486	-16.4785	66.89
1.3235	-16.9234	66.92
1.3113	-17.4603	66.89
1.2616	-18.0899	66.88
1.3246	-18.7801	66.88
1.3766	-19.5224	66.86
1.4667	-20.3779	66.85
1.5576	-21.3267	66.82
1.6518	-22.4172	66.83
1.7468	-23.5253	66.81
1.8117	-24.6755	66.69
1.8516	-25.8606	66.54
1.9954	-27.2159	66.46
2.215	-28.3278	66.46
2.3034	-29.4139	66.52
2.2458	-30.5968	66.67
2.0394	-31.8182	66.8
1.8666	-32.8392	67.03
1.6456	-34.0754	67.09
1.421	-34.8475	67.08
1.1583	-35.5841	67.1
0.9283	-36.1404	67.13
0.6828	-36.6711	67.2
0.3723	-37.3368	67.19
0.076	-37.8743	67.18
-0.2434	-38.2087	67.12
-0.6358	-38.2569	67.03
-0.8625	-38.1242	66.8
-0.9474	-38.0542	66.57
-1.0457	-38.183	66.48
-1.1359	-38.462	66.41
-1.1726	-38.7392	66.4
-1.1262	-38.9606	66.42
-1.0417	-39.1649	66.49
-1.038	-39.4911	66.71
-1.0134	-39.7971	66.8
-0.9972	-40.0563	66.81
-0.9963	-40.2751	66.82
-1.0293	-40.5762	66.77
-1.1155	-40.739	66.73
-1.1638	-40.943	66.7
-1.2114	-41.1379	66.74
-1.2742	-41.2879	66.77
-1.3449	-41.4988	66.76
-1.4425	-41.6423	66.73
-1.5243	-41.7781	66.74
-1.6137	-41.887	66.76
-1.6059	-41.8185	66.79
-1.5423	-41.7012	66.8
-1.4753	-41.6035	66.8
-1.3837	-41.3546	66.72
-1.2771	-41.1156	66.61
-1.1618	-40.8808	66.59
-1.0343	-40.6311	66.64
-0.8352	-40.2988	66.77
-0.6297	-39.9745	66.85
-0.4173	-39.6321	66.83
-0.2914	-39.226	66.77
-0.0717	-38.7135	66.72
0.1671	-38.2704	66.7
0.3818	-37.7148	66.8
0.4836	-37.1408	66.87
0.4513	-36.4553	66.84
0.3515	-35.5393	66.71
0.2697	-34.6102	66.62
0.1191	-33.6225	66.6
-0.1115	-32.5068	66.68
-0.3415	-31.4253	66.92
-0.6433	-30.5258	67.31
-0.8516	-29.4985	67.4
-1.0249	-28.1156	67.36
-1.1504	-26.6901	67.29
-1.175	-25.4722	67.2
-1.1544	-24.3928	67.09
-1.2649	-23.5959	66.88
-1.2604	-22.4826	66.7
-1.1904	-21.4659	66.61
-1.007	-20.3375	66.59
-0.8717	-19.412	66.54
-0.766	-18.5684	66.52
-0.678	-17.9185	66.54
-0.6426	-17.3257	66.57
-0.6599	-16.7327	66.62
-0.7147	-16.1475	66.67
-0.7507	-15.5491	66.73
-0.7455	-14.8899	66.8
-0.7625	-14.28	66.9
-0.7722	-13.6491	66.97
-0.7745	-12.9619	67.06
-0.7688	-12.438	67.12
-0.7889	-12.0084	67.19
-0.7946	-11.461	67.23
-0.7597	-10.8089	67.27
-0.7707	-9.8868	67.31
-0.8079	-8.9552	67.33
-0.8897	-8.1177	67.29
-0.9867	-7.329	67.19
-1.061	-6.662	67.1
-1.1527	-6.1792	67.09
-1.2005	-5.6722	67
-1.1779	-5.1965	66.84
-1.2522	-4.6202	66.78
-1.2885	-4.061	66.76
-1.3679	-3.8251	66.79
-1.4884	-3.7807	66.78
-1.6536	-3.7693	66.78
-1.8564	-3.861	66.75
-2.0533	-4.0535	66.81
-2.2377	-4.4489	66.87
-2.4474	-4.9584	66.94
-2.7068	-5.4391	66.96
-3.0259	-5.8851	66.99
-3.3953	-6.3137	66.97
-3.6457	-6.8397	66.94
-3.77	-7.4436	66.95
-3.917	-8.0013	66.89
-4.0261	-8.6	66.83
-4.1789	-9.1304	66.82
-4.3536	-9.7453	66.8
-4.5588	-10.5231	66.83
-4.6275	-11.5061	66.81
-4.8491	-12.6813	66.85
-5.0658	-14.1301	66.88
-5.1496	-15.5634	66.84
-5.1421	-16.9702	66.81
-5.0199	-18.102	66.83
-4.8942	-18.9618	66.86
-4.8167	-19.8936	66.96
-4.8752	-20.9376	67.03
-5.0221	-22.0851	67
-5.1661	-23.2505	66.96
-5.1432	-24.0202	66.98
-5.0206	-24.5016	66.88
-4.8511	-25.0144	66.86
-4.63	-25.6667	66.88
-4.5029	-26.3234	66.83
-4.4744	-27.0674	66.82
-4.4507	-27.781	66.79
-4.5358	-28.4531	66.71
-4.5514	-28.9088	66.73
-4.4547	-29.3194	66.75
-4.3753	-29.7533	66.73
-4.3004	-30.2303	66.75
-4.1301	-30.7995	66.74
-3.9428	-31.3799	66.75
-3.7159	-31.9373	66.74
-3.3404	-32.2572	66.8
-3.0115	-32.4998	66.83
-2.7837	-32.717	66.88
-2.5303	-33.0884	66.91
-2.326	-33.5599	66.91
-2.1447	-34.0332	66.89
-1.9413	-34.4957	66.86
-1.8396	-34.8912	66.81
-1.7261	-35.192	66.8
-1.5414	-35.3745	66.8
-1.4367	-35.5204	66.75
-1.2638	-35.6413	66.72
-1.1653	-35.7592	66.75
-1.097	-35.7303	66.82
-0.9963	-35.5842	66.82
-0.8839	-35.5449	66.82
-0.7123	-35.3146	66.81
-0.4994	-35.1091	66.73
-0.2893	-35.0543	66.69
-0.0832	-34.9374	66.74
0.2125	-34.7442	66.77
0.4327	-34.4724	66.79
0.6825	-34.1266	66.8
0.918	-33.8484	66.79
1.1352	-33.5786	66.77
1.288	-33.2558	66.76
1.4235	-32.9078	66.7
1.5642	-32.4846	66.71
1.6349	-31.877	66.65
1.5584	-31.0828	66.59
1.5607	-30.3852	66.54
1.4943	-29.6392	66.65
1.3226	-28.8621	66.77
1.119	-27.8817	66.97
0.8556	-26.8098	67.21
0.4938	-25.733	67.46
0.2129	-24.5756	67.6
-0.0037	-23.2644	67.6
-0.2461	-21.9382	67.47
-0.5079	-20.6445	67.3
-0.7558	-19.4817	67.06
-0.8935	-18.1451	66.84
-0.9847	-17.0252	66.79
-1.1281	-16.1262	66.7
-1.2747	-15.3877	66.64
-1.4996	-14.8108	66.59
-1.6601	-14.2392	66.59
-1.8046	-13.619	66.64
-1.8503	-12.9255	66.75
-1.7767	-12.3002	66.79
-1.698	-11.8896	66.88
-1.5978	-11.5194	66.91
-1.5539	-11.182	66.92
-1.5746	-10.8273	66.89
-1.5672	-10.7089	66.91
-1.5511	-10.8459	66.95
-1.6728	-10.9271	67.03
-1.7268	-10.9442	67.14
-1.7672	-10.8128	67.2
-1.7339	-10.679	67.22
-1.7619	-10.7086	67.11
-1.8662	-10.6985	66.95
-1.9159	-10.758	66.89
-1.8592	-10.8482	66.9
-1.8497	-11.1086	66.94
-1.7611	-11.3507	67.02
-1.7944	-11.6274	66.98
-1.8243	-11.8897	66.93
-1.7344	-12.171	66.87
-1.6468	-12.6154	66.85
-1.6816	-13.1451	66.88
-1.6631	-13.7964	66.93
-1.6079	-14.4378	66.94
-1.5226	-15.1511	66.95
-1.4223	-15.9125	66.94
-1.2693	-16.8475	66.9
-1.157	-17.8471	66.86
-0.9768	-18.957	66.81
-0.857	-19.8664	66.79
-0.8323	-20.4588	66.76
-0.8002	-21.0034	66.73
-0.7137	-21.8669	66.82
-0.7142	-22.5948	66.88
-0.8093	-23.1594	66.9
-0.8339	-23.5559	66.91
-0.8214	-23.8087	66.95
-0.7746	-23.9123	67.21
-0.781	-24.2424	67.16
-0.7255	-24.3353	66.99
-0.6955	-24.498	66.84
-0.7439	-24.704	66.76
-0.6719	-24.9491	66.68
-0.5956	-25.2033	66.69
-0.4777	-25.5485	66.75
-0.3982	-25.707	66.79
-0.3712	-25.8945	66.84
-0.3215	-26.1302	66.87
-0.2228	-26.4615	66.89
-0.1059	-26.6223	66.89
0.0145	-26.712	66.86
0.1245	-26.9724	66.84
0.1709	-27.3677	66.86
0.146	-27.7873	66.9
0.2669	-28.1391	66.94
0.3547	-28.4722	66.91
0.4201	-28.8349	66.89
0.3999	-29.1658	66.81
0.3079	-29.4282	66.74
0.2498	-29.7442	66.66
0.2972	-30.2267	66.62
0.3668	-30.6381	66.61
0.3944	-30.9921	66.62
0.3997	-31.5002	66.66
0.385	-31.8038	66.74
0.4044	-32.0267	66.77
0.3067	-32.1868	66.83
0.2635	-32.083	66.99
0.2178	-32.1782	67.12
0.0953	-32.2613	67.07
-0.0089	-32.1994	66.94
-0.0841	-31.989	66.82
-0.2274	-31.7836	66.78
-0.3631	-31.6497	66.76
-0.4802	-31.4634	66.78
-0.6157	-31.3273	66.82
-0.6495	-31.2071	66.93
-0.6278	-31.0024	66.94
-0.5611	-30.863	66.91
-0.4569	-30.6915	66.83
-0.364	-30.4759	66.66
-0.3917	-30.1281	66.58
-0.374	-29.8469	66.62
-0.2695	-29.6889	66.72
-0.1991	-29.5579	66.9
-0.1144	-29.2665	66.97
-0.0931	-28.9404	66.94
-0.053	-28.5847	66.87
0.0517	-28.3941	66.8
0.1638	-28.2394	66.79
0.1705	-28.1334	66.83
0.1845	-28.0057	66.88
0.1273	-27.839	66.93
0.0479	-27.7261	66.97
-0.0386	-27.6485	66.99
-0.0649	-27.5778	66.96
-0.1664	-27.4266	66.89
-0.3058	-27.218	66.84
-0.5207	-26.9709	66.78
-0.7209	-26.7858	66.67
-0.7638	-26.4472	66.64
-0.8285	-26.3078	66.61
-0.7689	-26.1087	66.65
-0.686	-26.0102	66.77
-0.5022	-25.925	66.93
-0.3679	-25.7894	66.98
-0.2816	-25.8369	66.96
-0.2178	-25.8274	66.89
-0.1241	-25.7508	66.8
-0.0943	-25.6675	66.79
-0.1736	-25.5716	66.81
-0.1703	-25.4793	66.85
-0.1558	-25.4132	66.92
-0.1485	-25.4681	67.01
-0.1108	-25.4948	66.98
-0.1631	-25.4803	66.92
-0.152	-25.3242	66.8
-0.156	-25.165	66.7
-0.134	-24.997	66.65
-0.1991	-24.7434	66.72
-0.272	-24.4386	66.87
-0.2928	-23.9818	66.99
-0.2763	-23.4482	67.03
-0.3872	-22.8326	66.93
-0.479	-22.361	66.87
-0.6116	-22.0102	66.89
-0.7914	-21.8562	67.02
-0.8921	-21.7686	67.1
-0.998	-21.5735	67.04
-1.1943	-21.2939	66.98
-1.2861	-21.038	66.91
-1.4458	-20.8377	66.8
-1.6325	-20.828	66.65
-1.7578	-20.6617	66.63
-1.87	-20.6688	66.66
-1.9915	-20.6439	66.77
-2.061	-20.4996	66.87
-2.1049	-20.421	66.92
-2.1275	-20.4017	66.92
-2.2014	-20.516	66.94
-2.3175	-20.6464	66.93
-2.4407	-20.7832	66.92
-2.5102	-20.8787	66.96
-2.549	-21.1461	67
-2.676	-21.526	66.96
-2.8529	-21.8252	66.9
-3.0226	-22.0958	66.85
-3.0961	-22.3488	66.86
-3.0475	-22.6374	66.92
-3.0174	-22.978	66.99
-3.0283	-23.252	66.97
-3.0811	-23.588	66.92
-3.1475	-23.8781	66.83
-3.0892	-24.2177	66.75
-2.9924	-24.61	66.69
-2.9072	-25.1121	66.7
-2.849	-25.5986	66.8
-2.7952	-26.2166	66.87
-2.7025	-26.7386	66.89
-2.6058	-27.2537	66.81
-2.4532	-27.6913	66.71
-2.2832	-28.1444	66.54
-2.1153	-28.8135	66.53
-1.9572	-29.5388	66.55
-1.8355	-30.2865	66.64
-1.861	-30.968	66.73
-1.8188	-31.6073	66.82
-1.6567	-32.0177	66.97
-1.5405	-32.6254	67.06
-1.4979	-33.0655	67.04
-1.6006	-33.4372	67.07
-1.5691	-33.7766	67.08
-1.4792	-34.1146	67.01
-1.3591	-34.2648	67
-1.345	-34.3691	66.91
-1.3201	-34.4325	66.8
-1.2646	-34.4217	66.75
-1.2495	-34.4183	66.75
-1.2751	-34.5336	66.77
-1.2742	-34.6645	66.8
-1.2926	-34.7382	66.8
-1.3414	-34.7165	66.81
-1.3339	-34.7445	66.8
-1.3555	-34.8897	66.82
-1.3994	-35.0358	66.85
-1.3919	-35.0578	66.85
-1.5114	-35.0948	66.87
-1.5827	-35.1483	66.85
-1.6552	-35.3051	66.75
-1.7089	-35.4009	66.68
-1.7761	-35.5494	66.67
-1.8384	-35.6313	66.73
-1.971	-35.6728	66.83
-2.1008	-35.6869	66.89
-2.191	-35.5887	66.89
-2.2261	-35.4734	66.86
-2.2527	-35.3447	66.87
-2.2696	-35.3017	66.81
-2.3412	-35.1725	66.81
-2.3837	-34.9107	66.81
-2.4385	-34.6159	66.77
-2.5111	-34.3427	66.77
-2.5422	-34.1033	66.76
-2.5774	-33.8909	66.75
-2.6486	-33.6321	66.78
-2.7158	-33.3634	66.82
-2.7833	-33.1371	66.85
-2.8423	-32.9411	66.9
-2.8772	-32.6736	66.89
-2.9727	-32.3829	66.88
-3.1042	-32.0301	66.81
-3.2122	-31.6907	66.78
-3.3289	-31.4206	66.79
-3.4329	-31.2042	66.83
-3.5435	-31.022	66.89
-3.6627	-30.7256	66.93
-3.7959	-30.4317	66.91
-3.9691	-30.1021	66.85
-4.1061	-29.8547	66.83
-4.1474	-29.5994	66.85
-4.1727	-29.2951	66.89
-4.2162	-28.9165	66.94
-4.2888	-28.4983	66.94
-4.3581	-28.2598	66.86
-4.3881	-28.1119	66.81
-4.3879	-27.8908	66.83
-4.4028	-27.7156	66.97
-4.3905	-27.5506	67.19
-4.4204	-27.3419	67.26
-4.479	-27.1181	67.17
-4.5222	-26.9279	67.03
-4.613	-26.7941	66.9
-4.6993	-26.625	66.73
-4.8436	-26.4396	66.66
-4.9177	-26.2017	66.58
-4.9167	-25.9843	66.56
-4.9165	-25.7954	66.57
-4.9413	-25.6745	66.66
-4.9605	-25.589	66.87
-4.9864	-25.4653	67
-4.9998	-25.3321	66.97
-4.9859	-25.2274	66.96
-4.9483	-25.1369	66.91
-4.9245	-25.0465	66.88
-4.9066	-24.9995	66.87
-4.8278	-24.937	66.88
-4.7755	-24.8031	66.89
-4.6853	-24.7502	66.89
-4.6071	-24.7466	66.89
-4.5287	-24.8638	66.87
-4.4521	-25.0206	66.89
-4.4388	-25.1249	66.85
-4.3684	-25.2527	66.83
-4.3667	-25.3633	66.85
-4.2604	-25.5813	66.92
-4.1571	-25.8521	66.94
-4.1139	-26.2001	66.95
-4.1486	-26.5089	66.85
-4.049	-26.9087	66.72
-3.8583	-27.292	66.67
-3.7697	-27.7738	66.68
-3.6664	-28.236	66.75
-3.5911	-28.7681	66.87
-3.4621	-29.3372	66.93
-3.4877	-29.8907	66.9
-3.5074	-30.3468	66.84
-3.5015	-30.9308	66.76
-3.4145	-31.5986	66.63
-3.3851	-32.1554	66.48
-3.333	-32.6659	66.33
-3.2895	-33.1506	66.42
-3.2777	-33.6128	66.56
-3.1829	-34.0507	66.71
-3.2142	-34.4669	66.91
-3.2338	-34.943	67.02
-3.2189	-35.37	67.15
-3.2112	-35.8896	67.2
-3.2343	-36.3684	67.22
-3.3128	-36.8637	67.17
-3.3218	-37.2984	67.1
-3.4211	-37.6882	66.93
-3.4242	-37.904	66.77
-3.3951	-38.1681	66.8
-3.2262	-38.3682	66.96
-3.0761	-38.5023	67.05
-2.8317	-38.5462	66.98
-2.6358	-38.5817	66.79
-2.4797	-38.6514	66.62
-2.3915	-38.734	66.54
-2.3345	-38.9241	66.53
-2.2779	-38.9891	66.53
-2.2398	-39.0119	66.67
-2.2707	-39.1152	66.76
-2.4107	-39.1829	66.71
-2.4405	-39.3027	66.71
-2.5109	-39.4657	66.72
-2.6675	-39.5618	66.74
-2.8881	-39.4904	66.78
-3.064	-39.4165	66.8
-3.1248	-39.3618	66.78
-3.2809	-39.3647	66.82
-3.4313	-39.3653	66.81
-3.5847	-39.3557	66.74
-3.7738	-39.2882	66.72
-3.9245	-39.2531	66.72
-4.0043	-39.2761	66.7
-4.0659	-39.2935	66.74
-4.1329	-39.2446	66.75
-4.3516	-39.1175	66.75
-4.5761	-39.0098	66.77
-4.753	-38.996	66.82
-4.8297	-38.9174	66.85
-4.9341	-38.8416	66.87
-4.9993	-38.6998	66.85
-5.0642	-38.5651	66.84
-5.1341	-38.4268	66.82
-5.1875	-38.2707	66.76
-5.3103	-38.1099	66.69
-5.3935	-37.8623	66.64
-5.4719	-37.7382	66.61
-5.5997	-37.4701	66.62
-5.7379	-37.1403	66.75
-5.8713	-36.8744	66.87
-6.0893	-36.5083	66.93
-6.2516	-36.202	66.88
-6.4342	-35.7496	66.83
-6.6568	-35.1912	66.76
-6.8345	-34.7164	66.65
-7.0162	-34.2861	66.62
-7.1858	-33.8826	66.67
-7.3594	-33.4574	66.75
-7.4951	-33.0744	66.87
-7.6814	-32.7024	66.89
-7.8421	-32.3023	66.88
-8.0099	-32.0067	66.86
-8.1871	-31.8888	66.86
-8.3258	-31.7385	66.99
-8.4674	-31.5835	67.15
-8.7044	-31.3418	67.18
-8.9063	-31.0915	67.06
-9.1921	-30.8355	66.92
-9.4803	-30.5924	66.76
-9.8969	-30.2222	66.64
-10.1877	-29.8762	66.56
-10.3688	-29.4694	66.57
-10.4576	-29.0926	66.59
-10.5399	-28.76	66.63
-10.641	-28.6237	66.69
-10.7151	-28.4692	66.7
-10.7374	-28.2277	66.66
-10.6472	-28.0429	66.69
-10.4962	-27.9461	66.67
-10.308	-27.9085	66.72
-10.0412	-27.8101	66.75
-9.8181	-27.7979	66.71
-9.4953	-27.7222	66.71
-9.1458	-27.7627	66.76
-8.8505	-27.7638	66.99
-8.5653	-27.8693	67.21
-8.418	-28.0089	67.28
-8.4418	-28.0786	67.27
-8.4092	-28.187	67.04
-8.3569	-28.2609	66.91
-8.3108	-28.5592	66.88
-8.3181	-28.6364	66.78
-8.2827	-28.8477	66.79
-8.1782	-29.0535	66.84
-8.1113	-29.2078	66.83
-8.0031	-29.3801	66.78
-7.8656	-29.6311	66.76
-7.6295	-29.8605	66.78
-7.4616	-30.1327	66.8
-7.1678	-30.4344	66.87
-6.8957	-30.6843	66.92
-6.5963	-30.9535	66.91
-6.4659	-31.1342	66.89
-6.3629	-31.1922	66.83
-6.2477	-31.2926	66.81
-6.0912	-31.3548	66.84
-5.8662	-31.5266	66.83
-5.7014	-31.744	66.82
-5.5576	-31.9843	66.82
-5.4505	-32.2776	66.78
-5.3444	-32.5158	66.73
-5.2469	-32.7686	66.72
-5.1246	-33.024	66.73
-5.0058	-33.3641	66.74
-4.8952	-33.6806	66.75
-4.7474	-33.9167	66.76
-4.6459	-34.1436	66.74
-4.5268	-34.2661	66.72
-4.4575	-34.302	66.68
-4.4366	-34.3163	66.65
-4.3123	-34.3399	66.66
-4.2411	-34.4728	66.64
-4.1275	-34.6012	66.71
-4.0724	-34.6937	66.75
-3.9405	-34.8503	66.82
-3.731	-35.1003	66.86
-3.5821	-35.2448	66.91
-3.4523	-35.3774	66.94
-3.3369	-35.5887	67
-3.2739	-35.7176	66.97
-3.2551	-35.8824	66.87
-3.3258	-35.9932	66.79
-3.3188	-36.1203	66.77
-3.3574	-36.2655	66.73
-3.4156	-36.4881	66.75
-3.4898	-36.5117	66.77
-3.6762	-36.481	66.72
-3.7795	-36.5473	66.68
-3.9498	-36.6215	66.65
-4.034	-36.6648	66.69
-4.0859	-36.7675	66.76
-4.1903	-36.8891	66.83
-4.2742	-37.0028	66.87
-4.3695	-37.168	66.83
-4.575	-37.2885	66.77
-4.7689	-37.4902	66.73
-4.9116	-37.7557	66.71
-4.9155	-38.1085	66.74
-4.9375	-38.4683	66.78
-5.0146	-38.7936	66.79
-5.1194	-39.064	66.78
-5.286	-39.3195	66.75
-5.379	-39.5659	66.7
-5.46	-39.8041	66.61
-5.5808	-39.9656	66.55
-5.7129	-40.114	66.53
-5.84	-40.274	66.58
-5.9436	-40.3831	66.65
-6.0588	-40.5518	66.7
-6.1751	-40.7531	66.73
-6.2134	-40.815	66.85
-6.2858	-40.9605	66.96
-6.3485	-41.1082	67
-6.4068	-41.2071	67.06
-6.4539	-41.2393	67.03
-6.4935	-41.1702	66.89
-6.5169	-41.1606	66.8
-6.4889	-41.0714	66.86
-6.4829	-40.9833	66.89
-6.4474	-40.9264	66.91
-6.4081	-40.9758	66.85
-6.4256	-40.9752	66.7
-6.4326	-40.9154	66.58
-6.4337	-40.901	66.49
-6.4835	-40.8847	66.48
-6.5705	-40.8539	66.52
-6.7278	-40.7843	66.61
-6.8121	-40.7432	66.79
-6.8904	-40.7477	66.87
-6.9804	-40.7092	66.87
-7.1835	-40.6111	66.8
-7.3849	-40.4876	66.71
-7.5638	-40.3433	66.66
-7.7325	-40.2633	66.7
-7.8662	-40.2234	66.78
-8.0397	-40.2045	66.84
-8.2359	-40.178	66.83
-8.3884	-40.1321	66.78
-8.5583	-40.0332	66.74
-8.6882	-39.9525	66.76
-8.8443	-39.8085	66.81
-8.9917	-39.6986	66.86
-9.2119	-39.4993	66.87
-9.5044	-39.3323	66.88
-9.6959	-39.1327	66.88
-9.7473	-38.9249	66.84
-9.7446	-38.8071	66.81
-9.736	-38.6354	66.74
-9.85	-38.4281	66.63
-9.9794	-38.1233	66.61
-10.0872	-37.8357	66.57
-10.1813	-37.5627	66.55
-10.1898	-37.2808	66.66
-10.2644	-37.098	66.74
-10.3152	-36.9253	66.81
-10.3678	-36.7117	66.86
-10.4162	-36.5316	66.87
-10.3887	-36.348	66.86
-10.3961	-36.2103	66.86
-10.406	-36.1782	66.9
-10.4448	-36.1182	66.97
-10.4257	-36.1278	66.99
-10.4863	-36.0703	66.91
-10.5151	-35.9404	66.83
-10.6452	-35.8425	66.72
-10.6779	-35.7321	66.63
-10.7573	-35.6717	66.55
-10.8082	-35.5355	66.52
-10.8444	-35.4716	66.53
-10.8354	-35.3673	66.71
-10.8136	-35.3465	66.88
-10.862	-35.2275	66.93
-10.8482	-35.0553	66.9
-10.9358	-34.8494	66.83
-10.9393	-34.734	66.76
-10.9551	-34.7022	66.76
-10.9844	-34.6684	66.81
-10.9584	-34.5967	66.86
-11.0232	-34.5051	66.88
-11.0591	-34.4193	66.82
-11.0825	-34.3514	66.74
-11.0219	-34.2816	66.7
-10.9709	-34.1684	66.67
-10.9716	-34.0743	66.67
-10.9314	-33.8942	66.74
-10.9102	-33.7199	66.83
-10.8459	-33.468	66.89
-10.8171	-33.1938	66.84
-10.7314	-32.9832	66.84
-10.7001	-32.7781	66.78
-10.6638	-32.6928	66.77
-10.5716	-32.5735	66.79
-10.4799	-32.5138	66.8
-10.4014	-32.3676	66.8
-10.3523	-32.2604	66.76
-10.2587	-32.152	66.76
-10.1462	-32.1079	66.81
-9.9689	-32.1127	66.82
-9.7756	-32.0523	66.83
-9.7368	-31.9853	66.82
-9.7567	-31.9683	66.81
-9.8571	-32.0196	66.82
-9.8488	-31.985	66.88
-9.7553	-32.0609	66.85
-9.6483	-32.0641	66.83
-9.5685	-32.0216	66.79
-9.4318	-31.9822	66.77
-9.2687	-31.9637	66.81
-9.0695	-32.0461	66.84
-8.7998	-32.1657	66.87
-8.5688	-32.2427	66.82
-8.3135	-32.4241	66.79
-8.1724	-32.5435	66.8
-7.9557	-32.6718	66.85
-7.7125	-32.9109	66.87
-7.4792	-33.2463	66.87
-7.2043	-33.5424	66.76
-6.936	-33.7093	66.69
-6.7046	-33.973	66.67
-6.4213	-34.1826	66.71
-6.1967	-34.4784	66.77
-5.9332	-34.7023	66.82
-5.7749	-34.8829	66.77
-5.6374	-35.0503	66.75
-5.3867	-35.3806	66.77
-5.0984	-35.7622	66.79
-4.9106	-36.1066	66.82
-4.7115	-36.2807	66.87
-4.4962	-36.4533	66.89
-4.301	-36.6168	66.88
-4.0756	-36.7611	66.88
-3.8795	-36.935	66.82
-3.6826	-37.0858	66.77
-3.5018	-37.219	66.77
-3.3391	-37.3534	66.79
-3.1838	-37.4216	66.81
-3.0255	-37.6191	66.81
-2.845	-37.7694	66.81
-2.7177	-37.92	66.78
-2.6571	-38.008	66.79
-2.5669	-38.0576	66.79
-2.5328	-38.1182	66.79
-2.4878	-38.1052	66.79
-2.473	-38.1668	66.77
-2.4536	-38.1949	66.79
-2.4497	-38.2947	66.78
-2.4119	-38.2824	66.79
-2.3818	-38.3291	66.79
-2.393	-38.3381	66.79
-2.4043	-38.4062	66.78
-2.418	-38.4202	66.82
-2.5013	-38.3825	66.8
-2.6472	-38.3006	66.82
-2.7577	-38.2386	66.78
-2.7839	-38.2265	66.68
-2.8588	-38.1836	66.6
-2.9494	-38.0935	66.6
-3.0287	-37.9179	66.7
-3.1639	-37.7956	66.81
-3.266	-37.608	66.89
-3.3656	-37.4573	66.86
-3.507	-37.2299	66.82
-3.5231	-37.0264	66.81
-3.5764	-36.8895	66.81
-3.6364	-36.6681	66.83
-3.7089	-36.444	66.82
-3.8126	-36.3101	66.79
-3.8654	-36.1365	66.79
-3.942	-36.0201	66.77
-4.0279	-35.8919	66.79
-4.0241	-35.7438	66.8
-4.0014	-35.6074	66.82
-4.0195	-35.4494	66.84
-4.0836	-35.2583	66.85
-4.0696	-35.0707	66.84
-4.0202	-34.894	66.8
-4.0061	-34.6953	66.8
-3.9742	-34.455	66.85
-3.9828	-34.2891	66.84
-3.9702	-33.9744	66.82
-4.0122	-33.5267	66.84
-3.9844	-33.0625	66.83
-3.8869	-32.5677	66.87
-3.8073	-32.1021	66.85
-3.6859	-31.6158	66.84
-3.6476	-31.0214	66.83
-3.6326	-30.4762	66.8
-3.6923	-30	66.69
-3.7979	-29.4602	66.58
-3.8433	-28.9617	66.62
-3.8654	-28.6801	66.79
-3.8667	-28.5766	67.06
-3.902	-28.3165	67.19
-3.8802	-27.8828	67.21
-3.8373	-27.466	67.21
-3.7171	-27.0273	67.19
-3.5567	-26.8001	66.97
-3.3777	-26.4018	66.82
-3.1655	-26.1438	66.81
-2.9111	-25.9063	66.81
-2.6517	-25.8022	66.84
-2.3488	-25.7088	66.82
-2.1105	-25.5864	66.77
-1.8445	-25.5142	66.76
-1.627	-25.4592	66.76
-1.4052	-25.3927	66.8
-1.1833	-25.4499	66.82
-0.9881	-25.4863	66.82
-0.8001	-25.6299	66.78
-0.6118	-25.7633	66.8
-0.4797	-25.9515	66.83
-0.2464	-26.1577	66.88
-0.0512	-26.3767	66.98
0.1927	-26.648	67.04
0.4591	-26.9407	67.06
0.7289	-27.1008	67.06
1.0268	-27.4109	67
1.3154	-27.6866	66.87
1.6714	-27.9144	66.78
1.9956	-28.1942	66.78
2.2255	-28.3681	66.87
2.5646	-28.5473	66.93
2.8454	-28.7221	66.94
3.1174	-28.9159	66.91
3.4038	-29.033	66.83
3.6495	-29.2776	66.75
3.9433	-29.4737	66.75
4.0852	-29.717	66.83
4.1474	-29.9545	66.92
4.152	-30.0843	67.03
4.105	-30.1711	67.12
3.9963	-30.252	67.19
3.9943	-30.3929	67.12
4.0096	-30.4666	66.94
3.9534	-30.5814	66.78
3.9357	-30.5288	66.58
4.002	-30.6293	66.5
4.1475	-30.7298	66.52
4.3813	-30.8588	66.58
4.5818	-30.9201	66.67
4.7286	-31.0024	66.82
4.8715	-31.1417	66.92
4.9836	-31.26	66.93
5.0663	-31.4718	66.89
5.1273	-31.6441	66.84
5.1491	-31.7343	66.81
5.2038	-31.9619	66.79
5.2445	-32.0916	66.81
5.2337	-32.2327	66.85
5.2557	-32.3422	66.91
5.2412	-32.5808	66.87
5.2097	-32.8497	66.81
5.2009	-33.1349	66.8
5.1501	-33.4007	66.7
5.0501	-33.6357	66.6
4.9672	-33.8401	66.56
4.919	-34.0141	66.56
4.7948	-34.1954	66.62
4.7478	-34.4637	66.71
4.7004	-34.5948	66.84
4.6943	-34.7592	67.03
4.7161	-34.9344	67.1
4.7096	-35.0481	67.14
4.6405	-35.2835	67.13
4.6056	-35.3462	66.95
inclinaison X	inclinaison Y
0.6648	-0.0665
0.831	0
0.9972	0.2327
1.0304	0.3324
0.9972	0.3324
0.8642	0.1994
0.7313	0.2327
0.6648	0.0997
0.7313	0.698
0.698	1.1302
0.9307	1.3629
0.9972	0.9639
0.7977	0.5983
0.7977	0.3656
0.7313	0.6648
0.9639	0.9307
1.3629	0.9307
1.3296	0.9639
1.1634	0.6648
1.0969	0.4321
1.1302	0.2327
1.3296	0.2659
1.5956	0.0997
1.4626	0
1.1967	-0.1994
1.2631	-0.0665
1.3961	0.133
1.3629	0.4321
1.2631	0.3324
1.0637	0.0665
0.8975	-0.0665
0.6648	0.3989
0.698	0.6315
0.7313	0.5983
0.6648	0.6648
0.5983	0.6315
0.3324	0.6315
0.3656	0.6315
0.2991	0.6315
0.3656	0.7977
0.2659	0.5318
0.2327	0.3324
0.133	0.5318
0.2659	0.6648
0.5651	0.6315
0.4986	0.4653
0.5318	0.2659
0.4986	-0.1662
0.6315	-0.2991
0.7313	-0.0997
0.7645	0.133
0.5318	0.1662
0.3656	-0.0332
0.2659	0.0665
0.3324	-0.0997
0.3656	0.3989
0.3324	0.8642
0.2991	1.2631
0.1994	0.7977
0.0332	0.5318
-0.0665	0.3656
-0.0997	0.831
0.0332	0.9639
0.0665	1.1302
0.0665	0.9972
0.133	0.4986
-0.0332	0.2327
-0.0332	0.2659
0.0997	0.3656
0.2327	0.4986
0.2327	0.698
0.2991	0.2991
-0.0332	-0.7645
-0.0997	-0.8642
0.1994	-0.3324
0.3656	0.1994
0.3989	0.4653
0.3989	0.3324
0.3324	0.1662
0.3656	0.0997
0.1994	0.2327
0.3989	0.2659
0.7977	0.5983
0.9307	0.831
0.8975	0.6648
0.7645	0.4321
0.7645	0.2327
0.7977	0.3656
0.9307	0.4653
1.1967	0.7977
1.2631	0.831
1.2631	0.7313
1.3629	0.831
1.3296	0.4986
1.2631	0.3989
1.3296	0.0332
1.3629	0.133
1.5624	0.1994
1.5291	0.3656
1.4626	0.3989
1.4626	-0.133
1.3629	-0.1994
1.4294	0.0332
1.4959	0.3989
1.5624	0.5983
1.5624	0.4986
1.2964	0.2327
1.1967	-0.0665
1.3961	0.5983
1.2299	1.0969
1.1634	1.0637
0.9972	0.5983
0.9972	0.4986
0.9307	1.0637
0.9307	1.2964
0.9639	1.2964
1.0304	0.9639
0.8642	0.7645
0.8975	0.6648
0.8642	1.1634
0.831	1.0637
0.8642	1.0637
1.0304	0.831
0.7977	0.6315
0.4321	0.3989
0.5651	0.2991
0.5651	0.3989
0.5651	0.2991
0.4321	0.133
0.3324	0
0.2991	0.0997
0.5983	0.2659
0.5651	0.1994
0.5651	0.3324
0.4321	0.7313
0.5651	1.1967
0.9972	0.9307
0.831	0.7313
0.5651	0.5318
0.3989	0.5983
0.5318	0.5983
0.7645	0.8642
0.7645	0.8975
0.5651	0.7313
0.3324	0.5651
0.5983	0.2327
0.698	-0.1662
0.5318	0
0.4321	0
0.5318	0.1662
0.6648	0.0997
0.6315	-0.3656
0.4986	-0.4321
0.4986	-0.1662
0.7645	-0.2327
0.9307	0.1994
0.7645	0.5318
0.6315	0.831
0.7313	0.7313
0.7977	0.5318
0.7313	0.3324
0.4653	0.3324
0.5318	0.5983
0.7977	0.6648
0.7977	0.7313
0.6315	0.698
0.3989	0.6315
0.3989	0.4653
0.7313	-0.2327
0.7645	-0.3324
0.5651	-0.133
0.4653	0.133
0.4986	0.2327
0.698	0.0997
0.7313	-0.1662
0.5651	0
0.4986	0.3656
0.5651	0.6315
0.7645	0.5651
0.698	0.2659
0.4986	0.1994
0.2991	0.0665
0.4653	0.4321
0.5318	0.7645
0.7977	0.831
0.7313	0.5983
0.5318	0.5318
0.4986	0.2659
0.4321	0.2991
0.6315	0.4321
0.7977	0.5651
0.4986	0.4321
0.4321	0.3989
0.4986	0.4986
0.6315	0.4986
0.6315	0.3324
0.4986	0.1662
0.4653	0.133
0.5983	0.2991
0.6648	0.3989
0.6648	0.3989
0.5983	0.2991
0.5983	0.3989
0.6315	0.5983
0.698	0.8642
0.7645	0.6315
0.6648	0.3989
0.4986	0.2991
0.5651	0.4986
0.7645	0.698
0.8642	0.6315
0.6315	0.5651
0.5983	0.3989
0.698	0.4321
0.698	0.6315
0.698	0.5651
0.698	0.3989
0.6648	0.2659
0.6315	0.3656
0.6315	0.5651
0.7313	0.5651
0.698	0.3656
0.5983	0.3656
0.5651	0.4321
0.698	0.4653
0.698	0.831
0.8642	0.8975
0.831	0.7313
0.698	0.6315
0.6315	0.5651
0.7313	0.5318
0.7977	0.6315
0.831	0.7645
0.7977	0.7977
0.7313	0.698
0.7645	0.5983
0.7645	0.5983
0.7313	0.5983
0.8642	0.3324
0.9307	0.4321
0.9307	0.4653
0.831	0.4986
0.698	0.4653
0.8642	0.4653
0.9307	0.5318
0.7977	0.5318
0.7645	0.5318
0.7313	0.5983
0.831	0.5318
0.9307	0.6648
0.7645	0.698
0.6648	0.6648
0.7313	0.5651
0.831	0.4986
0.831	0.6648
0.7645	0.6648
0.7977	0.8975
0.8642	0.9307
0.9307	0.698
0.8642	0.7645
0.7645	0.6648
0.7977	0.6648
0.8975	0.7313
0.9307	0.7977
0.8975	0.9639
0.9307	0.698
0.8975	0.698
0.831	0.5651
0.8975	0.5983
0.8975	0.8642
0.9972	0.7977
0.9639	0.831
0.9307	0.698
0.7977	0.6315
0.831	0.6648
0.8975	0.6315
0.9307	0.6315
0.8642	0.5983
0.8642	0.6648
0.8642	0.6648
0.831	0.6315
0.7977	0.6648
0.7977	0.5983
0.7977	0.5983
0.831	0.5651
0.7645	0.7977
0.8642	0.7313
0.8975	0.5318
0.7977	0.5651
0.8642	0.6648
0.831	0.7313
0.7645	0.6315
0.6648	0.4321
0.7645	0.2659
0.6648	0.2659
0.5651	0.4321
0.5318	0.4653
0.6648	0.3989
0.6648	0.4321
0.5983	0.4653
0.3989	0.4986
0.4653	0.4321
0.5651	0.4321
0.4653	0.5318
0.3989	0.4321
0.2659	0.5651
