# Supplementary material for: Postural Control Can Be Well Maintained by Healthy, Young Adults in Difficult Visual Task, Even in Sway-Referenced Dynamic Conditions
Source: PLoS One. 2016 Oct 13;11(10):e0164400. doi: 10.1371/journal.pone.0164400 (PMC5063355; doi:10.1371/journal.pone.0164400)
Supplement: S2 File — (ZIP) [file pone.0164400.s002.zip › DATA_FRAMIRAL/S01A_FREE_MOBILE_I12.xls]

## Sheet: S01_MTT_201503251412_
gravite X	gravite Y	Poids
1.4352	-23.7275	66.85
1.4693	-23.5566	66.67
1.4761	-23.377	66.54
1.5255	-23.1741	66.5
1.4691	-23.0223	66.47
1.4165	-22.7441	66.56
1.3991	-22.6571	66.77
1.338	-22.4027	66.92
1.1818	-22.0922	66.97
1.0615	-21.8242	66.95
0.8432	-21.5049	66.94
0.6481	-21.1547	66.87
0.4681	-20.887	66.8
0.4151	-20.6879	66.78
0.3509	-20.5806	66.77
0.2532	-20.5301	66.76
0.144	-20.5122	66.79
0.0312	-20.5287	66.84
-0.115	-20.5564	66.84
-0.2383	-20.6863	66.85
-0.3955	-20.7561	66.86
-0.5823	-20.9312	66.85
-0.7912	-21.1599	66.87
-0.8237	-21.4938	66.87
-0.9238	-21.7427	66.88
-0.9301	-21.981	66.91
-0.8992	-22.2621	66.89
-0.9052	-22.6664	66.86
-0.9074	-23.1364	66.83
-0.7708	-23.5921	66.77
-0.499	-23.9934	66.71
-0.2268	-24.3937	66.7
0.0684	-24.8699	66.68
0.5425	-25.2493	66.76
1.0029	-25.4251	66.86
1.3106	-25.535	66.87
1.5693	-25.6217	66.88
1.7608	-25.6809	66.88
1.8766	-25.5056	66.87
2.0591	-25.4145	66.79
2.3261	-25.2667	66.76
2.614	-25.117	66.77
2.8542	-24.8441	66.83
3.1284	-24.5165	66.87
3.2439	-24.1662	66.86
3.2872	-23.8415	66.86
3.4093	-23.6171	66.81
3.5908	-23.3638	66.77
3.7431	-23.2164	66.79
3.9329	-23.0799	66.8
4.1049	-22.9549	66.8
4.3269	-22.7889	66.84
4.4974	-22.6542	66.86
4.6894	-22.4799	66.89
4.6796	-22.2725	66.86
4.4834	-22.1325	66.82
4.3199	-21.955	66.73
4.2505	-21.9436	66.65
4.2082	-21.9427	66.66
4.0931	-21.9438	66.75
3.9376	-21.894	66.83
3.8547	-21.7938	66.89
3.6527	-21.665	66.87
3.5415	-21.5114	66.84
3.4185	-21.4947	66.83
3.324	-21.4206	66.84
3.2437	-21.3288	66.86
3.1717	-21.2145	66.86
3.0746	-21.0671	66.84
2.9398	-20.8492	66.82
2.7963	-20.6872	66.83
2.7058	-20.5547	66.83
2.5547	-20.4772	66.85
2.3995	-20.3284	66.86
2.195	-20.1147	66.9
2.0023	-19.888	66.91
1.8468	-19.6549	66.94
1.5724	-19.3992	66.94
1.2959	-19.1897	66.89
0.9553	-18.939	66.82
0.6994	-18.7542	66.82
0.4999	-18.6238	66.83
0.2403	-18.4999	66.86
0.0336	-18.3395	66.84
-0.1805	-18.1937	66.78
-0.2899	-18.0461	66.75
-0.418	-17.9386	66.72
-0.5875	-17.835	66.71
-0.7157	-17.7207	66.73
-0.825	-17.598	66.75
-0.9824	-17.5803	66.79
-1.1128	-17.6674	66.86
-1.1717	-17.7816	66.92
-1.26	-18.0412	66.96
-1.2593	-18.3196	66.93
-1.1686	-18.7074	66.86
-0.9985	-19.1996	66.79
-0.7637	-19.7992	66.74
-0.4455	-20.4468	66.72
-0.0937	-21.1426	66.79
0.25	-21.8313	66.85
0.4286	-22.3986	66.85
0.6117	-22.9045	66.78
0.733	-23.2232	66.78
0.9171	-23.5025	66.83
1.0928	-23.7417	66.9
1.1757	-23.8768	66.9
1.2319	-23.9273	66.91
1.3847	-23.8903	66.93
1.5017	-23.8562	66.9
1.6526	-23.7643	66.85
1.7729	-23.5405	66.81
1.962	-23.1044	66.72
2.1393	-22.7404	66.67
2.3821	-22.3474	66.67
2.5919	-22.0368	66.74
2.7969	-21.6696	66.82
3.0791	-21.3567	66.85
3.341	-21.0297	66.84
3.6219	-20.7605	66.83
3.9211	-20.4855	66.82
4.1333	-20.1932	66.83
4.3801	-19.9446	66.83
4.5754	-19.7565	66.81
4.7463	-19.5977	66.83
4.9146	-19.4064	66.82
4.9943	-19.3098	66.81
4.9675	-19.2142	66.81
4.9605	-19.0658	66.84
4.8841	-18.9536	66.86
4.778	-18.8624	66.86
4.6013	-18.866	66.87
4.4291	-18.8859	66.87
4.1787	-18.916	66.91
3.862	-18.9146	66.89
3.4167	-18.922	66.88
3.0719	-19.0062	66.88
2.8714	-19.1105	66.93
2.6999	-19.3294	66.93
2.5853	-19.4432	66.91
2.5118	-19.4886	66.79
2.5274	-19.5289	66.7
2.5701	-19.6307	66.68
2.6275	-19.7269	66.74
2.6752	-19.8166	66.86
2.6903	-19.8446	66.94
2.6825	-19.8099	66.94
2.6278	-19.7916	66.91
2.4833	-19.7256	66.86
2.3251	-19.6368	66.88
2.228	-19.6487	66.87
2.135	-19.6636	66.85
2.0403	-19.6425	66.87
1.8802	-19.6041	66.84
1.7084	-19.7012	66.83
1.5167	-19.6997	66.84
1.3126	-19.7399	66.91
1.061	-19.7282	66.93
0.8698	-19.6635	66.93
0.6346	-19.6191	66.86
0.3876	-19.5638	66.81
0.1664	-19.5816	66.81
-0.021	-19.6419	66.81
-0.2051	-19.6064	66.85
-0.3664	-19.6219	66.93
-0.4485	-19.6967	66.98
-0.5194	-19.7416	66.97
-0.6168	-19.7752	66.91
-0.73	-19.723	66.77
-0.9491	-19.6465	66.64
-1.3598	-19.5404	66.62
-1.6513	-19.5964	66.72
-1.7305	-19.708	66.87
-1.6713	-19.7539	67.02
-1.5583	-19.8562	67.04
-1.4136	-19.8226	66.97
-1.2847	-19.6767	66.86
-1.0945	-19.5533	66.81
-0.9525	-19.5065	66.76
-0.7156	-19.5592	66.77
-0.4188	-19.6351	66.82
-0.156	-19.6803	66.82
0.0582	-19.7665	66.82
0.2839	-19.9327	66.83
0.5244	-20.07	66.84
0.7309	-20.253	66.87
0.9723	-20.5111	66.85
1.1915	-20.7656	66.82
1.445	-21.1303	66.79
1.7349	-21.5064	66.81
2.028	-21.9088	66.84
2.3014	-22.2456	66.89
2.5262	-22.5984	66.92
2.7591	-22.8611	66.93
2.9674	-22.9696	66.89
3.0515	-22.974	66.86
3.1062	-22.8426	66.81
3.1807	-22.6603	66.73
3.2363	-22.5358	66.67
3.2356	-22.3822	66.67
3.225	-22.2746	66.72
3.2481	-22.2447	66.84
3.217	-22.1272	66.92
3.239	-22.0254	66.93
3.2658	-21.8994	66.91
3.2459	-21.7718	66.85
3.1824	-21.6967	66.84
3.1359	-21.6596	66.79
3.0684	-21.567	66.79
3.0144	-21.455	66.81
2.9086	-21.3741	66.81
2.7994	-21.3212	66.82
2.6973	-21.2364	66.83
2.5849	-21.2625	66.83
2.4647	-21.2644	66.83
2.2463	-21.148	66.84
2.0175	-21.0935	66.84
1.879	-21.0823	66.83
1.7363	-21.0734	66.83
1.5666	-21.0867	66.86
1.3823	-21.0176	66.87
1.2361	-20.9964	66.87
1.0409	-21.0148	66.89
0.8602	-20.9186	66.91
0.572	-20.8311	66.87
0.2531	-20.7093	66.84
-0.0547	-20.523	66.76
-0.3406	-20.392	66.71
-0.7019	-20.2655	66.68
-1.3078	-20.0883	66.69
-2.1417	-19.9167	66.74
-2.8063	-19.7494	66.87
-3.1596	-19.5768	66.95
-3.3452	-19.5021	67
-3.3305	-19.4696	66.99
-3.3072	-19.451	66.93
-3.2803	-19.3294	66.87
-3.3582	-19.1914	66.81
-3.4023	-18.9724	66.77
-3.5338	-18.826	66.78
-3.6945	-18.745	66.8
-3.8995	-18.7186	66.83
-4.4288	-18.6618	66.83
-5.1113	-18.6223	66.83
-5.4406	-18.5799	66.89
-5.3986	-18.718	66.95
-5.2812	-18.8476	66.96
-5.1168	-19.0333	66.89
-4.8987	-19.1543	66.84
-4.5663	-19.2492	66.81
-4.1978	-19.2855	66.82
-3.7573	-19.4561	66.84
-3.4061	-19.6411	66.88
-3.0433	-19.7815	66.94
-2.5975	-19.93	66.93
-2.1365	-20.0257	66.92
-1.5908	-20.0789	66.84
-1.0174	-20.2382	66.73
-0.4196	-20.3623	66.67
0.1599	-20.4974	66.68
0.6815	-20.6369	66.77
1.0256	-20.7213	66.85
1.4166	-20.7206	66.95
1.753	-20.6133	66.95
2.0565	-20.489	66.93
2.2721	-20.3112	66.86
2.4593	-20.126	66.85
2.6863	-20.0206	66.8
2.9373	-19.8837	66.8
3.1544	-19.7427	66.8
3.2697	-19.5951	66.8
3.3431	-19.4279	66.82
3.423	-19.2897	66.86
3.548	-19.1462	66.89
3.5773	-18.9068	66.88
3.5146	-18.7812	66.86
3.5228	-18.6281	66.84
3.5275	-18.5625	66.82
3.4142	-18.5416	66.83
3.3152	-18.4843	66.85
3.1757	-18.4564	66.86
3.0136	-18.5074	66.88
2.789	-18.5404	66.88
2.4425	-18.604	66.84
1.5316	-18.5994	66.82
0.2785	-18.5654	66.82
-0.7153	-18.6469	66.83
-1.2872	-18.9356	66.89
-1.4847	-19.2651	66.88
-1.488	-19.7144	66.79
-1.3798	-19.9934	66.68
-1.1425	-20.182	66.64
-0.8331	-20.2974	66.73
-0.3819	-20.4024	66.84
0.0912	-20.6328	66.89
0.5183	-20.8132	66.95
0.917	-20.9696	66.89
1.1775	-21.1548	66.84
1.4639	-21.2428	66.8
1.6695	-21.2396	66.83
1.9083	-21.2496	66.87
2.0564	-21.2519	66.92
2.1318	-21.1484	66.89
2.1365	-21.0015	66.85
2.029	-20.8337	66.8
1.9451	-20.7034	66.82
1.8497	-20.6047	66.86
1.7591	-20.4807	66.86
1.661	-20.3731	66.87
1.4809	-20.2306	66.85
1.2223	-20.0685	66.82
1.1315	-19.956	66.84
1.071	-19.9552	66.86
1.0245	-19.8302	66.9
0.9528	-19.7133	66.91
1.0005	-19.6047	66.94
1.0571	-19.4843	66.9
1.0915	-19.4472	66.86
1.2164	-19.3512	66.79
1.3866	-19.1272	66.71
1.582	-18.9318	66.69
1.7378	-18.7873	66.73
1.8814	-18.7039	66.81
2.0859	-18.6166	66.95
2.226	-18.4286	66.98
2.337	-18.2134	66.99
2.3649	-17.9734	66.93
2.3973	-17.8956	66.86
2.2855	-17.8492	66.84
2.1087	-17.7884	66.85
1.9885	-17.668	66.84
1.8681	-17.6279	66.85
1.7899	-17.7138	66.84
1.6319	-17.7448	66.86
1.4259	-17.8667	66.87
1.1564	-17.9012	66.86
0.8188	-17.8449	66.86
0.5129	-18.046	66.81
0.2656	-18.2122	66.84
0.0634	-18.3854	66.89
-0.0219	-18.6128	66.9
-0.1707	-18.8531	66.87
-0.2971	-19.1063	66.86
-0.4089	-19.2893	66.84
-0.4793	-19.4918	66.87
-0.4862	-19.6494	66.89
-0.5111	-19.9831	66.88
-0.4612	-20.2726	66.85
-0.4414	-20.5463	66.8
-0.3733	-20.655	66.71
-0.3502	-20.7815	66.68
-0.3991	-20.7852	66.74
-0.388	-20.7596	66.84
-0.2608	-20.7396	66.94
-0.209	-20.5829	66.96
-0.1382	-20.4916	66.93
-0.0182	-20.3876	66.84
0.0157	-20.3303	66.78
0.117	-20.3043	66.77
0.2975	-20.3616	66.76
0.4734	-20.3964	66.82
0.6384	-20.4473	66.84
0.7775	-20.5416	66.84
0.9055	-20.5757	66.82
1.0214	-20.5713	66.84
1.1826	-20.6587	66.86
1.378	-20.765	66.86
1.4123	-20.7676	66.84
1.4438	-20.8288	66.79
1.4018	-20.8076	66.82
1.4238	-20.861	66.84
1.5347	-20.9695	66.91
1.688	-21.0297	66.93
1.8711	-20.9386	66.93
2.0108	-20.8437	66.89
2.0373	-20.7769	66.88
2.1134	-20.688	66.83
2.2366	-20.6645	66.85
2.3978	-20.5071	66.83
2.611	-20.386	66.75
2.8181	-20.2087	66.73
2.967	-20.0659	66.74
3.1474	-19.9314	66.8
3.3503	-19.664	66.91
3.5491	-19.3633	66.95
3.6911	-19.1567	66.94
3.9062	-18.9785	66.9
4.0671	-18.8467	66.84
4.1591	-18.6135	66.86
4.1953	-18.3318	66.86
4.1404	-18.1623	66.88
4.1378	-18.0398	66.86
4.1505	-17.9952	66.83
4.0612	-17.9366	66.88
3.9181	-17.8664	66.88
3.7296	-17.7507	66.89
3.4799	-17.6891	66.93
3.2178	-17.6111	66.92
2.747	-17.4954	66.89
2.1191	-17.3374	66.82
1.6806	-17.2788	66.8
1.4385	-17.306	66.88
1.2936	-17.318	66.98
1.1659	-17.3581	67
1.0318	-17.2793	66.96
0.8349	-17.2979	66.88
0.6404	-17.2601	66.85
0.4265	-17.2812	66.87
0.2768	-17.3329	66.86
0.1387	-17.375	66.81
-0.0711	-17.3799	66.76
-0.2776	-17.3828	66.75
-0.4763	-17.4428	66.81
-0.7418	-17.5378	66.93
-0.88	-17.5674	66.97
-1.0332	-17.5918	66.99
-1.2581	-17.6354	66.94
-1.4876	-17.7281	66.85
-1.7272	-17.7545	66.86
-1.8888	-17.85	66.83
-2.0494	-17.9088	66.85
-2.1877	-18.0301	66.85
-2.3033	-18.1679	66.85
-2.4046	-18.2796	66.83
-2.4334	-18.374	66.86
-2.4674	-18.4429	66.84
-2.5077	-18.5294	66.86
-2.5142	-18.5623	66.89
-2.5372	-18.5495	66.87
-2.5411	-18.6485	66.86
-2.4998	-18.7219	66.85
-2.4427	-18.8696	66.86
-2.3699	-18.9914	66.9
-2.2192	-19.1646	66.9
-2.1254	-19.2307	66.89
-2.0201	-19.3546	66.89
-1.8888	-19.447	66.88
-1.7198	-19.583	66.87
-1.5133	-19.6981	66.86
-1.2553	-19.7557	66.78
-0.9555	-19.7934	66.71
-0.6848	-19.8341	66.69
-0.4592	-19.8593	66.74
-0.2152	-19.8963	66.84
-0.0435	-19.7926	66.92
0.1095	-19.6811	66.93
0.2217	-19.5486	66.89
0.2974	-19.5314	66.82
0.3838	-19.5484	66.81
0.5863	-19.5623	66.82
0.7699	-19.5798	66.84
0.9537	-19.4918	66.82
1.1113	-19.4409	66.81
1.2129	-19.3079	66.78
1.3029	-19.2296	66.77
1.3993	-19.1637	66.8
1.4688	-19.0582	66.85
1.5089	-18.996	66.88
1.6172	-18.915	66.88
1.7079	-18.9348	66.86
1.7452	-18.8677	66.86
1.8007	-18.7902	66.87
1.8383	-18.7356	66.86
1.8499	-18.7385	66.85
1.9321	-18.7401	66.86
1.9043	-18.7545	66.91
1.866	-18.738	66.93
1.7505	-18.7256	66.91
1.65	-18.7209	66.89
1.5277	-18.716	66.84
1.4181	-18.651	66.73
1.3332	-18.6037	66.66
1.2153	-18.5308	66.7
1.1116	-18.5896	66.81
0.9995	-18.5397	66.96
0.8447	-18.4603	67.01
0.7177	-18.3534	66.97
0.5983	-18.2771	66.93
0.4676	-18.187	66.87
0.3661	-18.1074	66.87
0.2387	-18.085	66.85
0.1523	-18.0256	66.84
0.0583	-17.9507	66.84
-0.0882	-17.9124	66.86
-0.2874	-17.7982	66.85
-0.5542	-17.6505	66.87
-0.8585	-17.3774	66.93
-1.1931	-17.0399	66.94
-1.4678	-16.6899	66.94
-1.7203	-16.3237	66.94
-1.9434	-16.0422	66.89
-2.1356	-15.8049	66.89
-2.2851	-15.7196	66.91
-2.4188	-15.5488	66.98
-2.542	-15.4138	67
-2.6409	-15.3476	66.96
-2.7105	-15.2546	66.91
-2.7658	-15.2201	66.83
-2.7548	-15.2599	66.82
-2.7139	-15.3256	66.8
-2.6709	-15.4826	66.72
-2.5661	-15.661	66.68
-2.4722	-15.8858	66.77
-2.3449	-16.0749	66.87
-2.1809	-16.2506	66.95
-2.0484	-16.3952	66.98
-1.8693	-16.5654	66.93
-1.7162	-16.8074	66.86
-1.4794	-17.1732	66.79
-1.2152	-17.5834	66.79
-0.9429	-18.0816	66.8
-0.5882	-18.5448	66.82
-0.2747	-19.0766	66.83
0.0004	-19.4395	66.85
0.1965	-19.6874	66.84
0.3362	-19.8686	66.83
0.5356	-20.0001	66.82
0.6677	-20.2013	66.82
0.8669	-20.2875	66.82
0.9568	-20.3351	66.83
1.029	-20.4208	66.81
1.1042	-20.4888	66.81
1.1905	-20.5756	66.83
1.2728	-20.7515	66.86
1.3144	-20.8634	66.87
1.3493	-21.0412	66.85
1.3271	-21.1544	66.86
1.3159	-21.2588	66.87
1.3654	-21.4352	66.87
1.3856	-21.65	66.84
1.3688	-21.8337	66.8
1.4583	-21.9532	66.7
1.479	-22.1136	66.66
1.5281	-22.2208	66.66
1.5518	-22.2932	66.77
1.4778	-22.3131	66.86
1.4069	-22.2835	66.85
1.3197	-22.2295	66.87
1.1958	-22.1977	66.88
1.0156	-22.1291	66.88
0.8883	-22.0704	66.86
0.7156	-21.9143	66.83
0.5761	-21.7074	66.83
0.4255	-21.5441	66.82
0.2302	-21.3947	66.78
0.0235	-21.3212	66.77
-0.1761	-21.1852	66.79
-0.4355	-21.0786	66.85
-0.7097	-20.914	66.88
-1.0476	-20.7847	66.87
-1.3714	-20.6142	66.83
-1.6163	-20.4687	66.8
-1.9166	-20.2887	66.83
-2.1983	-20.1354	66.83
-2.4827	-19.944	66.88
-2.7675	-19.7907	66.9
-3.1283	-19.5939	66.89
-3.6104	-19.4026	66.94
-4.1043	-19.176	66.96
-4.512	-19.6894	66.93
-4.8928	-19.5774	66.9
-5.2044	-19.4033	66.85
-5.358	-19.1416	66.76
-5.4336	-18.9329	66.72
-5.4843	-18.7773	66.75
-5.5247	-18.619	66.77
-5.5009	-18.3564	66.8
-5.44	-18.051	66.83
-5.2687	-17.8229	66.88
-5.0568	-17.5828	66.92
-4.8414	-17.4714	66.9
-4.6314	-17.3135	66.91
-4.3502	-17.211	66.92
-3.9739	-17.085	66.9
-3.5815	-16.972	66.88
-3.1515	-16.9465	66.86
-2.8191	-16.9055	66.83
-2.4031	-16.9532	66.81
-2.0198	-16.9853	66.83
-1.595	-17.013	66.88
-1.2128	-16.9145	66.9
-0.9733	-16.8277	66.9
-0.7488	-16.7973	66.87
-0.5048	-16.8905	66.84
-0.2081	-16.9992	66.86
0.0508	-17.0805	66.88
0.3917	-17.061	66.88
0.6878	-17.1039	66.9
0.9841	-17.0804	66.88
1.2494	-17.0118	66.9
1.47	-16.8883	66.9
1.6529	-16.8807	66.92
1.81	-16.9651	66.94
2.0025	-16.9236	66.89
2.1307	-16.8399	66.86
2.2539	-16.7472	66.77
2.3084	-16.7654	66.73
2.3457	-16.8104	66.74
2.3867	-16.9635	66.85
2.4232	-16.9537	66.96
2.3741	-16.9508	66.97
2.2738	-16.9515	66.95
2.2013	-16.9259	66.89
2.0989	-17.0572	66.83
2.0247	-17.1875	66.83
1.9394	-17.332	66.81
1.7889	-17.3573	66.83
1.4816	-17.4138	66.83
1.0581	-17.3823	66.81
0.6572	-17.4396	66.79
0.3083	-17.5466	66.81
0.0416	-17.6759	66.92
-0.0852	-17.8272	66.94
-0.1674	-17.8834	66.94
-0.2198	-17.8582	66.89
-0.2194	-17.8809	66.82
-0.2118	-17.8736	66.78
-0.1521	-17.8468	66.82
-0.0394	-17.9008	66.84
0.0546	-17.9739	66.84
0.1259	-18.0354	66.87
0.227	-18.0421	66.89
0.212	-18.0507	66.89
0.2119	-18.0547	66.9
0.1779	-17.9921	66.91
0.0842	-17.9777	66.89
-0.0244	-17.968	66.88
-0.1476	-17.9497	66.75
-0.2485	-18.0141	66.66
-0.4702	-18.0511	66.65
-0.6352	-18.0966	66.75
-0.8787	-18.0599	66.87
-1.0994	-17.9672	66.95
-1.291	-17.835	66.94
-1.4794	-17.7174	66.89
-1.7547	-17.6745	66.82
-1.9993	-17.6251	66.79
-2.1482	-17.6356	66.84
-2.2676	-17.6006	66.87
-2.3796	-17.5781	66.89
-2.429	-17.5312	66.87
-2.4715	-17.5665	66.82
-2.461	-17.5939	66.8
-2.4491	-17.6377	66.81
-2.5083	-17.6618	66.83
-2.507	-17.7384	66.87
-2.503	-17.7329	66.87
-2.4697	-17.754	66.86
-2.4481	-17.7872	66.82
-2.4032	-17.8268	66.82
-2.5373	-17.8744	66.84
-2.6794	-17.9015	66.85
-2.8214	-18.0506	66.84
-2.9746	-18.1987	66.84
-2.9773	-18.3307	66.86
-3.0093	-18.4193	66.89
-2.978	-18.4899	66.92
-2.8991	-18.5828	66.92
-2.9035	-18.7413	66.88
-2.9014	-18.8306	66.83
-2.8831	-18.8315	66.71
-2.8785	-18.8438	66.63
-2.7689	-18.9142	66.64
-2.7428	-18.9521	66.74
-2.6738	-18.968	66.89
-2.6478	-18.9452	67
-2.622	-18.956	66.98
-2.5791	-18.9072	66.93
-2.5676	-18.8715	66.82
-2.5724	-18.8425	66.79
-2.5047	-18.8729	66.79
-2.3985	-18.8381	66.84
-2.3353	-18.8587	66.81
-2.3651	-18.9201	66.81
-2.3693	-18.9307	66.8
-2.4853	-18.9135	66.81
-2.582	-18.9398	66.83
-2.7383	-18.9185	66.87
-2.8857	-18.9655	66.83
-2.9899	-18.9966	66.85
-3.2041	-18.995	66.84
-3.3312	-18.9951	66.85
-3.3645	-19.0478	66.85
-3.4467	-19.1358	66.85
-3.52	-19.1736	66.89
-3.6408	-19.1469	66.87
-3.827	-19.0522	66.9
-3.9413	-18.9195	66.88
-4.1081	-18.9261	66.91
-4.3302	-18.9851	66.89
-4.4501	-19.067	66.88
-4.3992	-19.1445	66.79
-4.2829	-19.2104	66.65
-4.1493	-19.2481	66.62
-4.0344	-19.2903	66.65
-3.9081	-19.2685	66.77
-3.6776	-19.2707	66.87
-3.4503	-19.1875	66.93
-3.2379	-19.1477	66.91
-3.0001	-19.1043	66.87
-2.7999	-19.0432	66.81
-2.6045	-19.0032	66.82
-2.342	-18.9916	66.82
-2.0644	-18.9329	66.83
-1.7382	-18.9227	66.83
-1.4983	-18.9234	66.82
-1.281	-18.8624	66.81
-1.0822	-18.86	66.81
-0.917	-18.8958	66.81
-0.7105	-18.8877	66.86
-0.602	-18.8154	66.86
-0.5385	-18.7667	66.84
-0.4749	-18.7198	66.82
-0.4151	-18.6684	66.83
-0.3778	-18.6282	66.83
-0.2691	-18.6242	66.85
-0.119	-18.662	66.86
-0.0927	-18.6805	66.87
-0.0586	-18.7567	66.87
-0.0659	-18.8134	66.87
-0.0619	-18.8654	66.87
0.0322	-18.9546	66.85
0.1004	-19.0928	66.83
0.2441	-19.1604	66.75
0.3394	-19.2636	66.66
0.3998	-19.3537	66.67
0.4592	-19.4299	66.75
0.5372	-19.5378	66.84
0.6036	-19.5981	66.93
0.5698	-19.6247	66.94
0.6195	-19.6861	66.89
0.5646	-19.7634	66.82
0.4452	-19.8523	66.8
0.3211	-19.9077	66.84
0.1901	-19.9417	66.83
-0.0048	-19.9234	66.79
-0.1846	-19.9678	66.77
-0.3124	-19.9568	66.8
-0.4662	-19.9592	66.82
-0.665	-19.9441	66.84
-0.8568	-19.8127	66.84
-1.0825	-19.66	66.84
-1.1991	-19.5455	66.84
-1.4022	-19.3679	66.86
-1.598	-19.2511	66.83
-1.8203	-19.0954	66.82
-2.0192	-18.9342	66.84
-2.2436	-18.8739	66.87
-2.4271	-18.8457	66.88
-2.6864	-18.7553	66.87
-2.888	-18.703	66.9
-3.1363	-18.6348	66.88
-3.4293	-18.6441	66.87
-3.703	-18.646	66.87
-3.8162	-18.7353	66.77
-3.9364	-18.7998	66.69
-4.0098	-18.8551	66.65
-4.1446	-18.8427	66.73
-4.2833	-18.8602	66.8
-4.3668	-18.9012	66.91
-4.3842	-18.9847	66.92
-4.3981	-19.0586	66.94
-4.4174	-19.1413	66.86
-4.4838	-19.191	66.81
-4.5761	-19.2423	66.83
-4.5827	-19.3558	66.84
-4.524	-19.5279	66.81
-4.4582	-19.7574	66.83
-4.4034	-19.8718	66.8
-4.2917	-19.9673	66.77
-4.2409	-20.0231	66.8
-4.168	-20.081	66.83
-3.9853	-20.1297	66.87
-3.802	-20.1639	66.86
-3.7019	-20.1505	66.84
-3.558	-20.1669	66.79
-3.43	-20.2275	66.79
-3.2227	-20.2961	66.81
-3.0481	-20.3687	66.85
-2.8377	-20.3526	66.87
-2.6478	-20.32	66.83
-2.4227	-20.2926	66.84
-2.2118	-20.3659	66.86
-2.0273	-20.4351	66.88
-1.817	-20.4884	66.89
-1.5485	-20.5075	66.81
-1.2158	-20.4862	66.7
-0.8819	-20.4219	66.66
-0.5432	-20.4736	66.7
-0.1788	-20.4985	66.78
0.2217	-20.4691	66.89
0.5283	-20.3795	66.92
0.8588	-20.3396	66.86
1.1106	-20.2421	66.82
1.374	-20.2167	66.78
1.5659	-20.2452	66.77
1.72	-20.2964	66.77
1.8848	-20.3829	66.79
1.986	-20.4777	66.81
2.1143	-20.5367	66.8
2.1925	-20.5101	66.81
2.2604	-20.529	66.8
2.3258	-20.534	66.85
2.3632	-20.5698	66.86
2.3897	-20.5788	66.85
2.3932	-20.5537	66.86
2.3441	-20.485	66.86
2.293	-20.495	66.83
2.2407	-20.5024	66.82
2.2026	-20.5738	66.84
2.2244	-20.562	66.86
2.1793	-20.5511	66.86
2.0737	-20.4866	66.87
1.9419	-20.4316	66.88
1.8174	-20.3582	66.9
1.7501	-20.3137	66.89
1.6389	-20.2465	66.84
1.4475	-20.1349	66.69
1.2459	-20.0159	66.62
1.0911	-19.9306	66.63
0.922	-19.8424	66.79
0.7842	-19.8205	66.93
0.6328	-19.7244	67.01
0.4718	-19.568	66.97
0.288	-19.3344	66.92
0.1043	-19.1265	66.83
-0.0875	-18.9325	66.78
-0.2647	-18.7483	66.82
-0.4605	-18.5679	66.83
-0.6527	-18.3557	66.83
-0.8447	-18.115	66.87
-1.0182	-17.897	66.85
-1.2365	-17.7038	66.85
-1.4129	-17.5598	66.88
-1.6009	-17.3739	66.88
-1.7403	-17.2044	66.88
-1.9255	-17.0222	66.84
-2.0466	-16.8705	66.82
-2.1174	-16.8687	66.84
-2.142	-16.926	66.9
-2.13	-17.0343	66.91
-2.2239	-17.0122	66.91
-2.259	-17.0565	66.85
-2.2513	-16.9945	66.87
-2.3106	-17.0896	66.88
-2.3139	-17.1878	66.88
-2.325	-17.2665	66.87
-2.3285	-17.3055	66.75
-2.3755	-17.4285	66.66
-2.4272	-17.5146	66.68
-2.5066	-17.7393	66.76
-2.6267	-17.9	66.85
-2.6833	-18.0366	66.94
-2.7162	-18.1354	66.95
-2.6717	-18.2748	66.92
-2.6397	-18.4581	66.85
-2.5984	-18.6325	66.83
-2.482	-18.8153	66.81
-2.3772	-19.0058	66.77
-2.2938	-19.1499	66.78
-2.218	-19.294	66.79
-2.1718	-19.4445	66.81
-2.1143	-19.647	66.82
-2.0532	-19.8023	66.84
-2.0039	-19.9596	66.84
-1.9703	-20.1038	66.81
-1.9473	-20.1693	66.82
-1.8607	-20.3233	66.8
-1.8412	-20.4919	66.81
-1.7425	-20.6955	66.82
-1.6364	-20.9629	66.82
-1.515	-21.2339	66.84
-1.4575	-21.5608	66.83
-1.381	-21.8531	66.85
-1.1923	-22.2584	66.82
-1.1494	-22.6267	66.84
-1.0769	-22.9534	66.82
-1.0016	-23.174	66.75
-0.9792	-23.2898	66.69
-0.9492	-23.3397	66.66
-0.9637	-23.3927	66.7
-0.997	-23.346	66.78
-1.0491	-23.2498	66.86
-1.0757	-23.1203	66.88
-1.1026	-22.9389	66.89
-1.1751	-22.7781	66.83
-1.1946	-22.6784	66.8
-1.1873	-22.6273	66.8
-1.1308	-22.6456	66.81
-1.1124	-22.6218	66.79
-1.0676	-22.5733	66.78
-1.068	-22.5133	66.77
-1.0718	-22.5196	66.76
-1.0299	-22.5848	66.79
-1.0442	-22.66	66.84
-0.9952	-22.7841	66.81
-0.9764	-22.8197	66.8
-0.965	-22.88	66.79
-1.0101	-22.9108	66.77
-1.0358	-22.9991	66.79
-1.0464	-23.1274	66.8
-1.0082	-23.2473	66.83
-0.9703	-23.326	66.84
-0.9698	-23.4574	66.83
-1.0067	-23.6131	66.83
-0.9912	-23.7371	66.83
-1.0203	-23.9678	66.82
-1.0199	-24.1842	66.78
-1.0012	-24.3635	66.69
-1.0351	-24.4735	66.63
-1.1442	-24.4394	66.65
-1.2337	-24.3604	66.74
-1.3941	-24.184	66.86
-1.5887	-23.866	66.95
-1.7552	-23.5336	66.93
-2.036	-23.0609	66.86
-2.3432	-22.6184	66.8
-2.6644	-22.1619	66.79
-2.8274	-21.8306	66.78
-3.0531	-21.3846	66.81
-3.2682	-20.9976	66.82
-3.4904	-20.5497	66.84
-3.7031	-20.0574	66.83
-3.9523	-19.5587	66.83
-4.1751	-19.0324	66.84
-4.3746	-18.444	66.87
-4.5558	-17.931	66.88
-4.7822	-17.4331	66.89
-4.9786	-16.9461	66.9
-5.1295	-16.5298	66.91
-5.2544	-16.2598	66.96
-5.3088	-15.9917	66.94
-5.3979	-15.7345	66.87
-5.4614	-15.4266	66.79
-5.6086	-15.1157	66.79
-5.5995	-14.8435	66.87
-5.6102	-14.6533	66.94
-5.7347	-14.4536	66.99
-5.7929	-14.2117	66.93
-5.7886	-13.9824	66.8
-5.7733	-13.7951	66.72
-5.733	-13.6848	66.71
-5.6255	-13.6563	66.79
-5.4559	-13.5705	66.91
-5.2686	-13.5376	66.96
-5.113	-13.5741	66.94
-4.9496	-13.6646	66.91
-4.843	-13.7539	66.87
-4.747	-13.886	66.84
-4.6304	-14.0779	66.84
-4.5004	-14.2996	66.8
-4.3881	-14.5734	66.78
-4.2288	-14.9092	66.78
-4.0686	-15.3274	66.8
-3.9078	-15.6282	66.84
-3.7031	-16.0479	66.85
-3.5419	-16.4885	66.81
-3.3827	-16.9834	66.8
-3.2117	-17.5241	66.8
-2.9963	-18.0523	66.78
-2.678	-18.6039	66.81
-2.3344	-19.1245	66.81
-2.0732	-19.6319	66.82
-1.8273	-20.117	66.82
-1.54	-20.731	66.81
-1.2191	-21.3033	66.78
-0.9206	-21.8562	66.75
-0.6067	-22.4344	66.72
-0.3486	-23.0927	66.76
-0.0343	-23.8371	66.84
0.2493	-24.6333	66.92
0.5448	-25.2982	66.87
0.7926	-25.9809	66.79
0.9937	-26.5085	66.79
1.1898	-27.0181	66.84
1.3394	-27.3704	66.91
1.3738	-27.5263	66.76
1.3392	-27.5697	66.51
1.2594	-27.6848	66.4
1.1504	-28.0065	66.44
1.0872	-28.3412	66.63
1.0015	-28.7828	66.85
1.0012	-29.1074	66.93
1.0197	-29.4864	67.01
1.0095	-29.8166	67.03
0.9728	-30.0703	67.05
0.999	-30.3129	67.09
0.9795	-30.4963	66.99
0.9205	-30.6181	66.77
0.8563	-30.8236	66.63
0.7968	-30.9186	66.62
0.803	-31.1124	66.74
0.7464	-31.3612	66.81
0.6648	-31.7107	66.84
0.6505	-31.9507	66.86
0.5393	-32.0893	66.8
0.3189	-32.2375	66.76
0.1655	-32.4009	66.77
0.0833	-32.5607	66.82
-0.096	-32.7313	66.79
-0.317	-32.8504	66.78
-0.4671	-32.8645	66.73
-0.6513	-32.8648	66.7
-0.9151	-32.8714	66.62
-1.2403	-32.7588	66.53
-1.4979	-32.739	66.67
-1.8034	-32.7046	66.81
-2.0604	-32.5794	66.9
-2.2615	-32.4214	66.97
-2.4609	-32.0794	66.98
-2.6874	-31.6274	66.98
-2.7481	-31.0713	67.02
-2.7506	-30.53	67.01
-2.7987	-29.8397	66.89
-2.9387	-29.2511	66.72
-3.0736	-28.7511	66.59
-3.2791	-28.337	66.58
-3.5187	-28.043	66.56
-3.7071	-27.5467	66.59
-3.9837	-27.1336	66.66
-4.172	-26.6423	66.76
-4.3138	-26.2899	66.86
-4.4693	-26.0535	66.85
-4.6681	-25.7953	66.86
-4.8409	-25.3803	66.88
-5.0393	-24.9105	66.91
-5.2617	-24.4029	66.97
-5.4497	-23.8877	67.09
-5.7162	-23.3632	67.15
-5.9634	-22.8536	67.16
-6.2771	-22.2707	67.14
-6.6452	-21.655	67.07
-6.9705	-21.1292	66.93
-7.1815	-20.7075	66.79
-7.3497	-20.1883	66.67
-7.434	-19.7285	66.57
-7.4465	-19.3118	66.57
-7.407	-18.9593	66.53
-7.2939	-18.6671	66.54
-7.1235	-18.3078	66.57
-6.966	-17.9738	66.65
-6.6914	-17.7787	66.86
-6.5117	-17.5845	66.95
-6.3757	-17.3765	66.97
-6.1808	-17.1791	66.94
-5.9844	-16.9787	66.88
-5.8294	-16.7756	66.81
-5.6001	-16.4804	66.83
-5.36	-16.5091	66.83
-5.1277	-16.6258	66.87
-4.9007	-16.8637	66.89
-4.6496	-17.0509	66.88
-4.3867	-17.3184	66.8
-4.165	-17.6394	66.79
-3.8624	-18.1003	66.8
-3.4697	-18.578	66.81
-3.0734	-19.1501	66.81
-2.5454	-19.7441	66.82
-2.0406	-20.4262	66.79
-1.472	-21.1267	66.73
-0.7778	-22.0156	66.66
-0.134	-22.9622	66.51
0.5751	-23.7603	66.43
1.3232	-24.5691	66.52
1.9108	-25.3828	66.62
2.3798	-26.201	66.64
2.7635	-26.9342	66.7
3.1169	-27.6391	66.76
3.333	-28.2412	66.9
3.416	-28.8332	66.99
3.4489	-29.4385	67.05
3.4829	-30.0387	67.08
3.4893	-30.7152	67.02
3.5375	-31.3735	67.01
3.6226	-32.0449	67.01
3.6039	-32.847	66.94
3.5254	-33.6881	66.86
3.4258	-34.6012	66.77
3.2892	-35.3746	66.71
3.1781	-36.0265	66.66
2.8414	-36.4057	66.81
2.4619	-36.7723	67.04
2.1877	-37.4124	66.94
1.9661	-37.8955	66.8
1.8646	-38.3297	66.74
1.8474	-38.6503	66.74
1.7563	-38.818	66.79
1.6683	-38.8691	66.73
1.5272	-39.0419	66.69
1.4259	-39.1535	66.7
1.2813	-39.224	66.63
1.3269	-39.1465	66.6
1.1378	-39.1633	66.65
0.9209	-38.9911	66.74
0.7296	-38.8634	66.69
0.5001	-38.6278	66.64
0.2998	-38.373	66.63
0.095	-38.0277	66.66
-0.0838	-37.5746	66.71
-0.3151	-37.061	66.76
-0.5801	-36.5284	66.74
-0.7661	-36.0577	66.73
-0.9445	-35.5371	66.76
-1.1679	-35.02	66.78
-1.3041	-34.3818	66.89
-1.3761	-33.7493	67
-1.494	-33.1266	67.03
-1.5702	-32.5366	67.09
-1.8117	-31.9616	67.08
-2.0779	-31.2088	67.02
-2.3702	-30.4516	66.98
-2.641	-29.7297	66.91
-2.9538	-29.0239	66.84
-3.2865	-28.2182	66.77
-3.6129	-27.2814	66.7
-3.8928	-26.1946	66.67
-4.1794	-25.1693	66.66
-4.3576	-24.063	66.71
-4.5446	-22.922	66.74
-4.7226	-21.7888	66.79
-4.9508	-20.7471	66.81
-5.1431	-19.7532	66.85
-5.2961	-18.7791	66.91
-5.4943	-17.9044	66.96
-5.7285	-17.0784	66.93
-6.0117	-16.1349	66.95
-6.2437	-15.1579	66.95
-6.4191	-14.2451	66.96
-6.5892	-13.407	67.02
-6.6404	-12.6075	67.02
-6.7785	-11.9795	67.01
-7.0331	-11.3365	66.92
-7.1824	-10.7023	66.88
-7.2704	-10.1747	66.85
-7.2597	-9.8263	66.82
-7.2955	-9.4312	66.78
-7.2945	-9.1538	66.8
-7.2701	-8.8869	66.79
-7.1981	-8.4912	66.81
-7.145	-8.2455	66.83
-7.0274	-8.2141	66.84
-6.8941	-8.3418	66.86
-6.7926	-8.5213	66.89
-6.636	-8.7499	66.92
-6.4382	-9.0227	66.94
-6.2741	-9.2916	66.96
-6.0694	-9.6252	66.93
-5.8917	-9.9198	66.89
-5.6298	-10.3932	66.86
-5.3732	-10.9394	66.8
-5.1564	-11.6106	66.75
-4.9155	-12.3138	66.66
-4.619	-13.1329	66.6
-4.3161	-13.964	66.64
-4.1338	-14.852	66.67
-3.9412	-15.9714	66.75
-3.7485	-17.2549	66.82
-3.578	-18.6996	66.81
-3.4179	-20.2224	66.81
-3.1461	-21.7554	66.8
-2.7899	-23.3023	66.82
-2.4608	-24.9507	66.82
-2.2177	-26.6162	66.82
-2.0958	-28.1873	66.8
-2.045	-29.6517	66.79
-2.0401	-31.233	66.73
-1.8632	-32.7167	66.82
-1.5721	-33.9357	66.88
-1.2631	-34.9479	66.98
-1.0345	-35.8116	67.03
-0.7885	-36.5568	67.02
-0.5571	-37.3822	67.01
-0.3116	-37.9682	66.97
0.0522	-38.3087	67.09
0.3086	-38.6417	66.99
0.5499	-38.6428	66.85
0.7913	-38.6665	66.77
1.0226	-38.7671	66.68
1.2308	-38.8233	66.63
1.4134	-38.8199	66.55
1.6293	-38.9069	66.52
1.8184	-39.0043	66.52
1.979	-39.1682	66.58
2.1067	-39.1603	66.68
2.1364	-39.154	66.8
2.2312	-39.1712	66.77
2.232	-39.0329	66.74
2.2578	-38.8812	66.73
2.2324	-38.7491	66.7
2.1265	-38.6235	66.7
2.0135	-38.3393	66.68
1.9568	-37.9023	66.64
1.8649	-37.3704	66.62
1.7359	-36.8548	66.71
1.5599	-36.4182	66.75
1.3359	-35.9094	66.77
0.9044	-35.0913	66.78
0.4984	-34.2072	66.85
0.0969	-33.2723	66.89
-0.308	-32.3175	66.92
-0.6601	-31.3119	66.98
-0.9794	-30.0557	67
-1.2844	-28.7184	66.97
-1.5708	-27.4111	66.95
-1.8504	-26.041	66.91
-2.1635	-24.7273	66.89
-2.4316	-23.5416	66.85
-2.6297	-22.3789	66.79
-2.872	-21.2269	66.76
-3.1267	-20.0809	66.7
-3.3741	-18.7574	66.66
-3.6197	-17.4594	66.67
-3.809	-16.2555	66.74
-4.1316	-15.1456	66.76
-4.4315	-14.0755	66.84
-4.6968	-12.9019	66.87
-5.0364	-11.6082	66.91
-5.5336	-10.3915	66.99
-5.939	-9.322	67.03
-6.4396	-8.1357	67.09
-6.964	-6.9702	67.16
-7.4549	-5.8311	67.15
-7.8945	-4.6968	67.17
-8.383	-3.8147	67.14
-8.9942	-3.0061	66.99
-9.5256	-2.3627	66.9
-10.0472	-1.8125	66.81
-10.4041	-1.3705	66.71
-10.7642	-1.0771	66.6
-11.0605	-1.0074	66.56
-11.2639	-1.0338	66.52
-11.4461	-1.1617	66.55
-11.5049	-1.5365	66.73
-11.4627	-2.0452	66.77
-11.425	-2.6288	66.78
-11.4644	-3.0662	66.78
-11.5682	-3.3355	66.74
-11.6671	-3.5701	66.79
-11.6775	-3.9478	66.9
-11.6432	-4.2976	67.01
-11.6656	-4.6184	67.07
-11.6844	-4.9417	67.08
-11.666	-5.3175	67.07
-11.589	-5.6893	67.08
-11.4301	-6.0635	67.06
-11.2994	-6.4885	67
-11.1055	-6.9784	66.91
-10.9235	-7.4984	66.84
-10.6945	-8.0974	66.8
-10.3644	-8.7701	66.78
-10.0556	-9.5307	66.74
-9.7327	-10.4018	66.74
-9.465	-11.3517	66.69
-9.1326	-12.2893	66.65
-8.8775	-13.1835	66.67
-8.6977	-14.114	66.7
-8.5295	-15.0784	66.69
-8.2648	-16.2577	66.7
-7.8849	-17.4833	66.72
-7.5229	-18.8765	66.75
-7.1878	-20.2353	66.75
-6.8982	-21.489	66.74
-6.638	-22.6893	66.74
-6.3079	-23.9395	66.76
-5.9499	-25.2774	66.76
-5.5354	-26.6389	66.75
-5.0755	-28.0168	66.75
-4.5581	-29.4631	66.77
-4.1469	-30.7442	66.78
-3.7997	-31.8878	66.8
-3.5103	-32.7928	66.81
-3.3036	-33.5097	66.84
-3.0716	-34.1181	66.86
-2.9099	-34.664	66.81
-2.7236	-35.0454	66.84
-2.4477	-35.2725	66.87
-2.1837	-35.4196	66.91
-1.8765	-35.4963	66.9
-1.6991	-35.5293	66.77
-1.5572	-35.506	66.73
-1.4829	-35.4467	66.69
-1.4158	-35.5131	66.64
-1.3934	-35.5231	66.63
-1.4093	-35.386	66.61
-1.5683	-34.8914	66.67
-1.7058	-34.3649	66.67
-1.9192	-33.7945	66.64
-2.1356	-33.284	66.65
-2.4407	-32.793	66.69
-2.731	-32.28	66.73
-2.9051	-31.7028	66.75
-3.1279	-31.1107	66.78
-3.2834	-30.4893	66.89
-3.4672	-29.8066	66.94
-3.5872	-29.1403	67
-3.6534	-28.266	67.02
-3.7425	-27.309	67.03
-3.8477	-26.355	67.02
-3.9332	-25.4513	66.96
-4.0117	-24.5242	66.89
-4.0359	-23.6144	66.79
-4.0522	-22.418	66.79
-4.0742	-21.1595	66.82
-4.1422	-19.8123	66.77
-4.1915	-18.3285	66.74
-4.4128	-16.5533	66.67
-4.7059	-14.8562	66.6
-4.9802	-13.2401	66.6
-5.2433	-11.6371	66.69
-5.4822	-10.0336	66.8
-5.8099	-8.3478	66.87
-6.0886	-6.751	66.93
-6.3551	-5.4589	66.98
-6.5703	-4.3847	67.05
-6.6946	-3.3517	67.08
-6.8494	-2.5327	67.1
-6.9281	-1.8124	67.13
-7.0491	-1.1095	67.14
-7.1725	-0.6666	67.16
-7.2882	-0.2374	67.17
-7.3658	0.2089	67.13
-7.3699	0.3661	66.98
-7.3543	0.4656	66.66
-7.2595	0.3275	66.52
-7.0903	0.082	66.43
-6.9045	-0.2906	66.34
-6.6232	-1.1177	66.49
-6.2774	-2.0339	66.61
-5.958	-2.8592	66.61
-5.7368	-3.7113	66.6
-5.5195	-4.6904	66.64
-5.2934	-5.9263	66.68
-5.1215	-7.2674	66.8
-5.0045	-8.2762	66.97
-4.9562	-9.2481	67.02
-4.9654	-10.1462	67.05
-5.0071	-11.0746	67.1
-5.0732	-11.9259	67.17
-5.1632	-12.7824	67.17
-5.2644	-13.5231	67.13
-5.2866	-14.3453	67.08
-5.2573	-15.0709	67.09
-5.2249	-15.7764	67.13
-5.1616	-16.4932	67.14
-5.2252	-17.1602	67.05
-5.287	-17.9553	66.93
-5.3147	-18.7691	66.81
-5.2457	-19.7622	66.67
-5.1746	-20.9631	66.55
-5.0698	-22.4142	66.46
-4.9133	-23.8885	66.4
-4.7316	-25.1582	66.33
-4.4677	-26.4231	66.23
-4.1349	-27.8117	66.2
-3.8658	-29.3259	66.23
-3.6637	-30.7924	66.29
-3.5106	-32.1796	66.46
-3.4379	-33.5596	66.6
-3.4229	-34.8285	66.73
-3.4303	-36.0179	66.88
-3.4187	-36.9946	66.97
-3.4047	-37.8474	67.03
-3.3943	-38.6172	67.11
-3.4982	-39.1166	67.16
-3.5992	-39.5502	67.2
-3.551	-39.9711	67.24
-3.5869	-40.3539	67.23
-3.6695	-40.8211	67.18
-3.7572	-40.9892	67.06
-3.923	-40.9891	66.9
-4.0792	-40.8682	66.72
-4.3563	-40.5808	66.51
-4.5718	-40.2876	66.4
-4.8335	-39.8809	66.29
-5.0502	-39.352	66.31
-5.2139	-38.5744	66.64
-5.6839	-37.9689	66.72
-6.1485	-37.16	66.73
-6.5101	-36.2073	66.76
-6.7897	-35.3305	66.78
-7.0155	-34.5315	66.81
-7.2319	-33.8234	66.81
-7.4296	-32.9949	66.78
-7.5709	-32.151	66.76
-7.7906	-31.269	66.74
-7.9552	-30.4423	66.74
-8.1829	-29.7054	66.71
-8.3146	-28.9747	66.7
-8.5061	-28.1861	66.67
-8.6721	-27.1834	66.67
-8.93	-26.2136	66.62
-9.2625	-25.118	66.67
-9.5583	-23.8898	66.69
-9.8374	-22.5609	66.75
-10.0778	-21.0504	66.84
-10.372	-19.4462	66.87
-10.7051	-17.5642	66.95
-11.08	-15.5849	67
-11.4514	-13.564	67.06
-11.7865	-11.6034	67.12
-12.1049	-9.6547	67.16
-12.3613	-7.8719	67.24
-12.5925	-6.174	67.26
-12.6802	-4.619	67.29
-12.7561	-3.2335	67.23
-12.8191	-2.0175	67.17
-12.8577	-0.9689	67.07
-12.7935	-0.1745	66.9
-12.6302	0.6411	66.69
-12.2776	1.1589	66.55
-11.9123	1.4586	66.46
-11.5229	1.6907	66.38
-11.1402	1.8883	66.33
-10.8089	2.0001	66.3
-10.4657	1.988	66.29
-10.178	1.6829	66.47
-9.9202	1.3869	66.63
-9.6272	1.1309	66.73
-9.2669	0.9694	66.86
-8.8935	0.897	66.97
-8.5034	0.7574	67.06
-8.1625	0.5908	67.19
-7.8087	0.4658	67.29
-7.4716	0.4461	67.34
-7.1225	0.5409	67.37
-6.7519	0.79	67.25
-6.3001	1.1604	67.14
-5.8683	1.4123	67.09
-5.3794	1.5189	67.04
-4.7545	1.4828	66.99
-4.0879	1.1493	66.9
-3.4484	0.6928	66.83
-2.7132	0.1972	66.77
-2.116	-0.339	66.7
-1.4976	-0.9478	66.67
-0.9078	-1.7399	66.68
-0.3174	-2.7448	66.72
0.2208	-3.9996	66.75
0.6418	-5.3281	66.82
0.875	-6.6412	66.68
0.9537	-7.9126	66.4
1.0536	-9.3527	66.25
1.1602	-10.9724	66.18
1.1632	-12.7366	66.19
1.2199	-14.4793	66.32
1.1078	-15.9566	66.52
0.7779	-17.1004	66.89
0.4942	-18.1325	67.1
0.2235	-19.0252	67.26
-0.0234	-19.8906	67.38
-0.3318	-20.9285	67.44
-0.4721	-22.1017	67.45
-0.6017	-23.2177	67.34
-0.7609	-24.4554	67.27
-0.8158	-25.8595	67.12
-0.9378	-27.3573	67
-0.9751	-28.5503	66.89
-0.8985	-29.1903	66.77
-0.8106	-29.8301	66.62
-0.71	-30.6324	66.53
-0.6313	-31.5248	66.46
-0.6165	-32.4161	66.43
-0.7073	-33.3371	66.4
-0.859	-34.1883	66.37
-1.0128	-35.3407	66.39
-1.3141	-36.4626	66.39
-1.5699	-37.4598	66.43
-1.8102	-38.3435	66.49
-2.1856	-38.9186	66.6
-2.8144	-39.3337	66.75
-3.5311	-39.5635	66.9
-4.1374	-39.854	67.03
-4.735	-39.7795	67.1
-5.4349	-39.2869	67.01
-5.9538	-38.7791	66.96
-6.2868	-38.3834	66.94
-6.567	-38.0494	66.88
-6.9678	-37.8414	66.85
-7.4887	-37.5472	66.79
-8.0047	-37.4621	66.81
-8.4607	-37.2852	66.77
-8.8976	-36.9781	66.77
-9.1977	-36.7925	66.72
-9.518	-36.441	66.67
-9.8953	-35.9681	66.62
-10.2651	-35.6382	66.6
-10.6816	-35.3096	66.59
-11.0899	-35.0145	66.56
-11.5234	-34.5215	66.55
-11.9639	-33.9291	66.57
-12.4018	-33.3545	66.59
-12.8632	-32.6019	66.64
-13.2801	-31.7839	66.66
-13.5452	-30.8728	66.78
-13.8494	-29.9472	66.93
-14.1453	-28.8584	67.04
-14.4714	-27.6436	67.13
-14.838	-26.3879	67.15
-15.3212	-24.9915	67.17
-15.7317	-23.4764	67.16
-16.0294	-21.9283	67.11
-16.3501	-20.3135	67.07
-16.5458	-18.8384	67.01
-16.7745	-17.5479	66.9
-16.955	-16.1854	66.8
-17.0892	-14.6779	66.71
-17.2677	-13.0904	66.64
-17.4895	-11.7298	66.57
-17.6233	-10.6099	66.57
-17.6817	-9.401	66.59
-17.7305	-7.9859	66.58
-17.7273	-6.7504	66.59
-17.6845	-5.6362	66.61
-17.6685	-4.6281	66.63
-17.6019	-3.7281	66.68
-17.5573	-3.0875	66.73
-17.4373	-2.3325	66.81
-17.32	-1.6168	66.85
-17.1379	-0.8888	66.92
-16.9486	-0.2468	66.95
-16.7517	0.3136	66.97
-16.6246	0.8706	66.99
-16.3901	1.294	67.04
-16.0829	1.6472	67.03
-15.5891	1.9149	67.02
-15.0404	2.1624	67.01
-14.5207	2.4597	66.94
-13.9533	2.6883	66.9
inclinaison X	inclinaison Y
-0.2659	-0.0332
-0.1662	0.0332
-0.2659	0.133
-0.3324	-0.133
-0.3989	-0.4653
-0.3324	-0.5318
-0.2659	-0.2659
-0.1662	0
-0.1994	0.2659
-0.2659	0.1994
-0.3324	-0.1994
-0.2991	-0.4321
-0.3989	-0.3656
-0.2991	-0.1994
-0.1994	-0.0665
-0.1994	-0.0665
-0.2659	-0.0665
-0.2991	-0.1994
-0.2991	-0.0997
-0.2327	-0.1994
-0.0997	-0.4653
-0.2991	-0.2991
-0.3656	0.0332
-0.2659	0.1994
-0.0997	0.0997
-0.133	-0.1994
-0.3324	-0.3989
-0.5318	-0.3989
-0.3324	-0.3324
-0.0997	-0.1994
-0.0997	0.2327
-0.3324	0.0665
-0.2991	-0.2327
-0.3324	-0.3324
-0.3324	-0.2659
-0.2327	-0.133
-0.1994	0
-0.2659	-0.0332
-0.3656	-0.2659
-0.3656	-0.2991
-0.3656	-0.0332
-0.2327	0
-0.1994	-0.1662
-0.3324	-0.2659
-0.4321	-0.2327
-0.2991	-0.0997
-0.3324	-0.0332
-0.1994	-0.2327
-0.0997	-0.0997
-0.3324	-0.0997
-0.1994	-0.2991
-0.1662	-0.0665
-0.133	-0.0332
-0.2991	-0.0332
-0.3324	-0.0997
-0.3656	-0.2327
-0.3324	-0.2991
-0.4986	-0.1994
-0.2659	-0.3656
0.0665	-0.2659
0.0332	0.0997
-0.2991	0.2327
-0.5318	-0.0997
-0.4653	-0.3324
-0.1662	-0.4653
-0.0997	-0.1994
-0.3324	0.0665
-0.4321	-0.0665
-0.3324	-0.2659
-0.2327	-0.2327
-0.1662	-0.1994
-0.2327	0.0332
-0.2327	0.0332
-0.1994	-0.2659
-0.2991	-0.3324
-0.3656	-0.133
-0.2327	-0.0665
-0.1662	0.0332
-0.1662	-0.0997
-0.3324	-0.2327
-0.4321	-0.2327
-0.2659	-0.2991
-0.133	-0.1662
-0.1994	-0.0332
-0.2991	-0.0997
-0.1994	-0.1994
-0.2327	-0.1662
-0.2327	-0.133
-0.2327	-0.1662
-0.2991	-0.0997
-0.2659	-0.0997
-0.2991	-0.133
-0.1994	-0.2659
-0.2991	-0.1662
-0.2991	-0.133
-0.3324	-0.0665
-0.2327	-0.0332
-0.2327	-0.1662
-0.3324	-0.0997
-0.2991	-0.1994
-0.1994	-0.2991
-0.1662	-0.2327
-0.2659	-0.1662
-0.2327	-0.1662
-0.2991	-0.133
-0.3656	-0.0997
-0.1994	-0.3324
-0.2991	-0.2327
-0.3656	0.0332
-0.2991	-0.0332
-0.1994	-0.1994
-0.2327	-0.2327
-0.3324	-0.2659
-0.2659	-0.1994
-0.0997	0
0.0332	0
-0.2327	-0.133
-0.4321	-0.2327
-0.3989	-0.2659
-0.2327	-0.1662
-0.2327	-0.0997
-0.2659	-0.0665
-0.3324	-0.1994
-0.2327	-0.2659
-0.0997	-0.1662
-0.2327	-0.0332
-0.2991	-0.133
-0.3656	-0.133
-0.1994	-0.2991
-0.1994	-0.2327
-0.2659	-0.0665
-0.2991	-0.133
-0.1994	-0.2327
-0.2327	-0.1662
-0.2659	-0.0332
-0.3324	-0.1662
-0.3656	-0.1994
-0.2327	-0.2659
-0.2327	-0.1662
-0.1662	-0.1662
-0.1662	-0.0665
-0.1994	0
-0.2659	-0.2327
-0.3989	-0.2327
-0.3989	-0.1994
-0.2327	-0.2659
-0.2327	-0.0665
-0.3324	-0.0997
-0.2991	-0.0997
-0.2659	-0.133
-0.2327	-0.1994
-0.1994	-0.2991
-0.2659	-0.2327
-0.2327	-0.0997
-0.1994	-0.133
-0.1994	0
-0.1994	-0.1662
-0.2327	-0.2327
-0.2659	-0.1994
-0.2991	0.0332
-0.2327	-0.133
-0.3324	-0.2991
-0.3656	-0.2327
-0.2659	-0.133
-0.2659	-0.0332
-0.1994	-0.0665
-0.2991	-0.133
-0.2659	-0.1662
-0.1662	-0.2327
-0.2327	-0.2659
-0.1994	-0.1662
-0.2659	-0.1662
-0.1994	-0.133
-0.2327	-0.1662
-0.2991	-0.1994
-0.2327	-0.2327
-0.2991	-0.2327
-0.2991	0
-0.2327	0
-0.1994	-0.2659
-0.3324	-0.2659
-0.2991	-0.1994
-0.2659	-0.2327
-0.2327	-0.0665
-0.2327	0.0997
-0.1994	-0.0997
-0.2327	-0.2327
-0.1994	-0.3656
-0.2327	-0.2327
-0.1662	-0.0997
-0.2327	-0.0997
-0.2327	-0.2991
-0.2991	-0.2659
-0.2327	-0.133
-0.1662	-0.133
-0.2327	-0.133
-0.3324	0
-0.3324	-0.0997
-0.1994	-0.0997
-0.2659	0.0332
-0.1994	-0.0332
-0.2991	-0.0332
-0.2327	0.133
-0.0997	0.1662
-0.0665	0.0997
-0.1662	0
-0.2327	-0.0997
-0.1994	0
0	-0.1662
-0.133	-0.2659
-0.1994	-0.2659
-0.2327	-0.0997
-0.0665	-0.2327
-0.0665	-0.2991
-0.3324	0.0665
-0.4986	0.2327
-0.3989	0.1662
-0.3324	0.1994
-0.1662	0.1662
-0.0332	0.3656
-0.2659	0.4321
-0.2991	0.2327
-0.1994	0
-0.133	0.0665
0	0.0997
0.0665	-0.1994
-0.0997	-0.4321
-0.0997	-0.5983
-0.0997	-0.5983
-0.0332	-0.3989
0.133	-0.2659
0.0332	-0.3324
-0.1662	-0.5651
-0.2659	-0.2991
-0.3324	0.2327
-0.133	0.7645
0	0.8642
-0.0997	0.4321
-0.2659	0.0332
-0.3989	-0.1994
-0.4653	-0.0332
-0.0997	0.2659
0.1662	0.1994
0.1662	-0.1662
-0.0997	-0.5651
-0.2327	-0.831
-0.133	-0.9307
0.133	-0.9639
0.0997	-0.5983
0.0665	-0.2991
0.0997	-0.2327
0.0997	-0.4986
-0.0332	-0.4321
-0.1662	-0.1994
-0.133	-0.0332
-0.1662	0.2659
-0.1662	0.5651
-0.0997	0.5983
-0.2327	0.1662
-0.1662	-0.1662
-0.0332	-0.2991
0	0.0332
-0.0332	0
-0.0665	-0.4986
-0.0332	-1.1634
-0.133	-1.1634
0	-0.8642
-0.0665	-0.5983
-0.2327	-0.133
-0.1994	0.1994
0.0997	-0.0332
0.0665	-0.0997
-0.133	-0.2327
-0.2991	0.1662
-0.2659	0.3656
-0.0665	0.831
0.1994	0.6648
0.2327	0.1662
0.1994	-0.3656
-0.1662	-0.2659
-0.0332	-0.0997
0.2659	-0.3656
0.4321	-1.0969
0.133	-1.2299
-0.1662	-0.9307
-0.1994	-0.3989
0.0997	-0.133
0.1662	-0.4986
-0.1994	-0.7977
-0.5651	-0.9307
-0.6648	-0.5651
-0.3989	0
0.2659	0.6315
0.1994	0.2991
-0.0997	0.2327
-0.3989	0.3989
-0.1662	0.2327
0.2659	0.0665
0.2659	-0.0997
0.133	0.0665
0.2327	0.2327
0.3656	0.2327
0.4986	-0.3324
0.3656	-0.8975
0.133	-1.1302
0.0332	-0.8642
