# Supplementary material for: Postural Control Can Be Well Maintained by Healthy, Young Adults in Difficult Visual Task, Even in Sway-Referenced Dynamic Conditions
Source: PLoS One. 2016 Oct 13;11(10):e0164400. doi: 10.1371/journal.pone.0164400 (PMC5063355; doi:10.1371/journal.pone.0164400)
Supplement: S2 File — (ZIP) [file pone.0164400.s002.zip › DATA_FRAMIRAL/S01A_FREE_STABLE_I7.xls]

## Sheet: S01_MTT_201503251355_
gravite X	gravite Y	Poids
-10.9534	-9.955	67.26
-10.9722	-9.7824	67.21
-10.8967	-9.6397	67.17
-10.9	-9.4763	67.11
-10.9602	-9.4459	67.11
-10.9376	-9.4357	67.11
-10.9301	-9.3207	67.13
-10.8944	-9.2173	67.13
-10.8942	-9.1325	67.13
-10.9302	-9.1004	67.11
-10.9194	-9.0947	67.16
-10.8975	-9.1164	67.23
-10.8843	-9.0976	67.22
-10.8564	-8.9942	67.18
-10.8424	-8.93	67.13
-10.8716	-8.8439	67.09
-10.8579	-8.7599	67.06
-10.8537	-8.7027	67.11
-10.8077	-8.598	67.17
-10.7934	-8.5174	67.17
-10.7994	-8.5331	67.18
-10.8029	-8.5102	67.23
-10.7468	-8.3984	67.21
-10.7269	-8.2882	67.17
-10.7752	-8.1811	67.1
-10.749	-8.0845	67.03
-10.7116	-8.0156	66.98
-10.6513	-7.9343	66.99
-10.6227	-7.8364	67.08
-10.6238	-7.779	67.18
-10.5737	-7.6403	67.21
-10.566	-7.4974	67.2
-10.5222	-7.4484	67.22
-10.4458	-7.3243	67.18
-10.4735	-7.2263	67.15
-10.4374	-7.1282	67.12
-10.4401	-7.0464	67.13
-10.3485	-7.0456	67.14
-10.2918	-6.9855	67.17
-10.2409	-6.8606	67.14
-10.2415	-6.8035	67.14
-10.2612	-6.7735	67.13
-10.2513	-6.7518	67.15
-10.2198	-6.734	67.16
-10.1294	-6.6089	67.17
-10.1098	-6.4653	67.15
-10.118	-6.2717	67.13
-10.0753	-6.2237	67.14
-10.0616	-6.1851	67.16
-9.9991	-6.158	67.21
-9.975	-6.0917	67.19
-9.9203	-5.9858	67.21
-9.8936	-5.9383	67.22
-9.8949	-5.8614	67.21
-9.9759	-5.8218	67.19
-9.9902	-5.8006	67.12
-9.9573	-5.7329	67.04
-9.9014	-5.6981	67.01
-9.9395	-5.6793	67.03
-9.9037	-5.6925	67.13
-9.8747	-5.6039	67.23
-9.8875	-5.5554	67.25
-9.9239	-5.4134	67.2
-9.8908	-5.3159	67.2
-9.9059	-5.1521	67.18
-9.923	-4.9924	67.2
-9.9207	-4.9172	67.16
-9.9232	-4.8152	67.17
-9.9197	-4.7426	67.15
-9.8928	-4.6478	67.16
-9.897	-4.5518	67.18
-9.8571	-4.3971	67.18
-9.843	-4.2522	67.18
-9.8408	-4.0825	67.2
-9.8538	-3.8939	67.19
-9.8527	-3.7327	67.18
-9.8209	-3.5601	67.19
-9.7623	-3.4359	67.19
-9.7382	-3.3691	67.18
-9.7192	-3.3792	67.18
-9.6873	-3.2944	67.2
-9.65	-3.361	67.22
-9.5788	-3.3848	67.31
-9.5252	-3.3387	67.29
-9.4831	-3.3004	67.25
-9.5011	-3.3002	67.17
-9.486	-3.3003	67.08
-9.4305	-3.3268	67.02
-9.3391	-3.3663	67.06
-9.2829	-3.4487	67.12
-9.2148	-3.4552	67.21
-9.1542	-3.4562	67.28
-9.1567	-3.3074	67.29
-9.1064	-3.2285	67.25
-9.0745	-3.1561	67.21
-9.0824	-3.1675	67.18
-9.0332	-3.2081	67.18
-8.9574	-3.2251	67.19
-8.9424	-3.3277	67.16
-8.8234	-3.4334	67.15
-8.6691	-3.5468	67.13
-8.4829	-3.6037	67.09
-8.3195	-3.4698	67.08
-8.3106	-3.4772	67.22
-8.2687	-3.4723	67.26
-8.2623	-3.4925	67.19
-8.2445	-3.5721	67.15
-8.1359	-3.718	67.15
-8.1471	-3.8954	67.17
-8.1338	-4.0551	67.22
-8.0978	-4.316	67.2
-8.0229	-4.505	67.26
-7.985	-4.6527	67.33
-7.9004	-4.8866	67.31
-7.9164	-5.0853	67.26
-7.9259	-5.2713	67.2
-7.9265	-5.3431	67.09
-7.8746	-5.491	67.01
-7.8509	-5.525	67.06
-7.8251	-5.5686	67.15
-7.7946	-5.5505	67.26
-7.7845	-5.4483	67.33
-7.7817	-5.3164	67.29
-7.7605	-5.1653	67.28
-7.6958	-5.0412	67.23
-7.7274	-4.8889	67.19
-7.6757	-4.8321	67.18
-7.6877	-4.6715	67.22
-7.7273	-4.5049	67.23
-7.7484	-4.3271	67.22
-7.7818	-4.1868	67.19
-7.7776	-4.0311	67.2
-7.8068	-3.8955	67.21
-7.8271	-3.6717	67.24
-7.8433	-3.5303	67.23
-7.9021	-3.3001	67.25
-7.92	-3.0851	67.23
-7.9447	-2.8427	67.22
-8.011	-2.5967	67.2
-8.0623	-2.4645	67.21
-8.0883	-2.3284	67.25
-8.0773	-2.2653	67.35
-8.0895	-2.2208	67.38
-8.1429	-2.0877	67.3
-8.2301	-1.9472	67.23
-8.2771	-1.7878	67.09
-8.3157	-1.732	66.98
-8.2848	-1.8087	67.05
-8.2882	-1.9074	67.18
-8.2968	-1.9784	67.33
-8.2406	-1.9934	67.43
-8.2643	-1.9215	67.32
-8.2876	-1.8319	67.25
-8.3605	-1.7694	67.14
-8.4573	-1.7733	67.08
-8.4984	-1.8029	67.11
-8.5196	-1.8931	67.15
-8.4886	-2.0302	67.22
-8.5198	-2.2143	67.26
-8.5575	-2.3659	67.25
-8.5902	-2.5307	67.26
-8.6722	-2.6371	67.28
-8.6891	-2.7185	67.26
-8.7185	-2.8238	67.23
-8.8091	-2.8809	67.22
-8.8747	-2.9655	67.2
-8.8781	-3.1387	67.17
-8.9141	-3.2336	67.24
-8.9591	-3.2491	67.26
-8.9922	-3.2442	67.3
-9.005	-3.1996	67.31
-9.0228	-3.2015	67.26
-9.1065	-3.1634	67.19
-9.1873	-3.1174	67.15
-9.1786	-2.9919	67.07
-9.163	-2.8769	67.08
-9.1986	-2.8153	67.1
-9.2292	-2.7752	67.18
-9.2266	-2.6883	67.26
-9.2697	-2.5629	67.28
-9.2707	-2.3777	67.27
-9.2524	-2.2876	67.24
-9.2736	-2.2104	67.23
-9.3171	-2.1465	67.21
-9.3653	-2.0895	67.19
-9.3275	-2.0768	67.16
-9.2546	-2.1478	67.17
-9.2422	-2.1814	67.18
-9.2271	-2.3063	67.18
-9.2302	-2.3703	67.18
-9.2154	-2.4608	67.21
-9.2483	-2.5616	67.21
-9.2736	-2.6702	67.18
-9.2456	-2.7745	67.2
-9.2754	-2.8722	67.19
-9.2813	-2.9663	67.2
-9.2864	-3.0837	67.22
-9.3312	-3.1678	67.21
-9.3565	-3.2451	67.22
-9.4721	-3.3702	67.27
-9.5324	-3.4792	67.23
-9.6701	-3.6099	67.23
-9.8229	-3.6823	67.18
-9.8988	-3.7549	67.06
-9.97	-3.8168	67.03
-10.0216	-3.9265	67.06
-10.1178	-4.0399	67.14
-10.1847	-4.194	67.21
-10.2373	-4.2517	67.26
-10.3094	-4.2411	67.2
-10.3821	-4.2867	67.16
-10.489	-4.4187	67.14
-10.6032	-4.5882	67.17
-10.6482	-4.7705	67.17
-10.6793	-4.9281	67.18
-10.6998	-5.0741	67.16
-10.6699	-5.1486	67.16
-10.6148	-5.2812	67.15
-10.575	-5.3361	67.14
-10.4681	-5.339	67.16
-10.3165	-5.2071	67.18
-10.1882	-5.0771	67.17
-10.0719	-4.9543	67.15
-9.8981	-4.8091	67.17
-9.8119	-4.7351	67.17
-9.6384	-4.6002	67.19
-9.4123	-4.43	67.18
-9.2856	-4.2822	67.19
-9.1718	-4.179	67.17
-9.0373	-4.0989	67.24
-8.8873	-4.0758	67.24
-8.7234	-3.9183	67.25
-8.602	-3.7978	67.18
-8.5392	-3.6319	67.05
-8.4632	-3.5448	66.97
-8.3232	-3.5383	66.99
-8.1865	-3.534	67.1
-8.0259	-3.4751	67.24
-7.883	-3.3074	67.32
-7.8064	-3.1041	67.28
-7.7646	-3.0033	67.19
-7.6963	-2.9282	67.13
-7.6012	-2.9383	67.15
-7.4946	-2.9619	67.17
-7.4228	-2.8506	67.18
-7.3148	-2.7006	67.15
-7.1596	-2.675	67.13
-7.0212	-2.5542	67.14
-6.792	-2.4335	67.16
-6.5482	-2.3334	67.18
-6.2914	-2.0843	67.22
-6.0447	-1.7694	67.2
-5.847	-1.3967	67.17
-5.6204	-1.1452	67.17
-5.4698	-0.9573	67.15
-5.349	-0.7792	67.18
-5.1863	-0.6418	67.22
-5.0848	-0.5279	67.24
-5.0855	-0.4773	67.23
-5.0187	-0.3294	67.23
-5.0619	-0.2448	67.21
-5.1415	-0.2108	67.24
-5.1966	-0.2276	67.31
-5.3711	-0.277	67.31
-5.6052	-0.3326	67.27
-5.8633	-0.4184	67.16
-6.1162	-0.545	67.03
-6.3829	-0.6684	67.01
-6.5742	-0.863	67.08
-6.759	-1.1343	67.21
-6.9445	-1.3543	67.33
-7.1407	-1.4505	67.33
-7.4611	-1.5001	67.26
-7.6983	-1.6102	67.23
-7.9303	-1.7005	67.19
-8.174	-1.9287	67.17
-8.337	-2.1521	67.24
-8.5084	-2.3475	67.2
-8.6608	-2.5422	67.2
-8.8029	-2.6223	67.19
-8.9733	-2.7459	67.2
-9.1734	-2.8533	67.17
-9.3247	-2.9903	67.18
-9.4698	-3.103	67.21
-9.6347	-3.145	67.23
-9.8257	-3.1744	67.22
-10.0389	-3.2553	67.19
-10.2191	-3.2534	67.21
-10.3659	-3.2789	67.22
-10.6581	-3.2224	67.24
-10.981	-3.2537	67.25
-11.2977	-3.2541	67.27
-11.4988	-3.4012	67.27
-11.7605	-3.4936	67.35
-12.0264	-3.6227	67.36
-12.2525	-3.7562	67.22
-12.4569	-3.796	67.13
-12.6894	-3.8451	67.07
-12.9236	-3.9534	66.97
-12.9588	-4.0236	66.98
-12.9426	-4.1962	67.04
-12.8404	-4.3304	67.19
-12.7216	-4.4098	67.29
-12.6324	-4.4285	67.26
-12.4417	-4.3768	67.25
-12.2201	-4.4218	67.19
-11.9858	-4.3674	67.17
-11.766	-4.2608	67.17
-11.449	-4.2472	67.14
-11.1505	-4.2492	67.14
-10.8268	-4.3314	67.16
-10.558	-4.4079	67.21
-10.2264	-4.5249	67.2
-9.8929	-4.5381	67.18
-9.5683	-4.552	67.21
-9.2661	-4.4154	67.22
-8.9986	-4.3246	67.18
-8.6314	-4.1455	67.17
-8.3055	-4.0878	67.15
-7.9988	-3.9678	67.16
-7.7403	-3.8253	67.21
-7.5889	-3.6142	67.2
-7.4645	-3.378	67.22
-7.3033	-3.2302	67.24
-7.1938	-3.0359	67.22
-7.0782	-2.8274	67.23
-6.999	-2.6071	67.29
-6.9417	-2.2676	67.28
-6.9319	-2.0328	67.23
-6.8814	-1.9061	67.18
-6.7891	-1.6652	67.1
-6.7225	-1.4466	67.07
-6.6719	-1.3086	67.05
-6.6555	-1.1459	67.12
-6.5501	-1.0176	67.21
-6.4619	-0.8627	67.29
-6.4258	-0.7215	67.28
-6.4013	-0.5533	67.27
-6.3855	-0.4489	67.2
-6.337	-0.3648	67.16
-6.2651	-0.345	67.18
-6.215	-0.3353	67.2
-6.1843	-0.4232	67.2
-6.1797	-0.5311	67.21
-6.1618	-0.6054	67.2
-6.1808	-0.7571	67.18
-6.2032	-0.9593	67.17
-6.1681	-1.1281	67.18
-6.1171	-1.3744	67.2
-6.1264	-1.5259	67.22
-6.1082	-1.7117	67.2
-6.1394	-1.8164	67.18
-6.13	-2.0127	67.15
-6.1653	-2.218	67.16
-6.1321	-2.4772	67.19
-6.129	-2.6922	67.22
-6.1092	-2.8775	67.22
-6.0901	-3.1325	67.17
-6.0509	-3.3244	67.19
-6.044	-3.5708	67.26
-6.0233	-3.7488	67.27
-5.973	-3.8548	67.25
-5.9138	-3.9423	67.19
-5.8575	-3.9665	67.05
-5.8147	-4.0553	66.98
-5.7545	-4.0869	67.02
-5.7659	-4.1157	67.12
-5.7426	-4.0663	67.23
-5.724	-3.8849	67.28
-5.7233	-3.7551	67.25
-5.74	-3.5961	67.19
-5.7582	-3.5404	67.15
-5.809	-3.4974	67.12
-5.8474	-3.5836	67.15
-5.9143	-3.5877	67.2
-5.9335	-3.6182	67.19
-5.9393	-3.7242	67.16
-5.9589	-3.7923	67.15
-6.0017	-3.8946	67.12
-6.0636	-3.944	67.14
-6.1129	-4.0027	67.17
-6.1199	-4.0227	67.18
-6.1588	-4.0268	67.16
-6.1937	-4.0071	67.14
-6.2294	-4.0555	67.11
-6.2914	-4.0542	67.13
-6.3265	-4.0121	67.16
-6.361	-3.946	67.2
-6.3832	-3.9728	67.2
-6.3877	-3.9055	67.19
-6.3929	-3.859	67.18
-6.4282	-3.7482	67.16
-6.4659	-3.6617	67.2
-6.4147	-3.5288	67.24
-6.4462	-3.3404	67.23
-6.4759	-3.2439	67.19
-6.4908	-3.0442	67.12
-6.5025	-2.8883	67.04
-6.5215	-2.8409	67.04
-6.554	-2.8065	67.05
-6.5533	-2.8189	67.18
-6.5252	-2.8223	67.29
-6.4597	-2.8589	67.31
-6.4613	-2.8003	67.25
-6.4759	-2.8487	67.21
-6.5029	-2.9044	67.16
-6.5318	-3.0424	67.16
-6.5272	-3.184	67.16
-6.545	-3.3018	67.17
-6.5342	-3.4203	67.16
-6.5461	-3.5457	67.15
-6.5536	-3.6403	67.14
-6.6108	-3.7334	67.16
-6.6743	-3.7885	67.2
-6.7187	-3.8421	67.2
-6.74	-3.9448	67.17
-6.8336	-3.9917	67.17
-6.8904	-3.9951	67.16
-6.9139	-3.999	67.15
-7.0099	-4.0891	67.15
-7.0648	-4.1098	67.2
-7.1128	-4.2207	67.2
-7.2056	-4.2942	67.2
-7.288	-4.2926	67.16
-7.313	-4.329	67.17
-7.3777	-4.3995	67.23
-7.3726	-4.3494	67.28
-7.4056	-4.3206	67.25
-7.5091	-4.2863	67.19
-7.5439	-4.1423	67.04
-7.57	-4.0257	66.94
-7.5933	-3.98	66.97
-7.5921	-4.0146	67.09
-7.5942	-4.0167	67.24
-7.5665	-3.9802	67.37
-7.5546	-3.9447	67.34
-7.5242	-3.8706	67.28
-7.5669	-3.8273	67.19
-7.6105	-3.7386	67.14
-7.63	-3.7423	67.13
-7.5605	-3.7873	67.11
-7.546	-3.7859	67.14
-7.508	-3.8095	67.15
-7.5222	-3.8327	67.15
-7.5652	-3.8249	67.17
-7.5763	-3.8737	67.21
-7.5593	-3.8458	67.23
-7.6	-3.7559	67.2
-7.5713	-3.6603	67.16
-7.628	-3.6298	67.15
-7.6622	-3.5893	67.15
-7.6748	-3.5781	67.17
-7.7263	-3.532	67.21
-7.773	-3.5175	67.23
-7.8058	-3.4866	67.24
-7.8132	-3.5236	67.24
-7.8283	-3.4677	67.2
-7.8886	-3.4338	67.2
-7.9079	-3.3481	67.23
-7.9906	-3.3222	67.19
-8.0752	-3.2976	67.2
-8.1254	-3.2613	67.09
-8.1313	-3.1246	67.04
-8.1969	-3.0132	67.03
-8.2181	-2.9844	67.07
-8.2745	-3.0089	67.13
-8.3036	-2.9104	67.24
-8.2316	-2.7779	67.29
-8.2893	-2.634	67.24
-8.3531	-2.5605	67.21
-8.3535	-2.5186	67.15
-8.3806	-2.4975	67.17
-8.3113	-2.4197	67.19
-8.2868	-2.427	67.18
-8.2768	-2.4037	67.17
-8.2637	-2.4245	67.15
-8.1933	-2.4598	67.11
-8.2072	-2.5734	67.15
-8.1574	-2.6105	67.16
-8.0716	-2.6438	67.19
-7.9961	-2.6339	67.2
-7.9529	-2.5975	67.19
-7.8937	-2.599	67.15
-7.8033	-2.6342	67.12
-7.7418	-2.6904	67.17
-7.6502	-2.7242	67.19
-7.5795	-2.7517	67.18
-7.4619	-2.7552	67.2
-7.3889	-2.8136	67.18
-7.3023	-2.9185	67.19
-7.2009	-3.0142	67.26
-7.1401	-3.0256	67.24
-7.0576	-3.0848	67.2
-6.9619	-3.126	67.11
-6.9154	-3.1335	67.01
-6.8049	-3.2467	66.99
-6.695	-3.3773	67.04
-6.58	-3.5084	67.14
-6.5387	-3.5387	67.23
-6.5095	-3.5542	67.26
-6.4862	-3.4848	67.23
-6.5353	-3.5238	67.18
-6.5957	-3.5662	67.13
-6.5782	-3.6867	67.16
-6.5722	-3.9019	67.17
-6.587	-4.0843	67.17
-6.5877	-4.3587	67.15
-6.6418	-4.6143	67.16
-6.6769	-4.8689	67.13
-6.7353	-5.0605	67.13
-6.7566	-5.3203	67.13
-6.7431	-5.5487	67.15
-6.7622	-5.6542	67.18
-6.8043	-5.7364	67.21
-6.879	-5.844	67.16
-6.9821	-5.8689	67.14
-7.0822	-5.8136	67.14
-7.1498	-5.8067	67.14
-7.2241	-5.8229	67.14
-7.3127	-5.8085	67.19
-7.3545	-5.802	67.18
-7.4056	-5.8448	67.19
-7.488	-5.8315	67.23
-7.5733	-5.8504	67.19
-7.6785	-5.8875	67.19
-7.7468	-5.8629	67.11
-7.8339	-5.8442	67
-7.9127	-5.833	66.96
-8.0094	-5.9141	67
-8.0696	-5.9704	67.09
-8.0744	-5.9368	67.21
-8.0674	-5.8331	67.25
-8.172	-5.6965	67.22
-8.2715	-5.6595	67.16
-8.3415	-5.6082	67.08
-8.4074	-5.6645	67.09
-8.4573	-5.71	67.11
-8.4627	-5.7391	67.12
-8.4714	-5.8026	67.17
-8.4821	-5.8766	67.18
-8.5814	-5.9655	67.15
-8.6579	-6.0584	67.17
-8.705	-6.1079	67.18
-8.7091	-6.0549	67.2
-8.7235	-6.0536	67.18
-8.7504	-6.037	67.17
-8.8118	-6.0301	67.13
-8.8586	-5.9982	67.14
-8.8363	-6.0163	67.17
-8.8377	-6.018	67.19
-8.8303	-6.0655	67.19
-8.8989	-6.1066	67.18
-8.8612	-6.1683	67.21
-8.8837	-6.2544	67.26
-8.837	-6.2939	67.28
-8.8301	-6.3037	67.24
-8.915	-6.257	67.19
-8.8868	-6.243	67
-8.8562	-6.2377	66.95
-8.7965	-6.2798	66.97
-8.8056	-6.3619	67.08
-8.7638	-6.4027	67.23
-8.7378	-6.3578	67.33
-8.7507	-6.2231	67.29
-8.7485	-6.1761	67.24
-8.6832	-6.149	67.17
-8.687	-6.1211	67.14
-8.6914	-6.0649	67.17
-8.6574	-6.0886	67.17
-8.6404	-6.11	67.15
-8.5885	-6.1013	67.18
-8.5887	-6.1751	67.15
-8.5334	-6.2335	67.14
-8.5357	-6.2196	67.18
-8.524	-6.2065	67.22
-8.483	-6.2264	67.19
-8.4463	-6.2677	67.18
-8.4305	-6.3652	67.18
-8.3516	-6.3422	67.22
-8.3039	-6.3843	67.25
-8.2602	-6.4405	67.3
-8.3023	-6.5261	67.32
-8.3306	-6.5006	67.3
-8.295	-6.3934	67.26
-8.2478	-6.2988	67.19
-8.2319	-6.2428	67.13
-8.2418	-6.1463	67.11
-8.2318	-6.0273	67.04
-8.1431	-5.8549	67.01
-8.0627	-5.705	67.03
-8.0287	-5.5838	67.07
-7.9767	-5.4246	67.17
-7.9117	-5.1792	67.26
-7.8403	-4.9531	67.28
-7.7853	-4.6906	67.28
-7.7692	-4.4612	67.23
-7.753	-4.2078	67.18
-7.7028	-3.9826	67.17
-7.6203	-3.7599	67.18
-7.5714	-3.6148	67.19
-7.4485	-3.4553	67.23
-7.3615	-3.332	67.21
-7.2619	-3.1034	67.21
-7.2106	-2.8475	67.21
-7.1508	-2.6363	67.18
-7.0688	-2.4309	67.19
-7.0347	-2.2429	67.17
-6.9634	-2.1115	67.18
-6.8891	-2.0234	67.22
-6.8509	-1.8953	67.23
-6.7835	-1.7708	67.24
-6.7123	-1.7004	67.25
-6.6851	-1.6403	67.22
-6.6875	-1.694	67.23
-6.6963	-1.6996	67.3
-6.6812	-1.666	67.3
-6.6811	-1.6323	67.3
-6.7434	-1.5661	67.2
-6.705	-1.5044	67.05
-6.7069	-1.5284	67.03
-6.6999	-1.5583	67.06
-6.6761	-1.5908	67.16
-6.6848	-1.5756	67.27
-6.7446	-1.5274	67.31
-6.7489	-1.4843	67.26
-6.7258	-1.4135	67.27
-6.6726	-1.3912	67.2
-6.6565	-1.4012	67.22
-6.6124	-1.3544	67.21
-6.5782	-1.3477	67.22
-6.5162	-1.3416	67.2
-6.4745	-1.4193	67.21
-6.4602	-1.4195	67.2
-6.4178	-1.4944	67.17
-6.3491	-1.5958	67.18
-6.2225	-1.5892	67.22
-6.0825	-1.6133	67.25
-6.0603	-1.6472	67.24
-5.9545	-1.7597	67.21
-5.9331	-1.858	67.19
-5.8799	-1.9256	67.2
-5.7773	-1.9864	67.22
-5.7054	-2.1474	67.28
-5.6204	-2.2696	67.26
-5.5375	-2.3609	67.27
-5.5237	-2.4713	67.3
-5.4792	-2.6201	67.29
-5.4544	-2.7861	67.26
-5.4169	-2.9264	67.2
-5.349	-3.0452	67.11
-5.2996	-3.1655	67.06
-5.2657	-3.3078	67.05
-5.2624	-3.4763	67.14
-5.2098	-3.4583	67.25
-5.2052	-3.4488	67.32
-5.2072	-3.4027	67.29
-5.1483	-3.3528	67.29
-5.1501	-3.3089	67.21
-5.1516	-3.2489	67.19
-5.1215	-3.2692	67.2
-5.1045	-3.2939	67.17
-5.0391	-3.3	67.2
-4.9736	-3.3566	67.22
-4.9418	-3.3207	67.2
-4.8718	-3.2946	67.19
-4.8878	-3.3019	67.17
-4.8674	-3.3044	67.2
-4.8443	-3.2533	67.21
-4.8779	-3.1991	67.22
-4.9271	-3.1181	67.21
-4.9697	-3.1187	67.19
-4.9436	-3.1256	67.19
-4.9601	-3.1142	67.22
-5.0007	-3.0934	67.23
-5.0868	-3.0323	67.22
-5.1289	-2.9312	67.22
-5.1901	-2.8824	67.25
-5.1916	-2.9286	67.28
-5.2645	-2.9089	67.25
-5.3764	-2.8576	67.25
-5.4402	-2.7848	67.1
-5.4699	-2.7269	67
-5.4851	-2.8286	66.99
-5.4945	-2.8937	67.07
-5.5064	-2.9597	67.2
-5.5486	-2.9631	67.29
-5.5669	-2.9055	67.29
-5.5999	-2.9304	67.25
-5.6374	-2.932	67.2
-5.6449	-2.9979	67.15
-5.6337	-3.1096	67.14
-5.6349	-3.2624	67.12
-5.6263	-3.4411	67.12
-5.5811	-3.6894	67.16
-5.5638	-3.9179	67.18
-5.5833	-4.0706	67.16
-5.6204	-4.1859	67.21
-5.5681	-4.3418	67.2
-5.5483	-4.4796	67.21
-5.5589	-4.6242	67.16
-5.5521	-4.8146	67.19
-5.5687	-5.0293	67.21
-5.5713	-5.2008	67.21
-5.5467	-5.368	67.23
-5.5539	-5.5742	67.23
-5.5949	-5.733	67.22
-5.5306	-5.9119	67.22
-5.4825	-6.0811	67.26
-5.4565	-6.2532	67.29
-5.4287	-6.3165	67.26
-5.4565	-6.3793	67.24
-5.5116	-6.2781	67.16
-5.5005	-6.1519	67.01
-5.4991	-6.0594	66.98
-5.4705	-6.023	67.02
-5.4578	-6.0708	67.14
-5.4541	-6.0416	67.29
-5.4509	-5.8995	67.34
-5.4908	-5.6654	67.32
-5.4886	-5.4678	67.26
-5.5378	-5.2621	67.16
-5.5913	-5.1511	67.15
-5.6468	-5.0251	67.16
-5.6874	-4.933	67.17
-5.6938	-4.8137	67.19
-5.6824	-4.7527	67.2
-5.7396	-4.7093	67.18
-5.7921	-4.7024	67.18
-5.8602	-4.7168	67.21
-5.88	-4.7108	67.2
-5.9134	-4.7442	67.2
-5.8965	-4.7152	67.18
-5.9171	-4.7036	67.2
-5.9763	-4.713	67.21
-5.9958	-4.7135	67.2
-5.9858	-4.7286	67.23
-6.0114	-4.7314	67.23
-6.0012	-4.7868	67.27
-6.0229	-4.8176	67.36
-6.003	-4.7898	67.38
-6.0585	-4.7374	67.3
-6.1211	-4.742	67.22
-6.111	-4.5717	67.08
-6.0984	-4.4337	67.01
-6.1106	-4.3572	67.05
-6.135	-4.2856	67.12
-6.1457	-4.217	67.26
-6.1553	-4.119	67.33
-6.1844	-3.9453	67.3
-6.2469	-3.771	67.27
-6.2611	-3.555	67.2
-6.3115	-3.4171	67.19
-6.3988	-3.2618	67.18
-6.4296	-3.208	67.17
-6.4153	-3.1476	67.25
-6.4184	-3.117	67.26
-6.4127	-3.0469	67.24
-6.4759	-3.0041	67.2
-6.5239	-2.9597	67.21
-6.4711	-2.899	67.22
-6.5211	-2.8438	67.25
-6.5353	-2.8044	67.22
-6.5205	-2.791	67.22
-6.49	-2.7808	67.22
-6.4404	-2.7132	67.24
-6.3872	-2.6545	67.3
-6.3631	-2.6405	67.32
-6.313	-2.5539	67.3
-6.295	-2.5239	67.29
-6.2459	-2.497	67.3
-6.2186	-2.5317	67.27
-6.2064	-2.4977	67.28
-6.1596	-2.4302	67.18
-6.0977	-2.3614	67.12
-6.0482	-2.2814	67.09
-6.0198	-2.2741	67.12
-5.9735	-2.2683	67.23
-5.9357	-2.2087	67.33
-5.9055	-2.111	67.34
-5.95	-1.9837	67.3
-5.8708	-1.8669	67.27
-5.8483	-1.787	67.23
-5.799	-1.7163	67.24
-5.771	-1.6527	67.22
-5.7439	-1.6223	67.24
-5.7235	-1.6735	67.21
-5.6846	-1.697	67.23
-5.6503	-1.7443	67.24
-5.644	-1.7707	67.27
-5.6294	-1.7877	67.27
-5.5582	-1.7442	67.27
-5.5464	-1.7349	67.23
-5.5412	-1.7422	67.2
-5.522	-1.7962	67.21
-5.4753	-1.877	67.23
-5.3908	-1.9443	67.26
-5.3592	-2.0924	67.27
-5.36	-2.2141	67.26
-5.3196	-2.336	67.24
-5.2744	-2.4644	67.24
-5.2673	-2.6081	67.28
-5.2092	-2.7357	67.3
-5.188	-2.895	67.28
-5.1747	-3.0815	67.25
-5.1569	-3.2418	67.12
-5.115	-3.4537	67.06
-5.0973	-3.5909	67.09
-5.1	-3.6791	67.16
-5.0594	-3.7489	67.26
-5.0436	-3.6917	67.33
-5.0154	-3.6289	67.31
-5.0155	-3.4964	67.26
-5.0061	-3.4233	67.24
-5.0065	-3.365	67.18
-4.9715	-3.3238	67.2
-5.0123	-3.3707	67.2
-4.9458	-3.4401	67.25
-4.9261	-3.4497	67.26
-4.8824	-3.4193	67.19
-4.8269	-3.5078	67.18
-4.8863	-3.5242	67.18
-4.9346	-3.5474	67.18
-5.0038	-3.5357	67.21
-5.0293	-3.5554	67.22
-5.0754	-3.5603	67.25
-5.1591	-3.5541	67.23
-5.3248	-3.5845	67.2
-5.4364	-3.6614	67.2
-5.6609	-3.7618	67.19
-5.9193	-3.887	67.22
-6.1012	-3.9507	67.27
-6.2692	-3.997	67.26
-6.3642	-3.9852	67.29
-6.4084	-4.0095	67.33
-6.4563	-3.8895	67.3
-6.4829	-3.8579	67.25
-6.5101	-3.7273	67.16
-6.4192	-3.5604	67.06
-6.3514	-3.4338	67.03
-6.3281	-3.3895	67.04
-6.2491	-3.4199	67.13
-6.0888	-3.4491	67.26
-5.9053	-3.4174	67.32
-5.7691	-3.2842	67.31
-5.6222	-3.1666	67.24
-5.5237	-3.0722	67.16
-5.3338	-3.0364	67.16
-5.1756	-3.0942	67.18
-4.9481	-3.1125	67.18
-4.7731	-3.2593	67.16
-4.5751	-3.389	67.15
-4.4261	-3.5323	67.14
-4.2577	-3.7227	67.13
-4.1147	-3.8479	67.14
-3.9718	-4.0511	67.15
-3.8574	-4.2187	67.18
-3.7807	-4.2948	67.22
-3.7483	-4.265	67.27
-3.6842	-4.1393	67.3
-3.6856	-4.0393	67.28
-3.7163	-3.8947	67.27
-3.669	-3.7068	67.26
-3.6845	-3.5888	67.26
-3.6734	-3.4774	67.27
-3.7018	-3.2967	67.24
-3.7358	-3.0399	67.25
-3.7962	-2.9023	67.32
-3.7926	-2.791	67.33
-3.842	-2.7205	67.31
-3.9026	-2.5643	67.23
-3.9446	-2.4098	67.08
-3.9603	-2.2426	67
-3.9321	-2.1301	67.05
-3.9046	-2.0299	67.16
-3.8374	-1.9326	67.32
-3.7593	-1.7363	67.41
-3.7373	-1.5526	67.34
-3.7292	-1.4254	67.29
-3.665	-1.3052	67.24
-3.6258	-1.1607	67.21
-3.5494	-1.0462	67.26
-3.4767	-1.0065	67.22
-3.4202	-0.9528	67.24
-3.3507	-0.8995	67.21
-3.2763	-0.8291	67.22
-3.2245	-0.8025	67.21
-3.1564	-0.7321	67.24
-3.0632	-0.6922	67.24
-2.9963	-0.6118	67.25
-2.8701	-0.6227	67.23
-2.6917	-0.4924	67.23
-2.5393	-0.3821	67.23
-2.4193	-0.191	67.28
-2.4766	0.0284	67.26
-2.4165	0.1187	67.29
-2.4508	0.173	67.27
-2.376	0.2094	67.29
-2.3035	0.1881	67.35
-2.2353	0.13	67.39
-2.1388	0.1262	67.37
-2.0884	0.1837	67.31
-2.0216	0.3604	67.17
-1.957	0.4863	67.07
-1.8752	0.5703	67.07
-1.8181	0.5321	67.11
-1.7965	0.4421	67.25
-1.7461	0.4234	67.35
-1.6536	0.477	67.33
-1.6351	0.5071	67.33
-1.614	0.5385	67.26
-1.6632	0.4622	67.2
-1.6437	0.3303	67.22
-1.6285	0.209	67.21
-1.6793	0.0303	67.25
-1.7006	-0.1752	67.26
-1.7075	-0.3874	67.24
-1.715	-0.5423	67.21
-1.7328	-0.65	67.23
-1.7992	-0.7541	67.24
-1.8101	-0.9125	67.23
-1.8435	-1.0202	67.21
-1.8652	-1.1819	67.22
-1.883	-1.2962	67.23
-1.9271	-1.4272	67.24
-1.9448	-1.5549	67.26
-1.9969	-1.6086	67.25
-2.012	-1.6187	67.24
-2.0162	-1.663	67.22
-2.0489	-1.7366	67.24
-2.1218	-1.7957	67.3
-2.1926	-1.8358	67.29
-2.3419	-1.8688	67.27
-2.4528	-1.843	67.18
-2.5535	-1.7803	67.07
-2.6399	-1.7562	67.06
-2.759	-1.7247	67.08
-2.8554	-1.6645	67.21
-2.9713	-1.5476	67.32
-3.0981	-1.3548	67.33
-3.1743	-1.1357	67.31
-3.2361	-0.9504	67.28
-3.426	-0.7642	67.21
-3.4896	-0.6289	67.22
-3.5285	-0.3927	67.2
-3.6408	-0.2099	67.21
-3.7157	-0.0443	67.22
-3.7684	-0.027	67.21
-3.844	0.0511	67.2
-3.8845	0.1186	67.21
-3.8942	0.1891	67.25
-3.9352	0.2533	67.25
-3.9844	0.3043	67.24
-4.0387	0.3254	67.2
-4.0916	0.2787	67.19
-4.1918	0.1444	67.19
-4.2128	0.0702	67.21
-4.2509	0.0329	67.26
-4.3091	-0.0074	67.28
-4.4192	-0.0333	67.24
-4.4716	-0.1071	67.23
-4.6101	-0.2614	67.28
-4.6947	-0.399	67.28
-4.7803	-0.5332	67.28
-4.8638	-0.7011	67.24
-4.9598	-0.7817	67.14
-5.0246	-0.9134	67.06
-5.125	-1.0479	67.06
-5.1862	-1.2394	67.13
-5.2293	-1.4198	67.25
-5.2693	-1.5299	67.31
-5.3142	-1.56	67.31
-5.3252	-1.5	67.26
-5.3521	-1.5243	67.2
-5.4244	-1.568	67.18
-5.4346	-1.6555	67.18
-5.3989	-1.7093	67.21
-5.4021	-1.834	67.21
-5.4087	-1.9113	67.22
-5.3841	-1.9186	67.2
-5.4299	-2.047	67.18
-5.4558	-2.1987	67.17
-5.3907	-2.3134	67.19
-5.3199	-2.3631	67.24
-5.2745	-2.3092	67.25
-5.2607	-2.3299	67.23
-5.2598	-2.3985	67.19
-5.2593	-2.4693	67.19
-5.2097	-2.584	67.2
-5.1422	-2.6771	67.25
-5.1085	-2.6637	67.26
-5.0879	-2.6208	67.23
-5.1122	-2.5861	67.26
-5.0819	-2.6232	67.27
-5.0857	-2.6029	67.27
-5.0822	-2.6031	67.26
-5.0491	-2.5358	67.15
-5.0181	-2.4508	67.06
-4.9573	-2.3541	67.03
-4.9503	-2.3021	67.08
-4.9234	-2.2079	67.21
-4.9208	-2.1044	67.31
-4.8678	-1.9292	67.33
-4.8606	-1.7417	67.28
-4.8761	-1.5234	67.23
-4.8694	-1.3928	67.17
-4.891	-1.2845	67.19
-4.8512	-1.2006	67.18
-4.7794	-1.1941	67.19
-4.7817	-1.1804	67.21
-4.7708	-1.2008	67.21
-4.7764	-1.1701	67.24
-4.7419	-1.2578	67.25
-4.803	-1.2644	67.22
-4.7895	-1.2749	67.2
-4.7189	-1.2281	67.2
-4.7282	-1.1575	67.18
-4.7055	-1.1205	67.18
-4.7311	-1.127	67.19
-4.7296	-1.1673	67.21
-4.7392	-1.167	67.24
-4.7183	-1.1398	67.28
-4.7448	-1.0656	67.27
-4.7494	-0.9679	67.27
-4.7408	-0.9176	67.23
-4.7126	-0.9311	67.26
-4.6639	-0.9816	67.32
-4.6431	-0.9882	67.36
-4.5961	-0.9112	67.34
-4.6291	-0.9046	67.29
-4.6279	-0.7703	67.13
-4.6003	-0.6931	67.04
-4.5295	-0.6699	67.04
-4.489	-0.7037	67.15
-4.419	-0.7542	67.32
-4.3752	-0.7105	67.44
-4.3005	-0.6203	67.39
-4.2685	-0.5027	67.3
-4.2338	-0.4052	67.26
-4.1938	-0.3581	67.18
-4.2255	-0.3276	67.22
-4.1715	-0.291	67.25
-4.1382	-0.3013	67.25
-4.042	-0.3661	67.3
-4.0239	-0.3561	67.29
-4.0013	-0.3088	67.23
-3.9839	-0.2549	67.21
-3.9661	-0.1509	67.27
-3.9372	-0.0904	67.26
-3.9076	-0.0266	67.26
-3.8327	0.0402	67.27
-3.8102	0.2016	67.29
-3.7839	0.3504	67.23
-3.7672	0.5718	67.28
-3.7233	0.7097	67.28
-3.7124	0.8812	67.29
-3.688	1.0567	67.27
-3.6422	1.152	67.22
-3.5961	1.272	67.26
-3.5931	1.3776	67.33
-3.5811	1.3971	67.35
-3.6087	1.3916	67.32
-3.6045	1.3936	67.25
-3.6254	1.5456	67.13
-3.6184	1.7439	67.06
-3.6076	1.798	67.05
-3.621	1.8176	67.17
-3.5776	1.7926	67.3
-3.5693	1.856	67.41
-3.5201	2.0357	67.36
-3.5514	2.1344	67.33
-3.5494	2.24	67.22
-3.5515	2.3159	67.18
-3.5542	2.2982	67.2
-3.5008	2.3067	67.23
-3.4928	2.2995	67.24
-3.4623	2.2516	67.25
-3.4109	2.2689	67.24
-3.3958	2.2182	67.24
-3.3984	2.1601	67.26
-3.3596	2.0813	67.29
-3.3123	2.1055	67.26
-3.3059	2.1568	67.24
-3.2919	2.2248	67.23
-3.2772	2.235	67.22
-3.2962	2.3194	67.22
-3.2357	2.3382	67.24
-3.2084	2.3838	67.28
-3.1993	2.4497	67.23
-3.177	2.4967	67.24
-3.1953	2.5198	67.25
-3.2249	2.5567	67.25
-3.223	2.5914	67.3
-3.1857	2.6949	67.32
-3.2308	2.746	67.31
-3.2367	2.7821	67.26
-3.2277	2.8868	67.13
-3.208	2.9371	67.06
-3.2106	2.9761	67.1
-3.1717	3.0107	67.14
-3.1634	3.0581	67.26
-3.1384	3.1146	67.33
-3.1535	3.1987	67.33
-3.1222	3.2584	67.29
-3.0827	3.3074	67.25
-3.0733	3.32	67.21
-3.0949	3.3424	67.23
-3.084	3.326	67.22
-3.0687	3.3521	67.23
-3.0545	3.2996	67.21
-3.0439	3.2635	67.19
-3.0851	3.1667	67.17
-3.0912	3.1749	67.21
-3.0639	3.1729	67.24
-3.052	3.1384	67.26
-3.0641	3.0761	67.23
-3.0943	3.0701	67.22
-3.079	3.0762	67.23
-3.1061	3.0677	67.2
-3.124	2.9797	67.21
-3.1314	2.8655	67.2
-3.1295	2.8228	67.24
-3.1661	2.7753	67.26
-3.1822	2.7232	67.22
-3.2304	2.7198	67.23
-3.2296	2.6551	67.24
-3.2463	2.5825	67.28
-3.2978	2.505	67.29
-3.3391	2.4989	67.28
-3.3708	2.542	67.15
-3.3948	2.585	67.03
-3.4472	2.5114	67.02
-3.4627	2.4408	67.09
-3.4515	2.3493	67.25
-3.4478	2.3322	67.34
-3.4517	2.3894	67.34
-3.5138	2.4728	67.29
-3.5132	2.5464	67.22
-3.5237	2.5026	67.15
-3.5318	2.4155	67.22
-3.5266	2.357	67.24
-3.501	2.3171	67.23
-3.5389	2.2507	67.21
-3.529	2.1241	67.17
-3.5438	1.9661	67.16
-3.5797	1.9248	67.18
-3.5714	1.84	67.2
-3.577	1.7983	67.23
-3.6263	1.7857	67.21
-3.6448	1.7421	67.21
-3.6534	1.7733	67.19
-3.6571	1.7766	67.19
-3.7281	1.7536	67.19
-3.7751	1.7327	67.22
-3.7502	1.6997	67.19
-3.7493	1.7025	67.21
-3.8392	1.7032	67.2
-3.8533	1.6658	67.21
-3.9173	1.4996	67.26
-3.9604	1.4921	67.29
-4.0153	1.568	67.25
-4.0494	1.6247	67.17
-4.1081	1.6626	67.05
-4.1583	1.6899	66.96
-4.1754	1.6687	66.98
-4.1817	1.6186	67.07
-4.1804	1.5697	67.23
-4.1835	1.5504	67.3
-4.1961	1.6297	67.35
-4.2293	1.7327	67.3
-4.2507	1.8085	67.25
-4.2808	1.8886	67.19
-4.3027	1.8615	67.2
-4.302	1.8543	67.21
-4.3258	1.7713	67.17
-4.3064	1.7202	67.18
-4.4042	1.5597	67.16
-4.4188	1.4586	67.16
-4.4359	1.2593	67.17
-4.4961	1.164	67.22
-4.5176	1.0258	67.23
-4.5608	1.0101	67.19
-4.6062	0.9129	67.17
-4.6741	0.8193	67.15
-4.7256	0.7655	67.16
-4.7943	0.654	67.19
-4.876	0.5298	67.19
-4.9483	0.368	67.21
-5.0077	0.2336	67.21
-5.0531	0.1093	67.19
-5.0835	0.0619	67.24
-5.1317	0.0112	67.29
-5.1876	-0.039	67.29
-5.2549	-0.0785	67.23
-5.3157	-0.0878	67.16
-5.3339	-0.0123	67.02
-5.3548	0.0088	66.94
-5.3302	0.0181	67.02
-5.3196	-0.0304	67.16
-5.3551	-0.1052	67.29
-5.3433	-0.0317	67.35
-5.3702	0.0867	67.29
-5.3538	0.1677	67.27
-5.3097	0.2287	67.21
-5.2947	0.2724	67.21
-5.2759	0.2622	67.22
-5.2141	0.225	67.19
-5.1895	0.2554	67.17
-5.146	0.2756	67.15
-5.0912	0.3328	67.14
-5.1252	0.3601	67.14
-5.1135	0.467	67.2
-5.0743	0.4764	67.23
-5.0824	0.5743	67.23
-5.0954	0.6826	67.21
-5.0901	0.7842	67.18
-5.0793	0.8921	67.18
-5.0889	0.9859	67.21
-5.0659	1.0529	67.22
-5.0642	1.1834	67.26
-5.0621	1.2547	67.24
-5.1079	1.2924	67.22
-5.1501	1.3119	67.26
-5.1949	1.292	67.26
-5.2524	1.2896	67.24
-5.2864	1.3069	67.23
-5.3165	1.3842	67.13
-5.3221	1.3898	67.05
-5.2508	1.3994	67.06
-5.2741	1.3242	67.09
-5.2384	1.4043	67.23
-5.2007	1.4259	67.29
-5.2092	1.534	67.28
-5.1804	1.662	67.28
-5.1411	1.7567	67.26
-5.1737	1.8828	67.22
-5.1815	1.9738	67.22
-5.1626	2.1114	67.24
-5.1379	2.2331	67.22
-5.0565	2.3406	67.22
-4.9989	2.4291	67.19
-4.9798	2.5261	67.21
-4.9399	2.5738	67.19
-4.9186	2.6255	67.24
-4.8696	2.7223	67.25
-4.8029	2.8229	67.25
-4.7289	2.9304	67.25
-4.6646	3.0869	67.21
-4.6201	3.1742	67.21
-4.5377	3.1868	67.22
-4.4139	3.1114	67.23
-4.3414	3.1027	67.26
-4.2452	3.1329	67.25
-4.2497	3.174	67.24
-4.1905	3.1133	67.29
-4.0798	3.1003	67.27
-4.0299	3.0817	67.3
-4.0381	3.0931	67.21
-3.9917	3.1661	67.11
-3.9598	3.1275	67.07
-3.9361	3.0721	67.09
-3.8493	2.9759	67.17
-3.7654	2.9593	67.29
-3.7455	2.9544	67.31
-3.7394	3.0364	67.29
-3.7151	3.0348	67.25
-3.679	3.0527	67.23
-3.6509	3.1115	67.2
-3.6612	3.1207	67.22
-3.6166	3.191	67.22
-3.591	3.2385	67.21
-3.5581	3.2894	67.2
-3.5734	3.3235	67.2
-3.5594	3.3682	67.18
-3.5775	3.3341	67.19
-3.5132	3.3493	67.21
-3.5039	3.3268	67.25
-3.4657	3.3453	67.28
-3.4261	3.414	67.25
-3.4508	3.4676	67.2
-3.4557	3.4726	67.18
-3.4061	3.4808	67.2
-3.3906	3.4363	67.21
-3.3403	3.3632	67.25
-3.3283	3.2815	67.26
-3.2957	3.2357	67.23
-3.2653	3.2112	67.24
-3.2381	3.1526	67.26
-3.2234	3.1394	67.26
-3.2041	3.0948	67.27
-3.1954	3.0914	67.21
-3.1784	3.102	67.07
-3.1389	3.0536	67.03
-3.1254	3.0101	67.08
-3.0956	2.9613	67.17
-3.0248	2.9021	67.26
-2.9822	2.8729	67.3
-2.9306	2.8868	67.29
-2.9017	2.9011	67.27
-2.8966	2.9113	67.2
-2.9092	2.8396	67.15
-2.8817	2.7938	67.19
-2.8062	2.7317	67.2
-2.7352	2.7111	67.2
-2.6722	2.671	67.19
-2.6389	2.5975	67.17
-2.6389	2.5639	67.17
-2.6569	2.4759	67.17
-2.5776	2.3735	67.19
-2.5384	2.3068	67.25
-2.4974	2.243	67.24
-2.4981	2.2875	67.22
-2.4803	2.2752	67.19
-2.4992	2.3126	67.18
-2.4925	2.2565	67.15
-2.4839	2.2113	67.18
-2.4758	2.1366	67.2
-2.4794	2.1566	67.2
-2.4683	2.1567	67.2
-2.4732	2.2221	67.17
-2.4952	2.2618	67.19
-2.4932	2.2121	67.25
-2.4969	2.239	67.25
-2.5836	2.2575	67.22
-2.6635	2.3742	67.19
-2.716	2.4504	67.08
-2.7752	2.4717	66.99
-2.752	2.4303	67
-2.8125	2.3594	67.08
-2.8383	2.3544	67.2
-2.8315	2.3907	67.3
-2.8879	2.5392	67.3
-2.8974	2.619	67.25
-2.9327	2.6886	67.21
-2.967	2.6931	67.19
-3.0189	2.7332	67.2
-3.0077	2.7164	67.2
-3.0526	2.7	67.2
-3.0522	2.6962	67.2
-3.0791	2.7242	67.19
-3.117	2.685	67.17
-3.1579	2.6414	67.17
-3.1931	2.5316	67.21
-3.1997	2.4234	67.22
-3.1928	2.3602	67.2
-3.1708	2.3538	67.19
-3.1709	2.3136	67.18
-3.1901	2.2101	67.16
-3.1901	2.1428	67.15
-3.1946	1.9519	67.21
-3.1683	1.8407	67.2
-3.1827	1.7193	67.2
-3.198	1.629	67.18
-3.216	1.5311	67.19
-3.207	1.4392	67.22
-3.202	1.2634	67.23
-3.1386	1.1127	67.31
-3.1247	1.0663	67.28
-3.119	0.9496	67.23
-3.1662	0.9197	67.07
-3.2036	0.8005	66.96
-3.2247	0.6277	66.98
-3.2201	0.4031	67.07
-3.195	0.2694	67.21
-3.2078	0.066	67.34
-3.197	-0.0315	67.32
-3.2481	-0.1519	67.24
-3.2454	-0.2933	67.2
-3.2786	-0.3839	67.11
-3.3176	-0.5457	67.15
-3.3123	-0.7211	67.17
-3.3237	-0.9473	67.14
-3.307	-1.1699	67.16
-3.3132	-1.3249	67.18
-3.3352	-1.4834	67.17
-3.3408	-1.6076	67.2
-3.3507	-1.6814	67.23
-3.3359	-1.6984	67.22
-3.3617	-1.7589	67.22
-3.3695	-1.7252	67.22
-3.3637	-1.6415	67.19
-3.3777	-1.568	67.13
-3.3705	-1.602	67.12
-3.3847	-1.6185	67.14
-3.3906	-1.6314	67.17
-3.3482	-1.5975	67.21
-3.3366	-1.6311	67.21
-3.2806	-1.5302	67.23
-3.2679	-1.4488	67.27
-3.257	-1.368	67.27
-3.2554	-1.2168	67.23
-3.246	-1.1093	67.2
-3.2567	-0.9511	67.14
-3.2277	-0.6611	67.05
-3.2222	-0.4651	67.02
-3.1723	-0.3337	67.07
-3.1729	-0.2328	67.16
-3.117	-0.0451	67.27
-3.0544	0.197	67.28
-3.0568	0.403	67.23
-3.0136	0.575	67.21
-2.9722	0.7582	67.14
-2.9869	0.9097	67.16
-2.9763	1.0042	67.16
-2.883	1.0642	67.16
-2.8293	1.0965	67.21
-2.7739	1.0932	67.19
-2.7475	1.076	67.2
-2.7544	1.0689	67.21
-2.6794	1.0715	67.23
-2.635	0.9942	67.21
-2.6205	0.9271	67.19
-2.5724	0.8397	67.16
-2.5455	0.6943	67.16
-2.5	0.5321	67.17
-2.4611	0.3493	67.2
-2.4301	0.1567	67.21
-2.3994	-0.0761	67.21
-2.3538	-0.336	67.2
-2.3078	-0.5318	67.22
-2.304	-0.7241	67.19
-2.2623	-0.8153	67.2
-2.231	-0.9367	67.24
-2.223	-1.0985	67.24
-2.1816	-1.2641	67.22
-2.1694	-1.4359	67.24
-2.1904	-1.5621	67.13
-2.1286	-1.7262	67.03
-2.0648	-1.8926	67.01
-2.0367	-2.1624	67.05
-2.0251	-2.3987	67.18
-2.0041	-2.5313	67.27
-1.9954	-2.5703	67.32
-2.0306	-2.3997	67.27
-2.0809	-2.2153	67.22
-2.1434	-2.072	67.13
-2.1664	-2.0182	67.11
-2.2032	-1.9904	67.14
-2.2028	-1.9054	67.17
-2.2847	-1.7999	67.19
-2.3147	-1.7728	67.19
-2.3565	-1.6783	67.18
-2.4319	-1.587	67.17
-2.4919	-1.5158	67.16
-2.4806	-1.4651	67.17
-2.5141	-1.2993	67.2
-2.5705	-1.2316	67.2
-2.635	-1.1099	67.18
-2.6797	-1.0489	67.19
-2.6877	-0.9848	67.18
-2.7252	-0.9002	67.18
-2.7286	-0.8664	67.2
-2.7845	-0.8019	67.21
-2.8123	-0.785	67.16
-2.8265	-0.8591	67.17
-2.8708	-0.9128	67.18
-2.8999	-0.9091	67.2
-2.9326	-0.9088	67.22
-2.9689	-0.9523	67.25
-2.9548	-1.0233	67.22
-3.0032	-1.0534	67.21
-3.0584	-1.0941	67.13
-3.07	-1.1355	67.02
-3.0966	-1.2539	67
-3.0719	-1.3448	67.05
-3.1045	-1.5256	67.15
-3.0667	-1.5783	67.25
-3.0878	-1.6721	67.28
-3.1226	-1.7264	67.24
-3.0985	-1.8389	67.18
-3.1229	-1.9853	67.11
-3.1746	-2.0861	67.12
-3.1503	-2.234	67.15
-3.1594	-2.2901	67.2
-3.1636	-2.4088	67.17
-3.1783	-2.5607	67.16
-3.2623	-2.7309	67.1
-3.2653	-2.8286	67.11
-3.2876	-2.9435	67.1
-3.3115	-3.0972	67.14
-3.3211	-3.2278	67.16
-3.346	-3.3111	67.19
-3.3686	-3.3247	67.18
-3.3804	-3.2745	67.17
-3.4118	-3.1876	67.14
-3.4235	-3.1067	67.14
-3.3944	-3.0127	67.13
-3.3541	-2.9459	67.12
-3.3756	-2.8366	67.15
-3.38	-2.7186	67.14
-3.3426	-2.6207	67.15
-3.3163	-2.499	67.17
-3.2592	-2.3498	67.21
-3.2248	-2.1569	67.25
-3.1433	-1.9652	67.26
-3.1454	-1.7433	67.23
-3.1301	-1.6063	67.16
-3.0524	-1.3954	67.06
-2.9506	-1.2751	67
-2.8464	-1.1235	67
-2.7957	-1.0591	67.07
-2.7094	-1.0453	67.19
-2.6057	-0.9947	67.29
-2.4126	-0.8309	67.29
-2.3402	-0.7204	67.23
-2.2409	-0.6806	67.19
-2.1713	-0.6339	67.14
-2.1857	-0.6743	67.16
-2.1737	-0.7114	67.18
-2.1546	-0.7621	67.19
-2.1541	-0.9105	67.19
-2.1244	-1.0424	67.16
-2.1168	-1.208	67.14
-2.1015	-1.3499	67.13
-2.2012	-1.5584	67.14
-2.2069	-1.8346	67.17
-2.2325	-2.0439	67.16
-2.2869	-2.2419	67.18
-2.3501	-2.4139	67.17
-2.4663	-2.5695	67.13
-2.5589	-2.7885	67.13
-2.6512	-3.0003	67.13
-2.7048	-3.2583	67.17
-2.7886	-3.4044	67.22
-2.8588	-3.5589	67.22
-2.9641	-3.705	67.18
-3.0501	-3.8437	67.16
-3.1014	-4.0117	67.17
-3.2033	-4.1636	67.22
-3.279	-4.2851	67.27
inclinaison X	inclinaison Y
