# Supplementary material for: Postural Control Can Be Well Maintained by Healthy, Young Adults in Difficult Visual Task, Even in Sway-Referenced Dynamic Conditions
Source: PLoS One. 2016 Oct 13;11(10):e0164400. doi: 10.1371/journal.pone.0164400 (PMC5063355; doi:10.1371/journal.pone.0164400)
Supplement: S2 File — (ZIP) [file pone.0164400.s002.zip › DATA_FRAMIRAL/S01A_FREE_STABLE_I8.xls]

## Sheet: S01_MTT_201503251355_
gravite X	gravite Y	Poids
-10.4414	-6.9307	67.17
-10.4649	-6.7179	67.24
-10.5298	-6.4584	67.24
-10.57	-6.2031	67.23
-10.6676	-5.9656	67.16
-10.7128	-5.7587	67.04
-10.7469	-5.5878	67.01
-10.7858	-5.495	67.03
-10.8464	-5.4813	67.07
-10.883	-5.5174	67.17
-10.8771	-5.5279	67.26
-10.8918	-5.5176	67.26
-10.9366	-5.482	67.24
-10.9589	-5.4753	67.19
-10.9884	-5.4192	67.17
-11.0394	-5.4978	67.15
-11.0222	-5.6237	67.14
-11.0386	-5.8306	67.13
-11.0039	-5.9704	67.15
-11.0459	-5.9992	67.17
-11.0739	-5.9946	67.18
-11.1449	-5.9739	67.18
-11.1431	-5.9344	67.17
-11.1814	-5.8956	67.19
-11.2835	-5.8618	67.18
-11.3483	-5.8116	67.13
-11.3824	-5.7251	67.2
-11.4276	-5.6203	67.2
-11.4487	-5.5267	67.18
-11.526	-5.4312	67.19
-11.5649	-5.3775	67.18
-11.632	-5.2334	67.17
-11.6421	-5.189	67.17
-11.6604	-5.1755	67.22
-11.687	-5.0963	67.24
-11.7321	-5.0606	67.22
-11.7825	-5.0152	67.19
-11.8134	-4.8895	67.09
-11.8242	-4.9032	66.99
-11.869	-4.8608	67.01
-11.8431	-4.9718	67.07
-11.8174	-5.0512	67.2
-11.7845	-5.0288	67.28
-11.7483	-4.9822	67.28
-11.7796	-4.8959	67.21
-11.7348	-4.9565	67.16
-11.7103	-4.9892	67.13
-11.6737	-5.1084	67.16
-11.6242	-5.1995	67.17
-11.6258	-5.3742	67.13
-11.5909	-5.5108	67.11
-11.5584	-5.6569	67.15
-11.4987	-5.7317	67.15
-11.4293	-5.8426	67.16
-11.4101	-5.8424	67.16
-11.4266	-5.9377	67.15
-11.4179	-6.0251	67.15
-11.3283	-6.1663	67.13
-11.3049	-6.2431	67.18
-11.2313	-6.332	67.17
-11.258	-6.4437	67.16
-11.2228	-6.5703	67.15
-11.1924	-6.6593	67.17
-11.1832	-6.7315	67.16
-11.1031	-6.7975	67.14
-11.0804	-6.8223	67.17
-11.0646	-6.84	67.2
-11.0739	-6.9109	67.16
-11.0827	-6.9669	67.17
-11.0264	-6.9344	67.13
-10.9971	-6.8955	67.01
-10.9653	-6.7736	66.97
-10.9597	-6.7624	66.99
-10.9249	-6.7699	67.09
-10.8642	-6.7596	67.17
-10.786	-6.696	67.24
-10.7081	-6.5379	67.24
-10.6616	-6.3895	67.21
-10.6839	-6.2118	67.12
-10.6241	-6.114	67.12
-10.5769	-6.042	67.14
-10.5492	-6.0298	67.12
-10.4869	-5.9984	67.14
-10.4523	-5.9541	67.15
-10.399	-5.9539	67.16
-10.4132	-5.9128	67.16
-10.3833	-5.8521	67.16
-10.3334	-5.8503	67.15
-10.3354	-5.802	67.16
-10.3237	-5.8275	67.14
-10.3356	-5.8007	67.13
-10.3146	-5.8706	67.15
-10.3145	-5.9957	67.15
-10.3179	-6.0665	67.15
-10.2525	-6.2192	67.18
-10.238	-6.3379	67.17
-10.1851	-6.4325	67.18
-10.1826	-6.573	67.19
-10.1763	-6.7086	67.26
-10.1388	-6.8463	67.23
-10.163	-7.0096	67.21
-10.1849	-7.0031	67.14
-10.1792	-6.9694	66.99
-10.2066	-6.9487	66.96
-10.2318	-7.0166	66.99
-10.2263	-7.1037	67.1
-10.1674	-7.119	67.23
-10.1383	-7.0741	67.28
-10.1982	-6.91	67.23
-10.1741	-6.8067	67.22
-10.1322	-6.6749	67.15
-10.1451	-6.5744	67.14
-10.1378	-6.4876	67.17
-10.1312	-6.4026	67.14
-10.0644	-6.3491	67.13
-10.0007	-6.2479	67.14
-10.002	-6.1336	67.13
-9.9515	-6.1023	67.15
-9.949	-6.0717	67.19
-9.9059	-6.0538	67.21
-9.8616	-5.9631	67.21
-9.7837	-5.8422	67.21
-9.7678	-5.6546	67.19
-9.7671	-5.5602	67.15
-9.7503	-5.5458	67.16
-9.6881	-5.482	67.21
-9.6231	-5.4343	67.22
-9.5579	-5.2769	67.21
-9.5749	-5.1765	67.2
-9.554	-5.1012	67.22
-9.5389	-5.0625	67.19
-9.5387	-5.0286	67.2
-9.5396	-5.0091	67.13
-9.525	-4.9438	67.05
-9.5221	-4.9596	67.02
-9.5492	-5.0191	67.04
-9.5699	-5.1053	67.16
-9.5403	-5.142	67.26
-9.5394	-5.1415	67.27
-9.5964	-5.1253	67.21
-9.5962	-5.183	67.15
-9.6306	-5.2731	67.12
-9.6392	-5.4016	67.16
-9.6113	-5.5441	67.2
-9.6122	-5.5818	67.19
-9.5981	-5.6331	67.18
-9.5734	-5.634	67.17
-9.6011	-5.6077	67.16
-9.5549	-5.5856	67.14
-9.5467	-5.521	67.15
-9.5352	-5.4613	67.18
-9.4904	-5.3636	67.18
-9.475	-5.235	67.19
-9.4427	-5.0905	67.19
-9.4715	-4.9633	67.17
-9.3987	-4.843	67.16
-9.37	-4.7473	67.18
-9.3273	-4.6335	67.23
-9.3099	-4.4839	67.19
-9.2675	-4.4042	67.18
-9.2647	-4.3793	67.2
-9.2281	-4.2348	67.26
-9.1801	-4.1559	67.23
-9.1866	-4.071	67.24
-9.21	-3.959	67.12
-9.1759	-3.8735	67.01
-9.1748	-3.8813	66.99
-9.1274	-3.854	67.07
-9.0718	-3.8826	67.18
-9.016	-3.8482	67.27
-9.0084	-3.7402	67.27
-9.0168	-3.6758	67.21
-9.0314	-3.6783	67.15
-9.0651	-3.6998	67.12
-9.0246	-3.7246	67.17
-9.035	-3.7783	67.18
-9.0455	-3.9401	67.18
-9.0252	-4.0307	67.19
-9.04	-4.1842	67.15
-9.0525	-4.3859	67.11
-9.0639	-4.6175	67.13
-9.1154	-4.8652	67.16
-9.0328	-5.0576	67.21
-9.019	-5.2218	67.23
-9.0748	-5.3079	67.2
-9.0835	-5.3952	67.16
-9.0833	-5.5765	67.12
-9.0443	-5.6841	67.13
-9.0156	-5.933	67.14
-9.0497	-6.11	67.16
-9.0132	-6.3011	67.18
-8.9894	-6.5107	67.22
-8.9537	-6.6372	67.2
-8.8957	-6.8722	67.18
-8.8902	-7.0604	67.19
-8.8604	-7.2639	67.21
-8.8226	-7.5276	67.2
-8.7932	-7.6028	67.23
-8.7825	-7.6601	67.1
-8.8081	-7.6825	66.99
-8.795	-7.6944	66.97
-8.7921	-7.7465	67.05
-8.734	-7.8198	67.13
-8.7013	-7.7704	67.24
-8.6682	-7.6562	67.27
-8.7213	-7.5177	67.21
-8.7235	-7.4243	67.13
-8.7907	-7.4097	67.07
-8.7477	-7.4121	67.12
-8.7243	-7.4827	67.16
-8.7323	-7.5442	67.18
-8.778	-7.5684	67.17
-8.7841	-7.5298	67.15
-8.8355	-7.4909	67.1
-8.8863	-7.4789	67.08
-8.9611	-7.4958	67.11
-8.9858	-7.5387	67.15
-8.9998	-7.5989	67.16
-9.021	-7.6319	67.2
-9.0532	-7.6133	67.18
-9.0991	-7.6305	67.14
-9.1529	-7.6721	67.13
-9.1463	-7.7511	67.15
-9.1941	-7.828	67.15
-9.2296	-7.8835	67.13
-9.3092	-7.9757	67.15
-9.3415	-8.0555	67.13
-9.3322	-8.0204	67.17
-9.3712	-7.9468	67.13
-9.4128	-7.8962	67.13
-9.4372	-7.817	67.17
-9.483	-7.7198	67.2
-9.5197	-7.6138	67.18
-9.6234	-7.5111	67.19
-9.701	-7.3079	67.09
-9.7299	-7.166	67.02
-9.7981	-7.0306	67.02
-9.8112	-6.9689	67.06
-9.8221	-6.8738	67.17
-9.8311	-6.6654	67.27
-9.8796	-6.449	67.28
-9.938	-6.2994	67.21
-10.0119	-6.1813	67.17
-10.0415	-6.0826	67.09
-10.0688	-6.0878	67.11
-10.0609	-6.1441	67.17
-10.0843	-6.2449	67.21
-10.0883	-6.2349	67.21
-10.1036	-6.2914	67.18
-10.1651	-6.2943	67.14
-10.2028	-6.4127	67.13
-10.2021	-6.5318	67.16
-10.1746	-6.6775	67.19
-10.1817	-6.7313	67.19
-10.1767	-6.7769	67.17
-10.2574	-6.6933	67.16
-10.2629	-6.6673	67.15
-10.2379	-6.7223	67.14
-10.284	-6.7804	67.13
-10.3105	-6.8062	67.18
-10.3335	-6.7996	67.17
-10.333	-6.8297	67.17
-10.3458	-6.9042	67.14
-10.3327	-6.8827	67.15
-10.3142	-6.8873	67.17
-10.3314	-6.8713	67.23
-10.3036	-6.8974	67.25
-10.3679	-6.9304	67.21
-10.3963	-6.9975	67.15
-10.3743	-7.0474	67.01
-10.3798	-7.084	66.95
-10.3708	-7.1755	66.98
-10.3664	-7.3099	67.06
-10.3167	-7.4622	67.19
-10.2662	-7.4775	67.31
-10.2531	-7.4073	67.27
-10.2543	-7.3957	67.19
-10.2889	-7.4022	67.15
-10.2528	-7.4763	67.09
-10.2227	-7.5522	67.14
-10.1812	-7.6747	67.17
-10.0963	-7.7571	67.16
-10.0827	-7.792	67.15
-10.0571	-7.7785	67.12
-10.0171	-7.7728	67.11
-9.9932	-7.7041	67.12
-9.9905	-7.675	67.14
-9.98	-7.5746	67.17
-9.9718	-7.3976	67.15
-9.9921	-7.2734	67.14
-9.9454	-7.1599	67.14
-9.9126	-7.0227	67.16
-9.8888	-6.9035	67.17
-9.889	-6.8166	67.2
-9.8715	-6.7228	67.2
-9.7992	-6.6098	67.18
-9.7449	-6.547	67.17
-9.7087	-6.5344	67.16
-9.6527	-6.4671	67.17
-9.6242	-6.4102	67.24
-9.5953	-6.313	67.24
-9.5791	-6.2122	67.19
-9.5722	-6.1124	67.14
-9.5411	-5.955	67.04
-9.4942	-5.8218	66.98
-9.4804	-5.7865	67
-9.45	-5.7189	67.09
-9.4012	-5.5807	67.18
-9.4076	-5.407	67.24
-9.3525	-5.1531	67.22
-9.3585	-4.9905	67.18
-9.3597	-4.922	67.14
-9.3546	-4.8792	67.13
-9.307	-4.8222	67.18
-9.2592	-4.8195	67.17
-9.1867	-4.8413	67.15
-9.185	-4.9066	67.14
-9.248	-4.9382	67.11
-9.2339	-4.9944	67.13
-9.2114	-5.0129	67.16
-9.1703	-5.0382	67.19
-9.1999	-5.1393	67.19
-9.1558	-5.1993	67.15
-9.1388	-5.2998	67.16
-9.1106	-5.3698	67.18
-9.093	-5.3684	67.2
-9.0839	-5.3223	67.18
-9.1005	-5.2941	67.2
-9.0647	-5.3302	67.22
-9.0814	-5.3501	67.17
-9.0774	-5.2729	67.12
-9.0892	-5.2042	67.09
-9.0351	-5.1	67.14
-9.0048	-5.1142	67.23
-8.9909	-5.1567	67.25
-8.9978	-5.2557	67.28
-8.9838	-5.2435	67.21
-8.942	-5.1332	67.1
-8.9414	-4.9357	67.02
-8.9485	-4.873	67
-8.9135	-4.9045	67.04
-8.9099	-4.8766	67.16
-8.7983	-4.8562	67.28
-8.8082	-4.7339	67.29
-8.8274	-4.6989	67.26
-8.8238	-4.6756	67.2
-8.8474	-4.8625	67.12
-8.8151	-5.0758	67.16
-8.7789	-5.2483	67.21
-8.7286	-5.3286	67.22
-8.7274	-5.4135	67.17
-8.7576	-5.5476	67.13
-8.7569	-5.6714	67.1
-8.7055	-5.8604	67.15
-8.692	-5.9918	67.19
-8.6769	-5.9816	67.2
-8.7267	-6.0591	67.15
-8.7323	-6.1009	67.14
-8.7672	-6.1388	67.12
-8.7474	-6.2092	67.13
-8.7562	-6.3328	67.15
-8.7189	-6.4074	67.14
-8.7161	-6.5678	67.16
-8.6595	-6.6958	67.13
-8.6629	-6.8411	67.13
-8.6771	-6.8922	67.19
-8.7126	-6.9041	67.21
-8.7069	-6.9529	67.19
-8.7285	-7.0667	67.17
-8.7016	-7.1629	67.05
-8.7515	-7.2786	67
-8.7609	-7.3354	67.08
-8.7388	-7.4685	67.13
-8.7421	-7.5398	67.22
-8.7937	-7.5291	67.26
-8.7861	-7.4138	67.23
-8.8266	-7.3208	67.15
-8.9103	-7.2433	67.11
-8.906	-7.2017	67.09
-8.9642	-7.2649	67.13
-8.9523	-7.3596	67.16
-8.9602	-7.5566	67.18
-8.9222	-7.651	67.18
-8.9607	-7.8074	67.17
-9.0051	-7.9286	67.14
-9.0483	-8.103	67.11
-9.0744	-8.3671	67.1
-9.0938	-8.5777	67.12
-9.0567	-8.7881	67.14
-9.0744	-8.9055	67.15
-9.0645	-9.059	67.16
-9.0644	-9.269	67.15
-9.0504	-9.422	67.17
-9.0211	-9.5379	67.16
-9.0239	-9.5675	67.17
-9.0497	-9.5607	67.14
-9.0535	-9.6003	67.2
-9.04	-9.6115	67.22
-9.0426	-9.6679	67.22
-9.0299	-9.5936	67.15
-9.0281	-9.5645	66.99
-9.0408	-9.4924	66.92
-9.0098	-9.4666	66.99
-8.994	-9.4365	67.12
-8.9243	-9.3007	67.23
-8.8887	-9.1634	67.25
-8.9075	-9.0323	67.19
-8.8734	-9.0155	67.17
-8.8839	-8.9578	67.12
-8.8595	-8.9356	67.13
-8.8643	-8.9092	67.15
-8.8507	-8.9649	67.14
-8.8052	-9.0729	67.14
-8.8071	-9.1832	67.13
-8.7764	-9.2436	67.13
-8.8051	-9.3377	67.11
-8.8614	-9.3947	67.13
-8.9592	-9.4457	67.13
-8.9839	-9.5186	67.13
-9.0696	-9.5755	67.13
-9.1567	-9.5824	67.15
-9.1884	-9.6079	67.14
-9.2063	-9.7221	67.14
-9.2245	-9.8436	67.14
-9.1961	-10.0142	67.15
-9.1618	-10.1687	67.18
-9.1546	-10.2988	67.26
-9.221	-10.3365	67.21
-9.2717	-10.4105	67.16
-9.3011	-10.4537	67.05
-9.3175	-10.5605	66.92
-9.2548	-10.79	66.91
-9.1961	-10.9849	67.01
-9.145	-11.1258	67.17
-9.1	-11.1369	67.23
-9.025	-11.1063	67.23
-8.9627	-11.0531	67.16
-8.954	-11.0235	67.12
-8.9093	-10.9756	67.06
-8.8487	-11.028	67.09
-8.7693	-11.1088	67.1
-8.6611	-11.2677	67.12
-8.5674	-11.446	67.15
-8.4823	-11.5155	67.14
-8.4545	-11.488	67.12
-8.4213	-11.494	67.09
-8.3859	-11.451	67.1
-8.3141	-11.4249	67.08
-8.288	-11.3655	67.11
-8.2828	-11.2363	67.1
-8.203	-11.0635	67.15
-8.2124	-10.8982	67.17
-8.1684	-10.7148	67.2
-8.1323	-10.4658	67.2
-8.1325	-10.3318	67.17
-8.1157	-10.1872	67.19
-8.0571	-10.1707	67.22
-7.9547	-10.0689	67.2
-7.9369	-10.0395	67.2
-7.9377	-9.8954	67.09
-7.9827	-9.8119	66.96
-7.9683	-9.7788	66.96
-7.993	-9.7687	67
-8.0049	-9.8088	67.13
-7.9847	-9.8948	67.24
-7.9651	-9.8666	67.25
-7.9496	-9.7791	67.23
-7.9417	-9.7744	67.16
-7.9459	-9.8712	67.12
-7.9113	-10.0622	67.16
-7.8849	-10.3046	67.18
-7.8408	-10.4905	67.14
-7.8219	-10.633	67.13
-7.7671	-10.7692	67.08
-7.8065	-10.9942	67.09
-7.8291	-11.2232	67.12
-7.7936	-11.4019	67.16
-7.7875	-11.6257	67.17
-7.7138	-11.6854	67.16
-7.7344	-11.712	67.14
-7.7033	-11.6695	67.16
-7.6651	-11.6097	67.13
-7.6232	-11.5917	67.14
-7.5589	-11.5501	67.15
-7.4499	-11.6319	67.19
-7.3558	-11.7309	67.27
-7.2241	-11.7608	67.31
-7.1585	-11.7359	67.26
-7.0939	-11.6854	67.17
-7.0262	-11.6419	66.98
-6.9243	-11.6673	66.87
-6.7953	-11.7438	66.89
-6.6503	-11.866	67.03
-6.5213	-11.8931	67.22
-6.4533	-11.8709	67.31
-6.444	-11.7254	67.25
-6.4447	-11.6047	67.21
-6.4438	-11.4776	67.1
-6.4698	-11.4262	67.06
-6.4308	-11.42	67.08
-6.4187	-11.381	67.13
-6.4329	-11.3829	67.14
-6.4067	-11.3659	67.19
-6.4558	-11.3496	67.14
-6.5286	-11.2505	67.12
-6.609	-11.1854	67.1
-6.6768	-11.0878	67.14
-6.762	-10.8858	67.16
-6.8599	-10.642	67.16
-6.9552	-10.349	67.15
-7.0997	-9.9651	67.14
-7.2119	-9.7067	67.15
-7.2787	-9.4581	67.16
-7.3696	-9.1969	67.19
-7.4424	-8.87	67.19
-7.5148	-8.6443	67.18
-7.5828	-8.4035	67.22
-7.6414	-8.2469	67.2
-7.6989	-8.0585	67.19
-7.828	-7.888	67.11
-7.8587	-7.6894	67.01
-7.8502	-7.5564	66.95
-7.8523	-7.4291	67.01
-7.9174	-7.3044	67.1
-7.8917	-7.1492	67.2
-7.8857	-6.9104	67.23
-7.8922	-6.6557	67.22
-7.889	-6.3614	67.19
-7.8352	-6.1499	67.14
-7.779	-6.0755	67.15
-7.7244	-5.9659	67.17
-7.6386	-5.8277	67.18
-7.5646	-5.8185	67.17
-7.5174	-5.8638	67.16
-7.465	-5.9955	67.12
-7.4446	-6.1026	67.13
-7.4423	-6.2362	67.15
-7.3627	-6.3409	67.19
-7.2992	-6.4698	67.19
-7.2887	-6.5247	67.18
-7.3092	-6.5735	67.16
-7.3336	-6.6734	67.13
-7.3211	-6.713	67.15
-7.3039	-6.8227	67.16
-7.2655	-6.8897	67.17
-7.3164	-6.8745	67.19
-7.3333	-6.8356	67.21
-7.3428	-6.7359	67.23
-7.3431	-6.6583	67.23
-7.3355	-6.5939	67.19
-7.3752	-6.4096	67.18
-7.4087	-6.1515	67.11
-7.3789	-5.9641	67.01
-7.3752	-5.7878	67.02
-7.3995	-5.6302	67.04
-7.4012	-5.4506	67.14
-7.3699	-5.2924	67.24
-7.3403	-5.1145	67.28
-7.3691	-4.9969	67.22
-7.4017	-4.8802	67.2
-7.4433	-4.8646	67.12
-7.4345	-4.9349	67.13
-7.3832	-5.0528	67.19
-7.3574	-5.1378	67.18
-7.257	-5.2604	67.17
-7.258	-5.3659	67.16
-7.2767	-5.5446	67.11
-7.2524	-5.7701	67.13
-7.1998	-5.94	67.16
-7.1272	-6.1762	67.2
-7.0298	-6.3896	67.2
-7.0172	-6.5915	67.17
-7.0029	-6.8225	67.15
-6.9355	-7.0155	67.18
-6.8902	-7.2422	67.18
-6.8329	-7.4172	67.19
-6.804	-7.5336	67.17
-6.7539	-7.6651	67.14
-6.6871	-7.7058	67.18
-6.6089	-7.7336	67.17
-6.6183	-7.7349	67.19
-6.6032	-7.7032	67.24
-6.5715	-7.604	67.22
-6.5837	-7.5204	67.21
-6.57	-7.2931	67.13
-6.5701	-7.0714	67.01
-6.5779	-6.8481	66.98
-6.5115	-6.6894	67.02
-6.4298	-6.628	67.14
-6.3899	-6.574	67.26
-6.3226	-6.3912	67.31
-6.2994	-6.1848	67.24
-6.3061	-6.0829	67.17
-6.3242	-5.9944	67.1
-6.3126	-6.0314	67.1
-6.3188	-6.0945	67.15
-6.2913	-6.1881	67.16
-6.3213	-6.3167	67.16
-6.3034	-6.4871	67.14
-6.3158	-6.6374	67.12
-6.2923	-6.755	67.13
-6.2752	-6.8071	67.15
-6.2509	-6.8797	67.17
-6.3072	-6.9745	67.16
-6.3393	-7.0439	67.17
-6.3412	-7.0723	67.19
-6.353	-7.1508	67.18
-6.3545	-7.2304	67.16
-6.4	-7.2886	67.15
-6.3994	-7.3354	67.16
-6.4122	-7.482	67.17
-6.4249	-7.5707	67.19
-6.4235	-7.7046	67.2
-6.3986	-7.8101	67.23
-6.4299	-7.9248	67.16
-6.4171	-7.9974	67.18
-6.4385	-8.076	67.23
-6.4543	-8.1685	67.21
-6.4656	-8.2195	67.21
-6.4782	-8.2361	67.15
-6.4993	-8.2536	67
-6.4425	-8.3191	66.96
-6.4455	-8.4015	67.01
-6.4214	-8.5186	67.11
-6.4232	-8.589	67.25
-6.3821	-8.5503	67.3
-6.3688	-8.4965	67.24
-6.3575	-8.4168	67.2
-6.3412	-8.4014	67.13
-6.3514	-8.3898	67.14
-6.3684	-8.3298	67.17
-6.3292	-8.3392	67.14
-6.3418	-8.3462	67.17
-6.3116	-8.3765	67.17
-6.331	-8.4045	67.16
-6.312	-8.4042	67.17
-6.2888	-8.4439	67.17
-6.3069	-8.4125	67.18
-6.3178	-8.2798	67.19
-6.2607	-8.209	67.17
-6.2651	-8.1896	67.16
-6.2432	-8.0852	67.16
-6.2355	-8.0544	67.16
-6.2091	-8.0644	67.16
-6.2203	-8.1238	67.21
-6.1636	-8.1198	67.21
-6.1267	-8.124	67.21
-6.0556	-8.1478	67.21
-6.0158	-8.1904	67.19
-5.9912	-8.1739	67.22
-5.9399	-8.1873	67.26
-5.891	-8.1481	67.22
-5.8789	-8.1521	67.18
-5.8498	-8.1385	67.13
-5.8302	-8.039	67.05
-5.7711	-8.0968	66.99
-5.7196	-8.2222	67.02
-5.6699	-8.2846	67.13
-5.6039	-8.3095	67.21
-5.5996	-8.2453	67.27
-5.5611	-8.1171	67.24
-5.4859	-8.0815	67.2
-5.4391	-8.0743	67.18
-5.4166	-8.097	67.13
-5.4119	-8.16	67.14
-5.4243	-8.2137	67.17
-5.3663	-8.2652	67.2
-5.329	-8.2891	67.19
-5.2635	-8.2516	67.17
-5.2649	-8.2572	67.15
-5.2308	-8.2736	67.16
-5.1461	-8.2393	67.2
-5.117	-8.2074	67.24
-5.3064	-8.0094	67.32
-5.5923	-7.9813	67.28
-5.6793	-8.1149	67.01
-5.7183	-8.1305	66.99
-5.7348	-8.1083	67.07
-5.7273	-8.1199	67.12
-5.7279	-8.1662	67.16
-5.6589	-8.1572	67.18
-5.5996	-8.209	67.17
-5.568	-8.2326	67.14
-5.4982	-8.262	67.13
-5.3434	-8.2365	67.15
-5.2426	-8.2141	67.21
-5.0882	-8.2092	67.23
-4.9877	-8.1422	67.23
-4.8897	-8.0966	67.19
-4.7837	-7.8897	67.05
-4.7324	-7.7314	66.99
-4.7325	-7.6703	66.99
-4.7327	-7.5895	67.05
-4.7133	-7.542	67.18
-4.6418	-7.4776	67.26
-4.5676	-7.2955	67.26
-4.614	-7.1648	67.19
-4.6547	-7.0307	67.14
-4.6651	-6.923	67.1
-4.6614	-6.8529	67.16
-4.643	-6.7584	67.16
-4.6177	-6.6986	67.16
-4.6398	-6.7049	67.16
-4.6676	-6.646	67.14
-4.6828	-6.626	67.13
-4.7499	-6.5473	67.14
-4.7787	-6.4914	67.16
-4.8075	-6.4015	67.18
-4.8204	-6.3869	67.16
-4.8689	-6.3119	67.16
-4.9021	-6.2806	67.17
-4.9576	-6.2492	67.18
-5.0106	-6.1379	67.17
-5.0564	-6.0779	67.16
-5.0636	-6.0368	67.17
-5.1056	-6.0207	67.16
-5.1611	-6.0028	67.17
-5.1535	-5.9587	67.17
-5.1988	-5.9589	67.16
-5.1651	-5.9082	67.17
-5.1998	-5.861	67.21
-5.2573	-5.8514	67.24
-5.2846	-5.8187	67.22
-5.3298	-5.7716	67.22
-5.3911	-5.7295	67.15
-5.382	-5.6072	67.02
-5.4109	-5.6472	66.99
-5.4075	-5.698	67.03
-5.3834	-5.736	67.15
-5.398	-5.7074	67.26
-5.3641	-5.5685	67.27
-5.3821	-5.4294	67.24
-5.4542	-5.329	67.17
-5.4397	-5.3161	67.12
-5.4253	-5.2795	67.11
-5.3796	-5.3193	67.18
-5.3486	-5.3319	67.19
-5.3343	-5.4241	67.18
-5.3126	-5.4215	67.17
-5.2832	-5.5407	67.15
-5.2973	-5.5979	67.11
-5.2876	-5.6363	67.14
-5.266	-5.7214	67.18
-5.2219	-5.7963	67.21
-5.2064	-5.8464	67.22
-5.22	-5.9032	67.18
-5.1836	-5.8943	67.17
-5.2481	-5.8985	67.15
-5.2795	-5.8865	67.13
-5.291	-5.9682	67.12
-5.2918	-6.0631	67.16
-5.256	-6.1319	67.19
-5.2733	-6.2386	67.2
-5.2661	-6.2797	67.19
-5.295	-6.2828	67.16
-5.2965	-6.2473	67.14
-5.2711	-6.2574	67.18
-5.2373	-6.3105	67.23
-5.261	-6.3525	67.21
-5.3443	-6.3942	67.19
-5.3772	-6.3919	67.1
-5.34	-6.3402	66.99
-5.3645	-6.3187	66.97
-5.3417	-6.3683	67.02
-5.2978	-6.337	67.11
-5.2534	-6.2847	67.22
-5.2835	-6.1213	67.27
-5.3107	-5.9777	67.21
-5.288	-5.9308	67.17
-5.2776	-5.875	67.11
-5.3138	-5.8532	67.13
-5.2721	-5.8689	67.19
-5.1846	-5.8574	67.21
-5.1585	-5.9084	67.21
-5.1146	-5.8903	67.14
-5.136	-5.9034	67.1
-5.1173	-5.968	67.1
-5.0855	-6.0598	67.18
-5.0546	-6.1321	67.24
-5.0344	-6.1405	67.26
-5.0376	-6.2054	67.21
-4.992	-6.2467	67.17
-4.9981	-6.3038	67.13
-4.9815	-6.3662	67.15
-4.9736	-6.3759	67.16
-4.9608	-6.4451	67.18
-4.9595	-6.4977	67.19
-5.009	-6.563	67.17
-4.9998	-6.5913	67.2
-4.9709	-6.6165	67.18
-4.9842	-6.6667	67.15
-4.9967	-6.6872	67.18
-5.0062	-6.7102	67.26
-5.0239	-6.6682	67.28
-5.0413	-6.6443	67.24
-5.0578	-6.5598	67.17
-5.0911	-6.4718	67.02
-5.0947	-6.3745	66.97
-5.0402	-6.3313	67
-5.0029	-6.261	67.12
-4.9739	-6.2312	67.27
-4.9866	-6.1222	67.37
-4.9778	-5.9301	67.29
-5.0107	-5.7508	67.25
-4.9682	-5.6149	67.23
-4.9649	-5.4569	67.17
-4.9071	-5.3909	67.21
-4.8814	-5.422	67.2
-4.7742	-5.417	67.18
-4.7327	-5.4574	67.19
-4.6397	-5.4211	67.18
-4.6251	-5.4249	67.18
-4.5469	-5.3713	67.18
-4.5132	-5.2765	67.19
-4.4761	-5.1787	67.19
-4.4696	-5.0715	67.18
-4.3605	-4.9289	67.21
-4.3198	-4.8245	67.21
-4.2539	-4.7315	67.19
-4.2205	-4.6405	67.2
-4.1835	-4.6003	67.2
-4.1798	-4.536	67.2
-4.1216	-4.4934	67.24
-4.0783	-4.4749	67.22
-4.0713	-4.4618	67.21
-4.0078	-4.4927	67.21
-3.9445	-4.4965	67.21
-3.9245	-4.5087	67.23
-3.934	-4.538	67.19
-3.9381	-4.4682	67.12
-3.8488	-4.5279	67.03
-3.8713	-4.5822	67.02
-3.8526	-4.6083	67.1
-3.8068	-4.6977	67.19
-3.7721	-4.7156	67.28
-3.7727	-4.7095	67.27
-3.7802	-4.7739	67.26
-3.8025	-4.7546	67.19
-3.8192	-4.8008	67.15
-3.8109	-4.8033	67.17
-3.7442	-4.8348	67.16
-3.7394	-4.9317	67.17
-3.6902	-5.0838	67.17
-3.6712	-5.2328	67.17
-3.7203	-5.3657	67.14
-3.6998	-5.4207	67.18
-3.7101	-5.4668	67.19
-3.7518	-5.5863	67.17
-3.7746	-5.6072	67.16
-3.782	-5.6545	67.16
-3.7806	-5.6185	67.19
-3.7918	-5.5778	67.19
-3.7919	-5.4964	67.2
-3.7775	-5.4566	67.19
-3.7588	-5.3854	67.19
-3.7465	-5.3364	67.22
-3.743	-5.3027	67.22
-3.7678	-5.201	67.18
-3.7078	-5.1433	67.19
-3.669	-5.0465	67.23
-3.6502	-4.9582	67.24
-3.6558	-4.8353	67.21
-3.6269	-4.6621	67.13
-3.6365	-4.554	67.01
-3.5664	-4.5252	66.99
-3.5474	-4.5065	67.08
-3.4832	-4.4603	67.19
-3.4789	-4.4074	67.29
-3.4074	-4.3156	67.31
-3.365	-4.1902	67.27
-3.3724	-4.0863	67.19
-3.4085	-4.079	67.13
-3.4071	-4.1518	67.16
-3.416	-4.2404	67.21
-3.3742	-4.2837	67.22
-3.4009	-4.3792	67.2
-3.4701	-4.4289	67.15
-3.4664	-4.4663	67.14
-3.5153	-4.514	67.13
-3.5468	-4.5687	67.17
-3.5298	-4.6068	67.21
-3.5327	-4.5955	67.23
-3.5532	-4.5605	67.19
-3.5804	-4.5516	67.17
-3.5933	-4.4994	67.14
-3.5855	-4.5465	67.14
-3.5679	-4.5567	67.2
-3.5631	-4.508	67.23
-3.5563	-4.4986	67.21
-3.5418	-4.4857	67.21
-3.4912	-4.5391	67.16
-3.4655	-4.5873	67.15
-3.3993	-4.5805	67.22
-3.3751	-4.5545	67.26
-3.3248	-4.5438	67.22
-3.2851	-4.5663	67.18
-3.2623	-4.5713	67.1
-3.2216	-4.5741	67
-3.176	-4.621	67.01
-3.1958	-4.6339	67.08
-3.1165	-4.7428	67.18
-3.0573	-4.7684	67.26
-2.9708	-4.7303	67.29
-2.9389	-4.7231	67.25
-2.882	-4.6637	67.18
-2.8053	-4.6502	67.13
-2.8208	-4.736	67.1
-2.8038	-4.7563	67.16
-2.7433	-4.7824	67.18
-2.6875	-4.8238	67.17
-2.6806	-4.8521	67.15
-2.6181	-4.9396	67.11
-2.6332	-5.0181	67.09
-2.6282	-5.1109	67.12
-2.6039	-5.1886	67.17
-2.5773	-5.2387	67.18
-2.5625	-5.1984	67.18
-2.5903	-5.212	67.13
-2.5453	-5.3379	67.12
-2.5366	-5.4987	67.13
-2.5085	-5.5759	67.19
-2.475	-5.6103	67.18
-2.452	-5.6089	67.2
-2.442	-5.5881	67.16
-2.4618	-5.6183	67.12
-2.4395	-5.6357	67.12
-2.3608	-5.6764	67.12
-2.3149	-5.701	67.15
-2.2782	-5.7468	67.26
-2.2557	-5.7534	67.27
-2.2561	-5.7034	67.26
-2.2767	-5.6884	67.19
-2.2663	-5.6402	67.03
-2.2535	-5.6293	66.95
-2.2749	-5.626	66.99
-2.2645	-5.6349	67.1
-2.238	-5.7188	67.24
-2.2397	-5.689	67.32
-2.2523	-5.6214	67.28
-2.2729	-5.5826	67.21
-2.2934	-5.5125	67.15
-2.3132	-5.4985	67.11
-2.3151	-5.548	67.17
-2.2812	-5.5577	67.18
-2.2997	-5.6526	67.17
-2.2585	-5.789	67.16
-2.2693	-5.8253	67.17
-2.2848	-5.8985	67.13
-2.3141	-5.9581	67.15
-2.3015	-6.0666	67.18
-2.3534	-6.1336	67.18
-2.3794	-6.1876	67.18
-2.3714	-6.2884	67.19
-2.3491	-6.3231	67.18
-2.4136	-6.3599	67.14
-2.4357	-6.4445	67.13
-2.4459	-6.5333	67.16
-2.5051	-6.5657	67.17
-2.5559	-6.6122	67.21
-2.5865	-6.546	67.2
-2.628	-6.612	67.17
-2.6504	-6.5811	67.18
-2.6783	-6.5823	67.23
-2.6918	-6.5919	67.28
-2.7264	-6.5401	67.25
-2.7826	-6.5304	67.24
-2.8277	-6.5064	67.13
-2.8626	-6.4234	67
-2.9118	-6.431	66.98
-2.973	-6.4421	67.04
-3.0061	-6.4283	67.16
-2.969	-6.3999	67.26
-2.98	-6.2498	67.28
-3.0247	-6.0947	67.2
-3.0602	-6.0373	67.15
-3.0859	-5.976	67.07
-3.0885	-5.9702	67.1
-3.0711	-5.9787	67.17
-3.1197	-5.9787	67.16
-3.1117	-5.9674	67.18
-3.0893	-6.0015	67.18
-3.075	-6.0302	67.16
-3.1203	-6.0105	67.14
-3.1392	-6.0517	67.14
-3.1082	-6.0394	67.16
-3.119	-6.1269	67.17
-3.0993	-6.2403	67.18
-3.1101	-6.2906	67.19
-3.0951	-6.3381	67.18
-3.0889	-6.2796	67.16
-3.1084	-6.295	67.13
-3.1201	-6.3709	67.11
-3.1636	-6.5311	67.13
-3.1688	-6.6248	67.18
-3.1898	-6.6997	67.21
-3.2272	-6.7507	67.2
-3.3074	-6.7544	67.15
-3.318	-6.7906	67.16
-3.3414	-6.8592	67.22
-3.3297	-6.8852	67.23
-3.4198	-6.9302	67.21
-3.442	-6.9242	67.13
-3.4925	-6.9223	67.01
-3.5207	-6.9708	66.96
-3.5447	-7.0036	67
-3.5439	-7.0279	67.1
-3.5466	-7.0723	67.2
-3.6	-7.0259	67.26
-3.6192	-6.9794	67.25
-3.6402	-6.9772	67.2
-3.6733	-6.9836	67.13
-3.686	-7.0886	67.09
-3.7018	-7.1303	67.15
-3.6716	-7.1741	67.15
-3.6307	-7.287	67.14
-3.5662	-7.4416	67.15
-3.5397	-7.5499	67.15
-3.5396	-7.652	67.14
-3.5624	-7.7412	67.12
-3.5317	-7.7804	67.14
-3.5153	-7.8622	67.16
-3.5512	-7.8961	67.19
-3.6266	-7.9145	67.17
-3.6508	-7.9934	67.13
-3.6357	-8.0783	67.12
-3.6197	-8.1473	67.14
-3.6035	-8.2433	67.16
-3.6106	-8.324	67.16
-3.629	-8.4391	67.16
-3.6481	-8.5765	67.14
-3.6656	-8.686	67.15
-3.6947	-8.6975	67.16
-3.7219	-8.751	67.14
-3.8035	-8.8447	67.14
-3.8272	-8.9918	67.18
-3.8594	-9.0836	67.2
-3.8914	-9.195	67.22
-3.9191	-9.3011	67.18
-3.9592	-9.3446	67.05
-3.9704	-9.4977	66.97
-4.032	-9.632	67
-4.0395	-9.7659	67.06
-4.0822	-9.8221	67.16
-4.0928	-9.9096	67.24
-4.0852	-9.9262	67.24
-4.1117	-9.8892	67.16
-4.1308	-9.9619	67.15
-4.2113	-9.9461	67.12
-4.266	-9.9288	67.14
-4.2687	-9.9739	67.15
-4.2761	-10.0215	67.15
-4.326	-10.0587	67.13
-4.3743	-10.1397	67.12
-4.4302	-10.1729	67.12
-4.5267	-10.1641	67.14
-4.5859	-10.292	67.13
-4.6181	-10.3907	67.15
-4.6794	-10.4363	67.18
-4.74	-10.4856	67.17
-4.823	-10.5926	67.15
-4.8653	-10.7317	67.12
-4.918	-10.8991	67.1
-4.9603	-10.9918	67.13
-5.0253	-11.0646	67.16
-5.1122	-11.1517	67.14
-5.1808	-11.2156	67.12
-5.2489	-11.3023	67.1
-5.2734	-11.4247	67.12
-5.3215	-11.4641	67.12
-5.342	-11.4802	67.15
-5.4109	-11.4685	67.17
-5.4757	-11.5411	67.2
-5.5076	-11.593	67.17
-5.5799	-11.7011	67.15
-5.6108	-11.718	67.09
-5.6529	-11.7192	66.98
-5.6022	-11.747	66.95
-5.673	-11.922	67
-5.6665	-12.097	67.12
-5.6974	-12.1357	67.25
-5.6718	-12.0945	67.29
-5.7113	-12.0293	67.22
-5.6859	-12.0255	67.16
-5.6746	-12.1667	67.11
-5.6511	-12.3448	67.11
-5.6161	-12.5069	67.17
-5.6145	-12.6565	67.18
-5.5893	-12.812	67.16
-5.5387	-13.0278	67.13
-5.4892	-13.2096	67.13
-5.4202	-13.4131	67.1
-5.3946	-13.5618	67.13
-5.3751	-13.7404	67.13
-5.35	-13.9142	67.16
-5.2894	-14.052	67.16
-5.2897	-14.1889	67.2
-5.2818	-14.2695	67.21
-5.2911	-14.3498	67.18
-5.2725	-14.4599	67.12
-5.3013	-14.6006	67.07
-5.356	-14.7535	67.08
-5.3578	-14.8088	67.16
-5.3786	-14.8415	67.18
-5.4175	-14.9517	67.15
-5.4548	-14.9888	67.15
-5.528	-15.0323	67.12
-5.609	-14.981	67.13
-5.6937	-14.8849	67.2
-5.7291	-14.7773	67.23
-5.8508	-14.6123	67.21
-5.9616	-14.4814	67.14
-6.0718	-14.36	66.99
-6.1865	-14.2067	66.92
-6.2346	-14.162	66.97
-6.2627	-14.051	67.09
-6.3016	-13.95	67.2
-6.3287	-13.7446	67.29
-6.3643	-13.5214	67.27
-6.4053	-13.2415	67.2
-6.3873	-12.996	67.16
-6.4072	-12.8123	67.11
-6.3777	-12.6966	67.16
-6.3482	-12.6184	67.2
-6.3182	-12.5264	67.21
-6.2638	-12.4212	67.19
-6.2481	-12.3492	67.16
-6.2394	-12.3212	67.09
-6.1966	-12.3698	67.07
-6.2202	-12.4088	67.09
-6.1741	-12.4225	67.15
-6.173	-12.5019	67.16
-6.1701	-12.6282	67.19
-6.1181	-12.7074	67.18
-6.1305	-12.812	67.16
-6.1265	-12.859	67.16
-6.1158	-12.9759	67.15
-6.1289	-13.0569	67.17
-6.1458	-13.1311	67.19
-6.1812	-13.1758	67.16
-6.2102	-13.2366	67.13
-6.1596	-13.2562	67.15
-6.1495	-13.3267	67.13
-6.1369	-13.3474	67.15
-6.1578	-13.3866	67.21
-6.2222	-13.3136	67.2
-6.2374	-13.1645	67.2
-6.2808	-12.9958	67.19
-6.308	-12.7289	67.06
-6.3502	-12.4872	66.97
-6.4102	-12.2686	66.98
-6.4542	-12.1367	67.04
-6.4924	-11.9632	67.16
-6.5128	-11.6705	67.24
-6.5508	-11.3694	67.24
-6.6387	-11.0871	67.19
-6.6426	-10.8628	67.16
-6.6594	-10.7496	67.1
-6.6596	-10.6827	67.14
-6.6619	-10.677	67.16
-6.6589	-10.6103	67.15
-6.6071	-10.6148	67.15
-6.5583	-10.6384	67.15
-6.5375	-10.6717	67.13
-6.4822	-10.7616	67.12
-6.4803	-10.8672	67.14
-6.4438	-11.0456	67.12
-6.3778	-11.1809	67.14
-6.3009	-11.3064	67.16
-6.3079	-11.3498	67.16
-6.2927	-11.4275	67.16
-6.2381	-11.4918	67.14
-6.2172	-11.5968	67.12
-6.1675	-11.6969	67.13
-6.0917	-11.7904	67.14
-6.0496	-11.9008	67.15
-6.0415	-12.0188	67.15
-5.9979	-12.1463	67.17
-5.9463	-12.2059	67.16
-5.9216	-12.2567	67.14
-5.9002	-12.3632	67.17
-5.8606	-12.4673	67.19
-5.9204	-12.6306	67.18
-5.9196	-12.7546	67.19
-5.8815	-12.8416	67.1
-5.8616	-13.0114	66.97
-5.8441	-13.1423	66.99
-5.8155	-13.2665	67.02
-5.7976	-13.3131	67.15
-5.7773	-13.2731	67.22
-5.7647	-13.1166	67.24
-5.7737	-13.0201	67.18
-5.7602	-12.9371	67.12
-5.7607	-12.9437	67.06
-5.7221	-12.934	67.08
-5.69	-12.9134	67.16
-5.6558	-12.9086	67.17
-5.5897	-12.8878	67.15
-5.5318	-12.8383	67.13
-5.4788	-12.8188	67.09
-5.4612	-12.8147	67.08
-5.4586	-12.8322	67.11
-5.3739	-12.8503	67.15
-5.2731	-12.8719	67.2
-5.1842	-12.8231	67.19
-5.1382	-12.765	67.16
-5.0584	-12.6422	67.13
-5.0006	-12.6104	67.1
-4.9298	-12.5564	67.11
-4.8008	-12.5688	67.14
-4.7065	-12.5498	67.15
-4.6758	-12.5133	67.17
-4.6084	-12.496	67.17
-4.5021	-12.5127	67.14
-4.4202	-12.5414	67.13
-4.3488	-12.5266	67.14
-4.2864	-12.5972	67.18
-4.2333	-12.6665	67.19
-4.1877	-12.6777	67.21
-4.122	-12.7547	67.18
-4.023	-12.8087	67.07
-3.9604	-12.8601	66.97
-3.9184	-12.9258	66.99
-3.9077	-13.0068	67.04
-3.9202	-13.0868	67.16
-3.8707	-13.0494	67.25
-3.8556	-13.011	67.26
-3.8407	-12.919	67.19
-3.8338	-12.9143	67.11
-3.8481	-12.9086	67.05
-3.8684	-12.9485	67.08
-3.8224	-13.0506	67.17
-3.8531	-13.0157	67.16
-3.8703	-12.9384	67.12
-3.9145	-12.8296	67.07
-3.9645	-12.7487	67.05
-4.0244	-12.6901	67.05
-4.0583	-12.6577	67.12
-4.0778	-12.5998	67.18
-4.1073	-12.4957	67.19
-4.208	-12.3515	67.2
-4.2683	-12.2064	67.2
-4.3224	-12.1229	67.17
-4.3824	-12.0314	67.17
-4.4424	-11.9192	67.18
-4.4438	-11.8037	67.16
-4.5223	-11.5955	67.17
-4.5448	-11.3945	67.19
-4.6016	-11.2395	67.18
-4.6522	-11.1117	67.16
-4.7102	-11.0686	67.13
-4.685	-11.0311	67.17
-4.6623	-10.9972	67.24
-4.6559	-10.9633	67.29
-4.7129	-10.9181	67.27
-4.7887	-10.8855	67.2
-4.8083	-10.8783	67.07
-4.8223	-10.911	66.96
-4.8205	-11.0841	66.98
-4.7992	-11.0109	67.08
-4.7818	-10.989	67.18
-4.7678	-10.9936	67.28
-4.7747	-10.9718	67.29
-4.7823	-10.9303	67.23
-4.7823	-10.8473	67.18
-4.8173	-10.832	67.1
-4.8608	-10.815	67.12
-4.8517	-10.8297	67.21
-4.8446	-10.8796	67.25
-4.7975	-10.8661	67.23
-4.7843	-10.8839	67.21
-4.7736	-10.8771	67.14
-4.7817	-10.8854	67.13
-4.7767	-10.8858	67.15
-4.7962	-10.8482	67.2
-4.8075	-10.828	67.2
-4.7842	-10.6998	67.22
-4.8048	-10.6227	67.19
-4.8097	-10.496	67.18
-4.8095	-10.4174	67.19
-4.7748	-10.4047	67.21
-4.8006	-10.3716	67.27
-4.7417	-10.2852	67.27
-4.7776	-10.2461	67.23
-4.8144	-10.2668	67.18
-4.8145	-10.301	67.18
-4.7547	-10.2331	67.18
-4.7264	-10.1534	67.23
-4.7361	-10.1229	67.25
-4.7382	-10.0731	67.22
-4.7382	-10.1072	67.22
-4.676	-10.1205	67.2
-4.6443	-10.028	67.11
-4.5964	-9.9429	67.05
-4.5779	-9.9093	67.05
-4.5424	-9.9	67.14
-4.5562	-9.865	67.22
-4.485	-9.7846	67.29
-4.4151	-9.6647	67.29
-4.3626	-9.6153	67.23
-4.3341	-9.5693	67.15
-4.3068	-9.5451	67.11
-4.2558	-9.6076	67.14
-4.153	-9.6475	67.18
-4.0438	-9.6697	67.19
-3.9921	-9.7464	67.18
-3.9447	-9.8007	67.15
-3.9117	-9.7786	67.14
-3.9002	-9.8154	67.15
-3.8585	-9.8618	67.15
-3.7977	-9.9204	67.17
-3.7527	-9.9269	67.18
-3.6768	-9.9545	67.2
-3.6559	-9.9896	67.17
-3.6333	-9.9722	67.17
-3.5818	-9.9372	67.16
-3.5965	-9.9227	67.17
-3.5773	-9.9245	67.18
-3.5699	-9.9421	67.17
-3.5615	-9.963	67.19
-3.4823	-9.9848	67.21
-3.4353	-9.9968	67.17
-3.431	-10.0222	67.18
-3.411	-10.0727	67.21
-3.3912	-10.151	67.23
-3.352	-10.1174	67.28
-3.3303	-10.04	67.18
-3.3179	-9.938	67.04
-3.2986	-9.8079	66.98
-3.2861	-9.8482	67.01
-3.2656	-9.9531	67.13
-3.208	-9.969	67.26
-3.1395	-9.8109	67.31
-3.1457	-9.5837	67.27
-3.132	-9.4163	67.16
-3.145	-9.3777	67.12
-3.1193	-9.3555	67.11
-3.0833	-9.3542	67.18
-3.0796	-9.2793	67.18
-3.065	-9.2566	67.18
-3.0615	-9.2436	67.17
-2.9953	-9.2817	67.14
-2.992	-9.2935	67.13
-2.9877	-9.2643	67.15
-2.9834	-9.2486	67.16
-2.9648	-9.2658	67.16
-2.9973	-9.3099	67.18
-2.9592	-9.3859	67.2
-2.9069	-9.4132	67.2
-2.8893	-9.3865	67.17
-2.8867	-9.4216	67.14
-2.8718	-9.463	67.13
-2.844	-9.5698	67.17
-2.8321	-9.6667	67.17
-2.8269	-9.7566	67.21
-2.8063	-9.7262	67.16
-2.8025	-9.8084	67.15
-2.8017	-9.8634	67.17
-2.799	-9.8797	67.24
-2.8286	-9.896	67.25
-2.8442	-9.9123	67.23
-2.8414	-9.8211	67.1
-2.8312	-9.7711	66.98
-2.838	-9.7992	66.99
-2.8392	-9.817	67.06
-2.8393	-9.8197	67.16
-2.8553	-9.8023	67.24
-2.8324	-9.718	67.27
-2.8047	-9.607	67.22
-2.8281	-9.5424	67.19
-2.8454	-9.469	67.14
-2.8794	-9.4598	67.13
-2.8438	-9.4387	67.19
-2.7948	-9.4749	67.2
-2.7956	-9.4611	67.17
-2.7776	-9.4738	67.15
-2.7857	-9.4456	67.14
-2.824	-9.4728	67.11
-2.8085	-9.5187	67.12
-2.7881	-9.5397	67.17
-2.8396	-9.5706	67.18
-2.8535	-9.5771	67.21
-2.8654	-9.6103	67.19
-2.9076	-9.7517	67.14
-2.8655	-9.8024	67.17
-2.8728	-9.7952	67.17
-2.9144	-9.8242	67.15
-2.9297	-9.9491	67.13
-2.9142	-10.0704	67.13
-2.8977	-10.1535	67.16
-2.8606	-10.134	67.16
-2.8849	-10.0591	67.12
-2.8779	-9.9959	67.11
-2.9177	-9.9871	67.15
-2.9245	-10.0358	67.16
-2.9129	-10.0685	67.17
-2.8814	-10.0794	67.21
-2.891	-10.0159	67.16
-2.9175	-9.9496	67.05
-2.8781	-9.9427	67.01
-2.9482	-9.9658	67.03
-2.9455	-10.0037	67.1
-2.9385	-10.039	67.18
-2.9397	-9.9471	67.26
-2.9408	-9.7528	67.25
-2.9615	-9.6885	67.21
-3.0604	-9.6231	67.16
-3.1053	-9.6197	67.16
-3.1721	-9.6008	67.17
-3.1905	-9.5723	67.18
-3.2094	-9.5354	67.18
-3.211	-9.5204	67.14
-3.2559	-9.5717	67.13
-3.3262	-9.6991	67.14
-3.3394	-9.7822	67.17
-3.3526	-9.9096	67.2
-3.3632	-9.9556	67.21
-3.3799	-9.9511	67.17
-3.4219	-9.9232	67.15
-3.4558	-10.0093	67.13
-3.4557	-10.1014	67.13
-3.473	-10.1754	67.15
-3.5089	-10.2115	67.18
-3.5261	-10.1862	67.21
-3.5859	-10.1692	67.21
-3.6651	-10.1681	67.19
-3.717	-10.1802	67.2
-3.7261	-10.1748	67.17
-3.7897	-10.1511	67.16
-3.8236	-10.0934	67.24
-3.8291	-10.0636	67.28
-3.8974	-10.0124	67.26
-3.9601	-9.9351	67.21
-4.0008	-9.8958	67.07
-4.0164	-9.8219	67
-4.019	-9.8361	67.02
-3.9802	-9.843	67.11
-3.977	-9.9234	67.24
-3.9138	-9.9822	67.38
-3.8503	-9.8967	67.39
-3.8506	-9.7786	67.25
-3.8738	-9.7262	67.16
-3.8492	-9.7169	67.05
-3.8368	-9.6898	67.08
-3.7839	-9.8044	67.16
-3.7449	-9.9125	67.18
-3.683	-9.9847	67.22
-3.6496	-10.0845	67.21
-3.632	-10.1047	67.19
-3.6137	-10.1435	67.18
-3.6062	-10.1095	67.18
-3.6167	-10.0253	67.2
-3.632	-9.8556	67.21
-3.6402	-9.8203	67.2
-3.6468	-9.7564	67.22
-3.6814	-9.7761	67.2
-3.7088	-9.7523	67.17
-3.7535	-9.7076	67.18
-3.7753	-9.6683	67.19
-3.7557	-9.5123	67.23
-3.7485	-9.4142	67.23
-3.7387	-9.2646	67.21
-3.7549	-9.0874	67.2
-3.7408	-8.9499	67.2
-3.7211	-8.8282	67.23
-3.6654	-8.6691	67.23
-3.6214	-8.535	67.23
-3.6188	-8.378	67.22
-3.5704	-8.2209	67.15
-3.4517	-8.0659	67.06
-3.3631	-7.9499	67.05
-3.3094	-7.7998	67.1
-3.1946	-7.6775	67.17
-3.1239	-7.5594	67.28
-3.0155	-7.3719	67.3
-2.8911	-7.2393	67.26
-2.8672	-7.1877	67.2
-2.8212	-7.1303	67.14
-2.75	-7.1369	67.14
-2.6355	-7.2186	67.21
-2.5412	-7.3046	67.23
-2.4707	-7.3606	67.22
-2.4563	-7.479	67.18
-2.4121	-7.5463	67.15
-2.4154	-7.5619	67.16
-2.4713	-7.5714	67.17
-2.5216	-7.5645	67.23
-2.5285	-7.4975	67.26
-2.585	-7.4105	67.25
-2.5965	-7.3602	67.25
-2.5972	-7.243	67.24
-2.6402	-7.1395	67.19
-2.6711	-7.0369	67.17
-2.6905	-6.9364	67.16
-2.679	-6.8707	67.18
-2.6405	-6.8914	67.21
-2.6245	-6.878	67.25
-2.6613	-6.7913	67.27
-2.6517	-6.7481	67.23
-2.6605	-6.7006	67.2
-2.6588	-6.7436	67.24
-2.6022	-6.759	67.26
-2.6169	-6.7583	67.27
-2.644	-6.8327	67.23
-2.6146	-6.7667	67.1
-2.6662	-6.7442	67.01
-2.6354	-6.7489	67.04
-2.5768	-6.6803	67.13
-2.5697	-6.609	67.25
-2.5498	-6.5577	67.29
-2.5208	-6.4273	67.29
-2.5305	-6.3315	67.22
-2.502	-6.1854	67.2
-2.4511	-6.0566	67.17
-2.432	-6.0008	67.19
-2.3791	-5.9957	67.22
-2.3568	-5.9689	67.22
-2.362	-5.9629	67.17
-2.303	-5.9892	67.14
-2.2993	-6.0235	67.13
-2.2987	-5.984	67.16
-2.2754	-6.0121	67.19
-2.2702	-6.0693	67.23
-2.2216	-6.0758	67.24
-2.2135	-6.1183	67.26
-2.2488	-6.0825	67.2
-2.2491	-6.1451	67.17
-2.2641	-6.1963	67.17
inclinaison X	inclinaison Y
