# Supplementary material for: Postural Control Can Be Well Maintained by Healthy, Young Adults in Difficult Visual Task, Even in Sway-Referenced Dynamic Conditions
Source: PLoS One. 2016 Oct 13;11(10):e0164400. doi: 10.1371/journal.pone.0164400 (PMC5063355; doi:10.1371/journal.pone.0164400)
Supplement: S2 File — (ZIP) [file pone.0164400.s002.zip › DATA_FRAMIRAL/S01A_FREE_STABLE_I9.xls]

## Sheet: S01_MTT_201503251355_
gravite X	gravite Y	Poids
-5.4515	-10.5703	67.18
-5.4655	-10.626	67.19
-5.5362	-10.6354	67.19
-5.5721	-10.5684	67.16
-5.6152	-10.6028	67.13
-5.6118	-10.6614	67.13
-5.5655	-10.7403	67.14
-5.5538	-10.8175	67.15
-5.5434	-10.9001	67.18
-5.6026	-10.9454	67.23
-5.5748	-11.0451	67.2
-5.624	-11.1074	67.19
-5.7125	-11.1573	67.1
-5.7782	-11.224	66.98
-5.798	-11.2806	66.96
-5.8201	-11.4495	67.01
-5.8971	-11.6521	67.11
-5.9404	-11.7151	67.21
-5.9524	-11.7464	67.25
-6.0643	-11.7874	67.2
-6.1361	-11.7859	67.15
-6.2209	-11.8077	67.11
-6.3029	-11.8817	67.11
-6.3781	-11.9566	67.14
-6.4602	-12.041	67.14
-6.513	-12.1506	67.13
-6.5447	-12.2763	67.1
-6.656	-12.3355	67.11
-6.7188	-12.3778	67.12
-6.787	-12.3926	67.15
-6.8011	-12.4182	67.15
-6.8382	-12.421	67.15
-6.9126	-12.3758	67.16
-6.9477	-12.3817	67.14
-6.9727	-12.3999	67.12
-6.9759	-12.3785	67.12
-7.0352	-12.4454	67.12
-7.1097	-12.4956	67.12
-7.0918	-12.5549	67.15
-7.1299	-12.5797	67.14
-7.1206	-12.556	67.13
-7.1881	-12.5868	67.12
-7.1797	-12.5445	67.17
-7.1984	-12.5818	67.13
-7.2308	-12.4978	67.15
-7.2591	-12.4262	67.05
-7.2821	-12.3141	66.98
-7.2958	-12.2607	66.99
-7.2975	-12.2644	67.05
-7.2883	-12.2859	67.14
-7.3314	-12.3039	67.23
-7.3281	-12.2435	67.23
-7.3871	-12.262	67.2
-7.3998	-12.3426	67.18
-7.4133	-12.4109	67.15
-7.5139	-12.5293	67.19
-7.5255	-12.5298	67.18
-7.5773	-12.4978	67.15
-7.6325	-12.5636	67.12
-7.5842	-12.6153	67.12
-7.6217	-12.6493	67.12
-7.6532	-12.6862	67.13
-7.679	-12.6481	67.14
-7.6116	-12.6148	67.18
-7.577	-12.4905	67.16
-7.5695	-12.3817	67.16
-7.6177	-12.258	67.13
-7.644	-12.1392	67.14
-7.6573	-12.0041	67.16
-7.6337	-11.8156	67.17
-7.6461	-11.6578	67.17
-7.6833	-11.5861	67.17
-7.7251	-11.4716	67.17
-7.7314	-11.3659	67.22
-7.7626	-11.3463	67.28
-7.7586	-11.3685	67.24
-7.8049	-11.4304	67.19
-7.8344	-11.4	67.13
-7.8589	-11.3978	66.97
-7.9145	-11.3272	66.95
-7.9373	-11.3697	66.98
-7.9484	-11.4803	67.11
-7.9277	-11.5707	67.26
-7.9239	-11.5867	67.32
-7.971	-11.5195	67.24
-8.0165	-11.4376	67.2
-8.0675	-11.4245	67.11
-8.1025	-11.4209	67.13
-8.1388	-11.4309	67.18
-8.161	-11.4339	67.18
-8.1614	-11.4277	67.17
-8.1207	-11.4027	67.2
-8.1188	-11.3952	67.19
-8.1204	-11.3582	67.21
-8.1119	-11.2754	67.22
-8.0874	-11.1509	67.18
-8.0587	-11.0765	67.14
-8.0463	-10.9307	67.12
-8.0098	-10.8098	67.12
-7.9634	-10.6382	67.14
-7.8848	-10.5249	67.18
-7.8328	-10.412	67.21
-7.7442	-10.4121	67.24
-7.6419	-10.297	67.22
-7.5993	-10.1935	67.24
-7.5343	-10.0561	67.26
-7.4767	-9.9407	67.25
-7.4359	-9.8548	67.21
-7.3694	-9.8306	67.17
-7.267	-9.79	67.08
-7.1237	-9.6855	67.06
-7.0428	-9.603	67.05
-6.9647	-9.6309	67.12
-6.8676	-9.4311	67.21
-6.7711	-9.371	67.28
-6.7238	-9.2374	67.28
-6.6874	-9.2001	67.23
-6.6201	-9.1225	67.15
-6.5585	-9.0475	67.14
-6.5479	-9.0194	67.17
-6.5284	-9.076	67.18
-6.4828	-9.0562	67.23
-6.4725	-9.0473	67.22
-6.4913	-9.0494	67.18
-6.4849	-9.1019	67.16
-6.5026	-9.1139	67.17
-6.4808	-9.2234	67.16
-6.4322	-9.2928	67.2
-6.4305	-9.357	67.18
-6.4298	-9.383	67.18
-6.4176	-9.3713	67.2
-6.4659	-9.415	67.2
-6.4776	-9.436	67.19
-6.4379	-9.4563	67.22
-6.4056	-9.4992	67.2
-6.3587	-9.5256	67.18
-6.3455	-9.5814	67.24
-6.3403	-9.6028	67.26
-6.326	-9.6131	67.21
-6.3619	-9.613	67.18
-6.3567	-9.652	67.07
-6.2976	-9.6968	67.02
-6.2425	-9.7846	67.04
-6.2196	-9.8323	67.09
-6.1848	-9.832	67.19
-6.1533	-9.82	67.26
-6.0865	-9.7429	67.26
-6.0654	-9.714	67.2
-6.0125	-9.6855	67.16
-5.9626	-9.6999	67.13
-5.9043	-9.788	67.16
-5.8193	-9.882	67.19
-5.7664	-9.9662	67.19
-5.7154	-10.013	67.17
-5.6696	-10.0249	67.14
-5.6604	-10.0253	67.11
-5.6222	-10.0681	67.12
-5.579	-10.1526	67.19
-5.5343	-10.2346	67.19
-5.5149	-10.2911	67.19
-5.5299	-10.2672	67.2
-5.5272	-10.1571	67.19
-5.5533	-10.1504	67.14
-5.5713	-10.1219	67.15
-5.5718	-10.1229	67.14
-5.5575	-10.1579	67.18
-5.6078	-10.1504	67.21
-5.6303	-10.0758	67.21
-5.6924	-10.0833	67.22
-5.7161	-10.0311	67.26
-5.7354	-9.9304	67.21
-5.8409	-9.8365	67.2
-5.8838	-9.7911	67.09
-5.8989	-9.7019	67
-5.9315	-9.7033	67.01
-5.9444	-9.7274	67.08
-5.9287	-9.7307	67.18
-5.9323	-9.6703	67.28
-5.9825	-9.5577	67.26
-6.0313	-9.4079	67.22
-6.0854	-9.3315	67.16
-6.1294	-9.2918	67.12
-6.1517	-9.2992	67.17
-6.1906	-9.3567	67.19
-6.2469	-9.3909	67.18
-6.2429	-9.438	67.18
-6.2977	-9.4382	67.15
-6.3409	-9.5022	67.13
-6.3631	-9.5528	67.13
-6.4291	-9.6456	67.14
-6.3874	-9.6289	67.19
-6.4361	-9.6188	67.19
-6.4545	-9.6419	67.19
-6.5043	-9.6233	67.17
-6.5447	-9.6412	67.14
-6.587	-9.6496	67.13
-6.5674	-9.6483	67.14
-6.6181	-9.7102	67.15
-6.6753	-9.7536	67.18
-6.7345	-9.7491	67.18
-6.7172	-9.7682	67.17
-6.7439	-9.7519	67.16
-6.7882	-9.7454	67.21
-6.768	-9.7928	67.18
-6.8251	-9.8599	67.2
-6.8449	-9.9348	67.15
-6.8594	-9.9621	67.08
-6.8569	-9.915	67.03
-6.863	-9.9049	67
-6.8536	-9.9578	67.06
-6.886	-9.9969	67.19
-6.8676	-10.027	67.26
-6.9002	-10.0119	67.27
-6.9415	-9.9883	67.27
-6.9826	-9.9096	67.16
-6.9597	-9.8872	67.12
-6.9943	-9.8408	67.12
-7.0128	-9.922	67.11
-7.0002	-9.9744	67.13
-7.0192	-10.0121	67.12
-7.0182	-10.0039	67.13
-7.0275	-10.0838	67.19
-7.101	-10.1916	67.23
-7.1131	-10.2303	67.22
-7.1574	-10.2259	67.22
-7.1908	-10.1562	67.19
-7.2607	-10.0884	67.17
-7.298	-10.0509	67.17
-7.339	-10.1098	67.2
-7.3957	-10.1647	67.19
-7.3821	-10.1564	67.18
-7.3605	-10.0831	67.18
-7.309	-9.9996	67.17
-7.1866	-9.9758	67.2
-7.0985	-10.0626	67.26
-7.0284	-10.1129	67.29
-6.9998	-10.0864	67.24
-7.0202	-10.0094	67.19
-7.0423	-9.8592	67.01
-7.0646	-9.8251	66.93
-7.0505	-9.9024	67.03
-7.018	-10.007	67.13
-7.0394	-10.0617	67.29
-7.0679	-9.9744	67.39
-7.162	-9.8589	67.34
-7.2122	-9.7817	67.29
-7.281	-9.7327	67.2
-7.3289	-9.6959	67.17
-7.3427	-9.7011	67.18
-7.4157	-9.6883	67.2
-7.4016	-9.6914	67.23
-7.3631	-9.7238	67.24
-7.3985	-9.7363	67.22
-7.4831	-9.7105	67.23
-7.5727	-9.6593	67.23
-7.5997	-9.6161	67.23
-7.6367	-9.5322	67.2
-7.6675	-9.506	67.19
-7.7346	-9.5056	67.19
-7.8173	-9.508	67.22
-7.858	-9.5434	67.25
-7.9046	-9.5511	67.27
-7.944	-9.5794	67.28
-7.994	-9.5877	67.27
-8.0393	-9.5553	67.23
-8.0696	-9.5106	67.26
-8.138	-9.5151	67.25
-8.2064	-9.5806	67.24
-8.3378	-9.5605	67.23
-8.4173	-9.5368	67.13
-8.4641	-9.5302	67.05
-8.4954	-9.5723	67.03
-8.5947	-9.6022	67.11
-8.6945	-9.5914	67.21
-8.8155	-9.5498	67.29
-8.9189	-9.5421	67.26
-8.8881	-9.5073	67.27
-9.0075	-9.3589	67.22
-9.103	-9.2934	67.17
-9.1692	-9.2517	67.15
-9.2556	-9.1802	67.18
-9.3282	-9.0726	67.23
-9.4098	-8.9668	67.23
-9.4854	-8.9133	67.2
-9.5534	-8.8527	67.19
-9.6623	-8.7883	67.19
-9.7342	-8.6468	67.21
-9.8503	-8.572	67.21
-9.9136	-8.4802	67.22
-10.0293	-8.3612	67.22
-10.1334	-8.2652	67.2
-10.242	-8.2277	67.2
-10.3354	-8.1566	67.22
-10.4404	-8.1231	67.25
-10.511	-8.0313	67.25
-10.6139	-7.9748	67.24
-10.6982	-7.909	67.25
-10.7803	-7.8525	67.3
-10.8439	-7.7097	67.27
-10.9784	-7.6922	67.27
-11.0816	-7.5986	67.16
-11.2014	-7.5528	67.05
-11.2167	-7.536	67.04
-11.2725	-7.5476	67.09
-11.2848	-7.5249	67.18
-11.2831	-7.5614	67.28
-11.2635	-7.5407	67.29
-11.2479	-7.5317	67.25
-11.274	-7.5382	67.25
-11.2889	-7.5759	67.17
-11.3522	-7.715	67.2
-11.3507	-7.7918	67.2
-11.4103	-7.9164	67.2
-11.473	-8.0034	67.2
-11.4803	-8.1344	67.18
-11.5518	-8.2519	67.15
-11.5618	-8.4067	67.15
-11.5861	-8.4871	67.18
-11.5972	-8.6365	67.2
-11.6144	-8.7064	67.21
-11.6448	-8.7444	67.23
-11.6428	-8.7518	67.2
-11.672	-8.764	67.18
-11.7129	-8.7095	67.18
-11.7524	-8.6439	67.19
-11.7836	-8.6724	67.2
-11.8401	-8.7097	67.2
-11.9547	-8.7075	67.18
-12.0315	-8.7006	67.24
-12.0679	-8.7005	67.26
-12.1065	-8.7951	67.23
-12.1299	-8.8423	67.2
-12.1669	-8.9052	67.07
-12.1414	-8.937	66.98
-12.0747	-9.0234	67
-12.0262	-9.111	67.08
-11.9177	-9.2194	67.19
-11.8641	-9.2371	67.26
-11.8067	-9.2156	67.25
-11.7464	-9.2245	67.21
-11.6844	-9.3236	67.18
-11.639	-9.411	67.16
-11.5557	-9.5358	67.16
-11.5043	-9.6455	67.18
-11.4694	-9.8273	67.18
-11.3779	-10.0394	67.16
-11.3832	-10.2472	67.13
-11.3761	-10.4237	67.14
-11.3484	-10.5952	67.15
-11.3359	-10.6583	67.18
-11.2768	-10.6964	67.2
-11.2867	-10.7461	67.18
-11.2928	-10.7042	67.17
-11.2501	-10.6828	67.15
-11.166	-10.7222	67.14
-11.1314	-10.7585	67.17
-11.0616	-10.6952	67.21
-11.0208	-10.6418	67.19
-11.002	-10.642	67.17
-10.9545	-10.6501	67.16
-10.906	-10.7108	67.21
-10.782	-10.7276	67.21
-10.7248	-10.6824	67.24
-10.7028	-10.5654	67.17
-10.6838	-10.4382	67.01
-10.6967	-10.3623	66.92
-10.7023	-10.326	66.99
-10.7119	-10.351	67.07
-10.687	-10.4393	67.18
-10.6471	-10.423	67.25
-10.6775	-10.3458	67.22
-10.6855	-10.3094	67.17
-10.6947	-10.2641	67.09
-10.7043	-10.3034	67.07
-10.7368	-10.3835	67.08
-10.7331	-10.4068	67.12
-10.6806	-10.4714	67.12
-10.7023	-10.5654	67.13
-10.7168	-10.6601	67.1
-10.7793	-10.7466	67.13
-10.7464	-10.7302	67.15
-10.6939	-10.7299	67.18
-10.6705	-10.79	67.18
-10.6833	-10.9309	67.14
-10.6657	-11.0468	67.16
-10.6269	-11.2392	67.14
-10.6174	-11.2982	67.15
-10.6139	-11.4176	67.12
-10.5557	-11.5343	67.13
-10.5489	-11.6971	67.15
-10.5467	-11.8853	67.13
-10.5414	-12.075	67.19
-10.5223	-12.1912	67.24
-10.4606	-12.2691	67.2
-10.4818	-12.3001	67.16
-10.5135	-12.3343	67.02
-10.5539	-12.3041	66.9
-10.5598	-12.4077	66.91
-10.507	-12.4894	66.98
-10.4898	-12.555	67.15
-10.4779	-12.543	67.25
-10.4596	-12.4589	67.25
-10.4707	-12.3582	67.23
-10.4127	-12.322	67.17
-10.4024	-12.2279	67.09
-10.3742	-12.2098	67.08
-10.3325	-12.2364	67.08
-10.2858	-12.2819	67.09
-10.194	-12.3162	67.13
-10.1384	-12.2921	67.16
-10.1053	-12.233	67.13
-10.0827	-12.2375	67.1
-10.0376	-12.2781	67.1
-9.9399	-12.2971	67.13
-9.845	-12.2599	67.12
-9.7457	-12.2251	67.11
-9.6733	-12.1999	67.12
-9.604	-12.1876	67.14
-9.5454	-12.2253	67.15
-9.4514	-12.193	67.19
-9.3935	-12.2349	67.2
-9.344	-12.2169	67.21
-9.2861	-12.2741	67.25
-9.1866	-12.3016	67.21
-9.1105	-12.3052	67.19
-9.1289	-12.2079	67.11
-9.0895	-12.1271	66.96
-9.0873	-12.124	66.92
-9.0314	-12.1214	66.97
-8.9965	-12.1421	67.07
-8.9809	-12.1174	67.19
-8.9811	-11.9991	67.25
-9.0315	-11.8912	67.21
-8.9904	-11.6861	67.19
-8.9938	-11.5001	67.11
-9.0601	-11.3844	67.09
-9.0711	-11.245	67.1
-9.0966	-11.0744	67.11
-9.1395	-11.0028	67.16
-9.182	-10.9082	67.18
-9.2483	-10.7925	67.16
-9.3241	-10.7154	67.15
-9.4047	-10.5954	67.14
-9.4458	-10.5993	67.11
-9.445	-10.5103	67.12
-9.4299	-10.5373	67.12
-9.3818	-10.506	67.17
-9.3298	-10.5405	67.17
-9.3004	-10.5479	67.17
-9.2256	-10.5008	67.17
-9.1758	-10.4624	67.18
-9.143	-10.4067	67.15
-9.1017	-10.3661	67.15
-9.0816	-10.3705	67.19
-8.9966	-10.3473	67.21
-8.9328	-10.31	67.22
-8.8431	-10.2803	67.1
-8.7624	-10.2867	66.97
-8.71	-10.2631	66.97
-8.6164	-10.3137	67
-8.5291	-10.2855	67.1
-8.4453	-10.2228	67.21
-8.3651	-10.1702	67.23
-8.2588	-10.0173	67.22
-8.3028	-9.8387	67.17
-8.3623	-9.7384	67.11
-8.3934	-9.6345	67.1
-8.4004	-9.5889	67.14
-8.3809	-9.5533	67.18
-8.3093	-9.4852	67.19
-8.2653	-9.4161	67.15
-8.2191	-9.369	67.1
-8.1914	-9.3989	67.08
-8.1318	-9.4935	67.11
-8.0471	-9.6019	67.16
-7.9303	-9.7471	67.17
-7.8946	-9.834	67.15
-7.8158	-9.9678	67.11
-7.7193	-10.0458	67.14
-7.6113	-10.1605	67.17
-7.5298	-10.2382	67.19
-7.4352	-10.337	67.17
-7.3532	-10.409	67.16
-7.2859	-10.5734	67.19
-7.1102	-10.7006	67.23
-7.0116	-10.796	67.2
-6.9292	-10.88	67.17
-6.838	-10.8514	67.03
-6.786	-10.9498	66.94
-6.6774	-11.0633	66.97
-6.5565	-11.1546	67.07
-6.3949	-11.1067	67.2
-6.2488	-10.9843	67.26
-6.1222	-10.8122	67.22
-6.0376	-10.6724	67.17
-5.9889	-10.533	67.13
-5.9033	-10.4627	67.13
-5.8319	-10.384	67.14
-5.7534	-10.3571	67.15
-5.6583	-10.317	67.17
-5.5755	-10.2379	67.19
-5.5607	-10.1638	67.14
-5.527	-10.0655	67.1
-5.4816	-9.9116	67.11
-5.4181	-9.7997	67.12
-5.3365	-9.7092	67.17
-5.3237	-9.6078	67.19
-5.3352	-9.4893	67.2
-5.3073	-9.3165	67.18
-5.2764	-9.2638	67.14
-5.2476	-9.2286	67.13
-5.2054	-9.2607	67.15
-5.1841	-9.3375	67.18
-5.1995	-9.3924	67.22
-5.193	-9.4349	67.26
-5.1998	-9.5018	67.21
-5.3229	-9.6098	67.15
-5.3278	-9.7113	67.03
-5.3919	-9.9165	66.96
-5.4755	-10.1159	66.98
-5.5261	-10.3092	67.05
-5.5827	-10.5502	67.17
-5.5958	-10.6819	67.24
-5.6147	-10.8249	67.23
-5.6762	-10.9539	67.2
-5.7191	-11.1147	67.12
-5.7423	-11.2794	67.1
-5.7802	-11.4428	67.13
-5.7561	-11.6778	67.14
-5.7587	-11.8966	67.14
-5.8116	-12.1358	67.12
-5.8189	-12.3057	67.12
-5.8031	-12.3633	67.08
-5.8284	-12.5045	67.08
-5.7953	-12.6403	67.12
-5.8404	-12.7822	67.15
-5.7989	-12.8035	67.2
-5.8226	-12.8505	67.18
-5.842	-12.9611	67.17
-5.8137	-13.0979	67.14
-5.7833	-13.2295	67.14
-5.7731	-13.2706	67.18
-5.7643	-13.2711	67.19
-5.7308	-13.3916	67.23
-5.6503	-13.5841	67.25
-5.6374	-13.7669	67.26
-5.6399	-13.9198	67.22
-5.6266	-13.9601	67.06
-5.5697	-14.0841	66.96
-5.5394	-14.21	66.96
-5.5241	-14.38	67.05
-5.4704	-14.533	67.21
-5.4589	-14.5795	67.27
-5.4331	-14.6386	67.26
-5.3921	-14.7275	67.25
-5.4236	-14.7532	67.18
-5.4151	-14.7644	67.14
-5.4189	-14.83	67.09
-5.4125	-14.7956	67.07
-5.3992	-14.8339	67.1
-5.3869	-14.9094	67.11
-5.4051	-14.9593	67.11
-5.4295	-15.0972	67.13
-5.4233	-15.1516	67.16
-5.3866	-15.3072	67.14
-5.3522	-15.4962	67.14
-5.3457	-15.6189	67.12
-5.3438	-15.8113	67.14
-5.3628	-16.0481	67.12
-5.3224	-16.3734	67.15
-5.2524	-16.7406	67.17
-5.2069	-17.0879	67.21
-5.1221	-17.4652	67.23
-5.0119	-17.917	67.18
-4.9174	-18.3701	67.11
-4.8384	-18.8336	67.03
-4.7605	-19.2454	66.94
-4.705	-19.8385	66.89
-4.6395	-20.3503	67.01
-4.6481	-20.8182	67.14
-4.6568	-21.1645	67.27
-4.6417	-21.3562	67.26
-4.6824	-21.5277	67.2
-4.7378	-21.7184	67.14
-4.8326	-21.8912	67.05
-4.9117	-22.073	67.03
-4.9492	-22.273	67.02
-5.0313	-22.5015	67.06
-5.0917	-22.8441	67.09
-5.1734	-22.992	67.14
-5.2677	-23.1335	67.12
-5.407	-23.1411	67.1
-5.5171	-23.2448	67.07
-5.6087	-23.308	67.09
-5.6332	-23.4037	67.11
-5.7141	-23.5213	67.12
-5.7884	-23.5878	67.12
-5.8989	-23.5551	67.1
-5.9553	-23.505	67.09
-6.0496	-23.3983	67.09
-6.087	-23.398	67.09
-6.1327	-23.3935	67.21
-6.1003	-23.3284	67.24
-6.0617	-23.1893	67.18
-6.1012	-23.0829	67.11
-6.1669	-22.9268	66.92
-6.256	-22.7561	66.85
-6.2368	-22.6542	66.9
-6.1835	-22.6314	67.04
-6.2083	-22.6444	67.19
-6.2406	-22.5806	67.25
-6.2661	-22.2638	67.23
-6.3459	-21.8995	67.18
-6.4057	-21.3712	67.08
-6.5554	-20.9442	67.02
-6.6752	-20.3907	67
-6.7601	-19.9734	66.99
-6.7887	-19.5551	67.02
-6.7795	-19.2582	67.09
-6.8094	-18.9808	67.14
-6.773	-18.7646	67.18
-6.6825	-18.5747	67.2
-6.6369	-18.3952	67.22
-6.5846	-18.3071	67.18
-6.5237	-18.2408	67.11
-6.4762	-18.2304	67.1
-6.3301	-18.1812	67.15
-6.2605	-18.04	67.23
-6.207	-17.7978	67.26
-6.191	-17.5669	67.24
-6.2617	-17.2013	67.25
-6.2526	-16.9079	67.2
-6.2135	-16.4976	67.15
-6.1894	-16.0703	67.15
-6.1389	-15.6417	67.06
-6.0503	-15.3101	67.02
-5.9887	-15.1109	67.01
-5.8314	-14.9063	67.06
-5.6629	-14.8142	67.17
-5.4607	-14.8268	67.23
-5.3133	-14.792	67.2
-5.0651	-14.8624	67.23
-4.87	-14.9778	67.18
-4.6795	-15.0396	67.19
-4.4242	-15.2442	67.2
-4.1755	-15.405	67.16
-3.8585	-15.7038	67.13
-3.5502	-16.0565	67.15
-3.2038	-16.373	67.19
-2.9303	-16.5573	67.2
-2.702	-16.595	67.22
-2.5798	-16.5749	67.2
-2.4275	-16.5323	67.18
-2.286	-16.5425	67.17
-2.0844	-16.5259	67.17
-1.8455	-16.5619	67.17
-1.6134	-16.6001	67.2
-1.4639	-16.7357	67.19
-1.3255	-16.7908	67.2
-1.1531	-16.8397	67.25
-0.9668	-16.849	67.23
-0.8553	-16.8025	67.22
-0.7968	-16.6628	67.1
-0.7456	-16.4953	67
-0.6791	-16.3031	66.98
-0.6422	-16.1242	67.04
-0.6352	-15.9466	67.12
-0.6731	-15.7482	67.21
-0.7672	-15.502	67.23
-0.8427	-15.3168	67.2
-0.9514	-15.1616	67.21
-1.0042	-15.1062	67.17
-1.1049	-15.0793	67.18
-1.1496	-15.1283	67.17
-1.2542	-15.0828	67.18
-1.3437	-15.1389	67.17
-1.4259	-15.1473	67.16
-1.5454	-15.1719	67.15
-1.6345	-15.222	67.16
-1.7538	-15.2719	67.16
-1.8464	-15.3584	67.18
-1.936	-15.2921	67.19
-1.9843	-15.2298	67.21
-2.0261	-15.1214	67.2
-1.9818	-15.0531	67.19
-2.0377	-15.0594	67.19
-2.0483	-15.0675	67.21
-2.0514	-15.0264	67.24
-1.9835	-15.0716	67.27
-2.0139	-15.0982	67.24
-2.063	-15.1524	67.21
-2.0174	-15.1315	67.09
-2.0037	-15.232	67.01
-1.9999	-15.2522	67.01
-2.0172	-15.3019	67.06
-1.9992	-15.4298	67.17
-2.0386	-15.3506	67.26
-2.062	-15.3746	67.21
-2.1257	-15.3168	67.21
-2.2351	-15.3335	67.16
-2.3246	-15.3328	67.16
-2.3803	-15.4063	67.16
-2.361	-15.4503	67.18
-2.435	-15.5288	67.19
-2.4272	-15.5467	67.2
-2.465	-15.557	67.18
-2.5282	-15.4751	67.2
-2.6155	-15.395	67.16
-2.6755	-15.2513	67.17
-2.6795	-15.1072	67.18
-2.7055	-14.9645	67.2
-2.7514	-14.8195	67.18
-2.7295	-14.7152	67.18
-2.8047	-14.5282	67.19
-2.8202	-14.3864	67.19
-2.8387	-14.32	67.2
-2.8492	-14.3194	67.22
-2.8504	-14.3148	67.29
-2.8098	-14.2279	67.29
-2.8155	-14.2221	67.23
-2.8631	-14.1866	67.16
-2.879	-14.1993	67.03
-2.8651	-14.3336	66.98
-2.8478	-14.4105	67.04
-2.8249	-14.6032	67.13
-2.8124	-14.811	67.25
-2.8033	-14.9213	67.29
-2.8485	-15.0656	67.26
-2.8464	-15.2276	67.2
-2.874	-15.3822	67.14
-2.8434	-15.5854	67.13
-2.8686	-15.78	67.14
-2.8672	-15.9888	67.15
-2.8732	-16.2288	67.17
-2.9393	-16.3773	67.18
-3.0177	-16.4912	67.17
-3.1115	-16.5245	67.15
-3.1902	-16.5293	67.14
-3.2308	-16.5056	67.16
-3.2902	-16.4721	67.17
-3.3728	-16.3851	67.16
-3.487	-16.3375	67.12
-3.5534	-16.2394	67.15
-3.605	-16.1222	67.17
-3.6786	-15.9451	67.21
-3.7326	-15.8362	67.18
-3.7382	-15.8344	67.14
-3.7529	-15.8402	67.15
-3.6766	-15.8776	67.18
-3.6587	-15.9769	67.23
-3.6727	-16.0168	67.25
-3.6713	-16.1005	67.19
-3.7335	-16.2221	67.13
-3.7351	-16.3688	67.01
-3.7017	-16.5048	66.99
-3.7291	-16.5677	67.04
-3.7254	-16.5704	67.11
-3.7635	-16.4787	67.26
-3.807	-16.3525	67.29
-3.8736	-16.1959	67.24
-3.9525	-16.0773	67.17
-4.0241	-15.99	67.09
-4.0588	-16.0159	67.14
-4.0799	-16.0168	67.16
-4.1217	-16.0369	67.15
-4.186	-16.0779	67.13
-4.2502	-16.1352	67.11
-4.2953	-16.1604	67.1
-4.3444	-16.1999	67.09
-4.3875	-16.2543	67.12
-4.3832	-16.2624	67.13
-4.4259	-16.36	67.16
-4.3889	-16.4389	67.21
-4.3762	-16.5288	67.23
-4.3705	-16.6939	67.19
-4.3677	-16.8416	67.16
-4.3645	-17.0431	67.14
-4.2989	-17.2435	67.16
-4.2523	-17.4626	67.18
-4.2277	-17.6004	67.21
-4.1948	-17.6243	67.19
-4.2454	-17.5509	67.23
-4.2645	-17.4503	67.23
-4.3566	-17.2449	67.19
-4.407	-16.9665	67.12
-4.512	-16.6715	67.01
-4.5182	-16.3825	66.99
-4.5776	-16.1602	67.01
-4.6472	-16.0238	67.04
-4.6	-15.8574	67.15
-4.5157	-15.641	67.2
-4.4593	-15.4033	67.22
-4.4264	-15.3104	67.22
-4.3653	-15.2477	67.18
-4.2661	-15.2467	67.22
-4.1533	-15.2275	67.17
-4.0418	-15.2612	67.16
-3.8979	-15.3931	67.12
-3.7883	-15.5289	67.13
-3.6785	-15.6944	67.15
-3.6166	-15.9452	67.18
-3.541	-16.1097	67.18
-3.4295	-16.3469	67.15
-3.2772	-16.5975	67.11
-3.101	-16.8851	67.1
-2.938	-17.2522	67.12
-2.8264	-17.562	67.18
-2.7465	-17.8147	67.2
-2.5927	-18.0179	67.2
-2.4395	-18.1844	67.18
-2.3804	-18.3932	67.13
-2.3357	-18.5668	67.1
-2.2963	-18.7466	67.15
-2.2011	-18.8298	67.21
-2.1265	-18.8725	67.2
-2.1316	-18.8628	67.15
-2.1275	-18.8587	67.02
-2.171	-18.8976	66.92
-2.1668	-18.9774	66.93
-2.159	-19.0457	67.07
-2.1414	-18.9672	67.19
-2.1703	-18.8608	67.24
-2.213	-18.7282	67.2
-2.2767	-18.678	67.19
-2.2831	-18.6976	67.1
-2.38	-18.695	67.1
-2.425	-18.6755	67.1
-2.4371	-18.6024	67.08
-2.4623	-18.5306	67.12
-2.529	-18.4871	67.14
-2.5743	-18.345	67.15
-2.576	-18.2334	67.11
-2.6255	-18.136	67.09
-2.5878	-18.0186	67.12
-2.5617	-17.883	67.13
-2.6002	-17.7701	67.11
-2.5779	-17.6459	67.12
-2.5855	-17.5664	67.13
-2.6046	-17.5631	67.11
-2.5417	-17.5574	67.1
-2.4854	-17.5073	67.11
-2.3662	-17.4515	67.11
-2.2716	-17.4332	67.16
-2.1711	-17.3601	67.15
-2.1158	-17.23	67.15
-2.0715	-17.0495	67.16
-2.049	-16.8027	67.05
-2.0589	-16.5003	67
-2.154	-16.2195	66.98
-2.288	-15.8658	67.06
-2.4464	-15.4952	67.19
-2.5356	-15.1692	67.24
-2.6442	-14.9053	67.26
-2.7715	-14.7182	67.26
-2.9305	-14.5454	67.21
-3.0133	-14.5283	67.2
-3.1502	-14.4345	67.14
-3.2824	-14.4311	67.1
-3.4155	-14.5095	67.13
-3.4987	-14.5995	67.18
-3.5907	-14.7235	67.2
-3.7086	-14.8226	67.22
-3.8325	-14.9045	67.2
-3.939	-14.9396	67.15
-4.0644	-14.8723	67.12
-4.1332	-14.8299	67.09
-4.2246	-14.8734	67.12
-4.3005	-14.8736	67.17
-4.3361	-14.8257	67.2
-4.3612	-14.7741	67.22
-4.3644	-14.6422	67.24
-4.3363	-14.5152	67.28
-4.3209	-14.493	67.29
-4.3105	-14.4688	67.22
-4.3081	-14.4219	67.13
-4.2518	-14.3908	67.01
-4.2253	-14.2798	66.96
-4.1879	-14.2799	67.02
-4.109	-14.2885	67.16
-4.0453	-14.2419	67.31
-3.9561	-14.1443	67.32
-3.9289	-13.9698	67.28
-3.9593	-13.7844	67.21
-3.9111	-13.615	67.15
-3.9094	-13.5509	67.11
-3.902	-13.5136	67.11
-3.8689	-13.5397	67.1
-3.8549	-13.6251	67.15
-3.7816	-13.8046	67.18
-3.7806	-13.9375	67.19
-3.6894	-14.1233	67.21
-3.6511	-14.2907	67.22
-3.6406	-14.4687	67.19
-3.6083	-14.7187	67.14
-3.5629	-14.9325	67.14
-3.5316	-15.1462	67.15
-3.4694	-15.2688	67.19
-3.4094	-15.3497	67.19
-3.3536	-15.4166	67.18
-3.2665	-15.4759	67.2
-3.2165	-15.4782	67.24
-3.1574	-15.4265	67.23
-3.1583	-15.352	67.22
-3.1309	-15.2212	67.17
-3.0839	-15.0816	67.05
-2.9964	-15.033	67
-2.9102	-15.0567	67
-2.8137	-15.0565	67.08
-2.7575	-14.994	67.2
-2.7184	-14.8959	67.27
-2.7022	-14.767	67.21
-2.6839	-14.6962	67.21
-2.608	-14.6435	67.14
-2.5929	-14.6049	67.15
-2.594	-14.5913	67.12
-2.6125	-14.5725	67.13
-2.6081	-14.5301	67.15
-2.5994	-14.5185	67.19
-2.5737	-14.4523	67.19
-2.6082	-14.5063	67.15
-2.6461	-14.5447	67.13
-2.6459	-14.5641	67.13
-2.619	-14.5697	67.16
-2.6418	-14.5754	67.14
-2.7124	-14.6145	67.15
-2.7194	-14.622	67.16
-2.7441	-14.6615	67.2
-2.7588	-14.7046	67.2
-2.7853	-14.7484	67.18
-2.7941	-14.8029	67.24
-2.7853	-14.8671	67.28
-2.8054	-14.9482	67.23
-2.941	-15.0383	67.18
-3.0089	-15.0671	67.06
-3.0143	-15.1667	67.01
-2.9952	-15.3202	67
-2.9925	-15.429	67.06
-3.0103	-15.5086	67.17
-3.0375	-15.4481	67.25
-3.0023	-15.3741	67.2
-3.0372	-15.354	67.17
-3.0609	-15.3958	67.13
-3.0932	-15.426	67.16
-3.1253	-15.4725	67.19
-3.1445	-15.4583	67.18
-3.2118	-15.4176	67.18
-3.2618	-15.3495	67.15
-3.2705	-15.3108	67.13
-3.3191	-15.2694	67.13
-3.3486	-15.1915	67.15
-3.4301	-15.1087	67.17
-3.4749	-15.0741	67.17
-3.4947	-15.0315	67.15
-3.5244	-15.0477	67.15
-3.5788	-14.9987	67.19
-3.6319	-14.9372	67.17
-3.6533	-14.9669	67.19
-3.6686	-14.9922	67.18
-3.6603	-15.0504	67.2
-3.6581	-15.0816	67.24
-3.6791	-15.1127	67.27
-3.7118	-15.1156	67.2
-3.7354	-15.1379	67.18
-3.723	-15.1287	67.05
-3.7408	-15.1722	66.99
-3.7684	-15.2271	67.03
-3.8034	-15.285	67.08
-3.8163	-15.3208	67.19
-3.7763	-15.2954	67.24
-3.7917	-15.2253	67.24
-3.7843	-15.109	67.25
-3.7687	-15.0474	67.19
-3.7894	-15.0182	67.15
-3.7585	-15.0139	67.17
-3.7526	-15.0379	67.14
-3.782	-15.0735	67.15
-3.7662	-15.0975	67.16
-3.752	-15.0424	67.15
-3.7264	-15.0105	67.14
-3.7495	-14.9551	67.13
-3.7143	-14.962	67.17
-3.6618	-14.8579	67.18
-3.6245	-14.7448	67.19
-3.6029	-14.5734	67.19
-3.6903	-14.4153	67.17
-3.7139	-14.3001	67.15
-3.7097	-14.2502	67.17
-3.7039	-14.2619	67.21
-3.681	-14.2428	67.22
-3.7004	-14.1568	67.21
-3.7077	-14.1389	67.22
-3.6976	-14.0592	67.28
-3.7569	-14.0215	67.21
-3.837	-13.9735	67.18
-3.8585	-14.0029	67.05
-3.84	-14.0259	66.97
-3.7941	-14.0668	66.99
-3.8117	-14.1843	67.07
-3.8174	-14.2131	67.18
-3.8197	-14.2603	67.28
-3.8362	-14.2941	67.24
-3.8156	-14.3222	67.21
-3.7637	-14.3361	67.12
-3.7408	-14.4303	67.13
-3.6834	-14.5137	67.15
-3.6647	-14.6683	67.14
-3.6673	-14.8317	67.15
-3.5582	-15.0004	67.15
-3.5211	-15.0977	67.14
-3.4498	-15.1587	67.14
-3.4077	-15.2537	67.15
-3.3957	-15.3664	67.16
-3.3759	-15.4985	67.18
-3.3417	-15.6024	67.18
-3.4316	-15.7722	67.16
-3.5098	-15.8605	67.15
-3.5164	-15.9902	67.16
-3.5377	-16.0808	67.18
-3.5687	-16.238	67.14
-3.5483	-16.3323	67.17
-3.5822	-16.4645	67.15
-3.5282	-16.5283	67.18
-3.4958	-16.5526	67.24
-3.4057	-16.5051	67.25
-3.426	-16.4349	67.22
-3.4551	-16.3233	67.17
-3.447	-16.1767	67.03
-3.4887	-16.1437	66.94
-3.4791	-16.095	66.99
-3.434	-15.9987	67.08
-3.4805	-15.9336	67.22
-3.4583	-15.8021	67.31
-3.5233	-15.6179	67.29
-3.5408	-15.4588	67.24
-3.4998	-15.2537	67.18
-3.5245	-15.1238	67.14
-3.5729	-14.9854	67.16
-3.6218	-14.9351	67.15
-3.6247	-14.8865	67.17
-3.5829	-14.7563	67.2
-3.559	-14.6363	67.16
-3.5253	-14.4538	67.18
-3.5258	-14.3255	67.18
-3.4701	-14.2208	67.19
-3.4742	-14.0679	67.19
-3.4311	-13.9246	67.17
-3.4318	-13.8111	67.16
-3.3869	-13.6461	67.18
-3.3374	-13.5866	67.21
-3.2958	-13.5537	67.22
-3.2617	-13.4552	67.25
-3.1563	-13.4402	67.27
-3.0603	-13.3288	67.26
-3.0181	-13.3366	67.29
-2.9765	-13.3439	67.31
-2.9013	-13.3225	67.23
-2.855	-13.3072	67.17
-2.7693	-13.2604	67.06
-2.7015	-13.2652	66.97
-2.6217	-13.2868	67
-2.6012	-13.2518	67.06
-2.5269	-13.2214	67.17
-2.4676	-13.169	67.29
-2.4123	-13.0078	67.29
-2.3469	-12.8181	67.26
-2.3169	-12.6486	67.15
-2.3113	-12.4844	67.11
-2.2857	-12.394	67.11
-2.2925	-12.2375	67.15
-2.2206	-12.1172	67.21
-2.1978	-11.9862	67.24
-2.1621	-11.855	67.2
-2.174	-11.6973	67.2
-2.1787	-11.5895	67.18
-2.1679	-11.4919	67.18
-2.1757	-11.3624	67.18
-2.1237	-11.2603	67.19
-2.0757	-11.1598	67.19
-2.0686	-11.0585	67.19
-2.0687	-10.9933	67.2
-2.0723	-10.8747	67.22
-2.0492	-10.8044	67.27
-2.0197	-10.724	67.26
-2.0733	-10.5976	67.23
-2.0704	-10.5134	67.21
-2.0513	-10.4035	67.24
-2.0225	-10.3271	67.21
-2.0379	-10.2226	67.21
-2.037	-10.1232	67.11
-2.0467	-10.0708	67.02
-2.0055	-9.9391	67.05
-1.9519	-9.8728	67.11
-1.8679	-9.8019	67.21
-1.8081	-9.5726	67.27
-1.7312	-9.2708	67.26
-1.6662	-8.8492	67.24
-1.5868	-8.4109	67.19
-1.4578	-8.0283	67.18
-1.3957	-7.6698	67.19
-1.2702	-7.3335	67.19
-1.1296	-7.0132	67.2
-1.0264	-6.6787	67.22
-0.9269	-6.4354	67.19
-0.8793	-6.239	67.16
-0.8315	-6.025	67.19
-0.7873	-5.8578	67.21
-0.7208	-5.6714	67.23
-0.6879	-5.5238	67.23
-0.6661	-5.3866	67.21
-0.6367	-5.2823	67.21
-0.5775	-5.1596	67.24
-0.5668	-5.029	67.23
-0.5594	-5.0184	67.24
-0.5746	-4.9412	67.23
-0.5789	-4.8198	67.23
-0.5941	-4.7279	67.24
-0.6167	-4.6611	67.29
-0.6504	-4.6179	67.27
-0.6803	-4.6264	67.24
-0.7442	-4.5597	67.16
-0.7449	-4.4735	67.08
-0.7638	-4.4416	67.04
-0.7972	-4.4797	67.08
-0.7518	-4.5009	67.19
-0.7778	-4.4418	67.28
-0.7629	-4.3959	67.31
-0.7075	-4.2929	67.3
-0.712	-4.1444	67.24
-0.7311	-4.0866	67.18
-0.7797	-4.038	67.2
-0.8243	-4.088	67.21
-0.7979	-4.1484	67.22
-0.794	-4.1744	67.23
-0.7604	-4.1821	67.22
-0.753	-4.1971	67.19
-0.7754	-4.2149	67.17
-0.7901	-4.2789	67.17
-0.8305	-4.3883	67.2
-0.8525	-4.4788	67.21
-0.8595	-4.5856	67.23
-0.9152	-4.6671	67.21
-0.9411	-4.7321	67.19
-1.0526	-4.8461	67.19
-1.0742	-4.9723	67.22
-1.0846	-5.1777	67.22
-1.1584	-5.3313	67.24
-1.1729	-5.4533	67.23
-1.3024	-5.5944	67.27
-1.3388	-5.7271	67.29
-1.3501	-5.7935	67.26
-1.4136	-5.852	67.24
-1.4336	-5.8631	67.14
-1.4612	-5.8747	67.03
-1.4987	-5.9404	67.01
-1.4896	-6.0908	67.07
-1.5058	-6.225	67.2
-1.5562	-6.3322	67.29
-1.5711	-6.3251	67.29
-1.6461	-6.3717	67.25
-1.6838	-6.5352	67.19
-1.684	-6.6121	67.16
-1.728	-6.6939	67.19
-1.6863	-6.7355	67.21
-1.6828	-6.6987	67.21
-1.6948	-6.6752	67.17
-1.6357	-6.5787	67.16
-1.6364	-6.5273	67.13
-1.6181	-6.402	67.14
-1.6141	-6.3282	67.17
-1.5987	-6.2881	67.21
-1.5986	-6.253	67.22
-1.5914	-6.1442	67.24
-1.4915	-6.0354	67.21
-1.4886	-5.9125	67.19
-1.4669	-5.82	67.17
-1.4371	-5.755	67.18
-1.4075	-5.7325	67.17
-1.3655	-5.7993	67.23
-1.362	-5.77	67.21
-1.4181	-5.736	67.21
-1.4441	-5.6629	67.24
-1.4443	-5.6053	67.24
-1.4481	-5.5953	67.24
-1.4186	-5.639	67.2
-1.4244	-5.543	67.09
-1.4555	-5.5458	67
-1.4328	-5.5411	67.02
-1.4013	-5.629	67.11
-1.3469	-5.6415	67.26
-1.2754	-5.5752	67.35
-1.2655	-5.4103	67.3
-1.2626	-5.3124	67.26
-1.1927	-5.246	67.2
-1.178	-5.2132	67.19
-1.1327	-5.237	67.24
-1.0509	-5.1837	67.24
-1.0175	-5.2033	67.2
-0.9246	-5.1233	67.19
-0.8769	-4.9951	67.15
-0.7768	-4.8088	67.17
-0.6876	-4.7142	67.18
-0.6355	-4.6271	67.23
-0.5986	-4.5327	67.24
-0.536	-4.3627	67.21
-0.5215	-4.2473	67.23
-0.507	-4.1539	67.21
-0.5742	-4.14	67.21
-0.6709	-4.2181	67.19
-0.6965	-4.3003	67.22
-0.6886	-4.3991	67.27
-0.7218	-4.4697	67.27
-0.729	-4.5659	67.23
-0.7661	-4.6158	67.24
-0.7954	-4.691	67.27
-0.7575	-4.7884	67.34
-0.75	-4.8417	67.29
-0.7985	-4.8818	67.24
-0.833	-4.8642	67.09
-0.8373	-4.8724	66.96
-0.8029	-5.0262	66.99
-0.7719	-5.1395	67.12
-0.7337	-5.2063	67.28
-0.7036	-5.21	67.38
-0.6705	-5.1494	67.33
-0.6709	-5.065	67.28
-0.6112	-5.1234	67.22
-0.5218	-5.1004	67.17
-0.4848	-5.0212	67.2
-0.4593	-4.8888	67.22
-0.4261	-4.7782	67.21
-0.4	-4.788	67.22
-0.3926	-4.7615	67.21
-0.4264	-4.7011	67.2
-0.464	-4.6425	67.22
-0.4828	-4.6103	67.25
-0.464	-4.6486	67.23
-0.4824	-4.6923	67.23
-0.5086	-4.6695	67.21
-0.5126	-4.6122	67.21
-0.5835	-4.6169	67.18
-0.6244	-4.647	67.18
-0.6314	-4.7437	67.2
-0.6946	-4.7789	67.22
-0.769	-4.7901	67.25
-0.8885	-4.7981	67.22
-0.9925	-4.8712	67.23
-1.0032	-4.9332	67.26
-1.0255	-4.9882	67.24
-1.0774	-5.0552	67.24
-1.1937	-5.0417	67.18
-1.2474	-5.0432	67.05
-1.2627	-5.1591	66.99
-1.2878	-5.3258	67.02
-1.2597	-5.4871	67.13
-1.2915	-5.5721	67.25
-1.317	-5.6272	67.28
-1.291	-5.6142	67.27
-1.2729	-5.7178	67.2
-1.2654	-5.8634	67.15
-1.2686	-6.0361	67.14
-1.2415	-6.1889	67.17
-1.2262	-6.2385	67.18
-1.2296	-6.2429	67.21
-1.1926	-6.232	67.18
-1.2154	-6.2207	67.16
-1.2191	-6.1686	67.17
-1.2266	-6.1794	67.17
-1.2194	-6.0699	67.18
-1.2422	-5.9685	67.19
-1.2649	-5.8843	67.18
-1.3216	-5.7533	67.17
-1.3366	-5.7295	67.17
-1.3516	-5.6675	67.19
-1.3518	-5.5479	67.21
-1.4046	-5.4646	67.19
-1.4565	-5.4385	67.22
-1.5018	-5.3929	67.19
-1.5164	-5.3811	67.22
-1.542	-5.3405	67.26
-1.5575	-5.2714	67.24
-1.659	-5.1814	67.21
-1.7081	-5.1837	67.18
-1.7666	-5.0689	67.07
-1.7108	-5.1114	67.05
-1.7296	-5.1082	67.04
-1.7359	-5.1384	67.1
-1.7302	-5.1821	67.2
-1.7102	-5.1944	67.27
-1.7216	-5.1542	67.26
-1.7673	-5.1642	67.21
-1.7647	-5.1613	67.15
-1.7426	-5.1662	67.13
-1.7379	-5.2621	67.16
-1.704	-5.3671	67.16
-1.6438	-5.4274	67.17
-1.591	-5.5452	67.18
-1.5799	-5.594	67.16
-1.5988	-5.6431	67.13
-1.5647	-5.6889	67.15
-1.5453	-5.6581	67.21
-1.4857	-5.6865	67.19
-1.4525	-5.6401	67.18
-1.4194	-5.5948	67.16
-1.4044	-5.5534	67.17
-1.3371	-5.4737	67.21
-1.3332	-5.4795	67.22
-1.3223	-5.4641	67.2
-1.2924	-5.4084	67.23
-1.2815	-5.3898	67.21
-1.2853	-5.3454	67.22
-1.3035	-5.3114	67.27
-1.3445	-5.3286	67.26
-1.3783	-5.3226	67.24
-1.4272	-5.3864	67.2
-1.4368	-5.3456	67.06
-1.4219	-5.4394	67.02
-1.4397	-5.5002	67.07
-1.4308	-5.5755	67.15
-1.4178	-5.686	67.25
-1.3874	-5.683	67.29
-1.4331	-5.6433	67.23
-1.4193	-5.6702	67.15
-1.4156	-5.7465	67.12
-1.3441	-5.813	67.14
-1.3098	-5.9401	67.15
-1.2794	-6.0022	67.18
-1.1786	-5.9853	67.19
-1.1674	-6.0688	67.16
-1.1784	-6.1644	67.15
-1.1444	-6.2593	67.14
-1.0956	-6.2985	67.16
-1.0502	-6.3312	67.22
-0.998	-6.3316	67.22
-0.968	-6.3555	67.22
-0.9495	-6.3717	67.18
-0.9234	-6.3716	67.19
-0.8821	-6.4222	67.19
-0.8854	-6.4835	67.22
-0.8367	-6.5553	67.21
-0.8251	-6.6345	67.23
-0.8549	-6.6952	67.19
-0.8697	-6.747	67.18
-0.8955	-6.7664	67.22
-0.8802	-6.7748	67.28
-0.94	-6.7456	67.26
-1.0295	-6.7809	67.24
-1.0903	-6.7504	67.13
-1.1138	-6.7052	67.03
-1.0915	-6.6566	67.05
-1.1321	-6.6759	67.09
-1.1757	-6.6783	67.21
-1.2268	-6.6448	67.32
-1.2271	-6.5118	67.34
-1.2473	-6.3638	67.26
-1.3077	-6.2684	67.22
-1.3573	-6.1545	67.17
-1.4356	-6.1019	67.19
-1.3871	-6.0604	67.21
-1.428	-6.0426	67.21
-1.4396	-5.9927	67.2
-1.451	-5.9908	67.18
-1.4628	-5.9216	67.16
-1.4362	-5.9295	67.19
-1.4399	-5.9222	67.2
-1.4282	-5.9747	67.22
-1.4059	-5.9231	67.23
-1.3723	-5.9543	67.23
-1.3987	-5.8834	67.23
-1.4062	-5.8736	67.22
-1.4584	-5.8835	67.22
-1.4811	-5.9195	67.19
-1.4954	-5.9538	67.22
-1.5099	-5.9585	67.25
-1.5356	-6.0145	67.26
-1.5458	-6.1092	67.3
-1.5261	-6.1206	67.36
-1.5637	-6.1533	67.33
-1.6056	-6.1407	67.28
-1.6527	-6.0489	67.16
-1.6775	-5.9877	67.04
-1.6632	-5.9425	67.01
-1.6206	-5.939	67.1
-1.6265	-5.88	67.21
-1.625	-5.8799	67.29
-1.6285	-5.7898	67.33
-1.6038	-5.659	67.28
-1.5562	-5.526	67.26
-1.5358	-5.3535	67.18
-1.5436	-5.3205	67.16
-1.5286	-5.2722	67.18
-1.5172	-5.3092	67.18
-1.453	-5.3059	67.24
-1.4008	-5.2956	67.24
-1.3752	-5.2678	67.21
-1.3828	-5.3059	67.2
-1.3608	-5.2461	67.18
-1.3341	-5.2915	67.21
-1.2965	-5.3139	67.23
-1.2777	-5.3547	67.23
-1.2403	-5.3818	67.23
-1.2105	-5.3648	67.23
-1.2067	-5.3818	67.23
-1.1658	-5.2996	67.26
-1.1552	-5.2206	67.23
-1.144	-5.1931	67.24
-1.0844	-5.2079	67.23
-1.0698	-5.1267	67.23
-1.1105	-5.1968	67.24
-1.0766	-5.1772	67.28
-1.0582	-5.1794	67.25
-1.0957	-5.1565	67.24
-1.0817	-5.0591	67.18
-1.0716	-5.0296	67.07
-1.0682	-5.0182	67.04
-1.0567	-5.0162	67.07
-1.0483	-5.1028	67.14
-1.0585	-5.1047	67.26
-1.0734	-5.0109	67.3
-1.0741	-4.9264	67.25
-1.1046	-4.8755	67.2
-1.1163	-4.8547	67.16
-1.1382	-4.8964	67.19
-1.1196	-4.9172	67.18
-1.0673	-4.9347	67.18
-1.097	-4.9851	67.18
-1.0557	-5.0535	67.17
-1.119	-5.1351	67.15
-1.1372	-5.257	67.14
-1.1399	-5.3606	67.21
-1.1359	-5.4449	67.21
-1.1281	-5.5472	67.19
-1.1277	-5.6345	67.2
-1.12	-5.7056	67.19
-1.1499	-5.7647	67.17
-1.1648	-5.8271	67.14
-1.1569	-5.8896	67.17
-1.1865	-5.9471	67.16
-1.2086	-5.9754	67.19
-1.2308	-6.0572	67.17
-1.2453	-6.1028	67.19
-1.2564	-6.1997	67.16
-1.2485	-6.3247	67.16
-1.2661	-6.424	67.22
-1.2734	-6.5168	67.2
-1.3698	-6.6296	67.21
-1.4593	-6.7713	67.17
-1.5541	-6.8764	67.05
-1.5804	-7.0393	67.01
-1.6098	-7.1503	67.01
-1.5632	-7.2612	67.09
-1.5275	-7.3173	67.2
-1.4706	-7.2456	67.28
-1.4489	-7.1735	67.27
-1.3946	-7.0715	67.17
-1.4217	-6.9776	67.13
-1.3555	-6.9294	67.07
-1.3096	-7.0052	67.13
-1.2903	-7.1019	67.15
-1.2297	-7.2335	67.18
-1.1661	-7.2392	67.2
-1.2335	-7.2486	67.17
-1.32	-7.2494	67.12
-1.4097	-7.3711	67.08
-1.4193	-7.5646	67.13
-1.3624	-7.7216	67.15
-1.2831	-7.7767	67.21
-1.2946	-7.8354	67.17
-1.2613	-7.8382	67.14
-1.2463	-7.9325	67.11
-1.1973	-7.9705	67.14
-1.1486	-8.0148	67.14
-1.1259	-8.0111	67.17
-1.0776	-8.0038	67.15
-1.0253	-8.0279	67.15
-0.9543	-8.0486	67.15
-0.891	-8.0129	67.14
-0.8201	-7.9325	67.2
-0.7493	-7.8654	67.23
-0.7535	-7.8165	67.18
-0.7421	-7.8612	67.18
-0.6754	-7.8232	67.1
-0.5858	-7.828	66.99
-0.5033	-7.8951	66.97
-0.4207	-7.9578	67.02
-0.3269	-8.0764	67.12
-0.2373	-8.1571	67.21
-0.1296	-8.1275	67.27
-0.058	-8.1979	67.19
0.0397	-8.2397	67.12
0.1228	-8.2966	67.05
0.2169	-8.4721	67.05
0.2805	-8.6613	67.11
0.3854	-8.8534	67.15
0.4534	-9.0589	67.15
0.5254	-9.2281	67.13
0.6058	-9.4964	67.07
0.641	-9.7776	67.04
0.686	-10.0011	67.09
0.7225	-10.0992	67.16
0.7516	-10.1266	67.2
0.7109	-10.0863	67.18
0.7075	-10.0007	67.14
0.7644	-10.0437	67.1
0.727	-10.0269	67.1
0.7563	-9.9993	67.13
0.6845	-9.9634	67.16
0.6431	-9.9017	67.17
0.6359	-9.9523	67.17
0.6137	-10.0194	67.17
0.5686	-10.0058	67.19
0.5127	-10.0712	67.2
0.4787	-10.109	67.25
0.4196	-10.1145	67.2
0.3191	-10.165	67.2
0.2493	-10.2039	67.11
0.1719	-10.192	67.01
0.0863	-10.2342	66.97
0.0374	-10.2419	67
-0.0047	-10.2302	67.13
-0.0947	-10.2798	67.25
-0.1771	-10.2516	67.3
-0.2331	-10.1637	67.26
-0.319	-10.0991	67.19
-0.3866	-9.9604	67.11
-0.4799	-9.9675	67.11
-0.5212	-9.9174	67.15
-0.5813	-9.8312	67.16
-0.5892	-9.7135	67.18
inclinaison X	inclinaison Y
