# Supplementary material for: Postural Control Can Be Well Maintained by Healthy, Young Adults in Difficult Visual Task, Even in Sway-Referenced Dynamic Conditions
Source: PLoS One. 2016 Oct 13;11(10):e0164400. doi: 10.1371/journal.pone.0164400 (PMC5063355; doi:10.1371/journal.pone.0164400)
Supplement: S2 File — (ZIP) [file pone.0164400.s002.zip › DATA_FRAMIRAL/S01A_SEARCH_MOBILE_I4.xls]

## Sheet: S01_MTT_201503251406_
gravite X	gravite Y	Poids
-4.2374	-30.444	66.85
-4.3125	-30.1873	66.94
-4.3967	-29.9483	67.17
-4.384	-29.8531	67.33
-4.4482	-29.7719	67.13
-4.3913	-29.5226	66.79
-4.4621	-29.3763	66.62
-4.4311	-29.304	66.7
-4.3732	-29.4155	67.04
-4.2854	-29.564	67.25
-4.2288	-29.6064	67.13
-4.1738	-29.5726	66.98
-4.0897	-29.4634	66.75
-3.9777	-29.2928	66.61
-3.7771	-29.163	66.5
-3.4833	-28.9557	66.43
-3.1514	-28.6652	66.45
-2.827	-28.4973	66.57
-2.4546	-28.4722	66.81
-2.2401	-28.466	66.96
-2.1061	-28.4139	66.94
-2.0224	-28.2058	66.87
-1.9992	-28.0053	66.79
-1.8502	-27.832	66.76
-1.7348	-27.692	66.74
-1.776	-27.4686	66.79
-1.7692	-27.1859	66.81
-1.8333	-26.9416	66.84
-2.0258	-26.7887	66.97
-2.2271	-26.5535	67.03
-2.3997	-26.3002	67.05
-2.8452	-26.0141	67.06
-3.4491	-25.6233	66.89
-3.9286	-25.1909	66.71
-4.2461	-24.7549	66.78
-4.4718	-24.3968	66.98
-4.7491	-23.9995	67.11
-4.983	-23.593	67.1
-5.2787	-23.1782	67.01
-5.5329	-22.8332	66.89
-5.7467	-22.4833	66.76
-6.0636	-22.1683	66.67
-6.3778	-21.7288	66.62
-6.7398	-21.404	66.59
-7.2641	-21.2042	66.59
-7.8016	-21.1052	66.6
-8.2291	-21.2194	66.7
-8.7107	-21.3639	66.91
-9.3947	-21.6293	67.05
-9.9939	-22.022	67.16
-10.3565	-22.2853	67.23
-10.7754	-22.4953	67.16
-10.939	-22.7459	67.07
-10.8467	-23.0127	67.03
-10.7604	-23.3853	66.95
-10.715	-24.1316	66.81
-10.6264	-24.5823	66.57
-10.6118	-24.8682	66.48
-10.5431	-25.2748	66.53
-10.2781	-25.2551	66.61
-9.9644	-25.3036	66.73
-9.5032	-25.3431	66.8
-9.1465	-25.3552	66.8
-8.906	-25.3005	66.81
-8.8077	-25.1857	66.82
-8.8463	-25.1853	66.81
-8.84	-25.1717	66.8
-8.7616	-25.1477	66.86
-8.6229	-25.0813	66.92
-8.4578	-25.1132	66.98
-8.2432	-25.2236	66.99
-7.9588	-25.2435	66.92
-7.7017	-25.3414	66.87
-7.497	-25.4166	66.86
-7.4903	-25.4847	66.81
-7.5217	-25.6204	66.83
-7.4821	-25.7714	66.84
-7.2971	-25.9125	66.81
-7.1448	-26.0952	66.79
-6.869	-26.4014	66.76
-6.5454	-26.6984	66.79
-6.1363	-27.129	66.82
-5.7304	-27.6119	66.89
-5.3633	-28.134	66.92
-5.1052	-28.5438	66.89
-4.8853	-28.7582	66.8
-4.6964	-28.8119	66.7
-4.4569	-28.6584	66.63
-4.3273	-28.5727	66.6
-4.103	-28.4203	66.65
-3.9947	-28.2006	66.73
-3.9916	-27.8488	66.74
-3.993	-27.4339	66.67
-3.9928	-26.9773	66.64
-3.9522	-26.6013	66.66
-3.8455	-26.2058	66.71
-3.7572	-25.8661	66.78
-3.709	-25.5552	66.87
-3.7121	-25.2534	66.9
-3.5923	-25.0665	66.92
-3.6026	-24.8805	66.95
-3.591	-24.7455	66.97
-3.4839	-24.6665	66.95
-3.4555	-24.5989	66.92
-3.4039	-24.539	66.82
-3.2898	-24.4996	66.78
-3.1805	-24.4296	66.79
-3.2017	-24.3337	66.83
-3.1596	-24.2984	66.86
-3.1437	-24.2617	66.88
-3.0081	-24.207	66.91
-2.8664	-24.1513	66.89
-2.7656	-24.0005	66.9
-2.6614	-23.8855	66.89
-2.5161	-23.7905	66.88
-2.4872	-23.5728	66.87
-2.4299	-23.2915	66.82
-2.2857	-23.1194	66.77
-2.1859	-22.902	66.74
-2.0623	-22.754	66.75
-1.972	-22.6431	66.78
-1.8774	-22.5351	66.83
-1.7916	-22.3948	66.84
-1.7511	-22.219	66.84
-1.7226	-22.047	66.79
-1.7377	-21.9273	66.82
-1.6875	-21.8303	66.91
-1.631	-21.7961	66.93
-1.6375	-21.7549	67
-1.555	-21.6639	67.03
-1.5862	-21.5	66.99
-1.7714	-21.3268	66.94
-1.8743	-21.1701	66.88
-1.9122	-21.1792	66.86
-1.9153	-21.1851	66.89
-2.0386	-21.0782	66.93
-2.0952	-21.0484	66.91
-2.2032	-21.0614	66.93
-2.1836	-21.1	66.96
-2.1638	-21.0728	67.01
-2.0851	-21.0858	67.01
-1.9584	-21.0719	66.99
-1.8554	-21.0636	66.91
-1.7481	-21.0315	66.85
-1.562	-21.0423	66.76
-1.4322	-20.952	66.68
-1.214	-20.9678	66.69
-0.9958	-20.9921	66.71
-0.804	-21.0571	66.68
-0.6272	-21.0224	66.75
-0.346	-20.9531	66.88
-0.11	-20.9707	66.93
0.134	-20.9062	66.82
0.2312	-20.8772	66.85
0.2876	-20.7913	66.8
0.2578	-20.6532	66.73
0.2161	-20.5844	66.73
0.0309	-20.3937	66.8
-0.1914	-20.2622	66.9
-0.4318	-20.1104	67.02
-0.7689	-19.8616	67.13
-1.0344	-19.6254	67.19
-1.2116	-19.46	67.09
-1.4172	-19.2107	66.9
-1.5325	-18.953	66.78
-1.6196	-18.752	66.79
-1.6263	-18.7021	66.84
-1.7032	-18.6847	66.94
-1.7705	-18.6219	66.96
-1.9089	-18.5489	66.98
-2.0369	-18.4365	66.97
-2.1313	-18.3914	66.94
-2.2263	-18.3172	66.9
-2.3179	-18.2592	66.85
-2.3179	-18.1987	66.86
-2.3733	-18.0892	66.9
-2.4222	-18.0446	66.9
-2.4854	-17.9974	66.93
-2.4944	-17.843	66.89
-2.5561	-17.6745	66.86
-2.6071	-17.5767	66.81
-2.56	-17.574	66.75
-2.5977	-17.5573	66.75
-2.5987	-17.5162	66.72
-2.507	-17.4094	66.79
-2.3388	-17.3508	66.9
-2.1886	-17.2641	66.93
-2.0737	-17.1181	66.91
-2.0296	-16.8982	66.91
-1.9859	-16.7044	66.88
-1.9199	-16.5544	66.84
-1.8117	-16.299	66.87
-1.8121	-16.0692	66.89
-1.7187	-15.8605	66.92
-1.6852	-15.6139	66.96
-1.5846	-15.5136	66.96
-1.5365	-15.3335	66.97
-1.4472	-15.165	66.98
-1.3355	-14.9817	66.99
-1.2906	-14.7861	67.05
-1.1942	-14.6268	67.04
-1.1762	-14.4736	67.03
-1.0874	-14.293	67
-1.1191	-13.9706	66.96
-1.118	-13.4492	66.91
-0.927	-12.7109	66.78
-0.8914	-12.1913	66.81
-0.8716	-11.6036	66.75
-0.7196	-11.1613	66.68
-0.5782	-10.8436	66.63
-0.4883	-10.7303	66.71
-0.3713	-10.9097	66.89
-0.2889	-10.9586	66.97
-0.3	-10.984	66.96
-0.281	-11.016	66.93
-0.2922	-11.0309	66.94
-0.2963	-10.966	66.94
-0.3451	-10.898	66.88
-0.3678	-10.8263	66.86
-0.4018	-10.7693	66.88
-0.4957	-10.7255	66.89
-0.5296	-10.679	66.93
-0.5525	-10.5584	66.99
-0.5643	-10.3949	67
-0.5426	-10.2209	67.01
-0.573	-10.0992	66.98
-0.5847	-9.9897	66.99
-0.5363	-9.9188	66.97
-0.5437	-9.9474	66.93
-0.54	-9.9724	66.87
-0.5325	-10.0039	66.77
-0.5321	-10.0923	66.77
-0.5989	-10.2773	66.8
-0.6469	-10.4138	66.86
-0.6612	-10.5052	66.98
-0.7134	-10.5215	67.03
-0.803	-10.6153	66.98
-0.8214	-10.7289	66.95
-0.8773	-10.8746	66.9
-0.9107	-10.9955	66.88
-0.9139	-11.0612	66.92
-0.9435	-11.1816	66.9
-0.9277	-11.3864	66.9
-0.9046	-11.5643	66.88
-0.8925	-11.7517	66.9
-1.0119	-11.8094	66.93
-1.0826	-11.9352	66.93
-1.0858	-12.0487	66.94
-1.1829	-12.1553	66.93
-1.2386	-12.2561	66.93
-1.3396	-12.3173	66.92
-1.4403	-12.3969	66.93
-1.5109	-12.4565	66.95
-1.5447	-12.5219	66.93
-1.5893	-12.659	66.91
-1.6936	-12.652	66.95
-1.7681	-12.6907	66.96
-1.8209	-12.6867	66.94
-1.9336	-12.7376	66.92
-1.9729	-12.7034	66.84
-2.0388	-12.738	66.74
-2.0541	-12.7361	66.74
-2.0753	-12.7959	66.78
-2.0308	-12.8653	66.9
-1.9914	-12.8949	66.98
-1.9539	-12.8626	66.99
-1.8804	-12.8016	66.94
-1.7991	-12.8198	66.88
-1.7325	-12.7652	66.85
-1.6388	-12.7056	66.86
-1.5302	-12.6652	66.86
-1.4137	-12.6407	66.89
-1.2489	-12.5719	66.9
-1.1628	-12.5258	66.92
-1.0959	-12.4061	66.91
-1.0475	-12.3543	66.9
-1.0479	-12.2567	66.89
-1.0445	-12.2236	66.87
-1.0148	-12.1415	66.87
-0.8538	-12.0183	66.93
-0.7452	-11.9782	66.97
-0.5806	-11.9311	66.99
-0.431	-11.9183	66.95
-0.3149	-11.9006	66.92
-0.1578	-11.8803	66.95
0.0404	-11.9391	67.01
0.2014	-11.9727	67.01
0.4034	-11.9513	67.01
0.5995	-11.9072	66.9
0.8783	-11.8071	66.8
1.1048	-11.7682	66.73
1.3596	-11.8649	66.77
1.5023	-11.9147	66.91
1.5849	-11.9123	67.02
1.5708	-11.9501	67
1.5403	-11.9205	67.01
1.5679	-11.9615	66.97
1.5016	-11.9339	66.93
1.4906	-11.8527	66.91
1.4161	-11.7851	66.89
1.3258	-11.7263	66.89
1.2055	-11.7066	66.9
1.1005	-11.6954	66.91
1.0253	-11.7423	66.93
0.983	-11.6744	66.97
0.9148	-11.635	67
0.7949	-11.5317	66.98
0.7053	-11.4093	66.94
0.6009	-11.3343	66.9
0.5366	-11.2791	66.92
0.4871	-11.2797	66.98
0.4154	-11.2441	67.01
0.2659	-11.2257	66.99
0.0378	-11.2196	66.98
-0.1455	-11.2233	66.95
-0.355	-11.2469	66.94
-0.535	-11.1831	66.98
-0.7414	-11.1289	66.9
-0.8957	-11.1314	66.79
-1.1024	-11.0692	66.79
-1.3384	-11.0669	66.82
-1.506	-11.0916	66.89
-1.7335	-10.9862	66.97
-2.0077	-10.8729	66.95
-2.3186	-10.7821	66.96
-2.6683	-10.7004	66.92
-3.0997	-10.6762	66.91
-3.3014	-10.707	66.92
-3.4085	-10.7732	66.95
-3.5503	-10.7878	66.96
-3.6611	-10.7566	66.91
-3.7796	-10.7804	66.86
-3.9268	-10.8132	66.84
-4.0941	-10.8801	66.86
-4.2632	-10.9315	66.85
-4.3484	-11.0239	66.87
-4.4516	-11.0562	66.89
-4.5022	-11.1262	66.92
-4.53	-11.1922	66.95
-4.4631	-11.2798	67
-4.4647	-11.3183	67.03
-4.393	-11.3409	67.04
-4.337	-11.4269	67.03
-4.2369	-11.4678	67.02
-4.145	-11.5005	66.99
-4.0301	-11.4979	66.96
-3.8706	-11.5297	66.86
-3.6979	-11.5325	66.79
-3.4957	-11.5767	66.77
-3.3016	-11.5953	66.83
-3.1374	-11.6186	66.9
-2.9731	-11.6812	66.98
-2.8004	-11.6727	67
-2.6252	-11.7154	66.97
-2.4324	-11.7792	66.9
-2.2153	-11.8235	66.89
-1.986	-11.8761	66.9
-1.7798	-11.8935	66.91
-1.5214	-11.9669	66.89
-1.3075	-12.0396	66.88
-1.1615	-12.0509	66.86
-1.09	-12.0932	66.88
-1.0633	-12.1695	66.89
-0.9429	-12.2507	66.91
-0.8448	-12.3709	66.94
-0.7962	-12.3774	66.93
-0.7327	-12.3699	66.9
-0.6351	-12.4209	66.88
-0.4888	-12.4489	66.9
-0.4247	-12.5363	66.92
-0.3756	-12.6386	66.9
-0.3605	-12.6687	66.9
-0.3115	-12.7511	66.92
-0.3003	-12.7468	66.94
-0.311	-12.8987	66.94
-0.3558	-12.9183	66.91
-0.3704	-12.972	66.8
-0.3778	-12.9775	66.74
-0.404	-13.012	66.77
-0.4752	-13.041	66.83
-0.5762	-13.0728	66.89
-0.7034	-13.072	66.95
-0.9585	-12.9876	66.94
-1.2207	-12.9575	66.94
-1.3554	-13.0205	66.93
-1.4482	-13.1188	66.96
-1.5719	-13.1808	66.93
-1.6813	-13.1843	66.89
-1.8215	-13.212	66.81
-1.9414	-13.2277	66.81
-2.1844	-13.2022	66.85
-2.4425	-13.2555	66.87
-2.5724	-13.2743	66.91
-2.6756	-13.3749	66.94
-2.7868	-13.357	66.98
-2.9864	-13.2794	66.95
-3.1347	-13.1895	66.91
-3.309	-13.1213	66.87
-3.4167	-13.1818	66.88
-3.588	-13.238	66.9
-3.7109	-13.2891	66.91
-3.9282	-13.319	66.91
-4.2147	-13.3036	66.95
-4.4913	-13.2899	66.96
-4.7983	-13.1682	66.96
-5.0468	-13.0987	66.95
-5.204	-12.9878	66.9
-5.2447	-12.9107	66.91
-5.1424	-12.933	67.09
-5.0841	-12.9583	67.17
-5.1241	-12.8592	67.09
-5.0626	-12.755	66.9
-5.0567	-12.6419	66.72
-4.9602	-12.5766	66.6
-4.8593	-12.5586	66.47
-4.7599	-12.638	66.55
-4.5638	-12.6867	66.79
-4.3315	-12.8012	66.97
-4.176	-12.8878	67
-3.9754	-12.9765	66.97
-3.8223	-12.9139	66.89
-3.6671	-12.8656	66.77
-3.4491	-12.8283	66.78
-3.1511	-12.8682	66.81
-2.9357	-12.9209	66.84
-2.6821	-12.9509	66.91
-2.4829	-12.9477	66.93
-2.2811	-12.9382	66.92
-2.0458	-13.0083	66.88
-1.8215	-13.1104	66.83
-1.5475	-13.249	66.81
-1.2847	-13.3895	66.77
-1.0442	-13.4767	66.77
-0.8633	-13.5495	66.82
-0.7463	-13.6941	66.84
-0.6894	-13.8117	66.9
-0.7002	-13.8378	66.99
-0.7674	-13.8318	67.02
-0.8829	-13.9336	67.03
-1.2533	-14.0835	66.96
-1.6108	-14.0251	66.87
-1.9811	-14.1179	66.89
-2.2117	-14.2068	66.94
-2.349	-14.3296	66.97
-2.4045	-14.4527	66.98
-2.4392	-14.5921	66.92
-2.4099	-14.6881	66.89
-2.256	-14.8622	66.87
-2.0615	-14.934	66.84
-1.8514	-15.0585	66.82
-1.6145	-15.1313	66.84
-1.4186	-15.2705	66.86
-1.1551	-15.4325	66.9
-0.9521	-15.5476	66.92
-0.8095	-15.6296	66.9
-0.8396	-15.607	66.9
-0.9255	-15.7152	66.88
-1.0337	-15.891	66.85
-1.1452	-16.0485	66.88
-1.1925	-16.3075	66.92
-1.2962	-16.5745	66.93
-1.3213	-16.8008	66.95
-1.3952	-17.0519	66.94
-1.405	-17.356	66.96
-1.4717	-17.6231	66.93
-1.5424	-17.8883	66.9
-1.6215	-18.0168	66.85
-1.7171	-17.9955	66.76
-1.8718	-18.0545	66.71
-2.0658	-18.0549	66.77
-2.4231	-18.0067	66.88
-2.9175	-17.8562	67
-3.2545	-17.6455	67.11
-3.41	-17.4634	67.15
-3.4099	-17.3638	67.08
-3.5045	-17.3596	66.97
-3.7067	-17.3572	66.9
-3.8239	-17.4291	66.8
-3.7416	-17.5722	66.7
-3.6456	-17.7659	66.65
-3.4854	-17.967	66.6
-3.3274	-18.0812	66.68
-3.1635	-18.398	66.79
-3.0848	-18.5686	66.87
-3.126	-18.6866	66.85
-3.224	-18.8149	66.83
-3.3038	-18.8421	66.8
-3.3372	-18.8147	66.73
-3.4544	-18.6882	66.64
-3.5881	-18.63	66.6
-3.7109	-18.5029	66.64
-3.7732	-18.6082	66.74
-3.8837	-18.6633	66.92
-3.9479	-18.7642	67.05
-4.0524	-18.7898	67.19
-4.1523	-18.7513	67.34
-4.1652	-18.7014	67.31
-4.1985	-18.5924	67.19
-4.4375	-18.3498	66.83
-4.4901	-18.1335	66.66
-4.504	-18.0073	66.68
-4.4509	-17.8787	66.76
-4.3943	-17.7156	66.78
-4.28	-17.6711	66.87
-4.0478	-17.6587	66.94
-3.8906	-17.7049	66.94
-3.6935	-17.627	66.91
-3.4187	-17.5289	66.87
-3.17	-17.5111	66.81
-2.8777	-17.4458	66.81
-2.6188	-17.4332	66.81
-2.3821	-17.4534	66.82
-2.0808	-17.4672	66.86
-1.7836	-17.4924	66.91
-1.4688	-17.4641	66.92
-1.1432	-17.4363	66.9
-0.8215	-17.3852	66.84
-0.5256	-17.3113	66.81
-0.2482	-17.2593	66.81
0.0891	-17.2419	66.86
0.3436	-17.1699	66.87
0.5802	-17.1195	66.83
0.6332	-17.0451	66.78
0.6375	-16.9217	66.71
0.5623	-16.7987	66.68
0.4858	-16.7285	66.76
0.3866	-16.665	66.87
0.2427	-16.6885	67.02
0.1332	-16.6559	67.12
-0.0091	-16.618	67.17
-0.2972	-16.3868	67.04
-0.6427	-16.1222	66.9
-1.3119	-15.8732	66.8
-1.8601	-15.8486	66.79
-1.983	-15.9787	66.81
-2.1589	-16.2061	66.94
-2.2582	-16.3639	66.98
-2.3402	-16.4277	66.98
-2.3207	-16.5339	66.86
-2.3489	-16.5542	66.79
-2.3118	-16.5654	66.77
-2.3086	-16.5983	66.75
-2.2535	-16.67	66.83
-2.1879	-16.7236	66.9
-2.187	-16.7888	66.92
-2.2353	-16.834	66.93
-2.2251	-16.8539	66.89
-2.304	-16.9191	66.87
-2.4647	-16.9904	66.88
-2.6139	-17.1165	66.88
-2.6467	-17.3539	66.88
-2.7051	-17.5023	66.91
-2.7628	-17.6873	66.95
-2.8161	-17.8083	66.92
-2.9282	-17.8931	66.91
-3.0097	-17.9115	66.84
-3.0309	-17.9526	66.77
-3.045	-18.0164	66.79
-3.1122	-18.051	66.89
-3.1131	-18.1326	66.95
-3.1438	-17.9844	66.95
-3.2266	-17.7152	66.87
-3.3289	-17.4766	66.78
-3.5043	-17.3586	66.73
-3.6196	-17.3728	66.76
-3.7737	-17.5089	66.82
-3.8758	-17.5661	66.87
-4.0424	-17.6032	66.91
-4.1849	-17.5753	66.91
-4.3205	-17.6669	66.82
-4.4598	-17.7889	66.81
-4.5137	-17.9575	66.84
-4.6336	-17.9787	66.89
-4.6968	-17.9726	66.9
-4.7528	-17.9233	66.91
-4.9183	-17.9315	66.9
-5.0054	-17.9759	66.88
-5.0487	-18.0213	66.85
-5.1276	-18.1416	66.89
-5.1385	-18.4055	66.83
-5.1724	-18.4437	66.83
-5.3022	-18.4545	66.85
-5.4101	-18.4644	66.86
-5.4426	-18.5287	66.87
-5.51	-18.5482	66.82
-5.5282	-18.5699	66.78
-5.5702	-18.6406	66.72
-5.5486	-18.7545	66.7
-5.4939	-18.8746	66.77
-5.4606	-19.0521	66.85
-5.4055	-19.2072	66.93
-5.3414	-19.3432	66.93
-5.2722	-19.3929	66.9
-5.15	-19.4546	66.87
-5.0723	-19.5351	66.85
-4.9897	-19.7418	66.85
-4.8123	-20.0588	66.84
-4.592	-20.3959	66.87
-4.3712	-20.7939	66.83
-4.1611	-21.2664	66.8
-3.9602	-21.7242	66.8
-3.7811	-22.2228	66.82
-3.6733	-22.5427	66.85
-3.6004	-22.8729	66.85
-3.5014	-23.1483	66.86
-3.5461	-23.4777	66.84
-3.601	-23.8335	66.84
-3.692	-24.1095	66.87
-3.8146	-24.3626	66.87
-3.9304	-24.5189	66.87
-4.0282	-24.6736	66.85
-4.1874	-24.6875	66.76
-4.3204	-24.6332	66.67
-4.5205	-24.7621	66.77
-4.7463	-24.7762	66.93
-4.7749	-24.8408	66.95
-4.8484	-24.9742	67.07
-5.0431	-25.0099	67.12
-5.2597	-25.1634	67.11
-5.5771	-25.0679	66.93
-5.8847	-25.0021	66.83
-6.1475	-24.9705	66.83
-6.2118	-24.9551	66.82
-6.3447	-24.9761	66.85
-6.4427	-24.9516	66.8
-6.4657	-24.9497	66.71
-6.4859	-25.0643	66.65
-6.5333	-25.1787	66.66
-6.5531	-25.4161	66.68
-6.5572	-25.6919	66.79
-6.5564	-25.9157	66.87
-6.6598	-26.134	66.92
-6.7842	-26.3225	66.9
-6.9309	-26.5887	66.88
-7.0695	-26.8057	66.84
-7.157	-27.151	66.81
-7.2233	-27.482	66.85
-7.3361	-27.8213	66.9
-7.378	-28.2239	66.95
-7.4138	-28.7231	67.02
-7.5445	-29.2472	67
-7.6991	-29.4209	66.85
-7.9723	-29.426	66.76
-8.2148	-29.4846	66.7
-8.4898	-29.6165	66.69
-8.5835	-29.7387	66.66
-8.6291	-29.9952	66.65
-8.8178	-30.042	66.7
-8.9893	-29.7969	66.78
-9.1611	-29.5202	66.85
-9.4455	-29.0305	66.84
-9.704	-28.4243	66.86
-9.9129	-27.8724	66.83
-10.0531	-27.3751	66.83
-10.1235	-26.9541	66.8
-10.1478	-26.4615	66.8
-10.2661	-26.0718	66.8
-10.2757	-25.7316	66.82
-10.4855	-25.4649	66.8
-10.6115	-25.3118	66.79
-10.7004	-25.1337	66.81
-10.7493	-25.0289	66.83
-10.8284	-25.0189	66.83
-10.8235	-25.145	66.81
-10.8345	-25.2162	66.81
-10.9042	-25.1607	66.82
-10.954	-25.0477	66.84
-11.0317	-25.0092	66.83
-10.9628	-25.0009	66.86
-10.9287	-24.9882	66.88
-10.9337	-24.9241	66.9
-10.9603	-24.8329	66.86
-11.0139	-24.7598	66.85
-10.9584	-24.7569	66.82
-10.8922	-24.7354	66.74
-10.7983	-24.6521	66.72
-10.7256	-24.5001	66.76
-10.679	-24.3595	66.82
-10.5778	-24.2925	66.89
-10.4446	-24.1825	66.91
-10.3694	-24.1627	66.86
-10.2256	-24.1217	66.85
-10.1341	-24.1071	66.83
-10.0757	-23.9858	66.85
-10.0531	-23.9242	66.85
-9.9046	-23.9039	66.82
-9.9332	-23.9232	66.8
-9.9253	-23.9095	66.83
-10.0201	-23.8669	66.82
-10.0743	-23.7931	66.84
-10.0136	-23.7451	66.87
-9.9793	-23.7277	66.9
-9.9561	-23.6908	66.88
-9.9707	-23.6374	66.86
-9.9805	-23.6075	66.82
-9.9309	-23.6904	66.8
-9.8411	-23.7038	66.85
-9.7635	-23.7937	66.86
-9.6088	-23.8743	66.87
-9.5103	-23.9612	66.87
-9.4656	-24.0205	66.87
-9.3904	-24.1232	66.87
-9.3357	-24.2718	66.88
-9.3611	-24.4267	66.85
-9.3181	-24.5279	66.75
-9.2495	-24.6322	66.7
-9.3212	-24.7184	66.72
-9.3587	-24.8209	66.8
-9.3917	-24.9353	66.89
-9.4234	-25.0253	66.9
-9.5509	-25.1685	66.84
-9.7756	-25.2995	66.81
-9.9539	-25.465	66.82
-10.0832	-25.6269	66.83
-10.1852	-25.8348	66.87
-10.3395	-26.1292	66.83
-10.4548	-26.4269	66.81
-10.6155	-26.7595	66.78
-10.6856	-27.1678	66.8
-10.7155	-27.5345	66.82
-10.7739	-28.0506	66.81
-10.7955	-28.5623	66.83
-10.8401	-28.9792	66.82
-10.8625	-29.0678	66.82
-10.8008	-29.0056	66.81
-10.7903	-28.9803	66.8
-10.7505	-29.0119	66.79
-10.6985	-29.1579	66.79
-10.5988	-29.2658	66.8
-10.5417	-29.2674	66.8
-10.4042	-29.1817	66.85
-10.3222	-29.0727	66.9
-10.2207	-28.9832	66.9
-10.0931	-28.8652	66.85
-9.9674	-28.777	66.79
-9.9121	-28.7912	66.68
-9.7558	-28.7408	66.62
-9.6145	-28.7882	66.6
-9.5331	-28.8198	66.67
-9.4459	-28.8926	66.76
-9.4264	-28.9403	66.85
-9.4311	-28.9691	66.87
-9.3427	-29.0589	66.82
-9.3055	-29.21	66.79
-9.2863	-29.3514	66.76
-9.337	-29.4744	66.74
-9.3473	-29.6101	66.77
-9.3698	-29.7419	66.8
-9.3879	-29.8235	66.83
-9.4483	-29.8503	66.8
-9.569	-29.812	66.77
-9.6906	-29.7335	66.76
-9.7709	-29.6727	66.8
-9.9097	-29.4952	66.83
-10.1034	-29.3426	66.85
-10.3017	-29.1725	66.83
-10.4391	-28.9863	66.82
-10.4694	-28.795	66.82
-10.6277	-28.6589	66.8
-10.776	-28.4851	66.81
-10.9143	-28.3797	66.79
-10.9543	-28.2734	66.83
-10.9804	-28.1803	66.83
-11.0215	-28.0495	66.84
-10.9809	-27.9013	66.86
-10.9335	-27.7999	66.9
-10.9186	-27.7113	66.9
-10.8917	-27.6197	66.86
-10.9975	-27.4926	66.79
-11.0186	-27.3816	66.66
-11.0402	-27.3461	66.6
-10.9756	-27.2267	66.67
-10.9568	-27.1309	66.8
-10.917	-27.0598	66.91
-10.9193	-26.9584	66.97
-10.9114	-26.7429	66.9
-10.9029	-26.5712	66.87
-10.8408	-26.3581	66.81
-10.7714	-26.1475	66.81
-10.7611	-26.0104	66.83
-10.6518	-25.8635	66.86
-10.5423	-25.6775	66.87
-10.5159	-25.4195	66.85
-10.4969	-25.2366	66.83
-10.5347	-25.0786	66.81
-10.5032	-24.9177	66.83
-10.4663	-24.78	66.85
-10.3245	-24.5921	66.88
-10.2252	-24.4435	66.87
-10.1618	-24.2599	66.87
-10.1071	-24.0895	66.86
-10.0853	-23.9337	66.86
-10.0245	-23.8672	66.87
-9.8788	-23.7779	66.9
-9.7797	-23.5966	66.91
-9.7778	-23.3721	66.91
-9.7659	-23.1538	66.89
-9.7287	-22.9769	66.89
-9.6686	-22.7923	66.9
-9.6637	-22.7028	66.88
-9.7314	-22.6538	66.86
-9.8205	-22.4841	66.81
-9.9454	-22.3011	66.76
-9.9455	-22.1129	66.76
-10.0373	-22.1094	66.81
-10.0775	-22.1275	66.86
-10.1282	-22.0962	66.93
-10.1959	-22.0178	66.93
-10.2983	-21.9481	66.92
-10.3526	-22.0727	66.88
-10.4271	-22.126	66.88
-10.5122	-22.2236	66.86
-10.5977	-22.2863	66.87
-10.7109	-22.3202	66.88
-10.8239	-22.4426	66.9
-10.8877	-22.6097	66.9
-10.9655	-22.745	66.88
-11.0575	-22.8593	66.84
-11.1457	-22.937	66.85
-11.199	-22.9418	66.84
-11.2805	-22.9957	66.8
-11.2921	-23.0989	66.79
-11.3334	-23.1648	66.77
-11.3437	-23.3327	66.79
-11.32	-23.4855	66.84
-11.2712	-23.6099	66.89
-11.284	-23.8305	66.9
-11.2919	-24.0043	66.91
-11.3144	-24.21	66.84
-11.2696	-24.5201	66.81
-11.2443	-24.8613	66.84
-11.1994	-25.1285	66.88
-11.3008	-25.395	66.87
-11.288	-25.6653	66.87
-11.279	-25.8596	66.76
-11.2712	-26.1462	66.69
-11.2598	-26.3552	66.68
-11.2654	-26.5989	66.71
-11.2556	-26.8002	66.81
-11.2844	-27.0399	66.88
-11.3563	-27.1413	66.9
-11.3546	-27.2036	66.86
-11.3822	-27.297	66.81
-11.4517	-27.3425	66.79
-11.4776	-27.3893	66.79
-11.4667	-27.3548	66.77
-11.4043	-27.3874	66.78
-11.4305	-27.4316	66.78
-11.4823	-27.45	66.79
-11.5198	-27.4129	66.81
-11.5788	-27.4205	66.82
-11.5605	-27.3987	66.84
-11.6071	-27.3215	66.85
-11.7063	-27.2688	66.82
-11.7623	-27.2391	66.8
-11.8948	-27.1965	66.79
-11.9506	-27.193	66.82
-11.9605	-27.2221	66.85
-12.0116	-27.2717	66.83
-11.9984	-27.2928	66.87
-12.0502	-27.2483	66.85
-12.126	-27.1537	66.85
-12.1808	-27.0459	66.84
-12.1911	-27.0094	66.84
-12.2552	-26.9635	66.82
-12.3514	-26.8831	66.85
-12.3381	-26.7599	66.8
-12.3099	-26.5884	66.71
-12.3424	-26.4307	66.68
-12.3608	-26.2877	66.71
-12.3394	-26.2864	66.76
-12.3661	-26.1826	66.85
-12.3962	-25.9877	66.91
-12.4811	-25.8068	66.86
-12.4708	-25.6174	66.86
-12.4796	-25.5846	66.81
-12.5253	-25.5266	66.83
-12.5717	-25.4778	66.83
-12.582	-25.4426	66.81
-12.6763	-25.3533	66.83
-12.7794	-25.1683	66.82
-12.9591	-25.0577	66.81
-13.0323	-24.9481	66.8
-13.116	-24.8469	66.82
-13.1677	-24.7587	66.86
-13.1588	-24.5647	66.89
-13.2628	-24.4225	66.88
-13.3114	-24.2244	66.83
-13.3356	-24.101	66.8
-13.3296	-24.049	66.82
-13.2777	-23.9753	66.85
-13.2107	-23.8468	66.85
-13.1922	-23.8032	66.83
-13.1824	-23.7306	66.87
-13.1468	-23.6558	66.84
-13.1694	-23.6524	66.86
-13.1527	-23.4992	66.89
-13.1838	-23.3919	66.87
-13.1925	-23.37	66.86
-13.1981	-23.264	66.83
-13.1654	-23.1973	66.75
-13.116	-23.135	66.73
-13.094	-23.1189	66.73
-13.0906	-23.1404	66.79
-13.0384	-23.0665	66.87
-12.9896	-23.0567	66.91
-12.9436	-22.9902	66.92
-12.8307	-22.9593	66.9
-12.8385	-22.9871	66.84
-12.8152	-23.0336	66.82
-12.6905	-23.0837	66.86
-12.6254	-23.1396	66.87
-12.5611	-23.1764	66.87
-12.5709	-23.2084	66.84
-12.6463	-23.3179	66.83
-12.5746	-23.4166	66.83
-12.4671	-23.4873	66.87
-12.3681	-23.5775	66.85
-12.2752	-23.754	66.84
-12.1671	-23.9447	66.81
-12.0692	-24.1881	66.79
-11.9011	-24.3028	66.8
-11.8714	-24.4509	66.8
-11.7822	-24.5969	66.86
-11.6236	-24.771	66.84
-11.4764	-24.9635	66.86
-11.399	-25.1346	66.85
-11.3991	-25.275	66.89
-11.4137	-25.2793	66.91
-11.4206	-25.3239	66.94
-11.4975	-25.3671	66.9
-11.5066	-25.475	66.82
-11.5295	-25.5163	66.69
-11.5562	-25.6283	66.57
-11.4855	-25.7681	66.6
-11.4597	-25.8271	66.74
-11.5622	-25.7759	66.84
-11.6126	-25.6938	66.88
-11.6142	-25.6051	66.87
-11.6071	-25.6266	66.87
-11.654	-25.6595	66.84
-11.7579	-25.68	66.8
-11.7726	-25.6948	66.82
-11.7337	-25.6814	66.78
-11.6922	-25.7276	66.81
-11.6998	-25.7775	66.83
-11.7347	-25.7985	66.8
-11.8016	-25.7535	66.78
-11.8685	-25.745	66.79
-11.9071	-25.7865	66.8
-11.9978	-25.7792	66.82
-12.0567	-25.7627	66.82
-12.1422	-25.7742	66.83
-12.2744	-25.8095	66.82
-12.24	-25.7695	66.85
-12.3184	-25.7796	66.83
-12.3806	-25.736	66.82
-12.3499	-25.6287	66.82
-12.4008	-25.6296	66.81
-12.4246	-25.564	66.87
-12.4504	-25.6255	66.85
-12.5684	-25.5667	66.84
-12.6599	-25.5659	66.83
-12.813	-25.5685	66.8
-12.9995	-25.5513	66.7
-13.1688	-25.5483	66.66
-13.2779	-25.5747	66.68
-13.2941	-25.5606	66.77
-13.3067	-25.5679	66.84
-13.3499	-25.5773	66.87
-13.4659	-25.6005	66.85
-13.4659	-25.642	66.83
-13.4976	-25.6494	66.79
-13.5768	-25.6731	66.8
-13.5106	-25.7274	66.8
-13.4292	-25.716	66.81
-13.344	-25.7962	66.84
-13.1976	-25.8967	66.82
-13.1254	-25.9267	66.8
-13.0902	-25.9445	66.81
-13.0186	-26.0298	66.81
-12.9033	-26.0993	66.84
-12.7555	-26.1448	66.85
-12.6103	-26.1216	66.83
-12.511	-26.0753	66.82
-12.4507	-26.0421	66.8
-12.2948	-25.9908	66.81
-12.1172	-25.9453	66.86
-11.9325	-25.8984	66.89
-11.7196	-25.838	66.86
-11.5716	-25.7101	66.86
-11.3659	-25.615	66.88
-11.1551	-25.4861	66.86
-10.9334	-25.387	66.87
-10.6944	-25.2483	66.82
-10.4384	-25.1788	66.73
-10.1912	-25.0819	66.7
-9.9882	-24.9533	66.73
-9.8023	-24.8443	66.8
-9.5355	-24.7702	66.88
-9.319	-24.6233	66.91
-9.1493	-24.4228	66.9
-9.0253	-24.214	66.85
-8.8799	-24.1387	66.81
-8.8109	-24.0939	66.83
-8.6296	-24.1114	66.87
-8.4092	-24.0604	66.86
-8.1844	-24.0462	66.83
-8.0517	-24.0062	66.81
-7.993	-23.9902	66.8
-7.9686	-24.0393	66.81
-7.8666	-24.0843	66.85
-7.7671	-24.1125	66.87
-7.6492	-24.0803	66.89
-7.5742	-24.0326	66.89
-7.5158	-23.9924	66.84
-7.4794	-23.9655	66.83
-7.3966	-23.9581	66.83
-7.3387	-23.9255	66.85
-7.3228	-23.8777	66.86
-7.3186	-23.9382	66.86
-7.3324	-23.9546	66.87
-7.2839	-23.9186	66.91
-7.2741	-23.8927	66.9
-7.3294	-23.8779	66.87
-7.3807	-23.8646	66.81
-7.4262	-23.8213	66.7
-7.4693	-23.827	66.68
-7.5698	-23.8898	66.72
-7.7055	-23.9742	66.82
-7.7761	-24.0659	66.92
-7.8529	-24.1158	66.91
-7.9951	-24.0506	66.88
-8.1114	-24.0755	66.84
-8.3238	-24.1031	66.79
-8.4864	-24.1828	66.84
-8.6309	-24.2936	66.85
-8.736	-24.317	66.85
-8.8617	-24.3492	66.83
-9.0071	-24.377	66.81
-9.2057	-24.399	66.78
-9.3999	-24.416	66.82
-9.5744	-24.5024	66.83
-9.7965	-24.5792	66.85
-10.049	-24.608	66.84
-10.2874	-24.6529	66.82
-10.5288	-24.6886	66.81
-10.7508	-24.7519	66.83
-10.9626	-24.8621	66.84
-11.2541	-25.0204	66.87
-11.4545	-25.1598	66.85
-11.6647	-25.2801	66.83
-11.8471	-25.4851	66.87
-12.0401	-25.6745	66.88
-12.3576	-25.824	66.88
-12.8008	-25.9778	66.85
-13.1185	-26.2066	66.76
-13.3654	-26.4243	66.7
-13.5922	-26.6611	66.71
-13.7723	-26.8534	66.74
-13.984	-27.0788	66.78
-14.0658	-27.3202	66.88
-14.0952	-27.5907	66.91
-13.9741	-27.8003	67
-13.8199	-27.9894	67.1
-13.5686	-28.1889	67.12
-13.357	-28.2791	66.93
-13.1037	-28.3808	66.63
-12.8407	-28.4787	66.42
-12.6447	-28.5827	66.32
-12.4138	-28.7772	66.27
-12.1902	-28.9365	66.46
-11.9347	-29.2016	66.78
-11.6955	-29.3785	66.95
-11.5236	-29.4903	66.96
-11.4789	-29.5521	66.91
-11.4535	-29.4774	66.8
-11.4008	-29.3413	66.67
-11.2601	-29.2863	66.65
-11.088	-29.321	66.72
-10.9632	-29.4017	66.77
-10.8383	-29.5092	66.82
-10.6612	-29.5521	66.85
-10.4842	-29.6327	66.88
-10.2843	-29.6834	66.83
-10.1605	-29.7584	66.78
-10.0521	-29.8202	66.67
-9.8214	-29.9096	66.57
-9.5841	-30.0126	66.6
-9.2899	-30.1812	66.68
-9.1133	-30.32	66.79
-8.9519	-30.4322	66.85
-8.8212	-30.4245	66.81
-8.745	-30.4757	66.82
-8.6493	-30.5556	66.8
-8.6983	-30.5971	66.8
-8.6332	-30.6926	66.81
-8.5855	-30.7246	66.8
-8.6592	-30.7293	66.78
-8.7057	-30.6968	66.8
-8.6792	-30.6718	66.77
-8.7654	-30.6913	66.77
-8.8555	-30.8114	66.79
-8.8665	-30.9278	66.82
-8.8987	-30.9873	66.83
-8.9636	-30.9733	66.8
-9.0145	-30.9492	66.75
-9.1322	-30.953	66.74
-9.2243	-30.9392	66.75
-9.3099	-30.9335	66.79
-9.4252	-30.9496	66.8
-9.5382	-31.0179	66.85
-9.6315	-31.0399	66.85
-9.7779	-31.0758	66.82
-9.9296	-31.0836	66.81
-10.0813	-31.1599	66.74
-10.2441	-31.2276	66.63
-10.411	-31.2714	66.57
-10.5618	-31.3099	66.62
-10.8136	-31.2942	66.69
-11.1603	-31.2203	66.78
-11.4968	-31.0875	66.82
-11.8791	-30.9334	66.84
-12.1313	-30.8282	66.84
-12.1485	-30.7077	66.85
-12.3003	-30.5564	66.82
-12.5266	-30.3746	66.78
-12.8686	-30.2382	66.7
-13.01	-30.1289	66.73
-13.0147	-30.1067	66.76
-13.11	-30.0677	66.8
-13.112	-30.0656	66.79
-13.046	-29.9586	66.76
-12.979	-29.8541	66.76
-12.8257	-29.7436	66.76
-12.6776	-29.6001	66.77
-12.5546	-29.5026	66.75
-12.3763	-29.3815	66.8
-12.3267	-29.2052	66.81
-12.1905	-29.0014	66.82
-12.1977	-28.7644	66.83
-12.1743	-28.5706	66.84
-12.1057	-28.3926	66.83
-12.0973	-28.2741	66.84
-12.0135	-28.1512	66.78
-11.9909	-27.9825	66.66
-12.0505	-27.8373	66.62
-12.0725	-27.6517	66.65
-12.037	-27.5291	66.72
-11.9574	-27.4755	66.82
-11.8655	-27.4285	66.85
-11.7332	-27.3195	66.84
-11.7029	-27.1841	66.82
-11.6252	-27.1071	66.79
-11.6015	-27.0921	66.82
-11.5755	-27.0963	66.82
-11.5233	-27.0687	66.8
-11.4638	-27.052	66.77
-11.338	-27.0003	66.78
-11.3702	-26.9814	66.77
-11.3687	-26.9194	66.78
-11.2883	-26.8647	66.79
-11.2469	-26.8475	66.8
-11.2681	-26.8338	66.8
-11.2712	-26.8313	66.78
-11.2117	-26.7791	66.81
-11.2005	-26.7359	66.83
-11.1588	-26.6608	66.86
-11.1389	-26.6273	66.87
-11.0799	-26.6439	66.86
-11.1058	-26.6531	66.86
-11.091	-26.6263	66.86
-11.1784	-26.584	66.85
-11.2076	-26.6014	66.84
-11.2407	-26.6326	66.75
-11.2716	-26.6584	66.67
-11.2781	-26.6421	66.68
-11.3734	-26.5764	66.74
-11.5128	-26.5049	66.85
-11.6005	-26.3858	66.91
-11.6937	-26.4201	66.89
-11.8103	-26.4086	66.87
-11.955	-26.4143	66.83
-12.1199	-26.4898	66.81
-12.2307	-26.5926	66.8
-12.2819	-26.7159	66.8
-12.4202	-26.89	66.78
-12.5462	-27.0548	66.77
-12.6761	-27.2657	66.73
-12.8477	-27.497	66.75
-12.9767	-27.6812	66.78
-13.0462	-27.8316	66.82
-13.2451	-27.9319	66.84
-13.4504	-28.0357	66.83
-13.6314	-28.1378	66.78
-13.8778	-28.2327	66.79
-14.01	-28.4036	66.8
-14.2638	-28.5045	66.82
-14.4714	-28.6902	66.81
-14.5393	-28.9462	66.82
-14.5133	-29.1777	66.85
-14.6624	-29.4423	66.83
-14.8114	-29.6828	66.82
-14.8592	-29.865	66.75
-15.1004	-30.2044	66.81
-15.2617	-31.1425	66.87
-14.96	-31.5075	66.81
-14.7218	-31.7465	66.91
-14.5182	-31.8734	66.97
-14.2469	-31.8335	66.8
-13.9631	-31.8811	66.64
-13.7322	-31.8803	66.48
-13.4738	-32.0021	66.4
-13.2615	-32.1273	66.44
-12.8813	-32.2263	66.57
-12.6515	-32.3593	66.77
-12.4959	-32.3775	66.86
-12.3955	-32.3699	66.84
-12.3212	-32.2619	66.77
-12.2744	-32.14	66.68
-12.2959	-31.9993	66.67
-12.2413	-31.8472	66.7
-12.233	-31.7565	66.77
-12.1471	-31.6285	66.82
-12.0906	-31.5389	66.8
-11.9458	-31.5097	66.79
-11.8473	-31.381	66.78
-11.9088	-31.1819	66.75
-11.8663	-30.9352	66.74
-11.9478	-30.6643	66.78
-11.9365	-30.4151	66.83
-11.7927	-30.2271	66.82
-11.6804	-30.026	66.8
-11.6926	-29.763	66.73
-11.6171	-29.4417	66.67
-11.5675	-29.1403	66.64
-11.4008	-28.8879	66.68
-11.2356	-28.6879	66.73
-11.0573	-28.3868	66.79
-10.82	-28.0794	66.69
-10.5346	-27.8107	66.74
-10.3822	-27.5862	66.71
-10.3026	-27.3203	66.7
-10.1138	-27.0407	66.76
-10.0459	-26.841	66.87
-9.8734	-26.787	66.9
-9.6967	-26.6391	66.91
-9.7034	-26.6537	66.94
-9.7125	-26.5448	66.96
-9.6739	-26.4632	66.95
-9.5307	-26.3396	66.87
-9.4063	-26.1846	66.86
-9.4316	-26.0593	66.81
-9.3781	-25.8792	66.77
-9.3918	-25.8307	66.78
-9.6562	-25.7373	66.96
-9.8405	-25.5708	66.96
-10.0803	-25.4359	66.93
-10.29	-25.3235	66.89
-10.4341	-25.2686	66.88
-10.5188	-25.204	66.91
-10.6719	-25.0602	66.9
-10.9166	-24.8241	66.87
-11.0939	-24.5826	66.78
-11.2796	-24.3753	66.68
-11.437	-24.16	66.64
-11.5899	-24.003	66.7
-11.7115	-23.845	66.83
-11.8777	-23.7355	66.95
-11.9891	-23.5172	66.99
-12.1141	-23.258	66.94
-12.3195	-23.0038	66.91
-12.5491	-22.7998	66.86
-12.6888	-22.6983	66.82
-12.8027	-22.5601	66.82
-12.9604	-22.3545	66.84
-13.1529	-22.2629	66.82
-13.3036	-22.1405	66.83
-13.3948	-22.1556	66.83
-13.4441	-22.245	66.82
-13.4927	-22.2996	66.84
-13.547	-22.4114	66.83
-13.5405	-22.5428	66.82
-13.5536	-22.7175	66.85
-13.5222	-22.8356	66.89
-13.4973	-22.9514	66.92
-13.5046	-23.0189	66.9
-13.5007	-23.0963	66.86
-13.4315	-23.3018	66.85
-13.3122	-23.5223	66.86
-13.1506	-23.7344	66.86
-13.0049	-23.9275	66.85
-12.9108	-24.1392	66.85
-12.8212	-24.2818	66.78
-12.7326	-24.403	66.71
-12.6172	-24.5531	66.7
-12.4475	-24.6645	66.74
-12.319	-24.7195	66.81
-12.1527	-24.7057	66.86
-12.0331	-24.616	66.84
-11.9491	-24.5919	66.87
-11.8766	-24.6466	66.83
-11.9065	-24.6849	66.81
-11.8873	-24.6192	66.81
-11.7072	-24.6716	66.81
-11.552	-24.7648	66.77
-11.603	-24.8534	66.78
-11.6735	-24.8901	66.76
-11.7081	-24.9279	66.78
-11.7085	-24.9879	66.82
-11.7006	-25.0417	66.82
-11.7284	-25.0723	66.81
-11.7301	-25.108	66.78
-11.718	-25.1597	66.8
-11.7806	-25.1876	66.81
-11.7961	-25.2214	66.83
-11.8203	-25.2066	66.84
-11.7474	-25.215	66.83
-11.7097	-25.2422	66.83
-11.674	-25.3407	66.84
-11.6208	-25.36	66.84
-11.6044	-25.4715	66.82
-11.6056	-25.5236	66.79
-11.5688	-25.5903	66.7
-11.4606	-25.6135	66.65
-11.3557	-25.7506	66.66
-11.3741	-25.8398	66.73
-11.3976	-25.9356	66.79
-11.3915	-26.0017	66.85
-11.4291	-26.0633	66.85
-11.4316	-26.1923	66.83
-11.4498	-26.3899	66.78
-11.4684	-26.523	66.78
-11.5118	-26.6991	66.76
-11.5477	-26.8511	66.75
-11.6132	-27.0686	66.75
-11.694	-27.2968	66.76
-11.7714	-27.4401	66.76
-11.839	-27.6021	66.78
-11.9351	-27.7259	66.81
-12.005	-27.8181	66.82
-12.0848	-27.9274	66.83
-12.2029	-28.0701	66.79
-12.3602	-28.1489	66.77
-12.493	-28.266	66.78
-12.5743	-28.4866	66.81
-12.8527	-28.7363	66.84
-13.1128	-28.9992	66.81
-13.1761	-29.2064	66.76
-13.1538	-29.4741	66.8
-13.0341	-29.7801	66.83
-12.8906	-30.0286	66.83
-12.7728	-30.2186	66.79
-12.6795	-30.2309	66.67
-12.5041	-30.2229	66.62
-12.2605	-30.2399	66.59
-12.1025	-30.325	66.63
-11.9756	-30.3506	66.69
-11.6965	-30.3577	66.76
-11.508	-30.3398	66.83
-11.2909	-30.3254	66.88
-11.1084	-30.3609	66.85
-11.0369	-30.344	66.8
-11.0406	-30.324	66.75
-10.9814	-30.4032	66.7
-10.8831	-30.4737	66.73
-10.7932	-30.6119	66.74
-10.7407	-30.6013	66.77
-10.748	-30.5258	66.75
-10.6913	-30.398	66.75
-10.685	-30.2258	66.77
-10.6807	-30.0734	66.78
-10.6254	-29.8437	66.76
-10.6267	-29.5556	66.76
-10.6155	-29.2954	66.74
-10.5906	-29.2167	66.75
-10.51	-29.1429	66.79
-10.5272	-29.0282	66.83
-10.5565	-28.8686	66.82
-10.5989	-28.7106	66.79
-10.5874	-28.5935	66.79
-10.6358	-28.4926	66.82
-10.6856	-28.399	66.79
-10.7744	-28.2439	66.78
-10.834	-28.0528	66.72
-10.9405	-27.9198	66.62
-11.0054	-27.8055	66.64
-11.028	-27.7215	66.71
-11.1124	-27.597	66.77
-11.1627	-27.3048	66.84
-11.2547	-27.1117	66.86
-11.3269	-26.9458	66.85
-11.3701	-26.8075	66.8
-11.4132	-26.7202	66.75
-11.4823	-26.5943	66.76
-11.5094	-26.4542	66.74
-11.5108	-26.3169	66.73
-11.4771	-26.1838	66.74
-11.4983	-26.0194	66.75
-11.4665	-25.8716	66.76
-11.4375	-25.7387	66.78
-11.4301	-25.6758	66.8
-11.4015	-25.614	66.8
-11.3673	-25.55	66.82
-11.3804	-25.3898	66.82
-11.3721	-25.3452	66.8
-11.3458	-25.3161	66.82
-11.3145	-25.2896	66.83
-11.2294	-25.2996	66.83
-11.1638	-25.3079	66.81
-11.0967	-25.3074	66.83
-11.0309	-25.3427	66.82
-10.9188	-25.3334	66.87
-10.7863	-25.3278	66.88
-10.6336	-25.3607	66.84
-10.5575	-25.3967	66.78
-10.5054	-25.4346	66.65
-10.4001	-25.4645	66.6
-10.2787	-25.5226	66.65
-10.0878	-25.6449	66.75
-9.9206	-25.7482	66.89
-9.7632	-25.739	66.94
-9.6112	-25.7583	66.85
-9.5577	-25.7868	66.83
-9.4078	-25.8817	66.77
-9.2798	-25.9742	66.77
-9.1529	-26.0519	66.79
-9.0154	-26.1323	66.78
-8.7907	-26.1662	66.77
-8.6577	-26.2668	66.75
-8.5103	-26.3474	66.76
-8.5364	-26.3687	66.79
-8.5762	-26.3293	66.8
-8.5768	-26.371	66.83
-8.5679	-26.363	66.84
-8.5738	-26.3562	66.82
-8.6761	-26.338	66.81
-8.6778	-26.4053	66.8
-8.6182	-26.45	66.82
-8.5728	-26.4919	66.85
-8.57	-26.5364	66.84
-8.5909	-26.4691	66.8
-8.6499	-26.4552	66.81
-8.6052	-26.4891	66.84
-8.5441	-26.577	66.81
-8.5613	-26.6631	66.79
-8.471	-26.7284	66.79
-8.4805	-26.7181	66.71
-8.5039	-26.795	66.67
-8.5242	-26.9079	66.69
-8.565	-26.9693	66.72
-8.5829	-26.995	66.82
-8.6455	-27.0146	66.83
-8.7525	-27.0769	66.84
-8.8423	-27.1667	66.81
-8.9405	-27.2486	66.77
-9.0732	-27.3514	66.76
-9.1356	-27.4464	66.76
-9.2625	-27.5154	66.77
-9.3705	-27.5292	66.77
-9.551	-27.5495	66.77
-9.7888	-27.5592	66.74
-10.0386	-27.4803	66.75
-10.3317	-27.4413	66.78
-10.5035	-27.4516	66.81
-10.6561	-27.5198	66.84
-10.8776	-27.6074	66.81
-11.065	-27.642	66.76
-11.2929	-27.7304	66.77
-11.4749	-27.7516	66.78
-11.6112	-27.9032	66.81
-11.7891	-28.0199	66.82
-11.9266	-28.1619	66.81
-11.9794	-28.2457	66.82
-12.0355	-28.3785	66.82
-12.1181	-28.5287	66.82
-12.2243	-28.6041	66.83
-12.2839	-28.6302	66.73
-12.3774	-28.6608	66.65
-12.415	-28.7004	66.62
-12.4538	-28.7587	66.68
-12.5158	-28.8315	66.77
-12.4789	-28.9175	66.85
-12.456	-28.9934	66.87
-12.4523	-29.1311	66.82
-12.4623	-29.2328	66.75
-12.4162	-29.3857	66.71
-12.3992	-29.4966	66.76
-12.3627	-29.5268	66.75
-12.2602	-29.5933	66.75
-12.2559	-29.7075	66.73
-12.1964	-29.7917	66.73
-12.1567	-29.8722	66.74
-12.0429	-29.9539	66.79
-12.0054	-29.9919	66.79
-11.9542	-30.0306	66.8
-11.8708	-30.0147	66.78
-11.7656	-30.0935	66.76
-11.7041	-30.231	66.76
-11.5717	-30.2976	66.77
-11.3469	-30.3588	66.79
-11.1753	-30.4654	66.8
-11.0099	-30.6069	66.77
-10.8274	-30.8044	66.76
-10.6062	-30.939	66.8
-10.3711	-31.1125	66.79
-10.2233	-31.2463	66.8
-10.0357	-31.4494	66.71
-9.8143	-31.5972	66.65
-9.6012	-31.6685	66.64
-9.4541	-31.6995	66.67
-9.3762	-31.6084	66.72
-9.3327	-31.4991	66.8
-9.3189	-31.2942	66.82
-9.3338	-31.2004	66.8
-9.2353	-31.0422	66.78
-9.1987	-30.7841	66.78
-9.2322	-30.5424	66.79
-9.2103	-30.3168	66.77
-9.3143	-29.9706	66.76
-9.3587	-29.695	66.74
-9.3591	-29.4794	66.75
-9.3935	-29.2542	66.75
-9.4549	-28.9848	66.77
-9.5172	-28.7805	66.79
-9.5369	-28.5722	66.82
-9.6008	-28.2953	66.8
-9.6439	-27.9768	66.82
inclinaison X	inclinaison Y
0.9307	0.9972
0.6648	0.5651
0.7645	0.2659
0.9307	0.4321
0.9639	0.5651
0.8642	0.5983
0.5318	0.4986
0.5983	0.3656
0.8642	0.3989
0.9307	0.6315
0.831	-0.0665
1.1634	-0.0665
1.2631	0.4986
1.1302	0.7313
0.9639	0.7645
0.831	0.3324
0.9307	0.0997
0.9972	0.133
0.9307	0.4986
0.7645	0.9307
0.831	0.6315
0.831	0.2327
0.7977	0.1662
0.7645	0.3324
0.831	0.4321
0.7977	0.5651
0.7645	0.4321
0.6648	0.2991
0.7313	0.2659
0.7977	0.3324
0.831	0.3989
0.7977	0.3989
0.4986	0.3989
0.6648	0.2327
0.698	0.2327
0.698	0.2659
0.7645	0.3656
0.7313	0.2991
0.7313	0.3324
0.7313	0.2659
0.698	0.2659
0.7645	0.2991
0.7313	0.1662
0.4986	-0.2991
0.4321	-0.0332
0.6315	0.1994
0.831	0.1662
0.6648	0.0997
0.5318	0.0665
0.5651	0.0332
0.6315	0.0997
0.6648	0.1662
0.5983	0.133
0.6648	0.0665
0.6315	0.0997
0.5983	0.0997
0.5651	0.1662
0.6648	-0.0332
0.6648	0.0665
0.4986	0.0665
0.4986	0.133
0.6315	0.0665
0.698	0.0332
0.5318	0.0665
0.4986	0.0665
0.5318	0.133
0.698	0.0332
0.6648	0.0332
0.5983	0.0997
0.7313	0.0665
0.6648	0.1662
0.698	0.0997
0.6315	0.0665
0.5983	0
0.5983	0
0.698	0.0665
0.6315	0.0665
0.6648	0.0332
0.698	0
0.6315	0.0665
0.6315	0.0665
0.6648	0.133
0.698	0.0332
0.831	0.0997
0.831	0.2327
0.698	0.0997
0.7313	0.0332
0.6648	0.0997
0.4653	0.1662
0.6315	-0.1994
0.8975	0
0.698	0.2659
0.5318	0.133
0.5983	-0.0332
0.6648	0.133
0.8642	0.0997
0.9307	0.0665
0.7977	0.1662
0.6648	0.1994
0.6315	0.133
0.7313	0.2991
0.8642	0.3656
0.8975	0.2659
0.7313	0.133
0.698	0.1994
0.5983	0.1994
0.6315	0.1662
0.6648	0.0332
0.7977	0.0665
0.7645	0.2991
0.6315	0.2659
0.6315	0.133
0.698	0.133
0.7645	0.2327
0.7645	0.1662
0.6648	0.2327
0.6648	0.2327
0.7977	0.2327
0.831	0.2327
0.7645	0.3324
0.7977	0.1662
0.6648	0.1994
0.6648	0.2991
0.7313	0.2327
0.8642	0.3656
0.9307	0.4653
0.9307	0.3656
0.7977	0.4653
0.831	0.2991
0.8642	0.2659
0.9972	0.5983
1.0304	0.8642
1.0969	0.5318
0.9307	0.2991
0.7977	0.2659
0.8975	0.4653
1.0304	0.5651
1.0969	0.5983
0.9307	0.4653
0.8642	0.4321
0.9972	0.3989
0.9972	0.4653
0.9639	0.4986
0.8975	0.4653
0.9639	0.2659
0.9972	0.5983
0.9972	0.6648
0.9972	0.6315
0.9639	0.4321
0.8975	0.3656
0.8975	0.4321
0.9639	0.5651
1.0304	0.4653
1.0304	0.4653
0.8642	0.4321
0.9639	0.5318
1.0637	0.5651
1.0304	0.5318
0.8975	0.4653
0.8975	0.4653
1.0637	0.4321
1.0304	0.4986
1.0304	0.4986
0.9307	0.3989
0.9307	0.4321
0.9972	0.4321
0.9972	0.3989
1.0304	0.3989
0.8642	0.5318
0.9972	0.4986
1.0637	0.4986
0.9639	0.3656
0.8975	0.3656
0.9307	0.4321
1.0637	0.4653
0.9639	0.5651
0.8975	0.4321
0.8642	0.3656
0.9639	0.4653
1.0304	0.4986
0.9972	0.4986
0.9307	0.4653
0.9639	0.4321
0.9639	0.4986
0.9639	0.3989
0.9639	0.4986
0.9639	0.4986
0.9307	0.2991
1.0304	0.5983
1.0304	0.4321
0.9972	0.4321
0.8975	0.4653
0.9639	0.4321
0.9307	0.4321
0.9972	0.5318
0.9972	0.5318
0.9972	0.4321
0.9307	0.4653
0.9639	0.5318
0.9972	0.4986
0.9307	0.3989
0.8975	0.4986
0.9307	0.3989
0.9639	0.3989
0.8975	0.5651
0.9972	0.4986
0.9639	0.4321
0.9639	0.4321
0.9639	0.4321
0.9307	0.4986
0.9639	0.4653
0.9972	0.4321
0.9972	0.4321
1.0304	0.4653
1.0969	0.5651
1.0304	0.5983
0.9639	0.5983
1.0637	0.4653
1.0637	0.3656
0.9639	0.4653
0.9639	0.5651
1.0637	0.4321
1.0304	0.4653
1.0304	0.4986
1.0969	0.5318
0.9972	0.5651
1.1302	0.3989
1.2299	0.3989
0.9972	0.6648
1.0304	0.5318
1.0637	0.3989
1.0969	0.3656
0.9639	0.4653
0.9639	0.5983
1.0637	0.5651
1.0637	0.3656
0.9307	0.5318
0.9972	0.5318
1.0969	0.3989
1.0304	0.4653
1.0304	0.4986
0.9639	0.3989
1.1302	0.6648
1.2964	0.6648
1.0969	0.6648
0.9972	0.3989
0.9639	0.3989
1.0969	0.4986
1.1967	0.7645
1.0969	0.5983
0.9307	0.3324
0.7313	0.2659
0.8975	0.3989
1.1302	0.5318
1.1302	0.5983
1.0304	0.6315
0.9972	0.3989
0.9307	0.3324
0.9639	0.3989
1.0637	0.5318
1.0304	0.5983
0.9972	0.5318
0.9972	0.3656
0.9307	0.3989
0.9972	0.4986
1.0304	0.5983
1.0304	0.4986
0.8975	0.3989
0.9639	0.3989
0.9972	0.5983
1.1634	0.4986
1.1302	0.4321
1.0637	0.5983
0.8642	0.5651
0.9307	0.3656
1.0637	0.4986
1.0969	0.5983
1.0969	0.4986
0.9639	0.4321
0.9972	0.4986
0.9972	0.5318
1.0304	0.5318
0.9972	0.4321
1.0304	0.4321
1.0304	0.4653
1.0637	0.5983
0.9972	0.5318
0.9972	0.4653
0.9639	0.3989
0.9972	0.4986
0.9972	0.5318
0.9639	0.5983
1.0304	0.4321
0.9639	0.4653
1.0304	0.4321
1.0304	0.4986
0.9972	0.5983
1.0304	0.4653
0.9972	0.4321
0.9972	0.4653
1.0304	0.5318
1.0969	0.4986
0.9972	0.4986
0.8975	0.5651
0.9307	0.4986
1.0304	0.4653
