# Supplementary material for: Postural Control Can Be Well Maintained by Healthy, Young Adults in Difficult Visual Task, Even in Sway-Referenced Dynamic Conditions
Source: PLoS One. 2016 Oct 13;11(10):e0164400. doi: 10.1371/journal.pone.0164400 (PMC5063355; doi:10.1371/journal.pone.0164400)
Supplement: S2 File — (ZIP) [file pone.0164400.s002.zip › DATA_FRAMIRAL/S01A_SEARCH_MOBILE_I5.xls]

## Sheet: S01_MTT_201503251406_
gravite X	gravite Y	Poids
-4.5227	-17.2609	66.86
-4.5163	-17.3668	66.89
-4.5221	-17.4663	66.91
-4.5384	-17.5271	66.89
-4.5297	-17.6513	66.84
-4.5318	-17.7776	66.8
-4.5216	-17.8504	66.71
-4.5176	-17.9449	66.65
-4.4924	-18.02	66.69
-4.4528	-18.0813	66.78
-4.4176	-18.1376	66.86
-4.3604	-18.2994	66.93
-4.3837	-18.3375	66.91
-4.4103	-18.4046	66.9
-4.4322	-18.4982	66.84
-4.431	-18.6792	66.85
-4.3026	-18.8207	66.86
-4.2138	-19.0379	66.82
-4.1017	-19.2728	66.8
-3.9886	-19.555	66.78
-3.8474	-19.893	66.8
-3.6992	-20.1953	66.82
-3.5679	-20.3634	66.88
-3.4434	-20.4526	66.89
-3.3061	-20.5536	66.85
-3.1791	-20.6735	66.83
-3.0898	-20.8407	66.79
-3.0364	-21.0163	66.8
-2.9068	-21.2242	66.83
-2.7474	-21.4506	66.86
-2.5395	-21.7528	66.87
-2.3315	-22.0767	66.89
-2.125	-22.44	66.85
-1.8351	-22.9042	66.81
-1.5676	-23.3232	66.78
-1.3708	-23.8133	66.75
-1.2824	-24.3189	66.76
-1.4075	-24.7125	66.82
-1.4699	-24.9641	66.84
-1.6027	-25.0458	66.74
-1.8867	-24.8877	66.5
-2.2517	-24.7154	66.41
-2.4262	-24.7069	66.51
-2.5496	-24.6074	66.67
-2.8443	-24.343	66.97
-3.2372	-24.0477	67.17
-3.5336	-23.7203	67.17
-3.7958	-23.1539	66.97
-4.0277	-22.6958	66.87
-4.2264	-22.4389	66.82
-4.5145	-22.1552	66.79
-4.7249	-21.923	66.8
-4.9799	-21.6613	66.82
-5.1136	-21.3992	66.85
-5.2142	-21.2506	66.87
-5.4203	-21.1112	66.88
-5.6038	-20.9615	66.89
-5.8774	-20.843	66.9
-6.3112	-20.6827	66.91
-6.6202	-20.5326	66.82
-6.8905	-20.578	66.85
-7.2604	-20.5616	66.87
-7.5922	-20.4511	66.92
-8.0925	-20.3484	66.97
-8.6604	-20.1132	66.9
-9.0972	-19.9717	66.83
-9.4185	-19.9113	66.78
-9.8276	-19.9398	66.68
-10.1551	-20.0181	66.65
-10.3567	-20.1241	66.63
-10.4325	-20.299	66.64
-10.4698	-20.4523	66.64
-10.4426	-20.6173	66.69
-10.3593	-20.8825	66.82
-10.3251	-21.0499	66.89
-10.3347	-21.1352	66.9
-10.319	-21.1919	66.9
-10.2359	-21.1682	66.88
-10.1519	-21.1335	66.84
-10.1014	-20.9443	66.81
-10.0359	-20.8033	66.77
-9.9195	-20.7159	66.83
-9.7728	-20.6872	66.86
-9.731	-20.5256	66.87
-9.6859	-20.266	66.88
-9.618	-20.0286	66.83
-9.4034	-19.8859	66.81
-9.2598	-19.7873	66.85
-9.0296	-19.7256	66.84
-8.8127	-19.7214	66.83
-8.5323	-19.8088	66.85
-8.142	-19.9406	66.85
-7.7925	-20.1086	66.85
-7.3878	-20.232	66.84
-7.0846	-20.3678	66.76
-6.8662	-20.4974	66.68
-6.6181	-20.6422	66.63
-6.363	-20.8169	66.7
-5.9689	-21.0586	66.78
-5.6602	-21.3192	66.77
-5.4768	-21.6008	66.7
-5.41	-21.8019	66.68
-5.2911	-22.1795	66.69
-5.1589	-22.5981	66.84
-5.0889	-22.9196	66.96
-5.0975	-23.1299	67.04
-5.0369	-23.2389	67.1
-5.0503	-23.3563	67.06
-5.0113	-23.4554	66.86
-5.0051	-23.5628	66.72
-4.9435	-23.6663	66.74
-4.866	-23.8133	66.77
-4.8636	-23.863	66.8
-4.9054	-23.7859	66.8
-4.9953	-23.6583	66.75
-5.0179	-23.5238	66.76
-4.9004	-23.4112	66.78
-4.9088	-23.2266	66.84
-4.9106	-22.9264	66.88
-4.9721	-22.6328	66.88
-5.0245	-22.4075	66.89
-5.1239	-22.1747	66.88
-5.1897	-21.9354	66.86
-5.1977	-21.633	66.77
-5.1975	-21.2957	66.68
-5.2295	-20.9821	66.67
-5.2309	-20.758	66.72
-5.2649	-20.4458	66.79
-5.2819	-20.2195	66.87
-5.3074	-19.9756	66.9
-5.4384	-19.6893	66.86
-5.5916	-19.3737	66.84
-5.686	-19.0553	66.85
-5.8199	-18.7108	66.88
-5.9644	-18.3114	66.87
-6.0632	-17.9961	66.87
-6.1623	-17.6777	66.87
-6.2973	-17.372	66.88
-6.4607	-17.1204	66.87
-6.6163	-16.8815	66.9
-6.744	-16.6389	66.95
-6.886	-16.4504	66.99
-6.9269	-16.3502	67.12
-6.9603	-16.3221	67.24
-6.9728	-16.2513	67.26
-7.1274	-16.1244	67.14
-7.3718	-15.819	66.92
-7.5493	-15.6221	66.73
-7.668	-15.4018	66.65
-7.774	-15.2978	66.58
-7.832	-15.1365	66.54
-7.9319	-15.0469	66.53
-7.9598	-14.9969	66.61
-7.9075	-15.0646	66.74
-7.8407	-15.133	66.83
-7.8266	-15.1644	66.89
-7.8223	-15.1867	66.93
-7.849	-15.1499	66.93
-7.885	-15.1475	66.91
-8.0159	-15.1841	66.87
-8.0838	-15.2217	66.9
-8.1721	-15.3584	66.88
-8.2241	-15.4454	66.91
-8.2393	-15.5412	66.91
-8.2826	-15.6104	66.86
-8.334	-15.7175	66.83
-8.4183	-15.7235	66.85
-8.5034	-15.7007	66.82
-8.6025	-15.7335	66.84
-8.6751	-15.8003	66.86
-8.7527	-15.9308	66.86
-8.86	-16.0299	66.9
-8.9685	-16.0868	66.9
-9.0558	-16.177	66.89
-9.1184	-16.1849	66.93
-9.1525	-16.2229	66.92
-9.2037	-16.2613	66.93
-9.3011	-16.397	66.93
-9.369	-16.4521	66.92
-9.4616	-16.5448	66.87
-9.4749	-16.6268	66.83
-9.5592	-16.7077	66.76
-9.5266	-16.8502	66.71
-9.4795	-17.0351	66.72
-9.4822	-17.0773	66.79
-9.4517	-17.1311	66.84
-9.3773	-17.2484	66.89
-9.3569	-17.4231	66.87
-9.2649	-17.6077	66.88
-9.2031	-17.7661	66.83
-9.2141	-17.9604	66.83
-9.191	-18.1541	66.83
-9.1158	-18.3558	66.82
-9.0627	-18.5979	66.82
-9.0128	-18.7178	66.85
-9.0529	-18.7367	66.83
-9.1037	-18.8056	66.81
-9.1544	-18.9381	66.82
-9.2302	-19.0763	66.81
-9.2723	-19.2842	66.77
-9.3087	-19.4458	66.78
-9.2874	-19.6825	66.73
-9.2196	-20.0216	66.67
-9.185	-20.387	66.6
-9.1524	-20.7923	66.53
-9.1213	-20.9278	66.53
-9.082	-21.0442	66.68
-9.1018	-21.2085	66.84
-9.2495	-21.3491	67
-9.2888	-21.5191	67.09
-9.3331	-21.4569	67.18
-9.3314	-21.2637	67.23
-9.424	-20.8638	67.13
-9.5981	-20.358	66.83
-9.6948	-19.92	66.71
-9.775	-19.3879	66.72
-9.8184	-19.0076	66.74
-9.775	-18.6295	66.85
-9.7876	-18.3171	66.9
-9.7652	-18.0407	66.94
-9.7133	-17.6223	67
-9.6994	-17.3483	67.02
-9.6406	-17.1361	67.08
-9.6379	-16.8963	67.08
-9.6045	-16.7673	67
-9.637	-16.6447	66.87
-9.6382	-16.4991	66.76
-9.577	-16.3184	66.66
-9.6281	-16.0267	66.6
-9.7424	-15.6858	66.6
-9.7848	-15.307	66.61
-9.8537	-14.9145	66.69
-9.9635	-14.5783	66.8
-9.9987	-14.3105	66.93
-9.9334	-14.0221	67
-9.8331	-13.6852	67.03
-9.7738	-13.4096	66.95
-9.6743	-13.2508	66.92
-9.4982	-13.172	66.89
-9.3122	-13.0442	66.86
-9.1699	-12.8954	66.86
-9.2301	-12.7094	66.9
-9.2318	-12.6044	66.91
-9.2743	-12.5838	66.93
-9.3649	-12.4496	66.9
-9.384	-12.2642	66.88
-9.4127	-12.1019	66.84
-9.3904	-11.9742	66.81
-9.3468	-11.9831	66.8
-9.3667	-11.9149	66.82
-9.3046	-11.8921	66.84
-9.2169	-12.0052	66.87
-9.097	-12.0963	66.9
-9.0223	-12.1311	66.9
-8.9139	-12.1594	66.89
-8.8942	-12.1497	66.87
-8.8185	-12.1969	66.88
-8.7266	-12.2969	66.89
-8.621	-12.4295	66.89
-8.5008	-12.5083	66.89
-8.3585	-12.5332	66.89
-8.2228	-12.5942	66.89
-8.1977	-12.77	66.88
-8.2375	-12.8561	66.89
-8.3855	-12.9842	66.87
-8.5331	-13.0556	66.91
-8.6814	-13.2839	66.92
-8.8642	-13.5348	66.95
-8.9611	-13.696	66.92
-9.0549	-13.8527	66.82
-9.1296	-14.0322	66.71
-9.1726	-14.315	66.68
-9.2333	-14.5462	66.73
-9.2869	-14.7863	66.83
-9.3706	-15.0218	66.9
-9.4485	-15.2219	66.92
-9.6152	-15.483	66.9
-9.7062	-15.6949	66.86
-9.8031	-15.9998	66.83
-9.8351	-16.1769	66.81
-9.9405	-16.3983	66.78
-10.0603	-16.6527	66.75
-10.1272	-16.9211	66.74
-10.2069	-17.2537	66.73
-10.3162	-17.5585	66.77
-10.4569	-17.8211	66.8
-10.6344	-17.9452	66.81
-10.7634	-17.9297	66.8
-10.861	-17.9482	66.73
-11.0231	-17.8415	66.71
-11.1837	-17.7807	66.71
-11.2412	-17.7087	66.76
-11.3083	-17.6383	66.83
-11.4832	-17.5756	66.88
-11.6032	-17.5339	66.95
-11.67	-17.5224	67.02
-11.7707	-17.4488	67.07
-11.8815	-17.1845	67.08
-12.0658	-16.9354	66.91
-12.2175	-16.6324	66.8
-12.317	-16.2672	66.69
-12.3973	-16.092	66.63
-12.4889	-15.9569	66.66
-12.5631	-15.8438	66.75
-12.5673	-15.6638	66.86
-12.5381	-15.5352	66.92
-12.5446	-15.4786	66.89
-12.4805	-15.5002	66.87
-12.4937	-15.4629	66.84
-12.4521	-15.349	66.86
-12.4264	-15.2375	66.86
-12.3546	-15.1998	66.86
-12.3277	-15.2367	66.87
-12.245	-15.2027	66.87
-12.2233	-15.1656	66.82
-12.2594	-15.0649	66.83
-12.232	-15.0943	66.84
-12.0935	-15.2031	66.86
-12.0266	-15.3017	66.87
-11.9149	-15.3579	66.87
-11.8121	-15.4107	66.83
-11.7347	-15.5716	66.84
-11.5901	-15.7059	66.85
-11.4154	-15.8539	66.86
-11.2742	-15.918	66.85
-11.0438	-15.9307	66.86
-10.8751	-16.0136	66.86
-10.7069	-16.1301	66.9
-10.5997	-16.3045	66.91
-10.5336	-16.3786	66.9
-10.5106	-16.4443	66.85
-10.5022	-16.5035	66.73
-10.4509	-16.5172	66.65
-10.4535	-16.6127	66.7
-10.4255	-16.7053	66.81
-10.4402	-16.7969	66.94
-10.519	-16.7836	66.96
-10.5976	-16.7672	66.89
-10.6849	-16.7659	66.81
-10.7825	-16.8823	66.73
-10.919	-16.8862	66.8
-10.9994	-16.9243	66.83
-11.1288	-16.9898	66.87
-11.2754	-17.0781	66.86
-11.3687	-17.1381	66.86
-11.5443	-17.2066	66.84
-11.6431	-17.2091	66.86
-11.6643	-17.2433	66.84
-11.7036	-17.2538	66.85
-11.7228	-17.2997	66.8
-11.8149	-17.3806	66.79
-11.8386	-17.4722	66.8
-11.7972	-17.5679	66.8
-11.8022	-17.6663	66.81
-11.7773	-17.8038	66.85
-11.8212	-17.9008	66.85
-11.9923	-18.0238	66.86
-12.0731	-18.0753	66.86
-12.1404	-18.2155	66.88
-12.2825	-18.2913	66.86
-12.6224	-18.3043	66.87
-13.0145	-18.3328	66.82
-13.0725	-18.2988	66.83
-12.9683	-18.3259	66.98
-12.7761	-18.3689	67.13
-12.6422	-18.3161	67.13
-12.5205	-18.0435	66.96
-12.3575	-17.744	66.75
-12.2117	-17.428	66.54
-12.065	-17.308	66.41
-12.0061	-17.2907	66.36
-11.8621	-17.1826	66.56
-11.7293	-17.2678	66.88
-11.5997	-17.1825	67
-11.513	-17.0745	67.03
-11.4661	-16.8573	66.98
-11.4498	-16.6665	66.9
-11.5523	-16.6645	66.78
-11.5744	-16.6986	66.74
-11.6227	-16.7877	66.76
-11.6509	-16.8311	66.86
-11.7221	-16.8524	66.89
-11.875	-16.864	66.89
-11.9757	-16.8562	66.85
-12.1148	-16.8904	66.8
-12.151	-16.9395	66.81
-12.2945	-16.9822	66.82
-12.3572	-16.9104	66.85
-12.464	-16.8952	66.89
-12.5917	-16.842	66.91
-12.7279	-16.8924	66.92
-12.9023	-16.9364	66.89
-13.1394	-17.0342	66.8
-13.5879	-17.1066	66.67
-13.7777	-17.1957	66.63
-13.9034	-17.4685	66.69
-13.8513	-17.7633	66.81
-13.7091	-18.0758	66.91
-13.4437	-18.3539	66.94
-13.2024	-18.5513	66.87
-13.028	-18.7227	66.82
-12.7788	-18.8901	66.78
-12.5798	-19.063	66.8
-12.3355	-19.1263	66.82
-12.1108	-19.1626	66.82
-11.9378	-19.2688	66.82
-11.7523	-19.328	66.8
-11.5914	-19.3571	66.8
-11.4459	-19.3697	66.79
-11.332	-19.4744	66.82
-11.2145	-19.5346	66.85
-11.1723	-19.5127	66.86
-11.2516	-19.3968	66.83
-11.3138	-19.3591	66.8
-11.3673	-19.3027	66.82
-11.3802	-19.2815	66.81
-11.4404	-19.2203	66.83
-11.4645	-19.0796	66.83
-11.5223	-19.0339	66.82
-11.636	-18.8993	66.84
-11.7233	-18.8881	66.87
-11.7657	-18.8829	66.87
-11.8414	-18.9238	66.84
-11.9068	-18.9541	66.85
-11.9606	-19.0347	66.76
-11.962	-19.116	66.66
-11.969	-19.1835	66.66
-11.9908	-19.2699	66.73
-12.05	-19.4211	66.82
-12.0748	-19.5338	66.91
-12.0485	-19.5782	66.91
-12.019	-19.6087	66.86
-12.0177	-19.6286	66.8
-12.0903	-19.6843	66.77
-12.0438	-19.7379	66.82
-12.0268	-19.8673	66.81
-11.9654	-19.9302	66.82
-11.9054	-20.0293	66.79
-11.9082	-20.0546	66.77
-11.9046	-20.1331	66.75
-11.9154	-20.1185	66.75
-11.8602	-20.1929	66.77
-11.8116	-20.2347	66.76
-11.8613	-20.2325	66.76
-11.9644	-20.2624	66.77
-11.9563	-20.2547	66.77
-11.9345	-20.2396	66.81
-11.9541	-20.139	66.83
-12.0137	-20.0663	66.84
-12.0477	-19.9942	66.82
-12.0293	-19.9471	66.81
-12.0524	-19.8802	66.83
-12.1045	-19.7615	66.9
-12.1709	-19.5686	66.91
-12.2884	-19.548	66.86
-12.3669	-19.4543	66.85
-12.4911	-19.3531	66.72
-12.4901	-19.3102	66.65
-12.4555	-19.3229	66.65
-12.4778	-19.3261	66.73
-12.4789	-19.3947	66.85
-12.4763	-19.4173	66.93
-12.5164	-19.3818	66.87
-12.5864	-19.3216	66.88
-12.705	-19.2951	66.83
-12.7986	-19.3273	66.81
-12.8812	-19.3883	66.8
-12.8804	-19.47	66.83
-12.8716	-19.5056	66.83
-12.906	-19.5064	66.83
-13.0016	-19.4597	66.8
-13.0899	-19.4996	66.79
-13.1461	-19.5549	66.81
-13.1814	-19.6208	66.84
-13.1788	-19.6282	66.87
-13.2736	-19.5633	66.85
-13.3108	-19.5453	66.79
-13.3855	-19.5497	66.77
-13.3736	-19.58	66.84
-13.3824	-19.6287	66.87
-13.4468	-19.6668	66.86
-13.4851	-19.7027	66.82
-13.504	-19.6802	66.84
-13.5338	-19.5985	66.9
-13.5632	-19.575	66.92
-13.6281	-19.654	66.86
-13.684	-19.7561	66.82
-13.8234	-19.7771	66.68
-13.9296	-19.6996	66.64
-14.0025	-19.5962	66.69
-14.0667	-19.5783	66.8
-14.0303	-19.5756	66.91
-14.0306	-19.6604	66.98
-14.0923	-19.6153	66.93
-14.0475	-19.5363	66.88
-14.0971	-19.5156	66.78
-14.1322	-19.4936	66.74
-14.082	-19.5072	66.77
-14.0281	-19.5056	66.77
-13.9275	-19.6932	66.78
-13.8019	-19.7966	66.83
-13.6964	-19.9555	66.81
-13.5292	-20.0491	66.82
-13.4254	-20.2403	66.83
-13.2504	-20.3766	66.82
-13.1054	-20.5878	66.8
-12.9661	-20.7271	66.78
-12.7937	-20.8653	66.78
-12.6654	-21.0226	66.8
-12.4679	-21.1571	66.85
-12.2863	-21.2992	66.9
-12.2178	-21.3589	66.88
-12.1305	-21.412	66.85
-12.0536	-21.4534	66.83
-11.9918	-21.5804	66.8
-11.8965	-21.7012	66.8
-11.8177	-21.8214	66.8
-11.7688	-21.812	66.74
-11.734	-21.8245	66.7
-11.6923	-21.845	66.68
-11.6574	-21.901	66.7
-11.6074	-21.9761	66.8
-11.5221	-22.0289	66.84
-11.513	-22.0806	66.84
-11.5107	-22.1244	66.84
-11.5065	-22.2279	66.77
-11.4497	-22.453	66.76
-11.4752	-22.7797	66.76
-11.438	-23.0407	66.75
-11.451	-23.1861	66.78
-11.4063	-23.2189	66.76
-11.5014	-23.1738	66.73
-11.5675	-23.0648	66.63
-11.6547	-22.9451	66.54
-11.654	-22.7973	66.5
-11.6231	-22.6436	66.55
-11.5634	-22.4978	66.67
-11.4561	-22.4316	66.84
-11.3549	-22.4307	67
-11.2182	-22.4029	67.13
-11.2329	-22.3922	67.22
-11.2841	-22.3654	67.25
-11.3492	-22.1999	67.09
-11.4477	-22.0211	66.81
-11.4572	-21.9418	66.69
-11.4552	-21.9047	66.65
-11.4273	-22.0281	66.68
-11.3556	-22.1163	66.71
-11.3394	-22.3428	66.73
-11.3462	-22.4398	66.76
-11.4029	-22.5319	66.77
-11.4632	-22.558	66.82
-11.4763	-22.5288	66.87
-11.5166	-22.4391	66.84
-11.5488	-22.4301	66.8
-11.5651	-22.4914	66.77
-11.6066	-22.5729	66.79
-11.5807	-22.6547	66.83
-11.5407	-22.7258	66.82
-11.5863	-22.7199	66.82
-11.6308	-22.6959	66.78
-11.6419	-22.6783	66.78
-11.6157	-22.6451	66.76
-11.67	-22.6196	66.79
-11.6904	-22.5636	66.83
-11.7548	-22.5024	66.85
-11.8266	-22.3393	66.83
-11.8829	-22.2167	66.78
-11.934	-22.1147	66.77
-12.055	-22.0436	66.79
-12.0977	-22.0253	66.83
-12.1152	-22.0431	66.85
-12.1754	-22.0909	66.85
-12.237	-22.114	66.86
-12.3093	-22.1735	66.86
-12.3682	-22.2702	66.84
-12.508	-22.418	66.81
-12.6309	-22.5045	66.83
-12.8056	-22.5482	66.82
-13.0427	-23.067	66.77
-13.0797	-23.2157	66.61
-13.1575	-23.2989	66.67
-13.1631	-23.2651	66.76
-13.1399	-23.2505	66.82
-13.0937	-23.2932	66.87
-12.9537	-23.295	66.92
-12.8521	-23.2949	66.9
-12.7667	-23.1533	66.96
-12.633	-22.9073	66.96
-12.4671	-22.6951	66.91
-12.2943	-22.4882	66.79
-12.1951	-22.2509	66.65
-12.1696	-22.0098	66.55
-12.1892	-21.795	66.57
-12.1279	-21.5812	66.73
-12.072	-21.4016	66.9
-12.0356	-21.2199	66.96
-12.0804	-20.9942	66.95
-12.1611	-20.7168	66.88
-12.2361	-20.4626	66.82
-12.1961	-20.106	66.8
-12.0868	-19.9051	66.83
-12.0112	-19.6492	66.86
-12.0033	-19.5154	66.87
-12.0549	-19.3841	66.87
-12.0304	-19.3408	66.91
-11.8987	-19.2935	66.93
-11.819	-19.1451	66.92
-11.7626	-18.9734	66.88
-11.7581	-18.7315	66.74
-11.7756	-18.5381	66.66
-11.775	-18.3423	66.67
-11.7047	-18.1498	66.76
-11.6134	-17.9986	66.86
-11.5048	-17.9125	66.9
-11.4568	-17.7036	66.93
-11.4084	-17.591	66.91
-11.4188	-17.5228	66.87
-11.3924	-17.4591	66.89
-11.3062	-17.3958	66.92
-11.2219	-17.4496	66.97
-11.0625	-17.5773	67.01
-10.9679	-17.7347	66.96
-10.9763	-17.8842	66.88
-10.9379	-18.0718	66.79
-11.0131	-18.2193	66.67
-10.9318	-18.283	66.61
-10.8409	-18.3271	66.61
-10.7539	-18.4997	66.75
-10.6963	-18.6866	66.88
-10.7173	-18.9126	66.93
-10.7141	-19.0568	66.95
-10.7395	-19.195	66.95
-10.7261	-19.331	66.89
-10.7387	-19.3983	66.88
-10.7399	-19.4929	66.84
-10.7729	-19.6618	66.87
-10.7431	-19.8228	66.86
-10.7271	-20.0327	66.86
-10.7522	-20.2562	66.84
-10.7272	-20.3969	66.76
-10.7683	-20.5725	66.66
-10.7103	-20.7507	66.69
-10.6578	-20.9109	66.73
-10.636	-21.0184	66.84
-10.6021	-21.1499	66.89
-10.5711	-21.2847	66.89
-10.6104	-21.4794	66.88
-10.6228	-21.6511	66.82
-10.6493	-21.9045	66.81
-10.6602	-22.0965	66.78
-10.7382	-22.1807	66.76
-10.7588	-22.1574	66.82
-10.7603	-22.0148	66.86
-10.7482	-21.9947	66.82
-10.7989	-21.9197	66.81
-10.7814	-21.8941	66.83
-10.7027	-21.8347	66.88
-10.4555	-21.8103	66.93
-10.2254	-21.7789	66.91
-10.2786	-21.8325	66.75
-10.1824	-21.8624	66.77
-10.0608	-21.961	66.8
-10.1245	-22.1177	66.8
-10.1554	-22.2275	66.82
-10.0647	-22.3258	66.92
-10.2533	-22.4846	66.86
-10.4062	-22.5038	66.84
-10.693	-22.4876	66.78
-10.7755	-22.4494	66.78
-10.8063	-22.5295	66.7
-10.9723	-22.5766	66.65
-11.1077	-22.5727	66.72
-11.2532	-22.5569	66.79
-11.3337	-22.4549	66.85
-11.4858	-22.3885	66.89
-11.6269	-22.3208	66.88
-11.7847	-22.2123	66.81
-11.9853	-22.1121	66.78
-12.289	-22.0172	66.76
-12.4897	-21.9815	66.78
-12.6839	-21.9992	66.8
-12.8564	-21.9575	66.84
-13.1742	-21.9086	66.81
-13.406	-21.8266	66.8
-13.5241	-21.7809	66.79
-13.7513	-21.722	66.8
-14.0382	-21.7434	66.79
-14.1855	-21.7755	66.8
-14.2618	-21.8283	66.8
-14.2916	-21.855	66.8
-14.3804	-21.8707	66.82
-14.4003	-21.9143	66.83
-14.4494	-21.9257	66.85
-14.6273	-22.0215	66.87
-14.7953	-22.0056	66.88
-14.9	-21.992	66.84
-15.0574	-21.9533	66.84
-15.1625	-21.9766	66.84
-15.1543	-21.9559	66.81
-15.1077	-21.9484	66.84
-15.0426	-21.8772	66.91
-15.0188	-21.743	66.97
-14.9147	-21.6577	66.99
-14.8486	-21.5622	66.86
-14.7205	-21.4084	66.73
-14.5872	-21.2233	66.62
-14.5884	-21.1636	66.52
-14.5859	-21.1537	66.59
-14.4658	-21.1008	66.78
-14.3744	-21.0298	66.92
-14.2738	-20.9406	66.94
-14.2519	-20.9323	66.9
-14.1481	-20.8785	66.82
-14.1604	-20.8845	66.78
-14.0499	-20.7906	66.79
-13.9648	-20.8111	66.8
-13.886	-20.7354	66.84
-13.856	-20.7038	66.88
-13.843	-20.6604	66.89
-13.8019	-20.6188	66.87
-13.6964	-20.5767	66.85
-13.588	-20.5438	66.85
-13.5517	-20.4821	66.86
-13.533	-20.3628	66.87
-13.5155	-20.3319	66.88
-13.4303	-20.2931	66.88
-13.3567	-20.267	66.91
-13.2765	-20.2394	66.88
-13.1969	-20.1618	66.79
-13.0948	-20.1813	66.71
-12.9221	-20.169	66.71
-12.7745	-20.0956	66.78
-12.609	-20.1249	66.82
-12.4431	-20.0344	66.89
-12.3239	-19.9423	66.93
-12.275	-19.8993	66.87
-12.2174	-19.8266	66.79
-12.1728	-19.8482	66.79
-12.1248	-19.8743	66.81
-12.0485	-19.8863	66.81
-11.9739	-19.8471	66.83
-11.8912	-19.8981	66.81
-11.8419	-19.935	66.81
-11.8464	-19.9366	66.83
-11.8762	-19.9916	66.87
-11.8504	-20.0854	66.91
-11.8863	-20.1369	66.92
-11.9636	-20.0894	66.91
-12.012	-20.0189	66.85
-12.0998	-19.9215	66.82
-12.1292	-19.9129	66.8
-12.1488	-19.9626	66.82
-12.2235	-20.0037	66.86
-12.3251	-19.9947	66.9
-12.4801	-20.0751	66.91
-12.5934	-20.1543	66.91
-12.6962	-20.2228	66.85
-12.7762	-20.1929	66.83
-12.8819	-20.2428	66.7
-12.9231	-20.3286	66.64
-13.0343	-20.3751	66.69
-13.1223	-20.4361	66.78
-13.2193	-20.5313	66.88
-13.2708	-20.5323	66.94
-13.3674	-20.5286	66.91
-13.4791	-20.5758	66.87
-13.6331	-20.728	66.79
-13.7376	-20.7435	66.79
-13.8248	-20.7897	66.81
-13.9872	-20.7574	66.82
-14.0992	-20.7512	66.8
-14.2174	-20.8181	66.79
-14.4144	-20.8401	66.78
-14.6552	-20.8086	66.78
-14.8177	-20.8432	66.78
-14.986	-20.814	66.78
-15.1311	-20.7959	66.8
-15.2888	-20.8189	66.8
-15.5047	-20.8851	66.79
-15.6842	-20.9564	66.81
-15.7751	-21.1004	66.84
-15.8755	-21.2997	66.87
-15.9422	-21.4175	66.87
-15.981	-21.5757	66.83
-15.9912	-21.7277	66.83
-15.9992	-21.8612	66.86
-16.0522	-21.9892	66.87
-15.976	-22.1578	66.94
-15.8518	-22.3261	66.95
-15.7362	-22.3167	66.87
-15.6626	-22.1975	66.8
-15.6476	-22.0811	66.72
-15.679	-21.9656	66.67
-15.729	-21.9068	66.68
-15.8055	-21.7903	66.66
-15.8037	-21.769	66.68
-15.7923	-21.8329	66.81
-15.8166	-21.8552	66.87
-15.8657	-21.8639	66.89
-15.9409	-21.8313	66.87
-16.0791	-21.7276	66.84
-16.1709	-21.6577	66.77
-16.3414	-21.6175	66.73
-16.5253	-21.6689	66.72
-16.6168	-21.6473	66.81
-16.7606	-21.6879	66.85
-16.9187	-21.7154	66.87
-17.0836	-21.6558	66.84
-17.2508	-21.6029	66.84
-17.4237	-21.5891	66.79
-17.6614	-21.5722	66.79
-18.0598	-21.5488	66.84
-18.52	-21.4689	66.96
-18.7974	-21.5011	67.06
-18.8847	-21.6666	67.08
-18.9188	-21.7943	67.05
-18.8809	-21.7344	66.93
-18.799	-21.6227	66.74
-18.691	-21.5852	66.62
-18.6327	-21.5725	66.49
-18.5294	-21.5774	66.41
-18.4387	-21.7077	66.51
-18.2326	-21.9352	66.72
-18.0369	-22.0375	66.94
-18.0421	-22.0691	67.06
-18.2788	-21.9751	67.04
-18.5865	-21.9013	66.93
-18.8342	-21.8955	66.8
-19.0223	-21.9345	66.72
-19.2505	-22.0318	66.71
-19.451	-22.1207	66.76
-19.7032	-22.2238	66.78
-19.795	-22.3802	66.8
-19.9316	-22.5242	66.84
-20.1119	-22.6861	66.85
-20.3342	-22.7855	66.88
-20.5136	-22.8861	66.93
-20.7659	-23.0326	66.98
-21.0043	-23.1106	66.99
-21.2374	-23.0907	66.97
-21.4706	-23.1562	66.89
-21.5298	-23.193	66.82
-21.5335	-23.3004	66.72
-21.6661	-23.3722	66.66
-21.6636	-23.4255	66.64
-21.6458	-23.549	66.59
-21.5227	-23.7482	66.55
-21.4716	-23.8932	66.55
-21.4452	-24.0245	66.68
-21.3974	-24.2164	66.69
-21.327	-24.3573	66.6
-21.2035	-24.5751	66.41
-21.0122	-24.7321	66.29
-20.8187	-24.9067	66.34
-20.5697	-25.0315	66.56
-20.2258	-25.0683	66.91
-20.0617	-25.1582	67.18
-20.2697	-24.9717	67.16
-20.9006	-24.6529	66.76
-21.2602	-24.3793	66.6
-21.3878	-24.0742	66.79
-21.4889	-23.8917	67.07
-21.5311	-23.7995	67.2
-21.7328	-23.6055	67.2
-22.0007	-23.3139	66.96
-22.2556	-22.9795	66.88
-22.4594	-22.8109	66.85
-22.7203	-22.52	66.8
-22.9454	-22.1723	66.75
-23.2008	-21.885	66.71
-23.5304	-21.7561	66.67
-23.7543	-21.678	66.7
-23.8621	-21.6251	66.74
-23.9365	-21.4914	66.82
-23.9963	-21.2969	66.83
-24.0015	-21.0808	66.88
-23.925	-21.0597	66.89
-23.8712	-21.114	67
-23.8999	-21.2759	67.03
-24.1077	-21.3883	67.02
-24.2641	-21.4088	66.83
-24.3148	-21.378	66.67
-24.3551	-21.2637	66.62
-24.2853	-21.0716	66.66
-24.0814	-20.9059	66.73
-23.8536	-20.7531	66.83
-23.6952	-20.5709	66.92
-23.4937	-20.4397	66.88
-23.4515	-20.3538	66.86
-23.3514	-20.3173	66.8
-23.1983	-20.1899	66.82
-22.995	-20.0848	66.8
-22.8063	-19.9387	66.81
-22.5176	-19.8997	66.79
-22.2231	-19.8489	66.78
-21.9388	-19.8617	66.77
-21.5775	-19.9448	66.79
-21.2094	-19.9502	66.8
-20.863	-19.9849	66.83
-20.6348	-20.0037	66.84
-20.4611	-20.0495	66.77
-20.1927	-20.0051	66.78
-19.8885	-19.9278	66.8
-19.5906	-19.8967	66.84
-19.4091	-19.9115	66.89
-19.311	-19.9177	66.91
-19.228	-19.8837	66.91
-19.1973	-19.8977	66.89
-19.1637	-19.8135	66.88
-19.2357	-19.86	66.82
-19.3151	-19.8824	66.76
-19.3686	-19.8312	66.68
-19.3485	-19.901	66.61
-19.2816	-20.0873	66.59
-19.0934	-20.3008	66.65
-18.8944	-20.4719	66.74
-18.692	-20.5632	66.85
-18.5083	-20.6029	66.89
-18.4837	-20.6558	66.83
-18.4584	-20.7651	66.78
-18.297	-20.9214	66.75
-18.2383	-21.0763	66.8
-18.1512	-21.2556	66.81
-18.024	-21.3717	66.82
-17.94	-21.5692	66.81
-17.8437	-21.6928	66.82
-17.8521	-21.8959	66.84
-17.9414	-22.049	66.83
-18.0295	-22.2347	66.82
-18.1242	-22.3195	66.79
-18.2231	-22.4153	66.71
-18.3481	-22.5492	66.66
-18.4292	-22.6175	66.64
-18.5014	-22.7531	66.69
-18.4986	-22.8755	66.74
-18.402	-23.0824	66.8
-18.4757	-23.2561	66.82
-18.4462	-23.3934	66.81
-18.4991	-23.4529	66.8
-18.5183	-23.6178	66.75
-18.3856	-23.7602	66.75
-18.352	-23.9807	66.74
-18.3345	-24.1775	66.79
-18.2793	-24.3038	66.76
-18.2061	-24.4022	66.7
-18.096	-24.6099	66.62
-18.0457	-24.8065	66.65
-18.0607	-25.0554	66.7
-17.9892	-25.2405	66.8
-17.9674	-25.2787	66.82
-17.9662	-25.2945	66.8
-18.0029	-25.3208	66.77
-18.0411	-25.3375	66.73
-18.1079	-25.3666	66.73
-18.0776	-25.3938	66.73
-18.1642	-25.3625	66.76
-18.1486	-25.2796	66.79
-18.1173	-25.2203	66.77
-18.0707	-25.188	66.75
-18.1068	-25.1448	66.75
-18.1502	-25.0261	66.76
-18.0237	-24.8849	66.79
-17.944	-24.6572	66.81
-17.9325	-24.4849	66.8
-17.956	-24.2319	66.75
-17.9	-24.0057	66.74
-17.7691	-23.7838	66.76
-17.7713	-23.4475	66.8
-17.7885	-23.1115	66.84
-17.786	-22.7908	66.82
-17.7714	-22.42	66.83
-17.8019	-22.1219	66.82
-17.7989	-21.7691	66.89
-17.7465	-21.4551	66.91
-17.7497	-21.1356	66.86
-17.8206	-20.7992	66.79
-17.937	-20.365	66.7
-18.0641	-20.0739	66.63
-18.1463	-19.8849	66.64
-18.2426	-19.656	66.75
-18.3635	-19.4458	66.89
-18.5376	-19.2297	66.95
-18.7095	-18.9546	66.9
-18.8327	-18.719	66.9
-19.0062	-18.5126	66.84
-19.0676	-18.4149	66.84
-19.0916	-18.43	66.82
-19.1588	-18.3784	66.81
-19.1766	-18.3534	66.82
-19.1557	-18.3989	66.84
-19.1018	-18.5071	66.83
-19.0864	-18.6151	66.86
-19.1043	-18.6786	66.88
-19.227	-18.7383	66.87
-19.341	-18.7605	66.81
-19.3724	-18.8373	66.76
-19.3886	-19.0087	66.75
-19.3936	-19.2274	66.77
-19.483	-19.4366	66.8
-19.5719	-19.6885	66.87
-19.693	-19.9611	66.86
-19.6974	-20.3837	66.85
-19.6508	-20.8118	66.84
-19.5875	-21.3773	66.84
-19.4943	-22.017	66.8
-19.3723	-22.7401	66.77
-19.1371	-23.5186	66.74
-18.9028	-24.3669	66.68
-18.728	-25.1667	66.64
-18.6169	-25.7866	66.66
-18.5026	-26.235	66.74
-18.3987	-26.5276	66.8
-18.3058	-26.9031	66.85
-18.3072	-27.1894	66.86
-18.3384	-27.3468	66.83
-18.3527	-27.1941	66.78
-18.5447	-26.9521	66.76
-18.7718	-26.6085	66.76
-18.9995	-26.3255	66.74
-19.1886	-26.0751	66.78
-19.3504	-25.7079	66.79
-19.5631	-25.2973	66.79
-19.8461	-24.8978	66.77
-19.9887	-24.5523	66.77
-20.1203	-24.2505	66.75
-20.2729	-24.032	66.77
-20.4219	-23.8714	66.75
-20.4896	-23.8063	66.75
-20.4454	-23.7769	66.75
-20.4719	-23.717	66.77
-20.5026	-23.7015	66.76
-20.5143	-23.6767	66.82
-20.5125	-23.6582	66.86
-20.5993	-23.6373	66.82
-20.8054	-23.5932	66.8
-20.8954	-23.5925	66.8
-20.9824	-23.6209	66.79
-21.0386	-23.6783	66.79
-21.1298	-23.725	66.76
-21.154	-23.6591	66.69
-21.1427	-23.5797	66.66
-21.2245	-23.4912	66.69
-21.256	-23.4793	66.73
-21.2388	-23.4835	66.8
-21.217	-23.473	66.87
-21.209	-23.4918	66.83
-21.2188	-23.5981	66.8
-21.1649	-23.7645	66.74
-21.081	-23.9376	66.74
-20.9815	-24.1636	66.76
-20.9971	-24.403	66.75
-21.266	-24.5388	66.72
-21.5652	-24.7549	66.66
-21.7413	-24.9484	66.7
-21.8179	-24.9702	66.82
-21.7935	-24.9507	66.92
-21.7232	-24.8263	66.92
-21.6457	-24.7101	66.86
-21.4915	-24.4145	66.77
-21.4433	-24.1486	66.69
-21.3334	-23.9588	66.67
-21.2334	-23.8528	66.7
-21.0292	-23.8185	66.75
-20.8246	-23.7485	66.82
-20.6551	-23.6311	66.85
-20.559	-23.5007	66.8
-20.4507	-23.353	66.79
-20.2708	-23.264	66.81
-20.1417	-23.2606	66.8
-19.9957	-23.2925	66.8
-19.776	-23.2926	66.8
-19.5528	-23.346	66.68
-19.2883	-23.443	66.63
-19.0277	-23.5731	66.64
-18.7836	-23.6368	66.7
-18.5915	-23.6544	66.77
-18.3304	-23.6324	66.85
-18.1134	-23.6428	66.83
-17.8637	-23.6769	66.8
-17.5372	-23.72	66.77
-17.3007	-23.8889	66.74
-17.1605	-23.9355	66.77
-17.0139	-24.0015	66.74
-16.9143	-24.0402	66.75
-16.7655	-24.1219	66.74
-16.5769	-24.2598	66.76
-16.3998	-24.293	66.79
-16.2085	-24.3343	66.77
-16.1055	-24.2551	66.8
-16.0436	-24.2378	66.79
-15.9685	-24.1962	66.77
-15.8465	-24.1794	66.77
-15.7011	-24.1351	66.78
-15.5968	-24.1107	66.79
-15.6089	-24.0939	66.77
-15.6519	-24.1089	66.75
-15.6405	-24.063	66.78
-15.6798	-24.0186	66.79
-15.7646	-23.9066	66.8
-15.8547	-23.7661	66.8
-15.94	-23.6606	66.84
-15.9706	-23.6261	66.82
-16.1413	-23.589	66.8
-16.3341	-23.4274	66.73
-16.4669	-23.2814	66.62
-16.5955	-23.1657	66.59
-16.675	-23.0782	66.64
-16.8525	-22.9478	66.73
-16.9984	-22.7483	66.82
-17.172	-22.5087	66.87
-17.4403	-22.4173	66.83
-17.6245	-22.3063	66.77
-17.7989	-22.2717	66.71
-17.9776	-22.1944	66.75
-18.0962	-22.1198	66.79
-18.2035	-22.032	66.8
-18.3055	-21.9527	66.77
-18.4106	-21.8985	66.76
-18.6189	-21.8639	66.73
-18.8549	-21.8093	66.74
-19.0291	-21.7902	66.78
-19.1219	-21.8564	66.83
-19.1442	-21.7716	66.88
-19.2279	-21.6857	66.85
-19.387	-21.659	66.79
-19.4854	-21.6761	66.73
-19.5643	-21.7082	66.76
-19.5978	-21.8057	66.77
-19.6528	-21.9591	66.8
-19.7494	-22.0264	66.79
-19.7793	-22.0407	66.83
-19.8655	-22.1483	66.84
-19.9884	-22.3364	66.85
-19.9922	-22.5458	66.82
-20.0483	-22.7948	66.81
-20.1256	-22.9999	66.72
-20.1874	-23.2351	66.6
-20.1568	-23.5068	66.57
-20.0438	-23.8395	66.64
-20.0543	-24.1926	66.73
-20.0544	-24.5071	66.87
-20.038	-24.7175	66.89
-20.0454	-24.8582	66.88
-20.0181	-25.0631	66.83
-20.1084	-25.255	66.75
-20.1736	-25.4323	66.76
-20.1827	-25.7066	66.72
-20.0499	-26.1049	66.69
-19.8819	-26.4901	66.71
-19.8408	-26.8391	66.73
-19.749	-27.1687	66.71
-19.6119	-27.5868	66.73
-19.5183	-28.0633	66.76
-19.4081	-28.7269	66.79
-19.233	-29.341	66.77
-19.178	-29.8914	66.73
-19.1789	-30.2576	66.71
-19.1731	-30.5699	66.68
-19.1612	-30.667	66.72
-19.2013	-30.6291	66.69
-19.3014	-30.3645	66.41
-19.4288	-30.1642	66.19
-19.4018	-30.0477	66.36
-19.2651	-30.0505	66.65
-19.0774	-30.0794	66.92
-18.9886	-30.1449	67.11
-18.9287	-30.283	67.21
-18.8122	-30.4207	67.26
-18.6452	-30.5777	67.23
-18.6608	-30.5273	66.91
-18.8045	-30.4098	66.65
-18.8062	-30.3139	66.52
-18.7349	-30.3456	66.52
-18.5852	-30.5713	66.68
-18.4813	-30.8968	66.79
-18.4663	-31.1646	66.83
-18.4408	-31.3201	66.84
-18.3163	-31.421	66.8
-18.2089	-31.6246	66.72
-18.0876	-31.7464	66.71
-18.0509	-31.9328	66.68
-17.911	-32.1752	66.69
-17.773	-32.4856	66.75
-17.4621	-32.8395	66.83
-17.3263	-33.1544	66.9
-17.3875	-33.3641	66.91
-17.4797	-33.2847	66.83
-17.5655	-33.1776	66.82
-17.6799	-33.0153	66.87
-17.7937	-32.7669	66.96
-17.9711	-32.4718	67
-18.1626	-32.2565	66.89
-18.452	-31.9281	66.68
-18.6315	-31.6937	66.47
-18.7936	-31.4474	66.33
-18.8594	-31.0341	66.35
-18.7612	-30.7099	66.54
-18.5482	-30.5177	66.68
-18.4344	-30.4096	66.74
-18.2687	-30.4148	66.78
-18.2196	-30.3478	66.83
-18.1499	-30.1929	66.8
-18.0532	-29.9213	66.78
-17.9489	-29.6996	66.74
-17.7618	-29.47	66.76
-17.6589	-29.4194	66.73
-17.4731	-29.4898	66.75
-17.2809	-29.5595	66.81
-17.1066	-29.5296	66.79
-16.9039	-29.4557	66.79
-16.8176	-29.3293	66.75
-16.8361	-29.0825	66.75
-16.8204	-28.9545	66.73
-16.6759	-28.727	66.75
-16.6333	-28.5129	66.76
-16.5768	-28.3359	66.8
-16.5208	-28.1251	66.8
-16.4912	-27.9548	66.79
-16.4298	-27.754	66.76
-16.2772	-27.5701	66.79
-16.1836	-27.4655	66.81
-15.9905	-27.3541	66.8
-15.7931	-27.307	66.81
-15.4606	-27.3594	66.81
-15.1781	-27.3832	66.79
-14.9689	-27.4172	66.79
-14.8168	-27.4969	66.76
-14.632	-27.5636	66.66
-14.468	-27.5811	66.65
-14.2959	-27.5899	66.68
-14.1444	-27.5005	66.76
-14.0036	-27.4744	66.85
-13.848	-27.4797	66.91
-13.8165	-27.3999	66.88
-13.7631	-27.3793	66.85
-13.7138	-27.4049	66.8
-13.6876	-27.3983	66.8
-13.5263	-27.444	66.79
-13.4353	-27.4857	66.76
-13.4254	-27.5796	66.71
-13.3886	-27.6212	66.67
-13.3697	-27.5903	66.67
-13.4433	-27.4871	66.68
-13.4607	-27.4821	66.73
-13.4784	-27.5077	66.79
-13.4157	-27.5025	66.8
-13.4874	-27.5679	66.8
-13.6396	-27.6065	66.77
-13.8086	-27.5652	66.75
-13.8308	-27.6431	66.75
-13.8094	-27.6506	66.78
-13.8766	-27.7103	66.8
-13.9937	-27.7548	66.82
-14.0907	-27.8079	66.82
-14.1857	-27.8876	66.83
-14.2896	-28.0392	66.81
-14.3802	-28.1292	66.79
-14.5945	-28.248	66.68
-14.7261	-28.4218	66.57
-14.8277	-28.5621	66.55
-14.8903	-28.7102	66.66
-14.9776	-28.8345	66.77
-15.0022	-28.9725	66.85
-15.0652	-29.0366	66.82
-15.0488	-29.145	66.77
-15.0706	-29.3128	66.72
-15.0182	-29.4853	66.7
-14.8855	-29.5837	66.77
-14.7686	-29.6509	66.79
-14.6109	-29.8452	66.75
-14.6754	-29.8994	66.71
-14.8705	-29.889	66.68
-15.1708	-29.8156	66.65
-15.3938	-29.6937	66.73
-15.5467	-29.5179	66.8
-15.7208	-29.2898	66.85
-15.8451	-29.0684	66.82
-16.0253	-28.8045	66.79
-16.2666	-28.5859	66.76
-16.4795	-28.3971	66.72
-16.5194	-28.3027	66.76
-16.5573	-28.27	66.8
-16.63	-28.1839	66.83
-16.6807	-28.1053	66.84
-16.8535	-28.0126	66.84
-16.9599	-27.976	66.82
-17.0571	-27.9976	66.79
-17.1731	-28.1147	66.76
-17.3502	-28.1173	66.67
-17.5999	-28.1334	66.56
-17.7681	-28.1577	66.56
-17.9172	-28.1979	66.67
-18.0881	-28.2541	66.82
-18.236	-28.3065	66.91
-18.4312	-28.2755	66.87
-18.6569	-28.2164	66.81
-18.8988	-28.2173	66.72
-19.0363	-28.3189	66.71
-19.1239	-28.3943	66.73
-19.214	-28.47	66.75
-19.2993	-28.5451	66.74
-19.3799	-28.6054	66.73
-19.4322	-28.7092	66.72
-19.5108	-28.8167	66.74
-19.6551	-28.9845	66.76
-19.6919	-29.088	66.79
-19.7538	-29.2032	66.82
-19.7399	-29.3381	66.81
-19.7505	-29.4611	66.83
-19.7922	-29.6446	66.81
-19.7636	-29.8436	66.79
-19.8079	-30.0278	66.76
-19.7993	-30.1731	66.76
-19.7294	-30.3908	66.76
-19.6491	-30.6974	66.77
-19.6126	-31.0109	66.77
-19.5151	-31.3677	66.78
-19.4437	-31.642	66.79
-19.4994	-31.8355	66.73
-19.4292	-32.0653	66.6
-19.3333	-32.2258	66.56
-19.3375	-32.4035	66.63
-19.2942	-32.5133	66.72
-19.1362	-32.5984	66.82
-18.9846	-32.696	66.83
-18.8913	-32.8302	66.8
-18.7985	-32.9135	66.73
-18.6892	-33.0776	66.7
-18.5546	-33.1516	66.71
-18.3823	-33.2528	66.72
-18.1835	-33.2856	66.71
-18.0458	-33.3508	66.69
-18.0578	-33.4171	66.68
-17.9647	-33.4839	66.71
-17.8025	-33.5341	66.75
-17.6534	-33.5942	66.79
-17.4986	-33.5694	66.79
-17.506	-33.4919	66.75
-17.4186	-33.3755	66.71
-17.3301	-33.3153	66.68
-17.2023	-33.343	66.69
-16.9853	-33.3329	66.76
-16.7734	-33.2356	66.83
-16.6372	-33.1262	66.81
-16.5438	-32.9131	66.8
-16.5421	-32.7537	66.78
-16.4791	-32.6292	66.77
-16.3578	-32.4975	66.78
-16.2073	-32.361	66.78
-16.0872	-32.2305	66.68
-15.9777	-32.1711	66.57
-15.9077	-32.0545	66.56
-15.827	-31.9935	66.63
-15.6209	-31.8585	66.76
-15.5149	-31.6918	66.85
-15.3537	-31.4681	66.84
-15.3142	-31.3598	66.77
-15.3212	-31.2163	66.69
-15.2213	-31.0274	66.7
-15.2139	-30.8444	66.74
-15.0801	-30.7195	66.77
-14.996	-30.5903	66.78
-15.0071	-30.3515	66.77
-15.0689	-30.0728	66.71
-15.1567	-29.904	66.71
-15.2417	-29.6734	66.75
-15.3363	-29.4332	66.8
-15.5213	-29.1642	66.8
-15.6407	-28.8751	66.81
-15.9318	-28.5527	66.78
-16.1682	-28.3594	66.75
-16.4149	-28.106	66.74
-16.6498	-27.8047	66.77
-16.8696	-27.5182	66.81
-17.1229	-27.1595	66.84
-17.3896	-26.8026	66.83
-17.6484	-26.5008	66.83
-17.9906	-26.1903	66.81
-18.3568	-25.8876	66.8
-18.7014	-25.733	66.79
-19.0102	-25.5822	66.74
-19.3125	-25.683	66.66
-19.563	-25.6301	66.68
-19.9946	-25.685	66.71
-20.4657	-25.8273	66.77
-20.8693	-25.9012	66.83
-21.3589	-26.0575	66.79
-21.7801	-26.1876	66.73
-22.0985	-26.3673	66.63
-22.4001	-26.6942	66.63
-22.6509	-27.0078	66.64
-22.9615	-27.357	66.66
-23.261	-27.7576	66.62
-23.2846	-28.1472	66.62
-23.2628	-28.6424	66.66
-23.1647	-29.2344	66.73
-23.1514	-29.816	66.9
-22.9486	-30.3005	67.06
-22.7531	-30.6859	67.23
-22.526	-31.0822	67.28
-22.2429	-31.1845	67.25
-21.919	-31.4025	67.17
-21.5926	-31.4108	67.01
-21.4245	-31.3808	66.85
-21.3097	-31.424	66.77
-21.2102	-31.4781	66.69
-21.1647	-31.5756	66.61
-21.2332	-31.6491	66.54
-21.33	-31.7068	66.42
-21.3415	-31.8395	66.37
-21.3831	-32.058	66.4
-21.4029	-32.2331	66.52
-21.3874	-32.2382	66.51
-21.3181	-32.2863	66.61
-21.3012	-32.3767	66.7
-21.2664	-32.409	66.77
-21.2985	-32.4449	66.79
-21.337	-32.3674	66.82
-21.3595	-32.2127	66.78
-21.4065	-32.1232	66.74
-21.5308	-32.0362	66.69
-21.5477	-32.0345	66.71
-21.4795	-32.0864	66.72
-21.507	-32.1256	66.72
-21.5655	-32.173	66.71
-21.5015	-32.1583	66.7
-21.4263	-32.0528	66.66
-21.4069	-31.9596	66.67
-21.4029	-31.9811	66.72
-21.298	-31.9697	66.76
-21.2269	-31.9648	66.81
-21.1903	-31.8491	66.8
-21.2095	-31.7006	66.74
-21.2418	-31.5192	66.7
-21.2688	-31.3047	66.7
-21.2203	-31.1307	66.76
-21.172	-30.9103	66.8
-21.0987	-30.643	66.82
-21.0653	-30.3695	66.81
-21.0035	-29.9975	66.81
-21.0881	-29.7104	66.78
-21.0925	-29.3921	66.79
-21.1027	-29.2013	66.79
-21.1217	-29.0275	66.79
-21.1379	-28.8346	66.76
-21.1396	-28.6391	66.66
-21.0111	-28.5195	66.64
-20.9385	-28.4602	66.7
-20.9313	-28.3564	66.78
-20.8915	-28.3091	66.84
-20.8759	-28.259	66.85
-20.9231	-28.1442	66.86
-20.9936	-28.0677	66.84
-21.0308	-27.9762	66.78
-21.0545	-27.7989	66.82
-21.1278	-27.6034	66.81
-21.2274	-27.3799	66.78
-21.2957	-27.2264	66.76
-21.3047	-27.1279	66.77
-21.4143	-26.8996	66.77
-21.4717	-26.8047	66.8
-21.5529	-26.7057	66.82
-21.5908	-26.6949	66.79
-21.6478	-26.6999	66.78
-21.7384	-26.7115	66.77
-21.8121	-26.7596	66.75
-21.8372	-26.8887	66.74
-21.8458	-27.0147	66.78
-21.8652	-27.2025	66.81
-21.8766	-27.4078	66.83
-22.0042	-27.5844	66.83
-22.0535	-27.8001	66.85
-22.0927	-28.0773	66.87
-22.0791	-28.3215	66.89
-22.1679	-28.5383	66.85
-22.3046	-28.8128	66.79
-22.3594	-29.0768	66.71
-22.4407	-29.4436	66.61
-22.5655	-29.7635	66.61
-22.6394	-30.1427	66.65
-22.7741	-30.4953	66.75
-22.9217	-30.8953	66.8
-22.9991	-31.2441	66.83
-23.2509	-31.6762	66.8
-23.5124	-32.0364	66.76
-23.6959	-32.4034	66.7
-23.7602	-32.791	66.72
-23.9552	-33.2735	66.78
-24.0832	-33.6456	66.85
-24.1876	-34.0148	66.99
-24.2582	-34.3252	67.12
-24.3081	-34.8922	67.23
-24.366	-35.1856	67.24
-24.5575	-35.16	67.09
-24.5743	-35.075	66.99
-24.6627	-34.8536	66.82
-24.7248	-34.524	66.58
-24.675	-34.1021	66.44
-24.6643	-33.8247	66.26
-24.7092	-33.375	66.22
-24.7877	-32.977	66.16
-25.0636	-32.7222	66.22
-25.1763	-32.6203	66.36
-25.1738	-32.6164	66.65
-25.2446	-32.6256	66.82
-25.4129	-32.3886	66.82
-25.5994	-32.0948	66.74
-25.6053	-31.8834	66.67
-25.5899	-31.5958	66.6
-25.5988	-31.4918	66.56
-25.6214	-31.4706	66.62
-25.655	-31.5171	66.71
-25.6631	-31.6384	66.81
-25.6323	-31.6152	66.88
-25.6891	-31.4157	66.9
-25.6855	-31.1583	66.89
-25.6624	-30.8298	66.85
-25.7211	-30.6071	66.76
-25.745	-30.2993	66.75
-25.7521	-30.0221	66.72
-25.8524	-29.7565	66.74
-25.9488	-29.4978	66.75
-25.9376	-29.22	66.74
-25.8458	-28.8989	66.73
-25.8082	-28.4425	66.78
-25.7779	-27.9312	66.78
-25.7769	-27.422	66.74
-25.7947	-26.9548	66.73
inclinaison X	inclinaison Y
0.6315	0.2659
0.7313	0.1662
0.7645	0.1662
0.6648	0.1662
0.7313	0.1662
0.6648	0.2659
0.698	0.1994
0.698	0.1662
0.4653	0.133
0.4986	0.4986
0.831	0.6648
0.8975	0.4321
0.831	0.2327
0.698	0.133
0.8975	0.133
0.9639	0.3656
0.9307	0.4986
0.9307	0.5318
0.9972	0.2659
0.8642	0.1994
0.7977	0.2991
0.7645	0.2659
0.8642	0.2659
0.8642	0.3989
0.8642	0.3989
0.8975	0.2659
0.8642	0.3324
0.7645	0.2659
0.8642	0.1662
0.7977	0.2659
0.8642	0.0997
0.7645	0.1994
0.7977	0.1994
0.8642	0.1994
0.831	0.2659
0.8642	0.2327
0.8642	0.1662
0.8642	0.2327
0.831	0.1994
0.7645	0.2659
0.831	0.0665
0.8642	0.0332
0.7313	0.3656
0.9307	0.5983
1.0304	0.3324
0.9307	0.133
0.698	0.0665
0.831	0
0.831	0.133
0.9307	0.2991
0.9972	0.0997
0.831	0.1662
0.7977	0.2327
0.7977	0.0997
0.8642	0.133
0.8975	0.1662
0.8642	0.133
0.8975	0.1994
0.8975	0.1662
0.8975	0.3324
0.8975	0.2327
0.9307	0.2327
0.8975	0.1994
0.8975	0.1662
0.8975	0.0332
0.831	0.1662
0.831	0.1662
0.8642	0.2991
0.9307	0.1662
0.9307	0.1662
0.8642	0.133
0.831	0.1994
0.831	0.133
1.0304	0.2991
1.0969	0.3656
0.9639	0.3656
0.8642	0.1662
0.7977	0.133
0.8975	0.1994
1.1302	0.1662
1.0637	0.3656
0.9639	0.2659
0.831	0.2659
0.8975	0.1662
1.0637	0.133
1.0304	0.2327
0.9639	0.3656
0.9307	0.1994
0.9639	0.1994
0.9639	0.1994
0.9639	0.2327
0.9639	0.1994
0.8975	0.1994
0.9972	0.2991
0.9307	0.1994
0.9639	0.2991
0.8975	0.2991
0.9972	0.2659
1.0304	0.2327
0.9639	0.2659
0.9972	0.1994
0.9639	0.1662
0.9307	0.2659
0.9639	0.2659
0.9307	0.2659
0.9972	0.0997
0.9639	0.1994
0.9639	0.3324
1.0304	0.3989
1.0304	0.3324
0.8975	0.3656
0.9639	0.3989
0.9972	0.2991
0.9972	0.2991
0.8975	0.2659
0.9307	0.1662
0.9639	0.3324
0.9972	0.4653
1.1302	0.4653
0.9972	0.3656
0.9639	0.2327
0.9639	0.3324
1.0637	0.2659
1.0304	0.4986
1.0304	0.2327
0.9307	0.2659
0.9972	0.1994
1.0304	0.2991
1.0304	0.3656
0.9972	0.2991
0.9972	0.3324
1.0304	0.3324
0.9639	0.2327
0.8975	0.2659
0.8975	0.2659
1.0969	0.4653
1.0637	0.2991
0.9972	0.2327
0.9307	0.2991
0.9972	0.3324
1.0304	0.3324
1.0969	0.3656
1.1302	0.2991
0.9972	0.3989
0.9972	0.3324
1.0304	0.2991
1.1634	0.3324
1.0637	0.4653
1.0304	0.2659
0.9307	0.3324
1.0304	0.2327
1.1302	0.2659
1.0304	0.3989
1.0304	0.3656
0.9972	0.2659
1.0304	0.2991
1.0637	0.2991
1.0969	0.2659
1.0637	0.3989
1.1302	0.4321
1.0969	0.3989
1.0969	0.3324
1.0304	0.3656
1.1634	0.2659
1.1967	0.2659
1.1302	0.5318
1.0969	0.3989
1.1302	0.2327
1.3296	0.2991
1.3961	0.3656
1.3961	0.3324
1.3296	0.5318
1.2964	0.4321
1.2964	0.3656
1.4959	0.3324
1.6289	0.2659
1.4626	0.1994
1.4294	0.4321
1.4959	0.4986
1.5956	0.2327
1.5291	0.3324
1.3629	0.3656
1.3629	0.2991
1.4959	0.3989
1.5624	0.3989
1.3961	0.3324
1.3296	0.2659
1.3961	0.3989
1.4959	0.3989
1.5291	0.3656
1.3961	0.3989
1.3296	0.2991
1.4626	0.3656
1.5291	0.5318
1.3961	0.4653
1.4294	0.3656
1.2631	0.2659
1.3629	0.2659
1.4626	0.3656
1.4959	0.4321
1.3629	0.2327
1.4959	0.1662
1.4294	0.2991
1.3296	0.5983
1.3961	0.6648
1.5624	0.2991
1.4959	0.0997
1.3629	0.1994
1.2964	0.3656
1.4626	0.4986
1.4959	0.3656
1.4294	0.2659
1.3629	0.4653
1.4294	0.3989
1.4626	0.3324
1.5291	0.3656
1.3961	0.3989
1.3629	0.3324
1.3961	0.3656
1.4294	0.3989
1.4294	0.3989
1.4294	0.4321
1.3961	0.3989
1.4626	0.3656
1.4294	0.3324
1.4626	0.3656
1.3961	0.4321
1.4959	0.3324
1.3961	0.3656
1.3629	0.3324
1.4959	0.3656
1.3629	0.2327
1.3961	0.5318
1.4626	0.4321
1.4959	0.5318
1.3629	0.4653
1.3961	0.4321
1.3629	0.4986
1.2631	0.7313
1.3629	0.5318
1.4294	0.4986
1.4294	0.4653
1.2631	0.4653
1.2299	0.5983
1.4294	0.5651
1.3961	0.4321
1.2299	0.5983
1.2631	0.5983
1.3296	0.4986
1.3296	0.5983
1.2964	0.5318
1.2964	0.4653
1.3629	0.4986
1.3961	0.6648
1.2299	0.5983
1.2631	0.5983
1.3296	0.5651
1.4294	0.4653
1.2631	0.5983
1.2631	0.6315
1.3296	0.5318
1.3629	0.4986
1.2964	0.5318
1.2964	0.5318
1.2631	0.6315
1.3629	0.5983
1.2631	0.5983
1.3296	0.4986
1.3296	0.5318
1.3296	0.5983
1.4294	0.5318
1.2964	0.5651
1.3296	0.4986
1.2631	0.5318
1.2299	0.4986
1.3296	0.5651
1.3629	0.4653
1.2964	0.4653
1.1967	0.4321
1.5624	0.4653
1.6289	0.6648
1.5956	0.698
1.4294	0.6648
1.3296	0.7313
1.4294	0.4986
1.6621	0.5318
1.5956	0.7645
1.4959	0.6315
1.4959	0.5983
1.5624	0.4986
1.4626	0.5983
1.5291	0.7313
1.4959	0.5983
1.5624	0.5318
1.4959	0.5318
1.4626	0.5983
1.4959	0.5983
1.5624	0.5318
1.5624	0.4986
1.9282	1.0304
1.9614	1.0304
1.8284	0.698
1.6621	0.4653
1.7286	0.4321
1.7619	0.7313
