# Supplementary material for: Postural Control Can Be Well Maintained by Healthy, Young Adults in Difficult Visual Task, Even in Sway-Referenced Dynamic Conditions
Source: PLoS One. 2016 Oct 13;11(10):e0164400. doi: 10.1371/journal.pone.0164400 (PMC5063355; doi:10.1371/journal.pone.0164400)
Supplement: S2 File — (ZIP) [file pone.0164400.s002.zip › DATA_FRAMIRAL/S01A_SEARCH_MOBILE_I6.xls]

## Sheet: S01_MTT_201503251406_
gravite X	gravite Y	Poids
-10.0261	-33.7433	66.69
-9.9361	-33.4946	66.62
-9.9454	-33.1481	66.59
-9.9329	-32.7701	66.66
-9.8546	-32.3643	66.8
-9.8209	-31.9407	66.86
-9.7342	-31.4748	66.93
-9.6471	-30.9677	66.95
-9.5973	-30.3753	66.93
-9.47	-29.8163	67.05
-9.4835	-29.1905	67.11
-9.4695	-28.66	67.12
-9.4551	-27.9897	67.11
-9.4643	-27.2312	66.95
-9.4704	-26.5191	66.79
-9.4084	-25.9257	66.68
-9.3989	-25.4993	66.51
-9.2936	-25.1048	66.47
-9.2287	-24.6758	66.43
-9.2582	-24.5048	66.47
-9.2395	-24.3366	66.58
-9.3247	-24.3914	66.73
-9.4924	-24.556	66.85
-9.6853	-24.8347	66.94
-9.9108	-25.0182	67.01
-10.1195	-25.1972	67.06
-10.1632	-25.2712	67.01
-10.3298	-25.4429	66.89
-10.491	-25.7339	66.81
-10.5127	-26.055	66.73
-10.4652	-26.4838	66.69
-10.576	-26.8483	66.67
-10.7532	-27.3717	66.72
-10.6966	-27.9659	66.78
-10.6131	-28.4883	66.87
-10.4804	-28.9853	66.87
-10.2185	-29.4533	66.9
-9.9754	-29.7122	66.84
-9.7612	-29.9198	66.81
-9.6047	-30.1426	66.77
-9.436	-30.4231	66.76
-9.3212	-30.6954	66.77
-9.1766	-30.9921	66.77
-9.0169	-31.2061	66.75
-8.8345	-31.3133	66.71
-8.6731	-31.3259	66.65
-8.4857	-31.2233	66.61
-8.2766	-31.1806	66.66
-8.1703	-31.2419	66.7
-8.0195	-31.2259	66.81
-7.8612	-31.2151	66.91
-7.7928	-31.233	67.02
-7.7182	-31.285	67.09
-7.6753	-31.3406	67.13
-7.5937	-31.2986	67.13
-7.5349	-31.2052	66.92
-7.4639	-31.1163	66.74
-7.5792	-31.1914	66.68
-7.7142	-31.3157	66.64
-7.7271	-31.475	66.62
-7.7141	-31.6659	66.67
-7.736	-31.8758	66.73
-7.8476	-32.0373	66.77
-7.8804	-32.0685	66.81
-7.8261	-32.1026	66.83
-7.7839	-32.0334	66.84
-7.7906	-32.0532	66.81
-7.867	-32.0984	66.76
-7.8755	-32.1478	66.75
-7.8649	-32.0849	66.75
-7.799	-31.9566	66.8
-7.7517	-31.7988	66.83
-7.6792	-31.7445	66.81
-7.7053	-31.6256	66.78
-7.7585	-31.6162	66.74
-7.869	-31.6044	66.8
-7.9782	-31.6673	66.79
-8.0108	-31.5746	66.84
-8.075	-31.4637	66.8
-8.0731	-31.3745	66.79
-8.1805	-31.3094	66.81
-8.2172	-31.1684	66.82
-8.2389	-31.0787	66.83
-8.2883	-30.9767	66.86
-8.3365	-30.9019	66.86
-8.3658	-30.824	66.84
-8.3795	-30.7269	66.82
-8.3897	-30.5382	66.74
-8.4312	-30.2706	66.69
-8.5186	-30.0665	66.69
-8.562	-29.8087	66.74
-8.5734	-29.5102	66.84
-8.6264	-29.1519	66.91
-8.6372	-28.7658	66.93
-8.6541	-28.3602	66.92
-8.694	-28.0879	66.85
-8.7609	-27.7477	66.84
-8.8255	-27.4581	66.84
-8.8429	-27.1704	66.83
-8.7554	-27.0055	66.85
-8.7138	-26.8915	66.85
-8.7337	-26.8847	66.84
-8.8105	-26.8745	66.86
-8.958	-26.7012	66.89
-9.1165	-26.5574	66.94
-9.2771	-26.5331	67
-9.4023	-26.536	67.04
-9.6019	-26.662	67.03
-9.7329	-26.7646	66.97
-9.847	-26.8761	66.87
-9.9475	-26.9977	66.75
-9.9303	-27.096	66.65
-10.0173	-27.1865	66.59
-10.0464	-27.3617	66.67
-10.0381	-27.6631	66.83
-9.9807	-28.001	66.93
-9.8704	-28.2517	66.88
-9.836	-28.4858	66.8
-9.8413	-28.6722	66.7
-9.8633	-28.7528	66.71
-9.8592	-28.8036	66.79
-9.8414	-28.879	66.86
-9.812	-28.9472	66.9
-9.8535	-29.0748	66.9
-9.8627	-29.1907	66.86
-9.9417	-29.2804	66.85
-9.9482	-29.3229	66.83
-9.9534	-29.381	66.77
-9.9971	-29.418	66.78
-10.0346	-29.3637	66.75
-10.0442	-29.4102	66.76
-10.0933	-29.3926	66.79
-10.1332	-29.3529	66.82
-10.2374	-29.2682	66.81
-10.2519	-29.2385	66.83
-10.2935	-29.2666	66.83
-10.2897	-29.3324	66.81
-10.3004	-29.3065	66.81
-10.317	-29.3448	66.82
-10.2771	-29.3765	66.81
-10.2671	-29.4619	66.83
-10.2389	-29.5438	66.89
-10.2963	-29.6635	66.88
-10.385	-29.8212	66.86
-10.4252	-29.9943	66.81
-10.4167	-30.1804	66.71
-10.4722	-30.4244	66.64
-10.4721	-30.6294	66.66
-10.5323	-30.8336	66.7
-10.5415	-31.107	66.83
-10.5829	-31.3657	66.87
-10.5876	-31.6302	66.91
-10.7004	-31.849	66.85
-10.8033	-32.1019	66.81
-10.9736	-32.2584	66.82
-11.1161	-32.4585	66.77
-11.182	-32.484	66.78
-11.2235	-32.4509	66.75
-11.243	-32.3249	66.78
-11.2463	-32.1965	66.78
-11.2455	-32.1145	66.81
-11.2081	-31.9504	66.82
-11.2227	-31.8153	66.82
-11.1991	-31.6484	66.81
-11.1955	-31.5285	66.81
-11.2063	-31.3624	66.82
-11.1586	-31.1837	66.84
-11.1374	-31.0228	66.84
-11.1061	-30.8205	66.85
-11.1114	-30.5257	66.92
-11.0111	-30.2376	66.92
-10.9692	-30.0481	66.88
-10.8493	-29.8309	66.81
-10.7136	-29.6156	66.7
-10.5051	-29.3935	66.65
-10.4065	-29.1162	66.68
-10.3502	-28.8408	66.74
-10.2955	-28.5968	66.84
-10.2283	-28.3944	66.92
-10.1363	-28.2581	66.96
-9.9867	-27.951	66.99
-9.9314	-27.709	66.92
-9.8746	-27.4555	66.85
-9.7788	-27.1901	66.84
-9.6614	-26.8281	66.84
-9.4883	-26.532	66.88
-9.3552	-26.2777	66.87
-9.1666	-26.0601	66.86
-9.0735	-25.8363	66.86
-8.9373	-25.6423	66.85
-8.8736	-25.5356	66.88
-8.8639	-25.4365	66.9
-8.8043	-25.3214	66.9
-8.866	-25.2509	66.89
-8.9049	-25.2478	66.88
-9.0056	-25.2977	66.85
-9.1586	-25.3937	66.88
-9.154	-25.6305	66.91
-9.1602	-25.8427	66.91
-9.2269	-26.1148	66.88
-9.3445	-26.3786	66.86
-9.4817	-26.7115	66.78
-9.5879	-27.1099	66.71
-9.6837	-27.5025	66.71
-9.799	-27.9133	66.73
-9.7866	-28.3231	66.81
-9.9073	-28.7136	66.85
-9.9901	-29.152	66.86
-10.0758	-29.5295	66.88
-10.2388	-29.9421	66.85
-10.4866	-30.2717	66.82
-10.7926	-30.6327	66.8
-11.0013	-30.8303	66.78
-11.1705	-30.9084	66.8
-11.3325	-30.9573	66.79
-11.5837	-31.0648	66.77
-11.8444	-31.0404	66.78
-12.0385	-31.0977	66.79
-12.1748	-31.097	66.8
-12.2826	-31.1697	66.82
-12.3875	-31.2229	66.8
-12.493	-31.2439	66.8
-12.6273	-31.2643	66.78
-12.7311	-31.2012	66.77
-12.8791	-31.1264	66.79
-13.0058	-31.0845	66.83
-13.1395	-31.0371	66.86
-13.3403	-31.0701	66.83
-13.4905	-31.1175	66.83
-13.6389	-31.2265	66.76
-13.7188	-31.2873	66.68
-13.7871	-31.3006	66.65
-13.9514	-31.2557	66.7
-14.0936	-31.1868	66.79
-14.1287	-31.1749	66.88
-14.1617	-31.1972	66.92
-14.1636	-31.222	66.94
-14.1628	-31.34	66.98
-14.1364	-31.4542	67
-14.0248	-31.5657	66.96
-13.9467	-31.6094	66.8
-13.7982	-31.7012	66.68
-13.6791	-31.8523	66.58
-13.5511	-31.8137	66.5
-13.4992	-31.8583	66.46
-13.484	-31.9306	66.52
-13.4917	-31.9922	66.73
-13.5188	-32.0664	66.89
-13.5233	-32.0432	66.93
-13.5889	-32.0667	66.9
-13.6443	-32.0203	66.81
-13.6763	-31.9867	66.74
-13.7574	-31.9264	66.73
-13.8121	-31.9367	66.8
-13.8102	-31.905	66.9
-13.8047	-31.8599	66.91
-13.8543	-31.8534	66.89
-13.9304	-31.7385	66.79
-13.9558	-31.7082	66.67
-14.0127	-31.5718	66.63
-14.0802	-31.4388	66.65
-14.1588	-31.3177	66.73
-14.2154	-31.2107	66.82
-14.2535	-31.0519	66.89
-14.2787	-30.8751	66.9
-14.2647	-30.8378	66.88
-14.3396	-30.8073	66.83
-14.4487	-30.673	66.79
-14.5376	-30.4611	66.75
-14.564	-30.3518	66.75
-14.5624	-30.239	66.81
-14.5932	-30.0616	66.83
-14.6461	-29.8886	66.81
-14.748	-29.6892	66.78
-14.7545	-29.5434	66.79
-14.8559	-29.3431	66.82
-14.9775	-29.1089	66.84
-15.0793	-28.938	66.86
-15.1516	-28.7722	66.85
-15.1849	-28.6111	66.84
-15.2906	-28.4202	66.86
-15.3509	-28.1849	66.85
-15.4371	-27.9382	66.9
-15.555	-27.8144	66.93
-15.6433	-27.6541	66.92
-15.6667	-27.6144	66.89
-15.7265	-27.5007	66.84
-15.833	-27.3058	66.71
-15.8679	-27.1488	66.64
-15.8883	-27.0218	66.65
-15.9082	-26.9437	66.74
-15.9539	-26.7903	66.86
-16.0027	-26.6215	66.92
-16.105	-26.4381	66.91
-16.1227	-26.2271	66.88
-16.2127	-26.0369	66.84
-16.3542	-25.8783	66.8
-16.4354	-25.7553	66.79
-16.5295	-25.6605	66.81
-16.6217	-25.6184	66.84
-16.7174	-25.5775	66.85
-16.7715	-25.6401	66.83
-16.8694	-25.6366	66.83
-16.9346	-25.7932	66.79
-16.9981	-25.8264	66.79
-17.0831	-25.8648	66.79
-17.1347	-25.9303	66.78
-17.1874	-26.0941	66.78
-17.2197	-26.2405	66.81
-17.2055	-26.4597	66.85
-17.2428	-26.6702	66.89
-17.2371	-26.9014	66.88
-17.2855	-27.2287	66.89
-17.2602	-27.5388	66.91
-17.2679	-27.9078	66.92
-17.3515	-28.2011	66.88
-17.461	-28.4701	66.77
-17.4895	-28.8067	66.63
-17.4675	-29.1464	66.6
-17.4155	-29.5239	66.7
-17.3127	-29.9354	66.85
-17.1672	-30.2873	67
-17.1096	-30.6562	66.99
-17.0349	-31.005	66.92
-16.9413	-31.3853	66.84
-16.9172	-31.7185	66.78
-16.9546	-32.0712	66.73
-16.9221	-32.3863	66.69
-16.8771	-32.5488	66.65
-16.8563	-32.6146	66.63
-16.9382	-32.6654	66.59
-17.0091	-32.6985	66.57
-17.0775	-32.7406	66.68
-17.2028	-32.8618	66.79
-17.3068	-32.984	66.85
-17.4252	-33.0417	66.86
-17.6003	-33.0122	66.8
-17.7588	-32.8392	66.76
-17.9022	-32.7063	66.76
-18.0388	-32.6464	66.77
-18.1797	-32.6151	66.8
-18.3538	-32.6305	66.84
-18.4988	-32.5388	66.87
-18.7275	-32.3903	66.85
-18.9434	-32.3096	66.8
-19.0791	-32.1659	66.79
-19.1606	-32.0324	66.75
-19.2165	-31.9276	66.73
-19.2726	-31.8027	66.78
-19.4073	-31.6372	66.79
-19.5366	-31.4861	66.8
-19.7221	-31.3589	66.75
-19.8534	-31.3177	66.72
-19.887	-31.2352	66.72
-20.0426	-31.2373	66.68
-20.2352	-31.1461	66.69
-20.3687	-31.0727	66.72
-20.49	-30.9709	66.75
-20.604	-30.8892	66.81
-20.7189	-30.8112	66.82
-20.9118	-30.713	66.78
-21.131	-30.5479	66.79
-21.3033	-30.3709	66.78
-21.5085	-30.1786	66.77
-21.7194	-29.9274	66.79
-21.916	-29.7114	66.8
-22.1133	-29.5595	66.79
-22.2233	-29.4956	66.79
-22.2838	-29.5217	66.82
-22.39	-29.5669	66.82
-22.3969	-29.403	66.87
-22.385	-29.208	66.87
-22.3139	-29.055	66.85
-22.3131	-28.924	66.83
-22.3195	-28.8422	66.82
-22.2049	-28.7522	66.77
-22.0803	-28.608	66.73
-21.9713	-28.417	66.71
-21.7882	-28.2852	66.74
-21.7056	-28.0054	66.81
-21.5991	-27.6999	66.85
-21.5007	-27.422	66.87
-21.3638	-27.2175	66.86
-21.1433	-27.1706	66.88
-20.9777	-27.0165	66.83
-20.9066	-26.8585	66.82
-20.8534	-26.6883	66.79
-20.783	-26.5112	66.8
-20.6625	-26.36	66.82
-20.4785	-26.2027	66.83
-20.4024	-26.1575	66.83
-20.3103	-26.0157	66.84
-20.2445	-25.8683	66.84
-20.2135	-25.7207	66.85
-20.125	-25.6878	66.85
-20.0713	-25.645	66.83
-20.0657	-25.5078	66.83
-20.0563	-25.3664	66.8
-20.1126	-25.3204	66.81
-20.1623	-25.3458	66.83
-20.1975	-25.3809	66.87
-20.1936	-25.4244	66.9
-20.1733	-25.5778	66.92
-20.1871	-25.7131	66.88
-20.2479	-25.9408	66.83
-20.2236	-26.1427	66.81
-20.1692	-26.2993	66.71
-20.1374	-26.5787	66.67
-20.097	-26.8485	66.68
-20.0399	-27.1349	66.75
-19.9277	-27.3848	66.83
-19.8617	-27.6307	66.86
-19.8761	-27.7866	66.86
-19.8195	-27.9856	66.87
-19.8691	-28.1936	66.82
-19.854	-28.452	66.78
-19.8368	-28.784	66.76
-19.7668	-29.1155	66.76
-19.7651	-29.4682	66.76
-19.806	-29.7688	66.77
-19.863	-30.1168	66.75
-19.8884	-30.3802	66.78
-19.8424	-30.6659	66.78
-19.9032	-30.8632	66.8
-19.9204	-31.0664	66.81
-20.0568	-31.2647	66.79
-20.2589	-31.4347	66.77
-20.5872	-31.6405	66.72
-20.7872	-31.8992	66.7
-20.9395	-32.188	66.73
-21.065	-32.4895	66.79
-21.2037	-32.7677	66.83
-21.3895	-33.0534	66.78
-21.5785	-33.26	66.79
-21.6064	-33.4667	66.81
-21.5582	-33.6304	66.88
-21.4516	-33.7786	66.93
-21.301	-33.9084	66.94
-21.1742	-34.0795	66.87
-21.054	-34.2826	66.83
-20.9366	-34.4793	66.76
-20.7797	-34.63	66.7
-20.556	-34.8762	66.66
-20.424	-35.1116	66.62
-20.2584	-35.2187	66.6
-20.1145	-35.1115	66.6
-20.1056	-34.9095	66.55
-20.1371	-34.7653	66.6
-20.0843	-34.6581	66.7
-20.0274	-34.5455	66.75
-20.041	-34.4264	66.74
-20.0725	-34.1381	66.74
-20.1363	-33.7371	66.73
-20.1681	-33.36	66.72
-20.1614	-33.0986	66.73
-20.2786	-32.9188	66.74
-20.413	-32.7422	66.75
-20.4579	-32.5504	66.75
-20.5055	-32.4191	66.77
-20.6727	-32.4152	66.73
-20.8506	-32.3727	66.73
-20.9639	-32.3071	66.72
-21.1278	-32.2219	66.73
-21.313	-32.1927	66.74
-21.5447	-32.202	66.76
-21.7293	-32.162	66.77
-21.8195	-32.1186	66.79
-21.9575	-32.1048	66.78
-22.1362	-32.0415	66.79
-22.3233	-32.1022	66.81
-22.5632	-32.1882	66.77
-22.7729	-32.2344	66.75
-22.9528	-32.2704	66.65
-23.214	-32.1983	66.59
-23.3921	-32.2021	66.61
-23.4847	-32.1389	66.73
-23.5975	-32.0919	66.88
-23.7634	-32.0787	66.98
-23.9705	-32.0554	67
-24.0721	-32.0553	66.98
-24.2538	-32.153	66.87
-24.5704	-32.1812	66.82
-24.7626	-32.3199	66.84
-24.8534	-32.5028	66.85
-24.8353	-32.5868	66.82
-24.7549	-32.6657	66.72
-24.6279	-32.7091	66.6
-24.5464	-32.6848	66.48
-24.5465	-32.6124	66.42
-24.6353	-32.6489	66.42
-24.7344	-32.7442	66.44
-24.8738	-32.8291	66.46
-24.9741	-32.9694	66.54
-25.0592	-33.1089	66.68
-25.3417	-33.2511	66.77
-25.6692	-33.4174	66.77
-25.8997	-33.5943	66.72
-26.108	-33.8916	66.61
-26.3363	-34.2009	66.42
-26.3073	-34.7261	66.07
-26.1366	-34.7983	65.91
-25.9711	-34.8244	66.6
-25.6804	-35.5449	66.9
-25.7891	-35.6735	67.07
-26.0976	-36.0009	67.19
-26.9132	-35.755	66.88
-27.6801	-35.6898	66.54
-28.2703	-35.8864	66.55
-28.5447	-36.0402	66.73
-28.8112	-35.8795	67.03
-28.9859	-35.9341	67.22
-29.0458	-35.6822	67.23
-29.3235	-35.1378	66.99
-29.6126	-34.7058	66.93
-29.9724	-34.4697	66.86
-30.4053	-34.4794	66.79
-30.7647	-34.133	66.64
-31.0654	-33.8315	66.71
-31.5752	-33.6103	66.74
-31.9877	-33.4143	66.72
-32.327	-33.274	66.71
-32.914	-33.1852	66.65
-33.5529	-32.9535	66.62
-34.0221	-32.8338	66.61
-34.1315	-32.6429	66.58
-34.2184	-32.5092	66.59
-34.2101	-32.5756	66.64
-34.2016	-32.6248	66.55
-34.3722	-32.4543	66.36
-34.5489	-32.4183	66.35
-34.5348	-32.3914	66.38
-34.4057	-32.3831	66.46
-34.3074	-32.5337	66.63
-34.2827	-32.6018	66.71
-34.1865	-32.5161	66.67
-34.2621	-32.3759	66.68
-34.3024	-32.1563	66.69
-34.2644	-32.0365	66.71
-34.0054	-31.9726	66.77
-33.7185	-31.9145	66.79
-33.5387	-31.9307	66.75
-33.411	-31.8102	66.69
-33.1417	-31.4803	66.63
-32.7134	-31.2689	66.61
-32.2151	-31.1678	66.62
-31.8407	-31.0213	66.64
-31.7382	-30.7952	66.54
-31.661	-30.5336	66.45
-31.4386	-30.4758	66.49
-31.3555	-30.4983	66.54
-31.386	-30.5017	66.55
-31.5033	-30.418	66.6
-31.5159	-30.2656	66.73
-31.4982	-30.3027	66.78
-31.4956	-30.3153	66.86
-31.4887	-30.4014	66.96
-31.4774	-30.4883	67.01
-31.2819	-30.4985	67.02
-31.0774	-30.4277	66.98
-30.756	-30.4436	66.89
-30.3556	-30.4643	66.72
-30.0203	-30.4261	66.62
-29.8013	-30.4292	66.64
-29.3975	-30.5152	66.71
-29.0267	-30.7308	66.75
-28.6742	-30.9005	66.75
-28.4114	-30.9454	66.68
-28.158	-30.8543	66.58
-27.9675	-30.7302	66.54
-27.8734	-30.6667	66.54
-28.0242	-30.5441	66.47
-28.0741	-30.4571	66.45
-28.0151	-30.4507	66.56
-27.9732	-30.6029	66.75
-27.9599	-30.7358	66.85
-28.0422	-30.8386	66.84
-28.0665	-30.9465	66.87
-27.9511	-31.0793	66.88
-27.7758	-31.22	66.85
-27.7012	-31.3248	66.72
-27.5886	-31.3396	66.65
-27.4845	-31.447	66.58
-27.3746	-31.5793	66.59
-27.0726	-31.7597	66.63
-26.79	-31.9266	66.71
-26.5215	-32.0478	66.81
-26.3498	-32.1923	66.76
-26.0917	-32.2992	66.71
-25.9467	-32.4044	66.71
-25.7904	-32.5493	66.71
-25.6874	-32.7105	66.72
-25.661	-32.8988	66.74
-25.6932	-33.0818	66.72
-25.6356	-33.2196	66.68
-25.5529	-33.4154	66.61
-25.4504	-33.5551	66.61
-25.3786	-33.7246	66.62
-25.2432	-33.883	66.65
-25.1264	-34.056	66.7
-25.038	-34.1818	66.74
-25.0099	-34.2634	66.71
-24.8818	-34.3016	66.67
-24.6877	-34.4142	66.67
-24.489	-34.458	66.72
-24.2152	-34.4374	66.75
-24.0673	-34.3637	66.72
-24.0112	-34.3466	66.69
-23.897	-34.3629	66.62
-23.8496	-34.4379	66.54
-23.7623	-34.5479	66.52
-23.6276	-34.698	66.54
-23.6401	-34.7672	66.56
-23.7772	-34.791	66.6
-23.816	-34.8018	66.62
-23.8171	-34.7856	66.72
-23.7711	-35.0059	66.86
-23.6556	-35.0622	66.86
-23.7275	-35.042	66.82
-23.7032	-34.9363	66.85
-23.7069	-34.7277	66.82
-23.6477	-34.4806	66.77
-23.6309	-34.1724	66.68
-23.6943	-33.9269	66.62
-23.7155	-33.7182	66.62
-23.6904	-33.4778	66.67
-23.7236	-33.2992	66.75
-23.7462	-33.1434	66.78
-23.7002	-33.0195	66.79
-23.8084	-32.8493	66.76
-23.9139	-32.6479	66.72
-24.0408	-32.4411	66.7
-24.0209	-32.3236	66.7
-24.0337	-32.247	66.7
-23.9947	-32.1584	66.72
-23.9809	-32.0152	66.77
-23.9994	-31.9776	66.81
-24.0151	-31.9224	66.84
-24.0782	-31.9191	66.81
-24.1163	-31.929	66.73
-24.0681	-31.8893	66.57
-24.1174	-31.8102	66.52
-24.1113	-31.7889	66.58
-24.0068	-31.7769	66.72
-23.983	-31.7306	66.84
-24.0463	-31.6601	66.87
-24.1419	-31.6111	66.77
-24.2379	-31.4863	66.73
-24.3703	-31.3855	66.64
-24.5053	-31.3369	66.66
-24.604	-31.3715	66.71
-24.7203	-31.3493	66.74
-24.8486	-31.2994	66.73
-24.9216	-31.2832	66.71
-25.0804	-31.2062	66.7
-25.2783	-31.2127	66.68
-25.5024	-31.2392	66.66
-25.6257	-31.3025	66.63
-25.7438	-31.429	66.61
-25.852	-31.5034	66.63
-25.9404	-31.586	66.64
-26.0287	-31.5656	66.73
-25.9938	-31.5197	66.85
-26.0797	-31.5075	66.86
-26.21	-31.4657	66.88
-26.3433	-31.4187	66.89
-26.5161	-31.3443	66.88
-26.7601	-31.3199	66.84
-27.0545	-31.309	66.78
-27.2553	-31.2874	66.69
-27.5212	-31.3208	66.6
-27.8678	-31.2387	66.58
-28.1402	-31.1848	66.6
-28.2986	-31.2127	66.63
-28.4216	-31.2452	66.67
-28.5361	-31.1671	66.67
-28.7144	-31.0797	66.62
-28.808	-30.9952	66.64
-28.8832	-30.986	66.66
-28.7176	-31.0211	66.75
-28.5636	-31.0043	66.85
-28.5004	-30.9298	66.9
-28.4484	-30.834	66.88
-28.3327	-30.7794	66.8
-28.2986	-30.6949	66.71
-28.2179	-30.6061	66.69
-28.0818	-30.4048	66.7
-27.9131	-30.2569	66.74
-27.7319	-30.1915	66.75
-27.6703	-30.146	66.75
-27.6476	-30.1276	66.72
-27.506	-30.2089	66.71
-27.3266	-30.3239	66.75
-27.2087	-30.4842	66.74
-26.9896	-30.479	66.76
-26.9585	-30.5599	66.76
-26.8468	-30.6485	66.78
-26.6664	-30.868	66.74
-26.4626	-31.099	66.75
-26.2408	-31.299	66.71
-26.0477	-31.4738	66.61
-25.8406	-31.7317	66.58
-25.5985	-32.0088	66.58
-25.4203	-32.1958	66.66
-25.1293	-32.3344	66.74
-24.8766	-32.4548	66.79
-24.6941	-32.5502	66.8
-24.5387	-32.595	66.8
-24.5143	-32.6641	66.78
-24.3913	-32.6918	66.81
-24.3455	-32.7847	66.76
-24.2991	-32.8053	66.73
-24.2839	-32.7898	66.66
-24.3744	-32.7876	66.6
-24.45	-32.8319	66.56
-24.5142	-32.8061	66.57
-24.6246	-32.7032	66.62
-24.7325	-32.6474	66.73
-24.8384	-32.5558	66.75
-24.9562	-32.3711	66.76
-25.1258	-32.2631	66.74
-25.3488	-32.1755	66.71
-25.5164	-32.1398	66.71
-25.6246	-32.0795	66.74
-25.7479	-32.0425	66.75
-25.9076	-32.0858	66.76
-26.0096	-32.0902	66.78
-26.2023	-32.076	66.76
-26.4167	-32.1297	66.76
-26.5859	-32.2348	66.7
-26.7289	-32.3014	66.59
-26.9004	-32.4272	66.55
-27.0282	-32.5491	66.58
-27.1594	-32.6388	66.64
-27.2584	-32.6832	66.73
-27.5196	-32.6206	66.77
-27.7026	-32.6545	66.76
-27.7732	-32.67	66.73
-27.9606	-32.7552	66.69
-28.0341	-32.836	66.71
-28.046	-32.8798	66.69
-28.0491	-32.8813	66.7
-28.0621	-32.9604	66.68
-28.0051	-33.0079	66.68
-28.0274	-33.1198	66.65
-28.0658	-33.2369	66.67
-28.0021	-33.4038	66.68
-27.9019	-33.5893	66.74
-27.8433	-33.8166	66.73
-27.8354	-34.0506	66.71
-27.8474	-34.2829	66.66
-27.7185	-34.6536	66.67
-27.6474	-35.0445	66.69
-27.5387	-35.4599	66.72
-27.5256	-35.8384	66.73
-27.5606	-36.3417	66.72
-27.5183	-36.8443	66.75
-27.4405	-37.3532	66.77
-27.2838	-37.8164	66.74
-27.1749	-38.1819	66.69
-27.0992	-38.3479	66.6
-26.9843	-38.366	66.55
-26.7106	-38.2242	66.54
-26.32	-38.1566	66.49
-25.9333	-38.1458	66.6
-25.6658	-38.173	66.73
-25.42	-38.2199	66.77
-25.3814	-38.198	66.83
-25.4349	-38.1433	66.73
-25.4976	-38.1796	66.65
-25.5773	-38.3114	66.63
-25.6096	-38.4525	66.57
-25.6978	-38.5422	66.59
-25.6979	-38.6052	66.62
-25.7465	-38.6888	66.64
-25.7747	-38.7335	66.65
-25.8789	-38.8122	66.67
-25.99	-38.8603	66.7
-26.0294	-38.9824	66.7
-26.1098	-39.0412	66.68
-26.2337	-39.0831	66.62
-26.3269	-39.0584	66.63
-26.44	-39.0151	66.67
-26.5535	-39.1028	66.73
-26.7039	-39.0603	66.75
-26.8337	-38.8665	66.74
-26.956	-38.6359	66.71
-27.0945	-38.3521	66.72
-27.193	-37.9502	66.79
-27.2626	-37.5244	66.8
-27.3332	-37.1649	66.74
-27.4624	-36.7611	66.66
-27.44	-36.3896	66.56
-27.4314	-36.1786	66.51
-27.3745	-35.9204	66.54
-27.3492	-35.5816	66.55
-27.33	-35.2453	66.6
-27.3565	-35.0205	66.69
-27.2969	-34.8682	66.76
-27.2666	-34.7794	66.76
-27.2753	-34.712	66.74
-27.3073	-34.7123	66.72
-27.3423	-34.6133	66.68
-27.3094	-34.5587	66.69
-27.3081	-34.5502	66.69
-27.3919	-34.5524	66.68
-27.4287	-34.6706	66.68
-27.3631	-34.7454	66.72
-27.2523	-34.874	66.74
-27.217	-34.8936	66.72
-27.272	-34.9069	66.67
-27.2827	-35.0129	66.64
-27.2364	-35.1264	66.65
-27.1132	-35.2698	66.7
-27.0308	-35.4541	66.75
-26.8961	-35.6144	66.75
-26.7748	-35.7039	66.73
-26.7372	-35.7365	66.74
-26.7135	-35.7147	66.74
-26.6552	-35.7806	66.73
-26.6755	-35.8525	66.71
-26.7238	-36.0478	66.68
-26.7147	-36.1721	66.61
-26.6441	-36.2886	66.54
-26.6052	-36.3643	66.53
-26.5382	-36.4696	66.6
-26.5124	-36.6321	66.68
-26.4575	-36.8624	66.75
-26.3437	-37.0405	66.76
-26.4112	-37.2584	66.76
-26.3493	-37.4543	66.69
-26.3391	-37.7866	66.66
-26.1922	-38.0915	66.66
-26.0947	-38.4341	66.62
-25.9512	-38.7583	66.64
-25.7486	-38.9438	66.69
-25.7291	-39.1193	66.71
-25.7388	-39.3577	66.66
-25.701	-39.5303	66.71
-25.6114	-39.7412	66.71
-25.4462	-39.9613	66.71
-25.3209	-40.1865	66.68
-25.2406	-40.5855	66.64
-25.1107	-40.8069	66.61
-24.9367	-41.0303	66.63
-24.7712	-41.2425	66.74
-24.6742	-41.3878	66.81
-24.6876	-41.4375	66.85
-24.7954	-41.4206	66.83
-24.9625	-41.3805	66.79
-25.0689	-41.2987	66.77
-25.161	-41.2713	66.78
-25.2053	-41.1403	66.73
-25.3292	-41.1264	66.59
-25.335	-41.0919	66.48
-25.2955	-41.0949	66.42
-25.1762	-41.2143	66.4
-24.9979	-41.3021	66.44
-24.7065	-41.4362	66.52
-24.3685	-41.5583	66.65
-24.0163	-41.7328	66.74
-23.6218	-41.8856	66.74
-23.2889	-42.0647	66.74
-22.8348	-42.1805	66.78
-22.3104	-42.3482	66.83
-21.8412	-42.5128	66.87
-21.5701	-42.6172	66.82
-21.4271	-42.6847	66.73
-21.3575	-42.7653	66.65
-21.1545	-42.9031	66.56
-20.7343	-43.0049	66.52
-20.3347	-43.1045	66.51
-20.1829	-43.1999	66.47
-20.129	-43.2474	66.46
-20.1705	-43.2919	66.46
-20.1673	-43.3701	66.51
-20.2047	-43.3938	66.64
-20.3588	-43.5446	66.62
-20.4355	-43.5933	66.6
-20.5168	-43.7271	66.57
-20.5804	-43.812	66.53
-20.6337	-43.8985	66.57
-20.614	-43.9668	66.66
-20.6454	-44.0889	66.69
-20.5706	-44.1556	66.75
-20.5523	-44.2102	66.82
-20.6398	-44.2823	66.86
-20.6444	-44.3437	66.91
-20.6197	-44.3169	66.81
-20.727	-44.2941	66.66
-20.8766	-44.29	66.58
-20.9752	-44.3391	66.54
-20.9713	-44.4861	66.58
-20.9453	-44.6404	66.68
-20.9589	-44.8262	66.75
-20.9192	-44.9524	66.71
-20.8216	-45.1364	66.64
-20.8062	-45.2342	66.59
-20.878	-45.3643	66.56
-20.9406	-45.4813	66.59
-20.9086	-45.6741	66.64
-20.8584	-45.9227	66.69
-20.8289	-46.0649	66.71
-20.9075	-46.2485	66.69
-21.055	-46.4325	66.65
-21.0716	-46.5937	66.64
-21.094	-46.8692	66.62
-21.157	-47.3629	66.66
-21.3629	-47.9271	66.62
-21.5025	-48.2067	66.6
-21.7242	-48.314	66.58
-21.861	-48.2957	66.6
-22.1237	-48.2428	66.53
-22.3261	-48.2892	66.54
-22.5782	-48.4291	66.53
-22.91	-48.5465	66.54
-23.2567	-48.7153	66.55
-23.5875	-48.8178	66.63
-23.7877	-48.8894	66.71
-23.891	-48.9329	66.79
-24.1355	-48.9486	66.84
-24.0851	-48.9866	66.84
-23.969	-48.9828	66.82
-23.8698	-48.9307	66.69
-23.5908	-48.7483	66.63
-23.1972	-48.5161	66.64
-22.737	-48.3334	66.62
-22.4438	-48.0722	66.59
-22.1373	-47.8099	66.54
-21.7304	-47.5813	66.5
-21.2642	-47.4983	66.59
-20.8217	-47.4013	66.66
-20.3917	-47.4141	66.69
-19.9286	-47.4345	66.64
-19.4479	-47.4287	66.58
-19.0403	-47.3221	66.59
-18.948	-47.182	66.62
-18.8608	-47.0589	66.6
-18.9175	-46.9683	66.57
-19.0667	-46.9199	66.54
-19.0071	-46.9048	66.54
-18.9272	-46.9927	66.54
-18.8006	-47.0409	66.57
-18.7211	-46.9825	66.59
-18.6604	-46.8505	66.72
-18.6086	-46.7513	66.74
-18.5016	-46.6588	66.7
-18.3092	-46.6446	66.7
-18.0607	-46.6212	66.71
-17.7428	-46.6272	66.69
-17.5271	-46.607	66.69
-17.5186	-46.3812	66.69
-17.5362	-46.1542	66.67
-17.3818	-46.0207	66.69
-17.2034	-45.9073	66.71
-16.8717	-45.8039	66.69
-16.5627	-45.7628	66.66
-16.243	-45.7249	66.62
-15.9191	-45.59	66.59
-15.4565	-45.4328	66.52
-15.3347	-45.2213	66.45
-15.2829	-44.8451	66.45
-15.2258	-44.3799	66.43
-15.3441	-43.9355	66.56
-15.3749	-43.6186	66.71
-15.0985	-43.219	66.73
-14.7478	-42.9966	66.76
-14.4355	-42.7584	66.78
-14.3648	-42.5299	66.86
-14.1909	-42.3765	66.96
-14.0223	-42.3147	67.07
-13.949	-42.2562	67.14
-14.0016	-42.2631	67.19
-14.302	-42.15	67.2
-14.6981	-42.3714	66.88
-14.8126	-42.3678	66.83
-15.0015	-42.4682	66.78
-15.0704	-42.6186	66.68
-15.1854	-42.7289	66.62
-15.3314	-42.7611	66.59
-15.2795	-42.7055	66.57
-15.116	-42.6417	66.53
-14.9227	-42.6101	66.58
-14.749	-42.5733	66.55
-14.4645	-42.3115	66.55
-14.1226	-42.1841	66.67
-13.7899	-41.9717	66.76
-13.564	-41.7618	66.77
-13.2939	-41.5562	66.75
-13.0639	-41.3537	66.7
-12.8547	-41.161	66.62
-12.6668	-40.9282	66.56
-12.4875	-40.6984	66.54
-12.2758	-40.496	66.53
-12.2181	-40.282	66.54
-12.0649	-40.144	66.58
-11.8954	-39.9988	66.65
-11.7749	-39.8357	66.72
-11.7891	-39.6219	66.81
-11.8568	-39.3613	66.91
-11.9608	-39.0544	66.96
-12.0089	-38.7986	67.04
-12.191	-38.566	67.07
-12.4027	-38.3276	67.08
-12.579	-38.1208	66.92
-12.69	-37.8488	66.81
-12.7503	-37.6935	66.77
-12.7991	-37.4534	66.84
-12.8806	-37.3407	66.98
-12.9203	-37.2181	67.04
-13.0261	-37.0077	66.95
-13.1692	-36.7178	66.82
-13.286	-36.4116	66.69
-13.4836	-36.1002	66.59
-13.6103	-35.8927	66.56
-13.75	-35.6886	66.51
-13.8855	-35.4843	66.51
-14.0045	-35.2385	66.52
-14.2007	-35.1402	66.65
-14.4517	-35.0822	66.8
-14.6051	-34.9875	66.86
-14.8114	-34.9658	66.86
-14.9683	-34.958	66.88
-15.2407	-34.9592	66.83
-15.6142	-34.9463	66.81
-15.9422	-34.8721	66.77
-16.2147	-34.8954	66.76
-16.4905	-34.8538	66.78
-16.8034	-34.8353	66.76
-17.0869	-34.8161	66.77
-17.3611	-34.8316	66.77
-17.6957	-34.7169	66.78
-17.8632	-34.6255	66.85
-17.8644	-34.6695	66.91
-17.8246	-34.6566	66.88
-17.6405	-34.6545	66.78
-17.5685	-34.6255	66.65
-17.5106	-34.5371	66.59
-17.4738	-34.5075	66.6
-17.5567	-34.3929	66.7
-17.6115	-34.3699	66.85
-17.8239	-34.2148	66.89
-18.2374	-34.0651	66.85
-18.6273	-33.8377	66.74
-18.9252	-33.6735	66.68
-19.4797	-33.5015	66.65
-20.3229	-33.2794	66.6
-20.9466	-33.2315	66.69
-21.1966	-33.3281	66.82
-21.3044	-33.4309	66.9
-21.276	-33.5017	66.95
-21.3841	-33.5855	66.99
-21.657	-33.6466	67.02
-21.6296	-33.8546	66.91
-21.5925	-33.9225	66.8
-21.5727	-34.1447	66.78
-21.7131	-34.4264	66.73
-21.9027	-34.5014	66.7
-22.2083	-34.4954	66.7
-22.3215	-34.5124	66.86
-22.3956	-34.6104	66.95
-22.427	-34.7234	66.97
-22.3667	-34.8698	66.89
-22.4351	-34.9922	66.78
-22.6311	-35.1747	66.76
-23.0534	-35.3142	66.82
-23.3605	-35.5474	66.89
-23.6453	-35.8179	66.99
-24.1239	-36.0217	66.95
-24.3815	-36.4069	66.89
-24.528	-36.8746	66.83
-24.4356	-37.3524	66.73
-24.3135	-37.7782	66.62
-24.2916	-38.1317	66.53
-24.0426	-38.4068	66.44
-23.6423	-38.6332	66.28
-23.2323	-38.7846	66.21
-23.1812	-38.859	66.17
-23.0407	-38.8831	66.25
-22.8692	-39.0864	66.51
-22.8543	-39.386	66.66
-22.86	-39.71	66.75
-22.9539	-39.8842	66.77
-23.1777	-40.0552	66.79
-23.3002	-40.2407	66.83
-23.5626	-40.4954	66.73
-23.7192	-40.6094	66.64
-23.7879	-40.7689	66.55
-23.7744	-40.9413	66.48
-23.6463	-41.1618	66.48
-23.4203	-41.3392	66.51
-23.292	-41.5017	66.62
-23.0704	-41.6888	66.71
-22.853	-41.9195	66.79
-22.4646	-42.1666	66.85
-22.0799	-42.3709	66.91
-21.7766	-42.5853	66.96
-21.591	-42.7404	67
-21.4739	-42.9414	66.98
-21.4242	-43.191	66.9
-21.2271	-43.5203	66.84
-20.9923	-43.7161	66.83
-20.8174	-43.9309	66.88
-20.792	-44.2729	66.82
-20.7794	-44.3632	66.65
-20.7079	-44.4382	66.4
-20.5715	-44.5146	66.24
-20.1957	-44.6506	66.23
-19.8259	-44.5881	66.35
-19.3767	-44.5266	66.56
-18.9225	-44.5436	66.77
-18.5774	-44.4792	66.78
-18.2465	-44.4217	66.78
-17.8222	-44.3577	66.7
-17.4446	-44.25	66.65
-17.1729	-44.1454	66.62
-16.9399	-43.9739	66.55
-16.8888	-43.7696	66.44
-16.8792	-43.6203	66.35
-16.8314	-43.5825	66.34
-16.7042	-43.5496	66.38
-16.4849	-43.5265	66.41
-16.4039	-43.3745	66.47
-16.4695	-43.1632	66.59
-16.5889	-43.0482	66.69
-16.4463	-42.9805	66.85
-16.166	-42.8828	66.94
-15.7487	-42.7373	66.95
-15.3548	-42.5333	66.91
-14.965	-42.38	66.84
-14.6321	-42.1881	66.79
-14.2843	-42.0184	66.73
-13.9611	-41.7337	66.76
-13.6115	-41.3615	66.75
-13.0027	-40.9652	66.76
-12.3251	-40.5864	66.8
-11.6907	-40.0039	66.77
-11.1927	-39.2542	66.73
-10.857	-38.4104	66.69
-10.5203	-37.7463	66.67
-10.2059	-37.2244	66.75
-9.9495	-36.9298	66.87
-9.6502	-36.7293	67.01
-9.3368	-36.5053	67.12
-9.235	-36.1404	67.17
-9.2943	-35.5052	67.16
-9.1893	-34.6799	67.13
-9.055	-34.0213	67.1
-8.958	-33.4264	66.97
-8.7264	-32.9091	66.83
-8.4341	-32.3875	66.69
-8.3574	-31.9992	66.62
-8.2893	-31.5949	66.61
-8.37	-31.3072	66.6
-8.457	-31.008	66.61
-8.6241	-30.7432	66.57
-8.8481	-30.4895	66.57
-8.9656	-30.3195	66.6
-9.0319	-30.2003	66.76
-9.2409	-30.0164	66.88
-9.5559	-29.8041	66.92
-9.9879	-29.5068	66.92
-10.3734	-29.2082	66.8
-10.6053	-28.9382	66.71
-10.7501	-28.6953	66.73
-11.0602	-28.2742	66.78
-11.5293	-27.7101	66.81
-12.0038	-27.0625	66.8
-12.3404	-26.5513	66.82
-12.4358	-26.1391	66.84
-12.5019	-25.7825	66.87
-12.6255	-25.4229	66.88
-12.6826	-25.0691	66.88
-12.7051	-24.7359	66.95
-12.6368	-24.464	67
-12.599	-24.1951	66.97
-12.5471	-23.8337	66.87
-12.4298	-23.4519	66.78
-12.2807	-23.2204	66.7
-12.078	-23.1327	66.72
-11.9406	-23.1872	66.62
-11.8258	-23.5577	66.63
-11.6488	-23.9737	66.68
-11.6643	-24.4131	66.74
-11.5751	-24.9259	66.83
-11.4135	-25.6084	66.93
-11.245	-26.3347	66.98
-11.1499	-27.0318	66.97
-11.2133	-27.6745	66.89
-11.2461	-28.2011	66.84
-11.3864	-28.7197	66.75
-11.5572	-29.2129	66.68
-11.8279	-29.6309	66.58
-11.942	-30.0141	66.54
-12.0638	-30.1061	66.64
-12.2995	-29.9449	66.84
-12.5276	-29.6556	67
-12.7341	-29.351	67.08
-12.7643	-28.9898	67.13
-12.7495	-28.6415	66.95
-12.5881	-28.3194	66.82
-12.3209	-28.1479	66.68
-11.9307	-28.1097	66.65
-11.526	-28.1522	66.69
-11.0568	-28.1753	66.75
-10.6547	-28.3042	66.78
-10.1731	-28.4373	66.81
-9.7184	-28.6304	66.81
-9.3298	-28.8221	66.76
-8.8061	-28.9292	66.77
-8.2602	-29.1578	66.81
-7.7865	-29.4054	66.91
-7.6837	-29.6763	66.88
-7.8399	-29.9206	66.81
-8.3161	-30.2244	66.71
-8.6722	-30.7052	66.61
-8.8928	-31.0572	66.55
-8.9743	-31.5527	66.67
-9.0304	-32.0854	66.8
-9.1948	-32.5465	66.82
-9.4427	-32.8659	66.8
-9.8517	-33.0557	66.8
-10.1222	-33.2428	66.84
-10.2489	-33.4719	66.82
-10.4429	-33.7359	66.69
-10.4996	-33.7603	66.62
-10.5762	-33.7215	66.58
-10.5121	-33.7069	66.63
-10.3719	-33.7444	66.76
-10.1783	-33.7884	66.83
-9.8298	-33.7333	66.83
-9.5021	-33.6891	66.81
-9.1986	-33.7516	66.78
-8.93	-33.7497	66.77
-8.7831	-33.7626	66.77
-8.6014	-33.8592	66.75
-8.5022	-33.8774	66.76
-8.4463	-33.8796	66.76
-8.6106	-33.8126	66.77
-8.8226	-33.5378	66.79
-9.0557	-33.3556	66.79
-9.3372	-33.1713	66.8
-9.7418	-33.0936	66.78
-9.9859	-33.1431	66.75
-10.1226	-33.1932	66.76
-10.3082	-33.313	66.8
-10.6348	-33.3391	66.8
-10.9988	-33.3415	66.78
-11.3195	-33.3685	66.76
-11.7194	-33.4602	66.77
-11.9511	-33.6364	66.82
-12.0103	-33.9514	66.86
-12.1498	-34.2272	66.85
-12.2223	-34.4618	66.77
-12.4132	-34.5635	66.69
-12.426	-34.6305	66.64
-12.3833	-34.63	66.67
-12.2605	-34.6252	66.74
-12.0694	-34.519	66.81
-11.8139	-34.3763	66.79
-11.4531	-34.1344	66.78
-11.1096	-33.9588	66.8
-10.8152	-33.7872	66.76
-10.5981	-33.5814	66.71
-10.2751	-33.5474	66.74
-9.9732	-33.5269	66.75
-9.6629	-33.5652	66.77
-9.2914	-33.5858	66.76
-9.0054	-33.627	66.74
-8.9449	-33.5615	66.71
-8.9832	-33.5293	66.71
-9.0516	-33.4898	66.73
-9.0175	-33.5254	66.79
-9.0111	-33.5839	66.81
-9.0616	-33.697	66.79
-9.186	-33.8024	66.76
-9.3201	-33.888	66.71
-9.4265	-33.9151	66.78
-9.4616	-33.9811	66.83
-9.3996	-34.1256	66.84
-9.3187	-34.104	66.85
-9.2813	-34.03	66.8
-9.272	-33.9487	66.76
-9.1985	-33.8893	66.77
-9.0868	-33.9631	66.74
-8.9092	-33.9602	66.66
-8.9058	-33.9937	66.62
-8.9141	-34.0485	66.62
-8.9597	-34.0884	66.7
-8.8597	-34.1774	66.77
-8.7661	-34.2481	66.83
-8.7114	-34.3999	66.81
-8.5923	-34.396	66.77
-8.5915	-34.4622	66.72
-8.5709	-34.5915	66.7
-8.5759	-34.743	66.71
-8.6011	-34.9055	66.75
-8.6815	-35.127	66.76
-8.8562	-35.4117	66.76
-8.9536	-35.619	66.73
-9.0761	-35.8639	66.73
-9.1364	-36.0991	66.72
-9.2614	-36.2032	66.77
-9.4953	-36.3405	66.76
-9.6495	-36.5277	66.72
-9.7418	-36.7459	66.7
-9.9245	-36.9391	66.71
-10.2542	-37.0573	66.71
-10.5513	-37.2217	66.7
-10.6433	-37.3556	66.74
-10.6863	-37.4857	66.72
-10.7942	-37.5256	66.7
-10.8993	-37.3784	66.64
-10.9753	-37.2373	66.57
-11.0842	-37.1365	66.5
-11.1251	-36.9712	66.48
-11.1377	-36.9255	66.52
-11.0855	-36.8629	66.64
-11.0233	-36.6687	66.8
-11.0763	-36.402	66.96
-11.1133	-36.2118	67.04
-11.1587	-36.0147	67.11
-11.1541	-35.8364	66.98
-11.1785	-35.6471	66.74
-11.1379	-35.5292	66.63
-11.0033	-35.4373	66.58
-10.822	-35.4064	66.61
-10.6049	-35.3489	66.67
-10.4846	-35.3903	66.77
-10.2492	-35.441	66.79
-10.1412	-35.4894	66.75
-9.965	-35.4053	66.73
-9.8278	-35.2959	66.72
-9.6934	-35.1896	66.72
-9.542	-35.1974	66.7
-9.322	-35.2165	66.77
-9.1397	-35.2644	66.78
-8.9842	-35.3138	66.79
-8.9717	-35.376	66.77
-8.968	-35.3882	66.74
-8.97	-35.3931	66.72
-8.907	-35.504	66.77
-8.8214	-35.5852	66.79
-8.8433	-35.6789	66.8
-8.9091	-35.82	66.75
-9.0798	-35.9414	66.64
-9.1236	-36.0184	66.59
-9.2271	-36.1239	66.61
-9.3854	-36.2446	66.68
-9.5778	-36.2993	66.73
-9.7992	-36.3231	66.79
-9.9097	-36.2904	66.8
-10.0125	-36.3845	66.81
-10.1403	-36.5809	66.78
-10.2515	-36.7406	66.74
-10.4949	-36.8635	66.69
-10.5402	-36.9744	66.68
-10.533	-37.0857	66.68
-10.5435	-37.2242	66.71
-10.6041	-37.3325	66.7
-10.7769	-37.4069	66.7
-10.8542	-37.4628	66.71
-10.9029	-37.5556	66.75
-10.9243	-37.6651	66.76
-10.9225	-37.7551	66.77
-10.9534	-37.7369	66.74
-10.9952	-37.7277	66.71
-11.0554	-37.7517	66.71
-11.0436	-37.7985	66.74
-11.0203	-37.841	66.76
-10.953	-37.9906	66.76
-10.8606	-38.1105	66.77
-10.8718	-38.2685	66.77
-10.819	-38.3714	66.76
-10.7697	-38.5213	66.76
-10.6928	-38.7393	66.75
-10.623	-38.903	66.61
-10.5486	-39.1638	66.55
-10.4198	-39.3737	66.52
-10.3664	-39.668	66.62
-10.3508	-39.9467	66.74
-10.3073	-40.2731	66.8
-10.2712	-40.5502	66.8
-10.124	-40.817	66.75
-9.9278	-40.9406	66.73
-9.7354	-41.0316	66.73
-9.4895	-41.1187	66.74
-9.296	-41.1422	66.73
-9.247	-41.045	66.68
-9.2321	-40.9147	66.65
-9.2948	-40.794	66.66
-9.2723	-40.6735	66.72
-9.2028	-40.572	66.8
-9.2121	-40.4146	66.87
-9.1986	-40.3007	66.86
-9.2928	-40.2608	66.83
-9.3597	-40.1273	66.7
-9.425	-40.1627	66.61
-9.4675	-40.1464	66.6
-9.4145	-40.2052	66.66
-9.4051	-40.3498	66.69
-9.4654	-40.3271	66.75
-9.5011	-40.3574	66.79
-9.4556	-40.4292	66.84
-9.4439	-40.5508	66.82
-9.3689	-40.6862	66.78
-9.3713	-40.7541	66.63
-9.3425	-40.7599	66.53
-9.2109	-40.7932	66.56
-9.0311	-40.8387	66.66
-8.9322	-40.8874	66.76
-8.8101	-40.812	66.81
-8.6741	-40.7355	66.82
-8.5922	-40.7371	66.78
-8.5382	-40.621	66.77
-8.5944	-40.567	66.71
-8.5969	-40.5228	66.72
-8.5403	-40.5188	66.72
-8.4143	-40.5284	66.77
-8.439	-40.4941	66.75
-8.4646	-40.4885	66.73
-8.4721	-40.5072	66.7
-8.5049	-40.4984	66.7
-8.5052	-40.4638	66.73
-8.4669	-40.4657	66.77
-8.5788	-40.5529	66.74
-8.7064	-40.5596	66.71
-8.8225	-40.6056	66.72
-8.8752	-40.7087	66.74
-8.8809	-40.7927	66.78
-8.966	-40.8938	66.76
-9.0483	-40.8955	66.76
-9.1159	-41.0197	66.76
-9.2086	-41.1137	66.79
-9.3194	-41.3396	66.77
-9.4701	-41.5589	66.76
-9.5322	-41.7783	66.71
-9.7114	-41.9848	66.61
-9.8888	-42.262	66.54
-10.1052	-42.5156	66.58
-10.2516	-42.7209	66.68
-10.2205	-42.9002	66.78
-10.2302	-42.9693	66.79
-10.2135	-43.0586	66.8
-10.1883	-43.0945	66.79
-10.0843	-43.2381	66.78
-9.9261	-43.2927	66.86
-9.6939	-43.3057	66.88
-9.5354	-43.3785	66.83
-9.3691	-43.4494	66.73
-9.251	-43.3636	66.63
-9.1821	-43.3153	66.5
-9.1005	-43.2914	66.49
-9.1135	-43.3472	66.51
-9.092	-43.3695	66.58
-9.1124	-43.4338	66.68
-9.0757	-43.4562	66.73
-9.0455	-43.4474	66.76
-9.069	-43.4383	66.76
-9.0563	-43.3671	66.74
-9.0421	-43.345	66.7
-9.0063	-43.2516	66.67
-8.8795	-43.2213	66.69
-8.7594	-43.2156	66.75
-8.6502	-43.1429	66.78
-8.5571	-43.1057	66.78
-8.3791	-42.9308	66.73
-8.1883	-42.7868	66.63
-7.9615	-42.5983	66.59
-7.7161	-42.3616	66.63
-7.5571	-42.162	66.65
-7.3738	-41.9704	66.72
-7.1808	-41.7581	66.74
-6.9741	-41.5325	66.75
-6.7877	-41.3331	66.75
-6.4886	-41.2326	66.74
-6.3501	-41.1221	66.73
-6.164	-41.0517	66.72
-5.9541	-40.9374	66.72
-5.837	-40.8323	66.69
-5.7407	-40.7138	66.72
-5.639	-40.6519	66.77
-5.4854	-40.6123	66.87
-5.4513	-40.526	66.88
-5.4146	-40.4372	66.82
-5.2852	-40.344	66.7
-5.0876	-40.253	66.53
-4.8362	-40.1603	66.46
-4.6527	-40.0965	66.5
-4.6368	-39.9572	66.58
-4.7342	-39.9422	66.7
-4.9231	-39.932	66.8
-5.0604	-39.9386	66.82
-5.1384	-39.9562	66.83
-5.2565	-39.9563	66.81
-5.2467	-39.9755	66.79
-5.4147	-39.9767	66.75
-5.5284	-39.9729	66.73
-5.5593	-40.0055	66.67
-5.6487	-40.09	66.63
-5.7788	-40.2146	66.65
-5.8036	-40.3535	66.66
-5.8152	-40.5022	66.69
-5.7343	-40.5992	66.76
-5.7435	-40.6963	66.73
-5.8182	-40.7516	66.74
-5.7642	-40.6619	66.71
-5.7386	-40.6217	66.7
-5.6997	-40.6293	66.72
-5.698	-40.6546	66.74
-5.6617	-40.71	66.72
-5.611	-40.743	66.7
-5.5696	-40.7144	66.7
-5.5629	-40.8367	66.68
-5.6515	-40.8968	66.7
-5.7597	-40.9252	66.71
-5.8054	-40.964	66.74
-5.7846	-41.0853	66.76
-5.811	-41.1385	66.76
-6.0117	-41.2196	66.69
-6.244	-41.2702	66.65
-6.3243	-41.3506	66.68
-6.2645	-41.496	66.75
-6.2333	-41.629	66.8
-6.2562	-41.815	66.75
-6.2456	-41.8787	66.69
-6.2541	-41.9595	66.72
-6.2803	-42.047	66.76
-6.2836	-42.1452	66.76
-6.3152	-42.1736	66.74
inclinaison X	inclinaison Y
0.9639	0.2991
1.0637	0.7977
1.2299	0.8975
1.1967	0.831
1.1302	0.3324
0.831	0.0332
0.7977	0.1662
0.9307	0.3989
1.1634	0.7313
1.1634	0.8975
1.1302	0.7645
0.8975	0.5651
0.8642	0.3324
0.9307	0.3989
1.0637	0.6648
1.0969	0.7313
1.0304	0.5983
0.9972	0.4653
0.9639	0.4986
1.0304	0.7313
1.0969	0.6315
1.0637	0.4653
0.8642	0.3656
1.0304	0.3324
1.0637	0.5983
1.0304	0.6648
1.0637	0.5983
1.0304	0.4653
1.0969	0.5318
1.0304	0.3989
0.9972	0.4653
1.0304	0.5651
1.0637	0.5983
1.0969	0.6315
0.9972	0.5651
0.9639	0.3989
0.9639	0.5318
0.9972	0.5983
1.0969	0.5318
0.9639	0.5318
0.9307	0.4321
0.9639	0.3656
1.0304	0.5651
0.9639	0.698
1.0969	0.7313
1.0304	0.6315
0.9972	0.3989
0.9972	0.4653
1.1302	0.5318
1.1967	0.698
1.0969	0.6648
1.1302	0.5983
1.0969	0.4321
1.0637	0.6315
1.1302	0.5983
1.1634	0.5983
1.1302	0.5983
1.1302	0.5651
1.0969	0.5318
1.0969	0.6315
1.0969	0.5983
1.0637	0.4986
1.1302	0.5651
1.1302	0.6315
1.1634	0.4986
1.0969	0.5983
1.2299	0.7313
1.1302	0.831
1.1634	0.6315
1.2631	0.4986
1.1634	0.5983
1.1967	0.6315
1.2299	0.6648
1.1967	0.5983
1.2631	0.5983
1.2631	0.698
1.2964	0.7645
1.3296	0.7313
1.2631	0.5651
1.1634	0.5651
1.1302	0.5651
1.2631	0.5651
1.3296	0.6648
1.2299	0.7645
1.1634	0.5983
1.1967	0.5983
1.1967	0.6315
1.3296	0.4986
1.3629	0.6648
1.3296	0.698
1.2631	0.8642
1.3296	0.7977
1.3629	0.5651
1.1967	0.4653
1.1967	0.5983
1.3629	0.698
1.4294	0.831
1.5624	0.7313
1.5956	0.8975
1.3961	0.8642
1.4959	0.5983
2.0279	0.6315
1.9282	0.7645
2.0612	1.1634
2.1277	1.1302
2.4271	0.831
2.6267	0.6648
2.3938	0.831
2.3606	0.9972
2.4604	0.9972
2.4604	0.7645
2.0945	0.8642
2.161	0.698
2.294	0.698
2.2275	0.9307
1.9614	0.8975
1.9947	0.831
2.161	0.6648
2.161	0.7977
1.9614	0.7977
1.8617	0.7645
2.0612	0.8642
2.0279	0.7645
1.8617	0.7645
1.7951	0.7645
1.8284	0.7313
1.8284	0.831
1.7619	0.7977
1.8617	0.6648
1.7951	0.831
1.7951	0.831
1.7619	0.7313
1.7951	0.698
1.9614	0.831
1.9282	0.7645
1.9282	0.7313
1.9282	0.7645
2.0279	0.7313
1.8949	0.698
1.8617	0.7313
1.8949	0.698
1.9614	0.7645
1.9614	0.8642
1.7951	0.7645
1.7951	0.7313
1.8949	0.698
1.9947	0.698
1.8617	0.8642
1.8617	0.8642
1.9614	0.698
1.8949	0.6648
1.8617	0.6648
1.9282	0.7977
1.9947	0.8975
2.0279	1.1302
1.9614	0.8975
1.9614	0.831
1.9947	0.831
2.0612	1.0969
2.161	0.9639
2.161	0.9307
1.9614	0.7645
1.8949	0.7645
2.0279	0.8642
2.0945	0.9972
2.0279	0.9639
2.0279	0.7977
1.9947	0.9307
2.0612	0.8975
2.0612	0.9639
2.0279	0.9307
1.8949	0.9307
1.9282	0.9639
2.0279	0.9972
1.8949	1.0969
1.5956	1.1634
1.7286	0.8975
1.8617	0.8642
1.9614	1.1967
1.8617	1.1967
1.7286	1.0637
1.8284	0.9639
1.7951	1.0304
1.7619	1.0969
1.8284	1.2299
2.0279	1.3296
2.0945	1.3296
1.8617	1.1634
1.5291	1.0637
1.4294	1.0969
1.6621	1.0637
1.7286	1.1302
1.6289	1.1302
1.4959	1.1302
1.2631	0.9972
1.0637	0.7313
1.3296	0.7645
1.5291	0.8975
1.4626	0.9972
1.3296	0.9972
1.0304	0.8642
0.9639	0.6648
1.2631	0.698
1.2964	0.8975
1.2964	0.831
1.1302	0.5983
1.0637	0.6648
1.3961	0.6648
1.5291	0.7645
1.2299	1.1302
1.4626	0.5983
1.6289	0.3324
1.5624	0.6648
1.4959	1.0304
1.6289	0.698
2.0945	0.4653
1.9282	0.9972
1.5291	1.2631
1.5956	0.8642
1.9614	0.6648
1.9947	0.9307
1.6289	1.0969
1.5624	1.1302
1.7286	1.0637
1.5956	0.8975
1.3296	0.7977
1.4294	0.7645
1.4959	0.8642
1.2299	1.1302
1.0304	0.8975
1.0969	0.5983
0.9972	0.4321
0.9639	0.4986
0.9307	0.6315
1.2299	0.698
1.3961	0.6648
1.3961	0.5651
1.1634	0.1662
0.9307	0.133
0.8975	0.4653
1.1634	0.8642
1.6289	0.7977
1.4294	0.4986
0.7645	0.4986
0.5651	0.2659
0.9639	0.3656
1.2964	0.698
1.4294	0.8642
0.9972	0.7977
0.8975	0.4653
0.9639	0.1994
1.1967	0.3989
1.2964	0.831
1.2299	0.8975
0.9972	0.5651
0.8975	0.3324
1.0637	0.3989
1.1302	0.5983
1.1634	0.698
1.0637	0.5983
0.9972	0.4321
0.9972	0.4653
1.1302	0.6315
1.1967	0.7313
1.1967	0.7313
1.0637	0.7313
1.1634	0.5651
1.0637	0.5983
0.9639	0.5983
0.9972	0.6315
1.0969	0.5983
1.1302	0.7313
1.1634	0.6648
1.1302	0.698
1.0637	0.5651
1.1302	0.5983
1.0637	0.6315
1.1302	0.7313
1.0969	0.7645
0.9307	0.7645
0.9639	0.5318
1.0304	0.5983
1.0969	0.7645
1.0969	0.9307
0.9972	0.831
0.9639	0.698
0.9972	0.5651
0.9307	0.6648
0.9639	0.7313
1.1302	0.831
1.1302	0.8975
1.0637	0.698
0.9639	0.7645
1.1302	0.7645
1.1634	0.831
1.0969	0.831
1.0304	0.831
0.831	0.698
0.6648	0.7313
0.8975	0.7645
0.9972	0.7313
0.9972	0.9307
0.9307	0.9639
0.8642	0.7313
0.8975	0.7645
1.0304	0.7313
