# Supplementary material for: Postural Control Can Be Well Maintained by Healthy, Young Adults in Difficult Visual Task, Even in Sway-Referenced Dynamic Conditions
Source: PLoS One. 2016 Oct 13;11(10):e0164400. doi: 10.1371/journal.pone.0164400 (PMC5063355; doi:10.1371/journal.pone.0164400)
Supplement: S2 File — (ZIP) [file pone.0164400.s002.zip › DATA_FRAMIRAL/S01A_SEARCH_STABLE_I1.xls]

## Sheet: S01_MTT_201503251406_
gravite X	gravite Y	Poids
-3.6615	-30.873	67.25
-3.8923	-30.6802	67.27
-4.213	-30.4714	67.28
-4.2484	-30.1608	67.33
-4.2857	-29.7239	67.36
-4.3147	-29.1988	67.28
-4.3265	-28.6622	67.31
-4.2369	-28.0372	67.29
-4.1624	-27.4064	67.27
-4.0586	-26.8005	67.31
-3.8544	-26.1747	67.41
-3.5389	-25.539	67.46
-3.2105	-24.9433	67.46
-2.8485	-24.4595	67.35
-2.4645	-24.0711	67.18
-2.0804	-23.85	67.05
-1.7098	-23.8498	67.08
-1.4677	-23.8635	67.26
-1.4098	-23.8832	67.39
-1.4418	-23.8535	67.49
-1.5581	-23.8092	67.44
-1.7486	-23.9214	67.37
-2.0289	-24.086	67.29
-2.2404	-24.1691	67.31
-2.3331	-24.2261	67.32
-2.4858	-24.2608	67.31
-2.7315	-24.3389	67.3
-2.9043	-24.2859	67.27
-3.1359	-24.1985	67.26
-3.3465	-24.0356	67.23
-3.4576	-23.8728	67.27
-3.6366	-23.7889	67.27
-3.7722	-23.7722	67.32
-3.9122	-23.9027	67.34
-4.0904	-23.8777	67.35
-4.3749	-23.8373	67.32
-4.5511	-23.7327	67.31
-4.7125	-23.7215	67.29
-4.8846	-23.6806	67.34
-5.0169	-23.7152	67.36
-5.145	-23.8119	67.33
-5.2452	-23.9432	67.33
-5.3613	-24.1302	67.36
-5.5542	-24.3767	67.31
-5.7111	-24.7616	67.38
-5.7953	-25.1725	67.42
-5.9029	-25.5887	67.4
-5.9804	-25.8971	67.35
-6.0286	-26.1702	67.25
-6.0263	-26.3386	67.18
-6.1407	-26.4797	67.14
-6.1741	-26.6023	67.18
-6.1143	-26.6531	67.27
-6.001	-26.656	67.38
-5.8247	-26.6639	67.4
-5.6263	-26.5882	67.37
-5.3904	-26.6088	67.34
-5.1646	-26.6001	67.27
-4.9398	-26.567	67.29
-4.8071	-26.4211	67.27
-4.6002	-26.3372	67.25
-4.3898	-26.2132	67.29
-4.1921	-26.1813	67.29
-3.952	-26.1431	67.33
-3.7615	-26.0765	67.35
-3.7108	-26.0047	67.32
-3.6111	-25.8386	67.32
-3.4445	-25.6142	67.32
-3.2448	-25.5033	67.3
-3.0861	-25.364	67.27
-2.9456	-25.1699	67.26
-2.7739	-25.0407	67.29
-2.5918	-24.8992	67.29
-2.4872	-24.7271	67.32
-2.3981	-24.5786	67.34
-2.3652	-24.4386	67.33
-2.3316	-24.3872	67.35
-2.3377	-24.338	67.4
-2.4424	-24.1747	67.4
-2.5481	-24.0447	67.37
-2.6794	-24.0307	67.34
-2.7726	-23.9891	67.23
-2.9725	-24.0482	67.17
-3.2178	-24.0871	67.19
-3.4458	-24.1944	67.25
-3.7053	-24.2556	67.35
-3.8814	-24.3436	67.39
-4.2181	-24.4333	67.35
-4.4593	-24.5717	67.36
-4.7221	-24.6622	67.32
-4.8942	-24.7966	67.29
-5.0988	-24.8658	67.29
-5.2199	-24.9471	67.26
-5.3842	-25.0472	67.25
-5.4698	-25.1649	67.3
-5.4703	-25.2896	67.34
-5.5713	-25.4048	67.32
-5.5731	-25.4091	67.35
-5.6024	-25.4044	67.3
-5.5954	-25.2656	67.31
-5.5746	-25.2494	67.29
-5.5709	-25.16	67.29
-5.4827	-25.1391	67.28
-5.4763	-25.1811	67.31
-5.3971	-25.2553	67.32
-5.3108	-25.1667	67.33
-5.2657	-25.0445	67.35
-5.168	-24.9202	67.37
-5.1256	-24.8398	67.34
-5.0769	-24.8579	67.29
-4.9286	-24.8801	67.28
-4.8393	-24.7955	67.17
-4.7449	-24.7178	67.13
-4.6332	-24.6678	67.19
-4.5585	-24.6686	67.31
-4.6491	-24.6702	67.35
-4.6625	-24.5828	67.38
-4.7198	-24.4393	67.36
-4.6877	-24.4059	67.4
-4.7399	-24.3892	67.34
-4.8481	-24.4242	67.34
-4.9583	-24.4905	67.3
-5.0696	-24.6205	67.25
-5.1263	-24.7838	67.28
-5.1928	-24.9193	67.33
-5.3076	-24.9839	67.34
-5.4625	-25.0422	67.3
-5.4836	-25.077	67.32
-5.5949	-25.1296	67.32
-5.6528	-25.1594	67.29
-5.6503	-25.2166	67.27
-5.6808	-25.1676	67.32
-5.7019	-25.1037	67.33
-5.7196	-25.1504	67.34
-5.7686	-25.1806	67.33
-5.7494	-25.1603	67.39
-5.8308	-25.1785	67.39
-5.817	-25.1597	67.38
-5.8039	-25.1781	67.36
-5.886	-25.0553	67.32
-5.9847	-24.9033	67.17
-6.0344	-24.8861	67.06
-6.0511	-24.8473	67.13
-6.0315	-24.8242	67.23
-6.086	-24.7897	67.39
-6.1006	-24.6745	67.48
-6.1336	-24.4524	67.45
-6.2728	-24.2313	67.4
-6.4124	-24.0631	67.3
-6.6152	-23.8289	67.3
-6.7764	-23.6367	67.29
-6.8583	-23.5987	67.29
-6.8346	-23.5222	67.31
-6.791	-23.5093	67.38
-6.7482	-23.5437	67.4
-6.7323	-23.4854	67.37
-6.7065	-23.5001	67.37
-6.6273	-23.5478	67.38
-6.5497	-23.5784	67.33
-6.4446	-23.5526	67.3
-6.3228	-23.5544	67.29
-6.2616	-23.6168	67.3
-6.2024	-23.6358	67.3
-6.13	-23.6091	67.32
-5.969	-23.6764	67.37
-5.8246	-23.6581	67.45
-5.7675	-23.5584	67.38
-5.7422	-23.4784	67.28
-5.6485	-23.4348	67.24
-5.5376	-23.3329	67.19
-5.4085	-23.1929	67.18
-5.3347	-23.1662	67.17
-5.2648	-23.1605	67.21
-5.2058	-23.0908	67.3
-5.1845	-22.9477	67.35
-5.1828	-22.8025	67.38
-5.1707	-22.6649	67.35
-5.1665	-22.5294	67.31
-5.2007	-22.2718	67.32
-5.2141	-22.011	67.25
-5.2384	-21.7108	67.24
-5.1708	-21.4108	67.32
-5.1991	-21.0506	67.3
-5.2081	-20.6633	67.3
-5.1613	-20.3156	67.35
-5.1723	-19.9233	67.33
-5.1947	-19.5555	67.29
-5.113	-19.1841	67.31
-5.1033	-18.8992	67.31
-5.0587	-18.589	67.32
-4.9941	-18.3412	67.36
-4.9237	-18.1174	67.37
-4.8624	-17.9513	67.35
-4.8189	-17.8253	67.39
-4.7802	-17.6771	67.37
-4.7553	-17.5625	67.36
-4.8333	-17.4939	67.31
-4.897	-17.4449	67.19
-4.954	-17.4487	67.12
-4.992	-17.4849	67.16
-4.9597	-17.554	67.25
-5.0193	-17.6179	67.36
-5.2072	-17.5551	67.39
-5.3601	-17.5309	67.33
-5.4109	-17.5433	67.35
-5.4612	-17.6656	67.32
-5.5118	-17.636	67.34
-5.5635	-17.6501	67.3
-5.613	-17.5988	67.28
-5.7203	-17.4731	67.3
-5.7516	-17.4333	67.28
-5.7866	-17.4394	67.31
-5.7786	-17.3661	67.32
-5.7591	-17.1489	67.34
-5.779	-16.9518	67.34
-5.8883	-16.7063	67.33
-6.0166	-16.5777	67.32
-6.1158	-16.5092	67.29
-6.1528	-16.4775	67.3
-6.194	-16.3824	67.34
-6.2125	-16.2459	67.35
-6.239	-16.1586	67.39
-6.233	-16.0979	67.42
-6.2133	-16.0882	67.39
-6.2098	-16.0786	67.35
-6.2437	-15.9599	67.26
-6.2276	-15.8851	67.19
-6.2188	-15.8743	67.17
-6.2212	-15.8063	67.23
-6.1656	-15.9032	67.31
-6.096	-15.9137	67.38
-6.0326	-15.8761	67.38
-6.053	-15.8607	67.36
-6.0325	-15.8522	67.34
-6.0082	-15.8981	67.32
-6.0439	-15.9721	67.29
-6.1039	-15.9896	67.28
-6.1869	-15.934	67.27
-6.2268	-15.9343	67.29
-6.2583	-16	67.31
-6.325	-15.9682	67.31
-6.3685	-16.0362	67.32
-6.4409	-16.0711	67.34
-6.5842	-16.1226	67.32
-6.6651	-16.1323	67.29
-6.6994	-16.1851	67.28
-6.7393	-16.2331	67.29
-6.8394	-16.2449	67.29
-6.9241	-16.3135	67.3
-6.9833	-16.3948	67.34
-7.1541	-16.4367	67.34
-7.2356	-16.4048	67.35
-7.3186	-16.4729	67.37
-7.3864	-16.3996	67.37
-7.4915	-16.3976	67.36
-7.6021	-16.2566	67.27
-7.6664	-16.1703	67.16
-7.7216	-16.1152	67.13
-7.8128	-16.0986	67.19
-7.8711	-16.0582	67.3
-7.88	-15.9665	67.39
-7.9055	-15.8703	67.4
-7.9084	-15.7814	67.38
-7.8465	-15.6394	67.34
-7.8672	-15.5088	67.29
-7.8921	-15.5103	67.27
-7.8699	-15.5209	67.27
-7.7668	-15.5505	67.29
-7.6568	-15.5607	67.3
-7.5413	-15.6304	67.27
-7.4613	-15.6032	67.29
-7.4684	-15.5834	67.25
-7.617	-15.5872	67.29
-7.7683	-15.6851	67.3
-7.897	-15.758	67.35
-8.059	-15.8219	67.33
-8.2414	-15.8378	67.33
-8.4058	-15.896	67.29
-8.7004	-15.9288	67.26
-8.9538	-16.012	67.25
-9.1473	-16.1256	67.28
-9.2858	-16.2719	67.33
-9.467	-16.4247	67.36
-9.6011	-16.482	67.39
-9.7169	-16.4581	67.36
-9.8771	-16.4607	67.36
-10.0479	-16.4386	67.36
-10.2395	-16.4931	67.29
-10.4141	-16.5388	67.3
-10.5444	-16.604	67.24
-10.683	-16.5887	67.19
-10.8106	-16.5983	67.16
-10.9172	-16.6131	67.2
-10.9663	-16.635	67.29
-11.089	-16.5773	67.38
-11.2695	-16.4572	67.38
-11.4679	-16.3583	67.35
-11.6045	-16.2919	67.31
-11.7327	-16.1884	67.3
-11.8796	-16.0847	67.34
-12.0874	-15.986	67.33
-12.26	-15.9205	67.3
-12.3521	-15.8848	67.3
-12.4053	-15.8621	67.3
-12.4906	-15.8225	67.32
-12.6256	-15.8012	67.34
-12.7213	-15.8581	67.32
-12.8195	-15.8837	67.36
-12.9122	-15.9787	67.34
-12.9787	-15.9945	67.34
-13.1436	-15.9835	67.35
-13.2651	-15.9631	67.32
-13.362	-15.9862	67.32
-13.4384	-15.9554	67.35
-13.5357	-15.9984	67.36
-13.6793	-16.0903	67.37
-13.7374	-16.2133	67.37
-13.8514	-16.1762	67.4
-13.9573	-16.166	67.35
-14.213	-16.1302	67.34
-14.3561	-16.16	67.37
-14.4169	-16.1373	67.36
-14.5235	-16.1521	67.37
-14.7262	-16.1522	67.29
-14.8472	-16.041	67.22
-14.9647	-16.0402	67.17
-14.9398	-16.1048	67.2
-14.961	-16.1759	67.26
-14.8943	-16.1449	67.38
-14.8868	-16.024	67.36
-14.8979	-15.9056	67.36
-14.8844	-15.8954	67.31
-14.8352	-15.907	67.26
-14.8059	-15.9748	67.27
-14.7425	-15.9913	67.29
-14.6593	-16.0141	67.29
-14.54	-16.1163	67.29
-14.4666	-16.2465	67.28
-14.4485	-16.4087	67.3
-14.4385	-16.5277	67.31
-14.3316	-16.5397	67.3
-14.2093	-16.5402	67.32
-14.1452	-16.5678	67.3
-14.0322	-16.6243	67.25
-13.8524	-16.7315	67.27
-13.6405	-16.7966	67.29
-13.4976	-16.7721	67.3
-13.4224	-16.7785	67.3
-13.304	-16.7613	67.27
-13.1648	-16.7807	67.28
-13.0666	-16.7425	67.29
-12.9396	-16.7718	67.31
-12.8599	-16.8411	67.28
-12.8551	-16.7942	67.3
-12.882	-16.8562	67.34
-12.8541	-16.8777	67.35
-12.9023	-16.9227	67.33
-12.9113	-16.9466	67.3
-12.9128	-17.0223	67.17
-12.9354	-17.1459	67.1
-12.9406	-17.277	67.13
-12.9453	-17.3869	67.21
-12.909	-17.4901	67.32
-12.8217	-17.5609	67.39
-12.8477	-17.6302	67.33
-12.8962	-17.747	67.3
-12.8932	-17.8853	67.28
-12.8696	-18.0466	67.24
-12.8745	-18.1921	67.25
-12.9267	-18.3917	67.25
-12.9823	-18.6736	67.26
-12.962	-18.9445	67.24
-12.9759	-19.0898	67.27
-13.0839	-19.2709	67.24
-13.2208	-19.4718	67.24
-13.3033	-19.6508	67.28
-13.3764	-19.8616	67.28
-13.4143	-20.0317	67.27
-13.475	-20.172	67.26
-13.6319	-20.4054	67.26
-13.7482	-20.6612	67.21
-13.759	-20.874	67.26
-13.8172	-21.1437	67.29
-13.892	-21.4578	67.26
-13.8638	-21.7216	67.25
-13.8774	-21.973	67.23
-13.8268	-22.197	67.24
-13.7926	-22.2384	67.27
-13.7851	-22.3428	67.25
-13.7727	-22.4086	67.26
-13.7664	-22.4769	67.31
-13.7103	-22.5107	67.31
-13.7739	-22.5141	67.31
-13.7358	-22.5479	67.24
-13.7807	-22.4962	67.1
-13.7795	-22.446	67.09
-13.7957	-22.4452	67.1
-13.8489	-22.5073	67.19
-13.8043	-22.5054	67.32
-13.7519	-22.4416	67.34
-13.7846	-22.3235	67.31
-13.8657	-22.2145	67.26
-13.9155	-22.1463	67.2
-13.9695	-22.0995	67.23
-13.9363	-22.1248	67.25
-13.9484	-22.0829	67.26
-13.9788	-22.0481	67.22
-14.0169	-21.9168	67.22
-14.0783	-21.8784	67.21
-14.1309	-21.7363	67.22
-14.2211	-21.5083	67.25
-14.2304	-21.3528	67.26
-14.3159	-21.1881	67.25
-14.362	-21.0352	67.27
-14.3965	-20.8758	67.25
-14.4104	-20.7746	67.23
-14.396	-20.6412	67.25
-14.457	-20.4801	67.25
-14.503	-20.3242	67.23
-14.5502	-20.3308	67.22
-14.5361	-20.3335	67.23
-14.5435	-20.3417	67.25
-14.5816	-20.3224	67.24
-14.5821	-20.2315	67.24
-14.5506	-20.0771	67.22
-14.5291	-20.1038	67.23
-14.4928	-20.0965	67.28
-14.4668	-20.0444	67.26
-14.4928	-20.0085	67.28
-14.4868	-19.9193	67.24
-14.4432	-19.7655	67.17
-14.4043	-19.6264	67.12
-14.3432	-19.4908	67.12
-14.3005	-19.431	67.2
-14.2384	-19.3178	67.3
-14.2949	-19.1356	67.34
-14.3118	-18.954	67.35
-14.3141	-18.803	67.32
-14.315	-18.6985	67.25
-14.3252	-18.6497	67.26
-14.2904	-18.6366	67.28
-14.2633	-18.6474	67.3
-14.2403	-18.5828	67.34
-14.1404	-18.5606	67.34
-14.0957	-18.4928	67.31
-13.9888	-18.4258	67.32
-13.9031	-18.4617	67.3
-13.7758	-18.4007	67.34
-13.7016	-18.3017	67.32
-13.6868	-18.2663	67.31
-13.6615	-18.1288	67.3
-13.6294	-18.0513	67.28
-13.528	-17.9883	67.3
-13.455	-17.9026	67.3
-13.3611	-17.7651	67.33
-13.2428	-17.6707	67.34
-13.1228	-17.6059	67.31
-13.0607	-17.5522	67.32
-12.9245	-17.4097	67.32
-12.7889	-17.2628	67.33
-12.6285	-17.1738	67.35
-12.4677	-17.0788	67.4
-12.3756	-16.9791	67.4
-12.2707	-16.9572	67.34
-12.1729	-16.7438	67.22
-12.1044	-16.4612	67.15
-12.0555	-16.2846	67.16
-11.9965	-16.2062	67.18
-11.9172	-16.2763	67.31
-11.8517	-16.2816	67.43
-11.8346	-16.2499	67.43
-11.8739	-16.1243	67.37
-11.9018	-16.0455	67.32
-11.969	-16.0249	67.28
-12.0654	-16.2049	67.3
-12.1395	-16.3732	67.34
-12.1618	-16.4981	67.34
-12.1978	-16.6824	67.34
-12.3035	-16.8428	67.33
-12.3827	-17.1485	67.27
-12.5209	-17.4003	67.28
-12.586	-17.5797	67.33
-12.6391	-17.7823	67.3
-12.7426	-17.9499	67.3
-12.846	-18.1936	67.28
-12.9103	-18.4657	67.27
-12.9725	-18.7427	67.29
-13.129	-19.0141	67.31
-13.1701	-19.2795	67.32
-13.1432	-19.6305	67.32
-13.0381	-19.9493	67.33
-12.877	-20.2662	67.31
-12.6994	-20.4962	67.3
-12.5668	-20.6972	67.33
-12.4772	-20.725	67.35
-12.445	-20.7705	67.3
-12.4125	-20.756	67.32
-12.3569	-20.6974	67.23
-12.2738	-20.6065	67.18
-12.2603	-20.4693	67.15
-12.2041	-20.3029	67.16
-12.2166	-20.1503	67.22
-12.2115	-20.0215	67.31
-12.2539	-19.8792	67.35
-12.2761	-19.7053	67.33
-12.2847	-19.5208	67.33
-12.3049	-19.3117	67.28
-12.3264	-19.1566	67.27
-12.2733	-19.0394	67.26
-12.2242	-19.0024	67.28
-12.1423	-18.892	67.31
-12.029	-18.7208	67.32
-11.9554	-18.6227	67.27
-11.7573	-18.5102	67.26
-11.6552	-18.4306	67.27
-11.5997	-18.3654	67.31
-11.4482	-18.3045	67.33
-11.3761	-18.2208	67.32
-11.2928	-18.1065	67.31
-11.168	-18.0486	67.27
-11.143	-17.9299	67.32
-11.0712	-17.8474	67.32
-11.0173	-17.7295	67.34
-11.0739	-17.7095	67.31
-11.0914	-17.7515	67.32
-11.1227	-17.7783	67.33
-11.0819	-17.7565	67.38
-11.1704	-17.7139	67.38
-11.2067	-17.7462	67.39
-11.2441	-17.7522	67.36
-11.2839	-17.7765	67.35
-11.3642	-17.7496	67.26
-11.4052	-17.7899	67.17
-11.4233	-17.8635	67.17
-11.4685	-17.9404	67.21
-11.5419	-17.9984	67.29
-11.6134	-18.0095	67.37
-11.6673	-17.9587	67.39
-11.7488	-17.9703	67.37
-11.8724	-17.9381	67.32
-11.979	-17.9862	67.26
-12.15	-18.0386	67.26
-12.2153	-18.1045	67.29
-12.3049	-18.1541	67.33
-12.421	-18.178	67.33
-12.5128	-18.1799	67.29
-12.6559	-18.1778	67.28
-12.7909	-18.1443	67.28
-12.9166	-18.1131	67.31
-13.0105	-18.0983	67.32
-13.1061	-18.1196	67.33
-13.1818	-18.1599	67.3
-13.3416	-18.116	67.32
-13.4353	-18.0673	67.3
-13.5659	-17.9972	67.28
-13.6243	-17.9309	67.29
-13.6253	-17.9713	67.3
-13.7244	-18.0127	67.31
-13.7336	-17.9593	67.32
-13.784	-17.9466	67.33
-13.7987	-17.9511	67.31
-13.8214	-17.8601	67.31
-13.8179	-17.8473	67.35
-13.8157	-17.7991	67.38
-13.8773	-17.823	67.35
-13.8906	-17.775	67.34
-13.8902	-17.7709	67.21
-13.8907	-17.7622	67.15
-13.8971	-17.8009	67.12
-13.8517	-17.8306	67.22
-13.8045	-17.8358	67.34
-13.7402	-17.7711	67.39
-13.6842	-17.6948	67.37
-13.6955	-17.6182	67.31
-13.6486	-17.5421	67.27
-13.6211	-17.5279	67.22
-13.5364	-17.5757	67.23
-13.4023	-17.6512	67.23
-13.329	-17.74	67.24
-13.2513	-17.7651	67.28
-13.1342	-17.8601	67.3
-13.0311	-17.9149	67.28
-12.9483	-17.9229	67.26
-12.867	-17.9177	67.26
-12.7514	-18.001	67.27
-12.6175	-18.0883	67.29
-12.5224	-18.1491	67.28
-12.4388	-18.1653	67.31
-12.3399	-18.1583	67.3
-12.2206	-18.2243	67.32
-12.0652	-18.3047	67.31
-11.9649	-18.3465	67.31
-11.9529	-18.3941	67.27
-11.9054	-18.3925	67.27
-11.8635	-18.4092	67.29
-11.8465	-18.3416	67.31
-11.7215	-18.3932	67.32
-11.7544	-18.4344	67.37
-11.7368	-18.4522	67.43
-11.7205	-18.4255	67.41
-11.7243	-18.3909	67.39
-11.7472	-18.3323	67.26
-11.8073	-18.3	67.12
-11.8209	-18.2969	67.11
-11.8228	-18.3138	67.18
-11.8318	-18.3749	67.28
-11.8629	-18.3891	67.41
-11.8545	-18.3007	67.44
-11.8431	-18.2772	67.37
-11.8902	-18.1927	67.36
-11.9548	-18.153	67.27
-12.0829	-18.1871	67.24
-12.1249	-18.203	67.32
-12.1547	-18.2412	67.34
-12.2214	-18.2809	67.34
-12.2383	-18.2634	67.33
-12.3052	-18.3125	67.3
-12.3308	-18.3207	67.29
-12.4283	-18.3154	67.3
-12.5171	-18.2827	67.35
-12.5765	-18.2212	67.35
-12.6268	-18.1729	67.34
-12.7267	-18.1584	67.3
-12.769	-18.1905	67.3
-12.7569	-18.1921	67.34
-12.8555	-18.1007	67.35
-12.9507	-18.0627	67.34
-13.0375	-18.0588	67.32
-13.0789	-18.049	67.32
-13.131	-18.0113	67.32
-13.1877	-17.9478	67.31
-13.3141	-17.923	67.31
-13.3907	-17.9002	67.36
-13.44	-17.8724	67.38
-13.5506	-17.9058	67.36
-13.7818	-17.964	67.34
-13.9647	-17.9615	67.19
-14.0306	-17.9386	67.16
-14.096	-17.9392	67.17
-14.1731	-17.9345	67.21
-14.1768	-17.9004	67.3
-14.1376	-17.7779	67.39
-14.1103	-17.6222	67.38
-14.1518	-17.5543	67.34
-14.1601	-17.3381	67.25
-14.1266	-17.2064	67.25
-14.1095	-17.0571	67.28
-14.0197	-16.9714	67.31
-13.9708	-16.8843	67.29
-13.8683	-16.7812	67.3
-13.7304	-16.7131	67.32
-13.6188	-16.5515	67.33
-13.5435	-16.3356	67.32
-13.4733	-16.1891	67.3
-13.4115	-16.0076	67.31
-13.263	-15.8433	67.31
-13.1159	-15.6796	67.33
-12.9929	-15.4638	67.33
-12.8931	-15.2533	67.31
-12.7626	-15.0994	67.3
-12.5558	-15.0375	67.31
-12.3155	-14.9081	67.32
-12.1412	-14.7612	67.32
-11.9896	-14.539	67.34
-11.8378	-14.4024	67.34
-11.6669	-14.3024	67.34
-11.468	-14.19	67.36
-11.3079	-14.2404	67.38
-11.1745	-14.2805	67.35
-11.0597	-14.3568	67.39
-11.0185	-14.4459	67.32
-10.9815	-14.5305	67.22
-10.9387	-14.5606	67.21
-10.8689	-14.532	67.2
-10.761	-14.5262	67.25
-10.7122	-14.5293	67.35
-10.6457	-14.4661	67.4
-10.5862	-14.3972	67.37
-10.5374	-14.3462	67.38
-10.4575	-14.2852	67.32
-10.3679	-14.267	67.29
-10.3047	-14.3064	67.32
-10.197	-14.3698	67.34
-10.1181	-14.4316	67.37
-10.0129	-14.4702	67.35
-9.9265	-14.4772	67.3
-9.8571	-14.5067	67.29
-9.7823	-14.5587	67.32
-9.7006	-14.642	67.34
-9.6085	-14.6382	67.36
-9.5614	-14.5931	67.35
-9.5031	-14.5548	67.34
-9.4121	-14.4638	67.33
-9.4022	-14.4184	67.32
-9.3464	-14.3511	67.32
-9.3241	-14.2778	67.35
-9.3135	-14.228	67.35
-9.3451	-14.1097	67.37
-9.3271	-13.9845	67.34
-9.335	-13.9185	67.37
-9.3757	-13.7543	67.35
-9.4948	-13.6047	67.35
-9.6491	-13.4669	67.4
-9.7141	-13.3406	67.39
-9.8082	-13.284	67.38
-9.953	-13.1828	67.36
-10.0742	-13.0404	67.27
-10.2165	-12.9262	67.19
-10.3541	-12.8366	67.2
-10.4658	-12.7361	67.23
-10.5778	-12.7265	67.35
-10.6378	-12.6222	67.42
-10.7526	-12.4588	67.43
-10.8849	-12.29	67.37
-10.9826	-12.1534	67.32
-11.09	-12.1129	67.28
-11.1776	-12.1679	67.29
-11.2398	-12.1791	67.32
-11.278	-12.2678	67.31
-11.2496	-12.3229	67.32
-11.3162	-12.3505	67.28
-11.3804	-12.2732	67.28
-11.4074	-12.1889	67.3
-11.4898	-12.1274	67.32
-11.4941	-12.0536	67.32
-11.545	-12.052	67.32
-11.599	-12.0261	67.34
-11.6908	-11.9566	67.34
-11.7864	-11.9248	67.33
-11.8742	-11.9302	67.3
-11.9346	-12.0053	67.27
-11.9871	-12.0794	67.28
-12.0384	-12.2401	67.31
-12.0987	-12.3482	67.32
-12.1784	-12.4493	67.38
-12.2643	-12.5504	67.37
-12.3921	-12.6489	67.36
-12.5349	-12.7634	67.39
-12.627	-12.8661	67.42
-12.7486	-12.9765	67.38
-12.8902	-13.047	67.36
-13.0286	-12.9647	67.22
-13.1407	-13.0094	67.13
-13.1992	-13.0448	67.16
-13.3134	-13.1128	67.22
-13.3508	-13.1483	67.34
-13.3926	-13.0969	67.43
-13.4558	-12.9652	67.42
-13.5628	-12.9034	67.36
-13.6421	-12.7759	67.32
-13.7106	-12.7398	67.28
-13.7779	-12.5739	67.3
-13.8166	-12.5345	67.33
-13.8929	-12.4816	67.32
-13.9193	-12.4345	67.32
-14.0045	-12.3962	67.29
-14.0191	-12.2607	67.29
-14.0756	-12.1597	67.31
-14.1529	-12.0946	67.35
-14.1851	-12.0464	67.38
-14.2222	-11.9347	67.38
-14.2029	-11.8122	67.35
-14.2557	-11.6864	67.29
-14.2484	-11.6731	67.29
-14.1811	-11.7348	67.33
-14.0753	-11.7851	67.36
-14.0241	-11.8269	67.37
-13.983	-11.9751	67.33
-13.9382	-12.0393	67.31
-13.8371	-12.2016	67.31
-13.7249	-12.3541	67.37
-13.6125	-12.462	67.37
-13.6015	-12.6042	67.34
-13.6076	-12.7785	67.33
-13.5614	-12.9299	67.28
-13.5754	-13.0652	67.18
-13.5571	-13.2318	67.16
-13.5494	-13.3327	67.2
-13.5912	-13.4673	67.27
-13.6754	-13.5179	67.37
-13.7387	-13.5714	67.38
-13.7499	-13.6293	67.34
-13.7179	-13.6614	67.34
-13.75	-13.7084	67.27
-13.8178	-13.8136	67.26
-13.8346	-13.9097	67.27
-13.8317	-14.0083	67.28
-13.8028	-14.1468	67.33
-13.7688	-14.1329	67.33
-13.7451	-14.1973	67.28
-13.7887	-14.1827	67.27
-13.7865	-14.1873	67.28
-13.76	-14.1972	67.28
-13.7496	-14.184	67.3
-13.7279	-14.1404	67.31
-13.7457	-14.0652	67.32
-13.7329	-14.0234	67.31
-13.6957	-13.9865	67.31
-13.6792	-13.887	67.32
-13.6448	-13.8021	67.31
-13.6501	-13.7323	67.32
-13.6671	-13.6025	67.31
-13.6668	-13.5691	67.28
-13.6482	-13.5253	67.28
-13.5793	-13.4895	67.33
-13.5749	-13.452	67.31
-13.5607	-13.4454	67.35
-13.5216	-13.4014	67.26
-13.4681	-13.3275	67.17
-13.4856	-13.3065	67.14
-13.4431	-13.2379	67.13
-13.3987	-13.234	67.2
-13.3133	-13.2131	67.3
-13.2663	-13.1594	67.37
-13.3141	-13.0949	67.34
-13.3161	-13.0528	67.35
-13.3536	-13.0504	67.27
-13.3746	-13.0862	67.28
-13.3662	-13.1194	67.26
-13.2896	-13.175	67.29
-13.2354	-13.1804	67.28
-13.2866	-13.2504	67.26
-13.3046	-13.3613	67.27
-13.3447	-13.5119	67.29
-13.3432	-13.6115	67.31
-13.2986	-13.6858	67.33
-13.3294	-13.7276	67.3
-13.3151	-13.7351	67.3
-13.3046	-13.7228	67.28
-13.3007	-13.7434	67.26
-13.3413	-13.7529	67.26
-13.3298	-13.7488	67.28
-13.3346	-13.8339	67.29
-13.3499	-13.8294	67.35
-13.3242	-13.8333	67.35
-13.3133	-13.7869	67.33
-13.3127	-13.7795	67.33
-13.3057	-13.6883	67.35
-13.3474	-13.6385	67.33
-13.3471	-13.6787	67.33
-13.393	-13.7183	67.26
-13.3789	-13.7006	67.18
-13.3675	-13.7212	67.16
-13.428	-13.7014	67.16
-13.4349	-13.7295	67.24
-13.4141	-13.8271	67.33
-13.4327	-13.8328	67.36
-13.5545	-13.8723	67.33
-13.5887	-13.9105	67.31
-13.6382	-13.9594	67.26
-13.6939	-14.0531	67.28
-13.8429	-14.1638	67.28
-13.9809	-14.2172	67.28
-14.0307	-14.3129	67.27
-14.0935	-14.4473	67.27
-14.1367	-14.6257	67.23
-14.162	-14.7865	67.25
-14.1843	-14.8564	67.29
-14.135	-14.9431	67.31
-14.135	-14.9804	67.31
-14.092	-15.0202	67.28
-14.0664	-15.0525	67.24
-14.0483	-15.0153	67.26
-14.03	-15.0334	67.24
-13.9426	-15.0748	67.28
-13.8059	-15.1108	67.28
-13.6204	-15.156	67.29
-13.5047	-15.2267	67.31
-13.3912	-15.206	67.3
-13.3398	-15.1623	67.32
-13.2202	-15.1423	67.32
-13.1512	-15.1593	67.29
-13.0515	-15.2465	67.26
-12.9624	-15.245	67.24
-12.8843	-15.2724	67.12
-12.7964	-15.2842	67.13
-12.7328	-15.2427	67.15
-12.6248	-15.2267	67.21
-12.5447	-15.2304	67.3
-12.4645	-15.1473	67.38
-12.4106	-15.0734	67.35
-12.3519	-15.0129	67.3
-12.3631	-14.9735	67.22
-12.4187	-15.0088	67.24
-12.3657	-15.0792	67.25
-12.31	-15.1405	67.31
-12.2307	-15.1215	67.33
-12.1953	-15.0758	67.28
-12.2562	-15.0262	67.28
-12.2796	-15.0172	67.27
-12.3102	-15.037	67.29
-12.3176	-15.0764	67.31
-12.2957	-15.0251	67.33
-12.2983	-14.9641	67.31
-12.3416	-14.9496	67.3
-12.3328	-14.9222	67.29
-12.357	-14.9175	67.28
-12.3695	-14.9517	67.29
-12.4409	-14.9407	67.31
-12.4946	-14.9649	67.32
-12.4933	-14.9768	67.33
-12.425	-14.952	67.33
-12.4091	-14.987	67.36
-12.3548	-14.997	67.39
-12.291	-14.9923	67.35
-12.2485	-14.9986	67.34
-12.1867	-14.9098	67.27
-12.1249	-14.8088	67.11
-12.0792	-14.7867	67.08
-12.0214	-14.8319	67.15
-11.9494	-14.8891	67.27
-11.8579	-14.9298	67.41
-11.7938	-14.9243	67.44
-11.7313	-14.8385	67.37
-11.6677	-14.7452	67.35
-11.6093	-14.6889	67.3
-11.549	-14.6796	67.28
-11.5222	-14.6686	67.29
-11.4999	-14.6554	67.28
-11.3791	-14.759	67.29
-11.3105	-14.7878	67.3
-11.3026	-14.8042	67.3
-11.2832	-14.8118	67.33
-11.2643	-14.8454	67.33
-11.2251	-14.8584	67.37
-11.2334	-14.8866	67.36
-11.234	-14.8806	67.36
-11.2612	-14.8648	67.3
-11.2444	-14.923	67.27
-11.2419	-14.9521	67.31
-11.2064	-15.046	67.34
-11.1898	-15.0878	67.35
-11.2177	-15.1054	67.36
-11.2514	-15.1172	67.34
-11.2748	-15.0762	67.31
-11.3213	-15.1376	67.32
-11.3264	-15.1479	67.33
-11.3521	-15.1946	67.33
-11.3799	-15.2256	67.34
-11.3406	-15.2636	67.26
-11.3283	-15.3282	67.2
-11.4168	-15.4144	67.16
-11.4611	-15.3982	67.19
-11.4925	-15.446	67.24
-11.5442	-15.4046	67.34
-11.5907	-15.346	67.37
-11.5812	-15.2823	67.34
-11.5807	-15.1798	67.3
-11.5185	-15.1544	67.25
-11.4546	-15.1913	67.25
-11.4863	-15.165	67.26
-11.4705	-15.2113	67.27
-11.4162	-15.2614	67.3
-11.4424	-15.2545	67.3
-11.5491	-15.2756	67.27
-11.5674	-15.28	67.24
-11.519	-15.4194	67.29
-11.4718	-15.4857	67.32
-11.4634	-15.5691	67.33
-11.476	-15.6065	67.29
-11.4528	-15.6106	67.28
-11.3795	-15.5754	67.27
-11.3675	-15.5966	67.25
-11.3151	-15.5726	67.3
-11.2582	-15.5647	67.31
-11.2019	-15.5187	67.33
-11.203	-15.4408	67.31
-11.1792	-15.3679	67.32
-11.1393	-15.2832	67.33
-11.1321	-15.182	67.34
-11.1773	-15.1198	67.36
-11.2284	-15.0013	67.3
-11.2673	-14.9334	67.17
-11.2797	-14.8722	67.14
-11.2062	-14.7541	67.21
-11.196	-14.6187	67.28
-11.2101	-14.4574	67.36
-11.2229	-14.3295	67.37
-11.2028	-14.1094	67.36
-11.2166	-13.8975	67.33
-11.1931	-13.7545	67.27
-11.2093	-13.6306	67.26
-11.2135	-13.5759	67.29
-11.1341	-13.5264	67.32
-11.1007	-13.6	67.34
-11.0504	-13.5451	67.33
-11.0276	-13.5188	67.31
-11.0568	-13.5428	67.29
-11.1217	-13.5816	67.28
-11.111	-13.6892	67.3
-11.1196	-13.845	67.31
-11.0869	-13.9735	67.32
-11.116	-14.0671	67.32
-11.1256	-14.1815	67.31
-11.131	-14.3325	67.29
-11.2328	-14.4486	67.28
-11.2623	-14.5312	67.31
-11.2627	-14.5708	67.33
-11.2402	-14.5286	67.35
-11.2244	-14.5377	67.36
-11.2092	-14.5089	67.38
-11.1887	-14.5602	67.35
-11.2149	-14.5771	67.35
-11.2247	-14.5479	67.31
-11.2129	-14.4699	67.2
-11.2016	-14.4606	67.13
-11.2093	-14.4071	67.17
-11.1567	-14.4108	67.22
-11.1431	-14.4898	67.33
-11.0541	-14.4133	67.38
-10.9821	-14.2971	67.39
-10.975	-14.1871	67.32
-10.9497	-14.0912	67.24
-11.0248	-14.0981	67.24
-11.1098	-14.1663	67.27
-11.15	-14.2348	67.29
-11.1385	-14.2634	67.32
-11.0973	-14.3156	67.3
-11.1168	-14.3316	67.27
-11.213	-14.3316	67.25
-11.3875	-14.4176	67.25
-11.4397	-14.4836	67.27
-11.4593	-14.6087	67.28
-11.488	-14.7106	67.31
-11.582	-14.7822	67.3
-11.6538	-14.8643	67.3
-11.7329	-14.8615	67.29
-11.7846	-14.9364	67.27
-11.8749	-15.052	67.26
-11.8966	-15.1323	67.26
-11.9781	-15.2972	67.26
-12.019	-15.3936	67.28
-12.0948	-15.5084	67.29
-12.1615	-15.638	67.31
-12.2117	-15.7126	67.28
-12.293	-15.7512	67.24
-12.4286	-15.7604	67.21
-12.5109	-15.8755	67.1
-12.5746	-15.9786	67.08
-12.6528	-16.0632	67.12
-12.7163	-16.1083	67.2
-12.7985	-16.1337	67.32
-12.8717	-16.0944	67.33
-12.9598	-16.0408	67.3
-13.033	-16.014	67.27
-13.0854	-16.0367	67.22
-13.1587	-16.0708	67.25
-13.1582	-16.0745	67.29
-13.2338	-16.089	67.29
-13.27	-16.0603	67.29
-13.2733	-16.0587	67.26
-13.3087	-16.1623	67.24
-13.4236	-16.1483	67.23
-13.5715	-16.1562	67.23
-13.5512	-16.2016	67.24
-13.6138	-16.2726	67.28
-13.617	-16.369	67.3
-13.6635	-16.4058	67.27
-13.6886	-16.3728	67.24
-13.7477	-16.3515	67.24
-13.7979	-16.2913	67.26
-13.7925	-16.3086	67.28
-13.8495	-16.3579	67.26
-13.9029	-16.3807	67.29
-13.9255	-16.391	67.29
-13.91	-16.3544	67.33
-13.8539	-16.3086	67.37
-13.8424	-16.2968	67.33
-13.9265	-16.2186	67.3
-13.9772	-16.1081	67.18
-14.0244	-16.0652	67.06
-14.0365	-16.0245	67.08
-14.0346	-16.0145	67.18
-14.0429	-16.016	67.3
-14.0726	-15.9767	67.41
-14.0865	-15.8616	67.4
-14.1536	-15.7327	67.33
-14.1507	-15.6276	67.28
-14.2415	-15.5265	67.2
-14.2959	-15.4852	67.26
-14.3779	-15.4435	67.28
-14.3894	-15.4567	67.29
-14.4138	-15.4379	67.3
-14.4806	-15.3763	67.31
-14.5022	-15.2847	67.29
-14.5337	-15.2687	67.3
-14.5227	-15.1704	67.32
-14.5179	-15.0752	67.31
-14.5393	-14.9225	67.3
-14.5508	-14.7913	67.28
-14.5828	-14.7024	67.26
-14.6064	-14.6114	67.29
-14.5891	-14.602	67.32
-14.5419	-14.5183	67.35
-14.4979	-14.4578	67.38
-14.4799	-14.4153	67.35
-14.5393	-14.3405	67.35
-14.5426	-14.2624	67.35
-14.4818	-14.2009	67.34
-14.5034	-14.1365	67.31
-14.5649	-14.121	67.3
-14.5737	-14.0416	67.26
-14.5329	-13.9682	67.21
-14.493	-13.9189	67.19
-14.421	-13.9217	67.19
-14.4459	-13.9263	67.27
-14.3874	-13.8557	67.35
-14.2906	-13.7276	67.39
-14.2424	-13.6707	67.39
-14.2164	-13.5836	67.34
-14.2041	-13.5836	67.25
-14.162	-13.6603	67.28
-14.1481	-13.702	67.27
-14.1015	-13.7035	67.3
-14.0612	-13.7279	67.31
-13.9688	-13.7937	67.29
-13.9273	-13.9049	67.29
-13.8778	-14.0326	67.29
-13.8188	-14.1144	67.31
-13.7423	-14.1428	67.34
-13.6833	-14.0989	67.37
-13.6495	-14.1605	67.33
-13.632	-14.1961	67.31
-13.5361	-14.1785	67.27
-13.502	-14.164	67.29
-13.3841	-14.1414	67.32
-13.3284	-14.1717	67.34
-13.2199	-14.1712	67.36
-13.1401	-14.255	67.35
-13.0439	-14.2259	67.35
-13.0175	-14.1365	67.39
-12.9635	-14.0408	67.38
-12.9458	-13.9777	67.38
-12.9153	-13.9318	67.32
-12.8684	-13.8963	67.21
-12.7536	-13.7943	67.17
-12.6915	-13.7894	67.16
-12.6607	-13.6781	67.23
-12.6406	-13.6166	67.33
-12.5791	-13.515	67.4
-12.5344	-13.3667	67.4
-12.549	-13.2369	67.33
-12.4927	-12.9944	67.29
-12.5454	-12.9003	67.27
-12.5476	-12.837	67.32
-12.546	-12.7911	67.35
-12.5341	-12.7296	67.36
-12.5477	-12.6138	67.35
-12.5511	-12.4823	67.31
-12.5871	-12.4138	67.28
-12.6241	-12.366	67.28
-12.6747	-12.3332	67.33
-12.6602	-12.259	67.37
-12.694	-12.2118	67.37
-12.7406	-12.1798	67.34
-12.7746	-12.0924	67.32
-12.8052	-12.0727	67.31
-12.8579	-12.1168	67.31
-12.9528	-12.1314	67.3
-13.0031	-12.1597	67.31
-13.024	-12.2358	67.35
-13.0934	-12.2408	67.38
-13.1727	-12.2853	67.35
-13.2781	-12.2621	67.35
-13.2804	-12.2304	67.38
-13.3225	-12.2008	67.35
-13.3613	-12.175	67.38
-13.4025	-12.1412	67.32
-13.3902	-12.0555	67.2
-13.3932	-11.9803	67.16
-13.3772	-11.8643	67.17
-13.3316	-11.8373	67.29
-13.3251	-11.7441	67.39
-13.2473	-11.6372	67.43
-13.2551	-11.4955	67.39
-13.2881	-11.3423	67.34
-13.2841	-11.2739	67.28
-13.2485	-11.1609	67.29
-13.172	-11.1802	67.32
-13.1013	-11.1505	67.34
-13.015	-11.164	67.35
-12.9296	-11.1407	67.31
-12.8832	-11.1799	67.29
-12.8627	-11.2155	67.3
-12.7822	-11.2075	67.34
-12.6914	-11.2609	67.36
-12.6288	-11.1976	67.34
-12.5266	-11.1461	67.35
-12.4835	-11.1038	67.32
-12.4212	-11.0308	67.34
-12.3384	-10.9866	67.32
-12.282	-10.9121	67.33
-12.1857	-10.9334	67.33
-12.0798	-10.855	67.36
-12.001	-10.7974	67.32
-11.9147	-10.7535	67.35
-11.847	-10.7263	67.31
-11.7742	-10.6911	67.32
-11.6817	-10.5875	67.3
-11.5987	-10.5364	67.35
-11.5197	-10.5023	67.36
-11.5009	-10.5665	67.33
-11.4549	-10.5487	67.32
-11.4018	-10.5213	67.23
-11.4142	-10.5156	67.18
-11.4376	-10.5604	67.2
-11.4693	-10.5787	67.23
-11.4772	-10.6363	67.32
-11.4025	-10.6026	67.41
-11.4355	-10.5884	67.41
-11.4879	-10.5851	67.37
-11.5039	-10.6604	67.31
-11.6302	-10.7946	67.24
-11.7289	-11.0152	67.3
-11.7843	-11.1966	67.34
-11.8196	-11.4545	67.37
-11.8511	-11.6856	67.35
-11.8924	-11.9698	67.32
-11.976	-12.1472	67.28
-12.1001	-12.3031	67.27
-12.1926	-12.4671	67.29
-12.1904	-12.643	67.35
-12.2291	-12.766	67.33
-12.2829	-12.8992	67.32
-12.3231	-12.9489	67.32
-12.4209	-12.9735	67.3
-12.4118	-12.9515	67.31
-12.5253	-12.9966	67.3
-12.5127	-12.9677	67.33
-12.5603	-12.9458	67.35
-12.5931	-12.8972	67.38
-12.6692	-12.8177	67.35
-12.6977	-12.7896	67.34
-12.7081	-12.6773	67.34
-12.7573	-12.5317	67.4
-12.7593	-12.4392	67.39
-12.8353	-12.3358	67.37
-12.8662	-12.1985	67.32
-12.8813	-11.9863	67.19
-12.8768	-11.8096	67.15
-12.856	-11.6487	67.19
-12.8186	-11.5204	67.27
-12.7449	-11.4037	67.41
-12.6241	-11.2547	67.49
-12.5602	-11.0215	67.42
-12.4344	-10.8777	67.39
-12.3199	-10.7843	67.35
-12.1853	-10.7577	67.38
-11.9314	-10.745	67.38
-11.7205	-10.6731	67.4
-11.5669	-10.5753	67.34
-11.3949	-10.498	67.3
-11.3764	-10.3665	67.26
-11.5178	-10.3046	67.26
-11.5692	-10.1447	67.29
-11.6275	-10.0321	67.35
-11.6529	-9.9441	67.4
-11.6848	-9.8349	67.43
-11.7202	-9.6674	67.4
-11.8304	-9.5025	67.35
-11.8686	-9.4076	67.3
-11.8142	-9.3753	67.29
-11.792	-9.373	67.34
-11.7529	-9.3352	67.37
-11.7598	-9.2909	67.37
-11.8008	-9.3099	67.33
-11.7773	-9.3834	67.33
-11.7225	-9.4901	67.37
-11.7613	-9.505	67.38
-11.8509	-9.5621	67.38
-11.9713	-9.6429	67.35
-11.9989	-9.6389	67.25
-12.0431	-9.7418	67.19
-12.0509	-9.8676	67.2
-12.0688	-9.9893	67.25
-12.1126	-10.0973	67.32
-12.1301	-10.1141	67.39
-12.1539	-10.0376	67.38
-12.1967	-9.9473	67.35
-12.2245	-9.941	67.3
-12.24	-9.9272	67.25
-12.256	-9.9624	67.29
-12.216	-9.8723	67.28
-12.1703	-9.8287	67.33
-12.0813	-9.8595	67.31
-12.0731	-9.862	67.29
-12.0878	-9.8343	67.27
-12.0888	-9.8994	67.26
-12.0366	-9.8598	67.31
-11.977	-9.9146	67.33
-11.9211	-9.9351	67.33
-11.8751	-9.9306	67.32
-11.8923	-9.9153	67.28
-11.8326	-9.8747	67.26
-11.7051	-9.8649	67.29
-11.6375	-9.9566	67.33
-11.5822	-10.0015	67.35
-11.5306	-9.9719	67.35
-11.5059	-9.9154	67.3
-11.4368	-9.9308	67.29
-11.3981	-9.9703	67.29
-11.3049	-10.0117	67.36
-11.2923	-10.0375	67.35
-11.2855	-10.0685	67.34
-11.2841	-10.0298	67.26
-11.2643	-10.0454	67.17
-11.2799	-10.0187	67.15
-11.222	-10.0276	67.18
-11.2876	-10.033	67.28
-11.3402	-10.0233	67.35
-11.3784	-9.97	67.37
-11.4721	-9.8381	67.35
-11.5714	-9.7685	67.31
-11.6796	-9.7169	67.29
-11.7131	-9.71	67.29
-11.7896	-9.7452	67.3
-11.8876	-9.7256	67.31
-11.971	-9.7229	67.3
-12.0213	-9.7477	67.29
-12.1237	-9.8056	67.26
-12.1923	-9.8068	67.27
-12.2519	-9.9217	67.29
-12.2752	-9.8923	67.31
-12.3056	-9.8896	67.32
-12.3758	-9.8752	67.33
-12.4142	-9.8818	67.28
-12.4665	-9.868	67.28
-12.4399	-9.8952	67.3
-12.3841	-9.9223	67.28
-12.3955	-9.9668	67.3
-12.4181	-10.0178	67.32
-12.3919	-10.0285	67.34
-12.4292	-10.0245	67.32
-12.4678	-10.0393	67.33
-12.4316	-10.1453	67.34
-12.3307	-10.2064	67.34
-12.3482	-10.3471	67.35
-12.3906	-10.3131	67.26
-12.4227	-10.3132	67.14
-12.3876	-10.3424	67.12
-12.3458	-10.3629	67.17
-12.319	-10.4143	67.26
-12.281	-10.4152	67.37
-12.2174	-10.3213	67.41
-12.1658	-10.1694	67.35
-12.1787	-10.0719	67.28
-12.1835	-10.0311	67.21
-12.1472	-10.002	67.23
-12.0713	-9.9244	67.28
-11.9856	-9.9489	67.3
-11.9368	-9.9418	67.28
-11.8877	-9.9007	67.26
-11.8159	-9.9372	67.25
-11.7508	-9.9906	67.28
-11.7085	-9.9663	67.31
-11.6711	-9.8884	67.29
-11.6242	-9.8799	67.28
-11.5859	-9.8221	67.31
-11.5515	-9.8314	67.29
-11.564	-9.8057	67.31
-11.5645	-9.8129	67.3
-11.5205	-9.8441	67.3
-11.4234	-9.9157	67.32
-11.3532	-9.8998	67.34
-11.2972	-9.9203	67.34
-11.321	-9.8947	67.38
-11.3457	-9.9068	67.37
-11.3684	-9.9337	67.34
-11.4198	-10.0139	67.34
-11.4156	-10.0066	67.32
-11.4067	-9.964	67.22
-11.4502	-9.9621	67.13
-11.4908	-9.9106	67.14
-11.5155	-9.9369	67.21
-11.4907	-9.9496	67.37
-11.4594	-9.9355	67.44
-11.5108	-9.8297	67.4
-11.5599	-9.7348	67.33
-11.6335	-9.6073	67.25
-11.7111	-9.6262	67.23
-11.7696	-9.6159	67.31
-11.7385	-9.642	67.32
-11.8265	-9.5796	67.32
-11.9746	-9.5463	67.27
-12.0378	-9.4941	67.22
-12.0718	-9.5624	67.24
-12.1458	-9.6675	67.31
-12.2255	-9.6793	67.34
-12.3061	-9.7111	67.33
-12.3733	-9.7267	67.28
-12.4207	-9.7661	67.29
-12.5247	-9.8333	67.31
-12.6101	-9.9034	67.31
-12.643	-10.032	67.35
-12.6896	-10.1282	67.36
-12.7677	-10.2087	67.36
-12.8667	-10.2916	67.38
-12.9038	-10.3558	67.4
-12.9506	-10.3607	67.39
-13.0937	-10.3993	67.28
-13.172	-10.3868	67.2
-13.2326	-10.3475	67.1
-13.2606	-10.2877	67.09
-13.2518	-10.2269	67.14
-13.2697	-10.0931	67.22
-13.2932	-9.9887	67.32
-13.3628	-9.733	67.39
-13.4099	-9.5103	67.34
-13.4512	-9.3011	67.34
-13.4364	-9.0851	67.27
-13.4913	-8.8728	67.24
-13.5622	-8.7406	67.24
-13.6187	-8.6167	67.26
-13.6836	-8.5474	67.27
-13.6934	-8.416	67.3
-13.7255	-8.3451	67.27
-13.7482	-8.2292	67.26
-13.8589	-8.1625	67.24
-13.8768	-8.0504	67.25
-13.9487	-8.0215	67.26
-13.9779	-8.0264	67.25
-13.9781	-7.9873	67.27
-14.0358	-7.8901	67.26
-14.0454	-7.8844	67.25
-14.0257	-7.9123	67.27
-14.0421	-7.9866	67.3
-14.027	-8.0507	67.3
-13.9454	-8.0615	67.3
-13.9529	-8.1235	67.32
-13.8976	-8.2005	67.29
-13.9047	-8.2408	67.29
-13.9245	-8.2616	67.29
-13.8703	-8.3041	67.18
-13.8135	-8.3546	67.13
-13.762	-8.3982	67.11
-13.6982	-8.4221	67.16
-13.6778	-8.4584	67.29
-13.6206	-8.4535	67.33
-13.468	-8.3027	67.39
-13.4326	-8.2849	67.34
-13.3337	-8.1987	67.28
-13.2989	-8.1531	67.27
-13.2779	-8.1552	67.28
-13.212	-8.1474	67.29
-13.1587	-8.1706	67.3
-13.0913	-8.1877	67.3
-13.0206	-8.1814	67.3
-13.0362	-8.2347	67.28
-12.9795	-8.2615	67.28
-12.952	-8.2811	67.29
-12.9206	-8.2982	67.32
-12.8643	-8.331	67.3
-12.8034	-8.3161	67.28
-12.8009	-8.301	67.3
-12.8026	-8.2707	67.27
-12.7666	-8.3369	67.28
-12.7165	-8.3651	67.33
-12.6544	-8.3864	67.32
-12.6169	-8.3393	67.33
-12.6148	-8.3582	67.34
-12.624	-8.3704	67.35
-12.6046	-8.4061	67.33
-12.5758	-8.4248	67.35
-12.5856	-8.3747	67.31
-12.5662	-8.3179	67.19
-12.5413	-8.3439	67.15
-12.5421	-8.3242	67.14
-12.4842	-8.3599	67.21
-12.3895	-8.3135	67.33
-12.3416	-8.3034	67.39
-12.328	-8.171	67.34
-12.2589	-8.158	67.31
-12.2901	-8.1231	67.26
-12.3011	-8.1431	67.26
-12.3167	-8.1825	67.3
-12.2498	-8.1695	67.3
-12.1544	-8.199	67.31
-12.0915	-8.2089	67.29
-12.1029	-8.2453	67.26
-12.153	-8.273	67.25
-12.1207	-8.2716	67.27
-12.0805	-8.2809	67.31
-11.9947	-8.2822	67.33
-11.9582	-8.2256	67.33
-11.9759	-8.1927	67.29
-11.9989	-8.1313	67.27
-11.9968	-8.0851	67.26
-11.9769	-8.0346	67.29
-11.8915	-8.0566	67.31
-11.8118	-8.0097	67.34
-11.7672	-8.01	67.34
-11.7516	-7.9674	67.3
-11.7322	-7.9197	67.3
-11.624	-7.9052	67.35
-11.5627	-7.917	67.34
-11.5252	-7.9517	67.36
-11.6022	-7.9359	67.26
-11.7601	-7.9277	67.14
-11.7912	-7.9148	67.13
-11.888	-7.9903	67.18
-11.9786	-8.0797	67.28
-12.0624	-8.0614	67.37
-12.1863	-8.0354	67.39
-12.3554	-8.003	67.34
-12.5509	-7.9546	67.31
-12.7706	-7.9589	67.23
-12.9682	-8.0399	67.25
-13.1182	-8.1239	67.3
-13.3219	-8.1636	67.32
-13.4432	-8.2315	67.31
-13.6523	-8.3104	67.29
-13.8436	-8.329	67.26
-14.0424	-8.4715	67.27
-14.246	-8.5854	67.29
-14.3496	-8.688	67.33
-14.5161	-8.7617	67.35
-14.6819	-8.7686	67.34
-14.8158	-8.772	67.31
-14.9378	-8.7707	67.31
-15.07	-8.827	67.29
-15.2352	-8.8246	67.3
-15.3579	-8.8439	67.3
-15.4899	-8.8825	67.31
-15.7024	-8.84	67.34
-15.8618	-8.8326	67.31
-15.9477	-8.8356	67.31
-16.0364	-8.8731	67.33
-16.1129	-8.9317	67.36
inclinaison X	inclinaison Y
