# Supplementary material for: Postural Control Can Be Well Maintained by Healthy, Young Adults in Difficult Visual Task, Even in Sway-Referenced Dynamic Conditions
Source: PLoS One. 2016 Oct 13;11(10):e0164400. doi: 10.1371/journal.pone.0164400 (PMC5063355; doi:10.1371/journal.pone.0164400)
Supplement: S2 File — (ZIP) [file pone.0164400.s002.zip › DATA_FRAMIRAL/S01A_SEARCH_STABLE_I2.xls]

## Sheet: S01_MTT_201503251406_
gravite X	gravite Y	Poids
-5.8352	-17.7638	67.29
-6.0128	-17.4352	67.32
-6.1991	-17.2162	67.33
-6.3547	-16.9615	67.35
-6.5095	-16.8337	67.33
-6.6093	-16.6815	67.35
-6.6176	-16.5342	67.34
-6.7373	-16.4024	67.34
-6.9532	-16.307	67.39
-7.1203	-16.2202	67.39
-7.3222	-16.1653	67.35
-7.6595	-16.1277	67.33
-7.8926	-16.1309	67.31
-8.061	-16.2334	67.3
-8.2709	-16.2325	67.38
-8.4548	-16.2888	67.37
-8.6377	-16.3074	67.24
-8.6952	-16.4093	67.16
-8.706	-16.4562	67.16
-8.7228	-16.5908	67.23
-8.7353	-16.7005	67.31
-8.7328	-16.7967	67.36
-8.791	-16.8509	67.4
-8.7755	-16.9419	67.37
-8.7086	-16.9845	67.31
-8.6442	-17.1362	67.28
-8.5384	-17.2263	67.26
-8.4477	-17.3001	67.24
-8.3444	-17.3824	67.29
-8.1987	-17.4014	67.32
-8.0263	-17.4728	67.3
-7.9242	-17.5006	67.31
-7.7957	-17.5193	67.29
-7.731	-17.4962	67.3
-7.6689	-17.4858	67.29
-7.5208	-17.4254	67.32
-7.3195	-17.3582	67.33
-7.1037	-17.3224	67.33
-6.9309	-17.2477	67.31
-6.7918	-17.1669	67.33
-6.6637	-17.15	67.3
-6.4693	-17.1287	67.31
-6.2466	-17.1045	67.35
-6.0557	-17.048	67.36
-5.8691	-17.0454	67.32
-5.8249	-17.0369	67.32
-5.7211	-17.008	67.22
-5.5212	-16.9696	67.2
-5.4903	-16.9903	67.21
-5.5074	-16.9784	67.23
-5.5032	-17.0498	67.29
-5.4716	-17.0931	67.36
-5.4438	-17.1693	67.38
-5.385	-17.2982	67.36
-5.3812	-17.2706	67.36
-5.4491	-17.303	67.3
-5.5778	-17.3568	67.27
-5.6237	-17.4287	67.25
-5.6412	-17.4929	67.26
-5.6541	-17.565	67.28
-5.7329	-17.6446	67.27
-5.7847	-17.6739	67.28
-5.8292	-17.7377	67.28
-5.8862	-17.7971	67.31
-6.0157	-17.8756	67.31
-6.0197	-17.8765	67.31
-5.9916	-17.8477	67.29
-6.0448	-17.8404	67.28
-6.0804	-17.8809	67.25
-6.0283	-17.9278	67.29
-6.0853	-17.9976	67.32
-6.0894	-18.0329	67.31
-6.1517	-18.0565	67.32
-6.2433	-18.1706	67.34
-6.2361	-18.2872	67.33
-6.2817	-18.3785	67.31
-6.2394	-18.425	67.24
-6.2479	-18.4855	67.14
-6.2263	-18.4952	67.13
-6.1905	-18.6115	67.15
-6.1435	-18.7071	67.26
-6.1434	-18.7782	67.34
-6.1633	-18.8316	67.37
-6.1513	-18.8545	67.34
-6.0941	-18.9209	67.3
-6.0983	-18.9208	67.25
-6.0476	-18.9068	67.28
-5.9825	-18.8728	67.26
-5.8623	-18.8909	67.27
-5.7767	-18.8954	67.27
-5.6847	-18.8692	67.25
-5.5841	-18.8154	67.26
-5.5321	-18.789	67.26
-5.4701	-18.7637	67.29
-5.3969	-18.7383	67.27
-5.3677	-18.6792	67.27
-5.3096	-18.6614	67.25
-5.253	-18.6695	67.26
-5.1318	-18.6045	67.29
-5.0495	-18.542	67.3
-4.9399	-18.4967	67.27
-4.818	-18.4334	67.25
-4.729	-18.412	67.25
-4.6655	-18.4435	67.31
-4.5875	-18.3867	67.31
-4.5475	-18.3572	67.29
-4.5245	-18.3024	67.25
-4.5851	-18.2355	67.12
-4.6249	-18.1322	67.08
-4.6222	-18.0523	67.13
-4.6454	-18.0412	67.24
-4.6994	-17.9351	67.33
-4.7867	-17.8271	67.37
-4.8596	-17.7602	67.34
-4.9388	-17.7192	67.33
-5.0589	-17.6951	67.26
-5.1879	-17.7166	67.28
-5.2636	-17.7645	67.26
-5.4025	-17.8396	67.3
-5.4779	-17.9277	67.28
-5.5729	-18.029	67.25
-5.7517	-18.1128	67.25
-5.8924	-18.2248	67.25
-5.9679	-18.3995	67.28
-6.0194	-18.4824	67.28
-6.0561	-18.612	67.24
-6.1326	-18.7215	67.25
-6.179	-18.8581	67.27
-6.1884	-19.0024	67.29
-6.2106	-19.1227	67.33
-6.234	-19.2248	67.31
-6.2142	-19.2861	67.32
-6.2263	-19.2889	67.31
-6.3205	-19.3311	67.34
-6.358	-19.3863	67.33
-6.4401	-19.4118	67.29
-6.5268	-19.3898	67.19
-6.5815	-19.3143	67.09
-6.6163	-19.3302	67.12
-6.6395	-19.3507	67.19
-6.6529	-19.3367	67.28
-6.7078	-19.2804	67.38
-6.7365	-19.1035	67.4
-6.8375	-19.013	67.36
-6.8104	-18.9196	67.29
-6.8682	-18.7852	67.28
-6.8995	-18.6799	67.3
-6.8979	-18.5565	67.29
-6.9183	-18.4625	67.27
-6.8831	-18.3864	67.29
-6.8699	-18.2415	67.32
-6.8262	-18.1695	67.35
-6.7999	-18.06	67.36
-6.8414	-17.9116	67.36
-6.7588	-17.6892	67.34
-6.7124	-17.5383	67.28
-6.6735	-17.3843	67.23
-6.627	-17.2741	67.21
-6.558	-17.1672	67.28
-6.4503	-17.1139	67.36
-6.3813	-17.0034	67.39
-6.2557	-16.8943	67.38
-6.1399	-16.8019	67.39
-6.0231	-16.6668	67.33
-6.0315	-16.5881	67.32
-6.0072	-16.5735	67.25
-5.9803	-16.436	67.18
-5.8578	-16.3123	67.18
-5.7747	-16.2828	67.19
-5.6809	-16.1987	67.25
-5.6925	-16.0889	67.35
-5.6493	-15.954	67.33
-5.5791	-15.8063	67.33
-5.5568	-15.6054	67.34
-5.5131	-15.47	67.29
-5.4572	-15.3818	67.29
-5.3341	-15.3103	67.3
-5.2302	-15.1859	67.3
-5.2182	-14.9723	67.33
-5.1472	-14.8403	67.28
-5.2011	-14.6953	67.27
-5.1625	-14.5244	67.3
-5.1837	-14.3368	67.32
-5.1839	-14.1672	67.33
-5.2486	-13.8816	67.33
-5.3159	-13.6846	67.28
-5.4569	-13.4576	67.3
-5.6533	-13.2565	67.33
-5.7779	-13.0541	67.36
-5.9131	-12.9101	67.35
-6.0444	-12.6332	67.35
-6.2597	-12.3185	67.38
-6.514	-12.0281	67.37
-6.7167	-11.7793	67.36
-6.9365	-11.5307	67.33
-7.0727	-11.3586	67.21
-7.1858	-11.2368	67.16
-7.2701	-11.1931	67.18
-7.3471	-11.1135	67.23
-7.401	-11.119	67.32
-7.4981	-11.0569	67.39
-7.5397	-11.0022	67.35
-7.5931	-10.9937	67.34
-7.6795	-10.9996	67.3
-7.6953	-11.0226	67.32
-7.7554	-10.977	67.36
-7.8356	-10.9286	67.34
-7.9846	-10.9025	67.31
-8.0781	-10.8787	67.3
-8.1736	-10.8746	67.28
-8.2752	-10.9109	67.3
-8.3897	-10.9243	67.34
-8.4615	-10.9998	67.33
-8.5296	-10.979	67.35
-8.559	-10.929	67.33
-8.5715	-10.7818	67.32
-8.6269	-10.7145	67.3
-8.7337	-10.6797	67.28
-8.7028	-10.6401	67.32
-8.6853	-10.637	67.34
-8.6383	-10.6074	67.36
-8.6392	-10.6883	67.38
-8.5829	-10.7624	67.38
-8.5803	-10.8194	67.34
-8.5638	-10.8782	67.35
-8.5936	-10.8822	67.26
-8.544	-10.8344	67.18
-8.5023	-10.9031	67.15
-8.4235	-11.0338	67.18
-8.3145	-11.1217	67.31
-8.2755	-11.0874	67.42
-8.1865	-11.1087	67.42
-8.1621	-11.0587	67.38
-8.0854	-11.0139	67.3
-8.0596	-11.0671	67.26
-8.0324	-11.1876	67.27
-7.9515	-11.2927	67.29
-7.8805	-11.4229	67.32
-7.7804	-11.5698	67.31
-7.7192	-11.7157	67.28
-7.6202	-11.8578	67.26
-7.4909	-12.068	67.28
-7.3716	-12.2183	67.31
-7.3125	-12.3687	67.3
-7.203	-12.4109	67.31
-7.1856	-12.5318	67.3
-7.0681	-12.651	67.27
-6.956	-12.7426	67.27
-6.8425	-12.8555	67.29
-6.8071	-12.9776	67.3
-6.776	-13.0124	67.32
-6.7332	-13.1252	67.29
-6.6542	-13.2532	67.29
-6.5867	-13.3579	67.29
-6.5339	-13.4508	67.34
-6.523	-13.5126	67.33
-6.5305	-13.6687	67.32
-6.4674	-13.7457	67.28
-6.4301	-13.7879	67.15
-6.4096	-13.7564	67.09
-6.3776	-13.7839	67.07
-6.3117	-13.8779	67.18
-6.2581	-13.9883	67.32
-6.2323	-14.0261	67.4
-6.256	-14.0123	67.38
-6.3279	-13.901	67.33
-6.4057	-13.8703	67.21
-6.4812	-13.9024	67.2
-6.5317	-13.9426	67.22
-6.5743	-13.9633	67.28
-6.5984	-14.0267	67.3
-6.7106	-14.0169	67.29
-6.8865	-14.0151	67.25
-7.0219	-14.0065	67.23
-7.1041	-13.9742	67.31
-7.2438	-13.942	67.37
-7.3402	-13.8598	67.34
-7.5925	-13.7958	67.31
-7.7915	-13.7296	67.26
-8.0017	-13.7682	67.25
-8.2228	-13.7625	67.27
-8.4808	-13.8579	67.29
-8.7662	-13.8911	67.3
-9.1172	-13.9377	67.29
-9.4546	-13.9839	67.31
-9.7608	-14.0319	67.32
-9.9832	-14.1271	67.33
-10.0574	-14.2298	67.3
-10.0686	-14.2821	67.33
-10.122	-14.3019	67.34
-10.1287	-14.2955	67.37
-10.1315	-14.2521	67.36
-10.0981	-14.204	67.28
-10.0374	-14.0905	67.16
-9.9493	-14.0034	67.12
-9.8765	-14.0183	67.14
-9.7874	-14.0589	67.24
-9.7233	-14.0838	67.35
-9.6162	-14.0319	67.43
-9.5607	-13.9119	67.38
-9.5162	-13.7757	67.35
-9.5078	-13.7366	67.28
-9.5155	-13.6834	67.22
-9.5231	-13.7066	67.27
-9.5465	-13.7805	67.29
-9.4989	-13.6919	67.32
-9.4391	-13.6343	67.32
-9.4711	-13.6204	67.3
-9.5165	-13.6482	67.3
-9.4774	-13.6098	67.34
-9.3826	-13.6249	67.35
-9.257	-13.6033	67.35
-9.1724	-13.4856	67.31
-9.1144	-13.3878	67.25
-9.0217	-13.3146	67.25
-8.8803	-13.317	67.27
-8.7187	-13.206	67.35
-8.5805	-13.0606	67.36
-8.483	-12.9305	67.34
-8.3838	-12.8273	67.3
-8.2234	-12.7905	67.3
-8.0823	-12.7827	67.33
-7.9677	-12.7543	67.32
-7.8006	-12.6817	67.32
-7.6242	-12.6741	67.37
-7.467	-12.6057	67.38
-7.4307	-12.614	67.34
-7.3222	-12.6271	67.3
-7.2593	-12.6347	67.23
-7.199	-12.6984	67.16
-7.1174	-12.8359	67.15
-7.0511	-12.9293	67.21
-7.0215	-13.0376	67.32
-6.9815	-13.0999	67.38
-6.8891	-13.1457	67.37
-6.7981	-13.1673	67.35
-6.6263	-13.2903	67.31
-6.6063	-13.2988	67.28
-6.592	-13.3374	67.28
-6.5912	-13.4387	67.24
-6.5196	-13.4342	67.25
-6.3867	-13.5213	67.27
-6.3519	-13.5731	67.28
-6.3147	-13.621	67.28
-6.3172	-13.6726	67.29
-6.2268	-13.7389	67.3
-6.1694	-13.7255	67.32
-6.104	-13.7673	67.3
-6.0839	-13.7759	67.27
-6.0459	-13.754	67.28
-6.0418	-13.7533	67.29
-5.9712	-13.7575	67.28
-5.9379	-13.7957	67.28
-5.9674	-13.8491	67.28
-5.9601	-13.8372	67.32
-5.981	-13.9207	67.29
-6.0044	-13.9129	67.28
-5.9824	-13.9547	67.27
-5.9936	-13.9717	67.27
-5.9836	-14.1255	67.3
-5.977	-14.1532	67.37
-5.9972	-14.1774	67.35
-6.039	-14.2507	67.34
-6.0524	-14.3478	67.31
-6.0579	-14.4117	67.19
-6.0245	-14.5205	67.14
-5.9701	-14.641	67.12
-6.0557	-14.6779	67.16
-6.0629	-14.7848	67.3
-6.1121	-14.8017	67.37
-6.1604	-14.7604	67.38
-6.2305	-14.7292	67.3
-6.2689	-14.6968	67.24
-6.3375	-14.7305	67.23
-6.4176	-14.7607	67.29
-6.5096	-14.7846	67.3
-6.6145	-14.8092	67.29
-6.691	-14.8474	67.27
-6.7647	-14.8908	67.24
-6.8883	-14.9459	67.23
-7.0446	-15.0617	67.26
-7.165	-15.0824	67.29
-7.2641	-15.1942	67.3
-7.3943	-15.2506	67.3
-7.4754	-15.323	67.3
-7.6231	-15.4018	67.28
-7.7016	-15.4632	67.27
-7.8359	-15.5721	67.23
-7.9249	-15.652	67.24
-8.008	-15.7175	67.26
-8.0916	-15.7875	67.27
-8.1851	-15.8922	67.3
-8.327	-15.9598	67.29
-8.4064	-15.9617	67.28
-8.5107	-16.0054	67.25
-8.5314	-16.0393	67.26
-8.5846	-16.0708	67.32
-8.6634	-16.1696	67.34
-8.7581	-16.2534	67.32
-8.8674	-16.34	67.31
-8.9231	-16.4146	67.22
-9.0228	-16.5487	67.13
-9.0619	-16.7252	67.12
-9.1786	-16.9298	67.16
-9.2244	-17.1411	67.26
-9.2885	-17.2735	67.33
-9.2745	-17.3496	67.35
-9.4165	-17.4042	67.32
-9.5636	-17.5259	67.25
-9.6726	-17.697	67.18
-9.7132	-17.8518	67.23
-9.7206	-17.9737	67.26
-9.7848	-18.0662	67.28
-9.8239	-18.0731	67.24
-9.8462	-18.0863	67.24
-9.8878	-18.0975	67.23
-9.8661	-18.1256	67.25
-9.8642	-18.1832	67.27
-9.8653	-18.1681	67.28
-9.8908	-18.072	67.26
-9.8812	-18.0888	67.23
-9.8804	-18.1721	67.23
-9.8248	-18.234	67.25
-9.8234	-18.2858	67.26
-9.7136	-18.3374	67.27
-9.6303	-18.4038	67.25
-9.5009	-18.3999	67.24
-9.3844	-18.4421	67.28
-9.2793	-18.5269	67.25
-9.1406	-18.5432	67.26
-8.9942	-18.5499	67.24
-8.8102	-18.5005	67.25
-8.6571	-18.4655	67.28
-8.4879	-18.4563	67.3
-8.4216	-18.4347	67.29
-8.3094	-18.3935	67.3
-8.189	-18.2951	67.21
-8.0081	-18.216	67.13
-7.8026	-18.1577	67.1
-7.6694	-18.1867	67.12
-7.5522	-18.1832	67.24
-7.5257	-18.1646	67.35
-7.43	-18.1379	67.38
-7.3471	-18.0942	67.36
-7.2953	-18.0778	67.32
-7.3351	-18.0658	67.22
-7.3343	-18.1013	67.23
-7.3356	-18.1427	67.25
-7.2264	-18.2157	67.29
-7.1751	-18.3005	67.32
-7.1242	-18.3447	67.31
-7.1228	-18.3508	67.24
-7.1116	-18.3203	67.25
-7.1237	-18.265	67.28
-7.0991	-18.2998	67.3
-7.0874	-18.2646	67.3
-7.0511	-18.1788	67.3
-7.0384	-18.0113	67.28
-7.1129	-17.9018	67.29
-7.1133	-17.7871	67.29
-7.0908	-17.6439	67.3
-7.0804	-17.5645	67.29
-7.1323	-17.4716	67.3
-7.1112	-17.3186	67.29
-7.098	-17.282	67.27
-7.1132	-17.2521	67.27
-7.1526	-17.2341	67.29
-7.2213	-17.2695	67.31
-7.2503	-17.3066	67.39
-7.244	-17.3875	67.37
-7.3463	-17.4255	67.35
-7.4166	-17.5364	67.25
-7.5464	-17.5086	67.11
-7.5734	-17.5161	67.07
-7.5682	-17.5172	67.12
-7.6051	-17.4925	67.23
-7.6478	-17.4882	67.35
-7.665	-17.4386	67.4
-7.7384	-17.3325	67.38
-7.7509	-17.3083	67.37
-7.7567	-17.2878	67.32
-7.853	-17.3267	67.25
-7.9	-17.3351	67.3
-7.9814	-17.3826	67.27
-8.0497	-17.4153	67.26
-8.0503	-17.4066	67.25
-8.0246	-17.3599	67.25
-8.1194	-17.2765	67.27
-8.1893	-17.1777	67.31
-8.2518	-17.1315	67.32
-8.2925	-17.0798	67.33
-8.2818	-17.0435	67.32
-8.3136	-16.9797	67.31
-8.3696	-16.9535	67.28
-8.4272	-16.8963	67.23
-8.4389	-16.876	67.26
-8.4837	-16.9234	67.26
-8.4891	-17.027	67.3
-8.5084	-17.2005	67.32
-8.5264	-17.2102	67.3
-8.5442	-17.1405	67.31
-8.5059	-17.0808	67.32
-8.5768	-17.068	67.29
-8.7026	-17.0281	67.29
-8.7702	-16.9711	67.29
-8.762	-16.8865	67.21
-8.7679	-16.7893	67.17
-8.7887	-16.623	67.18
-8.879	-16.5419	67.21
-8.9195	-16.5095	67.27
-8.9465	-16.4865	67.36
-8.9528	-16.3998	67.34
-9.0099	-16.2425	67.33
-9.085	-16.206	67.27
-9.1067	-16.1638	67.25
-9.1064	-16.2176	67.28
-9.1757	-16.1533	67.26
-9.2189	-16.1096	67.28
-9.2323	-16.0899	67.29
-9.2899	-16.0011	67.28
-9.285	-16.0327	67.26
-9.2767	-15.9703	67.29
-9.3292	-15.9778	67.32
-9.3748	-15.979	67.31
-9.4322	-15.9542	67.3
-9.4537	-15.9519	67.25
-9.4326	-15.9003	67.27
-9.483	-15.8089	67.29
-9.5112	-15.7787	67.3
-9.563	-15.8185	67.3
-9.5677	-15.8506	67.29
-9.5596	-15.9073	67.3
-9.5734	-15.8951	67.31
-9.5285	-15.9225	67.33
-9.4881	-15.8599	67.36
-9.4847	-15.8634	67.33
-9.4428	-15.8684	67.31
-9.4282	-15.878	67.22
-9.3913	-15.8612	67.16
-9.3663	-15.928	67.15
-9.3172	-15.992	67.18
-9.2562	-15.9973	67.25
-9.1843	-16.02	67.34
-9.1028	-15.8825	67.37
-9.0852	-15.8876	67.34
-9.023	-15.8424	67.3
-9.0047	-15.8669	67.27
-8.9877	-15.8903	67.26
-8.8822	-15.994	67.29
-8.7838	-16.0392	67.3
-8.7534	-16.0689	67.28
-8.7277	-16.1071	67.27
-8.6973	-16.1846	67.24
-8.6758	-16.1895	67.27
-8.6548	-16.2631	67.28
-8.6363	-16.2835	67.31
-8.5924	-16.2988	67.31
-8.5606	-16.2345	67.29
-8.4924	-16.257	67.27
-8.5229	-16.248	67.27
-8.4461	-16.2541	67.28
-8.4633	-16.2411	67.3
-8.3847	-16.3019	67.3
-8.3846	-16.3764	67.3
-8.3505	-16.3788	67.3
-8.3612	-16.506	67.33
-8.3544	-16.6253	67.35
-8.3965	-16.7392	67.34
-8.4482	-16.8535	67.34
-8.4742	-16.9202	67.25
-8.4931	-17.0159	67.12
-8.5275	-17.1467	67.1
-8.5725	-17.3117	67.16
-8.6019	-17.4292	67.28
-8.7011	-17.5189	67.35
-8.7336	-17.5395	67.39
-8.7927	-17.5398	67.33
-8.9413	-17.6246	67.27
-8.9457	-17.6573	67.24
-8.9831	-17.7551	67.26
-9.0518	-17.8964	67.27
-9.0572	-18.0186	67.26
-9.0555	-18.1857	67.24
-9.067	-18.3359	67.23
-9.1713	-18.4337	67.23
-9.2372	-18.5089	67.23
-9.2387	-18.5654	67.25
-9.2329	-18.6325	67.26
-9.2609	-18.6906	67.25
-9.316	-18.693	67.22
-9.3243	-18.8441	67.21
-9.3316	-18.8939	67.24
-9.3143	-18.9093	67.26
-9.251	-18.9394	67.29
-9.2038	-18.9818	67.3
-9.2012	-19.0737	67.26
-9.215	-19.2705	67.29
-9.2246	-19.3678	67.33
-9.1617	-19.4437	67.33
-9.158	-19.4994	67.3
-9.1398	-19.5991	67.29
-9.1765	-19.644	67.18
-9.1458	-19.6671	67.1
-9.1318	-19.6813	67.12
-9.0777	-19.7272	67.16
-9.0561	-19.7807	67.27
-9.0219	-19.7339	67.36
-9.0784	-19.7317	67.36
-9.0687	-19.7213	67.35
-9.0726	-19.6636	67.29
-9.1013	-19.5163	67.27
-9.1057	-19.4398	67.27
-9.0934	-19.3728	67.28
-9.1144	-19.3391	67.29
-9.0865	-19.3299	67.28
-9.0833	-19.2439	67.25
-9.1076	-19.1596	67.24
-9.1609	-18.986	67.29
-9.1512	-18.8761	67.31
-9.1714	-18.7163	67.3
-9.1517	-18.5997	67.29
-9.2097	-18.5189	67.27
-9.2728	-18.4534	67.28
-9.2802	-18.4295	67.28
-9.2911	-18.3771	67.31
-9.2644	-18.3285	67.32
-9.3156	-18.327	67.3
-9.3999	-18.2864	67.31
-9.4685	-18.3388	67.35
-9.4814	-18.4229	67.36
-9.5941	-18.4486	67.33
-9.6318	-18.4798	67.32
-9.6916	-18.5085	67.24
-9.7111	-18.525	67.15
-9.7433	-18.5086	67.16
-9.8233	-18.4759	67.23
-9.859	-18.4404	67.38
-9.8341	-18.3974	67.47
-9.8743	-18.2778	67.46
-9.9026	-18.1264	67.42
-9.9654	-17.8782	67.32
-10.0484	-17.7031	67.24
-10.0477	-17.5221	67.28
-10.0397	-17.3177	67.29
-10.0191	-17.1481	67.31
-9.9968	-16.962	67.31
-10.0019	-16.7678	67.31
-10.0279	-16.5985	67.34
-10.0226	-16.4023	67.33
-10.0191	-16.2094	67.33
-10.0229	-16.091	67.34
-9.9401	-15.981	67.32
-9.9307	-15.7943	67.31
-9.9251	-15.7126	67.3
-9.9364	-15.666	67.33
-9.9174	-15.6147	67.33
-9.8287	-15.6069	67.35
-9.8036	-15.4799	67.35
-9.7598	-15.3835	67.35
-9.758	-15.295	67.34
-9.7195	-15.2595	67.35
-9.6849	-15.2545	67.35
-9.6212	-15.3152	67.36
-9.5445	-15.1953	67.32
-9.5051	-15.1722	67.23
-9.5052	-15.1337	67.17
-9.5477	-15.0856	67.19
-9.5012	-15.1057	67.28
-9.424	-15.0159	67.39
-9.342	-14.8848	67.43
-9.3662	-14.7382	67.39
-9.3659	-14.6539	67.31
-9.3874	-14.6372	67.26
-9.3668	-14.6181	67.3
-9.3195	-14.5777	67.35
-9.2917	-14.5168	67.34
-9.1832	-14.4454	67.34
-9.1775	-14.4102	67.3
-9.2077	-14.4031	67.27
-9.2126	-14.3719	67.29
-9.2315	-14.4136	67.32
-9.2798	-14.3599	67.35
-9.324	-14.3646	67.32
-9.328	-14.3549	67.32
-9.3584	-14.3219	67.32
-9.4172	-14.3305	67.32
-9.4716	-14.3166	67.31
-9.5128	-14.2942	67.33
-9.5784	-14.3221	67.34
-9.6388	-14.3737	67.34
-9.6981	-14.4135	67.34
-9.7778	-14.4854	67.38
-9.8159	-14.5237	67.37
-9.9534	-14.5801	67.37
-10.0766	-14.6937	67.34
-10.1845	-14.7351	67.23
-10.2311	-14.7981	67.14
-10.295	-14.8335	67.16
-10.3958	-14.9089	67.19
-10.4342	-14.9748	67.3
-10.4594	-14.9618	67.41
-10.4601	-15.0035	67.4
-10.4951	-15.0264	67.34
-10.5762	-15.0185	67.3
-10.6306	-15.0287	67.23
-10.6724	-15.1274	67.28
-10.7054	-15.1345	67.3
-10.7336	-15.1998	67.31
-10.8175	-15.2529	67.3
-10.8761	-15.3174	67.28
-10.8836	-15.3546	67.28
-10.8811	-15.3733	67.27
-10.8794	-15.415	67.28
-10.8552	-15.4463	67.29
-10.8761	-15.461	67.3
-10.8841	-15.5106	67.32
-10.9125	-15.5734	67.28
-10.8585	-15.5677	67.29
-10.8059	-15.566	67.27
-10.7686	-15.6115	67.29
-10.6926	-15.6719	67.32
-10.6363	-15.6582	67.33
-10.5428	-15.6874	67.3
-10.4772	-15.726	67.34
-10.405	-15.7774	67.33
-10.3848	-15.7673	67.31
-10.3347	-15.7097	67.3
-10.3089	-15.6578	67.17
-10.2361	-15.643	67.14
-10.1981	-15.7	67.14
-10.079	-15.7752	67.21
-9.961	-15.7617	67.33
-9.8763	-15.7178	67.38
-9.9014	-15.6028	67.34
-9.8901	-15.5029	67.29
-9.9364	-15.4873	67.25
-10.0241	-15.5576	67.24
-10.0842	-15.6606	67.26
-10.1173	-15.7047	67.28
-10.1051	-15.8083	67.29
-10.1603	-15.911	67.26
-10.1808	-16.0487	67.22
-10.2543	-16.1746	67.2
-10.2803	-16.3142	67.22
-10.2977	-16.3909	67.25
-10.3027	-16.4621	67.3
-10.3689	-16.524	67.27
-10.4024	-16.6348	67.25
-10.4534	-16.7819	67.25
-10.5079	-16.8267	67.26
-10.5463	-16.9266	67.25
-10.5647	-17.0345	67.25
-10.5361	-17.1215	67.24
-10.5742	-17.2183	67.25
-10.5793	-17.285	67.24
-10.5966	-17.3178	67.3
-10.6208	-17.3252	67.34
-10.6725	-17.34	67.29
-10.7172	-17.377	67.29
-10.7686	-17.3903	67.22
-10.8007	-17.3239	67.14
-10.8518	-17.3174	67.12
-10.9688	-17.3773	67.13
-11.0484	-17.4864	67.19
-11.0524	-17.528	67.31
-11.1263	-17.5925	67.36
-11.2409	-17.6744	67.34
-11.306	-17.7201	67.3
-11.4244	-17.8603	67.21
-11.5295	-17.9565	67.23
-11.6289	-18.0633	67.26
-11.6774	-18.1455	67.28
-11.7323	-18.1884	67.3
-11.8085	-18.304	67.25
-11.8584	-18.4213	67.24
-11.9748	-18.5449	67.25
-11.9998	-18.6397	67.3
-12.0219	-18.7036	67.3
-12.0009	-18.6933	67.31
-11.9994	-18.7017	67.25
-11.9578	-18.6637	67.26
-11.906	-18.6239	67.26
-11.8054	-18.5806	67.26
-11.7353	-18.5314	67.25
-11.702	-18.5115	67.25
-11.6231	-18.455	67.3
-11.5944	-18.4799	67.27
-11.501	-18.434	67.32
-11.4601	-18.3531	67.32
-11.3889	-18.2688	67.35
-11.361	-18.2104	67.32
-11.3423	-18.2597	67.27
-11.3815	-18.2539	67.19
-11.3764	-18.1332	67.11
-11.3365	-18.0539	67.11
-11.276	-17.9458	67.16
-11.255	-17.9045	67.27
-11.2279	-17.8187	67.39
-11.1317	-17.7329	67.41
-11.1298	-17.5515	67.36
-11.133	-17.3289	67.32
-11.2049	-17.2179	67.23
-11.2099	-17.171	67.26
-11.1841	-17.1272	67.33
-11.1257	-17.0727	67.35
-11.1194	-17.0193	67.32
-11.1444	-16.9332	67.26
-11.146	-16.8634	67.23
-11.2195	-16.815	67.26
-11.2474	-16.7385	67.3
-11.2504	-16.6154	67.31
-11.2993	-16.5041	67.3
-11.3687	-16.4982	67.31
-11.4216	-16.4652	67.31
-11.4049	-16.5114	67.34
-11.4322	-16.469	67.34
-11.5164	-16.421	67.32
-11.5784	-16.4478	67.31
-11.6391	-16.4775	67.32
-11.6404	-16.5775	67.31
-11.6488	-16.7461	67.33
-11.7162	-16.8188	67.34
-11.7852	-16.9214	67.31
-11.8531	-17.0746	67.3
-11.8245	-17.151	67.29
-11.8913	-17.1848	67.25
-11.9249	-17.2227	67.2
-11.9573	-17.2738	67.19
-11.9548	-17.2762	67.24
-11.9273	-17.2558	67.34
-11.8604	-17.1609	67.38
-11.8376	-16.9987	67.35
-11.8206	-16.888	67.32
-11.813	-16.7685	67.26
-11.8176	-16.7576	67.27
-11.7522	-16.7584	67.29
-11.6743	-16.6572	67.33
-11.6468	-16.5712	67.3
-11.5688	-16.4637	67.3
-11.5212	-16.3723	67.27
-11.4536	-16.328	67.28
-11.3831	-16.3322	67.27
-11.3203	-16.3056	67.32
-11.277	-16.2483	67.33
-11.2304	-16.2377	67.32
-11.1774	-16.1676	67.31
-11.0679	-16.1344	67.29
-11.026	-16.113	67.3
-10.9169	-16.1617	67.28
-10.8528	-16.1214	67.31
-10.7515	-16.1424	67.34
-10.7067	-16.1752	67.32
-10.6959	-16.2267	67.31
-10.6915	-16.2785	67.36
-10.6407	-16.3167	67.4
-10.6199	-16.3317	67.37
-10.6043	-16.2824	67.35
-10.5771	-16.3191	67.21
-10.5278	-16.3943	67.16
-10.5144	-16.3978	67.18
-10.5137	-16.4382	67.21
-10.5467	-16.4542	67.31
-10.5781	-16.422	67.37
-10.664	-16.3745	67.37
-10.7138	-16.3271	67.31
-10.7617	-16.43	67.29
-10.7763	-16.4759	67.27
-10.8176	-16.572	67.29
-10.9172	-16.6613	67.29
-10.9819	-16.802	67.28
-11.016	-16.9517	67.27
-11.0382	-17.114	67.27
-11.132	-17.2544	67.28
-11.2211	-17.4057	67.28
-11.2634	-17.5271	67.29
-11.3261	-17.6419	67.32
-11.3739	-17.7243	67.3
-11.4131	-17.7214	67.31
-11.4489	-17.7644	67.27
-11.4933	-17.8324	67.29
-11.4988	-17.8682	67.26
-11.5506	-17.9122	67.28
-11.6024	-17.8774	67.29
-11.607	-17.857	67.33
-11.674	-17.8284	67.3
-11.7141	-17.8393	67.29
-11.7621	-17.862	67.29
-11.8069	-17.8404	67.33
-11.8248	-17.8008	67.32
-11.9108	-17.8425	67.33
-12.0128	-17.818	67.28
-12.0931	-17.8078	67.16
-12.1388	-17.8709	67.11
-12.1679	-17.9286	67.14
-12.2096	-17.985	67.22
-12.2125	-18.0305	67.33
-12.1908	-18.0419	67.39
-12.247	-18.0295	67.35
-12.2584	-17.9922	67.28
-12.262	-17.9205	67.22
-12.2472	-17.9445	67.22
-12.2105	-18.0295	67.26
-12.1419	-18.083	67.28
-12.1363	-18.131	67.29
-12.0969	-18.1596	67.26
-12.0922	-18.147	67.25
-11.9992	-18.201	67.22
-11.9409	-18.2417	67.24
-11.8717	-18.2636	67.27
-11.8274	-18.3368	67.29
-11.8162	-18.3063	67.29
-11.7472	-18.2722	67.28
-11.6968	-18.1329	67.27
-11.6233	-18.046	67.25
-11.5368	-17.9233	67.25
-11.4802	-17.9123	67.26
-11.4007	-17.8805	67.27
-11.3949	-17.8568	67.28
-11.3198	-17.7513	67.29
-11.2803	-17.7065	67.28
-11.2683	-17.6798	67.33
-11.2361	-17.6617	67.32
-11.2568	-17.6107	67.31
-11.2326	-17.624	67.3
-11.2541	-17.5801	67.17
-11.1876	-17.5527	67.12
-11.1854	-17.5688	67.11
-11.121	-17.5301	67.21
-11.0679	-17.4475	67.31
-11.0148	-17.3548	67.41
-10.9966	-17.1981	67.36
-10.9732	-17.1415	67.35
-10.9371	-17.0944	67.3
-10.928	-17.0808	67.28
-10.908	-17.0933	67.31
-10.8272	-17.015	67.33
-10.8162	-16.9578	67.33
-10.7933	-16.8953	67.32
-10.7724	-16.7943	67.26
-10.7428	-16.7304	67.26
-10.7062	-16.6816	67.28
-10.6507	-16.6234	67.33
-10.6264	-16.5696	67.34
-10.5758	-16.4808	67.34
-10.5512	-16.3479	67.33
-10.5407	-16.2533	67.3
-10.5058	-16.1927	67.29
-10.4691	-16.1871	67.29
-10.4149	-16.0936	67.33
-10.4129	-16.0026	67.34
-10.3945	-15.9532	67.37
-10.3868	-15.9112	67.35
-10.3476	-15.8949	67.36
-10.315	-15.8104	67.41
-10.2232	-15.7925	67.4
-10.3156	-15.7542	67.33
-10.3461	-15.7745	67.3
-10.3753	-15.7647	67.18
-10.3017	-15.8202	67.14
-10.2958	-15.845	67.18
-10.3167	-15.841	67.24
-10.328	-15.8629	67.37
-10.367	-15.8019	67.46
-10.3467	-15.7523	67.4
-10.3576	-15.6052	67.38
-10.406	-15.4493	67.3
-10.4453	-15.4149	67.29
-10.5135	-15.3813	67.33
-10.5251	-15.321	67.33
-10.5561	-15.213	67.3
-10.5789	-15.0847	67.3
-10.6799	-14.9173	67.28
-10.7659	-14.8697	67.28
-10.776	-14.8139	67.34
-10.7872	-14.7223	67.39
-10.8742	-14.5648	67.38
-10.9804	-14.3385	67.35
-11.0711	-14.1314	67.32
-11.1204	-13.9294	67.32
-11.1744	-13.7249	67.32
-11.2294	-13.4846	67.31
-11.2535	-13.3309	67.3
-11.3163	-13.1733	67.33
-11.3252	-13.0344	67.37
-11.345	-12.9174	67.36
-11.3582	-12.76	67.38
-11.3566	-12.6712	67.37
-11.4014	-12.4894	67.35
-11.4161	-12.4046	67.35
-11.461	-12.2239	67.29
-11.4608	-12.0596	67.22
-11.4469	-11.9326	67.2
-11.4615	-11.7929	67.23
-11.4425	-11.653	67.28
-11.4128	-11.5268	67.37
-11.3504	-11.3652	67.42
-11.304	-11.2156	67.41
-11.35	-11.0411	67.4
-11.3272	-10.8593	67.32
-11.361	-10.7815	67.34
-11.3453	-10.6289	67.35
-11.3688	-10.4745	67.32
-11.3857	-10.3174	67.32
-11.475	-10.1377	67.3
-11.5116	-10.0693	67.3
-11.6138	-9.9892	67.32
-11.6368	-9.902	67.34
-11.6861	-9.842	67.36
-11.7378	-9.7839	67.36
-11.7967	-9.7962	67.34
-11.8786	-9.765	67.32
-11.9765	-9.7787	67.31
-11.9875	-9.816	67.34
-12.0564	-9.8179	67.37
-12.0882	-9.84	67.38
-12.1272	-9.9259	67.39
-12.1522	-9.9751	67.37
-12.2035	-10.0315	67.37
-12.2504	-10.0637	67.38
-12.3085	-9.9978	67.37
-12.3613	-9.9407	67.37
-12.4239	-9.9026	67.37
-12.4699	-9.833	67.24
-12.5033	-9.7471	67.2
-12.5278	-9.6308	67.21
-12.5724	-9.5504	67.26
-12.6026	-9.3747	67.36
-12.6615	-9.2369	67.41
-12.7349	-9.0706	67.42
-12.7972	-8.8927	67.39
-12.834	-8.7142	67.33
-12.9135	-8.6283	67.29
-12.9745	-8.6071	67.32
-12.996	-8.4927	67.35
-13.0195	-8.447	67.36
-13.0523	-8.3442	67.35
-13.1635	-8.2567	67.31
-13.2407	-8.2298	67.28
-13.3124	-8.1309	67.31
-13.3073	-8.0638	67.34
-13.3284	-8.0148	67.39
-13.3215	-7.9465	67.37
-13.3877	-7.987	67.33
-13.4437	-7.8788	67.33
-13.4862	-7.8221	67.33
-13.4794	-7.7799	67.34
-13.4699	-7.7485	67.36
-13.4512	-7.7195	67.38
-13.4773	-7.6621	67.38
-13.4766	-7.6671	67.36
-13.5052	-7.6899	67.37
-13.5458	-7.7123	67.41
-13.5174	-7.6762	67.4
-13.5627	-7.683	67.4
-13.617	-7.6225	67.33
-13.6547	-7.5637	67.21
-13.6629	-7.5559	67.19
-13.6544	-7.5042	67.24
-13.6366	-7.5946	67.31
-13.5786	-7.55	67.41
-13.521	-7.5239	67.44
-13.5345	-7.4105	67.43
-13.5392	-7.3428	67.37
-13.55	-7.3455	67.28
-13.5757	-7.3061	67.3
-13.4771	-7.3626	67.35
-13.4439	-7.3307	67.36
-13.4146	-7.3128	67.34
-13.4009	-7.3748	67.3
-13.3209	-7.3831	67.29
-13.376	-7.3601	67.31
-13.3715	-7.4103	67.31
-13.3454	-7.4186	67.33
-13.2801	-7.4685	67.34
-13.2569	-7.539	67.35
-13.2996	-7.568	67.35
-13.3476	-7.5986	67.32
-13.3591	-7.7121	67.29
-13.3985	-7.819	67.3
-13.382	-7.897	67.33
-13.3495	-7.9462	67.34
-13.3968	-7.9116	67.35
-13.498	-7.8224	67.32
-13.55	-7.7971	67.31
-13.6059	-7.7791	67.34
-13.6256	-7.764	67.36
-13.6645	-7.7243	67.35
-13.768	-7.7286	67.34
-13.9038	-7.786	67.23
-13.9938	-7.831	67.15
-14.019	-7.9568	67.17
-14.0341	-8.1297	67.23
-14.0764	-8.285	67.31
-14.0522	-8.4248	67.35
-14.0122	-8.4492	67.35
-13.9502	-8.4829	67.32
-13.9535	-8.5175	67.29
-13.8879	-8.6189	67.26
-13.8868	-8.715	67.3
-13.7919	-8.8495	67.3
-13.6603	-8.8924	67.29
-13.6365	-9.0672	67.29
-13.6452	-9.1692	67.29
-13.5755	-9.3291	67.28
-13.5118	-9.4153	67.32
-13.4586	-9.4622	67.32
-13.45	-9.523	67.34
-13.3711	-9.5357	67.33
-13.3245	-9.4765	67.32
-13.2219	-9.4371	67.29
-13.1681	-9.4388	67.28
-13.1315	-9.3585	67.28
-13.1218	-9.3536	67.29
-13.0983	-9.3259	67.3
-13.0351	-9.2968	67.32
-13.0077	-9.2428	67.35
-12.9153	-9.1696	67.35
-12.8698	-9.1296	67.37
-12.8251	-9.1205	67.39
-12.8335	-9.0596	67.37
-12.8212	-8.9595	67.34
-12.7585	-8.816	67.27
-12.6746	-8.729	67.16
-12.596	-8.6236	67.15
-12.463	-8.4487	67.21
-12.3677	-8.3257	67.28
-12.2906	-8.2067	67.39
-12.2342	-8.03	67.44
-12.1912	-7.8068	67.39
-12.1792	-7.7132	67.35
-12.1909	-7.5752	67.29
-12.1842	-7.4857	67.31
-12.132	-7.4298	67.33
-12.0959	-7.4442	67.32
-12.0707	-7.4921	67.32
-12.0848	-7.5489	67.32
-12.1056	-7.6165	67.29
-12.1315	-7.6736	67.28
-12.151	-7.8044	67.32
-12.1348	-7.8543	67.33
-12.0982	-7.9032	67.34
-12.0974	-7.9884	67.3
-12.1013	-8.1168	67.3
-12.0477	-8.176	67.28
-12.0276	-8.2638	67.31
-11.9768	-8.3435	67.32
-11.9386	-8.4452	67.35
-11.8964	-8.4842	67.33
-11.8142	-8.5074	67.31
-11.8012	-8.5434	67.32
-11.7919	-8.58	67.35
-11.7772	-8.6294	67.31
-11.7795	-8.7364	67.31
-11.7507	-8.8819	67.28
-11.7056	-8.9742	67.19
-11.6559	-9.0373	67.18
-11.6044	-9.1668	67.17
-11.6431	-9.2768	67.2
-11.6276	-9.3994	67.27
-11.5724	-9.6041	67.33
-11.4779	-9.7557	67.36
-11.4991	-9.866	67.36
-11.497	-10.066	67.26
-11.513	-10.2662	67.2
-11.5067	-10.5278	67.23
-11.489	-10.7722	67.26
-11.5596	-10.9844	67.28
-11.5499	-11.2362	67.27
-11.5504	-11.4429	67.26
-11.634	-11.6368	67.25
-11.7359	-11.8261	67.28
-11.8075	-11.9648	67.29
-11.8437	-12.1359	67.29
-11.962	-12.3004	67.27
-12.0611	-12.4779	67.26
-12.0994	-12.6755	67.22
-12.2009	-12.9628	67.24
-12.2885	-13.196	67.28
-12.3316	-13.4394	67.33
-12.4048	-13.6236	67.33
-12.4713	-13.81	67.29
-12.58	-13.9107	67.3
-12.6793	-14.0752	67.29
-12.7919	-14.2039	67.28
-12.9008	-14.3522	67.29
-13.063	-14.476	67.26
-13.1955	-14.5141	67.17
-13.2663	-14.5829	67.13
-13.3682	-14.5792	67.14
-13.4621	-14.6146	67.2
-13.5246	-14.5862	67.3
-13.5571	-14.4857	67.34
-13.6384	-14.4045	67.31
-13.6762	-14.3885	67.29
-13.7488	-14.2692	67.24
-13.7466	-14.0508	67.24
-13.8268	-13.8756	67.27
-13.8216	-13.7835	67.24
-13.8875	-13.6669	67.25
-13.9223	-13.4614	67.27
-13.9758	-13.3235	67.28
-14.0262	-13.1155	67.26
-14.1022	-12.8762	67.27
-14.1183	-12.6644	67.29
-14.1493	-12.5672	67.29
-14.2527	-12.4	67.28
-14.279	-12.1772	67.3
-14.4041	-12.0293	67.27
-14.4275	-11.9083	67.27
-14.4258	-11.7317	67.3
-14.4605	-11.6116	67.33
-14.5245	-11.4362	67.33
-14.6087	-11.2579	67.31
-14.655	-10.9793	67.32
-14.6946	-10.793	67.35
-14.7438	-10.6205	67.33
-14.8034	-10.5215	67.32
-14.8721	-10.3434	67.24
-14.9269	-10.108	67.16
-14.9359	-9.938	67.13
-14.9644	-9.7426	67.17
-14.9591	-9.6375	67.25
-14.9906	-9.4804	67.36
-14.9502	-9.328	67.4
-14.9656	-9.1192	67.35
-14.9315	-8.9502	67.3
-14.9314	-8.8103	67.24
-14.9149	-8.7723	67.25
-14.8635	-8.7621	67.28
-14.8315	-8.7677	67.29
-14.7789	-8.6927	67.33
-14.7227	-8.6431	67.29
-14.6931	-8.5814	67.28
-14.656	-8.5569	67.26
-14.6465	-8.5861	67.27
-14.5729	-8.6267	67.3
-14.4945	-8.67	67.33
-14.5776	-8.723	67.31
-14.66	-8.8351	67.27
-14.6971	-8.9732	67.27
-14.741	-9.1525	67.28
-14.7209	-9.3182	67.31
-14.7278	-9.5102	67.3
-14.772	-9.6909	67.29
-14.815	-9.8835	67.26
-14.8077	-10.1226	67.23
-14.8307	-10.3855	67.28
-14.8766	-10.7084	67.3
-14.9427	-11.0281	67.3
-14.9944	-11.4592	67.28
-15.0494	-11.8139	67.19
-15.0613	-12.2396	67.12
-15.0801	-12.6968	67.12
-15.0814	-13.2371	67.17
-15.1301	-13.7786	67.23
-15.0735	-14.2681	67.32
-15.068	-14.726	67.32
-14.9964	-15.0943	67.3
-14.9729	-15.3785	67.25
-14.9255	-15.6445	67.22
-14.9087	-15.818	67.25
-14.8824	-15.889	67.25
-14.804	-15.9016	67.28
-14.7629	-15.8713	67.28
-14.7212	-15.7909	67.25
-14.7108	-15.7356	67.21
-14.7096	-15.6192	67.22
-14.6926	-15.5278	67.27
-14.6596	-15.376	67.29
-14.6927	-15.1762	67.28
-14.6844	-14.9319	67.28
-14.7714	-14.6966	67.25
-14.8133	-14.4571	67.25
-14.8146	-14.2216	67.25
-14.7973	-13.9894	67.26
-14.8656	-13.8379	67.28
-14.8886	-13.6287	67.29
-14.9367	-13.3813	67.27
-14.9591	-13.1175	67.27
-14.997	-12.9424	67.31
-15.027	-12.8078	67.34
-15.0367	-12.7317	67.31
-15.121	-12.6417	67.29
-15.1797	-12.5037	67.21
-15.2147	-12.2795	67.12
-15.2237	-12.121	67.1
-15.1389	-11.8103	67.21
-15.1814	-11.6438	67.25
-15.203	-11.5845	67.32
-15.2184	-11.5488	67.36
-15.2587	-11.4659	67.33
-15.2917	-11.404	67.31
-15.3207	-11.3499	67.25
-15.3196	-11.2788	67.27
-15.4046	-11.2433	67.26
-15.4896	-11.2659	67.26
-15.5306	-11.3468	67.26
-15.5418	-11.3906	67.26
-15.6188	-11.3926	67.27
-15.6501	-11.3104	67.3
-15.6967	-11.3082	67.29
-15.7639	-11.3018	67.3
-15.8039	-11.3365	67.27
-15.8678	-11.2908	67.3
-15.9252	-11.3203	67.27
-15.9983	-11.335	67.26
-16.0292	-11.3896	67.25
-16.0534	-11.4741	67.29
-16.0793	-11.5462	67.32
-16.164	-11.5956	67.32
-16.2192	-11.7047	67.29
-16.2701	-11.8326	67.31
-16.2456	-11.9358	67.32
-16.2879	-12.0952	67.31
-16.3596	-12.3514	67.29
-16.4076	-12.5789	67.24
-16.4181	-12.8018	67.14
-16.4565	-13.096	67.1
-16.5318	-13.3743	67.11
-16.5578	-13.677	67.18
-16.5673	-14.0017	67.26
-16.5453	-14.3003	67.32
-16.5427	-14.6323	67.29
-16.5374	-15.0398	67.26
-16.4813	-15.4325	67.21
-16.5922	-15.7455	67.22
-16.6157	-16.0133	67.24
-16.6998	-16.1733	67.26
-16.7678	-16.3499	67.24
-16.857	-16.5219	67.22
-16.9037	-16.605	67.2
-17.0179	-16.7244	67.22
-17.1813	-16.8071	67.24
-17.2767	-16.774	67.27
-17.3034	-16.7303	67.29
-17.3901	-16.6363	67.27
-17.5106	-16.5559	67.23
-17.5682	-16.4251	67.23
-17.5939	-16.3332	67.23
-17.6613	-16.2586	67.25
-17.7313	-16.2439	67.25
-17.7145	-16.2558	67.26
-17.7101	-16.245	67.28
-17.7459	-16.1657	67.28
-17.7731	-16.0753	67.32
-17.8139	-15.9735	67.3
-17.8528	-15.9004	67.29
-17.8985	-15.8533	67.23
-18.0144	-15.7372	67.16
-18.0108	-15.6219	67.13
-18.005	-15.4473	67.13
-17.9919	-15.338	67.18
-18.0529	-15.2795	67.28
-18.1448	-15.1266	67.33
-18.1405	-14.9979	67.33
-18.1667	-14.933	67.3
-18.23	-14.8775	67.26
-18.3136	-14.7554	67.21
-18.3319	-14.6443	67.25
-18.3008	-14.5931	67.27
-18.2742	-14.5486	67.25
-18.2647	-14.5665	67.23
-18.329	-14.563	67.22
-18.3294	-14.5227	67.21
-18.2908	-14.6178	67.26
-18.3039	-14.6572	67.28
-18.3919	-14.6953	67.26
-18.395	-14.7146	67.25
-18.4256	-14.7763	67.26
-18.4324	-14.8433	67.26
-18.4408	-14.9289	67.27
-18.4677	-15.0717	67.27
-18.533	-15.1949	67.28
-18.5478	-15.3468	67.28
-18.5669	-15.489	67.27
-18.6053	-15.5981	67.28
-18.6514	-15.731	67.29
-18.6261	-15.9073	67.27
-18.6945	-16.1314	67.29
-18.6659	-16.3181	67.24
-18.6537	-16.5264	67.14
-18.6116	-16.7559	67.09
-18.592	-17.0636	67.12
-18.5974	-17.3494	67.16
-18.516	-17.7082	67.26
-18.3929	-18.0932	67.31
-18.3528	-18.2971	67.31
-18.3174	-18.4453	67.27
-18.3228	-18.5627	67.24
-18.3794	-18.6274	67.23
-18.3191	-18.6499	67.26
-18.2538	-18.6627	67.24
-18.1753	-18.5895	67.21
-18.1088	-18.4856	67.21
-18.0696	-18.4408	67.19
-17.9872	-18.3457	67.21
-17.8793	-18.3114	67.25
-17.7649	-18.1835	67.29
-17.6342	-18.0763	67.28
-17.4785	-17.8345	67.28
-17.4266	-17.6198	67.24
-17.3416	-17.5343	67.19
-17.1831	-17.5098	67.2
-17.0892	-17.4547	67.24
-16.9457	-17.46	67.26
-16.743	-17.4689	67.29
-16.6387	-17.4977	67.26
-16.5447	-17.4748	67.24
-16.5009	-17.5947	67.23
-16.3242	-17.6815	67.25
-16.1571	-17.8104	67.28
-15.9894	-17.9569	67.28
-15.8601	-18.0454	67.17
-15.8183	-18.0764	67.09
-15.7301	-18.1746	67.07
-15.639	-18.2046	67.12
-15.5166	-18.3235	67.25
-15.4379	-18.2675	67.34
-15.3535	-18.1409	67.33
-15.3024	-18.0374	67.28
-15.198	-18.0368	67.25
-15.2557	-18.1093	67.19
-15.2391	-18.1358	67.23
-15.1867	-18.1597	67.28
-15.1786	-18.2447	67.26
-15.1158	-18.2176	67.28
-15.102	-18.2404	67.26
-15.16	-18.2562	67.25
-15.2045	-18.3019	67.26
-15.2276	-18.3094	67.26
-15.2059	-18.2945	67.29
-15.161	-18.2157	67.31
-15.1704	-18.1819	67.28
-15.2733	-18.1139	67.26
-15.351	-18.0709	67.23
-15.3624	-18.07	67.24
-15.3842	-18.0682	67.26
-15.3415	-18.0136	67.31
-15.3689	-17.9846	67.3
-15.4099	-17.921	67.28
-15.4493	-17.8243	67.29
-15.3858	-17.8105	67.36
-15.3348	-17.8468	67.34
-15.3384	-17.852	67.31
-15.354	-17.8759	67.25
-15.4325	-17.7806	67.14
-15.4159	-17.8267	67.08
-15.3853	-17.8537	67.13
-15.2594	-17.9219	67.21
-15.293	-17.8775	67.33
-15.3528	-17.9411	67.39
-15.4488	-17.9493	67.34
-15.5039	-18.0524	67.3
-15.477	-18.1697	67.25
-15.471	-18.361	67.24
-15.4097	-18.3742	67.28
-15.4558	-18.3699	67.25
-15.4601	-18.3662	67.27
-15.4135	-18.3675	67.28
-15.3256	-18.4026	67.29
-15.3362	-18.4075	67.31
-15.3716	-18.2756	67.33
-15.3665	-18.1971	67.32
-15.3141	-18.1171	67.31
-15.2923	-18.0489	67.28
-15.2825	-18.0709	67.27
-15.3203	-18.1796	67.26
-15.319	-18.2909	67.3
-15.2679	-18.4132	67.36
-15.2878	-18.6107	67.35
-15.2715	-18.8086	67.36
-15.2607	-18.9922	67.3
-15.2417	-19.2524	67.3
-15.2007	-19.5606	67.29
-15.1235	-19.8551	67.26
-15.0602	-20.1216	67.31
-15.03	-20.3597	67.36
-15.027	-20.5387	67.27
-14.9939	-20.6944	67.14
-14.9416	-20.8444	67.1
-14.8799	-20.8857	67.15
-14.8726	-20.822	67.27
-14.8087	-20.6937	67.36
-14.8437	-20.4757	67.36
-14.8181	-20.3091	67.34
-14.8297	-20.1118	67.26
-14.8465	-20.038	67.2
-14.8147	-19.9967	67.22
-14.7959	-19.9795	67.23
-14.7288	-19.8952	67.26
-14.662	-19.7386	67.28
-14.544	-19.5683	67.28
-14.5224	-19.3494	67.28
-14.5123	-19.2272	67.26
-14.5206	-19.0912	67.27
-14.4573	-18.9597	67.28
-14.4161	-18.7802	67.28
-14.4262	-18.6394	67.25
-14.3548	-18.5002	67.26
-14.2436	-18.4935	67.27
-14.226	-18.5138	67.29
-14.3243	-18.5015	67.28
-14.4405	-18.4311	67.31
-14.5297	-18.3519	67.28
-14.5959	-18.278	67.3
-14.651	-18.272	67.33
-14.6944	-18.2104	67.32
-14.7722	-18.1136	67.34
-14.868	-18.104	67.31
-14.8908	-18.0403	67.2
-14.8509	-18.0149	67.14
-14.8024	-18.0174	67.16
-14.8124	-17.8894	67.19
-14.8372	-17.8119	67.26
-14.7547	-17.7824	67.36
-14.6829	-17.7388	67.34
-14.6254	-17.6785	67.32
-14.62	-17.6045	67.29
-14.635	-17.5119	67.26
-14.5835	-17.4408	67.27
-14.5336	-17.3954	67.28
-14.4856	-17.3906	67.26
-14.413	-17.4928	67.23
-14.4169	-17.5697	67.25
-14.3861	-17.6115	67.27
-14.4018	-17.6428	67.26
-14.3044	-17.6822	67.28
inclinaison X	inclinaison Y
