# Supplementary material for: Postural Control Can Be Well Maintained by Healthy, Young Adults in Difficult Visual Task, Even in Sway-Referenced Dynamic Conditions
Source: PLoS One. 2016 Oct 13;11(10):e0164400. doi: 10.1371/journal.pone.0164400 (PMC5063355; doi:10.1371/journal.pone.0164400)
Supplement: S2 File — (ZIP) [file pone.0164400.s002.zip › DATA_FRAMIRAL/S01A_SEARCH_STABLE_I3.xls]

## Sheet: S01_MTT_201503251406_
gravite X	gravite Y	Poids
-2.5308	-12.7866	67.22
-2.6747	-12.9185	67.25
-2.7891	-13.0218	67.27
-2.9069	-13.0548	67.31
-3.0632	-13.1013	67.31
-3.2683	-13.1866	67.29
-3.473	-13.3525	67.28
-3.6824	-13.637	67.32
-4.0941	-13.8332	67.34
-4.478	-13.962	67.32
-4.7791	-14.0129	67.32
-5.098	-14.1091	67.34
-5.3518	-14.2456	67.32
-5.5075	-14.3413	67.32
-5.6996	-14.4209	67.29
-5.9637	-14.3894	67.21
-6.2067	-14.4176	67.11
-6.49	-14.4724	67.12
-6.6817	-14.5184	67.18
-6.9	-14.4581	67.32
-7.0934	-14.4147	67.36
-7.2396	-14.4158	67.35
-7.2888	-14.6275	67.34
-7.2903	-14.8582	67.31
-7.2387	-15.1695	67.37
-6.8883	-15.4334	67.32
-6.4594	-15.7656	67.19
-6.1637	-16.2008	67.31
-5.8776	-16.6432	67.33
-5.8035	-16.98	67.26
-5.6982	-17.3699	67.25
-5.6745	-17.5788	67.31
-5.6872	-17.7101	67.28
-5.7727	-17.7191	67.28
-5.8304	-17.8386	67.3
-6.0331	-17.8442	67.33
-6.24	-17.9153	67.39
-6.3043	-17.8867	67.42
-6.505	-17.7677	67.3
-6.6775	-17.7118	67.29
-6.8069	-17.5859	67.31
-6.9351	-17.4671	67.33
-7.0367	-17.3899	67.25
-7.0764	-17.28	67.23
-7.1614	-17.1371	67.21
-7.1991	-17.0053	67.1
-7.1078	-16.894	67.04
-7.0239	-16.761	67.06
-7.0336	-16.6022	67.16
-7.076	-16.4397	67.31
-7.1481	-16.2717	67.37
-7.1867	-16.1272	67.33
-7.1348	-16.0263	67.33
-7.0302	-15.8091	67.27
-6.9154	-15.6196	67.23
-6.6766	-15.497	67.19
-6.3957	-15.4545	67.17
-6.0715	-15.4068	67.16
-5.8814	-15.5074	67.16
-5.7352	-15.5987	67.16
-5.5438	-15.5319	67.18
-5.2882	-15.3116	67.27
-5.1054	-15.0767	67.28
-4.7976	-14.8217	67.16
-4.5136	-14.4888	67.07
-4.5149	-14.2938	67.24
-4.612	-14.0163	67.5
-4.5661	-13.6028	67.48
-4.4468	-13.3028	67.39
-4.3348	-12.9891	67.42
-4.1497	-12.7081	67.49
-3.8863	-12.3792	67.36
-3.6122	-12.1878	67.27
-3.4659	-11.9531	67.23
-3.3577	-11.7379	67.25
-3.1171	-11.541	67.23
-2.778	-11.3211	67.14
-2.4984	-10.96	67.18
-2.298	-10.4263	67.35
-2.1673	-9.8983	67.45
-2.0031	-9.4736	67.4
-1.7906	-9.0958	67.31
-1.5583	-8.7997	67.24
-1.3576	-8.5652	67.27
-1.1193	-8.4315	67.3
-0.8329	-8.3928	67.24
-0.4973	-8.4225	67.32
-0.4335	-8.5367	67.39
-0.4964	-8.6244	67.38
-0.5885	-8.8862	67.3
-0.6317	-9.3041	67.24
-0.7866	-9.645	67.3
-0.9863	-9.9238	67.35
-1.1709	-10.2611	67.36
-1.3634	-10.6064	67.33
-1.5405	-11.045	67.32
-1.7587	-11.3163	67.34
-1.9857	-11.633	67.29
-2.2496	-12.0384	67.25
-2.5252	-12.383	67.33
-3.0061	-12.8585	67.37
-3.6504	-13.36	67.47
-4.3384	-13.5675	67.57
-4.9148	-13.2576	67.34
-5.3821	-12.9296	67.08
-5.7491	-12.8	66.98
-6.033	-12.9422	67.03
-6.1892	-13.1293	67.16
-6.2499	-13.1733	67.32
-6.2478	-13.1876	67.39
-6.2694	-13.1521	67.4
-6.1631	-13.0694	67.34
-6.0709	-12.9511	67.29
-5.918	-12.8057	67.3
-5.8653	-12.7044	67.26
-5.707	-12.625	67.24
-5.5342	-12.5024	67.22
-5.3288	-12.3976	67.23
-5.1064	-12.3417	67.26
-4.8867	-12.2487	67.32
-4.661	-12.179	67.36
-4.4384	-12.1311	67.36
-4.2964	-12.0667	67.31
-4.0404	-11.8873	67.3
-3.7821	-11.8156	67.26
-3.4839	-11.8445	67.26
-3.193	-11.952	67.25
-2.9564	-12.1166	67.28
-2.9413	-12.2388	67.37
-2.8394	-12.2152	67.42
-2.8199	-12.1129	67.35
-2.8717	-12.0397	67.26
-2.9347	-11.9967	67.17
-2.9301	-11.9621	67.1
-2.9882	-12.0054	67.14
-3.0161	-12.0549	67.19
-3.0421	-12.1746	67.27
-3.053	-12.2557	67.37
-3.0289	-12.2371	67.42
-3.0976	-12.1799	67.38
-3.1432	-12.1254	67.36
-3.1709	-12.0367	67.33
-3.3033	-12.027	67.28
-3.3879	-12.1558	67.29
-3.438	-12.2701	67.33
-3.5359	-12.434	67.37
-3.6374	-12.6454	67.33
-3.8136	-12.8982	67.29
-4.0258	-13.0774	67.28
-4.1863	-13.2488	67.33
-4.3817	-13.3367	67.35
-4.6139	-13.3568	67.33
-4.8336	-13.3391	67.27
-5.0682	-13.368	67.27
-5.2201	-13.4394	67.28
-5.3419	-13.4798	67.29
-5.5106	-13.5195	67.33
-5.6138	-13.4448	67.35
-5.6959	-13.2851	67.35
-5.7746	-13.2078	67.35
-5.8486	-13.1792	67.35
-5.8904	-13.1571	67.35
-5.9853	-13.1982	67.32
-6.0382	-13.1656	67.22
-6.0071	-13.1937	67.15
-5.9769	-13.2134	67.15
-5.9683	-13.2499	67.21
-5.9713	-13.2546	67.31
-5.992	-13.2523	67.37
-6.0226	-13.2608	67.36
-6.029	-13.2771	67.33
-6.0636	-13.31	67.31
-6.054	-13.2389	67.3
-6.029	-13.1447	67.33
-6.0613	-13.1095	67.31
-6.0111	-13.0631	67.29
-5.9676	-13.0764	67.27
-5.9482	-13.0612	67.28
-5.8876	-13.1036	67.29
-5.8624	-13.1582	67.32
-5.8423	-13.2294	67.34
-5.812	-13.2759	67.34
-5.7684	-13.3264	67.33
-5.6963	-13.4348	67.29
-5.6116	-13.5058	67.27
-5.5606	-13.4954	67.26
-5.5866	-13.5707	67.3
-5.5602	-13.6998	67.35
-5.5099	-13.8514	67.37
-5.4531	-13.9851	67.37
-5.4175	-14.0815	67.4
-5.4344	-14.087	67.37
-5.4522	-14.1459	67.33
-5.4793	-14.2743	67.31
-5.4799	-14.3475	67.25
-5.4701	-14.5529	67.17
-5.4468	-14.5949	67.18
-5.4766	-14.6185	67.17
-5.5037	-14.6001	67.26
-5.4858	-14.5642	67.35
-5.4584	-14.4313	67.38
-5.4398	-14.3058	67.39
-5.4684	-14.2037	67.31
-5.5247	-14.0478	67.26
-5.5339	-13.9268	67.29
-5.4832	-13.7781	67.33
-5.4464	-13.6265	67.33
-5.4573	-13.4965	67.34
-5.5053	-13.3688	67.31
-5.5079	-13.2325	67.28
-5.5144	-13.0871	67.3
-5.5256	-12.9115	67.36
-5.5493	-12.7652	67.35
-5.6176	-12.6557	67.34
-5.6293	-12.5685	67.33
-5.6467	-12.3873	67.31
-5.6251	-12.2058	67.31
-5.6473	-12.1374	67.32
-5.6855	-12.095	67.31
-5.6679	-12.1129	67.34
-5.6558	-12.0771	67.35
-5.5802	-12.0086	67.32
-5.5967	-11.9867	67.35
-5.574	-11.9826	67.36
-5.5486	-12.0455	67.35
-5.5226	-12.1103	67.34
-5.4767	-12.1843	67.3
-5.4115	-12.1809	67.23
-5.3583	-12.2252	67.19
-5.3524	-12.2869	67.16
-5.2902	-12.4015	67.24
-5.259	-12.5087	67.36
-5.1587	-12.5513	67.41
-5.1088	-12.598	67.38
-5.0828	-12.6454	67.32
-5.079	-12.7061	67.26
-5.0265	-12.784	67.26
-4.999	-12.964	67.27
-4.9925	-13.1369	67.3
-4.9748	-13.31	67.28
-4.9447	-13.4115	67.28
-4.9461	-13.5792	67.25
-4.9771	-13.759	67.27
-4.9909	-13.9601	67.28
-4.9852	-14.1518	67.3
-4.97	-14.2532	67.29
-4.9806	-14.3537	67.3
-4.9825	-14.4413	67.26
-5.0076	-14.5269	67.27
-5.0785	-14.6358	67.27
-5.0808	-14.7677	67.28
-5.0971	-14.8831	67.31
-5.1811	-15.041	67.32
-5.2047	-15.1675	67.3
-5.2545	-15.2395	67.27
-5.3105	-15.2533	67.27
-5.3694	-15.3736	67.27
-5.4062	-15.3707	67.33
-5.4554	-15.4546	67.31
-5.4622	-15.4902	67.32
-5.4828	-15.5071	67.24
-5.4604	-15.5739	67.14
-5.4387	-15.5592	67.13
-5.4352	-15.6317	67.13
-5.4753	-15.7606	67.18
-5.4933	-15.8448	67.28
-5.4318	-15.9403	67.36
-5.3946	-15.9405	67.36
-5.3775	-16.0118	67.28
-5.4095	-16.0779	67.2
-5.4388	-16.2059	67.2
-5.4764	-16.3279	67.24
-5.3795	-16.3849	67.28
-5.312	-16.4553	67.29
-5.3182	-16.4091	67.25
-5.355	-16.2658	67.22
-5.4073	-16.1803	67.22
-5.4172	-16.1046	67.24
-5.4156	-16.0893	67.26
-5.4408	-15.9361	67.29
-5.4701	-15.7926	67.25
-5.5542	-15.679	67.23
-5.519	-15.5557	67.21
-5.5096	-15.4511	67.24
-5.5796	-15.3424	67.25
-5.5865	-15.317	67.26
-5.6582	-15.2338	67.26
-5.7054	-15.1209	67.28
-5.7284	-14.9524	67.28
-5.7594	-14.8226	67.27
-5.8518	-14.7452	67.28
-5.879	-14.7109	67.32
-5.8653	-14.6052	67.31
-5.9511	-14.5473	67.31
-6.024	-14.4298	67.29
-6.1006	-14.2793	67.18
-6.1344	-14.1115	67.14
-6.1517	-13.999	67.16
-6.1952	-13.9019	67.23
-6.2691	-13.8894	67.32
-6.3142	-13.7001	67.41
-6.3374	-13.4931	67.37
-6.3501	-13.2805	67.32
-6.4094	-13.1653	67.28
-6.4742	-13.1101	67.27
-6.5291	-13.1078	67.28
-6.5387	-13.0569	67.3
-6.5472	-12.9673	67.29
-6.5671	-12.9392	67.28
-6.6147	-12.9245	67.25
-6.6469	-12.9895	67.26
-6.7188	-13.1297	67.28
-6.7064	-13.1876	67.33
-6.7632	-13.1892	67.32
-6.8329	-13.2002	67.34
-6.8876	-13.2288	67.31
-6.9639	-13.2725	67.29
-6.9976	-13.2998	67.28
-7.0027	-13.2646	67.31
-7.0769	-13.2433	67.31
-7.1407	-13.2167	67.31
-7.2616	-13.1649	67.29
-7.3533	-13.1311	67.31
-7.4165	-13.0662	67.35
-7.4823	-12.9519	67.4
-7.5963	-12.8304	67.42
-7.724	-12.713	67.37
-7.8579	-12.582	67.31
-7.9946	-12.4142	67.23
-8.047	-12.3333	67.13
-8.1059	-12.2681	67.17
-8.1517	-12.2556	67.26
-8.132	-12.3149	67.37
-8.1081	-12.3156	67.48
-8.0838	-12.216	67.43
-8.1143	-12.1505	67.37
-8.1357	-12.1118	67.28
-8.1336	-12.0995	67.23
-8.1545	-12.1763	67.27
-8.0979	-12.2883	67.31
-8.0838	-12.3957	67.33
-8.0435	-12.4757	67.35
-8.0144	-12.4906	67.35
-8.0304	-12.515	67.3
-8.0387	-12.5637	67.3
-8.0271	-12.6614	67.3
-8.0223	-12.6699	67.3
-8.0325	-12.6623	67.35
-8.0741	-12.6224	67.34
-8.0733	-12.6238	67.32
-8.0964	-12.7019	67.27
-8.1297	-12.7326	67.31
-8.0976	-12.8003	67.33
-8.0924	-12.775	67.37
-8.1338	-12.6984	67.4
-8.1488	-12.6055	67.34
-8.2164	-12.5803	67.27
-8.2361	-12.6167	67.29
-8.2193	-12.6757	67.34
-8.2744	-12.6988	67.38
-8.2951	-12.7199	67.39
-8.3444	-12.63	67.29
-8.3666	-12.5541	67.17
-8.4017	-12.5449	67.12
-8.4382	-12.6305	67.19
-8.4168	-12.755	67.3
-8.4546	-12.8163	67.39
-8.429	-12.8408	67.39
-8.4214	-12.8734	67.36
-8.4209	-12.9148	67.3
-8.4522	-12.9126	67.25
-8.4236	-13.0377	67.27
-8.3207	-13.1498	67.28
-8.26	-13.1892	67.29
-8.2036	-13.2633	67.29
-8.1386	-13.3795	67.3
-8.0879	-13.5313	67.29
-8.038	-13.6309	67.3
-7.9866	-13.7309	67.29
-7.9652	-13.7666	67.28
-7.9942	-13.8499	67.28
-7.9754	-13.9684	67.28
-7.9154	-14.097	67.28
-7.8722	-14.1102	67.3
-7.8582	-14.1559	67.32
-7.8138	-14.116	67.32
-7.7684	-14.0777	67.33
-7.7555	-14.0136	67.31
-7.82	-14.0528	67.26
-7.8432	-14.0269	67.29
-7.8328	-14.0318	67.32
-7.8432	-14.0099	67.36
-7.8461	-13.9441	67.34
-7.8638	-13.9389	67.34
-7.9004	-13.8593	67.22
-7.8728	-13.843	67.17
-7.8797	-13.7672	67.14
-7.8941	-13.7729	67.18
-7.8921	-13.7595	67.26
-7.8304	-13.7732	67.35
-7.7628	-13.7082	67.39
-7.7374	-13.5605	67.36
-7.7746	-13.5023	67.29
-7.7586	-13.534	67.23
-7.8422	-13.6418	67.25
-7.837	-13.7037	67.29
-7.8472	-13.7358	67.3
-7.8527	-13.7288	67.28
-7.9176	-13.7616	67.27
-7.9888	-13.8095	67.26
-8.0727	-13.8769	67.28
-8.1088	-13.8917	67.29
-8.1366	-13.8947	67.3
-8.2308	-13.8485	67.3
-8.3011	-13.8774	67.27
-8.3654	-13.882	67.26
-8.4256	-13.8932	67.29
-8.4464	-13.9007	67.3
-8.4785	-13.8269	67.31
-8.5138	-13.7855	67.3
-8.5391	-13.7773	67.31
-8.5924	-13.7919	67.26
-8.5897	-13.8456	67.32
-8.6502	-13.8983	67.34
-8.6877	-13.9189	67.33
-8.7257	-13.9293	67.3
-8.7636	-14.0059	67.2
-8.836	-14.0668	67.1
-8.8697	-14.2102	67.12
-8.9268	-14.3319	67.17
-8.967	-14.4585	67.29
-8.9566	-14.5736	67.37
-8.9258	-14.5991	67.37
-8.9574	-14.6352	67.33
-8.9792	-14.6421	67.21
-9.035	-14.6199	67.16
-9.0596	-14.6817	67.17
-9.0431	-14.8019	67.21
-9.0491	-14.8951	67.24
-9.0565	-15.035	67.3
-9.1269	-15.1046	67.27
-9.1754	-15.1587	67.27
-9.2289	-15.2046	67.26
-9.26	-15.2506	67.25
-9.3446	-15.3059	67.25
-9.4533	-15.3402	67.25
-9.5083	-15.3817	67.22
-9.5538	-15.5455	67.21
-9.5769	-15.6943	67.29
-9.6634	-15.8487	67.33
-9.7163	-15.8875	67.35
-9.7675	-15.8398	67.28
-9.8886	-15.7836	67.24
-9.936	-15.8257	67.25
-9.9451	-15.8746	67.31
-9.9608	-15.9267	67.3
-10.0229	-15.9555	67.34
-10.0549	-15.8625	67.27
-10.1537	-15.7985	67.11
-10.1971	-15.717	67.09
-10.2433	-15.6699	67.14
-10.2127	-15.6311	67.22
-10.2377	-15.5485	67.33
-10.2877	-15.3565	67.38
-10.3262	-15.198	67.35
-10.3969	-15.0257	67.3
-10.4539	-14.9241	67.27
-10.4794	-14.833	67.3
-10.4751	-14.6275	67.29
-10.4738	-14.4718	67.28
-10.5286	-14.2582	67.26
-10.5583	-14.114	67.24
-10.5931	-13.946	67.24
-10.6229	-13.814	67.29
-10.7248	-13.6513	67.31
-10.7963	-13.4014	67.31
-10.8295	-13.1313	67.3
-10.8555	-12.8953	67.28
-10.8751	-12.6933	67.28
-10.9352	-12.5886	67.28
-10.91	-12.4392	67.33
-10.8844	-12.2632	67.35
-10.8688	-12.1104	67.36
-10.8338	-11.9096	67.38
-10.854	-11.7998	67.37
-10.8167	-11.6823	67.35
-10.8138	-11.5312	67.35
-10.7972	-11.4636	67.29
-10.7962	-11.4079	67.17
-10.7766	-11.3867	67.18
-10.7898	-11.409	67.17
-10.7686	-11.5165	67.25
-10.7825	-11.5602	67.36
-10.7762	-11.5771	67.4
-10.7869	-11.6002	67.4
-10.7786	-11.6877	67.38
-10.8343	-11.794	67.3
-10.9273	-11.796	67.33
-10.9523	-11.6939	67.31
-11.0156	-11.6671	67.29
-11.0425	-11.6841	67.31
-11.0938	-11.7539	67.31
-11.1671	-11.9319	67.29
-11.2279	-12.0061	67.33
-11.4002	-11.9008	67.35
-11.5932	-11.8559	67.31
-11.8179	-11.8422	67.3
-12.0242	-11.8859	67.31
-12.2625	-11.8709	67.31
-12.4413	-11.971	67.33
-12.6579	-11.9295	67.37
-12.8225	-11.9428	67.34
-13.0364	-11.9566	67.33
-13.2219	-12.0596	67.36
-13.2775	-12.0421	67.36
-13.3753	-11.9951	67.33
-13.3875	-11.9418	67.29
-13.3684	-11.8262	67.22
-13.3347	-11.7955	67.16
-13.2363	-11.7341	67.19
-13.1625	-11.7049	67.22
-13.098	-11.7249	67.31
-13.0214	-11.6359	67.38
-12.9245	-11.5655	67.4
-12.8741	-11.5033	67.42
-12.9944	-11.4122	67.35
-13.007	-11.4402	67.3
-13.0284	-11.4594	67.29
-13.0319	-11.4795	67.29
-12.9972	-11.4855	67.32
-12.9301	-11.4622	67.32
-12.9639	-11.3642	67.3
-12.9741	-11.3529	67.28
-12.9391	-11.335	67.29
-12.8536	-11.2919	67.31
-12.6711	-11.1411	67.33
-12.57	-10.9926	67.34
-12.5258	-10.9086	67.3
-12.3557	-10.7586	67.27
-12.1897	-10.6971	67.31
-12.085	-10.7313	67.33
-11.9375	-10.7606	67.34
-11.8318	-10.7464	67.33
-11.7935	-10.7322	67.34
-11.7327	-10.7652	67.32
-11.6689	-10.8563	67.35
-11.5972	-10.9608	67.3
-11.5036	-11.0122	67.22
-11.4108	-10.9965	67.19
-11.3556	-11.0823	67.18
-11.2831	-11.2058	67.24
-11.2381	-11.3291	67.35
-11.1446	-11.447	67.38
-11.1598	-11.4305	67.37
-11.1631	-11.4844	67.35
-11.1341	-11.5545	67.27
-11.0941	-11.6702	67.29
-11.0771	-11.7092	67.28
-11.0583	-11.7295	67.28
-10.9903	-11.827	67.28
-10.991	-11.9758	67.3
-10.9787	-12.1344	67.28
-11.0514	-12.2071	67.26
-11.0705	-12.2778	67.28
-11.0965	-12.3276	67.3
-11.1348	-12.348	67.32
-11.2175	-12.3829	67.29
-11.2744	-12.4649	67.28
-11.3068	-12.5683	67.29
-11.2675	-12.7074	67.32
-11.2719	-12.8062	67.31
-11.2987	-12.9286	67.31
-11.338	-13.0676	67.33
-11.3592	-13.1835	67.36
-11.384	-13.2765	67.37
-11.4823	-13.4037	67.33
-11.5234	-13.5068	67.22
-11.5715	-13.6965	67.12
-11.4989	-13.9188	67.13
-11.5333	-14.0979	67.21
-11.5502	-14.3006	67.31
-11.6037	-14.2881	67.36
-11.5832	-14.1959	67.36
-11.5484	-14.1112	67.34
-11.5027	-14.0247	67.31
-11.5438	-13.9084	67.26
-11.5817	-13.7904	67.26
-11.6032	-13.7036	67.29
-11.6362	-13.6227	67.27
-11.66	-13.5386	67.29
-11.7262	-13.3554	67.28
-11.7332	-13.2229	67.28
-11.7721	-13.1569	67.28
-11.773	-13.0658	67.29
-11.7625	-12.9414	67.29
-11.7495	-12.8117	67.28
-11.7363	-12.6343	67.28
-11.7	-12.4394	67.28
-11.6923	-12.3547	67.28
-11.6453	-12.3153	67.3
-11.6159	-12.3064	67.27
-11.6273	-12.2416	67.29
-11.6133	-12.1808	67.34
-11.594	-12.1937	67.34
-11.6364	-12.124	67.33
-11.6583	-12.2146	67.33
-11.694	-12.1399	67.28
-11.7004	-12.1751	67.17
-11.7001	-12.1482	67.15
-11.7321	-12.1493	67.18
-11.7402	-12.2586	67.31
-11.793	-12.3149	67.37
-11.809	-12.3622	67.41
-11.8413	-12.3169	67.41
-11.9223	-12.3609	67.35
-11.9847	-12.4044	67.31
-12.0255	-12.4823	67.29
-12.0555	-12.4895	67.27
-12.1547	-12.5449	67.27
-12.1792	-12.5904	67.28
-12.1713	-12.6099	67.31
-12.1928	-12.6426	67.31
-12.2536	-12.6493	67.35
-12.3486	-12.5836	67.31
-12.3516	-12.6069	67.3
-12.3874	-12.6292	67.28
-12.418	-12.5619	67.3
-12.4669	-12.5756	67.3
-12.4971	-12.5991	67.32
-12.5311	-12.6396	67.33
-12.5533	-12.7034	67.33
-12.5976	-12.77	67.36
-12.6855	-12.7338	67.38
-12.6986	-12.7594	67.37
-12.7718	-12.6671	67.34
-12.8542	-12.57	67.28
-12.9548	-12.4049	67.14
-13.0007	-12.2567	67.12
-13.0088	-12.179	67.18
-13.0161	-12.0498	67.3
-12.9881	-11.9298	67.41
-13.0503	-11.7464	67.44
-13.0395	-11.5983	67.41
-13.0279	-11.6181	67.37
-13.0519	-11.5888	67.32
-13.0504	-11.5267	67.33
-13.0742	-11.4265	67.32
-13.0956	-11.3577	67.29
-13.0987	-11.3297	67.25
-13.0944	-11.2923	67.28
-13.0758	-11.2994	67.3
-13.0548	-11.2305	67.37
-13.0837	-11.2499	67.38
-13.1481	-11.1967	67.39
-13.1638	-11.1767	67.37
-13.1694	-11.2015	67.32
-13.1698	-11.2587	67.27
-13.1812	-11.2525	67.31
-13.1458	-11.3626	67.32
-13.1204	-11.4513	67.33
-13.0669	-11.5519	67.36
-13.1063	-11.6583	67.37
-13.1357	-11.759	67.33
-13.1407	-11.8918	67.32
-13.1449	-11.98	67.29
-13.042	-12.0903	67.22
-13.0629	-12.1872	67.17
-12.9978	-12.3215	67.17
-12.8731	-12.5201	67.22
-12.7499	-12.6613	67.32
-12.6054	-12.7297	67.35
-12.5101	-12.7792	67.34
-12.4527	-12.7986	67.33
-12.4438	-12.9484	67.23
-12.3766	-13.2019	67.25
-12.2878	-13.4706	67.24
-12.1597	-13.662	67.26
-12.0606	-13.8699	67.27
-11.9885	-13.9636	67.28
-11.9717	-14.019	67.29
-11.9538	-14.1022	67.26
-11.902	-14.2486	67.25
-11.8266	-14.3856	67.28
-11.73	-14.434	67.27
-11.6972	-14.4373	67.29
-11.6848	-14.3682	67.3
-11.6792	-14.4089	67.27
-11.6153	-14.4831	67.27
-11.5688	-14.5678	67.3
-11.479	-14.5848	67.3
-11.5051	-14.5779	67.3
-11.4812	-14.593	67.31
-11.4936	-14.6941	67.28
-11.4907	-14.8089	67.29
-11.4809	-14.905	67.24
-11.4918	-14.9871	67.17
-11.4082	-14.9601	67.15
-11.3835	-14.9707	67.17
-11.3249	-15.0202	67.21
-11.2504	-14.9349	67.32
-11.2487	-14.8225	67.31
-11.2349	-14.7124	67.31
-11.1918	-14.6233	67.3
-11.2042	-14.5805	67.25
-11.1939	-14.5226	67.27
-11.2123	-14.4681	67.27
-11.2264	-14.3146	67.28
-11.2023	-14.3139	67.27
-11.1586	-14.2492	67.24
-11.1697	-14.1758	67.22
-11.2548	-14.1561	67.25
-11.2787	-14.0774	67.29
-11.2933	-14.0486	67.31
-11.3164	-13.9784	67.31
-11.3882	-13.8688	67.28
-11.4235	-13.8651	67.25
-11.5262	-13.85	67.24
-11.6048	-13.9119	67.28
-11.7063	-13.9542	67.32
-11.7624	-14.0026	67.29
-11.8394	-14.0605	67.32
-11.9202	-14.1568	67.32
-11.9939	-14.197	67.3
-12.0418	-14.3101	67.33
-12.1292	-14.2537	67.25
-12.1708	-14.2683	67.16
-12.2517	-14.248	67.13
-12.3073	-14.2225	67.15
-12.4139	-14.2105	67.23
-12.4019	-14.1958	67.31
-12.4847	-14.1802	67.37
-12.5751	-14.0803	67.35
-12.6521	-14.0429	67.31
-12.7434	-14.0466	67.24
-12.7938	-14.0504	67.27
-12.9068	-14.0753	67.24
-13.0175	-14.0592	67.27
-13.0872	-14.061	67.28
-13.2125	-14.1209	67.24
-13.3667	-14.1518	67.24
-13.4824	-14.1681	67.23
-13.6043	-14.2435	67.26
-13.6776	-14.2881	67.3
-13.7762	-14.3457	67.33
-13.7757	-14.3254	67.31
-13.8106	-14.3107	67.27
-13.8303	-14.2711	67.26
-13.8387	-14.2614	67.28
-13.8009	-14.3287	67.28
-13.7957	-14.3334	67.31
-13.8165	-14.3221	67.3
-13.834	-14.3474	67.32
-13.8701	-14.4299	67.34
-13.8664	-14.4001	67.32
-13.9135	-14.4801	67.31
-13.9711	-14.4757	67.26
-13.9601	-14.381	67.14
-13.9333	-14.4086	67.1
-13.8786	-14.4771	67.13
-13.8022	-14.5714	67.23
-13.7555	-14.654	67.35
-13.7226	-14.6171	67.37
-13.7016	-14.5956	67.34
-13.6245	-14.5714	67.3
-13.5687	-14.6325	67.2
-13.6403	-14.7961	67.18
-13.6506	-14.9474	67.18
-13.5975	-15.0767	67.24
-13.5029	-15.1554	67.28
-13.4865	-15.2553	67.29
-13.5067	-15.3483	67.28
-13.5381	-15.4116	67.25
-13.5294	-15.4703	67.27
-13.4475	-15.5961	67.27
-13.3825	-15.6791	67.28
-13.3829	-15.7134	67.27
-13.3321	-15.7526	67.27
-13.2395	-15.8554	67.26
-13.1942	-15.9341	67.3
-13.1639	-16.0013	67.3
-13.168	-16.1167	67.3
-13.1358	-16.2755	67.27
-13.0234	-16.3439	67.31
-12.9931	-16.3232	67.31
-12.96	-16.2888	67.33
-12.9346	-16.2525	67.33
-12.9219	-16.2588	67.32
-12.8714	-16.3329	67.25
-12.8456	-16.3608	67.14
-12.7935	-16.3594	67.12
-12.8376	-16.3649	67.13
-12.7726	-16.3495	67.24
-12.7533	-16.4262	67.34
-12.7155	-16.4701	67.38
-12.678	-16.5966	67.36
-12.7	-16.6362	67.32
-12.7141	-16.6902	67.22
-12.7355	-16.8601	67.24
-12.6817	-17.0124	67.27
-12.6848	-17.174	67.27
-12.7044	-17.3717	67.26
-12.6665	-17.6135	67.24
-12.6802	-17.7864	67.22
-12.6689	-18.0183	67.24
-12.6449	-18.1578	67.28
-12.6184	-18.3056	67.32
-12.6458	-18.4124	67.31
-12.6818	-18.4598	67.3
-12.7107	-18.4299	67.28
-12.7694	-18.4866	67.25
-12.7756	-18.5843	67.27
-12.7799	-18.6858	67.31
-12.8426	-18.7074	67.35
-12.8719	-18.6241	67.33
-12.9752	-18.5191	67.32
-13.0755	-18.3644	67.31
-13.1477	-18.2711	67.3
-13.2519	-18.2231	67.26
-13.3734	-18.1915	67.25
-13.4789	-18.1364	67.19
-13.6003	-18.077	67.1
-13.641	-18.1611	67.11
-13.6786	-18.1394	67.16
-13.7741	-18.0883	67.26
-13.8133	-17.9327	67.37
-13.8683	-17.8197	67.38
-13.9551	-17.7235	67.32
-13.97	-17.6847	67.24
-14.043	-17.6288	67.2
-14.0668	-17.5871	67.23
-14.1296	-17.6037	67.27
-14.2482	-17.5908	67.29
-14.3259	-17.5253	67.29
-14.3954	-17.5223	67.26
-14.5018	-17.4756	67.22
-14.5778	-17.4858	67.23
-14.6628	-17.4755	67.27
-14.68	-17.5132	67.29
-14.7187	-17.5147	67.28
-14.8437	-17.5671	67.27
-14.9321	-17.5707	67.24
-14.9893	-17.6295	67.24
-15.0596	-17.6714	67.26
-15.0645	-17.6754	67.32
-15.0607	-17.5898	67.34
-15.1139	-17.5507	67.27
-15.1206	-17.5938	67.27
-15.0816	-17.634	67.31
-15.0712	-17.6678	67.32
-15.0661	-17.6266	67.31
-15.0851	-17.4916	67.31
-15.0558	-17.351	67.18
-15.0018	-17.2998	67.1
-14.9292	-17.3561	67.11
-14.8652	-17.3664	67.16
-14.7717	-17.3743	67.27
-14.7031	-17.2944	67.34
-14.5866	-17.1765	67.33
-14.5151	-17.0462	67.3
-14.3859	-16.8925	67.25
-14.3271	-16.8406	67.23
-14.2177	-16.8421	67.25
-14.0522	-16.8403	67.28
-13.8929	-16.7409	67.27
-13.731	-16.6914	67.25
-13.5337	-16.6354	67.25
-13.3866	-16.6083	67.24
-13.232	-16.5428	67.25
-13.0652	-16.4929	67.26
-12.787	-16.4798	67.3
-12.5788	-16.4411	67.3
-12.5263	-16.3816	67.28
-12.5107	-16.2856	67.24
-12.5399	-16.2149	67.23
-12.5212	-16.1729	67.25
-12.4869	-16.2248	67.27
-12.4783	-16.349	67.32
-12.4574	-16.5236	67.31
-12.3877	-16.5965	67.3
-12.3308	-16.6853	67.28
-12.301	-16.8123	67.3
-12.2798	-16.9393	67.29
-12.2817	-17.0486	67.3
-12.253	-17.1876	67.27
-12.2381	-17.2788	67.16
-12.2446	-17.3578	67.1
-12.2931	-17.4389	67.1
-12.2943	-17.6105	67.19
-12.2497	-17.7907	67.29
-12.1594	-17.8186	67.38
-12.1238	-17.839	67.33
-12.133	-17.7951	67.28
-12.1567	-17.8033	67.21
-12.1417	-17.8554	67.23
-12.0701	-17.8605	67.27
-12.0397	-17.8678	67.3
-12.0744	-17.7868	67.27
-12.111	-17.7017	67.24
-12.1478	-17.5897	67.2
-12.1978	-17.5216	67.21
-12.1811	-17.5511	67.24
-12.1614	-17.5083	67.29
-12.2184	-17.4432	67.31
-12.2116	-17.3615	67.29
-12.1992	-17.2383	67.25
-12.2605	-17.1711	67.22
-12.211	-17.2242	67.23
-12.1208	-17.3187	67.23
-12.0864	-17.3597	67.26
-11.9428	-17.3692	67.29
-11.9427	-17.3974	67.31
-12.0511	-17.4095	67.29
-12.1772	-17.4235	67.27
-12.3944	-17.4251	67.28
-12.5572	-17.4341	67.31
-12.6833	-17.4376	67.33
-12.7703	-17.4439	67.35
-12.9047	-17.4402	67.22
-12.9455	-17.4364	67.1
-12.9841	-17.4767	67.08
-13.0116	-17.5193	67.15
-12.953	-17.5584	67.26
-12.8915	-17.5238	67.37
-12.8446	-17.4061	67.35
-12.8245	-17.2756	67.32
-12.8292	-17.2109	67.25
-12.8757	-17.1212	67.21
-13.0062	-17.0257	67.25
-13.1371	-16.9632	67.27
-13.3487	-16.849	67.27
-13.4395	-16.802	67.23
-13.5492	-16.7681	67.24
-13.6941	-16.778	67.22
-13.7891	-16.8427	67.23
-13.8218	-16.907	67.22
-13.8414	-16.9992	67.27
-13.8668	-17.0207	67.29
-13.9146	-17.0061	67.29
-13.9608	-17.0089	67.26
-14.0657	-16.9841	67.23
-14.2128	-16.9885	67.22
-14.3589	-17.0257	67.21
-14.5212	-17.096	67.24
-14.6432	-17.1215	67.3
-14.739	-17.1535	67.3
-14.8637	-17.2833	67.29
-14.9205	-17.4702	67.28
-14.9529	-17.5883	67.32
-14.9765	-17.6495	67.33
-15.0066	-17.6642	67.31
-15.0898	-17.734	67.29
-15.1002	-17.7299	67.17
-15.0475	-17.7915	67.1
-15.0103	-17.8157	67.1
-14.9994	-17.8389	67.17
-14.9975	-17.8235	67.28
-14.982	-17.804	67.37
-15.0206	-17.6983	67.35
-15.0152	-17.6004	67.32
-15.0337	-17.4339	67.28
-15.0843	-17.3837	67.23
-15.119	-17.3966	67.26
-15.1019	-17.4246	67.27
-15.0374	-17.3348	67.3
-15.0388	-17.2468	67.26
-15.0595	-17.1551	67.23
-15.088	-17.0934	67.22
-15.0314	-17.0752	67.24
-14.902	-17.1075	67.31
-14.8316	-17.1166	67.34
-14.8169	-17.0985	67.3
-14.7421	-17.0092	67.27
-14.7169	-16.9132	67.25
-14.6946	-16.9549	67.23
-14.6026	-17.0836	67.26
-14.5172	-17.1941	67.29
-14.4097	-17.2688	67.31
-14.3754	-17.3098	67.29
-14.2405	-17.33	67.29
-14.1466	-17.3431	67.3
-14.073	-17.4661	67.35
-13.9921	-17.4847	67.34
-13.9144	-17.4906	67.32
-13.894	-17.4538	67.29
-13.8477	-17.4657	67.21
-13.7844	-17.4683	67.13
-13.6988	-17.522	67.15
-13.6583	-17.453	67.22
-13.6721	-17.3767	67.32
-13.6058	-17.2644	67.4
-13.6176	-17.2069	67.36
-13.6068	-17.1764	67.32
-13.5908	-17.1297	67.25
-13.63	-17.1014	67.24
-13.6647	-17.0323	67.27
-13.6626	-16.9844	67.3
-13.673	-16.9609	67.29
-13.6247	-16.9026	67.31
-13.6597	-16.8627	67.26
-13.6678	-16.8343	67.24
-13.6399	-16.7531	67.27
-13.5965	-16.7512	67.32
-13.487	-16.6959	67.33
-13.4037	-16.6204	67.34
-13.4577	-16.5572	67.29
-13.4818	-16.5222	67.23
-13.4494	-16.5417	67.26
-13.4104	-16.5554	67.29
-13.3384	-16.5823	67.33
-13.371	-16.608	67.34
-13.4175	-16.5558	67.33
-13.3927	-16.5283	67.3
-13.3814	-16.4967	67.32
-13.3652	-16.4591	67.31
-13.353	-16.4106	67.32
-13.3542	-16.4006	67.33
-13.3239	-16.4085	67.26
-13.2899	-16.4098	67.18
-13.2349	-16.4093	67.16
-13.1967	-16.4411	67.18
-13.1566	-16.463	67.27
-13.0998	-16.5008	67.36
-13.0542	-16.4087	67.36
-13.0026	-16.3683	67.32
-12.9702	-16.3659	67.28
-12.9476	-16.4179	67.26
-12.9102	-16.5066	67.29
-12.853	-16.6	67.3
-12.8089	-16.6823	67.29
-12.7804	-16.7466	67.27
-12.7269	-16.7823	67.23
-12.6576	-16.8644	67.24
-12.6117	-16.9513	67.29
-12.5726	-17.0302	67.3
-12.5665	-17.044	67.31
-12.6145	-16.9906	67.29
-12.5984	-16.9247	67.26
-12.6061	-16.8962	67.24
-12.5833	-16.9009	67.26
-12.5908	-16.9263	67.28
-12.552	-16.9532	67.31
-12.5669	-16.8668	67.33
-12.5629	-16.836	67.29
-12.5844	-16.8195	67.32
-12.5628	-16.851	67.31
-12.5602	-16.8967	67.31
-12.6424	-16.9693	67.32
-12.6931	-17.0041	67.25
-12.6979	-17.0121	67.16
-12.6418	-17.0937	67.12
-12.6449	-17.193	67.14
-12.7037	-17.2268	67.21
-12.6951	-17.276	67.33
-12.6773	-17.3887	67.37
-12.7377	-17.4302	67.32
-12.8165	-17.5051	67.28
-12.8913	-17.5272	67.21
-12.8774	-17.7812	67.22
-12.8555	-17.9018	67.28
-12.8487	-18.0213	67.27
-12.8889	-18.1215	67.27
-12.897	-18.2159	67.25
-12.937	-18.3808	67.21
-13.0012	-18.4799	67.2
-13.0636	-18.5535	67.27
-13.0639	-18.6245	67.3
-13.1528	-18.6401	67.31
-13.2239	-18.6576	67.26
-13.3351	-18.6376	67.25
-13.4243	-18.5029	67.23
-13.474	-18.4383	67.21
-13.4484	-18.3338	67.29
-13.5078	-18.3095	67.29
-13.5548	-18.353	67.27
-13.6137	-18.3584	67.28
-13.7045	-18.3142	67.33
-13.7923	-18.2301	67.3
-13.8351	-18.1492	67.27
-13.885	-18.0995	67.23
-13.9047	-18.0608	67.13
-13.9327	-18.0608	67.07
-13.926	-18.056	67.14
-13.9046	-18.0601	67.23
-13.934	-18.0248	67.32
-13.9134	-17.9209	67.33
-13.9256	-17.7998	67.29
-13.8773	-17.78	67.29
-13.8758	-17.792	67.21
-13.8861	-17.8402	67.23
-13.8868	-17.9074	67.24
-13.8676	-17.9305	67.25
-13.7991	-17.9799	67.25
-13.7301	-18.0606	67.24
-13.741	-18.1615	67.2
-13.7375	-18.2908	67.2
-13.6501	-18.3586	67.23
-13.6071	-18.341	67.26
-13.4998	-18.253	67.27
-13.5157	-18.1847	67.25
-13.4926	-18.2314	67.21
-13.4902	-18.2773	67.21
-13.3918	-18.3368	67.25
-13.3341	-18.3565	67.28
-13.286	-18.3217	67.3
-13.2315	-18.3189	67.27
-13.222	-18.274	67.26
-13.158	-18.2479	67.29
-13.1399	-18.2897	67.24
-13.1492	-18.3108	67.25
-13.1872	-18.2931	67.23
-13.1846	-18.2561	67.17
-13.1578	-18.1706	67.13
-13.1508	-18.0779	67.15
-13.14	-18.0919	67.19
-13.1343	-18.0464	67.3
-13.1145	-18.0598	67.36
-13.0981	-17.9614	67.35
-13.0995	-17.8502	67.33
-13.1273	-17.8084	67.24
-13.1989	-17.7447	67.24
-13.2342	-17.774	67.23
-13.206	-17.834	67.26
-13.1501	-17.8901	67.28
-13.1624	-17.8374	67.27
-13.184	-17.7566	67.26
-13.1926	-17.736	67.23
-13.2148	-17.8357	67.25
-13.1685	-17.8355	67.28
-13.1839	-17.8564	67.28
-13.1982	-17.8114	67.28
-13.2107	-17.7692	67.27
-13.2263	-17.7632	67.27
-13.2093	-17.769	67.26
-13.2334	-17.8407	67.27
-13.2891	-17.8722	67.29
-13.284	-17.8264	67.3
-13.2988	-17.7636	67.32
-13.3867	-17.7357	67.35
-13.4205	-17.7393	67.35
-13.4596	-17.8411	67.28
-13.5067	-17.7981	67.25
-13.5718	-17.7531	67.1
-13.5963	-17.7489	67.09
-13.6416	-17.7888	67.15
-13.6357	-17.8751	67.27
-13.6731	-17.8712	67.4
-13.6744	-17.8192	67.44
-13.7022	-17.7176	67.37
-13.7183	-17.6375	67.33
-13.7611	-17.6027	67.23
-13.814	-17.5965	67.22
-13.8205	-17.4888	67.25
-13.8344	-17.3812	67.27
-13.845	-17.2923	67.28
-13.8237	-17.2837	67.27
-13.8409	-17.2809	67.24
-13.8806	-17.2588	67.25
-13.8367	-17.2088	67.3
-13.8037	-17.1192	67.34
-13.7889	-17.0462	67.32
-13.7853	-16.9157	67.31
-13.8401	-16.8364	67.26
-13.8432	-16.8368	67.24
-13.8417	-16.8698	67.29
-13.7999	-16.8891	67.35
-13.7968	-16.8527	67.34
-13.8002	-16.8264	67.33
-13.8188	-16.8196	67.33
-13.7681	-16.7697	67.34
-13.7351	-16.739	67.3
-13.7319	-16.7386	67.32
-13.7536	-16.687	67.26
-13.75	-16.6376	67.19
-13.7404	-16.5685	67.18
-13.6762	-16.4923	67.21
-13.6902	-16.4425	67.29
-13.6419	-16.3685	67.35
-13.5964	-16.2619	67.37
-13.5848	-16.2355	67.36
-13.5047	-16.1481	67.33
-13.4986	-16.0786	67.27
-13.4895	-16.0427	67.28
-13.4317	-15.99	67.29
-13.3245	-16.0516	67.3
-13.2471	-16.0891	67.31
-13.146	-16.114	67.3
-13.1477	-16.1003	67.27
-13.1323	-16.1179	67.25
-13.1377	-16.1594	67.26
-13.0693	-16.2957	67.28
-13.022	-16.3807	67.3
-13.0011	-16.4185	67.31
-12.9691	-16.4748	67.3
-12.9796	-16.4245	67.28
-12.9598	-16.5024	67.27
-12.9227	-16.5643	67.31
-12.8754	-16.5496	67.34
-12.836	-16.5804	67.31
-12.7711	-16.7123	67.3
-12.7524	-16.8208	67.34
-12.7464	-16.8956	67.35
-12.7781	-16.9792	67.33
-12.7815	-17.0378	67.31
-12.7587	-17.0777	67.19
-12.7407	-17.1025	67.15
-12.6675	-17.1914	67.16
-12.6847	-17.2486	67.23
-12.6166	-17.3234	67.33
-12.5884	-17.3372	67.39
-12.5892	-17.2421	67.36
-12.5746	-17.2378	67.3
-12.5797	-17.2924	67.23
-12.5782	-17.3175	67.24
-12.525	-17.44	67.26
-12.4803	-17.5549	67.3
-12.4729	-17.6161	67.3
-12.4984	-17.6644	67.28
-12.519	-17.7388	67.23
-12.6012	-17.8489	67.2
-12.6862	-17.9606	67.22
-12.6969	-18.0217	67.29
-12.7504	-18.1094	67.3
-12.7979	-18.0977	67.3
-12.9229	-18.1473	67.29
-13.055	-18.1269	67.26
-13.1543	-18.1432	67.25
-13.2168	-18.1314	67.25
-13.2948	-18.073	67.3
-13.4176	-18.0399	67.32
-13.5291	-17.9439	67.28
-13.6109	-17.8299	67.3
-13.6775	-17.883	67.3
-13.7386	-17.9305	67.31
-13.8319	-17.9336	67.31
-13.914	-17.884	67.29
-13.9775	-17.7296	67.19
-14.0128	-17.7113	67.09
-14.051	-17.7141	67.1
-14.0867	-17.7492	67.2
-14.1363	-17.8627	67.32
-14.1619	-17.8749	67.38
-14.1862	-17.7785	67.33
-14.2763	-17.7603	67.26
-14.3109	-17.7686	67.2
-14.373	-17.8432	67.22
-14.4543	-17.9497	67.28
-14.5033	-18.0098	67.29
-14.5804	-18.0903	67.28
-14.6617	-18.1525	67.24
-14.7886	-18.1759	67.19
-14.9729	-18.2578	67.18
-15.0835	-18.4192	67.22
-15.1362	-18.4643	67.3
-15.1965	-18.5233	67.33
-15.2439	-18.5162	67.32
-15.3682	-18.4155	67.26
-15.4278	-18.432	67.21
-15.468	-18.4308	67.22
-15.4797	-18.4596	67.25
-15.4409	-18.4073	67.25
-15.5729	-18.422	67.3
-15.694	-18.3694	67.29
-15.7558	-18.404	67.25
-15.795	-18.3906	67.27
-15.7996	-18.3973	67.28
-15.7934	-18.4394	67.28
-15.8102	-18.4831	67.25
-15.807	-18.505	67.23
-15.6986	-18.4821	67.12
-15.6445	-18.4	67.11
-15.6015	-18.3573	67.12
-15.4703	-18.3509	67.17
-15.2781	-18.3398	67.28
-15.1057	-18.2584	67.34
-14.9245	-18.1505	67.32
-14.7784	-18.1032	67.27
-14.6145	-18.054	67.22
-14.4544	-17.9604	67.22
-14.2024	-17.9444	67.25
-13.9525	-17.9424	67.25
-13.6754	-17.9036	67.28
-13.4162	-17.9312	67.27
-13.2256	-17.8825	67.25
-12.9782	-17.8602	67.24
-12.7674	-17.867	67.27
-12.5405	-17.8988	67.31
-12.3687	-17.9297	67.31
-12.2187	-17.9889	67.3
-12.0292	-18.0033	67.27
-11.9513	-18.0076	67.27
-11.8404	-18.0504	67.26
-11.8112	-18.0129	67.3
-11.724	-18.0067	67.29
-11.5731	-17.992	67.32
-11.4703	-17.9958	67.34
-11.3793	-17.9962	67.33
-11.3018	-17.9098	67.32
-11.2633	-17.8513	67.36
-11.1974	-17.718	67.35
-11.1994	-17.6738	67.34
-11.1615	-17.689	67.32
-11.0851	-17.6412	67.19
-11.1288	-17.564	67.09
-11.0525	-17.4412	67.15
-11.0253	-17.3565	67.2
-10.9243	-17.3333	67.32
-10.8414	-17.281	67.43
-10.8519	-17.1701	67.39
-10.8632	-16.9832	67.37
-10.7972	-16.8259	67.27
-10.8551	-16.761	67.26
-10.8458	-16.7116	67.29
-10.7567	-16.6662	67.32
-10.7421	-16.5964	67.34
-10.7121	-16.443	67.32
-10.7042	-16.3296	67.3
-10.7448	-16.2033	67.31
-10.8109	-16.2174	67.29
-10.9006	-16.3065	67.31
-11.0351	-16.2748	67.36
-11.1496	-16.2208	67.34
-11.3157	-16.1302	67.31
-11.508	-16.07	67.27
-11.804	-16.0245	67.28
-12.0795	-16.0378	67.31
-12.3896	-16.0086	67.32
-12.6493	-16.0145	67.35
-12.8724	-15.9262	67.33
-13.0168	-15.8748	67.32
-13.1478	-15.8736	67.33
-13.2354	-15.8744	67.34
-13.3909	-15.845	67.29
-13.4932	-15.798	67.3
-13.5264	-15.7061	67.3
-13.5501	-15.5633	67.2
-13.6366	-15.4534	67.16
-13.7153	-15.3916	67.18
-13.8384	-15.3038	67.24
-13.8082	-15.2126	67.32
-13.7951	-15.1172	67.39
-13.8299	-15.0515	67.36
-13.8393	-14.9719	67.37
-13.8719	-14.8832	67.27
-13.8887	-14.8175	67.26
-13.8712	-14.7133	67.27
-13.8208	-14.6608	67.29
-13.8034	-14.6171	67.32
-13.7982	-14.5992	67.31
-13.7923	-14.5649	67.26
-13.8015	-14.526	67.25
-13.7429	-14.5027	67.29
-13.7217	-14.4286	67.32
-13.6917	-14.3672	67.34
-13.6875	-14.2659	67.33
-13.6663	-14.1832	67.3
-13.5965	-14.1581	67.28
-13.5105	-14.1679	67.3
-13.4237	-14.1464	67.33
-13.3799	-14.164	67.34
-13.3325	-14.2115	67.37
-13.3037	-14.1672	67.31
-13.3103	-14.1498	67.3
-13.305	-14.2186	67.32
-13.2683	-14.2897	67.34
-13.2339	-14.3155	67.36
-13.2266	-14.3899	67.36
-13.1572	-14.3101	67.28
-13.0731	-14.4277	67.17
-13.0116	-14.4058	67.18
-12.9521	-14.4429	67.19
-12.8578	-14.4627	67.28
-12.7657	-14.4534	67.38
-12.7175	-14.4337	67.38
-12.6867	-14.4167	67.36
-12.6713	-14.3942	67.32
-12.6774	-14.3648	67.27
-12.685	-14.441	67.31
-12.6438	-14.4241	67.31
-12.6483	-14.4486	67.31
-12.5834	-14.4945	67.31
-12.5377	-14.526	67.28
-12.5929	-14.5732	67.26
-12.6151	-14.5753	67.28
-12.6485	-14.573	67.32
-12.6809	-14.5885	67.33
-12.7074	-14.5652	67.33
-12.7032	-14.5994	67.31
-12.7259	-14.5963	67.31
-12.692	-14.6173	67.29
-12.6812	-14.6583	67.28
-12.6526	-14.7479	67.27
-12.5703	-14.8542	67.32
-12.5275	-14.9639	67.32
-12.5204	-15.0355	67.32
-12.5188	-15.0503	67.33
-12.4842	-15.1406	67.33
-12.4766	-15.1675	67.33
-12.489	-15.2852	67.3
-12.4781	-15.3396	67.3
-12.4611	-15.3874	67.21
-12.4366	-15.5027	67.17
-12.4217	-15.5422	67.19
-12.4727	-15.5175	67.24
-12.4421	-15.4439	67.33
-12.4638	-15.429	67.4
-12.4471	-15.4035	67.35
-12.5071	-15.2709	67.31
-12.5068	-15.2571	67.25
-12.5592	-15.2278	67.22
-12.5602	-15.1871	67.3
-12.5599	-15.2161	67.32
-12.4846	-15.2121	67.33
-12.4875	-15.2845	67.29
-12.5262	-15.2795	67.22
-12.6058	-15.2738	67.21
-12.6086	-15.2274	67.24
-12.5973	-15.2995	67.28
-12.5619	-15.2861	67.31
-12.5541	-15.2519	67.31
-12.6032	-15.213	67.29
-12.6386	-15.189	67.26
-12.6339	-15.2285	67.26
-12.6269	-15.2495	67.26
-12.6122	-15.2881	67.3
-12.5716	-15.3159	67.3
-12.6265	-15.2545	67.28
-12.6328	-15.2509	67.27
-12.6336	-15.2575	67.29
-12.5721	-15.3534	67.36
-12.5683	-15.3715	67.34
-12.5942	-15.3801	67.36
-12.6349	-15.3707	67.28
-12.6486	-15.3378	67.18
-12.6044	-15.331	67.14
-12.5178	-15.2977	67.18
-12.4552	-15.3022	67.24
-12.4348	-15.2682	67.34
-12.4071	-15.2064	67.39
-12.3672	-15.1889	67.36
-12.276	-15.1659	67.33
-12.2522	-15.1477	67.28
-12.2641	-15.135	67.27
-12.1874	-15.1078	67.31
-12.1623	-15.0685	67.3
-12.135	-15.0956	67.29
-12.0873	-15.1578	67.28
-12.0644	-15.2073	67.24
-12.0317	-15.3088	67.25
-11.9624	-15.3828	67.29
-11.9688	-15.3853	67.34
-11.96	-15.3952	67.32
-11.927	-15.4904	67.27
-11.9082	-15.5697	67.25
-11.919	-15.5947	67.27
-11.8887	-15.6401	67.3
-11.8418	-15.6611	67.31
-11.8607	-15.6648	67.31
-11.8168	-15.683	67.3
-11.8289	-15.6589	67.32
-11.8047	-15.6634	67.33
-11.7379	-15.6574	67.37
-11.7093	-15.6219	67.37
-11.7234	-15.6342	67.33
-11.7788	-15.6365	67.29
-11.8197	-15.5306	67.2
-11.7977	-15.47	67.16
-11.7995	-15.4354	67.19
-11.7866	-15.403	67.25
-11.8021	-15.3149	67.36
-11.8287	-15.2854	67.4
-11.8676	-15.2498	67.34
-11.9948	-15.1902	67.32
-12.0749	-15.1102	67.27
-12.107	-15.0892	67.25
-12.1369	-14.9816	67.3
-12.1902	-14.9455	67.29
-12.229	-14.9415	67.26
-12.274	-14.9755	67.26
-12.3138	-15.0393	67.25
-12.412	-15.0289	67.26
-12.4759	-15.0314	67.28
-12.5052	-15.0385	67.32
-12.5584	-15.0643	67.29
-12.5967	-15.1184	67.31
-12.6607	-15.1299	67.28
-12.7143	-15.1303	67.3
-12.7732	-15.1098	67.28
-12.806	-15.172	67.3
-12.8393	-15.2551	67.32
-12.9709	-15.2749	67.34
-13.0675	-15.2998	67.3
-13.0818	-15.342	67.32
-13.1592	-15.3922	67.3
-13.2619	-15.454	67.31
-13.3278	-15.4997	67.31
-13.3801	-15.4743	67.27
-13.4454	-15.4799	67.19
-13.5427	-15.4542	67.15
-13.5454	-15.5311	67.15
-13.593	-15.6142	67.23
-13.6517	-15.7121	67.35
-13.7052	-15.7352	67.38
-13.7507	-15.7682	67.33
-13.7632	-15.8052	67.29
-13.7065	-15.8998	67.22
-13.7063	-15.9484	67.25
-13.7213	-16.0445	67.29
-13.7084	-16.0548	67.26
-13.7418	-16.1265	67.24
-13.7594	-16.1949	67.21
-13.7508	-16.2772	67.23
-13.7322	-16.3668	67.27
-13.745	-16.407	67.29
-13.757	-16.417	67.31
-13.8001	-16.3685	67.3
-13.8377	-16.3438	67.26
-13.8428	-16.3375	67.27
-13.8477	-16.3365	67.25
-13.8294	-16.3404	67.25
-13.8374	-16.2215	67.26
-13.8694	-16.2625	67.29
-13.8995	-16.2448	67.31
-13.8849	-16.1447	67.29
-13.911	-16.1378	67.29
-13.9615	-16.023	67.32
-13.9427	-16.035	67.28
-13.9999	-16.0284	67.29
-14.054	-15.9677	67.25
-14.0377	-15.9401	67.16
inclinaison X	inclinaison Y
