# Supplementary material for: Postural Control Can Be Well Maintained by Healthy, Young Adults in Difficult Visual Task, Even in Sway-Referenced Dynamic Conditions
Source: PLoS One. 2016 Oct 13;11(10):e0164400. doi: 10.1371/journal.pone.0164400 (PMC5063355; doi:10.1371/journal.pone.0164400)
Supplement: S2 File — (ZIP) [file pone.0164400.s002.zip › DATA_FRAMIRAL/S02A_FREE_MOBILE_I10.xls]

## Sheet: S02_MTT_201504011019
gravite X	gravite Y	Poids
4.6536	-29.6887	60.23
4.6298	-29.713	60.22
4.6667	-29.7786	60.28
4.6217	-29.8934	60.37
4.6258	-29.9646	60.43
4.6236	-30.0726	60.46
4.6282	-30.1012	60.46
4.6968	-30.1672	60.38
4.79	-30.2125	60.32
4.7936	-30.3905	60.28
4.783	-30.6036	60.37
4.7757	-30.8752	60.42
4.7678	-31.1007	60.42
4.8359	-31.3039	60.36
4.9251	-31.1981	60.34
4.9172	-31.165	60.28
4.9217	-31.129	60.32
4.9251	-31.1358	60.33
4.9229	-31.1308	60.36
4.988	-31.0648	60.37
4.9024	-30.9009	60.35
4.8394	-30.6728	60.34
4.7813	-30.3114	60.37
4.7687	-30.0871	60.36
4.7621	-29.9116	60.39
4.7985	-29.6901	60.39
4.8745	-29.448	60.36
4.8894	-29.2184	60.37
4.9017	-29.0707	60.41
4.8127	-28.9578	60.43
4.7189	-28.9475	60.41
4.7393	-28.9495	60.36
4.6952	-28.9545	60.35
4.6975	-28.9854	60.32
4.6235	-29.0299	60.31
4.5739	-28.9806	60.41
4.56	-28.8174	60.47
4.5875	-28.6379	60.43
4.6276	-28.5878	60.34
4.7427	-28.6777	60.31
4.8342	-28.7115	60.26
4.8861	-28.7813	60.24
4.8455	-28.8489	60.33
4.7779	-29.0078	60.4
4.793	-29.1169	60.42
4.8663	-29.1909	60.44
4.8893	-29.2472	60.42
4.9103	-29.2231	60.37
4.9318	-29.0319	60.35
4.9676	-28.9467	60.37
4.9952	-29.0392	60.43
4.9807	-29.0396	60.46
4.9518	-29.0653	60.41
4.9393	-29.1089	60.36
4.9611	-29.195	60.31
4.899	-29.2586	60.31
4.8375	-29.2622	60.35
4.8312	-29.2803	60.37
4.8089	-29.1946	60.39
4.7511	-29.0927	60.43
4.7426	-28.9411	60.42
4.7485	-28.7411	60.44
4.8545	-28.3285	60.44
4.9205	-27.999	60.39
4.9372	-27.6394	60.37
4.9192	-27.4063	60.33
4.9149	-27.2767	60.32
4.9843	-27.2912	60.38
5.0046	-27.2876	60.43
5.1141	-27.2211	60.46
5.2623	-27.0963	60.42
5.3607	-27.0444	60.34
5.3443	-26.9937	60.34
5.2857	-27.0468	60.35
5.2828	-27.0147	60.42
5.3258	-27.0103	60.45
5.4636	-26.9821	60.39
5.5623	-26.949	60.36
5.5741	-27.0228	60.28
5.5552	-27.086	60.23
5.5551	-27.2112	60.23
5.5628	-27.353	60.33
5.5258	-27.3766	60.41
5.4352	-27.3382	60.44
5.3644	-27.1706	60.48
5.4068	-27.0572	60.43
5.4075	-26.976	60.37
5.4722	-26.8948	60.34
5.5503	-26.748	60.35
5.5404	-26.6228	60.36
5.4456	-26.5296	60.39
5.4642	-26.3914	60.41
5.447	-26.1757	60.45
5.3615	-25.9206	60.42
5.302	-25.7994	60.38
5.2795	-25.8239	60.32
5.3302	-25.8242	60.31
5.2444	-25.8417	60.34
5.0845	-25.9271	60.36
4.9054	-26.0957	60.42
4.8287	-26.3554	60.41
4.7651	-26.6079	60.39
4.7043	-26.85	60.38
4.5885	-27.0863	60.34
4.4763	-27.3393	60.3
4.3704	-27.3016	60.38
4.3301	-27.2189	60.41
4.2811	-27.1452	60.45
4.2649	-27.1065	60.44
4.2802	-27.0639	60.4
4.3176	-27.0321	60.35
4.2323	-27.0094	60.32
4.301	-26.9992	60.35
4.3484	-26.9457	60.37
4.3637	-26.9129	60.39
4.4072	-26.96	60.47
4.5203	-26.9635	60.51
4.5765	-26.8547	60.42
4.6131	-26.8126	60.33
4.752	-26.7545	60.26
4.9181	-26.8094	60.26
5.0009	-26.8439	60.32
5.0416	-26.9196	60.38
4.9497	-27.0804	60.44
4.9879	-27.2704	60.48
4.924	-27.4545	60.46
4.8755	-27.6945	60.41
4.848	-27.9219	60.36
4.787	-28.1999	60.31
4.738	-28.5093	60.31
4.6641	-28.8477	60.36
4.5945	-29.2256	60.42
4.5285	-29.4508	60.43
4.5111	-29.5434	60.39
4.4856	-29.4906	60.34
4.5451	-29.5555	60.28
4.6803	-29.637	60.31
4.5939	-29.6253	60.35
4.5525	-29.4991	60.39
4.5468	-29.3987	60.4
4.538	-29.3775	60.41
4.4841	-29.2896	60.4
4.4812	-29.1463	60.38
4.3947	-29.0436	60.37
4.328	-28.9241	60.37
4.2581	-28.7739	60.35
4.1522	-28.6547	60.37
4.0464	-28.5355	60.39
4.0494	-28.4295	60.4
3.9783	-28.1956	60.39
3.8366	-27.9864	60.33
3.7264	-27.8183	60.35
3.5765	-27.7783	60.36
3.4763	-27.7923	60.37
3.3972	-27.692	60.36
3.3042	-27.658	60.39
3.2088	-27.6469	60.38
3.1058	-27.7906	60.38
3.0892	-27.8971	60.46
3.1475	-27.9689	60.46
3.2602	-27.8887	60.37
3.3408	-27.8798	60.28
3.3502	-28.0262	60.27
3.3643	-28.2131	60.26
3.3744	-28.4336	60.31
3.4494	-28.6028	60.38
3.5983	-28.8262	60.4
3.7837	-29.03	60.44
3.9708	-29.2497	60.44
4.0945	-29.4621	60.41
4.1818	-29.6245	60.41
4.2042	-29.7846	60.4
4.3159	-30.0316	60.36
4.4486	-30.3648	60.38
4.5029	-30.7258	60.4
4.5053	-30.9861	60.38
4.5932	-30.9035	60.42
4.7075	-30.7418	60.38
4.8326	-30.6442	60.32
4.915	-30.5968	60.33
4.8885	-30.5181	60.34
4.9922	-30.5767	60.35
5.0365	-30.4956	60.41
5.0004	-30.3478	60.43
5.0084	-30.152	60.43
5.0123	-30.1102	60.38
5.0243	-29.9868	60.38
4.9896	-29.8502	60.34
4.9344	-29.5712	60.35
4.9445	-29.2833	60.36
4.8734	-29.0783	60.4
4.8481	-28.9918	60.4
4.79	-28.929	60.4
4.7171	-29.0006	60.38
4.6467	-29.0046	60.38
4.5411	-29.0794	60.36
4.4494	-29.1617	60.36
4.3695	-29.2689	60.38
4.3203	-29.3491	60.38
4.27	-29.3603	60.39
4.2435	-29.2778	60.46
4.2764	-29.2215	60.46
4.2278	-29.1221	60.38
4.1359	-29.125	60.33
4.0778	-29.3012	60.29
4.0932	-29.4773	60.26
4.1088	-29.6907	60.28
4.0675	-29.9948	60.35
3.9732	-30.2674	60.41
3.8929	-30.4833	60.44
3.8688	-30.5579	60.43
3.9072	-30.5252	60.42
3.9508	-30.397	60.38
4.032	-30.3657	60.35
4.057	-30.3659	60.35
4.0648	-30.3247	60.41
3.9617	-30.3468	60.4
3.8525	-30.2825	60.41
3.7207	-30.2409	60.4
3.7064	-30.1808	60.36
3.6635	-30.1638	60.32
3.6007	-30.1673	60.32
3.572	-30.2134	60.32
3.5258	-30.232	60.33
3.4523	-30.2389	60.37
3.3555	-30.2501	60.4
3.3481	-30.3192	60.39
3.3017	-30.2217	60.39
3.2571	-30.0372	60.36
3.1984	-29.7931	60.35
3.1269	-29.6033	60.36
3.0025	-29.4579	60.42
2.9024	-29.3617	60.42
2.8784	-29.3624	60.4
2.9123	-29.2773	60.39
2.954	-29.1739	60.37
2.8668	-29.1154	60.37
2.8828	-28.9875	60.37
2.884	-28.8977	60.42
2.8903	-28.9186	60.38
2.894	-28.8901	60.39
2.9153	-28.818	60.37
2.9878	-28.8778	60.34
3.084	-29.0439	60.34
3.0807	-29.2459	60.41
3.0478	-29.4772	60.42
2.9684	-29.6371	60.37
3.011	-29.8399	60.29
3.0371	-30.1502	60.22
3.0714	-30.5763	60.23
3.0376	-31.0591	60.28
2.9994	-31.3923	60.39
3.0652	-31.4169	60.47
3.1602	-31.389	60.48
3.269	-31.2818	60.45
3.3388	-31.2485	60.4
3.4169	-31.2357	60.34
3.504	-31.2413	60.28
3.5848	-31.322	60.32
3.6185	-31.3607	60.38
3.6575	-31.4259	60.42
3.7223	-31.3712	60.44
3.8195	-31.3519	60.41
3.8464	-31.3994	60.33
3.8664	-31.4451	60.28
3.8345	-31.5058	60.27
3.8573	-31.6071	60.3
3.7955	-31.6792	60.36
3.7146	-31.7664	60.39
3.6171	-31.7141	60.42
3.5079	-31.7274	60.38
3.5212	-31.5851	60.36
3.5064	-31.3919	60.32
3.4968	-31.0759	60.32
3.5727	-30.7186	60.34
3.5834	-30.4246	60.35
3.7214	-30.0963	60.38
3.8699	-29.6931	60.37
3.9272	-29.2416	60.35
4.0212	-28.8924	60.36
4.1336	-28.6387	60.4
4.1928	-28.4732	60.37
4.338	-28.3747	60.37
4.4833	-28.2762	60.36
4.6848	-28.2488	60.39
4.752	-28.202	60.42
4.7592	-28.2254	60.44
4.7568	-28.3375	60.37
4.7023	-28.481	60.39
4.6578	-28.6045	60.38
4.6692	-28.8354	60.3
4.6411	-29.0729	60.25
4.5039	-29.4346	60.22
4.4021	-29.8045	60.26
4.3529	-30.2268	60.27
4.3658	-30.5119	60.34
4.3613	-30.5427	60.34
4.4251	-30.5816	60.32
4.4777	-30.6497	60.29
4.5837	-30.8038	60.38
4.615	-30.9791	60.56
4.7076	-31.1178	60.6
4.8091	-31.1933	60.48
4.8707	-31.2854	60.39
4.8728	-31.266	60.32
4.8439	-31.1184	60.26
4.8293	-30.9663	60.28
4.773	-30.8267	60.35
4.7072	-30.7454	60.44
4.6711	-30.633	60.47
4.5473	-30.5873	60.41
4.5319	-30.4536	60.33
4.5055	-30.2165	60.29
4.434	-30.0059	60.29
4.3269	-29.7264	60.37
4.2175	-29.6399	60.44
3.9963	-29.5498	60.45
3.8974	-29.566	60.38
3.7722	-29.5158	60.33
3.6325	-29.5041	60.3
3.4156	-29.5227	60.32
3.3146	-29.6069	60.34
3.1969	-29.6463	60.37
3.1127	-29.6001	60.39
3.0192	-29.4551	60.41
3.0075	-29.2615	60.39
2.979	-29.2187	60.37
3.006	-29.0348	60.4
3.0255	-28.8396	60.41
3.0818	-28.6371	60.42
3.1928	-28.4994	60.43
3.2324	-28.2345	60.45
3.263	-28.0678	60.41
3.2954	-27.976	60.35
3.2786	-27.9464	60.28
3.3693	-28.0036	60.23
3.4549	-28.1483	60.2
3.5634	-28.3602	60.27
3.6994	-28.519	60.36
3.8382	-28.6457	60.46
3.9288	-28.7409	60.48
3.9662	-28.9355	60.49
3.9745	-29.1115	60.44
4.1217	-29.1105	60.36
4.2717	-29.0325	60.29
4.3729	-29.1165	60.33
4.4352	-29.1918	60.39
4.4899	-29.1724	60.43
4.4989	-29.0355	60.47
4.6203	-28.9413	60.4
4.8106	-28.8657	60.35
4.9465	-28.7789	60.31
5.0844	-28.7729	60.31
5.1733	-28.7456	60.33
5.2117	-28.6643	60.36
5.297	-28.523	60.38
5.4119	-28.4253	60.39
5.4735	-28.234	60.43
5.5809	-28.0267	60.42
5.6537	-27.8272	60.39
5.6945	-27.5621	60.35
5.748	-27.3942	60.35
5.7941	-27.3187	60.34
5.8083	-27.2976	60.36
5.7427	-27.3449	60.36
5.7409	-27.3743	60.38
5.6934	-27.3365	60.39
5.5959	-27.3161	60.41
5.5156	-27.2981	60.38
5.4978	-27.274	60.4
5.442	-27.1847	60.37
5.4478	-27.1477	60.35
5.5053	-27.0528	60.35
5.437	-27.0036	60.46
5.4429	-26.938	60.48
5.4401	-26.8701	60.42
5.3102	-26.8534	60.34
5.2093	-26.7489	60.26
5.1037	-26.6678	60.23
5.0152	-26.5983	60.28
4.9706	-26.5157	60.36
4.8908	-26.4123	60.46
4.7758	-26.3416	60.49
4.6457	-26.3169	60.46
4.5549	-26.3355	60.41
4.4767	-26.4004	60.35
4.3347	-26.4873	60.31
4.1629	-26.6661	60.34
4.0219	-26.8477	60.41
3.9877	-26.9663	60.43
3.914	-27.0848	60.42
3.8355	-27.2695	60.36
3.7305	-27.4449	60.33
3.6322	-27.6291	60.32
3.6019	-27.8441	60.35
3.532	-28.0416	60.35
3.5226	-28.1332	60.38
3.4681	-28.1875	60.39
3.4496	-28.2399	60.42
3.4543	-28.2506	60.41
3.5675	-28.2446	60.4
3.6233	-28.1879	60.36
3.6574	-28.245	60.36
3.756	-28.3196	60.37
3.8746	-28.2973	60.4
4.059	-28.2695	60.43
4.1935	-28.3544	60.41
4.2432	-28.4917	60.37
4.3201	-28.6003	60.34
4.4298	-28.7387	60.33
4.5625	-28.8228	60.34
4.6558	-28.9725	60.37
4.7303	-29.1957	60.38
4.7982	-29.4129	60.42
4.8483	-29.6282	60.38
4.9013	-29.7226	60.35
4.9853	-29.7939	60.39
5.0372	-29.8865	60.42
5.0638	-29.9946	60.4
5.0893	-30.1776	60.36
5.1952	-30.3432	60.3
5.2114	-30.6168	60.23
5.3462	-30.8582	60.26
5.3558	-30.9805	60.34
5.2665	-31.0904	60.41
5.2713	-31.2001	60.46
5.3384	-31.3405	60.45
5.307	-31.3973	60.39
5.2656	-31.5708	60.31
5.2737	-31.6212	60.31
5.1045	-31.7294	60.31
4.921	-31.5234	60.4
4.826	-31.285	60.43
4.7445	-31.0967	60.45
4.7041	-30.7004	60.42
4.6592	-30.3064	60.34
4.6401	-29.8902	60.3
4.6203	-29.5325	60.27
4.5501	-29.1253	60.3
4.4879	-28.8342	60.33
4.4294	-28.5627	60.38
4.413	-28.2029	60.41
4.4226	-27.7727	60.42
4.3493	-27.505	60.39
4.371	-27.3523	60.37
4.3324	-27.3318	60.33
4.2984	-27.3343	60.34
4.2368	-27.2558	60.38
4.2111	-27.2108	60.39
4.1726	-27.087	60.4
4.1036	-27.0257	60.38
4.1312	-26.816	60.38
4.1336	-26.6597	60.4
4.2543	-26.5044	60.39
4.2729	-26.4748	60.36
4.2603	-26.3601	60.36
4.1951	-26.3924	60.34
4.1995	-26.2941	60.39
4.2754	-25.9957	60.41
4.4649	-25.7523	60.47
4.5943	-25.6853	60.5
4.6043	-25.7069	60.43
4.5981	-25.8575	60.31
4.6721	-26.0275	60.23
4.6499	-26.2033	60.21
4.6316	-26.5046	60.24
4.6938	-26.9409	60.36
4.7412	-27.3187	60.41
4.6961	-27.8133	60.43
4.6546	-28.1723	60.45
4.649	-28.2266	60.47
4.6134	-28.2583	60.4
4.6148	-28.4314	60.34
4.6347	-28.6739	60.31
4.5855	-28.8488	60.36
4.5916	-29.02	60.4
4.6059	-29.0218	60.42
4.6411	-28.8236	60.44
4.6906	-28.6903	60.44
4.8221	-28.6109	60.4
4.9221	-28.5764	60.35
4.9664	-28.5541	60.31
5.024	-28.474	60.32
4.9503	-28.4469	60.35
4.9435	-28.3937	60.42
4.908	-28.2827	60.45
4.83	-28.1503	60.43
4.8066	-27.9961	60.41
4.7517	-27.8986	60.36
4.6246	-27.855	60.34
4.4532	-27.8995	60.36
4.3077	-27.9475	60.42
4.1838	-28.0567	60.41
4.0971	-28.1678	60.36
4.0781	-28.3394	60.34
4.1238	-28.4572	60.35
4.1492	-28.5884	60.35
4.1734	-28.6535	60.36
4.2098	-28.6667	60.38
4.3513	-28.6199	60.42
4.4515	-28.5467	60.41
4.6178	-28.6368	60.46
4.7352	-28.7179	60.5
4.7538	-28.7729	60.43
4.8711	-28.8673	60.33
4.848	-29.0203	60.26
4.8719	-29.3094	60.24
4.8803	-29.619	60.25
4.8865	-29.9716	60.29
4.8337	-30.3999	60.35
4.8324	-30.7371	60.38
4.8448	-30.9886	60.44
4.8002	-31.1773	60.44
4.8027	-31.2686	60.41
4.8018	-31.3532	60.38
4.8669	-31.4143	60.35
4.8999	-31.6219	60.36
4.9469	-31.5987	60.39
4.9498	-31.5841	60.4
4.9021	-31.5062	60.42
4.866	-31.4731	60.41
4.7818	-31.4532	60.37
4.7443	-31.4509	60.32
4.679	-31.3804	60.31
4.5524	-31.3241	60.33
4.409	-31.3357	60.36
4.2773	-31.1404	60.38
4.1603	-31.1091	60.39
4.1093	-30.8852	60.4
4.0104	-30.6451	60.37
3.8984	-30.4293	60.36
3.8059	-30.1872	60.36
3.8002	-29.9945	60.37
3.7531	-29.6889	60.38
3.7307	-29.4693	60.39
3.6768	-29.2686	60.37
3.6669	-29.1042	60.39
3.6152	-28.8978	60.4
3.5605	-28.7678	60.41
3.5372	-28.7062	60.38
3.5872	-28.6235	60.37
3.6215	-28.6749	60.36
3.6178	-28.7658	60.36
3.6023	-28.9119	60.35
3.599	-29.0789	60.41
3.6407	-29.2558	60.48
3.6066	-29.2565	60.43
3.5762	-29.1663	60.38
3.5529	-29.1925	60.3
3.5451	-29.3134	60.23
3.5899	-29.3501	60.25
3.6399	-29.4975	60.32
3.5871	-29.655	60.37
3.6185	-29.6607	60.46
3.6065	-29.551	60.51
3.6549	-29.4069	60.46
3.6743	-29.3024	60.41
3.7095	-29.2032	60.38
3.6529	-29.0821	60.35
3.5884	-28.9094	60.37
3.5773	-28.8571	60.41
3.5915	-28.6183	60.43
3.555	-28.4449	60.41
3.5642	-28.3415	60.39
3.5758	-28.2838	60.33
3.493	-28.2744	60.33
3.3975	-28.2633	60.33
3.3303	-28.3457	60.34
3.2675	-28.5128	60.36
3.1539	-28.6787	60.4
3.1755	-28.773	60.39
3.2273	-28.843	60.36
3.1951	-28.8286	60.35
3.1688	-28.869	60.37
3.1798	-29.0179	60.41
3.1611	-29.2552	60.39
3.1406	-29.4318	60.39
3.1507	-29.6054	60.38
3.0994	-29.8197	60.34
3.0085	-29.95	60.35
2.9853	-29.9369	60.39
3.0133	-29.8663	60.4
3.0667	-29.8262	60.41
3.0764	-29.8336	60.39
3.1348	-29.9055	60.38
3.0807	-29.8856	60.39
3.0918	-30.0102	60.35
3.0791	-30.0232	60.35
3.109	-30.1266	60.42
3.1076	-30.0895	60.44
3.1642	-29.9994	60.38
3.1964	-29.9628	60.33
3.2176	-29.9913	60.26
3.2248	-30.1178	60.21
3.2518	-30.2539	60.26
3.2688	-30.468	60.33
3.2569	-30.5883	60.4
3.2122	-30.6344	60.46
3.2335	-30.7848	60.46
3.2544	-30.9026	60.4
3.2747	-31.0378	60.34
3.2061	-31.1955	60.32
3.1894	-31.3879	60.33
3.1827	-31.4716	60.38
3.1766	-31.488	60.42
3.2241	-31.4437	60.45
3.4432	-31.3927	60.46
3.5609	-31.289	60.43
3.6123	-31.3218	60.34
3.57	-31.3035	60.29
3.5429	-31.2976	60.32
3.5857	-31.3194	60.37
3.6001	-31.2487	60.4
3.623	-31.2524	60.43
3.635	-31.0344	60.42
3.6323	-30.8953	60.39
3.6651	-30.7915	60.33
3.6213	-30.7473	60.3
3.6593	-30.7585	60.29
3.5918	-30.846	60.31
3.5519	-30.9036	60.35
3.4941	-30.9896	60.35
3.4556	-31.0102	60.37
3.4044	-31.017	60.39
3.3779	-31.0267	60.42
3.3417	-31.0678	60.4
3.3251	-31.1812	60.34
3.3144	-31.2204	60.32
3.3341	-31.194	60.33
3.3214	-31.1624	60.34
3.285	-31.0742	60.45
3.3281	-30.8948	60.55
3.342	-30.7475	60.51
3.3959	-30.6227	60.37
3.4097	-30.5013	60.28
3.3787	-30.3759	60.16
3.3208	-30.3967	60.16
3.3203	-30.4227	60.3
3.2665	-30.5361	60.45
3.2643	-30.551	60.55
3.4041	-30.4358	60.56
3.5417	-30.3149	60.47
3.527	-30.2955	60.31
3.4956	-30.3177	60.22
3.5071	-30.3451	60.3
3.4954	-30.4277	60.43
3.5826	-30.4893	60.49
3.6564	-30.4299	60.5
3.6983	-30.3241	60.49
3.8032	-30.2707	60.41
3.9205	-30.2155	60.33
4.0116	-30.2122	60.28
4.098	-30.163	60.28
4.1752	-30.0637	60.36
4.2362	-30.0004	60.43
4.4006	-29.9264	60.44
4.4978	-29.8172	60.41
4.5536	-29.7878	60.39
4.5638	-29.8426	60.37
4.5684	-30.0433	60.37
4.5821	-30.1972	60.37
4.5362	-30.3969	60.38
4.4525	-30.751	60.35
4.4147	-31.0484	60.37
4.355	-31.4227	60.36
4.2132	-31.9757	60.34
4.0149	-32.5991	60.3
3.7431	-33.2466	60.31
3.6023	-33.7229	60.33
3.4814	-33.9621	60.35
3.4715	-34.1478	60.38
3.3732	-34.2932	60.44
3.3454	-34.4417	60.43
3.3751	-34.458	60.35
3.4352	-34.0302	60.36
3.5937	-33.4591	60.31
3.7132	-32.9416	60.3
3.8542	-32.5998	60.34
3.96	-32.4168	60.36
4.0614	-32.2618	60.39
4.1369	-32.0939	60.42
4.1438	-31.8436	60.43
4.2145	-31.6445	60.42
4.2727	-31.488	60.41
4.3338	-31.4384	60.37
4.2859	-31.5202	60.35
4.2355	-31.6054	60.3
4.2093	-31.5711	60.32
4.1202	-31.6499	60.35
3.9811	-31.6865	60.38
3.8356	-31.6984	60.38
3.8205	-31.7091	60.36
3.8027	-31.9602	60.33
3.7766	-32.0841	60.29
3.7336	-32.1352	60.32
3.6298	-32.2013	60.32
3.6265	-32.3503	60.38
3.5855	-32.3252	60.43
3.6309	-32.244	60.43
3.6585	-32.1919	60.39
3.6494	-32.2397	60.34
3.7285	-32.2923	60.34
3.8626	-32.4075	60.33
3.9766	-32.4968	60.37
4.0545	-32.607	60.39
4.062	-32.609	60.4
4.0456	-32.5411	60.39
4.0214	-32.5863	60.39
4.0246	-32.6559	60.35
4.0214	-32.7683	60.34
3.9695	-32.8199	60.31
3.948	-32.7492	60.32
4.0337	-32.5521	60.39
4.0754	-32.4378	60.49
4.1015	-32.3332	60.47
4.0299	-32.2521	60.36
3.9733	-32.1274	60.28
4.0209	-32.0673	60.19
3.9669	-31.9914	60.19
3.9772	-32.0307	60.28
3.9609	-32.0439	60.39
3.8758	-31.9004	60.47
3.8178	-31.7107	60.46
3.8771	-31.4909	60.43
3.7973	-31.2542	60.37
3.7452	-31.0559	60.33
3.736	-30.8086	60.33
3.7746	-30.6131	60.36
3.7586	-30.4092	60.4
3.7461	-30.2777	60.45
3.6801	-30.1087	60.44
3.6208	-30.0235	60.39
3.5698	-29.7848	60.39
3.5633	-29.5608	60.35
3.4794	-29.3624	60.28
3.4417	-29.298	60.29
3.328	-29.2351	60.31
3.2388	-29.2641	60.34
3.212	-29.2238	60.37
3.07	-29.1657	60.38
2.9959	-29.225	60.37
2.9725	-29.2914	60.35
2.9975	-29.3866	60.35
2.977	-29.5158	60.36
2.9937	-29.7711	60.37
3.0182	-29.8983	60.39
3.1255	-29.9044	60.4
3.139	-29.8151	60.38
3.0979	-29.7204	60.36
3.1061	-29.6936	60.36
3.0944	-29.8055	60.36
3.0869	-29.91	60.35
3.0789	-29.9489	60.35
3.0821	-29.9049	60.36
3.1161	-29.8496	60.34
3.1363	-29.7468	60.35
3.2241	-29.5959	60.4
3.2878	-29.4181	60.36
3.3698	-29.2594	60.3
3.479	-29.151	60.28
3.58	-29.1526	60.26
3.781	-29.28	60.25
3.9361	-29.3223	60.35
4.0782	-29.4385	60.4
4.1142	-29.5579	60.43
4.21	-29.6375	60.43
4.2854	-29.6059	60.41
4.3682	-29.4801	60.36
4.5233	-29.4599	60.34
4.6044	-29.3622	60.31
4.7819	-29.3783	60.37
4.9576	-29.3498	60.4
5.1415	-29.3281	60.39
5.281	-29.2837	60.4
5.4194	-29.3137	60.39
5.4869	-29.3688	60.34
5.5767	-29.3812	60.31
5.6827	-29.3845	60.29
5.7999	-29.359	60.28
5.831	-29.4082	60.35
5.738	-29.5873	60.41
5.7668	-29.7831	60.5
5.8737	-29.9245	60.44
5.9475	-29.9589	60.37
5.9298	-30.18	60.3
5.8519	-30.37	60.26
5.7418	-30.5552	60.29
5.6186	-30.7441	60.32
5.4378	-30.8656	60.39
5.3066	-30.8998	60.42
5.1793	-30.8361	60.4
5.1276	-30.7708	60.38
5.1173	-30.8007	60.35
5.1703	-30.7739	60.32
5.1967	-30.8406	60.3
5.1347	-30.9558	60.35
4.9778	-30.8674	60.38
4.875	-30.8144	60.47
4.7738	-30.7509	60.53
4.7363	-30.6908	60.43
4.7414	-30.5952	60.27
4.6696	-30.5486	60.18
4.6272	-30.4376	60.18
4.5037	-30.4538	60.22
4.4513	-30.4798	60.36
4.3782	-30.4647	60.44
4.4643	-30.386	60.45
4.5294	-30.2255	60.45
4.5855	-30.1105	60.42
4.5515	-30.0489	60.38
4.6462	-29.9808	60.33
4.7166	-29.9173	60.33
4.6793	-29.8416	60.43
4.6569	-29.7587	60.44
4.5558	-29.573	60.46
4.5571	-29.4653	60.38
4.4664	-29.2284	60.31
4.4343	-28.985	60.28
4.4542	-28.8403	60.29
4.5582	-28.7558	60.33
4.6886	-28.669	60.41
4.796	-28.4763	60.46
4.8184	-28.3124	60.43
4.869	-28.2834	60.37
4.8942	-28.2004	60.36
4.977	-28.1445	60.36
4.9385	-28.065	60.37
4.8568	-28.1451	60.36
4.7142	-28.203	60.38
4.571	-28.1982	60.4
4.5631	-28.1745	60.4
4.4966	-28.2067	60.4
4.4645	-28.3228	60.39
4.43	-28.3787	60.36
4.362	-28.4373	60.33
4.3003	-28.3821	60.32
4.243	-28.3612	60.31
4.2052	-28.2608	60.36
4.2487	-28.2257	60.5
4.3445	-28.1687	60.54
4.3235	-28.0424	60.43
4.2327	-27.9676	60.31
4.2567	-27.9256	60.21
4.3211	-27.9372	60.19
4.3687	-27.9488	60.27
4.3654	-28.0429	60.37
4.3222	-28.2438	60.46
4.3179	-28.4348	60.52
4.3786	-28.5936	60.5
4.4371	-28.8119	60.4
4.4608	-29.0655	60.32
4.4659	-29.3927	60.27
4.3874	-29.7329	60.28
4.4249	-30.1193	60.36
4.5209	-30.3219	60.41
4.6211	-30.2947	60.45
4.7567	-30.2237	60.41
4.7948	-30.2514	60.36
4.8445	-30.2592	60.31
4.8691	-30.3275	60.32
4.8895	-30.4358	60.33
4.9288	-30.5413	60.36
5.0181	-30.7361	60.39
5.0228	-30.8893	60.39
5.0742	-31.1225	60.38
5.1227	-31.2336	60.36
5.1162	-31.3093	60.34
5.0984	-31.2072	60.35
5.0763	-31.2074	60.36
5.0106	-31.232	60.4
4.902	-31.3372	60.42
4.8079	-31.52	60.41
4.711	-31.6701	60.34
4.5854	-31.8759	60.31
4.4228	-31.9854	60.32
4.3087	-32.2059	60.36
4.2609	-32.4897	60.34
4.236	-32.6762	60.35
4.2025	-32.8487	60.31
4.1712	-32.8883	60.34
4.2119	-32.6362	60.45
4.241	-32.3925	60.44
4.119	-32.1788	60.39
4.0478	-32.1038	60.28
3.9674	-32.0385	60.24
3.8724	-31.966	60.23
3.8474	-31.9321	60.28
3.7813	-31.8235	60.39
3.6838	-31.6312	60.47
3.6931	-31.2444	60.5
3.7442	-30.6576	60.5
3.7548	-30.2663	60.44
3.7683	-30.1052	60.36
3.8266	-30.102	60.3
3.9182	-30.1771	60.3
3.9097	-30.3704	60.37
3.8965	-30.4749	60.39
3.772	-30.4888	60.39
3.6564	-30.4857	60.38
3.5805	-30.6528	60.34
3.4588	-30.8747	60.31
3.3916	-30.9956	60.27
3.3238	-30.9965	60.28
3.3297	-31.0647	60.33
3.4191	-30.846	60.41
3.5041	-30.6562	60.43
3.5615	-30.4842	60.43
3.6711	-30.3771	60.4
3.7799	-30.3546	60.33
3.8904	-30.3281	60.29
3.9941	-30.4073	60.3
4.0116	-30.4919	60.35
4.0986	-30.5627	60.41
4.314	-30.5618	60.47
4.498	-30.5792	60.45
4.6099	-30.5272	60.4
4.6285	-30.4251	60.37
4.6657	-30.3585	60.37
4.6691	-30.3802	60.38
4.7055	-30.4554	60.39
4.7036	-30.5743	60.37
4.7051	-30.6202	60.36
4.6344	-30.7071	60.36
4.5679	-30.7243	60.36
4.6034	-30.803	60.29
4.6211	-30.8583	60.33
4.649	-30.9687	60.35
4.6576	-31.0575	60.3
4.6212	-31.0448	60.29
4.5864	-30.951	60.3
4.5281	-30.8591	60.35
4.4578	-30.7838	60.39
4.3785	-30.6457	60.44
4.3736	-30.5931	60.45
4.3526	-30.5224	60.4
4.2844	-30.4564	60.31
4.2729	-30.327	60.24
4.2675	-30.2748	60.3
4.13	-30.2036	60.47
3.983	-30.1113	60.55
3.8553	-30.0236	60.54
3.7701	-29.8564	60.44
3.6702	-29.809	60.32
3.5242	-29.7576	60.26
3.3034	-29.7543	60.26
3.0825	-29.6828	60.34
2.99	-29.7762	60.44
3.0027	-29.8522	60.52
2.9689	-29.9429	60.46
2.9497	-30.02	60.36
2.9594	-30.1079	60.27
2.8858	-30.0998	60.24
2.9368	-30.1605	60.31
2.9755	-30.1958	60.43
3.0624	-30.1886	60.51
3.1325	-30.2051	60.52
3.1199	-30.2626	60.45
3.1053	-30.2768	60.35
3.0998	-30.3214	60.3
3.0341	-30.3753	60.29
3.0144	-30.4872	60.35
3.004	-30.5526	60.39
2.9659	-30.6505	60.42
3.018	-30.7951	60.46
3.035	-30.8164	60.45
3.1272	-30.8036	60.43
3.082	-30.8891	60.36
3.1182	-31.0089	60.32
3.1732	-31.1821	60.24
3.2278	-31.3687	60.25
3.2511	-31.5622	60.29
3.3393	-31.7982	60.36
3.3535	-31.9131	60.4
3.4374	-31.9961	60.46
3.5207	-32.1126	60.46
3.6949	-32.2721	60.41
3.8912	-32.3641	60.34
4.0857	-32.4797	60.3
4.1222	-32.6195	60.32
4.1256	-32.6335	60.38
4.0828	-32.5916	60.45
3.9703	-32.5648	60.46
3.8655	-32.5388	60.42
3.7911	-32.564	60.35
3.6604	-32.7581	60.27
3.5403	-32.922	60.21
3.4534	-33.0633	60.27
3.3085	-33.177	60.34
3.1478	-33.2412	60.39
3.0858	-33.1299	60.45
3.1	-33.0199	60.41
3.0747	-32.8835	60.34
3.1489	-32.8536	60.28
3.0788	-32.841	60.26
2.879	-32.8059	60.34
2.7803	-32.753	60.4
2.6816	-32.6113	60.45
2.6255	-32.5164	60.49
2.5391	-32.4007	60.46
2.4107	-32.2497	60.36
2.2672	-32.1627	60.31
2.2091	-32.1771	60.31
2.1845	-32.2457	60.3
2.2288	-32.3299	60.34
2.2498	-32.4744	60.45
2.205	-32.4833	60.43
2.298	-32.3994	60.38
2.4595	-32.2756	60.29
2.58	-32.2285	60.21
2.5468	-32.258	60.21
2.5095	-32.2704	60.29
2.5183	-32.2348	60.36
2.5577	-32.3608	60.42
2.6585	-32.3248	60.47
2.6136	-32.2242	60.45
2.618	-31.9931	60.43
2.5742	-31.8529	60.38
2.5923	-31.8173	60.35
2.5815	-31.8307	60.31
2.5674	-31.8468	60.35
2.5868	-31.7898	60.37
2.6716	-31.6723	60.41
2.7165	-31.4099	60.4
2.7138	-31.2391	60.36
2.781	-31.0484	60.33
2.8068	-30.9076	60.31
2.8724	-30.7913	60.31
3.0128	-30.7407	60.33
3.1417	-30.556	60.38
3.2573	-30.4317	60.38
3.2784	-30.253	60.44
3.2968	-30.1691	60.4
3.3142	-30.1315	60.39
3.4102	-30.0928	60.37
3.4512	-30.0451	60.38
3.4826	-30.1321	60.35
3.4284	-30.225	60.36
3.4468	-30.316	60.4
3.4318	-30.3679	60.38
3.4199	-30.4233	60.37
3.3678	-30.459	60.35
3.3391	-30.4874	60.34
3.443	-30.4779	60.34
3.4502	-30.4619	60.36
3.4258	-30.5098	60.35
3.3362	-30.5375	60.39
3.2289	-30.5815	60.45
3.127	-30.5694	60.42
3.0899	-30.45	60.34
3.0184	-30.3288	60.27
2.9172	-30.2141	60.21
2.8347	-30.1218	60.27
2.8298	-29.9738	60.35
2.7607	-29.834	60.39
2.7905	-29.561	60.43
2.8633	-29.3465	60.45
3.0229	-29.0334	60.47
3.1877	-28.902	60.4
3.3094	-28.8251	60.38
3.3954	-28.8069	60.33
3.4979	-28.9182	60.36
3.5919	-29.0293	60.39
3.6039	-29.0839	60.4
3.6445	-29.1697	60.42
3.7439	-29.2696	60.36
3.7798	-29.3282	60.33
3.7902	-29.3387	60.3
3.7944	-29.4086	60.3
3.7899	-29.5524	60.32
3.7679	-29.8289	60.35
3.7929	-30.0339	60.36
3.7879	-30.1888	60.38
3.8781	-30.3451	60.35
3.9055	-30.5227	60.32
3.9149	-30.6247	60.31
3.9349	-30.7146	60.33
3.9498	-30.8168	60.36
4.0604	-30.8472	60.38
4.1778	-30.8848	60.37
4.2359	-31.0065	60.32
4.2638	-31.1197	60.34
4.2534	-31.2272	60.37
4.2595	-31.3227	60.41
4.284	-31.3639	60.42
4.3637	-31.3373	60.4
4.4346	-31.2594	60.34
4.3935	-31.2149	60.28
4.4001	-31.2663	60.26
4.3432	-31.4159	60.35
4.3914	-31.5478	60.43
4.4012	-31.5614	60.41
4.3768	-31.6447	60.41
4.4339	-31.7095	60.32
4.4453	-31.8469	60.24
4.4068	-31.9214	60.2
4.396	-32.0996	60.24
4.3888	-32.311	60.29
4.3958	-32.5279	60.37
4.4012	-32.544	60.46
4.4307	-32.4656	60.51
4.3888	-32.3947	60.45
4.4349	-32.36	60.34
4.4606	-32.3441	60.28
4.4957	-32.3073	60.31
4.5157	-32.1119	60.36
4.539	-32.0209	60.43
4.5659	-31.9018	60.45
4.5525	-31.8668	60.4
4.5476	-31.829	60.36
4.5059	-31.7219	60.31
4.4584	-31.6559	60.27
4.3708	-31.5762	60.33
4.3344	-31.6762	60.37
4.3026	-31.7276	60.41
4.2848	-31.842	60.38
4.204	-31.8436	60.4
4.1396	-31.8455	60.38
4.0884	-31.7907	60.34
3.973	-31.7673	60.32
3.9128	-31.8146	60.35
3.9502	-31.775	60.35
3.9317	-31.6451	60.37
3.8018	-31.5701	60.38
3.7449	-31.4906	60.42
3.6974	-31.576	60.39
3.7224	-31.5733	60.39
3.675	-31.5781	60.42
3.6307	-31.5337	60.39
3.5801	-31.5856	60.41
3.6504	-31.7441	60.42
3.7274	-31.8128	60.39
3.7343	-31.8309	60.29
3.6927	-31.8139	60.23
3.6374	-31.7243	60.24
3.5477	-31.6479	60.27
3.5763	-31.6596	60.34
3.5361	-31.7576	60.39
3.5056	-31.7391	60.41
3.4062	-31.6203	60.4
3.35	-31.42	60.43
3.3838	-31.3234	60.41
3.423	-31.2477	60.38
3.4431	-31.21	60.38
3.4873	-31.2277	60.41
3.5549	-31.2445	60.39
3.6537	-31.1879	60.4
3.7689	-31.1344	60.41
3.8389	-31.0617	60.41
3.8796	-31.0998	60.37
3.9975	-31.1736	60.35
4.1244	-31.3105	60.33
4.1763	-31.4378	60.31
4.1921	-31.5674	60.33
4.2071	-31.6191	60.35
4.2254	-31.5882	60.38
4.223	-31.5619	60.41
4.1927	-31.535	60.43
4.195	-31.6087	60.4
4.2434	-31.7144	60.37
4.2901	-31.8419	60.36
4.2668	-31.9297	60.34
4.1592	-32.0152	60.35
4.0079	-32.1007	60.37
3.9554	-32.2784	60.36
3.9682	-32.4819	60.37
3.9682	-32.6091	60.38
3.9392	-32.7128	60.32
3.8492	-32.6936	60.3
3.8069	-32.6933	60.37
3.7434	-32.6668	60.45
3.7833	-32.6281	60.41
3.7703	-32.5713	60.35
3.8204	-32.6004	60.29
3.8502	-32.5307	60.22
3.8095	-32.4754	60.2
3.7451	-32.531	60.29
3.6966	-32.5142	60.4
3.707	-32.4312	60.48
3.8204	-32.2451	60.51
3.9008	-32.0722	60.48
3.8988	-31.9169	60.44
3.9206	-31.7786	60.36
4.0207	-31.6435	60.34
4.0475	-31.5625	60.37
4.062	-31.5335	60.4
3.912	-31.5139	60.4
3.7965	-31.5583	60.4
3.7343	-31.5327	60.39
3.5972	-31.5695	60.34
3.431	-31.3905	60.32
3.2924	-31.2319	60.34
3.1889	-31.1946	60.33
3.1006	-31.1674	60.35
3.0337	-31.2285	60.36
2.9409	-31.2405	60.38
2.8484	-31.1492	60.4
2.8175	-31.0885	60.43
2.8552	-31.1323	60.43
2.8476	-31.3048	60.43
2.8379	-31.5173	60.39
2.7934	-31.7951	60.31
2.832	-32.0742	60.31
2.7827	-32.3796	60.32
2.6781	-32.7244	60.36
2.5287	-33.0332	60.39
2.4927	-33.3532	60.39
2.5393	-33.5429	60.38
2.5	-33.61	60.34
2.4719	-33.5461	60.31
2.3958	-33.6629	60.35
2.3714	-33.7754	60.44
2.4342	-33.8613	60.44
2.4697	-33.8764	60.39
2.5645	-33.9833	60.33
2.6426	-34.0364	60.27
2.7147	-34.0626	60.24
2.8453	-34.0486	60.29
2.9707	-34.0547	60.35
3.0401	-34.1159	60.38
3.1411	-34.1091	60.42
3.1706	-34.1206	60.42
3.2285	-34.2255	60.36
3.2489	-34.3108	60.3
3.326	-34.4757	60.27
3.3639	-34.542	60.34
3.4414	-34.5954	60.43
3.5288	-34.4407	60.48
3.6387	-34.2481	60.44
3.6874	-33.9901	60.37
3.7011	-33.7783	60.28
3.7791	-33.592	60.22
3.7557	-33.5057	60.26
3.6823	-33.4696	60.42
3.693	-33.3948	60.56
3.7618	-33.2203	60.58
3.7401	-33.1275	60.46
3.6212	-33.0319	60.31
3.5012	-32.9235	60.23
3.3346	-32.8449	60.23
3.2425	-32.8552	60.31
3.1546	-32.9137	60.39
3.0265	-32.8912	60.46
2.8008	-32.9341	60.42
2.6419	-32.9024	60.35
2.6225	-32.8624	60.32
2.5476	-32.8321	60.32
2.3889	-32.8113	60.34
2.2714	-32.8753	60.37
2.1922	-32.9638	60.39
2.2662	-32.9597	60.4
2.2896	-33.0297	60.35
2.3034	-32.9256	60.4
2.4209	-32.6769	60.44
2.6416	-32.5107	60.41
2.8009	-32.3939	60.37
2.8798	-32.4555	60.3
2.8703	-32.498	60.25
2.912	-32.6081	60.25
3.0018	-32.6647	60.29
3.1018	-32.7899	60.37
3.1201	-32.9048	60.49
3.1256	-33.0028	60.54
3.175	-33.0766	60.48
3.2278	-33.1687	60.37
3.3097	-33.3069	60.26
3.3276	-33.5136	60.25
3.2939	-33.6627	60.34
3.2551	-33.6749	60.43
3.3332	-33.5687	60.5
3.3633	-33.4044	60.47
3.4292	-33.298	60.41
3.4454	-33.3507	60.35
3.3582	-33.3935	60.29
3.2646	-33.4247	60.26
3.2104	-33.4996	60.26
3.1583	-33.5302	60.3
3.0504	-33.4134	60.36
3.0149	-33.3051	60.4
2.9871	-33.1191	60.44
3.0066	-33.0453	60.38
2.9589	-32.9811	60.34
2.9352	-32.8918	60.31
2.9384	-32.785	60.32
2.9584	-32.7851	60.33
2.8932	-32.8337	60.39
2.7829	-32.9459	60.44
2.7382	-33.0346	60.43
2.7254	-33.1519	60.37
2.8122	-33.2757	60.3
2.8564	-33.3527	60.26
2.9596	-33.4035	60.28
2.9985	-33.4543	60.33
3.0135	-33.5412	60.44
3.0319	-33.4759	60.48
3.0199	-33.3999	60.39
2.968	-33.3534	60.27
2.9735	-33.2642	60.17
2.9356	-33.1075	60.16
2.8886	-32.9809	60.25
2.8304	-32.7627	60.39
2.8408	-32.5737	60.49
2.9214	-32.4373	60.53
2.9661	-32.2844	60.45
2.9612	-32.1131	60.38
2.9644	-31.8995	60.31
3.0237	-31.7685	60.28
3.0066	-31.7121	60.36
2.9826	-31.6905	60.41
3.0125	-31.5349	60.46
2.9903	-31.4827	60.41
3.0065	-31.4396	60.34
2.9529	-31.3424	60.25
2.8796	-31.2731	60.22
2.8044	-31.0035	60.28
2.7984	-30.829	60.38
2.8698	-30.7599	60.44
2.9023	-30.6853	60.44
2.9746	-30.4735	60.4
3.1284	-30.2364	60.38
3.1633	-30.0576	60.33
3.2623	-29.838	60.33
3.2483	-29.6481	60.34
3.2992	-29.49	60.38
3.341	-29.4668	60.38
3.3733	-29.315	60.38
3.321	-29.1631	60.35
3.2962	-29.0947	60.34
3.2254	-29.0747	60.34
3.183	-29.1005	60.36
3.2368	-29.2446	60.37
3.3323	-29.3181	60.38
3.3127	-29.451	60.36
3.3406	-29.5903	60.32
3.4101	-29.7455	60.35
3.4712	-29.9073	60.45
3.5012	-30.0965	60.44
3.5587	-30.1848	60.39
3.6144	-30.2532	60.31
3.6858	-30.2555	60.24
3.7448	-30.2863	60.23
3.8116	-30.3767	60.29
3.9429	-30.5279	60.38
3.9691	-30.6987	60.43
4.0965	-30.7829	60.45
4.2623	-30.8131	60.4
4.366	-30.8504	60.35
4.5075	-30.9556	60.35
4.6283	-31.1303	60.36
4.7216	-31.4977	60.35
4.7539	-31.841	60.38
4.8432	-32.1359	60.37
4.9005	-32.4231	60.34
4.808	-32.7419	60.32
4.7095	-32.9976	60.32
4.7655	-33.087	60.35
4.7521	-32.9717	60.35
4.6889	-32.8412	60.36
4.6288	-32.8213	60.33
4.5606	-32.7446	60.35
4.4557	-32.6964	60.36
4.4007	-32.6459	60.37
4.3371	-32.5238	60.38
4.3086	-32.3332	60.36
4.2088	-32.2405	60.36
4.1622	-32.1901	60.37
4.1304	-32.0939	60.34
4.0726	-31.8806	60.33
4.0107	-31.7368	60.32
3.9902	-31.5961	60.3
4.0672	-31.4772	60.32
4.0824	-31.4787	60.34
4.0095	-31.554	60.38
4.0409	-31.6801	60.35
4.0735	-31.7892	60.37
4.1397	-31.813	60.37
4.1721	-31.7827	60.38
4.0572	-31.697	60.41
3.9665	-31.6786	60.46
3.92	-31.5521	60.41
3.8878	-31.4202	60.33
3.8542	-31.3192	60.27
3.8385	-31.2344	60.19
3.8264	-31.2808	60.19
3.7231	-31.2696	60.3
3.6866	-31.2589	60.41
3.6711	-31.2803	60.46
3.6068	-31.3733	60.49
3.4978	-31.4458	60.45
3.4628	-31.5103	60.35
3.5199	-31.4837	60.3
3.6116	-31.634	60.25
3.5587	-31.7749	60.3
3.5084	-31.9679	60.38
3.3497	-32.1142	60.48
3.298	-32.1698	60.51
3.2428	-32.0233	60.46
3.14	-31.7789	60.35
3.0918	-31.6764	60.25
3.021	-31.5706	60.24
2.9931	-31.631	60.3
2.9102	-31.7943	60.38
2.8323	-31.9152	60.45
2.7339	-31.9225	60.43
2.637	-31.9443	60.38
2.6802	-32.001	60.35
2.7205	-32.1532	60.3
2.7753	-32.2865	60.3
2.8157	-32.4384	60.33
2.8098	-32.6196	60.38
2.8127	-32.6661	60.4
2.8459	-32.6839	60.41
2.9376	-32.7533	60.4
2.9821	-32.8716	60.36
2.9714	-32.971	60.33
2.9643	-33.0296	60.32
2.9477	-33.2244	60.33
2.8976	-33.4894	60.35
2.7915	-33.7976	60.42
2.766	-34.111	60.46
2.8111	-34.4324	60.41
2.8612	-34.7288	60.27
2.8592	-34.7681	60.24
2.9618	-34.6577	60.25
3.0406	-34.6739	60.26
3.0746	-34.7352	60.32
3.1376	-34.7569	60.39
3.1956	-34.7276	60.39
3.2482	-34.7587	60.41
3.1947	-34.7673	60.47
3.13	-34.8004	60.52
3.1948	-34.7969	60.47
3.3018	-34.7923	60.42
3.3472	-34.7364	60.35
3.3455	-34.6311	60.31
3.3014	-34.5395	60.34
3.353	-34.3489	60.43
3.4051	-34.0726	60.45
3.4651	-33.8968	60.4
3.3778	-33.7712	60.33
3.2414	-33.7595	60.25
3.138	-33.732	60.24
3.0965	-33.7453	60.31
3.0504	-33.6731	60.38
3.0001	-33.5288	60.46
2.9198	-33.2935	60.47
2.8461	-33.0503	60.43
2.8148	-32.9389	60.39
2.8602	-32.882	60.31
2.8152	-32.8315	60.29
2.7511	-32.7668	60.32
2.6847	-32.6177	60.39
2.6647	-32.5073	60.45
2.6994	-32.3771	60.49
2.7539	-32.3153	60.47
2.8467	-32.1182	60.43
2.9049	-32.0063	60.34
2.9259	-31.9013	60.25
3.027	-31.6915	60.29
3.0654	-31.5194	60.41
3.1518	-31.312	60.47
3.147	-31.1748	60.41
3.1216	-31.0093	60.33
3.0638	-30.8593	60.24
3.0404	-30.7808	60.21
2.9498	-30.822	60.27
2.9662	-30.8889	60.35
3.0592	-30.9439	60.4
3.1726	-30.8998	60.45
3.2492	-30.7631	60.47
3.4578	-30.5559	60.44
3.5766	-30.373	60.39
3.5828	-30.2639	60.35
3.5707	-30.2152	60.34
3.4472	-30.0793	60.38
3.3335	-29.9391	60.4
3.2293	-29.8474	60.4
3.2529	-29.7574	60.41
3.3284	-29.6075	60.39
3.3503	-29.5182	60.37
3.3933	-29.6207	60.35
3.4479	-29.6616	60.34
3.3892	-29.5806	60.35
3.3714	-29.6299	60.37
3.2878	-29.6762	60.38
3.2428	-29.7135	60.37
3.1511	-29.6888	60.38
3.0663	-29.7513	60.34
3.0945	-29.8678	60.36
3.2319	-29.9478	60.36
3.3809	-29.981	60.37
3.6228	-30.0669	60.36
3.8864	-30.2033	60.4
4.0926	-30.2986	60.42
4.3268	-30.3702	60.4
4.6061	-30.434	60.39
4.8568	-30.4372	60.37
5.1028	-30.4591	60.36
5.2151	-30.5268	60.36
5.2963	-30.5573	60.34
5.4333	-30.5553	60.38
5.6083	-30.6861	60.42
5.7555	-30.7702	60.41
5.8035	-30.8494	60.35
5.8155	-30.8196	60.31
5.8316	-30.907	60.28
5.8359	-31.0662	60.28
5.8822	-31.2777	60.33
5.8861	-31.485	60.38
5.8288	-31.7315	60.38
5.6738	-31.8373	60.4
5.65	-31.9568	60.39
5.6552	-32.1461	60.39
5.5596	-32.4162	60.36
5.3999	-32.7809	60.3
5.2798	-33.0603	60.36
5.1751	-33.2822	60.37
5.0815	-33.4395	60.36
4.9181	-33.5723	60.34
4.8316	-33.7666	60.34
4.7054	-33.9547	60.31
4.5453	-34.1387	60.3
4.3593	-34.262	60.29
4.26	-34.3481	60.34
4.1203	-34.3795	60.38
4.0823	-34.2672	60.44
4.0113	-34.1433	60.44
3.9824	-34.0295	60.37
3.8695	-33.8868	60.32
inclinaison X	inclinaison Y
0.5982	0.3656
0.6647	0.3323
0.6314	0.1662
0.5317	0.2326
0.5982	0.3988
0.6979	0.3988
0.6647	0.2326
0.5982	0.1662
0.565	0.2326
0.6647	0.3656
0.7311	0.3323
0.6979	0.1329
0.5982	0.2659
0.6647	0.3323
0.6314	0.2659
0.5982	0.2326
0.5982	0.2326
0.6314	0.3323
0.6979	0.3656
0.6647	0.1994
0.565	0.0997
0.5317	0.2659
0.7644	0.3656
0.7976	0.3988
0.6314	0.2326
0.5317	0.1662
0.565	0.0332
0.6979	0.3988
0.7311	0.432
0.6647	0.3323
0.565	0.1662
0.5317	0.0997
0.6979	0.2326
0.6647	0.3323
0.6647	0.2991
0.5982	0.3323
0.6979	0.2326
0.6314	0.2326
0.6314	0.3323
0.6647	0.2326
0.6979	0.2991
0.6647	0.1662
0.6314	0.2659
0.5982	0.3323
0.6647	0.2326
0.6314	0.1994
0.6647	0.3656
0.6314	0.2659
0.6647	0.2326
0.565	0.1662
0.5982	0.3323
0.6314	0.3656
0.6979	0.3656
0.6314	0.1994
0.5317	0.2326
0.6647	0.3988
0.7976	0.3988
0.5982	0.1662
0.4985	0.0665
0.5317	0.1994
0.7311	0.3323
0.7311	0.565
0.6314	0.3323
0.4985	0.1329
0.565	0.0332
0.6647	0.2326
0.6979	0.4653
0.7311	0.3656
0.5317	0.2659
0.5317	0.1662
0.7311	0.2326
0.6979	0.3656
0.6647	0.2991
0.5982	0.1662
0.5982	0.1662
0.6647	0.2991
0.6979	0.3323
0.6314	0.2659
0.5982	0.1329
0.565	0.1662
0.6647	0.3323
0.6979	0.3656
0.6314	0.1994
0.5982	0.1994
0.565	0.1994
0.7311	0.2659
0.6314	0.3656
0.6647	0.4653
0.6314	0.2991
0.6314	0.0997
0.5982	0.1662
0.6314	0.2326
0.6979	0.2991
0.6647	0.1662
0.5317	0.2326
0.6647	0.3656
0.6979	0.3656
0.6314	0.2991
0.5317	0.1662
0.6314	0.1994
0.7644	0.3323
0.6979	0.2659
0.5317	0.1662
0.5982	0.2659
0.5982	0.3323
0.6979	0.2659
0.6314	0.2991
0.5317	0.2659
0.6314	0.1662
0.5982	0.1994
0.6314	0.2659
0.5982	0.3656
0.6979	0.3656
0.6314	0.2326
0.565	0.1662
0.5982	0.2326
0.6647	0.432
0.6979	0.3656
0.6647	0.2659
0.5317	0.1662
0.6314	0.2326
0.6979	0.3988
0.6647	0.2659
0.5982	0.2326
0.5982	0.1994
0.6647	0.1662
0.6314	0.432
0.6314	0.2659
0.6314	0.2991
0.5982	0.2326
0.6647	0.2659
0.6647	0.3323
0.6314	0.1994
0.4985	0.0997
0.5982	0.2659
0.8308	0.5317
0.7311	0.5317
0.5982	0.1662
0.4985	-0.0332
0.6314	0.0997
0.6979	0.3656
0.7311	0.4653
0.6647	0.432
0.6314	0.2326
0.5982	0.1662
0.6979	0.2991
0.6314	0.3988
0.6314	0.1662
0.6647	0.2326
0.6979	0.2659
0.6647	0.2991
0.6647	0.3988
0.7311	0.2326
0.5982	0.1994
0.565	0.2659
0.6979	0.2991
0.6979	0.1994
0.5982	0.2326
0.6314	0.2991
0.7311	0.2659
0.6314	0.2659
0.5982	0.2659
0.6647	0.2326
0.6979	0.2659
0.7311	0.2659
0.6314	0.2659
0.5982	0.0997
0.5982	0.2659
0.7976	0.3988
0.6647	0.2659
0.565	0.0997
0.5982	0.3656
0.6647	0.2659
0.6979	0.432
0.5982	0.1994
0.6314	0.0997
0.6314	0.3988
0.6647	0.3656
0.6979	0.432
0.6647	0.0997
0.5317	0.1329
0.6314	0.3988
0.8308	0.3656
0.6647	0.2991
0.4653	0.1662
0.565	0.1662
0.7311	0.2991
0.7644	0.3656
0.6314	0.2659
0.6314	0.0997
0.6314	0.0997
0.6979	0.3656
0.6979	0.3323
0.6314	0.2326
0.6979	0.1662
0.6647	0.2659
0.6314	0.3323
0.6647	0.1329
0.7311	0.2991
0.5982	0.3988
0.7311	0.1994
0.7311	0.1662
0.5982	0.2991
0.6314	0.3656
0.6979	0.3323
0.6979	0.2326
0.5982	0.2326
0.6314	0.1994
0.6314	0.1994
0.6647	0.2991
0.6979	0.3323
0.7311	0.3656
0.6979	0.2326
0.565	0.1329
0.5317	0.1662
0.6979	0.3656
0.7644	0.3988
0.6647	0.3323
0.5317	0.1994
0.565	0.0997
0.6314	0.2991
0.6979	0.3988
0.6314	0.1994
0.565	0.1994
0.5982	0.2991
0.6647	0.3323
0.7644	0.2659
0.565	0.2659
0.5982	0.2326
0.7311	0.1994
0.6647	0.1994
0.565	0.3656
0.5982	0.3323
0.7311	0.1662
0.6979	0.2659
0.5982	0.3988
0.6979	0.2659
0.6314	0.1662
0.5317	0.1662
0.5982	0.2991
0.6979	0.2326
0.6979	0.2326
0.6314	0.3656
0.6647	0.3323
0.6979	0.2326
0.5982	0.3323
0.5982	0.3323
0.5982	0.1662
0.565	0.1994
0.6647	0.2659
0.6979	0.3988
0.6647	0.3323
0.5982	0.1994
0.565	0.1662
0.5982	0.3656
0.6314	0.2991
0.6979	0.3323
0.6314	0.2326
0.565	0.1662
0.6314	0.3323
0.6979	0.3656
0.6979	0.2326
0.565	0.2659
0.565	0.1994
0.6979	0.2991
0.6314	0.2991
0.6314	0.1994
0.5982	0.2659
0.5982	0.2991
0.7311	0.3323
0.6314	0.1994
0.6314	0.2659
0.6647	0.3323
0.6979	0.3323
0.6647	0.1994
0.6314	0.1662
0.5982	0.2659
0.6647	0.2659
0.7644	0.1994
0.5982	0.3656
0.5317	0.1994
0.6647	0.1662
0.6647	0.2659
0.6647	0.2659
0.6647	0.3323
0.6314	0.3323
0.6647	0.2659
0.6647	0.3656
0.6314	0.1994
0.6647	0.2659
0.6647	0.3656
0.6979	0.2659
0.565	0.2659
0.6314	0.2659
0.6979	0.2659
0.6979	0.3323
0.6979	0.1662
0.5982	0.1662
0.7311	0.2991
0.6979	0.2991
0.6314	0.3323
0.565	0.1662
0.565	0.2326
0.6647	0.2991
0.6647	0.3323
