# Supplementary material for: Postural Control Can Be Well Maintained by Healthy, Young Adults in Difficult Visual Task, Even in Sway-Referenced Dynamic Conditions
Source: PLoS One. 2016 Oct 13;11(10):e0164400. doi: 10.1371/journal.pone.0164400 (PMC5063355; doi:10.1371/journal.pone.0164400)
Supplement: S2 File — (ZIP) [file pone.0164400.s002.zip › DATA_FRAMIRAL/S02A_FREE_MOBILE_I11.xls]

## Sheet: S02_MTT_201504011019
gravite X	gravite Y	Poids
5.2662	-28.9874	60.37
5.2679	-28.9016	60.39
5.3095	-28.7921	60.39
5.3646	-28.6817	60.33
5.3224	-28.5176	60.28
5.3107	-28.558	60.28
5.2321	-28.6571	60.32
5.2367	-28.724	60.36
5.2361	-28.7265	60.41
5.1819	-28.6769	60.42
5.1608	-28.7227	60.42
5.1749	-28.7457	60.4
5.13	-28.6313	60.39
5.0516	-28.5732	60.34
5.0197	-28.4485	60.36
4.9617	-28.4124	60.36
4.9371	-28.2637	60.4
4.9476	-28.0774	60.41
4.8084	-27.9256	60.43
4.7234	-27.8736	60.4
4.5944	-27.7905	60.35
4.4551	-27.6532	60.32
4.2431	-27.534	60.32
4.124	-27.4525	60.4
4.0666	-27.4617	60.45
3.9999	-27.47	60.46
3.9243	-27.4776	60.41
3.8839	-27.623	60.35
3.7853	-27.6849	60.27
3.6831	-27.8829	60.26
3.5538	-28.1392	60.28
3.3925	-28.3921	60.35
3.2401	-28.5705	60.41
3.0922	-28.7009	60.39
2.97	-28.9807	60.37
2.8796	-29.061	60.36
2.7191	-29.1308	60.34
2.6443	-29.1302	60.34
2.5022	-29.1283	60.35
2.4686	-29.1929	60.37
2.4275	-29.3413	60.37
2.4516	-29.4088	60.39
2.408	-29.3736	60.44
2.3836	-29.4036	60.43
2.3881	-29.5391	60.34
2.4519	-29.7088	60.32
2.5887	-29.916	60.26
2.5903	-30.2385	60.26
2.6226	-30.5044	60.3
2.7454	-30.8019	60.36
2.7936	-31.0041	60.4
2.7027	-31.2998	60.42
2.7564	-31.5316	60.44
2.913	-31.829	60.41
3.0978	-32.1972	60.32
3.2312	-32.5418	60.27
3.2813	-32.8091	60.28
3.2611	-32.9592	60.35
3.2717	-32.8866	60.45
3.3021	-32.6782	60.48
3.3324	-32.4281	60.44
3.3776	-32.0854	60.36
3.3843	-31.8479	60.3
3.3282	-31.6906	60.26
3.3299	-31.5433	60.29
3.2612	-31.2836	60.38
3.2728	-30.9783	60.44
3.3395	-30.7453	60.42
3.3645	-30.4377	60.4
3.3662	-30.1816	60.35
3.3557	-29.9267	60.31
3.3766	-29.7562	60.29
3.2822	-29.6786	60.34
3.1706	-29.6537	60.39
3.1284	-29.6587	60.41
3.1032	-29.6374	60.41
3.001	-29.6752	60.39
2.8454	-29.6674	60.35
2.6878	-29.5241	60.33
2.5449	-29.5005	60.36
2.4198	-29.5998	60.38
2.3694	-29.726	60.4
2.308	-29.7311	60.39
2.2926	-29.7473	60.36
2.2637	-29.9176	60.37
2.2663	-30.0738	60.42
2.289	-30.2174	60.39
2.2871	-30.453	60.36
2.2824	-30.7399	60.3
2.22	-30.9687	60.23
2.2326	-31.0415	60.23
2.2613	-31.0809	60.34
2.2564	-30.9835	60.45
2.2502	-30.825	60.48
2.2701	-30.5832	60.48
2.2628	-30.4074	60.44
2.238	-30.1502	60.41
2.1285	-29.9266	60.33
1.995	-29.7797	60.33
1.9216	-29.7173	60.39
1.9096	-29.5553	60.47
1.8891	-29.483	60.46
1.87	-29.4245	60.41
1.9132	-29.2701	60.35
1.9474	-29.1381	60.31
1.9503	-29.0344	60.33
1.9412	-28.9711	60.34
1.907	-28.9164	60.36
1.9357	-28.9237	60.37
1.9216	-28.861	60.41
1.9009	-28.815	60.41
1.8432	-28.8091	60.39
1.8146	-28.8138	60.38
1.7493	-28.8205	60.35
1.7066	-28.6707	60.37
1.7053	-28.5892	60.4
1.721	-28.5321	60.41
1.7959	-28.5417	60.41
1.8337	-28.6093	60.4
1.8472	-28.6178	60.38
1.769	-28.6224	60.36
1.7982	-28.6776	60.36
1.8315	-28.7787	60.37
1.906	-28.8946	60.39
2.0265	-29.057	60.4
2.1922	-29.2238	60.42
2.2796	-29.4721	60.44
2.4525	-29.6557	60.4
2.5367	-29.8953	60.31
2.6847	-30.1946	60.28
2.7586	-30.4232	60.24
2.8625	-30.6153	60.25
2.9075	-30.9274	60.29
3.0205	-31.2287	60.37
3.1653	-31.3667	60.39
3.3293	-31.3297	60.42
3.4529	-31.291	60.43
3.4871	-31.3281	60.42
3.6022	-31.3372	60.37
3.7236	-31.4178	60.36
3.8724	-31.5455	60.38
3.9898	-31.6781	60.37
3.917	-31.6586	60.4
3.8544	-31.5644	60.4
3.8421	-31.332	60.39
3.8046	-31.2001	60.32
3.7832	-31.0494	60.32
3.8788	-31.0101	60.32
3.8621	-31.0603	60.32
3.8318	-31.1284	60.34
3.6926	-31.0938	60.37
3.6251	-31.1838	60.39
3.6779	-31.3449	60.36
3.7264	-31.4117	60.38
3.6815	-31.5866	60.32
3.6117	-31.7635	60.32
3.5003	-31.7876	60.37
3.347	-31.7203	60.36
3.2054	-31.6003	60.36
3.1056	-31.5698	60.36
3.0764	-31.5353	60.36
3.1111	-31.5704	60.34
3.094	-31.6494	60.35
3.1512	-31.7106	60.37
3.1047	-31.7578	60.39
3.1781	-31.7681	60.41
3.2855	-31.7653	60.42
3.3799	-31.8238	60.37
3.4238	-31.8496	60.4
3.3691	-32.0111	60.36
3.3231	-32.0314	60.3
3.2475	-31.8905	60.3
3.2027	-31.7922	60.28
3.2408	-31.8454	60.27
3.3302	-31.9201	60.31
3.3411	-32.0199	60.34
3.1946	-31.9949	60.36
3.1558	-31.8992	60.38
3.1518	-31.8062	60.37
3.1454	-31.6859	60.4
3.2353	-31.5217	60.41
3.2842	-31.4513	60.35
3.2713	-31.3927	60.35
3.2378	-31.3507	60.36
3.23	-31.304	60.34
3.1535	-31.2092	60.37
2.9981	-31.0619	60.39
3.0268	-30.7879	60.37
3.0273	-30.6434	60.36
3.0078	-30.5456	60.33
2.9836	-30.5077	60.31
2.958	-30.5126	60.32
3.0155	-30.5656	60.34
3.0633	-30.6938	60.38
3.1012	-30.865	60.39
3.0801	-31.0435	60.4
3.1622	-31.2631	60.36
3.231	-31.4683	60.34
3.245	-31.6083	60.32
3.2631	-31.9039	60.32
3.282	-32.0299	60.36
3.4238	-32.1117	60.35
3.3866	-32.1133	60.35
3.3538	-32.1018	60.34
3.3816	-32.1607	60.37
3.3495	-32.257	60.35
3.3409	-32.3155	60.36
3.3046	-32.4042	60.35
3.2834	-32.6149	60.37
3.3635	-32.7845	60.36
3.5381	-32.8601	60.37
3.641	-32.9697	60.32
3.607	-33.0072	60.4
3.6314	-33.101	60.41
3.6529	-33.1509	60.34
3.6648	-33.1718	60.29
3.6966	-33.3673	60.2
3.7752	-33.5315	60.22
3.8169	-33.6537	60.28
3.7854	-33.8283	60.33
3.747	-34.0198	60.36
3.7209	-34.1267	60.38
3.7031	-34.0627	60.33
3.7012	-33.8703	60.29
3.6312	-33.6238	60.26
3.6208	-33.5015	60.28
3.6796	-33.5978	60.4
3.6338	-33.5808	60.53
3.5417	-33.6372	60.55
3.511	-33.6006	60.45
3.5478	-33.4717	60.32
3.5837	-33.4175	60.21
3.6036	-33.45	60.23
3.5574	-33.4061	60.29
3.4409	-33.3191	60.36
3.3914	-33.0797	60.4
3.4042	-32.9194	60.39
3.4163	-32.6484	60.37
3.3684	-32.308	60.32
3.3792	-31.9783	60.33
3.4173	-31.6568	60.36
3.4968	-31.3714	60.4
3.6208	-31.1792	60.4
3.663	-30.9226	60.37
3.6886	-30.7486	60.35
3.6295	-30.501	60.35
3.6989	-30.3506	60.36
3.7887	-30.3112	60.38
3.8877	-30.2193	60.38
3.992	-29.9591	60.42
4.0145	-29.799	60.38
4.0734	-29.7347	60.37
4.1441	-29.8051	60.37
4.3189	-29.875	60.37
4.4532	-29.9245	60.35
4.6564	-30.0193	60.36
4.8062	-30.086	60.46
5.0451	-30.1414	60.43
5.2692	-30.1635	60.34
5.3533	-30.3267	60.3
5.4078	-30.4656	60.3
5.3678	-30.5467	60.29
5.2738	-30.6319	60.27
5.1497	-30.7783	60.32
4.9734	-30.8656	60.39
4.9231	-31.008	60.45
4.8701	-31.0373	60.48
4.7532	-31.1031	60.45
4.6981	-31.2473	60.37
4.6989	-31.4375	60.32
4.5882	-31.6771	60.37
4.465	-32.0986	60.37
4.3903	-32.4113	60.44
4.3507	-32.4658	60.47
4.306	-32.4661	60.4
4.1801	-32.4685	60.31
4.0203	-32.5236	60.23
3.8418	-32.5632	60.22
3.6482	-32.6799	60.26
3.4629	-32.7286	60.37
3.316	-32.644	60.45
3.1599	-32.4566	60.49
3.0828	-32.2685	60.44
3.0068	-32.1088	60.38
2.885	-32.0032	60.32
2.7417	-31.9839	60.28
2.6602	-31.9151	60.32
2.6278	-31.8925	60.39
2.6802	-31.9063	60.42
2.7331	-31.7881	60.43
2.8128	-31.6854	60.41
2.8283	-31.6092	60.34
2.864	-31.5956	60.3
2.8223	-31.613	60.3
2.8176	-31.6904	60.32
2.7698	-31.7177	60.36
2.7067	-31.8178	60.38
2.7522	-31.834	60.39
2.7121	-31.9309	60.37
2.7527	-32.0447	60.39
2.8421	-32.2104	60.37
2.9563	-32.2844	60.33
3.0002	-32.3393	60.29
3.11	-32.42	60.27
3.2067	-32.5779	60.26
3.3784	-32.8376	60.33
3.477	-33.011	60.36
3.473	-33.205	60.37
3.5694	-33.2118	60.42
3.7872	-33.0696	60.44
3.8803	-32.9314	60.41
3.9344	-32.9216	60.4
4.0466	-32.9744	60.4
4.1072	-33.0586	60.37
4.0347	-33.2123	60.35
3.9595	-33.362	60.37
3.868	-33.5533	60.38
3.9104	-33.6289	60.37
3.929	-33.7566	60.35
3.9263	-33.9351	60.34
3.8272	-34.0449	60.34
3.8193	-34.0339	60.33
3.8706	-34.0486	60.31
3.9092	-34.0554	60.35
3.8884	-33.9384	60.35
3.8178	-33.8181	60.34
3.7959	-33.711	60.35
3.7904	-33.6568	60.37
3.888	-33.3585	60.38
3.8961	-33.0505	60.37
3.9388	-32.6395	60.38
3.9716	-32.3966	60.37
3.9936	-32.1027	60.4
3.9529	-31.8162	60.37
3.9404	-31.5568	60.36
3.9704	-31.355	60.33
3.9812	-31.165	60.35
4.0494	-30.9776	60.37
4.0807	-30.8336	60.39
3.9772	-30.7871	60.38
3.8911	-30.8306	60.37
3.8084	-30.9637	60.37
3.6973	-31.1196	60.37
3.5592	-31.2736	60.33
3.4747	-31.597	60.37
3.3989	-31.8819	60.4
3.259	-32.2487	60.34
3.0162	-32.7587	60.26
2.8462	-33.3205	60.21
2.6861	-33.7578	60.2
2.5381	-34.027	60.27
2.4413	-34.0589	60.39
2.3919	-34.0438	60.47
2.3906	-34.0431	60.5
2.4787	-34.0101	60.47
2.6106	-33.6147	60.46
2.7498	-33.2336	60.38
2.8731	-32.923	60.3
2.9819	-32.5698	60.34
3.1024	-32.2117	60.39
3.2326	-31.9513	60.41
3.3752	-31.5863	60.43
3.5912	-31.2953	60.41
3.7677	-30.9258	60.36
3.8748	-30.6674	60.3
3.86	-30.5117	60.26
3.8312	-30.4632	60.31
3.9298	-30.4723	60.39
3.962	-30.5754	60.41
3.909	-30.7195	60.4
3.8177	-30.9085	60.35
3.7728	-31.2104	60.3
3.6549	-31.4516	60.27
3.5874	-31.8264	60.31
3.502	-32.1394	60.37
3.5668	-32.2321	60.4
3.625	-32.1174	60.39
3.6646	-31.9742	60.35
3.7716	-31.9066	60.3
3.972	-31.841	60.28
4.0682	-31.7365	60.32
4.1591	-31.6238	60.32
4.2385	-31.4571	60.37
4.2944	-31.3811	60.39
4.4898	-31.3223	60.43
4.7158	-31.1452	60.4
4.8787	-30.9027	60.38
4.9847	-30.5921	60.34
4.994	-30.3181	60.36
5.1481	-30.0644	60.39
5.2579	-29.8416	60.45
5.3456	-29.6444	60.48
5.333	-29.3885	60.43
5.302	-29.2451	60.31
5.2992	-29.1764	60.25
5.3041	-29.2266	60.2
5.3818	-29.2036	60.26
5.4128	-29.217	60.32
5.4017	-29.3011	60.4
5.3461	-29.3845	60.42
5.2148	-29.4547	60.45
5.2052	-29.5348	60.43
5.2406	-29.6492	60.41
5.2646	-29.9003	60.34
5.2	-29.9901	60.32
5.0812	-30.1272	60.36
4.8994	-30.3849	60.36
4.7962	-30.5623	60.41
4.6461	-30.8393	60.43
4.4699	-31.0456	60.36
4.321	-31.214	60.31
4.2796	-31.2732	60.31
4.2043	-31.1564	60.31
4.1538	-31.0455	60.31
4.0908	-30.8562	60.36
4.0333	-30.5934	60.45
3.9787	-30.3657	60.45
3.9498	-30.0708	60.43
3.9115	-29.8015	60.43
3.9622	-29.7017	60.41
4.0037	-29.6889	60.35
4.0098	-29.6354	60.33
3.8837	-29.574	60.34
3.811	-29.4903	60.37
3.776	-29.4709	60.39
3.7711	-29.4984	60.4
3.8042	-29.5164	60.41
3.7378	-29.6096	60.35
3.732	-29.8462	60.33
3.8239	-30.058	60.33
4.0163	-30.3605	60.33
4.1771	-30.6647	60.37
4.2179	-30.9015	60.39
4.209	-31.0253	60.4
4.1827	-31.2369	60.38
4.1988	-31.4677	60.4
4.2426	-31.5326	60.42
4.1842	-31.6268	60.38
4.1352	-31.6634	60.31
4.1542	-31.7672	60.29
4.193	-31.9284	60.22
4.166	-32.0505	60.26
4.1286	-32.0954	60.31
4.1138	-32.0071	60.4
4.1245	-31.843	60.47
4.1729	-31.6851	60.48
4.2107	-31.5572	60.46
4.228	-31.5821	60.4
4.1495	-31.7468	60.35
4.1332	-31.8804	60.35
4.0764	-31.9764	60.34
3.9957	-32.055	60.37
3.8173	-32.1354	60.37
3.752	-32.1217	60.35
3.6756	-32.2239	60.32
3.5931	-32.2716	60.31
3.5282	-32.4039	60.3
3.5109	-32.4679	60.31
3.452	-32.5019	60.33
3.296	-32.5249	60.36
3.3438	-32.4836	60.39
3.3134	-32.5299	60.42
3.3685	-32.4746	60.4
3.3731	-32.4857	60.39
3.3722	-32.5162	60.34
3.3479	-32.4992	60.33
3.4055	-32.5164	60.34
3.4921	-32.5413	60.35
3.4953	-32.5915	60.37
3.5198	-32.5555	60.37
3.5615	-32.5651	60.37
3.6628	-32.6364	60.35
3.7348	-32.676	60.33
3.7111	-32.7074	60.32
3.6634	-32.7321	60.35
3.6572	-32.6977	60.38
3.7048	-32.6266	60.4
3.7547	-32.6567	60.41
3.7378	-32.6639	60.35
3.6691	-32.6708	60.32
3.5935	-32.7222	60.34
3.5565	-32.7396	60.4
3.5569	-32.696	60.39
3.5769	-32.6896	60.33
3.7124	-32.659	60.29
3.8039	-32.5992	60.23
3.7996	-32.5768	60.23
3.6564	-32.4616	60.31
3.5842	-32.2748	60.39
3.5741	-31.9601	60.46
3.5765	-31.6812	60.47
3.5444	-31.3808	60.43
3.4735	-30.9196	60.41
3.4608	-30.6217	60.33
3.4682	-30.4249	60.33
3.4647	-30.2641	60.38
3.3795	-30.1309	60.4
3.3103	-29.8728	60.43
3.2884	-29.6271	60.44
3.34	-29.4304	60.39
3.4174	-29.3737	60.35
3.3616	-29.402	60.31
3.304	-29.4317	60.3
3.3409	-29.5845	60.32
3.3848	-29.6739	60.35
3.4002	-29.7737	60.38
3.3966	-29.8468	60.38
3.4116	-29.9877	60.41
3.5413	-30.1424	60.4
3.6362	-30.3215	60.36
3.6299	-30.3472	60.33
3.6433	-30.3678	60.38
3.6524	-30.4902	60.38
3.647	-30.5793	60.4
3.7275	-30.7194	60.39
3.7943	-30.664	60.38
3.9406	-30.5549	60.36
4.0054	-30.6007	60.33
3.9916	-30.6868	60.35
4.0191	-30.7463	60.37
4.0726	-30.8604	60.39
4.133	-31.0143	60.36
4.1717	-31.1806	60.35
4.1682	-31.2064	60.35
4.1037	-31.2229	60.32
4.1109	-31.3433	60.34
4.1892	-31.481	60.41
4.2223	-31.5165	60.42
4.1731	-31.5883	60.36
4.0733	-31.7242	60.31
4.0515	-31.9096	60.22
4.0282	-32.075	60.21
3.987	-32.2492	60.27
3.9533	-32.4102	60.34
3.85	-32.4635	60.4
3.7646	-32.5214	60.43
3.6544	-32.579	60.47
3.6532	-32.7357	60.44
3.641	-32.8609	60.38
3.6091	-33.0458	60.31
3.6211	-33.2743	60.33
3.6051	-33.3228	60.39
3.56	-33.2098	60.43
3.6029	-33.0146	60.4
3.5845	-32.8986	60.36
3.5628	-32.7499	60.3
3.4816	-32.5132	60.32
3.4619	-32.3721	60.36
3.4331	-32.0937	60.4
3.3903	-31.9702	60.42
3.3744	-31.8055	60.39
3.3823	-31.694	60.33
3.4204	-31.5396	60.3
3.4182	-31.4092	60.33
3.3784	-31.419	60.37
3.2917	-31.4103	60.43
3.2835	-31.4697	60.43
3.2888	-31.4949	60.35
3.2876	-31.4204	60.29
3.3368	-31.3931	60.3
3.3694	-31.2286	60.37
3.3415	-31.2007	60.42
3.4365	-31.1757	60.42
3.4556	-31.2027	60.38
3.4999	-31.2066	60.34
3.5217	-31.3013	60.33
3.4806	-31.4872	60.4
3.4094	-31.6559	60.42
3.3668	-31.719	60.44
3.3037	-31.753	60.39
3.3119	-31.6434	60.39
3.4256	-31.4899	60.42
3.4474	-31.4071	60.39
3.4509	-31.4887	60.35
3.4262	-31.5925	60.35
3.3837	-31.7374	60.31
3.3812	-31.8895	60.29
3.4193	-32.073	60.29
3.3724	-32.256	60.32
3.3233	-32.3256	60.38
3.2275	-32.2911	60.45
3.2195	-32.2501	60.44
3.3199	-32.1636	60.42
3.3954	-32.037	60.34
3.4519	-32.0278	60.3
3.465	-32.0582	60.36
3.4539	-32.0837	60.4
3.5314	-31.9712	60.41
3.5675	-31.8854	60.43
3.6715	-31.8231	60.42
3.71	-31.7079	60.4
3.7845	-31.6499	60.34
3.8969	-31.7177	60.34
3.9518	-31.8778	60.33
3.914	-32.0533	60.35
3.832	-32.1519	60.34
3.8182	-32.2077	60.36
3.8398	-32.147	60.41
3.8785	-32.0292	60.38
3.7964	-31.9559	60.36
3.693	-32.0312	60.36
3.6579	-32.2044	60.34
3.6258	-32.2207	60.32
3.5921	-32.2968	60.33
3.5329	-32.3717	60.35
3.5965	-32.4773	60.4
3.6702	-32.4881	60.42
3.637	-32.4702	60.42
3.5438	-32.4685	60.38
3.4302	-32.5371	60.34
3.349	-32.4685	60.31
3.2348	-32.3888	60.34
3.2085	-32.3952	60.36
3.1308	-32.4307	60.34
2.9907	-32.4169	60.4
2.9344	-32.3693	60.44
2.9429	-32.2311	60.42
2.9877	-32.1455	60.35
2.944	-32.1383	60.32
2.9673	-32.1651	60.27
2.9674	-32.3102	60.28
3.0162	-32.4092	60.31
3.0645	-32.4896	60.34
3.0657	-32.4741	60.39
2.9929	-32.3735	60.43
2.9653	-32.215	60.47
2.9919	-32.0942	60.42
3.0045	-32.0424	60.34
3.0273	-31.9883	60.3
3.0842	-31.9332	60.32
3.1108	-31.9516	60.37
3.2126	-32.0513	60.41
3.2886	-32.108	60.46
3.3301	-32.0434	60.45
3.3233	-31.7943	60.41
3.3107	-31.6314	60.34
3.3381	-31.5639	60.29
3.28	-31.5103	60.29
3.2199	-31.5663	60.32
3.1532	-31.5538	60.32
3.0396	-31.5078	60.35
2.9996	-31.4666	60.39
3.035	-31.3914	60.42
3.0465	-31.2024	60.42
3.1051	-31.0408	60.4
3.2552	-30.9125	60.38
3.4336	-30.8441	60.38
3.5048	-30.7402	60.36
3.4968	-30.7493	60.36
3.4432	-30.7627	60.36
3.3652	-30.8062	60.34
3.2614	-30.7951	60.34
3.2226	-30.7146	60.36
3.3202	-30.7277	60.39
3.4481	-30.6937	60.4
3.5609	-30.7175	60.39
3.6045	-30.7884	60.37
3.5065	-30.9199	60.35
3.5017	-31.0961	60.31
3.5551	-31.3284	60.33
3.4938	-31.5698	60.39
3.4378	-31.8801	60.38
3.4381	-32.1515	60.33
3.4161	-32.6204	60.24
3.4414	-33.1158	60.2
3.6149	-33.2662	60.3
3.7542	-33.285	60.39
3.8294	-33.4016	60.39
3.8477	-33.532	60.43
4.0074	-33.6347	60.46
4.219	-33.7318	60.41
4.2773	-33.8204	60.36
4.2515	-33.8358	60.32
4.2475	-33.8553	60.32
4.3166	-33.9436	60.34
4.41	-34.247	60.39
4.4004	-34.2419	60.4
4.3086	-34.1576	60.4
4.2007	-34.0737	60.34
4.1721	-33.9604	60.33
4.1358	-33.9131	60.31
3.9973	-33.778	60.33
3.8398	-33.671	60.31
3.8389	-33.6458	60.33
3.8399	-33.6655	60.37
3.7735	-33.6149	60.37
3.7218	-33.4722	60.39
3.7139	-33.2867	60.37
3.7444	-33.2286	60.35
3.7576	-33.2493	60.34
3.8166	-33.2953	60.33
3.916	-33.2394	60.33
3.8929	-33.2074	60.36
3.8246	-33.189	60.39
3.6956	-33.1388	60.39
3.6078	-33.0676	60.39
3.5995	-33.079	60.33
3.5491	-33.0567	60.27
3.5533	-33.079	60.27
3.5683	-33.1059	60.3
3.5099	-33.1793	60.37
3.4684	-33.1701	60.44
3.3971	-33.1876	60.38
3.3825	-33.262	60.36
3.3354	-33.3614	60.32
3.3533	-33.4704	60.3
3.3469	-33.6508	60.35
3.3634	-33.824	60.43
3.2901	-33.8322	60.41
3.2181	-33.7249	60.36
3.1843	-33.565	60.29
3.2166	-33.3689	60.22
3.3192	-33.1937	60.23
3.3155	-33.1217	60.29
3.3091	-33.0272	60.39
3.3277	-32.966	60.42
3.4095	-32.7199	60.49
3.5413	-32.5651	60.43
3.6047	-32.3056	60.39
3.6583	-32.2257	60.33
3.719	-32.1794	60.29
3.8611	-32.2395	60.34
3.9614	-32.1422	60.39
3.9745	-32.0519	60.43
3.9982	-32.0003	60.44
4.0611	-31.9793	60.43
4.0728	-31.9157	60.38
4.0372	-31.905	60.3
4.0297	-31.9394	60.24
3.8999	-32.0605	60.26
3.6785	-32.2176	60.34
3.6509	-32.3644	60.39
3.6055	-32.3347	60.44
3.519	-32.1531	60.43
3.4105	-32.0941	60.36
3.434	-32.1887	60.33
3.4335	-32.2027	60.34
3.3633	-32.2132	60.33
3.312	-32.2223	60.36
3.3103	-32.2847	60.39
3.3347	-32.4112	60.4
3.3464	-32.4086	60.42
3.3626	-32.4874	60.36
3.3295	-32.5493	60.36
3.306	-32.6522	60.34
3.2879	-32.7264	60.37
3.2414	-32.7882	60.39
3.217	-32.839	60.39
3.1724	-32.7979	60.37
3.2092	-32.6626	60.37
3.2553	-32.4496	60.41
3.3381	-32.441	60.42
3.3492	-32.405	60.44
3.3375	-32.3181	60.35
3.3525	-32.0483	60.29
3.3533	-31.9328	60.2
3.4456	-31.884	60.19
3.4698	-31.8639	60.27
3.546	-31.8753	60.38
3.6153	-31.7767	60.45
3.6599	-31.6402	60.52
3.6463	-31.5966	60.47
3.6135	-31.5653	60.4
3.6874	-31.6161	60.36
3.8419	-31.7658	60.29
3.8978	-31.9322	60.34
3.8781	-32.1175	60.39
3.9633	-32.407	60.43
4.149	-32.5652	60.46
4.273	-32.6171	60.41
4.2475	-32.7013	60.31
4.1389	-32.8613	60.27
4.1506	-32.8707	60.28
4.0991	-32.8916	60.31
4.0249	-32.8992	60.35
3.9183	-32.8779	60.39
3.8775	-32.8432	60.38
3.853	-32.675	60.36
3.8086	-32.5744	60.34
3.8338	-32.5365	60.34
3.8431	-32.5571	60.38
3.8211	-32.595	60.4
3.8196	-32.5663	60.42
3.8264	-32.5421	60.38
3.7812	-32.4907	60.37
3.7106	-32.388	60.37
3.6806	-32.4027	60.38
3.6491	-32.55	60.36
3.6322	-32.6343	60.31
3.5999	-32.6414	60.3
3.5953	-32.7399	60.31
3.5581	-32.8575	60.38
3.5163	-33.0075	60.39
3.3754	-33.1901	60.4
3.3409	-33.3266	60.36
3.3192	-33.5247	60.32
3.3555	-33.6751	60.35
3.4457	-33.7143	60.44
3.4885	-33.6343	60.41
3.5058	-33.6003	60.4
3.628	-33.7038	60.31
3.7958	-33.8143	60.24
3.8913	-33.9376	60.25
3.869	-34.1376	60.28
3.774	-34.3314	60.34
3.7426	-34.4905	60.39
3.7846	-34.4912	60.44
3.8094	-34.4469	60.44
3.7748	-34.4533	60.4
3.7236	-34.4393	60.36
3.7281	-34.4858	60.35
3.7292	-34.6179	60.35
3.7904	-34.6855	60.37
3.7546	-34.5886	60.4
3.7361	-34.4284	60.42
3.7644	-34.281	60.42
3.776	-34.0774	60.36
3.7667	-33.8807	60.3
3.7183	-33.7498	60.27
3.6148	-33.7129	60.26
3.5755	-33.7047	60.29
3.506	-33.5299	60.39
3.5404	-33.3284	60.42
3.5814	-33.2007	60.42
3.6117	-32.9859	60.39
3.6085	-32.779	60.36
3.5682	-32.6357	60.34
3.5337	-32.6363	60.36
3.3865	-32.5805	60.38
3.2998	-32.6206	60.38
3.3119	-32.7043	60.39
3.3767	-32.6046	60.41
3.3283	-32.5178	60.38
3.2604	-32.5441	60.34
3.1477	-32.7271	60.36
3.1601	-32.8674	60.37
3.2021	-32.981	60.37
3.2216	-33.0752	60.33
3.2011	-33.2218	60.33
3.1717	-33.4294	60.35
3.1369	-33.749	60.33
3.0738	-34.0336	60.29
2.9583	-34.3012	60.37
2.8779	-34.4544	60.41
2.886	-34.2479	60.39
2.7902	-34.109	60.31
2.8279	-34.0313	60.22
2.865	-33.9525	60.22
2.8444	-33.8788	60.37
2.833	-33.9303	60.43
2.843	-33.9026	60.48
2.8962	-33.908	60.41
2.9459	-33.7814	60.4
3.0041	-33.4723	60.38
3.0207	-33.2479	60.36
3.0285	-33.067	60.36
2.9495	-32.9642	60.35
2.8554	-32.8724	60.4
2.8712	-32.7055	60.4
2.948	-32.5268	60.35
3.0778	-32.4869	60.33
3.179	-32.4461	60.37
3.1969	-32.3926	60.42
3.2247	-32.3243	60.43
3.2619	-32.2749	60.36
3.2006	-32.1888	60.34
3.1399	-32.2457	60.32
3.1438	-32.2793	60.32
3.0897	-32.2747	60.4
3.0153	-32.393	60.4
3.0072	-32.5321	60.4
3.1154	-32.7167	60.34
3.1794	-32.902	60.33
3.2259	-33.0975	60.33
3.241	-33.2515	60.36
3.2112	-33.3282	60.38
3.2351	-33.3885	60.4
3.2444	-33.538	60.39
3.3046	-33.6252	60.36
3.2924	-33.5297	60.35
3.2189	-33.33	60.39
3.1685	-33.1542	60.39
3.1548	-32.9879	60.4
3.106	-32.8948	60.37
3.0429	-32.8618	60.38
2.915	-32.9407	60.38
2.9138	-33.0417	60.4
2.9461	-33.1197	60.43
3.0161	-33.1119	60.44
2.9905	-33.0963	60.37
2.9269	-33.1194	60.32
2.9963	-33.2085	60.28
3.1247	-33.4091	60.23
3.1619	-33.6027	60.25
3.1689	-33.8336	60.28
3.1405	-33.9974	60.35
3.1535	-34.1342	60.43
3.2341	-34.3624	60.48
3.3629	-34.6012	60.49
3.4393	-34.852	60.41
3.4392	-35.1923	60.3
3.4088	-35.5648	60.28
3.5079	-35.4759	60.35
3.6184	-35.4154	60.37
3.6728	-35.5521	60.44
3.6568	-35.618	60.43
3.6777	-35.4981	60.36
3.6883	-35.4433	60.26
3.6539	-35.472	60.22
3.5183	-35.5156	60.26
3.4777	-35.336	60.36
3.5263	-34.9599	60.42
3.4921	-34.7262	60.36
3.4431	-34.577	60.34
3.4415	-34.4864	60.29
3.4322	-34.4785	60.3
3.4259	-34.5432	60.34
3.407	-34.541	60.38
3.3264	-34.4673	60.4
3.2607	-34.5274	60.4
3.2826	-34.5346	60.38
3.3316	-34.6293	60.33
3.3852	-34.5211	60.33
3.348	-34.4281	60.32
3.2269	-34.4186	60.33
3.1249	-34.3212	60.36
3.0831	-34.217	60.36
3.0945	-34.0803	60.37
3.1075	-34.0863	60.36
3.1083	-34.1292	60.35
3.0484	-34.2095	60.31
3.002	-34.3507	60.33
3.004	-34.5211	60.38
3.0008	-34.6781	60.38
2.9257	-34.8096	60.32
2.9182	-34.7201	60.3
2.9574	-34.6408	60.26
3.0118	-34.5606	60.25
2.9928	-34.4516	60.28
3.0142	-34.3813	60.34
3.0524	-34.2734	60.39
3.0959	-34.1524	60.42
3.1194	-33.8224	60.42
3.1059	-33.5885	60.42
3.1872	-33.4154	60.37
3.2261	-33.299	60.33
3.2251	-33.1346	60.34
3.2075	-33.0498	60.35
3.2507	-32.985	60.39
3.3585	-32.9738	60.39
3.3934	-33.0892	60.37
3.3385	-33.1272	60.32
3.2487	-33.0942	60.29
3.2391	-32.9704	60.3
3.2168	-32.9423	60.33
3.2528	-32.9592	60.35
3.2068	-33.0396	60.36
3.2475	-32.9999	60.37
3.3	-33.0052	60.33
3.2833	-33.07	60.34
3.3453	-33.1039	60.34
3.3774	-33.1671	60.37
3.3948	-33.0445	60.41
3.3695	-32.8634	60.41
3.3799	-32.7902	60.37
3.3807	-32.8004	60.36
3.3649	-32.7455	60.34
3.3732	-32.6332	60.33
3.4239	-32.5788	60.31
3.3024	-32.5332	60.33
3.2667	-32.4254	60.36
3.3437	-32.3918	60.39
3.46	-32.4075	60.39
3.5318	-32.512	60.38
3.5191	-32.51	60.38
3.5156	-32.5413	60.31
3.5242	-32.613	60.31
3.529	-32.7227	60.37
3.5165	-32.7689	60.44
3.5391	-32.6791	60.4
3.5504	-32.5715	60.35
3.6318	-32.5942	60.25
3.6812	-32.6699	60.2
3.7061	-32.8153	60.21
3.7054	-32.9899	60.29
3.6573	-33.0906	60.34
3.6731	-33.016	60.41
3.6839	-32.9854	60.43
3.7285	-33.0528	60.39
3.8022	-33.1901	60.35
3.7967	-33.4077	60.32
3.7	-33.7584	60.36
3.7135	-33.9773	60.42
3.7858	-33.9117	60.39
3.7468	-33.786	60.34
3.731	-33.6867	60.33
3.7454	-33.7272	60.3
3.744	-33.7307	60.26
3.7115	-33.7436	60.25
3.7818	-33.8396	60.32
3.81	-33.9608	60.4
3.8559	-33.9955	60.4
3.8301	-34.0469	60.42
3.8013	-34.1107	60.41
3.7291	-34.3334	60.39
3.6824	-34.4483	60.35
3.6678	-34.5084	60.33
3.6925	-34.387	60.32
3.6883	-34.3323	60.32
3.7194	-34.2899	60.35
3.7217	-34.1839	60.43
3.7115	-34.1832	60.46
3.6061	-34.1545	60.42
3.5615	-34.0522	60.34
3.547	-33.8374	60.29
3.5476	-33.6964	60.27
3.4912	-33.6694	60.31
3.4208	-33.6762	60.37
3.3637	-33.5916	60.41
3.2279	-33.4702	60.39
3.1347	-33.4106	60.34
3.072	-33.3637	60.35
3.0588	-33.2857	60.43
2.9119	-33.2324	60.45
2.8013	-33.0649	60.42
2.705	-33.0005	60.35
2.6357	-33.0562	60.24
2.5764	-33.1148	60.18
2.5838	-33.098	60.2
2.5446	-33.0811	60.32
2.5283	-33.0944	60.4
2.5129	-33.1948	60.47
2.5294	-33.2653	60.48
2.5362	-33.3261	60.43
2.5318	-33.365	60.35
2.5472	-33.3974	60.29
2.5378	-33.3887	60.31
2.495	-33.2471	60.42
2.4311	-33.1351	60.44
2.5077	-33.0761	60.48
2.5672	-32.9766	60.45
2.6088	-32.8492	60.35
2.5942	-32.6968	60.29
2.578	-32.6297	60.28
2.5584	-32.6204	60.34
2.6478	-32.5784	60.38
2.7083	-32.4351	60.4
2.7461	-32.3787	60.39
2.8295	-32.3831	60.38
2.8839	-32.3946	60.37
2.9915	-32.3769	60.38
3.0184	-32.4605	60.35
3.0758	-32.5957	60.37
3.0999	-32.6859	60.39
3.0966	-32.7806	60.38
3.139	-32.9006	60.38
3.091	-32.9746	60.35
3.1367	-32.9174	60.35
3.1845	-32.8815	60.38
3.1072	-32.9086	60.42
3.019	-33.0408	60.38
3.0215	-33.2054	60.35
3.0656	-33.4355	60.32
3.0826	-33.6668	60.33
3.0669	-33.9314	60.33
3.0613	-34.2071	60.37
3.0054	-34.4484	60.43
3.0624	-34.6403	60.39
2.9665	-34.752	60.33
2.8517	-34.9533	60.24
2.7429	-35.2354	60.19
2.7568	-35.3224	60.25
2.7493	-35.3435	60.31
2.6637	-35.424	60.37
2.5326	-35.4319	60.42
2.4934	-35.3421	60.45
2.5691	-35.3574	60.43
2.5458	-35.318	60.4
2.5622	-35.0942	60.38
2.5211	-34.8156	60.35
2.5282	-34.562	60.35
2.4883	-34.2147	60.38
2.5439	-33.9286	60.4
2.5253	-33.6554	60.42
2.6203	-33.3827	60.41
2.7141	-33.2828	60.35
2.7625	-33.1871	60.29
2.7724	-33.2645	60.27
2.8021	-33.4331	60.27
2.8544	-33.6141	60.32
2.8267	-33.5723	60.37
2.8876	-33.5919	60.39
2.9489	-33.745	60.42
3.0377	-33.8954	60.4
3.0083	-34.0393	60.35
2.9446	-34.1485	60.3
2.971	-34.347	60.29
3.0447	-34.5575	60.33
3.0767	-34.6905	60.36
3.1295	-34.7662	60.38
3.1884	-34.7124	60.37
3.2181	-34.751	60.36
3.2983	-34.7737	60.34
3.3715	-34.8651	60.37
3.4342	-34.9093	60.37
3.4451	-35.0657	60.33
3.5056	-35.1982	60.31
3.5722	-35.3852	60.32
3.6106	-35.3694	60.36
3.5301	-35.2762	60.45
3.4533	-35.3	60.48
3.4464	-35.4027	60.4
3.4183	-35.4738	60.32
3.3849	-35.5936	60.2
3.2917	-35.6897	60.16
3.165	-35.7847	60.2
3.022	-35.8109	60.3
2.9207	-35.7336	60.4
2.7581	-35.5328	60.48
2.7169	-35.3601	60.46
2.6771	-35.1587	60.41
2.6436	-35.0356	60.33
2.6078	-35.0181	60.29
2.6558	-35.0013	60.33
2.6322	-35.0267	60.39
2.6202	-35.0367	60.46
2.6324	-34.9728	60.46
2.6046	-34.8718	60.43
2.548	-34.5902	60.38
2.5616	-34.3445	60.33
2.5094	-34.2682	60.29
2.4135	-34.2006	60.28
2.3984	-34.0794	60.33
2.2718	-34.0552	60.38
2.1835	-34.0585	60.4
2.1011	-34.0629	60.39
2.0431	-34.0394	60.38
1.9774	-33.9531	60.35
1.9495	-34.0258	60.33
1.97	-34.0323	60.34
2.0611	-34.0643	60.35
2.0897	-34.1588	60.37
2.0885	-34.2136	60.41
2.094	-34.2311	60.37
2.158	-34.1001	60.32
2.1753	-34.0701	60.3
2.2035	-34.1189	60.33
2.3093	-34.1399	60.38
2.4954	-34.1113	60.39
2.5202	-33.9845	60.38
2.535	-34.0246	60.34
2.5975	-34.142	60.35
2.5638	-34.1906	60.36
2.5315	-34.2724	60.35
2.4332	-34.3155	60.41
2.388	-34.3413	60.4
2.518	-34.2356	60.36
2.6379	-34.2579	60.29
2.8022	-34.3131	60.26
2.9083	-34.3382	60.22
2.8864	-34.461	60.25
2.9042	-34.5494	60.31
2.9469	-34.7148	60.38
2.9876	-34.7396	60.39
2.9473	-34.8159	60.38
2.9776	-34.9327	60.37
3.0475	-35.0569	60.39
3.1036	-35.1171	60.35
3.0596	-35.2847	60.33
3.0447	-35.3623	60.38
3.1505	-35.1691	60.41
3.3292	-34.9013	60.38
3.4967	-34.6431	60.35
3.5878	-34.5898	60.35
3.5699	-34.5252	60.36
3.6964	-34.4797	60.33
3.7317	-34.543	60.31
3.7625	-34.699	60.29
3.7184	-34.7923	60.27
3.6042	-34.8952	60.31
3.5914	-34.9741	60.38
3.6352	-35.078	60.41
3.6212	-35.1556	60.44
3.5012	-35.2621	60.38
3.4399	-35.3355	60.3
3.3644	-35.3448	60.25
3.3534	-35.3205	60.29
3.2781	-35.3632	60.3
3.2383	-35.388	60.34
3.3072	-35.4298	60.37
3.3594	-35.4364	60.4
3.3802	-35.3967	60.4
3.397	-35.4063	60.39
3.4284	-35.4166	60.36
3.5044	-35.4967	60.34
3.5967	-35.6027	60.34
3.5725	-35.6809	60.33
3.5596	-35.7786	60.34
3.6437	-35.8	60.39
3.6605	-35.7179	60.38
3.6197	-35.7311	60.37
3.5754	-35.7976	60.36
3.5314	-35.761	60.26
3.4761	-35.7174	60.22
3.3932	-35.6971	60.28
3.3071	-35.6626	60.32
3.2921	-35.5073	60.42
3.3275	-35.41	60.45
3.3728	-35.314	60.44
3.376	-35.245	60.39
3.4581	-35.1393	60.33
3.4756	-35.0853	60.31
3.551	-35.1059	60.37
3.5331	-35.1532	60.39
3.5367	-35.2538	60.41
3.5159	-35.1518	60.4
3.4804	-35.048	60.37
3.541	-34.9239	60.32
3.6421	-34.7473	60.29
3.6042	-34.6735	60.29
3.5472	-34.5974	60.33
3.5051	-34.6124	60.41
3.4919	-34.6739	60.42
3.4516	-34.7529	60.41
3.503	-34.6949	60.38
3.547	-34.7271	60.34
3.4547	-34.7763	60.3
3.434	-34.7512	60.29
3.3496	-34.8156	60.32
3.3192	-34.9231	60.35
3.3543	-34.8637	60.38
3.3762	-34.8413	60.36
3.301	-34.8219	60.37
3.1945	-34.8275	60.34
3.118	-34.7314	60.36
3.0645	-34.6924	60.35
3.0505	-34.7136	60.38
3.0017	-34.7629	60.37
3.0256	-34.7103	60.31
3.0008	-34.5749	60.29
2.924	-34.5073	60.33
2.8312	-34.3822	60.42
2.7082	-34.3321	60.39
2.7707	-34.2845	60.38
2.8859	-34.2267	60.32
2.9714	-34.0436	60.26
2.9518	-33.9149	60.23
2.877	-33.8413	60.3
2.7557	-33.7876	60.39
2.5904	-33.6675	60.45
2.4943	-33.5221	60.45
2.4705	-33.3981	60.42
2.4692	-33.3004	60.35
2.4958	-33.1895	60.31
2.6196	-33.1411	60.32
2.6995	-33.12	60.38
2.7722	-33.0897	60.42
2.8613	-33.0947	60.46
2.9983	-33.0856	60.46
3.0943	-33.0071	60.37
3.203	-32.974	60.28
3.1874	-32.9581	60.26
3.1321	-33.0338	60.29
3.0705	-33.1509	60.36
3.0734	-33.2296	60.39
3.1602	-33.2488	60.39
3.2282	-33.3173	60.37
3.1869	-33.3439	60.37
3.1583	-33.3196	60.36
3.0966	-33.3573	60.35
3.1229	-33.3681	60.4
3.2428	-33.47	60.41
3.2206	-33.5696	60.38
3.243	-33.6453	60.35
3.2013	-33.6329	60.36
3.1651	-33.5893	60.33
3.1714	-33.5202	60.36
3.1585	-33.4764	60.37
3.1652	-33.5383	60.4
3.1934	-33.5383	60.41
3.2717	-33.5518	60.35
3.3576	-33.5549	60.31
3.3453	-33.5744	60.31
3.2831	-33.6083	60.31
3.2125	-33.6625	60.31
3.1897	-33.6941	60.42
3.2639	-33.8057	60.43
3.3535	-33.9072	60.4
3.4153	-33.9358	60.34
3.4572	-33.9524	60.27
3.4894	-34.0549	60.23
3.4775	-34.1659	60.29
3.5053	-34.3809	60.32
3.5482	-34.6043	60.38
3.5594	-34.8185	60.41
3.6382	-34.9709	60.42
3.7664	-35.0564	60.37
3.8476	-35.1695	60.35
3.8736	-35.2398	60.34
3.872	-35.3074	60.36
3.8276	-35.3423	60.41
3.7891	-35.2052	60.42
3.6848	-35.019	60.41
3.6397	-34.9032	60.4
3.5501	-34.8118	60.37
3.5155	-34.8103	60.32
3.475	-34.7976	60.3
3.4238	-34.688	60.32
3.4332	-34.5233	60.36
3.3981	-34.4304	60.38
3.2932	-34.4171	60.4
3.1812	-34.294	60.39
3.0753	-34.1207	60.34
3.0585	-34.0788	60.34
3.0248	-34.0746	60.35
2.9198	-34.0845	60.37
2.8278	-34.0084	60.38
2.733	-33.9904	60.36
2.787	-34.0658	60.37
2.8301	-34.2114	60.35
2.8692	-34.4091	60.33
2.9288	-34.6227	60.32
2.9549	-34.9591	60.33
2.9028	-35.2306	60.31
2.9364	-35.5294	60.33
3.0191	-35.8175	60.35
3.0681	-36.0982	60.39
3.1678	-36.2729	60.4
3.3599	-36.3716	60.39
3.3166	-36.3792	60.35
3.1148	-36.5608	60.33
2.7697	-36.6678	60.34
2.5406	-36.7227	60.27
2.367	-36.6988	60.25
2.2213	-36.6985	60.35
2.2018	-36.7455	60.42
2.1938	-36.6501	60.4
2.3031	-36.5626	60.36
2.4335	-36.515	60.32
2.6253	-36.4951	60.31
2.7415	-36.4366	60.31
2.8898	-36.4159	60.33
2.9853	-36.3806	60.41
3.0882	-36.3832	60.42
3.1704	-36.392	60.36
3.2616	-36.3981	60.37
3.3194	-36.3769	60.37
3.5125	-36.2804	60.4
3.5754	-36.1954	60.38
3.4981	-36.1916	60.36
3.3954	-36.0892	60.33
3.3287	-35.9024	60.32
3.3219	-35.6964	60.35
3.3756	-35.6476	60.35
3.2917	-35.5889	60.36
3.2761	-35.5793	60.35
3.3333	-35.5892	60.36
3.4288	-35.6621	60.37
3.4954	-35.6424	60.36
3.5596	-35.5107	60.39
3.5547	-35.4251	60.4
3.5217	-35.3398	60.39
3.464	-35.1396	60.37
3.4029	-34.8601	60.33
3.3739	-34.6727	60.32
3.2316	-34.5719	60.33
3.0985	-34.4445	60.39
2.9725	-34.3427	60.41
2.8672	-34.1745	60.43
2.7871	-34.0955	60.37
2.7962	-34.0033	60.35
2.6901	-33.8566	60.3
2.4972	-33.7979	60.33
2.3125	-33.7206	60.36
2.3508	-33.6299	60.43
2.3477	-33.4363	60.48
2.3031	-33.3195	60.45
2.3425	-33.1617	60.38
2.3171	-32.9596	60.28
2.2055	-32.785	60.25
2.1518	-32.6599	60.23
2.1096	-32.5842	60.24
2.0366	-32.6739	60.3
2.0463	-32.7566	60.38
2.0517	-32.8196	60.46
2.0058	-32.8934	60.48
1.9406	-32.9606	60.45
1.8552	-32.9843	60.41
1.8324	-33.0549	60.36
1.9037	-33.3061	60.37
2.0228	-33.4077	60.41
2.032	-33.4015	60.39
1.9908	-33.3197	60.37
1.9953	-33.2577	60.36
1.9547	-33.2659	60.33
1.9872	-33.1491	60.34
2.0448	-33.0362	60.34
2.1777	-32.9398	60.33
2.2271	-32.8268	60.34
2.2868	-32.6722	60.38
2.2827	-32.5793	60.37
2.3313	-32.4943	60.39
2.4688	-32.4359	60.37
2.6082	-32.3685	60.4
2.7633	-32.3445	60.37
2.8394	-32.4452	60.35
2.8731	-32.4139	60.34
2.9533	-32.4506	60.32
3.0863	-32.499	60.33
3.1559	-32.5052	60.34
3.1997	-32.5688	60.38
3.4674	-32.6628	60.35
3.5055	-32.7633	60.35
3.4989	-32.846	60.33
3.531	-32.8768	60.35
3.5892	-32.9246	60.35
3.6756	-32.9847	60.37
3.793	-32.9755	60.35
3.8993	-32.9233	60.37
3.9222	-32.8584	60.39
4.0665	-32.9068	60.41
4.1817	-32.8781	60.37
4.2153	-32.8655	60.31
4.1601	-32.7983	60.26
4.2034	-32.7921	60.24
4.363	-32.9067	60.28
4.4677	-33.0718	60.33
4.5698	-33.2405	60.36
4.6303	-33.2695	60.38
4.6917	-33.1874	60.39
4.7172	-33.0818	60.38
4.855	-33.0076	60.41
4.9833	-32.9918	60.42
5.1163	-33.0522	60.42
5.2685	-33.1575	60.39
5.4008	-33.2442	60.36
5.5767	-33.2383	60.34
5.6713	-33.2779	60.35
5.7473	-33.2888	60.34
5.6903	-33.269	60.33
5.56	-33.3007	60.3
5.5191	-33.2893	60.3
5.4942	-33.3337	60.3
5.5167	-33.4525	60.33
5.4915	-33.6707	60.38
5.4896	-33.8253	60.41
5.426	-33.855	60.38
5.289	-33.8613	60.38
5.1324	-33.9921	60.37
5.0732	-34.1026	60.39
5.035	-34.218	60.4
4.9554	-34.3704	60.37
4.8532	-34.3942	60.36
4.6953	-34.4305	60.31
4.6247	-34.482	60.31
4.5388	-34.4738	60.34
4.547	-34.5387	60.35
4.4476	-34.6243	60.35
4.3717	-34.7401	60.37
4.3382	-34.8546	60.38
4.2942	-34.906	60.36
4.2393	-34.7754	60.37
4.2074	-34.8721	60.35
4.14	-34.9028	60.31
4.1622	-34.99	60.3
4.1797	-35.1303	60.35
4.2105	-35.2468	60.39
4.2822	-35.2777	60.37
4.2839	-35.3666	60.36
4.2575	-35.4566	60.27
4.2215	-35.6361	60.21
4.2638	-35.8096	60.21
4.2763	-36.0378	60.27
4.245	-36.3565	60.32
4.1438	-36.4363	60.4
4.0177	-36.3798	60.47
3.9519	-36.3133	60.52
3.9584	-36.2674	60.49
3.9582	-36.2889	60.37
3.7964	-36.3032	60.25
3.5288	-36.3008	60.27
3.3292	-36.2344	60.27
3.1438	-36.2028	60.31
3.0903	-36.1627	60.37
3.083	-36.0846	60.42
3.0548	-35.9531	60.39
2.9596	-35.887	60.38
2.8547	-35.8892	60.33
2.8487	-35.9636	60.29
2.9278	-36.131	60.3
3.0053	-36.3289	60.34
3.0665	-36.5455	60.37
3.1244	-36.651	60.39
3.2694	-36.5881	60.39
3.4105	-36.5124	60.38
3.5609	-36.4895	60.37
3.5758	-36.5327	60.33
3.5862	-36.5764	60.3
3.6685	-36.4716	60.31
3.8467	-36.3994	60.31
3.9836	-36.2959	60.37
3.9399	-36.2413	60.45
3.9844	-36.1641	60.46
4.0061	-36.0342	60.39
3.9578	-35.9621	60.3
3.9385	-36.0693	60.23
4.0417	-36.2233	60.25
4.091	-36.3398	60.38
4.0009	-36.4643	60.48
3.8935	-36.5709	60.54
3.7787	-36.5905	60.53
3.7961	-36.5833	60.39
3.8721	-36.4973	60.19
3.8865	-36.5417	60.17
3.7651	-36.7333	60.19
3.6432	-36.8928	60.28
3.5911	-36.9597	60.38
3.6238	-37.0021	60.45
3.6308	-37.0514	60.48
3.5573	-37.1158	60.46
3.458	-37.0137	60.39
3.3932	-36.8265	60.35
3.4066	-36.539	60.31
3.3696	-36.5355	60.31
3.3405	-36.5827	60.38
3.2168	-36.6797	60.44
3.1832	-36.6901	60.45
3.1771	-36.7581	60.42
inclinaison X	inclinaison Y
0.565	0.2326
0.5982	0.1329
0.6314	0.2991
0.6314	0.3988
0.5982	0.3656
0.6647	0.1994
0.5982	0.0997
0.5982	0.2326
0.6647	0.3323
0.7976	0.3323
0.6979	0.1994
0.565	0.1662
0.5317	0.3656
0.7311	0.2991
0.7311	0.2326
0.4985	0.1662
0.565	0.1662
0.6979	0.2991
0.7311	0.2991
0.6314	0.4653
0.6314	0.2659
0.6647	0.1329
0.6647	0.1994
0.5982	0.2991
0.6314	0.3656
0.7311	0.2326
0.5982	0.1994
0.5982	0.2659
0.6979	0.3656
0.6979	0.3656
0.6314	0.1994
0.5982	0.1994
0.6647	0.3323
0.6979	0.3988
0.6647	0.2659
0.565	0.1329
0.6314	0.2659
0.6647	0.2326
0.6979	0.2659
0.6314	0.1994
0.5982	0.2659
0.6647	0.3656
0.7644	0.2659
0.6647	0.2326
0.565	0.1994
0.5982	0.3988
0.6979	0.2659
0.6647	0.2326
0.6314	0.3656
0.565	0.2326
0.6647	0.2659
0.6314	0.1994
0.5982	0.2326
0.5982	0.3323
0.6647	0.2326
0.6979	0.2659
0.6314	0.3656
0.6647	0.2659
0.6647	0.2326
0.6314	0.1994
0.5982	0.2659
0.6647	0.2659
0.6979	0.3656
0.6314	0.1994
0.565	0.1662
0.565	0.1994
0.6979	0.3988
0.6979	0.3988
0.5982	0.1329
0.4985	0.0665
0.565	0.1662
0.7644	0.432
0.8641	0.6647
0.7644	0.3988
0.4985	0
0.432	0
0.6979	0.2991
0.7976	0.4985
0.6647	0.5317
0.6314	0.2326
0.565	0.0665
0.4985	0.1662
0.5982	0.2659
0.7311	0.565
0.7644	0.5317
0.6979	0.2326
0.5982	0.0665
0.5317	0.1994
0.6979	0.2991
0.7311	0.4653
0.6979	0.2991
0.565	0.1329
0.565	0.2326
0.6979	0.3988
0.8308	0.2659
0.565	0.2991
0.565	0.2659
0.5982	0.1994
0.6979	0.3988
0.7644	0.3656
0.6979	0.1994
0.565	0.1994
0.565	0.2659
0.6314	0.3323
0.6979	0.2991
0.6314	0.2659
0.5982	0.1662
0.5982	0.2991
0.6647	0.2326
0.7311	0.3656
0.6647	0.3656
0.565	0.2326
0.6314	0.2659
0.6314	0.2659
0.6647	0.2991
0.5982	0.2991
0.6314	0.1329
0.6647	0.2991
0.6979	0.3656
0.565	0.1994
0.6314	0.1994
0.6647	0.3323
0.6314	0.3323
0.6647	0.3323
0.6314	0.1994
0.6314	0.2991
0.6314	0.3656
0.6647	0.2326
0.6314	0.2659
0.6647	0.3323
0.6647	0.1994
0.6314	0.2659
0.565	0.1994
0.6647	0.2326
0.7311	0.3988
0.6979	0.3323
0.5982	0.1994
0.6979	0.2326
0.6979	0.2659
0.565	0.3323
0.6647	0.2659
0.6314	0.1662
0.5982	0.2991
0.6647	0.3323
0.7311	0.2991
0.6314	0.2659
0.565	0.0665
0.5982	0.2659
0.7311	0.3988
0.7311	0.3323
0.5982	0.2991
0.5982	0.2659
0.6647	0.1994
0.6647	0.2659
0.4985	0.2991
0.6314	0.2991
0.7644	0.2991
0.6979	0.2326
0.565	0.2659
0.5982	0.2326
0.7311	0.2991
0.7311	0.3323
0.5982	0.3323
0.6314	0.2991
0.6979	0.2659
0.565	0.3323
0.6647	0.2991
0.6314	0.1994
0.6314	0.1662
0.6314	0.3988
0.6979	0.3656
0.6647	0.2991
0.6979	0.2991
0.6314	0.1329
0.5317	0.2326
0.6647	0.2991
0.6979	0.3656
0.6979	0.2659
0.6979	0.1662
0.5317	0.1662
0.6314	0.2326
0.6979	0.3988
0.6979	0.3656
0.6314	0.2659
0.5982	0.1329
0.6314	0.2659
0.6314	0.2991
0.6979	0.2991
0.6647	0.2991
0.5982	0.3323
0.6647	0.1329
0.6314	0.2659
0.6314	0.2991
0.6647	0.3323
0.6647	0.2991
0.5982	0.1662
0.5982	0.2659
0.6314	0.2991
0.6979	0.2326
0.6647	0.2991
0.5982	0.1662
0.5982	0.2659
0.6979	0.2659
0.6647	0.2659
0.6314	0.2326
0.6314	0.1994
0.6647	0.2991
0.6979	0.2659
0.6314	0.3656
0.6647	0.2991
0.5982	0.1329
0.565	0.1994
0.5982	0.2991
0.7311	0.1994
0.5982	0.2659
0.5982	0.3323
0.6979	0.3988
0.6979	0.2659
0.6314	0.1994
0.5317	0.1662
0.6647	0.3656
0.7644	0.3323
0.6647	0.2659
0.5317	0.1329
0.6314	0.2991
0.7311	0.2659
0.6979	0.2991
0.565	0.2659
0.6314	0.1662
0.6647	0.2659
0.7311	0.2991
0.6314	0.2991
0.565	0.1994
0.565	0.1994
0.6314	0.3988
0.7311	0.3656
0.565	0.2659
0.565	0.1329
0.6314	0.3656
0.7644	0.2326
0.6314	0.2991
0.5982	0.2326
0.6979	0.1994
0.6314	0.2659
0.6647	0.3323
0.6314	0.2659
0.5982	0.2326
0.6314	0.1994
0.6647	0.2991
0.6314	0.3656
0.5982	0.2659
0.6979	0.2991
0.6979	0.1994
0.565	0.2326
0.6647	0.2991
0.7311	0.3323
0.6647	0.2659
0.5982	0.2991
0.5982	0.2326
0.6647	0.2991
0.6314	0.3988
0.5982	0.2659
0.6647	0.2326
0.6314	0.2659
0.6979	0.2326
0.5982	0.3323
0.5317	0.432
0.6979	0.3656
0.7644	0.1994
0.565	0.3988
0.4653	0.2659
0.6314	0.1329
0.7311	0.1662
0.6314	0.3656
0.5982	0.2991
0.6314	0.2326
0.6647	0.2659
0.5982	0.2991
0.6314	0.2659
0.6647	0.2991
0.6314	0.2991
0.565	0.2991
0.6314	0.1994
0.6314	0.1662
0.6314	0.3323
0.6647	0.2991
0.6314	0.2659
0.6647	0.2659
0.5982	0.2326
0.565	0.2326
0.6647	0.2659
0.6647	0.3323
0.6979	0.3323
0.6647	0.2659
0.6314	0.2326
0.5982	0.3656
0.565	0.3323
0.6314	0.432
0.7311	0.1329
0.6314	0.1994
0.565	0.3323
0.6979	0.2991
0.6647	0.1662
0.5982	0.1994
0.5982	0.3988
0.6314	0.3656
