# Supplementary material for: Postural Control Can Be Well Maintained by Healthy, Young Adults in Difficult Visual Task, Even in Sway-Referenced Dynamic Conditions
Source: PLoS One. 2016 Oct 13;11(10):e0164400. doi: 10.1371/journal.pone.0164400 (PMC5063355; doi:10.1371/journal.pone.0164400)
Supplement: S2 File — (ZIP) [file pone.0164400.s002.zip › DATA_FRAMIRAL/S02A_FREE_MOBILE_I12.xls]

## Sheet: S02_MTT_201504011019
gravite X	gravite Y	Poids
5.5733	-33.5109	60.3
5.6452	-33.7422	60.34
5.7048	-33.9778	60.38
5.7106	-34.1405	60.41
5.7323	-34.2558	60.41
5.8683	-34.3143	60.38
6.0069	-34.3372	60.32
6.1406	-34.2827	60.31
6.1841	-34.2853	60.3
6.2536	-34.2262	60.34
6.3471	-34.1783	60.4
6.4677	-34.169	60.39
6.5492	-34.0051	60.37
6.7237	-33.7899	60.32
6.8912	-33.7121	60.27
7.0433	-33.6685	60.29
7.1718	-33.6535	60.36
7.3271	-33.7472	60.38
7.4213	-33.7867	60.39
7.4568	-33.851	60.34
7.5273	-33.8791	60.31
7.4772	-34.0774	60.32
7.4998	-34.1646	60.37
7.5326	-34.3539	60.35
7.4097	-34.4647	60.37
7.369	-34.6074	60.34
7.4144	-34.6682	60.28
7.4562	-34.8202	60.25
7.4078	-34.9671	60.24
7.3315	-35.1635	60.29
7.3262	-35.365	60.34
7.2455	-35.4967	60.39
7.0555	-35.5425	60.45
6.953	-35.5949	60.44
7.0413	-35.5733	60.37
7.057	-35.5707	60.31
7.0876	-35.5446	60.29
6.986	-35.5809	60.27
6.8725	-35.4088	60.38
6.7786	-35.3663	60.4
6.8205	-35.1504	60.43
6.9518	-34.9281	60.4
6.906	-34.7842	60.36
6.8193	-34.6912	60.32
6.7623	-34.6472	60.34
6.6643	-34.6569	60.36
6.5523	-34.6957	60.4
6.4338	-34.5642	60.45
6.4231	-34.4553	60.43
6.4141	-34.3838	60.4
6.3275	-34.3917	60.36
6.1429	-34.3472	60.33
5.9843	-34.2948	60.34
5.8711	-34.3178	60.35
5.768	-34.3541	60.38
5.7154	-34.3529	60.41
5.6579	-34.4036	60.41
5.5407	-34.4488	60.42
5.4736	-34.4604	60.39
5.4917	-34.4211	60.37
5.4374	-34.3863	60.37
5.5019	-34.2509	60.38
5.6178	-34.2424	60.39
5.6902	-34.2489	60.41
5.7283	-34.227	60.44
5.7992	-34.2916	60.44
5.8568	-34.1613	60.44
6.0096	-34.0251	60.36
6.1673	-33.9138	60.32
6.3186	-33.8696	60.27
6.4037	-33.8336	60.29
6.4607	-33.9426	60.3
6.4763	-34.054	60.35
6.483	-34.0817	60.4
6.5285	-34.1572	60.44
6.6121	-34.2738	60.48
6.5839	-34.4035	60.44
6.5596	-34.4814	60.4
6.6172	-34.6183	60.34
6.6478	-34.7607	60.36
6.6252	-34.8842	60.39
6.5941	-35.0103	60.41
6.6227	-35.1002	60.41
6.5779	-35.1535	60.37
6.529	-35.1197	60.33
6.3951	-35.142	60.3
6.2547	-35.1422	60.29
6.2137	-35.2382	60.37
6.1704	-35.2551	60.42
6.1238	-35.2757	60.43
6.0258	-35.1912	60.41
5.9022	-35.0378	60.4
5.8315	-34.8829	60.35
5.7688	-34.7441	60.35
5.7504	-34.6497	60.37
5.6883	-34.5433	60.4
5.6636	-34.3529	60.43
5.7519	-34.2353	60.42
5.7143	-34.2193	60.38
5.6316	-34.2429	60.37
5.6256	-34.2221	60.35
5.6503	-34.2871	60.35
5.8016	-34.4259	60.38
5.8405	-34.482	60.41
5.8175	-34.4666	60.39
5.8387	-34.4836	60.39
5.9003	-34.5172	60.4
5.9461	-34.6357	60.36
5.9732	-34.7098	60.34
5.9936	-34.8698	60.39
6.0429	-34.978	60.44
6.2435	-35.0889	60.39
6.3068	-35.2591	60.35
6.3239	-35.4547	60.28
6.2446	-35.673	60.25
6.2188	-35.9444	60.27
6.263	-36.0003	60.36
6.2098	-35.8941	60.46
6.1057	-35.7774	60.5
6.0842	-35.6594	60.5
6.0195	-35.4737	60.44
6.0003	-35.236	60.38
6.0373	-35.1419	60.3
6.1004	-35.1764	60.33
6.064	-35.2474	60.41
6.0464	-35.1944	60.45
6.043	-35.0993	60.44
6.0659	-34.9826	60.42
6.1156	-34.901	60.38
6.1583	-34.9295	60.37
6.1535	-34.9548	60.34
6.04	-35.0792	60.31
5.9181	-35.152	60.33
5.8348	-35.2607	60.34
5.8309	-35.3823	60.38
5.8006	-35.4039	60.43
5.6675	-35.3462	60.43
5.6221	-35.4144	60.39
5.6178	-35.6099	60.36
5.6888	-35.6746	60.36
5.7248	-35.7235	60.33
5.7802	-35.7246	60.32
5.8824	-35.6781	60.37
6.108	-35.6138	60.44
6.3438	-35.5423	60.44
6.4574	-35.4077	60.42
6.5386	-35.3536	60.4
6.6709	-35.2963	60.33
6.7501	-35.1778	60.29
6.7898	-35.081	60.3
6.8307	-35.0793	60.37
6.8786	-35.1361	60.43
6.9706	-35.2181	60.39
7.0677	-35.2667	60.38
7.0682	-35.3053	60.41
6.9823	-35.3408	60.37
6.7709	-35.3092	60.33
6.6006	-35.1911	60.32
6.5673	-35.1611	60.32
6.4624	-35.0597	60.33
6.4446	-35.0759	60.34
6.2966	-34.9909	60.32
6.0698	-34.8408	60.34
5.9709	-34.7749	60.37
5.9385	-34.7824	60.44
5.9102	-34.7057	60.51
5.8315	-34.625	60.46
5.801	-34.6216	60.36
5.8068	-34.6964	60.34
5.8757	-34.7613	60.36
5.803	-34.8008	60.38
5.758	-34.8442	60.38
5.6767	-34.8122	60.4
5.5488	-34.6687	60.39
5.3998	-34.5352	60.38
5.3108	-34.5274	60.4
5.2811	-34.4835	60.4
5.3015	-34.3602	60.4
5.2594	-34.3088	60.41
5.146	-34.2927	60.42
5.0088	-34.3193	60.42
4.964	-34.2803	60.41
4.8543	-34.2106	60.38
4.7943	-34.1589	60.35
4.6937	-34.0827	60.36
4.523	-34.02	60.36
4.42	-33.946	60.4
4.3285	-33.9184	60.4
4.367	-33.7771	60.38
4.3919	-33.5909	60.37
4.4129	-33.4686	60.36
4.4177	-33.4635	60.41
4.5083	-33.5412	60.47
4.5637	-33.5808	60.45
4.6263	-33.724	60.4
4.6097	-33.8805	60.41
4.5809	-34.0408	60.37
4.6111	-34.213	60.36
4.628	-34.3741	60.42
4.5949	-34.4928	60.47
4.593	-34.6426	60.45
4.5952	-34.8972	60.39
4.5759	-35.0396	60.27
4.544	-35.1869	60.21
4.5732	-35.3637	60.22
4.6722	-35.5788	60.29
4.7858	-35.5569	60.42
4.8445	-35.4672	60.51
4.7919	-35.3969	60.54
4.8293	-35.4253	60.49
4.8734	-35.5245	60.41
4.9201	-35.6105	60.31
4.9816	-35.7116	60.33
5.0099	-35.8717	60.34
5.1099	-35.9795	60.39
5.1984	-35.9989	60.42
5.3279	-36.0236	60.41
5.3379	-35.9496	60.39
5.3367	-35.9379	60.31
5.2937	-35.991	60.29
5.2661	-36.1577	60.28
5.354	-36.2649	60.37
5.481	-36.3944	60.39
5.5252	-36.3346	60.4
5.4966	-36.3512	60.35
5.354	-36.2029	60.36
5.3135	-35.9562	60.39
5.3964	-35.7438	60.38
5.5218	-35.6247	60.36
5.7461	-35.6116	60.36
5.9461	-35.6348	60.36
6.1357	-35.6208	60.33
6.3115	-35.5486	60.36
6.4703	-35.4001	60.34
6.6841	-35.2507	60.36
6.8891	-35.1535	60.41
7.1619	-35.1396	60.42
7.2255	-35.1461	60.41
7.3127	-35.2018	60.38
7.4273	-35.1803	60.36
7.5666	-35.2387	60.34
7.6264	-35.2615	60.36
7.6041	-35.3768	60.37
7.6252	-35.3725	60.43
7.6195	-35.402	60.42
7.6102	-35.422	60.36
7.6011	-35.359	60.33
7.5934	-35.3749	60.27
7.5563	-35.4685	60.27
7.5135	-35.6263	60.34
7.3858	-35.7076	60.37
7.2207	-35.7366	60.4
7.0312	-35.671	60.42
6.8893	-35.6807	60.43
6.7932	-35.6934	60.4
6.6804	-35.7681	60.37
6.5473	-35.8717	60.34
6.4564	-36.0465	60.34
6.3249	-36.0904	60.37
6.1647	-36.1318	60.35
5.9659	-36.0919	60.42
5.8923	-36.023	60.45
5.7872	-36.0463	60.38
5.698	-35.9859	60.32
5.5312	-35.918	60.28
5.4247	-35.8583	60.3
5.3234	-35.8822	60.37
5.25	-35.8314	60.44
5.206	-35.7502	60.46
5.1379	-35.6547	60.43
5.0978	-35.6416	60.37
5.0208	-35.5688	60.35
4.969	-35.5825	60.32
4.9339	-35.5701	60.34
4.9058	-35.5645	60.38
4.9298	-35.6133	60.39
5.001	-35.6401	60.38
5.0262	-35.6201	60.38
4.9493	-35.6688	60.36
4.9545	-35.7815	60.35
5.0288	-35.867	60.36
5.1628	-35.9913	60.4
5.358	-36.0448	60.4
5.3443	-36.1797	60.38
5.3049	-36.3132	60.36
5.366	-36.449	60.38
5.5332	-36.5408	60.37
5.6121	-36.3803	60.36
5.6871	-36.3782	60.36
5.6809	-36.4124	60.42
5.6615	-36.6017	60.38
5.5884	-36.5326	60.32
5.6062	-36.4721	60.26
5.5769	-36.4846	60.22
5.5725	-36.5271	60.22
5.5845	-36.4753	60.31
5.5787	-36.4744	60.37
5.4424	-36.4526	60.4
5.4023	-36.4282	60.39
5.3519	-36.2849	60.39
5.3281	-36.2509	60.33
5.3375	-36.247	60.32
5.3016	-36.23	60.3
5.3669	-36.3114	60.32
5.3583	-36.3317	60.37
5.4398	-36.359	60.34
5.4767	-36.3747	60.35
5.4992	-36.353	60.37
5.4725	-36.2755	60.34
5.5239	-36.2518	60.33
5.6228	-36.2363	60.33
5.7365	-36.2205	60.32
5.8637	-36.1937	60.33
5.9038	-36.0694	60.3
5.8447	-35.9707	60.35
5.8943	-35.892	60.39
6.0156	-35.8276	60.38
5.9789	-35.6108	60.36
5.9989	-35.3314	60.32
6.0067	-35.1857	60.32
6.0952	-35.1775	60.31
6.1852	-35.1604	60.36
6.3098	-35.1317	60.36
6.3548	-35.0882	60.36
6.3677	-34.9888	60.39
6.4018	-35.0028	60.35
6.4103	-35.0447	60.34
6.4922	-35.0741	60.32
6.6569	-35.035	60.33
6.7583	-35.0016	60.35
6.8001	-35.0313	60.39
6.746	-34.9913	60.35
6.7694	-35.0406	60.33
6.8607	-34.9373	60.33
7.0681	-34.989	60.33
7.1906	-35.0316	60.38
7.187	-35.0005	60.44
7.214	-35.036	60.4
7.1943	-35.0776	60.32
7.2021	-34.95	60.26
7.2102	-34.8939	60.19
7.2003	-34.8682	60.2
7.2692	-34.9272	60.28
7.3231	-35.0381	60.39
7.2868	-35.061	60.41
7.1717	-35.0283	60.47
7.085	-35.0767	60.47
7.2479	-35.1019	60.42
7.3545	-35.1405	60.34
7.4257	-35.2353	60.31
7.3632	-35.2863	60.34
7.284	-35.3584	60.31
7.1592	-35.3119	60.38
7.0729	-35.3359	60.47
6.9768	-35.3067	60.44
6.9465	-35.2372	60.35
6.9989	-35.2501	60.29
6.9738	-35.2057	60.26
6.8643	-35.1617	60.27
6.6055	-35.1927	60.35
6.349	-35.3232	60.42
6.297	-35.3081	60.44
6.2346	-35.2953	60.4
6.0904	-35.2628	60.35
5.8538	-35.3323	60.32
5.5845	-35.4902	60.31
5.3423	-35.5369	60.33
5.1196	-35.5709	60.36
4.9676	-35.5981	60.39
4.867	-35.6695	60.35
4.7116	-35.646	60.37
4.4921	-35.7002	60.37
4.2936	-35.8066	60.36
4.109	-35.8603	60.39
3.9362	-35.824	60.37
3.8145	-35.9123	60.33
3.7892	-35.9822	60.34
3.8311	-36.0217	60.34
3.8141	-35.9999	60.34
3.7708	-35.9778	60.36
3.7253	-35.9771	60.42
3.8117	-35.9568	60.43
4.0263	-35.8988	60.39
4.1864	-35.8323	60.3
4.2196	-35.801	60.24
4.3041	-35.7598	60.22
4.508	-35.8626	60.28
4.7052	-35.9657	60.36
4.8472	-36.0063	60.4
4.9235	-35.9832	60.43
5.0173	-36.0326	60.41
5.278	-36.1471	60.42
5.5577	-36.2713	60.36
5.8756	-36.2862	60.34
6.1334	-36.2261	60.34
6.3193	-36.2808	60.35
6.3911	-36.3984	60.38
6.4162	-36.4579	60.38
6.4945	-36.474	60.39
6.643	-36.468	60.32
6.7144	-36.5258	60.28
6.681	-36.4661	60.28
6.6552	-36.3891	60.32
6.6159	-36.3757	60.34
6.6453	-36.3054	60.37
6.5535	-36.2952	60.37
6.4061	-36.3415	60.36
6.2644	-36.3563	60.32
6.1994	-36.4558	60.31
6.1733	-36.5486	60.33
6.1483	-36.57	60.37
5.9655	-36.6454	60.37
5.8379	-36.7665	60.4
5.7444	-36.8948	60.39
5.5798	-36.9965	60.34
5.4206	-36.9872	60.31
5.3132	-36.9582	60.3
5.2406	-36.9673	60.32
5.172	-36.8947	60.34
5.0454	-36.7895	60.36
4.9661	-36.7719	60.36
5.0795	-36.7466	60.39
5.2306	-36.7805	60.37
5.3287	-36.8849	60.35
5.403	-36.8789	60.31
5.5094	-36.9536	60.33
5.6335	-37.0512	60.38
5.8082	-37.0796	60.38
5.9532	-37.176	60.35
6.0184	-37.212	60.28
6.095	-37.2269	60.23
6.0902	-37.1828	60.23
6.1427	-37.144	60.29
6.1701	-37.1116	60.38
6.2056	-37.0755	60.43
6.2778	-37.0042	60.45
6.341	-36.9692	60.44
6.4251	-36.9501	60.39
6.4779	-36.9835	60.33
6.4484	-37.0652	60.26
6.4592	-37.1412	60.28
6.4419	-37.2742	60.33
6.4753	-37.3524	60.37
6.4389	-37.3944	60.4
6.4503	-37.429	60.37
6.4675	-37.436	60.36
6.4706	-37.5735	60.31
6.5733	-37.7479	60.29
6.5928	-37.9399	60.3
6.5485	-38.0977	60.33
6.4633	-38.1852	60.36
6.3652	-38.1666	60.38
6.2783	-38.2331	60.42
6.2993	-38.2942	60.38
6.2446	-38.4243	60.31
6.1112	-38.5293	60.28
5.9565	-38.6767	60.26
5.7905	-38.7079	60.29
5.7042	-38.6625	60.32
5.5967	-38.6645	60.36
5.4589	-38.6664	60.37
5.4095	-38.6624	60.32
5.4285	-38.6085	60.29
5.5175	-38.5906	60.27
5.6837	-38.6268	60.28
5.8248	-38.5941	60.32
5.9212	-38.5529	60.35
6.0619	-38.5174	60.35
6.1903	-38.4395	60.35
6.2542	-38.3349	60.34
6.2017	-38.2293	60.32
6.2636	-38.112	60.36
6.3943	-37.9531	60.44
6.4408	-37.8119	60.43
6.4671	-37.6394	60.38
6.4963	-37.4269	60.29
6.5093	-37.3736	60.18
6.5229	-37.394	60.13
6.4205	-37.3553	60.23
6.3325	-37.2474	60.34
6.2661	-37.2247	60.41
6.29	-37.0717	60.53
6.4349	-37.0134	60.46
6.5554	-36.9412	60.41
6.5308	-36.8672	60.3
6.3767	-36.9018	60.27
6.2393	-37.0472	60.27
6.1329	-37.2077	60.38
6.005	-37.2247	60.41
5.9402	-37.0939	60.39
5.6942	-36.9258	60.31
5.7671	-36.8222	60.29
6.0777	-36.6996	60.29
6.3527	-36.6088	60.32
6.5691	-36.5366	60.39
6.831	-36.5582	60.39
7.0935	-36.4494	60.41
7.329	-36.461	60.39
7.4637	-36.4704	60.37
7.4976	-36.4961	60.33
7.404	-36.4194	60.32
7.3209	-36.3121	60.31
7.2711	-36.2783	60.34
7.3491	-36.2673	60.35
7.4271	-36.2416	60.36
7.4257	-36.3679	60.34
7.4576	-36.5947	60.36
7.4941	-36.768	60.34
7.5298	-36.8753	60.32
7.4955	-36.9625	60.33
7.5039	-37.0286	60.4
7.4595	-37.1155	60.36
7.4507	-37.0573	60.39
7.4016	-37.0207	60.35
7.3342	-37.0349	60.33
7.1884	-37.137	60.3
6.9842	-37.269	60.38
6.8331	-37.2281	60.43
6.7557	-37.2609	60.42
6.6987	-37.1979	60.33
6.6212	-37.1961	60.25
6.5342	-37.1343	60.21
6.5188	-37.0747	60.23
6.4105	-37.048	60.27
6.3928	-37.0391	60.35
6.3115	-36.9778	60.41
6.3735	-36.9478	60.45
6.4176	-36.8408	60.46
6.4285	-36.7404	60.39
6.4189	-36.7509	60.33
6.4439	-36.7956	60.33
6.4003	-36.9905	60.36
6.3188	-37.1196	60.35
6.2587	-37.3078	60.33
6.2087	-37.3545	60.34
6.1829	-37.2907	60.34
6.2191	-37.2041	60.31
6.2128	-37.2369	60.29
6.3021	-37.2519	60.31
6.3914	-37.2373	60.33
6.4447	-37.1492	60.34
6.3934	-37.108	60.35
6.4162	-37.1374	60.37
6.5866	-37.1621	60.4
6.8399	-37.1715	60.4
7.0319	-37.0548	60.36
7.1379	-36.9786	60.3
7.2406	-36.9894	60.28
7.2535	-37.0199	60.31
7.3106	-37.028	60.38
7.3945	-37.0908	60.41
7.4845	-37.0388	60.36
7.484	-37.0227	60.3
7.3881	-37.0023	60.3
7.24	-36.9339	60.32
7.1213	-36.8543	60.37
7.1631	-36.7738	60.39
7.2016	-36.7979	60.39
7.2537	-36.8162	60.37
7.2169	-36.8787	60.33
7.292	-36.9415	60.27
7.4487	-37.0166	60.31
7.5828	-37.007	60.4
7.6864	-37.0327	60.4
7.6665	-37.1103	60.36
7.7096	-37.2541	60.29
8.0168	-37.3378	60.24
8.2896	-37.3909	60.25
8.457	-37.4891	60.34
8.3635	-37.5914	60.38
8.1416	-37.6529	60.43
7.9366	-37.5482	60.41
7.7504	-37.4389	60.34
7.5555	-37.2778	60.3
7.4125	-37.178	60.27
7.2063	-37.0915	60.29
6.8839	-37.0796	60.34
6.6883	-37.1364	60.38
6.4915	-37.1448	60.36
6.4546	-37.1467	60.36
6.3988	-37.0524	60.33
6.2923	-36.9237	60.32
6.05	-36.8311	60.32
5.7785	-36.7957	60.34
5.6061	-36.5586	60.35
5.4706	-36.3696	60.32
5.2746	-36.2026	60.32
5.1889	-36.0911	60.35
5.0529	-35.9279	60.37
4.9602	-35.7976	60.38
4.8563	-35.7835	60.34
4.7139	-35.7331	60.3
4.5683	-35.6118	60.34
4.5878	-35.6288	60.36
4.5513	-35.6312	60.4
4.5077	-35.7516	60.38
4.357	-35.793	60.35
4.1597	-35.8077	60.32
4.1433	-35.8346	60.32
4.0827	-35.838	60.35
4.0161	-35.8253	60.35
3.9186	-35.7982	60.38
3.9682	-35.7568	60.38
4.0895	-35.7786	60.37
4.1798	-35.8139	60.33
4.2659	-35.7545	60.34
4.3705	-35.702	60.33
4.4622	-35.7559	60.38
4.5871	-35.7305	60.42
4.6966	-35.7314	60.4
4.698	-35.7431	60.34
4.7695	-35.7883	60.28
4.9339	-35.8512	60.26
5.0625	-35.8204	60.26
5.1166	-35.8905	60.27
5.1932	-35.9272	60.34
5.4289	-35.9386	60.44
5.6228	-35.9812	60.45
5.8487	-35.8173	60.42
5.9468	-35.8075	60.36
5.9947	-35.8203	60.3
6.3114	-35.8741	60.29
6.6246	-35.9615	60.32
6.8263	-36.0883	60.38
6.8793	-36.2143	60.35
6.8924	-36.3352	60.35
6.8587	-36.4156	60.32
6.8088	-36.5367	60.33
6.7453	-36.619	60.34
6.7742	-36.7048	60.31
6.8135	-36.7641	60.33
6.8984	-36.8946	60.32
6.8752	-36.9622	60.31
6.7579	-36.9125	60.31
6.5971	-36.9053	60.37
6.4778	-36.8888	60.44
6.5475	-36.8738	60.41
6.5535	-36.8089	60.35
6.4871	-36.8341	60.32
6.3431	-36.8811	60.31
6.1279	-36.9254	60.3
5.8841	-36.7948	60.32
5.6945	-36.7018	60.34
5.645	-36.6812	60.34
5.6706	-36.6856	60.33
5.6645	-36.6629	60.35
5.6076	-36.7152	60.38
5.525	-36.8454	60.38
5.4666	-36.8505	60.34
5.5227	-36.7792	60.32
5.6665	-36.7578	60.29
5.7346	-36.7289	60.32
5.739	-36.7847	60.4
5.6964	-36.8835	60.5
5.7462	-36.8839	60.5
5.8212	-36.9163	60.33
5.9057	-36.8177	60.23
5.917	-36.8725	60.17
5.845	-37.0049	60.18
5.8342	-37.0753	60.29
5.9874	-37.125	60.38
6.1972	-37.2141	60.44
6.2662	-37.2432	60.45
6.2624	-37.2157	60.45
6.2277	-37.2561	60.39
6.25	-37.3898	60.34
6.3821	-37.5664	60.32
6.4516	-37.6819	60.33
6.4915	-37.9163	60.35
6.4758	-38.1043	60.39
6.3828	-38.1864	60.41
6.2658	-38.1044	60.41
6.258	-37.972	60.36
6.3555	-38.01	60.31
6.409	-38.1143	60.28
6.3574	-38.182	60.3
6.3021	-38.2519	60.31
6.3199	-38.4226	60.35
6.3327	-38.5813	60.39
6.4586	-38.6853	60.38
6.5435	-38.707	60.36
6.5397	-38.9515	60.33
6.5441	-39.2731	60.3
6.5695	-39.4191	60.31
6.6279	-39.4935	60.34
6.5898	-39.5702	60.35
6.503	-39.7078	60.35
6.5243	-39.7843	60.35
6.5944	-39.8593	60.36
6.636	-40.011	60.33
6.5088	-40.2089	60.36
6.4042	-40.3616	60.37
6.3239	-40.3993	60.34
6.3469	-40.4381	60.33
6.3715	-40.4565	60.29
6.3382	-40.4414	60.29
6.2583	-40.4139	60.3
6.1892	-40.483	60.36
6.1823	-40.6941	60.4
6.289	-40.9493	60.34
6.345	-40.96	60.29
6.2763	-40.9523	60.23
6.2444	-40.9787	60.22
6.2918	-41.0741	60.24
6.2485	-41.1153	60.3
6.1788	-40.9749	60.32
6.0195	-40.815	60.37
5.9302	-40.6439	60.42
5.8729	-40.3956	60.45
5.8492	-40.1582	60.39
5.84	-39.9809	60.35
5.8042	-39.7818	60.32
5.7685	-39.58	60.3
5.734	-39.4765	60.31
5.5755	-39.4015	60.35
5.4196	-39.3498	60.37
5.3297	-39.1724	60.35
5.2996	-39.0906	60.31
5.2639	-39.1163	60.3
5.3764	-39.1517	60.3
5.4806	-39.1573	60.29
5.4953	-39.1712	60.31
5.3583	-39.2497	60.36
5.3746	-39.3465	60.37
5.4445	-39.3203	60.37
5.55	-39.226	60.35
5.7196	-38.9879	60.35
5.8393	-38.7859	60.31
5.9577	-38.6275	60.32
6.1124	-38.5693	60.35
6.1717	-38.4977	60.37
6.2855	-38.4677	60.36
6.4149	-38.4386	60.35
6.5543	-38.4336	60.37
6.6429	-38.2874	60.35
6.6748	-38.1222	60.32
6.6583	-38.0304	60.32
6.6981	-37.9485	60.36
6.7783	-37.8351	60.38
6.8552	-37.6863	60.4
6.8834	-37.5545	60.33
6.8847	-37.3865	60.28
6.9164	-37.2409	60.25
6.9776	-37.1725	60.33
7.0443	-37.1377	60.39
7.0916	-37.1714	60.38
6.9737	-37.1609	60.36
6.8933	-37.2773	60.27
6.7934	-37.3673	60.24
6.7813	-37.4612	60.24
6.6758	-37.5938	60.29
6.5915	-37.7642	60.38
6.4995	-37.9694	60.4
6.5205	-37.9157	60.43
6.5429	-37.7925	60.37
6.4621	-37.701	60.35
6.3735	-37.8555	60.29
6.4122	-38.0612	60.32
6.4491	-38.2309	60.37
6.3613	-38.3222	60.38
6.2709	-38.4148	60.38
6.1731	-38.4323	60.36
6.0705	-38.415	60.31
6.0292	-38.3501	60.3
5.943	-38.2345	60.29
5.7979	-38.1561	60.28
5.681	-38.1158	60.28
5.6566	-38.1485	60.32
5.6843	-38.1326	60.34
5.622	-38.0776	60.33
5.5688	-37.9649	60.32
5.5975	-37.937	60.28
5.7052	-38.0051	60.29
5.7994	-38.037	60.3
5.8077	-38.152	60.35
5.781	-38.3167	60.37
5.7824	-38.6001	60.37
5.9216	-38.8669	60.36
5.9638	-39.0644	60.32
6.0301	-39.2456	60.29
6.0599	-39.4361	60.25
6.0459	-39.6474	60.27
6.0853	-39.7703	60.3
6.1596	-39.7934	60.3
6.2909	-39.6003	60.24
6.473	-39.5827	60.21
6.6464	-39.5297	60.33
6.6683	-39.57	60.5
6.7168	-39.5708	60.54
6.771	-39.5146	60.5
6.8471	-39.2435	60.34
6.8494	-38.9749	60.21
6.8795	-38.9423	60.13
6.8355	-39.0922	60.16
6.7852	-39.2455	60.27
6.7324	-39.3874	60.37
6.7034	-39.3944	60.4
6.6278	-39.3128	60.37
6.5848	-39.2713	60.38
6.5425	-39.1157	60.42
6.593	-38.955	60.37
6.4662	-38.7817	60.31
6.4347	-38.7729	60.3
6.3855	-38.8268	60.33
6.3934	-38.8348	60.37
6.3342	-38.8029	60.38
6.1612	-38.7362	60.37
5.9916	-38.6402	60.36
5.9444	-38.5711	60.33
6.1162	-38.4848	60.31
6.1522	-38.4161	60.28
6.107	-38.2848	60.31
6.0168	-38.165	60.34
5.9826	-38.003	60.38
5.9788	-37.9518	60.41
5.9831	-37.9803	60.37
5.9794	-37.9443	60.33
6.0128	-37.9037	60.28
5.95	-37.8947	60.33
5.7281	-37.9092	60.34
5.5108	-38.0646	60.36
5.2555	-38.1485	60.39
5.3016	-38.2871	60.39
5.3938	-38.338	60.34
5.418	-38.4591	60.31
5.3652	-38.5691	60.3
5.2469	-38.6763	60.33
5.0862	-38.6452	60.36
5.0735	-38.6254	60.36
5.0793	-38.6365	60.34
5.0917	-38.644	60.34
5.1463	-38.7514	60.38
5.2226	-38.802	60.46
5.2514	-38.921	60.47
5.3032	-38.9809	60.4
5.3503	-39.0483	60.3
5.312	-39.0703	60.27
5.2536	-39.2429	60.23
5.3498	-39.459	60.24
5.3284	-39.7345	60.3
5.2564	-39.9451	60.37
5.3101	-39.9556	60.42
5.404	-39.6955	60.47
5.5445	-39.4451	60.46
5.6266	-39.1376	60.45
5.6481	-38.9415	60.4
5.6969	-38.7639	60.36
5.8163	-38.59	60.36
5.9322	-38.4452	60.36
6.0143	-38.4145	60.37
6.1386	-38.3644	60.41
6.1984	-38.3	60.43
6.2455	-38.2689	60.38
6.2698	-38.2533	60.3
6.2957	-38.1339	60.29
6.3661	-38.0735	60.33
6.4359	-37.885	60.37
6.5016	-37.7937	60.44
6.5707	-37.6249	60.45
6.5846	-37.4458	60.43
6.6687	-37.3703	60.38
6.7738	-37.3617	60.34
6.805	-37.2512	60.31
6.7506	-37.1569	60.31
6.7429	-37.0447	60.38
6.6569	-36.9786	60.43
6.6929	-36.8837	60.44
6.8607	-36.7399	60.42
6.9526	-36.5521	60.41
7.0192	-36.3232	60.37
6.9393	-36.1758	60.34
6.8855	-36.0605	60.37
6.8868	-36.0601	60.42
6.9096	-35.9362	60.44
6.9334	-35.859	60.41
7.0105	-35.6169	60.38
6.9681	-35.4466	60.38
6.9359	-35.373	60.41
6.906	-35.3146	60.38
6.8878	-35.1828	60.35
6.8343	-35.0902	60.31
6.7517	-35.0517	60.3
6.7145	-35.0412	60.3
6.6854	-35.0235	60.37
6.7636	-35.0916	60.45
6.7246	-35.212	60.47
6.6102	-35.1571	60.45
6.4467	-35.2495	60.36
6.2572	-35.2857	60.35
6.1025	-35.3451	60.32
6.0845	-35.5475	60.34
6.1665	-35.7005	60.43
6.2105	-35.8686	60.46
6.1901	-35.9104	60.42
6.0541	-36.0548	60.33
6.03	-36.0115	60.33
6.0376	-35.9454	60.33
5.9797	-35.8725	60.36
5.9687	-35.8063	60.39
5.9259	-35.7431	60.44
5.8741	-35.5594	60.45
5.8861	-35.3815	60.41
5.8569	-35.2273	60.36
5.7977	-35.2134	60.37
5.7622	-35.1418	60.39
5.8248	-35.2212	60.39
5.9032	-35.1901	60.39
5.9352	-35.1028	60.4
5.8494	-35.0878	60.39
5.8704	-35.1075	60.39
5.833	-35.0702	60.39
5.8773	-35.0122	60.36
5.8891	-35.0603	60.36
5.9147	-35.1117	60.36
5.9213	-35.1537	60.38
5.8672	-35.1931	60.38
5.8305	-35.1229	60.41
5.9431	-35.1335	60.45
6.0305	-35.0918	60.44
6.0941	-35.1174	60.39
6.1436	-35.1155	60.36
6.1691	-35.1302	60.39
6.1958	-35.1802	60.37
6.2381	-35.224	60.33
6.2895	-35.1929	60.35
6.2932	-35.2008	60.32
6.354	-35.171	60.33
6.4269	-35.2284	60.35
6.4736	-35.2721	60.38
6.4431	-35.224	60.39
6.3424	-35.076	60.43
6.2759	-34.9619	60.47
6.2151	-34.942	60.42
6.1927	-34.9659	60.4
6.1253	-34.9414	60.36
6.1275	-34.8791	60.34
6.1024	-34.9262	60.35
6.0464	-34.9334	60.36
6.0103	-35.0211	60.4
6.0866	-35.0226	60.42
6.1174	-35.0574	60.37
6.1534	-35.0939	60.34
6.1136	-35.1505	60.29
6.0487	-35.2323	60.28
5.9332	-35.3246	60.27
5.9036	-35.4199	60.36
6.0245	-35.5075	60.48
6.1284	-35.6638	60.56
6.1699	-35.7233	60.56
6.2409	-35.8057	60.4
6.1935	-35.8875	60.27
6.2828	-35.9754	60.25
6.3388	-36.1297	60.28
6.4577	-36.3221	60.38
6.4886	-36.4518	60.47
6.574	-36.5861	60.46
6.6334	-36.6674	60.34
6.6955	-36.7818	60.28
6.7084	-36.9204	60.28
6.7794	-37.0185	60.38
6.7779	-37.131	60.47
6.8835	-37.1905	60.49
7.0864	-37.2365	60.39
7.1692	-37.2339	60.26
7.1626	-37.2126	60.25
7.1221	-37.2685	60.34
7.079	-37.2227	60.45
7.1657	-37.112	60.52
7.2295	-36.9831	60.43
7.2158	-36.834	60.31
7.1653	-36.6955	60.17
7.1455	-36.6274	60.23
7.027	-36.7385	60.35
7.0383	-36.8348	60.47
7.1398	-36.883	60.52
7.1742	-36.8081	60.51
7.1692	-36.6335	60.44
7.155	-36.4703	60.35
7.0672	-36.439	60.32
7.0246	-36.5426	60.36
7.1248	-36.7297	60.47
7.2085	-36.8409	60.46
7.2059	-36.8013	60.42
7.1805	-36.6607	60.35
7.0988	-36.5832	60.3
7.0729	-36.5492	60.31
6.9318	-36.4688	60.37
6.8551	-36.3577	60.42
6.8547	-36.2121	60.42
6.9151	-36.0313	60.43
6.9397	-35.8544	60.39
7.0242	-35.7	60.37
7.0845	-35.552	60.35
7.0941	-35.3842	60.37
7.0158	-35.1868	60.39
6.9794	-34.9547	60.41
7.0659	-34.8051	60.41
7.1035	-34.8103	60.38
7.0578	-34.758	60.37
6.9911	-34.7602	60.38
6.9865	-34.82	60.42
7.0411	-34.9556	60.45
7.1042	-35.1036	60.45
7.1288	-35.1991	60.38
7.0664	-35.4048	60.36
6.9454	-35.5833	60.33
6.9202	-35.6479	60.34
6.8778	-35.7346	60.38
6.821	-35.8552	60.45
6.8347	-35.8485	60.47
6.8315	-35.871	60.39
6.8254	-35.8403	60.31
6.7453	-35.84	60.21
6.6874	-35.8342	60.2
6.6585	-35.783	60.27
6.7141	-35.6881	60.4
6.6833	-35.5578	60.48
6.7136	-35.4471	60.54
6.7772	-35.2235	60.52
6.7745	-35.0119	60.43
6.7257	-34.9014	60.34
6.6659	-34.9202	60.32
6.5923	-34.9258	60.38
6.4587	-34.8883	60.39
6.3576	-34.9293	60.44
6.3102	-34.9556	60.42
6.3289	-34.9407	60.4
6.2931	-35.0198	60.31
6.171	-35.0727	60.29
6.0686	-35.1319	60.28
6.0206	-35.2188	60.31
5.9994	-35.3412	60.39
5.959	-35.4342	60.47
5.8686	-35.4968	60.46
5.7233	-35.4826	60.38
5.5191	-35.441	60.3
5.4534	-35.3972	60.29
5.4867	-35.4726	60.34
5.6532	-35.524	60.42
5.9004	-35.5778	60.48
6.0471	-35.6093	60.46
6.2223	-35.6147	60.38
6.3241	-35.6257	60.32
6.4683	-35.5566	60.29
6.508	-35.4921	60.31
6.4807	-35.467	60.36
6.4153	-35.4303	60.43
6.5192	-35.3962	60.46
6.7002	-35.4017	60.47
6.872	-35.4614	60.39
7.0047	-35.6	60.33
7.1117	-35.7655	60.34
7.2287	-35.9375	60.41
7.294	-36.0588	60.39
7.3485	-36.154	60.35
7.3964	-36.2415	60.34
7.4768	-36.3449	60.27
7.4793	-36.4816	60.25
7.5335	-36.5748	60.28
7.5495	-36.7451	60.33
7.5849	-36.9022	60.41
7.569	-37.096	60.47
7.5388	-37.1016	60.48
7.5527	-37.1015	60.41
7.5983	-37.1499	60.35
7.7236	-37.2092	60.31
7.7086	-37.1498	60.36
7.6069	-37.0771	60.41
7.4144	-36.9877	60.41
7.4034	-36.8686	60.43
7.4341	-36.8577	60.42
7.5318	-36.8285	60.37
7.5377	-36.9293	60.29
7.4954	-36.9113	60.27
7.4605	-36.881	60.31
7.424	-36.7953	60.37
7.3832	-36.7642	60.42
7.3494	-36.7087	60.46
7.3742	-36.6064	60.42
7.2776	-36.4508	60.36
7.2226	-36.414	60.3
7.093	-36.4296	60.28
7.0545	-36.4044	60.32
7.2192	-36.4233	60.37
7.3018	-36.4727	60.4
7.3577	-36.4998	60.42
7.4663	-36.4631	60.41
7.5381	-36.5434	60.31
7.6553	-36.566	60.31
7.7748	-36.4514	60.31
7.8335	-36.3742	60.37
7.9368	-36.322	60.4
8.0491	-36.3297	60.46
8.1856	-36.29	60.49
8.2273	-36.3419	60.4
8.2769	-36.2778	60.31
8.1722	-36.286	60.35
8.0637	-36.2073	60.38
8.0806	-36.1814	60.35
8.1766	-36.1482	60.37
8.2748	-36.0527	60.35
8.3083	-35.9674	60.32
8.2217	-35.9364	60.31
8.1241	-35.9349	60.32
8.0994	-35.932	60.32
8.1502	-35.9154	60.35
8.1854	-35.9322	60.42
8.1544	-35.9543	60.52
8.0585	-35.8923	60.53
7.9922	-35.8573	60.4
7.9465	-35.8618	60.34
8.1607	-35.8913	60.33
8.2539	-36.0541	60.32
8.2372	-36.2194	60.38
8.1794	-36.4323	60.42
8.0787	-36.4726	60.37
7.9654	-36.3543	60.31
7.8015	-36.3513	60.23
7.5344	-36.3311	60.33
7.2467	-36.3558	60.44
7.0626	-36.3424	60.49
6.9544	-36.3173	60.49
6.9236	-36.2102	60.4
6.889	-36.1048	60.3
6.7511	-35.9532	60.3
6.6006	-35.92	60.35
6.5068	-35.9561	60.41
6.4404	-35.96	60.44
6.3793	-35.936	60.43
6.3276	-35.9063	60.37
6.2264	-35.8604	60.35
6.205	-36.0075	60.32
6.1239	-36.0213	60.38
6.0724	-36.0225	60.43
5.9202	-36.0791	60.46
5.7507	-36.1737	60.42
5.6043	-36.1863	60.39
5.4938	-36.1536	60.33
5.5053	-36.1176	60.3
5.6313	-36.3054	60.38
5.8009	-36.468	60.47
5.9166	-36.4219	60.51
6.0693	-36.2887	60.43
6.231	-36.0834	60.31
6.3575	-35.912	60.22
6.4863	-35.8488	60.22
6.6547	-35.8491	60.31
6.879	-35.888	60.45
7.0491	-35.8812	60.48
7.174	-35.8	60.47
7.2828	-35.7134	60.46
7.331	-35.6296	60.44
7.3536	-35.6641	60.36
7.3748	-35.6515	60.36
7.3148	-35.7016	60.41
7.2745	-35.8205	60.43
7.2345	-35.9078	60.43
7.3052	-36.0047	60.43
7.2891	-36.1214	60.39
7.2275	-36.214	60.33
7.1586	-36.244	60.31
7.0995	-36.3608	60.32
7.0745	-36.2991	60.39
7.0041	-36.1375	60.38
6.9541	-35.9119	60.38
6.8902	-35.7893	60.39
7.005	-35.6425	60.43
7.0505	-35.5465	60.43
7.1419	-35.4555	60.42
7.1442	-35.3813	60.4
7.1141	-35.2812	60.37
7.0302	-35.1551	60.38
6.9813	-35.0817	60.37
6.8506	-35.0532	60.38
6.8214	-35.0331	60.42
6.7836	-34.8798	60.41
6.6309	-34.6916	60.4
6.4993	-34.6541	60.35
6.3773	-34.6054	60.36
6.366	-34.6882	60.36
6.3704	-34.8196	60.4
6.2966	-34.8727	60.43
6.3186	-35.0298	60.42
6.382	-35.2296	60.38
6.4167	-35.3768	60.37
6.4277	-35.4849	60.43
6.4017	-35.6276	60.37
6.3505	-35.6562	60.35
6.271	-35.7555	60.32
6.2315	-35.8025	60.3
6.2477	-35.9665	60.35
6.2731	-36.0427	60.38
6.3118	-36.0168	60.37
6.2453	-35.9614	60.41
6.2298	-35.9303	60.4
6.1895	-35.9184	60.42
6.243	-35.8872	60.42
6.3394	-35.8671	60.41
6.4279	-35.8073	60.36
6.5172	-35.8478	60.35
6.5684	-35.8785	60.37
6.589	-35.9675	60.41
6.6136	-35.9092	60.38
6.583	-35.8119	60.35
6.6385	-35.6814	60.37
6.8136	-35.6599	60.36
6.9053	-35.7173	60.36
6.8967	-35.7968	60.37
6.8722	-35.8357	60.36
6.7808	-35.8183	60.33
6.7401	-35.7923	60.32
6.7371	-35.7577	60.38
6.7713	-35.7168	60.41
6.8295	-35.6721	60.44
6.8202	-35.7131	60.41
6.8271	-35.7754	60.36
6.7715	-35.8297	60.3
6.8078	-35.913	60.32
6.9048	-36.1471	60.35
7.0286	-36.4005	60.4
7.049	-36.5792	60.4
7.0035	-36.7507	60.37
6.9403	-36.9814	60.32
6.8752	-37.0985	60.31
6.8302	-37.2636	60.31
6.8526	-37.3411	60.37
6.8588	-37.3992	60.46
6.8645	-37.477	60.45
6.9606	-37.5086	60.41
7.0933	-37.439	60.34
7.1133	-37.5016	60.35
7.0194	-37.5771	60.37
7.0182	-37.6688	60.35
7.0474	-37.7822	60.32
7.0653	-37.9195	60.28
6.9899	-38.1691	60.26
6.9527	-38.4142	60.3
6.8426	-38.5289	60.36
6.7914	-38.6354	60.34
6.7699	-38.5766	60.37
6.7487	-38.4534	60.41
6.7247	-38.2449	60.39
6.6071	-38.049	60.36
6.3622	-37.9718	60.32
6.2084	-38.0342	60.4
6.2752	-38.083	60.48
6.3205	-38.0425	60.4
6.464	-38.0089	60.34
6.5066	-38.0258	60.33
6.4453	-38.0492	60.33
6.3493	-38.0644	60.37
6.3635	-38.1282	60.39
6.321	-38.0965	60.4
6.3238	-38.0276	60.37
6.3074	-38.0957	60.33
6.2484	-38.1885	60.27
6.2624	-38.1336	60.29
6.3255	-37.909	60.31
6.3171	-37.7202	60.38
6.2927	-37.5499	60.41
6.2627	-37.3786	60.45
6.2243	-37.1825	60.42
6.3	-36.906	60.36
6.4418	-36.7292	60.31
6.4904	-36.5986	60.35
6.4374	-36.5237	60.42
6.2663	-36.5134	60.42
6.1522	-36.436	60.4
6.1108	-36.3117	60.4
6.2332	-36.3012	60.34
6.398	-36.2427	60.31
6.428	-36.2842	60.31
6.4004	-36.366	60.33
6.342	-36.3682	60.33
6.3727	-36.3587	60.36
6.4168	-36.3477	60.41
6.4455	-36.3945	60.45
6.4685	-36.413	60.39
6.3789	-36.4094	60.3
6.2821	-36.3658	60.27
6.3443	-36.2802	60.24
6.3924	-36.2156	60.25
6.4954	-36.1393	60.33
6.5164	-35.9993	60.4
6.5621	-35.858	60.43
6.5998	-35.6373	60.45
6.6612	-35.5474	60.42
6.6866	-35.3292	60.41
6.6893	-35.2594	60.35
6.8111	-35.162	60.37
6.8755	-35.0979	60.38
6.8998	-35.0297	60.35
6.8565	-34.962	60.36
6.8615	-34.9138	60.39
6.9427	-34.8026	60.4
7.066	-34.7434	60.34
7.0993	-34.6371	60.3
7.0113	-34.5926	60.31
6.873	-34.5382	60.35
6.7787	-34.5487	60.41
6.8336	-34.5307	60.44
6.8241	-34.4108	60.44
6.8137	-34.326	60.35
6.765	-34.2469	60.3
6.6657	-34.2082	60.3
6.6666	-34.1852	60.33
6.7391	-34.3226	60.35
6.8384	-34.4976	60.39
6.8464	-34.6814	60.37
6.7658	-34.7844	60.35
6.7427	-34.9706	60.31
6.8451	-35.2113	60.33
6.8145	-35.5553	60.32
6.7665	-35.835	60.35
6.6963	-36.0942	60.35
6.6241	-36.1225	60.37
6.6188	-36.2185	60.34
6.5873	-36.2578	60.37
6.5924	-36.299	60.36
6.5949	-36.3857	60.34
6.6652	-36.4271	60.31
6.6697	-36.4795	60.38
6.6752	-36.5021	60.4
6.6679	-36.502	60.36
6.6683	-36.5249	60.32
6.7073	-36.6313	60.28
6.8229	-36.6738	60.25
6.8731	-36.7472	60.28
6.8986	-36.7557	60.31
6.8296	-36.7264	60.37
6.786	-36.7096	60.42
6.7496	-36.6604	60.45
6.8028	-36.6007	60.42
6.84	-36.5488	60.35
6.9092	-36.4834	60.29
6.963	-36.4048	60.29
6.9302	-36.3832	60.32
6.8868	-36.4074	60.4
6.7762	-36.4413	60.43
6.8179	-36.4389	60.42
6.8436	-36.3972	60.38
6.8677	-36.3159	60.31
6.8741	-36.3098	60.26
6.7731	-36.3076	60.27
6.6861	-36.3726	60.31
6.6858	-36.4108	60.38
6.7234	-36.5239	60.42
6.7489	-36.5309	60.41
6.7516	-36.5095	60.35
6.7022	-36.4402	60.31
6.6255	-36.4473	60.29
6.5851	-36.4797	60.32
6.5549	-36.4896	60.37
6.5599	-36.5943	60.4
6.5361	-36.6549	60.39
6.4831	-36.7362	60.35
6.3915	-36.749	60.31
6.3216	-36.7452	60.31
6.3628	-36.8426	60.31
6.5009	-36.7972	60.34
6.4777	-36.7731	60.32
6.4115	-36.8293	60.32
6.3275	-36.9122	60.3
6.2846	-36.9453	60.31
6.246	-36.9239	60.32
6.2906	-37.0135	60.37
6.3116	-36.9268	60.37
6.414	-36.8903	60.34
6.4125	-36.8387	60.39
6.3653	-36.8819	60.41
6.3461	-36.8019	60.35
6.2898	-36.7708	60.3
6.2217	-36.924	60.28
6.0911	-36.9692	60.29
5.9923	-37.0533	60.33
5.9977	-37.1107	60.36
5.9139	-37.1975	60.37
5.9168	-37.1557	60.42
5.9717	-37.1032	60.41
6.04	-37.0541	60.43
6.1264	-37.0959	60.4
6.2236	-37.1209	60.34
6.3214	-37.2149	60.29
6.369	-37.324	60.31
6.4468	-37.4064	60.29
6.5067	-37.3866	60.31
6.546	-37.3419	60.33
6.5739	-37.3219	60.37
6.6271	-37.3255	60.38
6.5886	-37.2855	60.35
6.5798	-37.2276	60.32
6.5502	-37.1362	60.32
6.5574	-37.0753	60.33
6.579	-37.029	60.36
6.6804	-37.0109	60.41
6.7678	-36.8964	60.44
6.804	-36.8124	60.41
6.7729	-36.799	60.36
6.7676	-36.7725	60.3
6.7111	-36.6886	60.28
6.586	-36.7078	60.28
6.5082	-36.6744	60.35
6.4585	-36.7967	60.39
6.4495	-36.7601	60.39
6.4121	-36.7524	60.39
6.4094	-36.7708	60.38
6.313	-36.7248	60.35
6.311	-36.6556	60.32
6.4527	-36.6366	60.32
6.566	-36.5885	60.35
6.6568	-36.5824	60.35
6.6456	-36.59	60.38
6.637	-36.5332	60.38
6.5813	-36.5023	60.39
6.5824	-36.4904	60.42
6.6211	-36.5414	60.41
6.6516	-36.5883	60.36
6.7965	-36.7518	60.26
6.9001	-36.8261	60.23
6.8104	-36.9379	60.22
6.7383	-37.0389	60.27
6.6444	-37.1344	60.37
6.5201	-37.2717	60.44
6.4431	-37.288	60.47
6.5052	-37.2663	60.47
6.5835	-37.0795	60.39
6.6196	-36.9309	60.29
6.5979	-36.7963	60.26
6.5561	-36.804	60.33
6.5762	-36.8383	60.37
6.5758	-36.9069	60.42
6.6312	-36.9594	60.44
6.7111	-36.9689	60.43
6.7071	-36.9712	60.36
6.6252	-36.9979	60.31
6.5319	-37.0793	60.3
6.4683	-37.1642	60.31
6.419	-37.1448	60.34
6.4234	-37.0579	60.34
6.4529	-36.9982	60.33
6.4989	-36.9304	60.36
6.5042	-36.9258	60.39
6.5217	-36.8533	60.38
6.5563	-36.8161	60.33
6.5948	-36.8105	60.32
6.6184	-36.8887	60.33
6.567	-36.9541	60.35
6.5734	-36.9188	60.36
6.5811	-36.8391	60.4
6.5381	-36.658	60.37
6.4974	-36.5256	60.36
6.523	-36.5136	60.32
6.5699	-36.4475	60.34
6.5612	-36.4231	60.35
6.6129	-36.3225	60.33
6.7023	-36.2286	60.34
6.776	-36.0766	60.34
6.7888	-36.0194	60.34
6.8242	-35.9641	60.39
6.8197	-35.9315	60.43
6.9011	-35.8312	60.37
6.9879	-35.724	60.33
6.956	-35.6908	60.29
6.9425	-35.7401	60.23
6.875	-35.676	60.23
6.8521	-35.7568	60.29
6.8137	-35.7489	60.37
6.8354	-35.807	60.39
6.7672	-35.8919	60.45
6.7203	-36.0493	60.43
6.7557	-36.2461	60.38
6.7213	-36.3032	60.32
6.7215	-36.4204	60.29
6.6918	-36.5289	60.33
6.6362	-36.6787	60.35
6.5811	-36.761	60.37
6.6424	-36.6905	60.37
6.613	-36.6099	60.34
6.6185	-36.569	60.32
6.7202	-36.5149	60.34
6.7878	-36.4252	60.33
6.787	-36.3144	60.33
6.7368	-36.2425	60.33
6.7077	-36.2216	60.36
6.7129	-36.2009	60.36
6.7103	-36.1571	60.34
6.7945	-36.1592	60.33
6.8947	-36.1843	60.33
6.925	-36.1165	60.32
6.8862	-36.0803	60.33
6.861	-36.0549	60.36
6.9385	-36.0197	60.37
7.0095	-36.0843	60.37
7.0451	-36.0848	60.35
7.0314	-36.1685	60.33
7.0687	-36.2383	60.33
7.1496	-36.3575	60.36
7.3368	-36.5296	60.36
7.4161	-36.6388	60.36
7.3629	-36.7269	60.35
7.2848	-36.8444	60.35
7.2557	-36.8219	60.35
7.2917	-36.8064	60.3
7.2626	-36.7354	60.33
7.1969	-36.7068	60.39
7.2554	-36.5942	60.41
7.2277	-36.3911	60.36
7.2421	-36.2716	60.31
7.2114	-36.2105	60.25
7.2426	-36.2683	60.24
7.2377	-36.2382	60.28
7.2526	-36.2884	60.33
7.1747	-36.1891	60.35
7.1351	-36.2071	60.4
7.1548	-36.1975	60.44
7.223	-36.222	60.39
7.2639	-36.1869	60.37
7.1875	-36.2097	60.31
7.1017	-36.3638	60.31
6.9535	-36.4642	60.33
6.875	-36.6627	60.37
6.774	-36.9057	60.39
6.696	-37.0231	60.39
6.6839	-37.0524	60.31
6.6064	-37.2166	60.23
6.4851	-37.3526	60.24
6.4325	-37.419	60.27
6.4377	-37.3325	60.37
6.4454	-37.2526	60.41
inclinaison X	inclinaison Y
0.6647	0.2991
0.4985	0.3323
0.5982	0.5982
0.8308	0.565
0.6979	0.4653
0.4985	0.2991
0.4653	0.3323
0.6314	0.4985
0.6979	0.5982
0.7311	0.5317
0.565	0.3656
0.5317	0.3656
0.6647	0.3656
0.7311	0.4985
0.7311	0.5317
0.565	0.4653
0.565	0.3323
0.5982	0.432
0.6647	0.4653
0.6647	0.565
0.6314	0.4653
0.565	0.3988
0.565	0.3988
0.6314	0.3988
0.6314	0.6647
0.7311	0.432
0.6314	0.3323
0.565	0.3656
0.5982	0.432
0.7644	0.5982
0.7311	0.4653
0.5317	0.3656
0.5982	0.2991
0.6647	0.4653
0.7311	0.4985
0.6647	0.5317
0.6647	0.3988
0.565	0.3323
0.6314	0.4653
0.6647	0.4985
0.565	0.4653
0.4985	0.3323
0.5982	0.4653
0.6979	0.4985
0.6647	0.3988
0.565	0.3656
0.6647	0.4985
0.7311	0.5317
0.6647	0.3988
0.4653	0.432
0.565	0.2991
0.6979	0.4653
0.6647	0.4985
0.5982	0.4985
0.6314	0.3988
0.5982	0.3656
0.6647	0.4985
0.6314	0.4653
0.5982	0.432
0.5982	0.432
0.5982	0.432
0.6647	0.432
0.6314	0.432
0.5982	0.4653
0.6647	0.3656
0.6314	0.4653
0.6314	0.432
0.6647	0.432
0.6314	0.4653
0.6314	0.4653
0.6647	0.3988
0.5317	0.4653
0.565	0.3988
0.565	0.3656
0.565	0.4653
0.6314	0.4985
0.6647	0.565
0.6647	0.4653
0.565	0.432
0.565	0.4653
0.5982	0.3988
0.5982	0.432
0.6647	0.432
0.6314	0.3656
0.565	0.4985
0.5982	0.4653
0.6647	0.3988
0.565	0.4653
0.6314	0.3656
0.6979	0.432
0.6314	0.4653
0.5982	0.3656
0.5982	0.4653
0.7976	0.432
0.7311	0.432
0.565	0.4985
0.5317	0.3656
0.5982	0.3656
0.6314	0.432
0.7644	0.565
0.565	0.4653
0.5317	0.3323
0.565	0.2326
0.565	0.3656
0.6314	0.565
0.7311	0.565
0.6647	0.4653
0.432	0.3656
0.5982	0.3988
0.8308	0.4985
0.6314	0.565
0.565	0.3988
0.6314	0.2991
0.6647	0.3988
0.5982	0.432
0.4985	0.5317
0.6314	0.432
0.6979	0.432
0.6314	0.3988
0.565	0.4653
0.5982	0.3988
0.6979	0.432
0.6979	0.565
0.5317	0.3988
0.565	0.432
0.6979	0.432
0.565	0.432
0.5982	0.4985
0.6314	0.5317
0.6979	0.3988
0.6647	0.432
0.565	0.5317
0.565	0.432
0.6314	0.432
0.6314	0.3323
0.5982	0.4985
0.6314	0.5317
0.6647	0.4653
0.6647	0.3988
0.5982	0.4653
0.6647	0.5317
0.6314	0.4985
0.6314	0.5317
0.5982	0.4653
0.6979	0.3323
0.5317	0.4985
0.6314	0.5317
0.6979	0.4985
0.565	0.3656
0.5317	0.3988
0.565	0.3323
0.6314	0.5317
0.6979	0.5317
0.6314	0.4653
0.565	0.432
0.565	0.3656
0.6314	0.3323
0.565	0.565
0.6979	0.6314
0.7311	0.2991
0.5317	0.3323
0.5982	0.4653
0.7311	0.432
0.7311	0.4985
0.565	0.4653
0.5317	0.2991
0.565	0.4653
0.7311	0.5317
0.6314	0.432
0.5982	0.565
0.6647	0.432
0.6647	0.2659
0.5317	0.432
0.5982	0.4653
0.6647	0.4653
0.6979	0.3988
0.5317	0.3656
0.6314	0.3656
0.6647	0.4653
0.6979	0.4985
0.6647	0.5317
0.6647	0.3988
0.6314	0.3656
0.565	0.3988
0.6314	0.4985
0.6647	0.4653
0.6314	0.4985
0.565	0.3323
0.5982	0.3988
0.6647	0.3988
0.6979	0.4653
0.6647	0.3988
0.565	0.432
0.565	0.4985
0.6314	0.4985
0.6314	0.3988
0.6979	0.2991
0.5317	0.3988
0.5982	0.4985
0.6979	0.565
0.5982	0.432
0.5317	0.2326
0.565	0.432
0.6979	0.5317
0.7311	0.565
0.6647	0.3988
0.4985	0.2659
0.5317	0.3656
0.7976	0.565
0.6647	0.5982
0.6314	0.3656
0.5317	0.2326
0.565	0.2991
0.6314	0.565
0.6979	0.5982
0.6647	0.4653
0.5317	0.3656
0.5317	0.4653
0.6979	0.4985
0.6647	0.4985
0.565	0.4985
0.5982	0.3656
0.5982	0.3323
0.6314	0.432
0.5317	0.4653
0.6314	0.4985
0.7311	0.432
0.565	0.3323
0.5982	0.3988
0.7311	0.565
0.6979	0.4985
0.4653	0.432
0.4985	0.2991
0.565	0.3988
0.6647	0.565
0.6647	0.565
0.5317	0.432
0.6314	0.2659
0.6647	0.3656
0.6314	0.6314
0.7311	0.4653
0.6314	0.3988
0.4653	0.2659
0.565	0.4653
0.6979	0.4653
0.6314	0.4985
0.565	0.5317
0.565	0.3656
0.5982	0.3656
0.6314	0.6314
0.6314	0.3323
0.6647	0.2991
0.5982	0.5317
0.5317	0.5317
0.6979	0.3656
0.6314	0.2659
0.5317	0.3988
0.565	0.5982
0.6647	0.4985
0.6979	0.432
0.5317	0.3323
0.565	0.3988
0.6647	0.4653
0.6314	0.4985
0.5982	0.565
0.565	0.4653
0.6979	0.3323
0.565	0.4985
0.5982	0.3988
0.6314	0.3656
0.6314	0.4653
0.6314	0.432
0.6314	0.3988
0.565	0.4985
0.6647	0.4985
0.565	0.3323
0.5982	0.3988
0.6647	0.4653
0.6647	0.565
0.5317	0.5317
0.5982	0.3323
0.5982	0.2991
0.6647	0.4985
0.6647	0.5982
0.565	0.3323
0.565	0.3988
0.6647	0.4653
0.6314	0.3656
0.6647	0.432
0.5982	0.432
0.5982	0.432
0.7311	0.3988
0.5982	0.4653
0.5982	0.4653
0.565	0.3323
0.5982	0.3656
0.6647	0.5317
0.6647	0.4653
0.6314	0.432
0.565	0.3988
0.5982	0.3323
0.5982	0.5317
0.6647	0.3656
0.6647	0.432
0.565	0.3656
0.565	0.3323
