# Supplementary material for: Postural Control Can Be Well Maintained by Healthy, Young Adults in Difficult Visual Task, Even in Sway-Referenced Dynamic Conditions
Source: PLoS One. 2016 Oct 13;11(10):e0164400. doi: 10.1371/journal.pone.0164400 (PMC5063355; doi:10.1371/journal.pone.0164400)
Supplement: S2 File — (ZIP) [file pone.0164400.s002.zip › DATA_FRAMIRAL/S02A_FREE_STABLE_I7.xls]

## Sheet: S02_MTT_201504011019
gravite X	gravite Y	Poids
-7.9739	-25.5705	60.89
-7.9283	-25.6756	60.89
-7.9159	-25.7244	60.89
-7.9331	-25.8152	60.81
-7.9051	-25.9203	60.8
-7.8815	-26.0196	60.82
-7.8136	-26.0806	60.8
-7.8269	-26.2386	60.79
-7.8908	-26.3593	60.8
-7.9577	-26.4992	60.82
-8.0445	-26.6081	60.78
-8.1084	-26.7393	60.76
-8.1962	-26.8686	60.78
-8.1855	-26.8726	60.83
-8.2256	-26.8722	60.84
-8.3339	-26.8845	60.87
-8.3761	-26.9127	60.83
-8.3245	-26.965	60.81
-8.3205	-26.876	60.84
-8.3132	-26.8779	60.8
-8.3286	-26.8629	60.81
-8.3396	-26.8861	60.85
-8.3081	-26.9112	60.87
-8.2774	-27.0209	60.85
-8.3045	-26.9796	60.84
-8.3395	-26.9145	60.82
-8.3119	-26.7992	60.85
-8.3024	-26.746	60.86
-8.3311	-26.5907	60.86
-8.365	-26.4414	60.83
-8.4025	-26.3614	60.8
-8.4965	-26.1997	60.87
-8.5593	-25.9219	60.9
-8.5767	-25.5699	60.84
-8.6443	-25.3735	60.78
-8.6898	-25.2287	60.72
-8.6931	-25.0271	60.7
-8.6799	-24.9066	60.74
-8.6227	-24.7518	60.8
-8.68	-24.7684	60.84
-8.7174	-24.9075	60.86
-8.765	-24.9951	60.9
-8.7627	-25.0916	60.85
-8.7644	-25.1818	60.78
-8.7054	-25.3076	60.75
-8.72	-25.546	60.79
-8.7362	-25.8078	60.82
-8.6645	-26.0655	60.85
-8.6478	-26.4347	60.9
-8.5692	-26.7732	60.9
-8.5388	-27.1536	60.83
-8.5818	-27.4876	60.81
-8.5765	-27.8224	60.78
-8.5757	-28.0502	60.78
-8.5066	-28.2487	60.83
-8.4691	-28.4371	60.85
-8.4743	-28.6636	60.84
-8.4922	-28.809	60.86
-8.4953	-28.9786	60.83
-8.6121	-28.9486	60.82
-8.6269	-28.9299	60.77
-8.5561	-28.9878	60.74
-8.5292	-29.0258	60.76
-8.4801	-29.1833	60.81
-8.4804	-29.287	60.84
-8.4688	-29.3125	60.83
-8.4382	-29.2041	60.82
-8.3639	-29.1247	60.82
-8.294	-29.0765	60.82
-8.2315	-29.1048	60.79
-8.1816	-29.0281	60.8
-8.1555	-28.9775	60.84
-8.1045	-28.9301	60.89
-8.068	-28.861	60.85
-8.0059	-28.7058	60.8
-7.9608	-28.3555	60.8
-7.9752	-28.0072	60.73
-7.9625	-27.7148	60.71
-7.9733	-27.5538	60.76
-7.9899	-27.4184	60.8
-7.989	-27.3511	60.84
-7.9696	-27.2277	60.9
-8.0019	-26.9086	60.92
-8.0282	-26.615	60.88
-8.0628	-26.4526	60.81
-8.0692	-26.3359	60.79
-8.049	-26.2946	60.76
-8.0433	-26.3508	60.8
-8.0449	-26.4187	60.85
-8.0483	-26.451	60.89
-8.0377	-26.528	60.84
-8.036	-26.6525	60.79
-8.0269	-26.8643	60.75
-8.0589	-27.0386	60.75
-8.0765	-27.2319	60.77
-8.125	-27.4373	60.84
-8.1028	-27.602	60.88
-8.1377	-27.6996	60.86
-8.1445	-27.8109	60.84
-8.1815	-27.912	60.8
-8.0772	-28.0028	60.81
-8.1124	-28.1125	60.79
-8.1548	-28.2076	60.81
-8.1792	-28.3084	60.84
-8.185	-28.4732	60.85
-8.21	-28.6328	60.85
-8.2455	-28.7517	60.82
-8.2891	-28.9416	60.8
-8.3947	-29.1089	60.8
-8.4314	-29.1751	60.81
-8.4825	-29.3056	60.79
-8.4843	-29.327	60.78
-8.5099	-29.3034	60.77
-8.5951	-29.1823	60.88
-8.6827	-29.0506	60.9
-8.7195	-28.8327	60.85
-8.6788	-28.543	60.82
-8.6948	-28.3225	60.74
-8.7394	-28.2188	60.69
-8.7635	-28.1686	60.73
-8.7186	-28.0686	60.82
-8.7177	-28.1311	60.85
-8.7727	-28.0213	60.91
-8.8092	-27.8571	60.91
-8.7867	-27.6421	60.9
-8.7796	-27.5106	60.84
-8.744	-27.4349	60.8
-8.7111	-27.4351	60.8
-8.6686	-27.464	60.78
-8.5593	-27.5156	60.82
-8.4799	-27.536	60.86
-8.3942	-27.5206	60.86
-8.381	-27.5507	60.83
-8.3131	-27.5738	60.81
-8.2172	-27.6601	60.76
-8.12	-27.7507	60.77
-8.1105	-27.8488	60.81
-8.0736	-27.9937	60.87
-7.9914	-28.1007	60.86
-7.9356	-28.2554	60.84
-7.8897	-28.3898	60.81
-7.8448	-28.5927	60.77
-7.8109	-28.726	60.77
-7.8466	-28.9399	60.78
-7.8579	-29.1126	60.81
-7.8887	-29.2062	60.83
-7.8475	-29.236	60.86
-7.8263	-29.2346	60.83
-7.807	-29.1716	60.82
-7.7876	-29.2005	60.78
-7.8001	-29.2879	60.77
-7.8325	-29.3762	60.78
-7.8616	-29.3418	60.81
-7.8665	-29.3258	60.8
-7.9171	-29.3139	60.83
-7.9443	-29.2757	60.91
-7.9582	-29.2483	60.86
-7.9664	-29.2307	60.8
-8.0361	-29.1724	60.77
-8.0443	-29.1014	60.71
-8.0485	-29.0791	60.67
-8.0842	-29.1331	60.75
-8.0882	-29.1432	60.82
-8.1606	-29.1242	60.89
-8.1786	-28.9709	60.92
-8.2378	-28.6933	60.92
-8.2051	-28.3089	60.86
-8.2363	-27.9992	60.79
-8.2555	-27.7362	60.78
-8.2129	-27.5617	60.79
-8.2086	-27.2861	60.83
-8.2298	-26.8937	60.91
-8.2542	-26.5305	60.92
-8.2576	-26.2162	60.87
-8.2438	-25.9768	60.79
-8.2589	-25.9068	60.71
-8.231	-25.9972	60.7
-8.1651	-25.9595	60.76
-8.2117	-25.998	60.85
-8.2392	-26.0379	60.92
-8.2877	-26.0596	60.9
-8.2881	-26.1067	60.83
-8.3249	-26.2231	60.77
-8.3719	-26.3469	60.78
-8.4594	-26.5607	60.77
-8.5053	-26.7655	60.82
-8.5586	-26.951	60.85
-8.5802	-27.0953	60.86
-8.5117	-27.1949	60.85
-8.5016	-27.2578	60.8
-8.4911	-27.2981	60.79
-8.5531	-27.4115	60.78
-8.5093	-27.4145	60.8
-8.5039	-27.4217	60.81
-8.4149	-27.4442	60.83
-8.4358	-27.5431	60.82
-8.4335	-27.542	60.81
-8.4574	-27.5653	60.81
-8.4405	-27.6379	60.88
-8.4076	-27.6374	60.85
-8.4171	-27.6641	60.84
-8.4837	-27.7244	60.77
-8.4927	-27.8126	60.73
-8.5343	-27.9183	60.69
-8.6085	-27.9575	60.75
-8.6142	-28.0523	60.8
-8.6577	-28.0506	60.84
-8.6776	-28.0228	60.88
-8.6948	-27.9047	60.88
-8.7099	-27.8268	60.86
-8.7169	-27.7896	60.81
-8.6473	-27.6823	60.81
-8.6335	-27.583	60.82
-8.6143	-27.4104	60.82
-8.6064	-27.1997	60.88
-8.5912	-26.9813	60.88
-8.5753	-26.6761	60.85
-8.6014	-26.3334	60.79
-8.6043	-26.0686	60.75
-8.6012	-25.7636	60.72
-8.5903	-25.5627	60.74
-8.5934	-25.4035	60.79
-8.5926	-25.3041	60.86
-8.6193	-25.2673	60.87
-8.6662	-25.283	60.86
-8.6698	-25.3367	60.8
-8.6848	-25.3407	60.78
-8.6582	-25.3352	60.8
-8.6306	-25.3959	60.79
-8.6338	-25.5086	60.82
-8.6404	-25.6227	60.86
-8.6492	-25.6711	60.82
-8.6211	-25.7507	60.78
-8.589	-25.8781	60.78
-8.5415	-26.0189	60.79
-8.5358	-26.1121	60.8
-8.5128	-26.2557	60.81
-8.519	-26.498	60.82
-8.5558	-26.6309	60.78
-8.5773	-26.8452	60.77
-8.5363	-27.0459	60.83
-8.5349	-27.3482	60.86
-8.4726	-27.5798	60.82
-8.4818	-27.8424	60.78
-8.4326	-28.085	60.74
-8.3891	-28.152	60.69
-8.3036	-28.1874	60.71
-8.3004	-28.2523	60.76
-8.2854	-28.3724	60.84
-8.2937	-28.3993	60.87
-8.1866	-28.3473	60.91
-8.1138	-28.3035	60.87
-8.0953	-28.2694	60.79
-8.0758	-28.1791	60.75
-8.0489	-28.0692	60.77
-7.9656	-27.9606	60.81
-7.9527	-27.9325	60.82
-7.9322	-27.8461	60.85
-7.9319	-27.8602	60.82
-7.9208	-27.8798	60.81
-7.8629	-27.9097	60.81
-7.9074	-27.8687	60.79
-7.899	-27.8948	60.75
-7.9367	-27.9648	60.78
-7.9378	-28.0518	60.83
-7.8968	-28.0906	60.83
-7.9281	-27.8801	60.85
-7.9661	-27.7662	60.85
-7.9555	-27.5079	60.84
-7.9537	-27.2931	60.8
-7.9943	-27.0827	60.81
-7.995	-27.0059	60.81
-7.9909	-26.9305	60.81
-8.0663	-26.8887	60.8
-8.131	-26.8082	60.81
-8.1066	-26.8853	60.81
-8.1386	-26.9382	60.81
-8.155	-27.0061	60.81
-8.1972	-27.0354	60.8
-8.2296	-26.9878	60.81
-8.2559	-26.9553	60.8
-8.2442	-26.9273	60.79
-8.3002	-26.9729	60.77
-8.2893	-27.0204	60.89
-8.269	-27.094	60.92
-8.3548	-27.1055	60.89
-8.3253	-27.1198	60.83
-8.4239	-27.2442	60.77
-8.4073	-27.3816	60.7
-8.4137	-27.5125	60.74
-8.4502	-27.6624	60.77
-8.515	-27.8251	60.81
-8.5946	-27.9636	60.85
-8.6167	-28.0338	60.87
-8.6686	-28.0996	60.88
-8.7878	-28.0818	60.85
-8.8946	-28.0768	60.8
-8.9387	-28.1274	60.78
-8.9681	-28.114	60.77
-9.0166	-28.1519	60.78
-9.0381	-28.1279	60.83
-9.0983	-28.1055	60.87
-9.0413	-28.0174	60.87
-8.9814	-27.8713	60.83
-8.9662	-27.7548	60.77
-8.9523	-27.5629	60.75
-8.9449	-27.3184	60.78
-8.9465	-27.0486	60.84
-8.9243	-26.8551	60.86
-8.8705	-26.7152	60.86
-8.8156	-26.6051	60.82
-8.8246	-26.5696	60.81
-8.792	-26.5804	60.78
-8.8256	-26.7103	60.77
-8.8358	-26.8488	60.81
-8.843	-26.9946	60.84
-8.8226	-27.1067	60.87
-8.7656	-27.2904	60.86
-8.7909	-27.4223	60.82
-8.7667	-27.5548	60.78
-8.7241	-27.6259	60.79
-8.6645	-27.6756	60.77
-8.6191	-27.6959	60.8
-8.6064	-27.6922	60.84
-8.6021	-27.7144	60.84
-8.5573	-27.5389	60.84
-8.5232	-27.4285	60.91
-8.4059	-27.2628	60.9
-8.3414	-27.2054	60.83
-8.3014	-27.1624	60.76
-8.2233	-27.1517	60.72
-8.119	-27.0758	60.7
-8.0517	-27.0535	60.75
-7.9906	-27.0162	60.81
-7.9487	-26.988	60.85
-7.9148	-26.9892	60.89
-7.8713	-27.0149	60.87
-7.7805	-27.0824	60.84
-7.7341	-27.0979	60.81
-7.7368	-27.0509	60.79
-7.7672	-27.0869	60.84
-7.7578	-27.1429	60.85
-7.7173	-27.229	60.84
-7.6914	-27.3118	60.85
-7.727	-27.374	60.83
-7.7024	-27.3674	60.79
-7.7237	-27.3245	60.79
-7.7163	-27.3276	60.78
-7.7211	-27.4661	60.8
-7.7584	-27.5687	60.83
-7.7592	-27.6996	60.86
-7.8036	-27.866	60.86
-7.7897	-28.0003	60.87
-7.7951	-28.1228	60.82
-7.8323	-28.2779	60.81
-7.8969	-28.5788	60.81
-7.9786	-29.0337	60.77
-8.0796	-29.5283	60.77
-8.1368	-29.9153	60.8
-8.2981	-30.2144	60.82
-8.3501	-30.3752	60.79
-8.3596	-30.4018	60.81
-8.3553	-30.3979	60.78
-8.3991	-30.2182	60.77
-8.4295	-30	60.83
-8.4362	-29.7033	60.85
-8.4616	-29.4637	60.85
-8.5097	-29.1109	60.84
-8.4794	-28.9316	60.82
-8.5031	-28.8602	60.87
-8.4468	-28.8582	60.89
-8.3745	-28.7705	60.84
-8.384	-28.688	60.84
-8.3842	-28.6314	60.77
-8.412	-28.679	60.69
-8.428	-28.7943	60.69
-8.3746	-28.8796	60.75
-8.3549	-29.012	60.8
-8.3005	-29.0818	60.9
-8.2793	-29.1098	60.9
-8.2695	-29.1152	60.88
-8.1949	-29.0387	60.85
-8.1323	-28.9723	60.8
-8.0919	-29.0025	60.76
-8.1091	-28.9553	60.82
-8.0967	-28.8415	60.86
-8.1182	-28.7161	60.88
-8.1395	-28.6054	60.88
-8.1478	-28.5072	60.82
-8.1237	-28.3356	60.79
-8.1422	-28.1609	60.75
-8.1768	-27.9927	60.77
-8.1408	-27.7179	60.84
-8.0701	-27.6259	60.88
-8.0845	-27.4858	60.86
-8.0773	-27.4594	60.86
-8.1333	-27.4638	60.84
-8.161	-27.5646	60.81
-8.1859	-27.7649	60.77
-8.282	-28.0152	60.79
-8.2849	-28.2417	60.82
-8.3593	-28.4013	60.85
-8.3795	-28.5622	60.84
-8.4054	-28.8079	60.83
-8.4257	-29.0517	60.76
-8.494	-29.3097	60.77
-8.5823	-29.5123	60.81
-8.6388	-29.7157	60.81
-8.647	-29.8367	60.84
-8.7321	-29.9785	60.87
-8.786	-30.0626	60.87
-8.7892	-30.0585	60.82
-8.8496	-30.0563	60.8
-8.9285	-30.0031	60.88
-8.9132	-29.8857	60.85
-8.9257	-29.7987	60.82
-9.0022	-29.737	60.78
-9.0085	-29.6833	60.73
-9.0168	-29.5914	60.71
-9.0148	-29.4809	60.78
-9.0611	-29.432	60.81
-9.0486	-29.4039	60.87
-9.0026	-29.3463	60.9
-8.9592	-29.334	60.89
-8.9307	-29.3003	60.86
-8.8687	-29.317	60.8
-8.8338	-29.4262	60.75
-8.8009	-29.5151	60.81
-8.8196	-29.5393	60.85
-8.8949	-29.5183	60.9
-8.9425	-29.4996	60.89
-9.0088	-29.5586	60.82
-9.0169	-29.6326	60.79
-8.9998	-29.6978	60.77
-8.9545	-29.8004	60.76
-8.9687	-30.0389	60.8
-8.9153	-30.2828	60.85
-8.9008	-30.4905	60.86
-8.869	-30.6008	60.85
-8.8255	-30.6532	60.86
-8.8129	-30.6672	60.84
-8.7437	-30.7651	60.8
-8.6783	-30.8281	60.79
-8.6021	-30.8061	60.84
-8.5017	-30.8127	60.82
-8.4451	-30.8544	60.84
-8.4158	-30.8795	60.84
-8.3923	-30.9071	60.83
-8.3483	-31.038	60.79
-8.3772	-31.0985	60.78
-8.3782	-31.1396	60.81
-8.3007	-31.1648	60.83
-8.2208	-31.2044	60.84
-8.1508	-31.3071	60.84
-8.1287	-31.3043	60.79
-8.1296	-31.3884	60.84
-8.0875	-31.4401	60.88
-8.0106	-31.5006	60.83
-7.9696	-31.4699	60.8
-7.9651	-31.5496	60.77
-7.9137	-31.6792	60.71
-7.7985	-31.7843	60.7
-7.8294	-31.8105	60.75
-7.8354	-31.7983	60.81
-7.8464	-31.8103	60.88
-7.857	-31.8118	60.93
-7.8432	-31.7399	60.91
-7.8407	-31.7783	60.83
-7.8613	-31.7841	60.8
-7.894	-31.8683	60.76
-7.9389	-32.0026	60.76
-7.9916	-32.0607	60.8
-8.0605	-32.1763	60.81
-8.1057	-32.2379	60.84
-8.1004	-32.2995	60.81
-8.1176	-32.2229	60.81
-8.1575	-32.1982	60.76
-8.1897	-32.1114	60.77
-8.2214	-32.0716	60.78
-8.2906	-32.0585	60.82
-8.2981	-32.0652	60.85
-8.3096	-32.0274	60.86
-8.3244	-32.0351	60.81
-8.3095	-32.0452	60.8
-8.3091	-32.0628	60.8
-8.244	-32.1084	60.79
-8.1835	-32.1542	60.81
-8.1686	-32.3405	60.83
-8.1113	-32.4451	60.82
-8.107	-32.5502	60.82
-8.076	-32.7864	60.8
-8.0355	-32.8466	60.79
-8.0218	-32.9509	60.8
-8.0106	-33.0128	60.78
-8.0084	-33.0932	60.77
-7.9527	-33.0702	60.82
-7.9192	-32.995	60.79
-7.977	-32.7891	60.76
-8.0562	-32.7026	60.79
-8.1029	-32.6101	60.88
-8.1172	-32.4994	60.84
-8.1146	-32.2993	60.8
-8.1366	-32.0721	60.76
-8.1295	-31.8416	60.7
-8.1368	-31.6479	60.71
-8.1563	-31.5165	60.76
-8.1723	-31.5355	60.79
-8.1681	-31.5831	60.82
-8.1927	-31.4736	60.89
-8.27	-31.4781	60.87
-8.3121	-31.3463	60.83
-8.3009	-31.2983	60.82
-8.3503	-31.3138	60.79
-8.3612	-31.255	60.81
-8.4145	-31.2233	60.81
-8.4358	-31.07	60.84
-8.5319	-30.9907	60.86
-8.5414	-30.9084	60.86
-8.5397	-30.9181	60.81
-8.5808	-30.8534	60.78
-8.5953	-30.8234	60.76
-8.6574	-30.7593	60.77
-8.706	-30.748	60.83
-8.6713	-30.7947	60.84
-8.7007	-30.9177	60.84
-8.6872	-30.9512	60.84
-8.651	-30.9928	60.81
-8.6176	-31.0412	60.78
-8.6306	-31.123	60.77
-8.6068	-31.2057	60.79
-8.5925	-31.2476	60.8
-8.5736	-31.3292	60.82
-8.506	-31.4294	60.83
-8.5602	-31.4735	60.79
-8.5882	-31.3527	60.8
-8.5416	-31.3597	60.81
-8.5228	-31.3584	60.83
-8.533	-31.4188	60.81
-8.4692	-31.5024	60.82
-8.4619	-31.6691	60.81
-8.4354	-31.8575	60.76
-8.4343	-32.0199	60.76
-8.4123	-32.311	60.82
-8.4177	-32.5357	60.81
-8.4324	-32.6131	60.79
-8.403	-32.6944	60.79
-8.3829	-32.8368	60.72
-8.3439	-32.9925	60.66
-8.3757	-33.0991	60.7
-8.4007	-33.187	60.76
-8.4487	-33.2376	60.83
-8.4527	-33.2357	60.93
-8.4042	-33.2131	60.92
-8.3937	-33.1621	60.88
-8.3923	-33.1392	60.86
-8.379	-33.1641	60.77
-8.3431	-33.2016	60.73
-8.329	-33.253	60.77
-8.2316	-33.2864	60.82
-8.154	-33.1912	60.82
-8.0121	-33.0631	60.84
-7.908	-32.8383	60.82
-7.7106	-32.6436	60.79
-7.529	-32.2908	60.77
-7.3644	-32.0164	60.77
-7.2164	-31.8755	60.77
-7.1139	-31.6657	60.81
-7.0029	-31.44	60.82
-6.8883	-31.1599	60.82
-6.7896	-30.9312	60.79
-6.7282	-30.7541	60.83
-6.6696	-30.6472	60.84
-6.562	-30.6003	60.85
-6.4734	-30.6261	60.83
-6.425	-30.7325	60.77
-6.4517	-30.9059	60.75
-6.4617	-31.1755	60.76
-6.4644	-31.3638	60.81
-6.4929	-31.5368	60.8
-6.481	-31.6167	60.84
-6.5569	-31.7392	60.81
-6.5745	-31.8854	60.8
-6.6323	-32.0453	60.79
-6.6407	-32.1641	60.78
-6.6826	-32.3039	60.77
-6.6582	-32.4003	60.85
-6.7132	-32.4599	60.91
-6.741	-32.4742	60.84
-6.8137	-32.4678	60.74
-6.9156	-32.4282	60.71
-7.0014	-32.276	60.69
-7.0423	-32.0711	60.74
-7.0727	-31.9093	60.8
-7.1703	-31.7088	60.82
-7.351	-31.5838	60.87
-7.3859	-31.4826	60.89
-7.4439	-31.3285	60.89
-7.52	-31.1768	60.85
-7.5444	-31.0368	60.78
-7.5166	-30.9087	60.78
-7.5428	-30.9616	60.8
-7.5252	-31.0127	60.77
-7.534	-31.0401	60.84
-7.5188	-31.1744	60.82
-7.5325	-31.15	60.81
-7.5789	-31.1265	60.77
-7.5978	-30.947	60.75
-7.5429	-30.8888	60.77
-7.5327	-30.9262	60.78
-7.5588	-30.8622	60.84
-7.5584	-30.7631	60.88
-7.4872	-30.6323	60.86
-7.466	-30.5073	60.84
-7.5047	-30.4117	60.83
-7.5367	-30.3742	60.77
-7.493	-30.4738	60.78
-7.4376	-30.6258	60.79
-7.4501	-30.7666	60.79
-7.4538	-30.8911	60.82
-7.4957	-31.0038	60.81
-7.4847	-31.0938	60.83
-7.4581	-31.2216	60.81
-7.4773	-31.4042	60.78
-7.484	-31.6136	60.79
-7.4664	-31.859	60.79
-7.4936	-32.2386	60.79
-7.4973	-32.5631	60.78
-7.4995	-32.8121	60.79
-7.5642	-33.0222	60.86
-7.6192	-33.1616	60.88
-7.646	-33.1748	60.83
-7.6712	-33.1952	60.79
-7.6784	-33.3421	60.76
-7.7426	-33.4965	60.7
-7.7949	-33.5739	60.74
-7.8957	-33.6621	60.83
-7.9246	-33.8177	60.82
-7.9783	-33.8759	60.88
-7.9322	-33.9065	60.89
-7.8607	-33.9451	60.83
-7.9038	-34.0447	60.81
-7.9493	-34.1588	60.81
-7.978	-34.427	60.77
-7.9226	-34.7	60.81
-7.9613	-34.9044	60.85
-8.0609	-34.9758	60.85
-8.0431	-35.0871	60.85
-8.0023	-35.2485	60.81
-7.9526	-35.2937	60.78
-7.9467	-35.3352	60.76
-7.9138	-35.499	60.75
-7.8593	-35.5972	60.79
-7.803	-35.6345	60.81
-7.7888	-35.6901	60.82
-7.7473	-35.7762	60.82
-7.6919	-35.8589	60.84
-7.6408	-36.0285	60.78
-7.5856	-36.2037	60.78
-7.5538	-36.4094	60.8
-7.5202	-36.5932	60.8
-7.5239	-36.7827	60.83
-7.5174	-36.9678	60.85
-7.5074	-37.3685	60.81
-7.5127	-37.6068	60.79
-7.5188	-37.7134	60.81
-7.4942	-37.8209	60.8
-7.5074	-37.9002	60.76
-7.4796	-37.9222	60.78
-7.4323	-37.8019	60.8
-7.3954	-37.6849	60.81
-7.2831	-37.5124	60.79
-7.2193	-37.3914	60.77
-7.1929	-37.2647	60.83
-7.1541	-37.1567	60.85
-7.0937	-37.1073	60.84
-7.03	-37.0936	60.82
-6.9919	-37.0507	60.75
-6.9404	-37.1479	60.69
-6.9665	-37.1625	60.71
-6.9699	-37.2878	60.72
-6.8986	-37.3956	60.76
-6.8677	-37.4745	60.82
-6.7727	-37.2926	60.9
-6.7458	-37.1337	60.85
-6.7053	-37.0783	60.81
-6.6888	-36.9768	60.77
-6.6175	-36.8102	60.79
-6.5875	-36.6969	60.8
-6.5503	-36.5973	60.81
-6.5375	-36.4707	60.86
-6.436	-36.4136	60.89
-6.3574	-36.2808	60.85
-6.258	-36.1582	60.82
-6.2229	-36.0661	60.89
-6.2626	-35.9239	60.91
-6.3425	-35.7772	60.82
-6.5486	-35.7877	60.82
-6.6189	-35.8039	60.81
-6.5927	-35.845	60.67
-6.54	-36.0275	60.65
-6.5416	-36.2352	60.75
-6.6054	-36.4758	60.8
-6.6039	-36.7743	60.84
-6.5704	-36.9053	60.92
-6.6752	-36.8172	60.91
-6.721	-36.7967	60.79
-6.7349	-36.6689	60.74
-6.7879	-36.5013	60.71
-6.8806	-36.2513	60.74
-6.9669	-36.2035	60.82
-6.9731	-36.1582	60.92
-6.9517	-36.0356	60.89
-7.0289	-35.6787	60.84
-7.1162	-35.3576	60.92
-7.1532	-35.058	60.86
-7.1883	-34.7235	60.77
-7.1828	-34.4766	60.8
-7.1952	-34.4959	60.79
-7.2042	-34.4556	60.75
-7.2081	-34.4509	60.75
-7.2234	-34.384	60.77
-7.2667	-34.2909	60.75
-7.265	-34.1585	60.74
-7.2518	-34.1114	60.78
-7.2171	-34.1334	60.8
-7.2827	-34.1144	60.84
-7.2833	-34.0703	60.87
-7.3113	-34.0828	60.84
-7.3377	-34.1706	60.82
-7.3835	-34.2966	60.85
-7.4177	-34.5115	60.83
-7.3988	-34.7314	60.84
-7.3481	-35.0307	60.81
-7.3702	-35.0896	60.83
-7.4198	-34.9647	60.83
-7.3762	-34.7608	60.83
-7.3345	-34.6007	60.8
-7.3393	-34.3416	60.8
-7.3836	-34.0716	60.78
-7.406	-33.7986	60.78
-7.4519	-33.6104	60.82
-7.4774	-33.4273	60.85
-7.528	-33.0723	60.85
-7.5144	-32.8313	60.8
-7.5005	-32.6231	60.79
-7.5129	-32.5169	60.76
-7.4853	-32.4434	60.78
-7.5501	-32.3083	60.8
-7.5613	-32.1556	60.85
-7.5107	-32.0176	60.83
-7.4714	-31.9768	60.78
-7.4629	-32.0171	60.74
-7.5023	-32.0391	60.76
-7.6214	-31.9977	60.76
-7.6224	-32.0038	60.82
-7.5767	-31.9917	60.86
-7.6154	-31.9912	60.85
-7.6489	-32.107	60.84
-7.7062	-32.2859	60.8
-7.7587	-32.4394	60.77
-7.8057	-32.5912	60.79
-7.8327	-32.649	60.87
-7.8445	-32.6342	60.84
-7.8647	-32.6313	60.81
-7.8717	-32.481	60.79
-7.9069	-32.2499	60.75
-7.9856	-31.9796	60.72
-7.9955	-31.6201	60.75
-7.9979	-31.2515	60.81
-7.9367	-30.7906	60.85
-7.8249	-30.3575	60.87
-7.6801	-29.8982	60.89
-7.581	-29.5059	60.87
-7.4322	-29.3685	60.81
-7.4369	-29.3764	60.77
-7.3985	-29.5761	60.78
-7.4062	-29.9758	60.77
-7.402	-30.3558	60.79
-7.386	-30.7612	60.81
-7.3841	-31.1199	60.78
-7.3915	-31.4425	60.77
-7.4359	-31.7603	60.77
-7.407	-32.1745	60.75
-7.4257	-32.5185	60.76
-7.513	-32.7908	60.78
-7.4259	-32.9978	60.81
-7.2857	-33.132	60.77
-7.2071	-33.3327	60.77
-7.2305	-33.4708	60.77
-7.2521	-33.5653	60.8
-7.258	-33.6221	60.82
-7.3038	-33.5406	60.82
-7.3667	-33.3973	60.81
-7.4015	-33.2086	60.77
-7.3981	-33.0564	60.77
-7.3883	-32.8858	60.79
-7.3848	-32.7632	60.78
-7.4015	-32.6653	60.79
-7.4991	-32.4388	60.84
-7.5801	-32.1544	60.83
-7.559	-31.9055	60.8
-7.6398	-31.7185	60.79
-7.7098	-31.6142	60.76
-7.7412	-31.5401	60.81
-7.7519	-31.5418	60.86
-7.8351	-31.4515	60.89
-7.9615	-31.3074	60.87
-8.0047	-31.145	60.79
-8.0513	-31.0543	60.72
-8.0497	-31.0049	60.67
-8.072	-30.8964	60.69
-8.1461	-30.8166	60.76
-8.2142	-30.8175	60.84
-8.2199	-30.6967	60.9
-8.2361	-30.5634	60.9
-8.2394	-30.4298	60.85
-8.2262	-30.3109	60.8
-8.1758	-30.1994	60.74
-8.0526	-30.2356	60.77
-7.9837	-30.2991	60.82
-7.9393	-30.4605	60.84
-7.9148	-30.6621	60.84
-7.9176	-30.6983	60.84
-7.9193	-30.5797	60.77
-7.9144	-30.4719	60.74
-7.8514	-30.5038	60.72
-7.7557	-30.4691	60.76
-7.7767	-30.4461	60.79
-7.7305	-30.4771	60.8
-7.763	-30.4972	60.8
-7.8066	-30.4953	60.78
-7.791	-30.4159	60.78
-7.8811	-30.3823	60.78
-7.8627	-30.3658	60.83
-7.8189	-30.3706	60.85
-7.7743	-30.3284	60.85
-7.7426	-30.3412	60.84
-7.7934	-30.3483	60.79
-7.9026	-30.2418	60.78
-7.8996	-30.2084	60.77
-7.9035	-30.2719	60.77
-7.9076	-30.4009	60.77
-7.9166	-30.516	60.79
-7.9847	-30.5602	60.81
-8.0149	-30.6185	60.79
-8.0348	-30.6482	60.83
-8.0585	-30.7413	60.87
-8.0912	-30.7981	60.84
-8.0484	-30.9802	60.78
-8.0244	-31.148	60.73
-8.0263	-31.2751	60.68
-7.9814	-31.4674	60.67
-7.9461	-31.6592	60.75
-7.9542	-31.908	60.81
-7.9341	-32.0863	60.83
-7.8832	-32.0512	60.88
-7.8755	-32.2341	60.84
-7.9256	-32.6207	60.75
-7.9863	-33.0215	60.75
-8.0093	-33.4093	60.78
-7.8919	-33.747	60.82
-7.8333	-33.9218	60.86
-7.8322	-33.894	60.87
-7.832	-33.855	60.83
-7.8231	-33.6583	60.81
-7.7762	-33.5184	60.76
-7.7046	-33.2839	60.75
-7.7172	-33.042	60.75
-7.7347	-32.7742	60.82
-7.7257	-32.566	60.84
-7.751	-32.1258	60.88
-7.7728	-31.8988	60.84
-7.773	-31.6634	60.82
-7.788	-31.5408	60.76
-7.7514	-31.5265	60.73
-7.7583	-31.5983	60.77
-7.7664	-31.7669	60.83
-7.7322	-31.9055	60.84
-7.7152	-32.0729	60.8
-7.7118	-32.2886	60.79
-7.7656	-32.4817	60.75
-7.8573	-32.6747	60.73
-7.8327	-32.8096	60.76
-7.8201	-32.9431	60.83
-7.8214	-33.051	60.81
-7.8026	-33.1735	60.83
-7.84	-33.3525	60.79
-7.9292	-33.5191	60.76
-7.9495	-33.5566	60.83
-8.0256	-33.4908	60.88
-8.0933	-33.3343	60.84
-8.0662	-33.1589	60.8
-8.1307	-32.9863	60.75
-8.1789	-32.8383	60.73
-8.2499	-32.6006	60.76
-8.2925	-32.392	60.79
-8.3589	-32.2893	60.82
-8.4036	-32.2587	60.86
-8.3506	-32.11	60.86
-8.3092	-32.0198	60.83
-8.2885	-32.0288	60.8
-8.3161	-32.0247	60.78
-8.3547	-32.0686	60.77
-8.3503	-32.0342	60.83
-8.3145	-32.0117	60.86
-8.3492	-32.0349	60.81
-8.3046	-32.061	60.8
-8.282	-32.1207	60.75
-8.242	-32.1354	60.71
-8.2008	-32.1609	60.74
-8.1617	-32.2023	60.82
-8.116	-32.1857	60.89
-8.1329	-32.18	60.89
-8.1033	-32.0613	60.86
-8.1256	-31.8847	60.82
-8.1399	-31.7481	60.75
-8.0497	-31.592	60.75
-8.0907	-31.4995	60.75
-8.0608	-31.4636	60.8
-8.0418	-31.5614	60.84
-8.047	-31.583	60.87
-8.0903	-31.544	60.82
-8.0509	-31.5097	60.74
-8.0743	-31.4298	60.72
-8.0859	-31.5138	60.73
-8.11	-31.6439	60.79
-8.1286	-31.8498	60.83
-8.1363	-32.0463	60.86
-8.1786	-32.2512	60.85
-8.2698	-32.4364	60.81
-8.333	-32.648	60.76
-8.4019	-32.8586	60.76
-8.3886	-33.1144	60.85
-8.3913	-33.2015	60.89
-8.3803	-33.3092	60.82
-8.3969	-33.4746	60.78
-8.4159	-33.6007	60.73
-8.4127	-33.707	60.72
-8.4052	-33.9014	60.74
-8.3972	-34.1106	60.79
-8.3674	-34.2067	60.83
-8.3609	-34.1677	60.88
-8.3462	-33.9684	60.9
-8.355	-33.7876	60.87
-8.3484	-33.7079	60.8
-8.2777	-33.6311	60.74
-8.3179	-33.5757	60.72
-8.3427	-33.5976	60.78
-8.3464	-33.6444	60.85
-8.3289	-33.607	60.95
-8.3838	-33.5975	60.94
-8.4079	-33.5859	60.85
-8.4411	-33.5267	60.73
-8.4603	-33.4501	60.65
-8.4672	-33.3783	60.69
-8.4883	-33.3023	60.78
-8.5414	-33.2247	60.85
-8.5615	-33.0281	60.89
-8.5369	-32.894	60.86
-8.5275	-32.8069	60.78
-8.4982	-32.7021	60.72
-8.4683	-32.6377	60.73
-8.4634	-32.61	60.77
-8.5122	-32.6134	60.81
-8.5884	-32.6524	60.85
-8.724	-32.5877	60.8
-8.7486	-32.571	60.83
-8.6379	-32.6262	60.94
-8.7048	-32.5585	60.94
-8.7552	-32.4926	60.84
-8.7487	-32.4869	60.74
-8.6939	-32.4096	60.66
-8.6201	-32.4582	60.65
-8.5427	-32.5023	60.71
-8.5546	-32.6241	60.83
-8.5986	-32.6652	60.9
-8.6326	-32.7386	60.86
-8.6826	-32.7486	60.73
-8.7219	-32.828	60.63
-8.6618	-32.9754	60.64
-8.6242	-33.1939	60.72
-8.6037	-33.4354	60.9
-8.5971	-33.5525	61.01
-8.5641	-33.5992	60.97
-8.5138	-33.5936	60.89
-8.5531	-33.5738	60.78
-8.5364	-33.5158	60.72
-8.481	-33.4352	60.71
-8.5081	-33.4446	60.75
-8.5937	-33.5034	60.85
-8.6334	-33.5241	60.92
-8.6395	-33.5413	60.87
-8.576	-33.6172	60.82
-8.5407	-33.6496	60.78
-8.529	-33.7491	60.74
-8.4967	-33.8242	60.73
-8.3923	-34.0605	60.77
-8.3912	-34.2643	60.77
-8.358	-34.4546	60.8
-8.3093	-34.5806	60.82
-8.2614	-34.7281	60.8
-8.2124	-34.8329	60.79
-8.1719	-34.8666	60.79
-8.1569	-34.9573	60.81
-8.0869	-35.0755	60.77
-8.0085	-35.1366	60.8
-7.9088	-35.187	60.8
-7.8326	-35.2658	60.78
-7.7799	-35.2897	60.78
-7.7355	-35.3397	60.8
-7.6587	-35.3168	60.79
-7.5669	-35.3845	60.79
-7.5098	-35.3501	60.79
-7.5395	-35.3197	60.78
-7.5326	-35.2769	60.77
-7.5122	-35.2134	60.77
-7.53	-35.2261	60.8
-7.5104	-35.2245	60.86
-7.4575	-35.251	60.85
-7.4291	-35.3025	60.78
-7.4568	-35.321	60.75
-7.3991	-35.344	60.68
-7.3452	-35.2445	60.68
-7.3191	-35.1119	60.7
-7.2859	-35.039	60.78
-7.3793	-34.9422	60.83
-7.334	-34.7867	60.83
-7.2652	-34.742	60.86
-7.248	-34.6381	60.83
-7.2315	-34.5942	60.8
-7.1906	-34.4914	60.76
-7.2054	-34.3228	60.78
-7.254	-34.2558	60.83
-7.2858	-34.0792	60.85
-7.3309	-33.9525	60.85
-7.366	-33.8447	60.84
-7.3742	-33.7734	60.81
-7.3801	-33.6193	60.76
-7.4501	-33.4328	60.73
-7.5065	-33.327	60.75
-7.5328	-33.4059	60.77
-7.5722	-33.439	60.75
-7.6084	-33.4455	60.79
-7.6027	-33.4842	60.8
-7.6395	-33.5886	60.77
-7.6175	-33.7344	60.77
-7.5859	-33.9648	60.79
-7.6242	-34.1217	60.81
-7.6732	-34.195	60.81
-7.6794	-34.2314	60.79
-7.7466	-34.2976	60.78
-7.7899	-34.3559	60.76
-7.805	-34.3989	60.77
-7.8223	-34.6074	60.79
-7.8878	-34.8019	60.85
-7.9318	-35.0271	60.86
-7.92	-35.1514	60.81
-8.0033	-35.3635	60.74
-8.0046	-35.4305	60.72
-8.0612	-35.6226	60.69
-8.067	-35.8503	60.77
-8.0693	-36.0075	60.88
-8.0855	-36.1161	60.91
-8.1196	-36.2049	60.83
-8.2014	-36.2744	60.74
-8.191	-36.284	60.63
-8.1933	-36.3138	60.61
-8.2214	-36.3093	60.68
-8.2783	-36.3886	60.78
-8.3006	-36.4341	60.86
-8.3253	-36.5626	60.92
-8.3486	-36.4578	60.9
-8.4116	-36.364	60.83
-8.4289	-36.2599	60.74
-8.3741	-36.1785	60.68
-8.434	-35.9682	60.74
-8.4557	-35.8	60.83
-8.4137	-35.6769	60.9
-8.3769	-35.5274	60.93
-8.3888	-35.3421	60.88
-8.3973	-35.0875	60.82
-8.3993	-34.8403	60.75
-8.3232	-34.717	60.71
-8.292	-34.749	60.72
-8.2574	-34.8158	60.8
-8.2276	-34.9262	60.83
-8.1673	-35.0781	60.85
-8.1161	-35.1419	60.83
-8.0714	-35.13	60.79
-8.0696	-35.1404	60.74
-8.14	-35.2698	60.7
-8.2055	-35.3814	60.73
-8.2606	-35.5103	60.85
-8.2671	-35.6888	60.89
-8.3193	-35.7506	60.89
-8.344	-35.8024	60.8
-8.3283	-35.798	60.76
-8.3761	-35.8614	60.74
-8.4347	-35.8883	60.76
-8.4494	-35.8617	60.81
-8.4632	-35.8762	60.83
-8.5074	-35.9354	60.84
-8.5544	-35.9653	60.82
-8.4943	-35.9777	60.84
-8.421	-36.0238	60.83
-8.3689	-36.0571	60.82
-8.3906	-36.1146	60.75
-8.3751	-36.1225	60.71
-8.3512	-36.0999	60.7
-8.3633	-36.1099	60.71
-8.3432	-36.1168	60.76
-8.2727	-36.0665	60.83
-8.2339	-35.9415	60.85
-8.2177	-35.8327	60.82
-8.1645	-35.6337	60.79
-8.1517	-35.4951	60.8
-8.1054	-35.3354	60.81
-8.0247	-35.219	60.83
-8.0307	-35.1896	60.85
-8.0099	-35.1583	60.85
-7.9254	-35.1154	60.84
-7.898	-35.1756	60.79
-7.796	-35.1435	60.78
-7.7239	-35.1614	60.77
-7.7101	-35.1703	60.78
-7.6345	-35.2018	60.79
-7.599	-35.1901	60.81
-7.5428	-35.1739	60.83
-7.4437	-35.1921	60.83
-7.3883	-35.2214	60.85
-7.3627	-35.2591	60.85
-7.4162	-35.2661	60.85
-7.4044	-35.307	60.85
-7.3494	-35.3702	60.82
-7.3807	-35.4035	60.83
-7.4196	-35.4159	60.82
-7.4756	-35.3806	60.83
-7.4646	-35.3573	60.82
-7.4267	-35.2659	60.83
-7.3792	-35.1618	60.82
-7.404	-35.0786	60.82
-7.4267	-34.9808	60.84
-7.397	-34.8627	60.86
-7.3841	-34.7782	60.83
-7.3507	-34.6621	60.84
-7.4051	-34.6409	60.79
-7.4285	-34.5594	60.77
-7.4223	-34.6085	60.82
-7.4404	-34.5797	60.88
-7.4193	-34.5634	60.85
-7.4529	-34.4842	60.81
-7.4875	-34.4234	60.8
-7.5155	-34.4777	60.74
-7.5011	-34.4681	60.75
-7.5683	-34.5222	60.78
-7.5676	-34.5207	60.85
-7.6101	-34.5359	60.95
-7.6091	-34.4812	60.99
-7.5523	-34.4977	60.95
-7.6099	-34.4947	60.88
-7.6771	-34.5585	60.8
-7.839	-34.5364	60.75
-7.9688	-34.6013	60.77
-8.1608	-34.6884	60.88
-8.224	-34.6198	60.93
-8.2583	-34.5352	60.93
-8.3044	-34.4835	60.86
-8.3872	-34.4443	60.79
-8.4384	-34.4425	60.75
-8.5774	-34.5648	60.76
-8.6303	-34.6102	60.82
-8.6456	-34.6448	60.86
-8.6734	-34.648	60.87
-8.702	-34.717	60.84
-8.799	-34.8147	60.79
-8.8742	-34.9069	60.75
-8.903	-34.9824	60.75
-8.9243	-35.0177	60.83
-8.9523	-35.0539	60.86
-9.0148	-35.1419	60.88
-9.0634	-35.2322	60.83
-9.1512	-35.3023	60.79
-9.1917	-35.3991	60.76
-9.191	-35.5351	60.79
-9.1678	-35.6439	60.78
-9.2168	-35.7231	60.81
-9.2477	-35.7563	60.82
-9.236	-35.8476	60.79
-9.2014	-36.0037	60.74
-9.2038	-36.2527	60.77
-9.1914	-36.5863	60.82
-9.1619	-36.8084	60.9
-9.0764	-36.9142	60.95
-8.9584	-36.7717	61
-8.9016	-36.5058	60.89
-8.8324	-36.2379	60.74
-8.8357	-36.0938	60.66
-8.8137	-35.8945	60.68
-8.8067	-35.7942	60.76
-8.6849	-35.7312	60.84
-8.6483	-35.7092	60.9
-8.6688	-35.5472	60.93
-8.6222	-35.4914	60.91
-8.6159	-35.3898	60.9
-8.5754	-35.219	60.9
-8.5741	-34.9775	60.89
-8.5799	-34.8115	60.82
-8.6402	-34.6151	60.84
-8.5601	-34.4558	60.92
-8.4779	-34.2574	60.86
-8.4506	-34.1123	60.85
-8.4559	-34.0205	60.88
-8.4354	-33.8355	60.88
-8.4233	-33.682	60.82
-8.3873	-33.5981	60.79
-8.4089	-33.6115	60.75
-8.4107	-33.5507	60.74
-8.4268	-33.4315	60.74
-8.3165	-33.368	60.8
-8.3093	-33.3793	60.85
-8.3284	-33.386	60.9
-8.3047	-33.4434	60.89
-8.336	-33.5203	60.83
-8.3482	-33.5179	60.8
-8.3176	-33.4373	60.79
-8.3204	-33.3878	60.83
-8.3992	-33.304	60.86
-8.5084	-33.225	60.85
-8.5762	-33.2587	60.83
-8.6273	-33.3465	60.85
-8.6383	-33.426	60.83
-8.6268	-33.5202	60.82
-8.5842	-33.5393	60.8
-8.6355	-33.6244	60.81
-8.6488	-33.6303	60.83
-8.6442	-33.5478	60.93
-8.6343	-33.4695	60.95
-8.6166	-33.3958	60.9
-8.5841	-33.2494	60.84
-8.5541	-33.1871	60.72
-8.5417	-33.1164	60.7
-8.4521	-33.1033	60.69
-8.3988	-33.0845	60.78
-8.3139	-32.9554	60.9
-8.2167	-32.8923	60.98
-8.1829	-32.7942	60.99
-8.1713	-32.7697	60.89
-8.1666	-32.8004	60.8
-8.1788	-32.9194	60.76
-8.2714	-33.131	60.74
-8.3695	-33.2877	60.78
-8.4761	-33.5119	60.9
-8.5434	-33.6385	60.94
-8.6768	-33.6547	60.96
-8.8481	-33.5824	60.91
-8.98	-33.5482	60.8
-9.0174	-33.6121	60.71
-9.0436	-33.8033	60.69
-9.1045	-33.9714	60.75
-9.1647	-34.178	60.84
-9.18	-34.3263	60.9
-9.1698	-34.3802	60.89
-9.1287	-34.3325	60.86
-9.0323	-34.2127	60.79
-8.9076	-34.1201	60.77
-8.8792	-34.0955	60.76
-8.8976	-33.8996	60.82
-8.8874	-33.7772	60.86
-8.8425	-33.7061	60.89
-8.8276	-33.7313	60.88
-8.7467	-33.8451	60.84
-8.7548	-33.9333	60.8
-8.7006	-34.0348	60.78
-8.6656	-34.2295	60.81
-8.6795	-34.3931	60.83
-8.6739	-34.5329	60.87
-8.6744	-34.6407	60.92
-8.5888	-34.6407	60.91
-8.5486	-34.6625	60.87
-8.6199	-34.6376	60.81
-8.6451	-34.5185	60.74
-8.6755	-34.4678	60.73
-8.7646	-34.4621	60.72
-8.794	-34.4528	60.77
-8.8557	-34.4274	60.81
-8.8799	-34.3387	60.87
-8.9066	-34.2432	60.89
-8.852	-34.0212	60.87
-8.8138	-33.9139	60.82
-8.827	-33.9235	60.76
-8.8424	-33.9128	60.74
-8.8993	-33.942	60.77
-8.8583	-33.9506	60.86
-8.8101	-33.8734	60.91
-8.772	-33.8091	60.92
-8.7314	-33.7366	60.83
-8.6785	-33.6783	60.77
-8.6376	-33.7294	60.76
-8.6133	-33.8167	60.79
-8.6105	-33.8468	60.81
-8.6372	-33.8757	60.82
-8.6343	-33.8695	60.81
-8.6019	-33.8133	60.78
-8.5882	-33.8248	60.76
-8.5832	-33.8137	60.77
-8.5452	-33.8633	60.83
-8.5403	-33.9299	60.87
-8.5879	-33.9658	60.85
-8.6106	-33.9365	60.83
-8.6667	-33.8894	60.82
-8.6812	-33.8869	60.8
-8.6532	-33.8811	60.83
-8.6699	-33.8367	60.82
-8.6771	-33.8571	60.86
-8.7501	-33.8726	60.84
-8.8505	-33.7554	60.86
-8.8873	-33.6357	60.9
-8.8763	-33.5002	60.92
-8.8135	-33.373	60.9
-8.8738	-33.2869	60.83
-8.9604	-33.2549	60.74
-8.9968	-33.3435	60.71
-9.0196	-33.4456	60.72
-9.0415	-33.5578	60.8
-9.107	-33.7061	60.83
-9.2103	-33.7357	60.88
-9.2677	-33.8396	60.91
-9.2923	-33.9717	60.88
-9.2938	-34.0797	60.86
-9.2525	-34.3223	60.83
-9.1832	-34.5498	60.79
-9.2297	-34.6743	60.81
-9.2875	-34.5807	60.89
-9.3183	-34.4695	60.94
-9.3431	-34.3718	60.94
-9.3246	-34.3805	60.9
-9.3476	-34.2432	60.83
-9.3062	-34.1379	60.78
-9.3543	-34.1445	60.76
-9.2978	-34.1943	60.78
-9.2622	-34.2256	60.82
-9.1521	-34.2149	60.84
-9.0486	-34.1255	60.88
-8.9995	-34.0335	60.85
-8.9496	-34.0232	60.79
-8.8997	-33.9408	60.83
-8.8634	-33.9255	60.82
-8.8052	-33.9047	60.83
-8.7053	-33.8749	60.84
-8.6002	-33.8782	60.85
-8.5076	-33.8178	60.87
-8.4861	-33.78	60.88
-8.42	-33.81	60.88
-8.3479	-33.8717	60.86
-8.3093	-33.9249	60.84
-8.2848	-34.0079	60.8
-8.2097	-34.0072	60.78
-8.161	-33.9847	60.77
-8.1384	-34.0918	60.85
-8.1802	-34.2292	60.94
-8.1188	-34.3025	60.9
-8.1234	-34.3901	60.83
-8.163	-34.4384	60.77
-8.1826	-34.5156	60.71
-8.2029	-34.4988	60.72
-8.239	-34.5554	60.76
-8.4089	-34.6103	60.84
-8.4842	-34.6439	60.9
-8.4924	-34.6853	60.89
-8.4882	-34.5739	60.87
-8.5435	-34.538	60.82
-8.572	-34.4704	60.8
-8.5743	-34.5558	60.78
-8.5797	-34.5855	60.8
-8.5474	-34.7295	60.88
-8.5252	-34.8776	60.89
-8.4946	-34.9753	60.87
-8.4422	-35.0704	60.83
-8.4679	-35.2555	60.78
-8.6474	-35.5073	60.79
-8.7944	-35.5965	60.83
-8.838	-35.6135	60.87
-8.8522	-35.7324	60.88
-8.8684	-35.7143	60.85
-8.9026	-35.6739	60.85
-8.8998	-35.6471	60.87
-8.9411	-35.6381	60.84
-8.9296	-35.6644	60.83
-8.8297	-35.7026	60.84
-8.8045	-35.8179	60.84
-8.8057	-35.8193	60.83
-8.7666	-35.8336	60.84
-8.795	-35.7899	60.85
-8.7599	-35.7494	60.83
-8.6977	-35.6648	60.84
-8.6509	-35.6385	60.82
-8.6389	-35.5455	60.82
-8.5455	-35.5523	60.81
-8.4773	-35.5086	60.83
-8.4462	-35.5256	60.84
-8.4039	-35.4148	60.86
-8.3766	-35.4063	60.84
-8.2903	-35.5067	60.84
-8.2382	-35.4951	60.86
-8.2198	-35.372	60.82
-8.2043	-35.2281	60.78
-8.1718	-35.1131	60.78
-8.0943	-35.0299	60.78
-8.1144	-35.0126	60.81
-8.1099	-35.0491	60.85
-8.152	-34.9546	60.88
-8.1951	-34.7666	60.9
-8.1876	-34.5808	60.9
-8.1994	-34.3622	60.91
-8.2329	-34.2617	60.88
-8.3063	-34.1381	60.82
-8.342	-34.0397	60.8
-8.4104	-33.9238	60.85
-8.4276	-33.7595	60.91
-8.4312	-33.5703	60.89
-8.4602	-33.3703	60.9
-8.4782	-33.278	60.83
-8.4755	-33.1324	60.82
-8.4801	-33.0928	60.82
-8.5044	-33.1417	60.79
-8.5694	-33.1522	60.8
-8.6527	-33.1919	60.82
-8.681	-33.2411	60.85
-8.6181	-33.2065	60.86
-8.5786	-33.222	60.91
-8.5964	-33.303	60.9
-8.6656	-33.4081	60.84
-8.6774	-33.4526	60.81
-8.6747	-33.4486	60.77
-8.6835	-33.4333	60.74
-8.77	-33.4497	60.77
-8.847	-33.5086	60.86
-8.84	-33.6142	60.88
-8.8188	-33.6635	60.91
-8.7469	-33.6741	60.87
-8.7468	-33.6895	60.78
-8.7826	-33.7422	60.76
-8.8331	-33.8251	60.84
-8.8061	-33.9448	60.85
-8.753	-34.125	60.84
-8.735	-34.2511	60.85
-8.7372	-34.3762	60.92
-8.6916	-34.3599	60.92
-8.6527	-34.3091	60.91
-8.6339	-34.2938	60.83
-8.555	-34.3891	60.74
-8.4945	-34.4814	60.7
-8.4885	-34.4634	60.74
-8.4698	-34.5	60.76
-8.51	-34.4754	60.83
-8.5147	-34.5049	60.92
-8.4493	-34.4705	60.95
-8.3991	-34.4459	60.89
-8.3554	-34.3839	60.85
-8.2904	-34.2305	60.78
-8.3405	-34.1243	60.81
-8.3253	-34.0856	60.93
-8.3195	-33.9853	60.98
-8.3277	-33.9197	60.95
-8.336	-33.9488	60.92
-8.3272	-33.9207	60.86
-8.3732	-34.0317	60.82
-8.3701	-34.2598	60.8
-8.3723	-34.3931	60.85
-8.3544	-34.5017	60.88
-8.3067	-34.5928	60.87
-8.3114	-34.7017	60.86
-8.3669	-34.7967	60.84
-8.3836	-34.8354	60.84
-8.3892	-35.0344	60.79
-8.3473	-35.2477	60.79
-8.3609	-35.4017	60.81
-8.3732	-35.6339	60.86
-8.4093	-35.8002	60.87
-8.4101	-35.9702	60.85
-8.4505	-36.1144	60.86
-8.528	-36.3524	60.82
-8.5708	-36.6511	60.8
-8.636	-36.8555	60.77
-8.6121	-36.943	60.76
-8.6629	-37.0326	60.78
-8.6782	-37.1083	60.88
-8.6201	-37.122	60.91
-8.5587	-36.9613	60.91
-8.4785	-36.7588	60.84
-8.4862	-36.5012	60.79
-8.4865	-36.2973	60.77
-8.4422	-36.1697	60.76
-8.4028	-35.9962	60.78
-8.3722	-35.8944	60.83
-8.3857	-35.6385	60.86
-8.3357	-35.4509	60.9
-8.2908	-35.2455	60.94
-8.2381	-35.0291	60.91
-8.2682	-34.9192	60.84
-8.3542	-34.8453	60.75
-8.3337	-34.8441	60.81
-8.2788	-34.8624	60.85
-8.2677	-34.8801	60.87
-8.2453	-34.9182	60.92
-8.2645	-34.8737	60.9
-8.176	-34.8144	60.85
-8.1502	-34.8284	60.83
-8.1569	-34.7822	60.78
-8.165	-34.7969	60.78
-8.1651	-34.7524	60.81
-8.2071	-34.741	60.84
-8.2755	-34.6423	60.85
-8.3325	-34.5256	60.86
-8.3576	-34.4158	60.83
-8.3473	-34.2797	60.79
-8.4451	-34.1171	60.77
-8.5184	-33.8568	60.76
-8.5457	-33.6021	60.81
-8.6122	-33.4643	60.87
-8.6741	-33.3686	60.9
-8.7759	-33.2548	60.88
-8.8455	-33.1793	60.83
-8.7752	-33.1899	60.74
-8.8311	-33.1917	60.69
-8.8221	-33.1536	60.73
-8.8251	-33.201	60.88
-8.8014	-33.285	60.96
inclinaison X	inclinaison Y
