# Supplementary material for: Postural Control Can Be Well Maintained by Healthy, Young Adults in Difficult Visual Task, Even in Sway-Referenced Dynamic Conditions
Source: PLoS One. 2016 Oct 13;11(10):e0164400. doi: 10.1371/journal.pone.0164400 (PMC5063355; doi:10.1371/journal.pone.0164400)
Supplement: S2 File — (ZIP) [file pone.0164400.s002.zip › DATA_FRAMIRAL/S02A_FREE_STABLE_I8.xls]

## Sheet: S02_MTT_201504011019
gravite X	gravite Y	Poids
-2.8955	-22.6015	60.83
-2.907	-22.5395	60.86
-2.9154	-22.5216	60.86
-2.9566	-22.4597	60.86
-2.9414	-22.3052	60.85
-2.9799	-22.1367	60.83
-3.0292	-22.0809	60.84
-3.1639	-21.9893	60.87
-3.2308	-21.82	60.87
-3.2615	-21.6422	60.84
-3.3157	-21.4315	60.76
-3.359	-21.216	60.73
-3.3451	-21.0089	60.78
-3.2685	-20.8085	60.85
-3.2233	-20.7135	60.86
-3.0892	-20.5714	60.83
-2.9631	-20.5319	60.79
-2.8567	-20.5427	60.77
-2.7294	-20.5525	60.76
-2.6254	-20.6037	60.77
-2.5322	-20.7308	60.83
-2.4549	-20.8156	60.91
-2.3835	-20.8361	60.95
-2.3137	-20.8727	60.94
-2.2647	-20.8839	60.93
-2.2334	-20.9697	60.87
-2.14	-21.0963	60.8
-2.1306	-21.2896	60.81
-2.069	-21.3521	60.8
-2.0566	-21.2925	60.81
-2.0387	-21.2736	60.86
-2.0266	-21.2305	60.86
-1.9576	-21.0952	60.84
-1.9748	-20.9323	60.84
-1.9505	-20.8554	60.83
-1.9441	-20.7236	60.78
-1.9155	-20.6221	60.79
-1.9105	-20.5893	60.83
-1.9177	-20.535	60.88
-1.8974	-20.3753	60.89
-1.8822	-20.3097	60.85
-1.879	-20.2607	60.82
-1.9006	-20.255	60.78
-1.9419	-20.1995	60.79
-1.9058	-20.1389	60.76
-1.9549	-19.977	60.8
-2.1032	-19.7903	60.83
-2.2181	-19.7183	60.86
-2.2925	-19.5887	60.86
-2.3581	-19.604	60.87
-2.3708	-19.5574	60.87
-2.3709	-19.6008	60.86
-2.4156	-19.6184	60.87
-2.4652	-19.708	60.86
-2.4519	-19.6834	60.89
-2.449	-19.7887	60.84
-2.4163	-19.9661	60.81
-2.4396	-20.122	60.84
-2.4313	-20.3812	60.93
-2.3659	-20.561	60.89
-2.2799	-20.7806	60.85
-2.2921	-21.0278	60.83
-2.2649	-21.2586	60.74
-2.2809	-21.6114	60.71
-2.3232	-21.954	60.76
-2.4059	-22.1741	60.86
-2.4043	-22.3151	60.89
-2.3751	-22.3732	60.89
-2.3918	-22.3873	60.89
-2.4182	-22.2899	60.85
-2.4532	-22.1918	60.8
-2.4791	-22.0368	60.78
-2.525	-21.8903	60.78
-2.5405	-21.8921	60.81
-2.6094	-21.9101	60.84
-2.6543	-21.8827	60.86
-2.6918	-21.8128	60.85
-2.7002	-21.5868	60.87
-2.6904	-21.5216	60.81
-2.6911	-21.397	60.81
-2.7572	-21.3053	60.81
-2.7694	-21.2074	60.82
-2.7985	-21.0704	60.83
-2.7482	-21.0785	60.85
-2.7023	-21.1314	60.86
-2.7032	-21.2203	60.83
-2.6787	-21.1995	60.83
-2.6706	-21.3017	60.81
-2.621	-21.3932	60.81
-2.6373	-21.5663	60.79
-2.6191	-21.828	60.81
-2.5836	-22.0853	60.85
-2.575	-22.2796	60.84
-2.5673	-22.4752	60.8
-2.5373	-22.6079	60.82
-2.5735	-22.7839	60.83
-2.5562	-22.8998	60.84
-2.536	-22.9977	60.81
-2.4851	-23.1412	60.84
-2.4805	-23.2991	60.83
-2.4516	-23.342	60.83
-2.4481	-23.4512	60.8
-2.4678	-23.495	60.82
-2.4781	-23.4317	60.89
-2.5035	-23.2486	60.89
-2.4854	-23.1408	60.83
-2.4078	-23.0917	60.81
-2.3931	-23.0068	60.77
-2.3901	-23.0358	60.73
-2.3638	-23.1589	60.76
-2.3785	-23.1794	60.82
-2.323	-23.1052	60.89
-2.2483	-22.9426	60.93
-2.2413	-22.8439	60.9
-2.2922	-22.7029	60.87
-2.3072	-22.661	60.79
-2.2826	-22.7168	60.78
-2.285	-22.8799	60.81
-2.2634	-23.0828	60.82
-2.2742	-23.2424	60.85
-2.3059	-23.3087	60.88
-2.3482	-23.3418	60.84
-2.3423	-23.2531	60.78
-2.3772	-23.194	60.73
-2.3568	-23.2129	60.72
-2.4121	-23.2457	60.79
-2.4636	-23.2792	60.85
-2.4754	-23.2844	60.86
-2.4795	-23.2565	60.87
-2.5292	-23.194	60.87
-2.5627	-23.0668	60.87
-2.5771	-23.0152	60.82
-2.5733	-23.1396	60.79
-2.5307	-23.277	60.81
-2.5472	-23.3974	60.8
-2.5748	-23.5268	60.82
-2.5583	-23.6593	60.81
-2.5984	-23.775	60.83
-2.5896	-23.8933	60.83
-2.6169	-24.0786	60.85
-2.6168	-24.3347	60.82
-2.5623	-24.5229	60.83
-2.5461	-24.7055	60.8
-2.4676	-24.9936	60.77
-2.3878	-25.1323	60.8
-2.3617	-25.2718	60.82
-2.3329	-25.3	60.82
-2.3202	-25.3814	60.82
-2.3111	-25.3937	60.84
-2.3173	-25.406	60.78
-2.2958	-25.3077	60.82
-2.2157	-25.1929	60.89
-2.2216	-25.155	60.84
-2.2602	-25.1995	60.78
-2.2652	-25.3096	60.74
-2.2124	-25.311	60.71
-2.2198	-25.338	60.73
-2.1768	-25.3127	60.8
-2.1363	-25.2576	60.92
-2.1639	-25.1331	60.98
-2.2199	-24.953	60.92
-2.1702	-24.8282	60.81
-2.1726	-24.7052	60.74
-2.1848	-24.5919	60.76
-2.2283	-24.6801	60.81
-2.2753	-24.6614	60.9
-2.3356	-24.5519	60.96
-2.3455	-24.2888	60.94
-2.333	-23.9554	60.85
-2.2579	-23.6533	60.79
-2.2838	-23.4163	60.78
-2.2758	-23.3102	60.79
-2.3363	-23.2428	60.84
-2.3468	-23.1681	60.91
-2.3728	-23.0014	60.89
-2.3556	-22.8271	60.8
-2.3971	-22.612	60.82
-2.4603	-22.4434	60.8
-2.4904	-22.3514	60.78
-2.5856	-22.331	60.77
-2.6546	-22.4396	60.79
-2.653	-22.4541	60.83
-2.7264	-22.4929	60.85
-2.7465	-22.4569	60.86
-2.7424	-22.3996	60.87
-2.7687	-22.3176	60.84
-2.7954	-22.2701	60.79
-2.7931	-22.2215	60.75
-2.7965	-22.3005	60.76
-2.807	-22.402	60.8
-2.8345	-22.5552	60.82
-2.817	-22.689	60.83
-2.8353	-22.7641	60.88
-2.8622	-22.8268	60.92
-2.7693	-22.7942	60.88
-2.7478	-22.7984	60.79
-2.7077	-22.7793	60.77
-2.659	-22.9048	60.73
-2.5793	-23.0941	60.74
-2.5935	-23.2326	60.79
-2.5661	-23.4129	60.85
-2.511	-23.5049	60.88
-2.449	-23.4484	60.89
-2.4006	-23.3945	60.87
-2.3477	-23.3514	60.86
-2.2947	-23.4375	60.83
-2.241	-23.6599	60.8
-2.2359	-23.8744	60.81
-2.2267	-23.9904	60.82
-2.2018	-23.8821	60.84
-2.2517	-23.7313	60.85
-2.2004	-23.5771	60.79
-2.2425	-23.4167	60.78
-2.2218	-23.2862	60.8
-2.2143	-23.1501	60.8
-2.1772	-23.0638	60.81
-2.1645	-23.0131	60.83
-2.1932	-23.0029	60.83
-2.2349	-22.9343	60.83
-2.2633	-22.8659	60.85
-2.2843	-22.7727	60.85
-2.2161	-22.6214	60.81
-2.2251	-22.4969	60.8
-2.2093	-22.428	60.79
-2.2338	-22.4136	60.79
-2.2458	-22.2752	60.83
-2.2378	-22.1606	60.84
-2.2299	-22.1453	60.83
-2.2877	-22.0684	60.83
-2.2972	-22.0011	60.8
-2.3143	-21.9732	60.78
-2.2845	-22.0444	60.81
-2.2921	-22.0752	60.82
-2.3322	-22.1445	60.85
-2.3647	-22.2126	60.85
-2.4224	-22.2677	60.85
-2.4317	-22.3183	60.81
-2.4154	-22.4296	60.79
-2.3849	-22.5313	60.83
-2.3774	-22.7178	60.91
-2.3607	-22.8942	60.89
-2.3119	-23.043	60.86
-2.338	-23.2166	60.79
-2.3355	-23.4008	60.72
-2.3277	-23.4415	60.7
-2.2682	-23.5268	60.74
-2.2737	-23.6043	60.82
-2.2842	-23.6435	60.87
-2.2878	-23.5899	60.9
-2.2598	-23.5024	60.88
-2.2533	-23.3647	60.84
-2.2628	-23.3569	60.8
-2.2878	-23.3445	60.8
-2.2868	-23.4341	60.82
-2.2838	-23.5912	60.89
-2.2957	-23.6754	60.9
-2.2874	-23.752	60.89
-2.2392	-23.8005	60.84
-2.249	-23.8366	60.79
-2.1923	-23.8238	60.75
-2.2175	-23.9202	60.73
-2.2148	-24.0443	60.8
-2.1429	-24.1604	60.85
-2.146	-24.2923	60.86
-2.1828	-24.4025	60.86
-2.2237	-24.4408	60.86
-2.2165	-24.4162	60.83
-2.2583	-24.4595	60.8
-2.2502	-24.4535	60.8
-2.3529	-24.5223	60.8
-2.4057	-24.5624	60.83
-2.4167	-24.6709	60.85
-2.3709	-24.7467	60.86
-2.3473	-24.7342	60.82
-2.3347	-24.786	60.83
-2.3918	-24.8332	60.84
-2.3475	-24.8313	60.81
-2.3523	-24.8558	60.78
-2.4253	-24.8355	60.82
-2.4827	-24.8205	60.83
-2.3971	-24.7542	60.81
-2.3688	-24.7849	60.79
-2.364	-24.7486	60.82
-2.3608	-24.6787	60.8
-2.3613	-24.6105	60.79
-2.4012	-24.5112	60.84
-2.3537	-24.4915	60.91
-2.2927	-24.478	60.89
-2.2664	-24.386	60.82
-2.2927	-24.3724	60.77
-2.3281	-24.3079	60.71
-2.3612	-24.3724	60.69
-2.4188	-24.4071	60.82
-2.4696	-24.5459	60.88
-2.4715	-24.5581	60.95
-2.4807	-24.7014	60.91
-2.5486	-24.7523	60.84
-2.5914	-24.7981	60.79
-2.633	-24.8329	60.78
-2.7359	-24.9163	60.77
-2.7949	-25.0517	60.83
-2.9079	-25.2406	60.87
-2.9726	-25.4026	60.88
-2.9749	-25.4843	60.92
-3.0185	-25.4891	60.86
-3.0308	-25.4405	60.77
-3.008	-25.4016	60.73
-3.0573	-25.4102	60.74
-3.0874	-25.405	60.8
-3.0755	-25.4358	60.88
-3.1022	-25.3582	60.94
-3.0817	-25.2891	60.94
-3.0596	-25.1823	60.89
-3.0181	-25.0261	60.82
-3.0041	-24.9659	60.77
-2.9705	-24.9635	60.78
-2.9275	-24.8498	60.83
-2.8939	-24.874	60.85
-2.8556	-24.8234	60.88
-2.7916	-24.6725	60.85
-2.7496	-24.495	60.78
-2.7385	-24.2863	60.77
-2.7033	-24.0976	60.74
-2.678	-23.9246	60.77
-2.6819	-23.8468	60.9
-2.7011	-23.7703	60.94
-2.6811	-23.7184	60.93
-2.6797	-23.6697	60.87
-2.6782	-23.6005	60.8
-2.6617	-23.5036	60.81
-2.7157	-23.5189	60.8
-2.7454	-23.5197	60.89
-2.8029	-23.6048	60.99
-2.7995	-23.538	60.98
-2.7727	-23.4222	60.83
-2.7855	-23.2193	60.73
-2.8418	-23.1787	60.67
-2.9149	-23.1739	60.7
-2.974	-23.1666	60.77
-3.0487	-23.2189	60.85
-3.0702	-23.3135	60.92
-3.0118	-23.3413	60.93
-3.0544	-23.2541	60.91
-3.0813	-23.2073	60.86
-3.05	-23.1879	60.82
-3.0564	-23.1425	60.78
-3.0639	-23.1082	60.8
-3.0126	-23.1313	60.84
-2.9692	-23.1196	60.89
-2.9481	-23.0954	60.9
-2.9527	-22.9877	60.9
-2.9184	-22.8476	60.85
-2.889	-22.7106	60.78
-2.8286	-22.4076	60.77
-2.8449	-22.2315	60.79
-2.7897	-21.9428	60.86
-2.7116	-21.5112	60.91
-2.6316	-21.0474	60.89
-2.5934	-20.6397	60.85
-2.5677	-20.3408	60.8
-2.5617	-20.2616	60.75
-2.6055	-20.2582	60.79
-2.6518	-20.2487	60.88
-2.7204	-20.2389	60.92
-2.8072	-20.3381	60.9
-2.8706	-20.3936	60.85
-2.9873	-20.5537	60.8
-3.0914	-20.7807	60.76
-3.1516	-21.0903	60.77
-3.2442	-21.4828	60.78
-3.3064	-21.8878	60.83
-3.3697	-22.1788	60.86
-3.3598	-22.4191	60.87
-3.3774	-22.6732	60.83
-3.449	-22.7959	60.79
-3.486	-22.9827	60.78
-3.5138	-23.2206	60.78
-3.534	-23.4403	60.77
-3.517	-23.555	60.85
-3.434	-23.6642	60.94
-3.408	-23.69	60.88
-3.3535	-23.72	60.81
-3.2918	-23.7285	60.72
-3.2063	-23.7088	60.7
-3.0774	-23.6943	60.72
-2.979	-23.6588	60.8
-2.8816	-23.6461	60.87
-2.7857	-23.5997	60.9
-2.6874	-23.4735	60.9
-2.6192	-23.4116	60.86
-2.5751	-23.3206	60.84
-2.5717	-23.2858	60.82
-2.5309	-23.2474	60.81
-2.4555	-23.335	60.84
-2.4132	-23.3896	60.86
-2.4014	-23.3875	60.85
-2.3407	-23.3467	60.82
-2.3047	-23.2086	60.8
-2.2235	-22.9515	60.79
-2.1795	-22.7893	60.77
-2.1837	-22.6676	60.78
-2.1757	-22.5497	60.79
-2.1713	-22.3614	60.83
-2.1505	-22.2493	60.85
-2.1261	-22.1756	60.85
-2.1591	-22.0465	60.86
-2.1566	-21.9535	60.82
-2.0996	-21.7209	60.83
-2.0311	-21.514	60.8
-2.0558	-21.4233	60.82
-2.0522	-21.356	60.81
-2.0765	-21.3893	60.82
-2.0798	-21.586	60.82
-2.124	-21.7947	60.83
-2.1361	-21.94	60.82
-2.1237	-22.0733	60.8
-2.1444	-22.1478	60.79
-2.1809	-22.3554	60.78
-2.1677	-22.5375	60.78
-2.2234	-22.8316	60.81
-2.2344	-23.0495	60.83
-2.2419	-23.2004	60.83
-2.2452	-23.2561	60.85
-2.267	-23.3816	60.8
-2.3457	-23.4203	60.78
-2.4076	-23.4799	60.77
-2.4668	-23.5375	60.84
-2.4742	-23.5974	60.86
-2.511	-23.6223	60.87
-2.5333	-23.6803	60.81
-2.5108	-23.7484	60.74
-2.5399	-23.8172	60.73
-2.5637	-23.9859	60.73
-2.61	-24.0861	60.81
-2.563	-24.1603	60.85
-2.5209	-24.185	60.87
-2.5127	-24.0968	60.88
-2.4395	-23.9435	60.87
-2.404	-23.8376	60.84
-2.475	-23.7903	60.82
-2.5383	-23.8455	60.77
-2.5655	-23.8545	60.81
-2.5393	-23.8299	60.86
-2.5185	-23.7613	60.87
-2.4164	-23.6626	60.86
-2.3793	-23.5763	60.87
-2.3656	-23.4666	60.8
-2.3803	-23.3852	60.74
-2.4135	-23.4495	60.72
-2.4209	-23.4476	60.75
-2.444	-23.4086	60.8
-2.4341	-23.3612	60.86
-2.4659	-23.3127	60.9
-2.5083	-23.2489	60.87
-2.5832	-23.1945	60.85
-2.5841	-23.2079	60.83
-2.6094	-23.2068	60.81
-2.6259	-23.1832	60.81
-2.642	-23.1748	60.83
-2.6827	-23.2194	60.84
-2.7489	-23.2567	60.82
-2.79	-23.236	60.83
-2.8226	-23.1244	60.85
-2.7819	-23.1095	60.84
-2.7369	-23.1637	60.82
-2.7576	-23.1031	60.83
-2.7501	-22.9787	60.82
-2.7338	-22.8993	60.82
-2.7011	-22.7348	60.84
-2.7148	-22.3846	60.84
-2.7481	-22.0817	60.86
-2.7481	-21.8267	60.89
-2.6277	-21.7286	60.92
-2.5591	-21.6575	60.89
-2.5122	-21.5207	60.84
-2.4524	-21.3832	60.8
-2.4253	-21.2078	60.76
-2.4348	-21.0698	60.74
-2.4796	-21.0168	60.77
-2.441	-21.0517	60.81
-2.435	-21.052	60.86
-2.4095	-21.2063	60.87
-2.462	-21.2069	60.9
-2.4418	-21.1491	60.89
-2.4437	-21.0683	60.85
-2.4441	-21.0146	60.84
-2.5014	-21.0679	60.85
-2.5536	-21.1394	60.88
-2.5949	-21.2793	60.86
-2.7132	-21.4844	60.87
-2.8815	-21.7055	60.86
-2.9929	-21.9609	60.83
-3.018	-22.1834	60.8
-3.0211	-22.4831	60.8
-2.9718	-22.736	60.77
-2.9541	-22.876	60.78
-2.8985	-23.0128	60.82
-2.845	-23.1646	60.8
-2.782	-23.2886	60.82
-2.6909	-23.3515	60.82
-2.6288	-23.4538	60.82
-2.5251	-23.451	60.84
-2.447	-23.4264	60.83
-2.4183	-23.3191	60.84
-2.4351	-23.1777	60.85
-2.3491	-23.0557	60.85
-2.2637	-22.8711	60.84
-2.2569	-22.7803	60.8
-2.2863	-22.7513	60.79
-2.3353	-22.6081	60.82
-2.4145	-22.4812	60.81
-2.4721	-22.3432	60.83
-2.4674	-22.3136	60.85
-2.4141	-22.3091	60.84
-2.32	-22.263	60.83
-2.3038	-22.4001	60.8
-2.2676	-22.4969	60.76
-2.2263	-22.7085	60.73
-2.1653	-22.906	60.82
-2.0724	-23.0487	60.87
-2.0476	-23.1606	60.86
-2.1099	-23.1957	60.84
-2.1077	-23.2348	60.76
-2.0851	-23.2253	60.69
-2.0472	-23.2077	60.72
-2.0706	-23.2865	60.76
-2.0605	-23.3192	60.82
-2.0465	-23.3414	60.88
-1.971	-23.2742	60.94
-1.9353	-23.1329	60.91
-1.9078	-22.8919	60.9
-1.8682	-22.7042	60.86
-1.7922	-22.6038	60.78
-1.7511	-22.5189	60.79
-1.688	-22.5245	60.85
-1.6711	-22.5201	60.87
-1.7001	-22.5002	60.86
-1.684	-22.4554	60.85
-1.6932	-22.3649	60.83
-1.7688	-22.232	60.79
-1.7938	-22.146	60.79
-1.8226	-22.1125	60.8
-1.8342	-22.1512	60.83
-1.8547	-22.0857	60.84
-1.8956	-22.0891	60.85
-1.9747	-22.006	60.84
-2.0789	-21.9743	60.8
-2.1402	-22.0615	60.8
-2.2175	-22.2551	60.81
-2.2775	-22.424	60.85
-2.3294	-22.4813	60.9
-2.4089	-22.547	60.85
-2.5539	-22.6047	60.82
-2.5793	-22.7121	60.79
-2.6612	-22.8299	60.79
-2.7096	-22.9546	60.81
-2.7824	-23.1764	60.82
-2.8596	-23.2433	60.84
-2.9048	-23.3151	60.83
-2.9877	-23.261	60.83
-2.9924	-23.1353	60.83
-2.9474	-23.0073	60.83
-2.9605	-23.0019	60.81
-2.965	-23.0558	60.8
-3.0175	-23.1612	60.82
-3.0221	-23.2947	60.89
-2.9585	-23.3547	60.93
-2.9487	-23.3826	60.86
-2.9603	-23.3404	60.79
-3.009	-23.3201	60.71
-2.9821	-23.3343	60.66
-2.9923	-23.4383	60.7
-3.0197	-23.5766	60.82
-2.9988	-23.7753	60.91
-2.985	-23.9047	60.93
-2.99	-24.0053	60.9
-3.0215	-24.0188	60.83
-3.0737	-24.0397	60.77
-3.0577	-24.0482	60.76
-3.0297	-24.122	60.83
-3.0305	-24.3115	60.89
-3.0647	-24.4854	60.93
-3.1231	-24.6463	60.9
-3.0954	-24.7769	60.86
-3.1031	-24.9032	60.77
-3.1811	-24.9456	60.78
-3.242	-24.9057	60.8
-3.2476	-24.8746	60.86
-3.2794	-24.922	60.88
-3.3255	-25.0171	60.86
-3.4272	-25.1098	60.87
-3.4439	-25.1656	60.87
-3.4487	-25.2021	60.85
-3.4744	-25.2636	60.82
-3.4963	-25.2822	60.8
-3.4961	-25.3885	60.79
-3.4899	-25.5057	60.82
-3.452	-25.5992	60.83
-3.4479	-25.707	60.82
-3.4435	-25.7971	60.82
-3.42	-25.9123	60.79
-3.4128	-25.933	60.77
-3.3874	-25.9776	60.78
-3.3536	-26.0252	60.79
-3.341	-26.0031	60.8
-3.3256	-26.0995	60.85
-3.2231	-26.1165	60.84
-3.1381	-26.1008	60.81
-3.0625	-25.9814	60.75
-2.9932	-25.8738	60.74
-2.9514	-25.7324	60.77
-2.864	-25.6427	60.9
-2.7978	-25.5461	60.92
-2.692	-25.4286	60.9
-2.6579	-25.2905	60.84
-2.6147	-25.129	60.79
-2.6202	-24.9851	60.77
-2.5912	-24.925	60.78
-2.5556	-24.918	60.86
-2.6198	-24.8745	60.91
-2.533	-24.6445	60.95
-2.4368	-24.4461	60.89
-2.3498	-24.246	60.81
-2.3656	-24.0934	60.72
-2.3337	-23.9274	60.7
-2.3352	-23.8115	60.8
-2.3743	-23.7375	60.88
-2.3651	-23.6713	60.92
-2.4201	-23.5177	60.89
-2.4754	-23.3548	60.86
-2.52	-23.2292	60.77
-2.5508	-23.1453	60.73
-2.5372	-23.2251	60.75
-2.5912	-23.2505	60.85
-2.6438	-23.2471	60.88
-2.6445	-23.2197	60.87
-2.7112	-23.2474	60.84
-2.7177	-23.2987	60.77
-2.7466	-23.3176	60.77
-2.7907	-23.4792	60.79
-2.8249	-23.6632	60.84
-2.8633	-23.7981	60.9
-2.8887	-23.8942	60.87
-2.9572	-23.9914	60.8
-2.9579	-24.0644	60.77
-2.9617	-24.2047	60.77
-2.9715	-24.4586	60.81
-2.9809	-24.6653	60.86
-2.9918	-24.806	60.88
-3.0343	-24.8727	60.84
-3.0151	-25.0683	60.79
-2.9402	-25.2286	60.79
-2.9146	-25.4534	60.79
-2.8679	-25.6446	60.8
-2.8642	-25.8698	60.87
-2.8378	-25.9528	60.91
-2.7827	-25.9854	60.84
-2.7141	-26.0492	60.79
-2.7147	-26.126	60.77
-2.729	-26.1746	60.72
-2.7809	-26.2408	60.75
-2.815	-26.2687	60.83
-2.8762	-26.1457	60.85
-2.8714	-25.9908	60.89
-2.8798	-25.8492	60.89
-2.8603	-25.7326	60.88
-2.8749	-25.6124	60.84
-2.8696	-25.4108	60.78
-2.9186	-25.269	60.81
-2.918	-25.1896	60.83
-2.869	-24.9892	60.84
-2.8243	-24.7667	60.85
-2.7633	-24.6208	60.84
-2.6996	-24.5902	60.79
-2.7336	-24.5656	60.76
-2.7371	-24.5792	60.78
-2.757	-24.6607	60.79
-2.777	-24.7509	60.79
-2.7836	-24.7019	60.84
-2.8082	-24.5574	60.86
-2.7819	-24.46	60.8
-2.7864	-24.2696	60.81
-2.7956	-24.1597	60.8
-2.7875	-24.2038	60.79
-2.857	-24.3792	60.79
-2.8835	-24.5884	60.83
-2.8704	-24.7703	60.83
-2.8861	-24.8826	60.84
-2.9074	-24.8629	60.82
-2.9673	-24.8022	60.78
-2.9642	-24.6615	60.76
-2.9069	-24.5967	60.76
-2.8641	-24.5155	60.8
-2.802	-24.6061	60.8
-2.7966	-24.6468	60.83
-2.7903	-24.7175	60.88
-2.8028	-24.7306	60.87
-2.8333	-24.5923	60.85
-2.897	-24.3857	60.82
-2.9361	-24.1997	60.79
-3.0186	-24.0568	60.9
-3.1601	-23.8926	60.88
-3.2763	-23.7497	60.87
-3.1791	-23.6253	60.85
-3.0891	-23.5991	60.74
-3.0323	-23.5809	60.72
-3.0685	-23.642	60.74
-3.0603	-23.7947	60.81
-3.0651	-23.9332	60.88
-3.0396	-24.0606	60.89
-3.0651	-24.1216	60.87
-3.1369	-24.1181	60.83
-3.237	-24.1666	60.79
-3.2626	-24.1658	60.78
-3.2658	-24.2387	60.79
-3.2592	-24.2714	60.84
-3.2697	-24.2594	60.88
-3.2165	-24.2051	60.88
-3.2228	-24.0076	60.85
-3.2086	-23.8585	60.81
-3.2382	-23.7678	60.8
-3.3218	-23.5806	60.8
-3.3796	-23.3887	60.81
-3.4086	-23.2014	60.82
-3.488	-22.9363	60.82
-3.5142	-22.6785	60.81
-3.5469	-22.5462	60.83
-3.6501	-22.3438	60.84
-3.7712	-22.2043	60.82
-3.8878	-22.0814	60.81
-3.9411	-21.9534	60.82
-3.9941	-21.7965	60.84
-3.9956	-21.7064	60.82
-3.9907	-21.6677	60.84
-3.9414	-21.7297	60.83
-3.8672	-21.8448	60.83
-3.7921	-21.9231	60.84
-3.7588	-22.0472	60.83
-3.6966	-22.0908	60.84
-3.6759	-22.1483	60.83
-3.6145	-22.3085	60.81
-3.5934	-22.5843	60.8
-3.5639	-22.8369	60.8
-3.4697	-22.9884	60.77
-3.399	-23.1383	60.77
-3.3499	-23.4472	60.82
-3.3139	-23.5768	60.87
-3.2184	-23.5243	60.81
-3.1656	-23.4812	60.79
-3.0566	-23.5223	60.74
-2.9712	-23.5466	60.7
-2.9333	-23.5049	60.73
-2.8832	-23.5414	60.84
-2.8438	-23.4342	60.91
-2.7734	-23.3222	60.93
-2.748	-23.121	60.97
-2.7053	-22.9461	60.92
-2.6837	-22.8302	60.85
-2.678	-22.8645	60.78
-2.7322	-22.9589	60.75
-2.7621	-23.1452	60.81
-2.826	-23.2444	60.86
-2.8498	-23.2012	60.88
-2.8961	-23.1835	60.86
-2.9443	-23.1134	60.8
-2.9026	-23.0193	60.72
-2.8752	-23.0337	60.68
-2.8919	-23.1285	60.77
-2.9869	-23.239	60.95
-3.049	-23.1987	61.04
-2.9361	-23.0798	61
-2.917	-22.9113	60.88
-2.9154	-22.7875	60.73
-2.9102	-22.6802	60.67
-2.8998	-22.6951	60.72
-2.8635	-22.7149	60.8
-2.8815	-22.8109	60.85
-2.8705	-22.8736	60.91
-2.9076	-22.8395	60.91
-2.8938	-22.8213	60.85
-2.8525	-22.7673	60.75
-2.825	-22.7494	60.72
-2.8	-22.6617	60.74
-2.8101	-22.687	60.79
-2.8692	-22.7068	60.86
-2.8609	-22.6834	60.86
-2.8966	-22.6616	60.8
-2.9119	-22.6969	60.72
-2.946	-22.7334	60.69
-2.9929	-22.6146	60.86
-3.0582	-22.7112	61.06
-3.1022	-22.5893	61.19
-3.1712	-22.4748	61.03
-3.1984	-22.2628	60.81
-3.1808	-22.0817	60.67
-3.1841	-21.9382	60.61
-3.2058	-21.89	60.69
-3.2206	-21.9327	60.81
-3.2758	-21.9584	60.95
-3.2778	-22.007	60.99
-3.23	-21.9846	60.96
-3.164	-22.0478	60.86
-3.1601	-22.1559	60.76
-3.1148	-22.1488	60.76
-3.074	-22.353	60.82
-2.9636	-22.5377	60.88
-2.9338	-22.6906	60.89
-2.9037	-22.7527	60.92
-2.868	-22.7848	60.88
-2.8905	-22.7981	60.83
-2.8922	-22.8104	60.79
-2.8841	-22.8809	60.78
-2.8289	-23.0055	60.81
-2.746	-23.1331	60.81
-2.6827	-23.1694	60.84
-2.7194	-23.2269	60.84
-2.6295	-23.1502	60.83
-2.6014	-23.1038	60.82
-2.4941	-23.0959	60.82
-2.3506	-23.0855	60.8
-2.2797	-23.1505	60.82
-2.2212	-23.2667	60.83
-2.2783	-23.4933	60.82
-2.2433	-23.6699	60.86
-2.252	-23.8337	60.82
-2.235	-24.0314	60.81
-2.2513	-24.1345	60.81
-2.3248	-24.1288	60.83
-2.3537	-24.286	60.81
-2.3733	-24.4767	60.82
-2.3799	-24.5959	60.85
-2.4296	-24.6071	60.84
-2.4178	-24.7436	60.81
-2.4416	-24.7589	60.84
-2.4938	-24.6168	60.89
-2.527	-24.4722	60.9
-2.5445	-24.2153	60.9
-2.5554	-24.1479	60.83
-2.5547	-24.1253	60.74
-2.5845	-24.1551	60.71
-2.6188	-24.2004	60.78
-2.6653	-24.1527	60.87
-2.7183	-24.0103	60.9
-2.7384	-23.8622	60.93
-2.7273	-23.7273	60.91
-2.7347	-23.6456	60.83
-2.7779	-23.5725	60.79
-2.7882	-23.5848	60.73
-2.8317	-23.6823	60.77
-2.8616	-23.803	60.84
-2.8682	-23.7869	60.88
-2.848	-23.7941	60.87
-2.8372	-23.8176	60.83
-2.8221	-23.781	60.8
-2.7939	-23.7996	60.78
-2.7813	-23.7748	60.78
-2.7771	-23.7352	60.79
-2.8422	-23.7799	60.81
-2.8737	-23.634	60.86
-2.9198	-23.552	60.85
-2.9615	-23.46	60.84
-3.0242	-23.3982	60.83
-3.0581	-23.3293	60.81
-3.1279	-23.3453	60.82
-3.246	-23.3179	60.85
-3.3421	-23.332	60.82
-3.4129	-23.4059	60.8
-3.4606	-23.5956	60.82
-3.4516	-23.7936	60.82
-3.5707	-24.0007	60.81
-3.7271	-24.1972	60.8
-3.8177	-24.3529	60.8
-3.7925	-24.492	60.79
-3.7293	-24.6362	60.81
-3.7565	-24.827	60.82
-3.8167	-25.0027	60.84
-3.8406	-25.2566	60.84
-3.8986	-25.3505	60.82
-3.9151	-25.374	60.82
-4.0234	-25.3754	60.87
-4.0837	-25.3798	60.9
-4.1403	-25.3358	60.85
-4.2545	-25.2855	60.8
-4.3071	-25.2636	60.76
-4.3619	-25.2204	60.68
-4.3918	-25.1235	60.73
-4.4377	-25.0858	60.79
-4.413	-25.0562	60.85
-4.4029	-25.0716	60.88
-4.3773	-25.0927	60.89
-4.266	-25.0008	60.84
-4.1403	-24.9464	60.81
-4.046	-24.9809	60.8
-3.8926	-25.0222	60.81
-3.7094	-25.1128	60.83
-3.5877	-25.1926	60.87
-3.5353	-25.2059	60.85
-3.458	-25.2105	60.83
-3.3313	-25.2244	60.8
-3.2744	-25.1241	60.8
-3.2903	-25.0033	60.82
-3.358	-24.9401	60.79
-3.4093	-24.9481	60.83
-3.4195	-24.918	60.88
-3.4535	-24.9232	60.86
-3.3953	-24.7765	60.88
-3.4106	-24.6702	60.83
-3.388	-24.6103	60.79
-3.4282	-24.4749	60.82
-3.4668	-24.4103	60.8
-3.4629	-24.3616	60.8
-3.4993	-24.3985	60.81
-3.5564	-24.4162	60.82
-3.5477	-24.4283	60.83
-3.5779	-24.3963	60.8
-3.5874	-24.4398	60.78
-3.6282	-24.4516	60.78
-3.6642	-24.5507	60.8
-3.7158	-24.7622	60.82
-3.7469	-24.9014	60.84
-3.8204	-24.969	60.85
-3.8423	-24.9934	60.82
-3.9261	-25.0484	60.8
-3.8944	-25.0924	60.77
-3.8703	-25.1514	60.76
-3.8234	-25.1597	60.78
-3.8236	-25.2036	60.92
-3.8828	-25.2464	61.04
-3.8971	-25.1797	60.93
-3.8839	-25.0225	60.82
-3.8664	-24.8987	60.7
-3.868	-24.7942	60.6
-3.8627	-24.7666	60.63
-3.8828	-24.7837	60.78
-3.8879	-24.797	60.9
-3.9388	-24.8582	60.95
-3.9836	-24.7768	60.89
-4.0189	-24.6719	60.79
-3.9993	-24.6077	60.7
-4.0247	-24.6575	60.69
-4.0501	-24.7935	60.81
-4.1396	-25.0879	61.01
-4.184	-25.3331	61.07
-4.2856	-25.3909	60.96
-4.3245	-25.3839	60.8
-4.3655	-25.3167	60.68
-4.3388	-25.2201	60.65
-4.3405	-25.1894	60.76
-4.3663	-25.2118	60.87
-4.3375	-25.2396	60.93
-4.2904	-25.2011	60.89
-4.2943	-24.9816	60.85
-4.2498	-24.7618	60.78
-4.191	-24.5143	60.75
-4.1521	-24.3693	60.79
-4.1392	-24.3424	60.86
-4.1169	-24.339	60.89
-4.1148	-24.3218	60.86
-4.1058	-24.1947	60.81
-4.1327	-24.1667	60.78
-4.1633	-24.0283	60.76
-4.1295	-23.9435	60.78
-4.1357	-23.9683	60.81
-4.2033	-24.0366	60.91
-4.2282	-24.1872	60.97
-4.2769	-24.3314	60.97
-4.3504	-24.4335	60.9
-4.4307	-24.4836	60.87
-4.4466	-24.5512	60.81
-4.428	-24.6936	60.77
-4.4448	-24.8647	60.82
-4.4636	-24.9257	60.84
-4.4952	-25.079	60.92
-4.5188	-25.0644	60.93
-4.4747	-25.0897	60.85
-4.4622	-25.1746	60.73
-4.47	-25.2431	60.67
-4.4603	-25.2228	60.69
-4.4092	-25.194	60.72
-4.3074	-25.1775	60.82
-4.1577	-25.2259	60.91
-3.9465	-25.3177	60.92
-3.8412	-25.4419	60.88
-3.7624	-25.5414	60.89
-3.6902	-25.5681	60.85
-3.627	-25.6093	60.8
-3.517	-25.6172	60.77
-3.4517	-25.6583	60.83
-3.4356	-25.6465	60.83
-3.4923	-25.6375	60.85
-3.5256	-25.5865	60.93
-3.4917	-25.5285	60.87
-3.4412	-25.4587	60.81
-3.4087	-25.3968	60.81
-3.3926	-25.3082	60.81
-3.3641	-25.2035	60.81
-3.339	-25.0888	60.83
-3.3087	-25.038	60.86
-3.2872	-24.9222	60.89
-3.2679	-24.8642	60.87
-3.3318	-24.9085	60.82
-3.2618	-25.0638	60.81
-3.2874	-25.1755	60.78
-3.2164	-25.2575	60.79
-3.1817	-25.226	60.83
-3.2304	-25.161	60.85
-3.284	-25.1886	60.85
-3.3239	-25.2153	60.87
-3.3446	-25.2048	60.87
-3.3997	-25.2171	60.84
-3.4264	-25.1719	60.8
-3.3765	-25.1459	60.81
-3.3019	-25.12	60.82
-3.3093	-25.1203	60.84
-3.2555	-25.1105	60.85
-3.1011	-25.0964	60.89
-2.7702	-25.1172	60.93
-2.6439	-25.1985	60.89
-2.5632	-25.163	60.85
-2.6166	-25.1965	60.85
-2.7533	-25.2615	60.82
-2.7866	-25.2965	60.81
-2.9041	-25.2742	60.76
-3.0421	-25.2295	60.72
-3.195	-25.2801	60.72
-3.3493	-25.3802	60.76
-3.5112	-25.5305	60.81
-3.6734	-25.7276	60.84
-3.799	-25.8525	60.87
-3.8776	-25.9998	60.93
-3.9483	-26.0626	60.91
-4.0379	-26.1577	60.85
-4.1722	-26.2926	60.8
-4.1588	-26.4271	60.81
-4.1761	-26.641	60.85
-4.2404	-26.7674	60.87
-4.2117	-26.9258	60.86
-4.2537	-27.0763	60.83
-4.1479	-27.175	60.81
-4.103	-27.1326	60.8
-4.078	-27.1002	60.81
-4.0895	-27.0511	60.83
-4.1389	-27.0389	60.83
-4.1206	-26.9914	60.86
-4.1406	-26.9069	60.87
-4.1566	-26.8033	60.89
-4.2516	-26.7096	60.89
-4.241	-26.5991	60.87
-4.2673	-26.4838	60.85
-4.3175	-26.4658	60.84
-4.3264	-26.516	60.83
-4.347	-26.6	60.82
-4.3372	-26.7123	60.84
-4.2794	-26.7689	60.84
-4.2857	-26.8682	60.8
-4.2837	-26.9004	60.83
-4.3127	-26.9667	60.82
-4.2122	-27.0441	60.84
-4.1709	-26.9823	60.85
-4.0921	-26.8601	60.86
-4.0533	-26.8283	60.82
-3.9961	-26.7401	60.82
-3.9063	-26.5782	60.82
-3.7959	-26.4978	60.81
-3.7771	-26.3546	60.79
-3.7486	-26.2883	60.78
-3.7149	-26.2192	60.88
-3.659	-26.2389	60.92
-3.534	-26.1379	60.88
-3.4885	-26.1292	60.8
-3.4322	-26.1502	60.77
-3.3804	-26.2556	60.73
-3.3082	-26.299	60.77
-3.2229	-26.3469	60.82
-3.2072	-26.4075	60.89
-3.1676	-26.48	60.94
-3.163	-26.5139	60.95
-3.1245	-26.5321	60.89
-3.0566	-26.5816	60.83
-3.0371	-26.6158	60.81
-3.0167	-26.7003	60.79
-3.0443	-26.7103	60.82
-3.0663	-26.6742	60.89
-3.1121	-26.6134	60.88
-3.1432	-26.4967	60.84
-3.2041	-26.3604	60.78
-3.2731	-26.1942	60.73
-3.3715	-26.022	60.76
-3.4037	-25.8947	60.79
-3.4751	-25.6702	60.86
-3.5831	-25.4858	60.94
-3.6762	-25.328	60.97
-3.7436	-25.1327	60.96
-3.8864	-25.0452	60.84
-3.8909	-25.0317	60.77
-3.9309	-25.0791	60.71
-3.9373	-25.192	60.74
-4.0044	-25.2353	60.79
-4.0367	-25.3205	60.86
-4.1301	-25.3835	60.88
-4.1938	-25.5258	60.84
-4.2833	-25.6028	60.78
-4.3451	-25.7436	60.71
-4.3059	-25.7457	60.75
-4.2399	-25.7335	60.81
-4.1938	-25.7316	60.89
-4.1305	-25.6866	60.92
-4.0858	-25.6411	60.91
-4.0618	-25.5563	60.84
-4.0112	-25.4896	60.79
-3.93	-25.3304	60.78
-3.8861	-25.2311	60.83
-3.8393	-25.1713	60.94
-3.7929	-25.0322	60.97
-3.6756	-24.9484	60.94
-3.5605	-24.7657	60.79
-3.5052	-24.584	60.68
-3.4872	-24.389	60.64
-3.479	-24.3742	60.64
-3.3865	-24.3742	60.76
-3.3631	-24.4671	60.89
-3.2386	-24.5246	60.91
-3.1554	-24.5788	60.92
-3.0822	-24.564	60.9
-3.1133	-24.5431	60.85
-3.1306	-24.6162	60.83
-3.082	-24.7634	60.8
-3.0295	-25.0367	60.84
-3.0312	-25.2987	60.87
-2.9894	-25.4673	60.87
-3.0547	-25.5348	60.88
-3.085	-25.4943	60.85
-3.1045	-25.4962	60.78
-3.0646	-25.5138	60.75
-3.0717	-25.5762	60.77
-3.0582	-25.584	60.79
-3.0314	-25.5523	60.85
-3.0306	-25.5289	60.87
-3.015	-25.4757	60.85
-3.0038	-25.3677	60.83
-3.0095	-25.3095	60.8
-2.9888	-25.1813	60.81
-3.0547	-25.1101	60.82
-3.0326	-25.1772	60.85
-3.0727	-25.2865	60.87
-3.0603	-25.3677	60.86
-3.0362	-25.4119	60.84
-3.0415	-25.4543	60.81
-3.1124	-25.3073	60.81
-3.1702	-25.2655	60.81
-3.2037	-25.2739	60.79
-3.2243	-25.3816	60.79
-3.2176	-25.4931	60.83
-3.2745	-25.5932	60.84
-3.2998	-25.6756	60.82
-3.3005	-25.6784	60.81
-3.3004	-25.6577	60.81
-3.388	-25.7322	60.78
-3.3795	-25.7766	60.78
-3.3888	-25.9114	60.84
-3.3927	-26.0387	60.91
-3.332	-26.0406	60.89
-3.2863	-26.0554	60.81
-3.2764	-26.0744	60.76
-3.2207	-26.0244	60.72
-3.1933	-25.9342	60.69
-3.1701	-25.8061	60.76
-3.1344	-25.7064	60.83
-3.0413	-25.575	60.9
-3.0241	-25.4633	60.93
-3.038	-25.3581	60.9
-3.0606	-25.1847	60.87
-3.0634	-24.983	60.82
-3.0781	-24.8504	60.78
-3.1465	-24.8463	60.82
-3.1655	-24.993	60.84
-3.1922	-25.1662	60.88
-3.1458	-25.3305	60.89
-3.1714	-25.4893	60.85
-3.1235	-25.5659	60.81
-3.1874	-25.5457	60.77
-3.225	-25.4493	60.77
-3.2868	-25.4828	60.77
-3.2712	-25.6123	60.82
-3.2232	-25.6501	60.88
-3.2068	-25.7092	60.87
-3.2481	-25.644	60.87
-3.2997	-25.5634	60.83
-3.3294	-25.4316	60.83
-3.3828	-25.3029	60.84
-3.3377	-25.2162	60.84
-3.3333	-25.1057	60.86
-3.2959	-25.0103	60.87
-3.3261	-24.9491	60.85
-3.3425	-24.9018	60.86
-3.4327	-24.6973	60.8
-3.4939	-24.5571	60.82
-3.4989	-24.5138	60.81
-3.4804	-24.5829	60.84
-3.4802	-24.6773	60.84
-3.4668	-24.815	60.85
-3.5044	-24.8691	60.83
-3.4875	-24.9814	60.83
-3.4546	-25.0937	60.82
-3.376	-25.1874	60.82
-3.3762	-25.3319	60.8
-3.3441	-25.4943	60.77
-3.3329	-25.6192	60.82
-3.3628	-25.7849	60.87
-3.421	-25.8197	60.86
-3.4542	-25.849	60.85
-3.3788	-25.9511	60.79
-3.3817	-26.004	60.72
-3.4565	-26.027	60.71
-3.4669	-26.0759	60.74
-3.5019	-26.1571	60.78
-3.5963	-26.192	60.87
-3.7126	-26.2547	60.92
-3.7856	-26.2954	60.93
-3.6923	-26.395	60.9
-3.6359	-26.4752	60.87
-3.6613	-26.5182	60.78
-3.6157	-26.6856	60.77
-3.5163	-26.9828	60.84
-3.4151	-27.1397	60.87
-3.392	-27.3681	60.9
-3.3309	-27.5093	60.88
-3.2673	-27.7061	60.81
-3.2492	-27.9016	60.74
-3.2774	-27.9648	60.75
-3.2889	-28.0724	60.76
-3.3811	-28.1694	60.81
-3.4652	-28.2546	60.85
-3.5713	-28.4338	60.86
-3.5954	-28.4243	60.87
-3.5807	-28.4671	60.83
-3.5741	-28.4475	60.8
-3.5617	-28.4165	60.8
-3.5979	-28.3459	60.83
-3.6458	-28.3209	60.86
-3.6699	-28.273	60.87
-3.6741	-28.316	60.87
-3.6823	-28.304	60.87
-3.685	-28.3738	60.81
-3.6918	-28.3858	60.76
-3.7433	-28.3214	60.73
-3.7332	-28.3174	60.77
-3.6457	-28.2597	60.79
-3.651	-28.1069	60.85
-3.736	-28.036	60.89
-3.8137	-27.9804	60.9
-3.8904	-27.8627	60.86
-3.9263	-27.7365	60.82
-3.8902	-27.487	60.82
-3.9035	-27.2254	60.82
-3.9669	-27.0558	60.88
-4.0534	-26.9097	60.96
-4.089	-26.6501	60.93
-4.1658	-26.43	60.83
-4.2328	-26.2359	60.76
-4.3049	-26.0309	60.68
-4.3672	-25.8987	60.68
-4.4713	-25.8154	60.74
-4.6173	-25.7545	60.84
-4.7076	-25.6851	60.9
-4.7262	-25.5894	60.94
-4.7135	-25.591	60.94
-4.7251	-25.5963	60.89
-4.7656	-25.5969	60.85
-4.8113	-25.6875	60.78
-4.8411	-25.7645	60.82
-4.7595	-25.763	60.92
-4.7106	-25.7663	60.91
-4.6449	-25.8169	60.91
-4.5542	-25.8806	60.85
-4.4363	-25.9371	60.76
-4.3508	-26.0486	60.73
-4.2403	-26.1885	60.78
-4.2224	-26.3661	60.79
-4.2099	-26.5936	60.84
-4.1455	-26.87	60.86
-4.0412	-27.141	60.87
-3.9079	-27.4311	60.8
-3.8511	-27.6154	60.78
-3.9039	-27.8591	60.77
-3.8351	-27.9826	60.81
-3.8186	-28.1449	60.87
-3.8121	-28.0831	60.92
-3.8374	-27.9797	60.92
-3.856	-27.7972	60.89
-3.8297	-27.6373	60.86
-3.7751	-27.3639	60.9
-3.7062	-27.1239	60.9
-3.6884	-26.9548	60.86
-3.6017	-26.7264	60.88
-3.4882	-26.5886	60.85
-3.3774	-26.4964	60.85
-3.4098	-26.3219	60.88
-3.4394	-26.0663	60.88
-3.3507	-25.8985	60.86
-3.3287	-25.8688	60.81
-3.3368	-25.984	60.8
-3.3057	-26.1336	60.83
-3.3133	-26.2827	60.92
-3.2887	-26.4187	60.91
-3.2491	-26.4456	60.87
-3.2362	-26.4015	60.8
-3.1653	-26.4111	60.72
-3.1249	-26.4825	60.7
-3.1126	-26.5237	60.78
-3.0314	-26.5108	60.85
-3.0079	-26.4886	60.92
-3.0263	-26.3041	60.99
-3.0727	-26.0252	60.99
-3.0353	-25.742	60.93
-3.0973	-25.5252	60.85
-3.2438	-25.3715	60.81
-3.3625	-25.39	60.83
-3.4267	-25.4136	60.86
-3.5411	-25.5546	60.87
-3.5683	-25.6684	60.89
-3.5321	-25.6876	60.87
-3.5422	-25.699	60.83
-3.5195	-25.7077	60.8
-3.5727	-25.7738	60.8
-3.608	-25.8668	60.82
-3.6843	-25.9654	60.85
-3.7192	-25.9668	60.89
-3.6948	-26.0083	60.88
-3.6844	-26.0658	60.85
-3.6902	-26.1292	60.81
-3.7037	-26.1305	60.79
-3.6616	-26.0392	60.81
-3.6468	-25.8698	60.87
-3.6337	-25.6915	60.9
-3.5593	-25.5624	60.91
-3.4573	-25.5202	60.9
-3.45	-25.4935	60.88
-3.456	-25.4059	60.85
-3.4802	-25.3587	60.87
-3.459	-25.3959	60.88
-3.4124	-25.5013	60.89
-3.4001	-25.4704	60.89
-3.4247	-25.4588	60.81
-3.3836	-25.3676	60.82
-3.4002	-25.2405	60.83
-3.4	-25.1816	60.84
-3.3824	-25.1527	60.86
-3.3822	-25.1203	60.87
-3.3942	-25.0982	60.88
-3.4104	-25.1572	60.88
-3.4676	-25.1687	60.88
-3.4821	-25.1634	60.84
-3.5481	-25.154	60.76
-3.5336	-25.1475	60.72
-3.4739	-25.0924	60.69
-3.4168	-25.0838	60.75
-3.4364	-25.1329	60.85
-3.4829	-25.2279	60.9
-3.5129	-25.4261	60.95
-3.572	-25.6109	60.9
-3.5803	-25.7347	60.89
-3.7069	-25.8809	60.82
-3.7327	-26.0165	60.79
-3.7976	-26.1609	60.8
-3.896	-26.441	60.79
-3.9921	-26.7179	60.82
-4.0409	-26.8661	60.89
-4.1285	-26.8709	60.94
-4.1477	-26.7413	60.9
-4.0709	-26.6213	60.82
-4.0714	-26.49	60.75
-4.142	-26.3549	60.75
-4.155	-26.1788	60.76
-4.1303	-26.0624	60.83
-4.1112	-26.0096	60.88
-4.117	-25.7974	60.93
-4.1338	-25.7096	60.86
-4.1905	-25.6807	60.81
-4.1363	-25.6598	60.76
-4.1247	-25.7913	60.74
-4.1067	-25.9957	60.75
-4.1308	-26.2174	60.74
-4.0835	-26.3184	60.7
-4.0989	-26.3597	60.72
-4.1137	-26.3639	60.81
-4.1099	-26.3535	60.94
-4.0564	-26.454	61
-3.981	-26.6007	60.95
-4.0276	-26.6717	60.85
-4.0263	-26.6843	60.74
-4.1054	-26.7119	60.72
-4.1809	-26.7983	60.76
-4.2468	-26.8371	60.83
-4.1994	-26.8535	60.86
-4.1376	-26.8997	60.86
-4.1148	-26.9438	60.76
-4.095	-27.0729	60.73
-4.0156	-27.1646	60.88
-3.9803	-27.2385	60.99
-3.8943	-27.1227	60.99
-3.8988	-27.0617	60.92
-3.8863	-26.8905	60.79
-3.812	-26.7946	60.65
-3.768	-26.7521	60.63
-3.716	-26.7886	60.74
-3.7178	-26.8446	60.93
-3.632	-26.712	61.01
-3.6097	-26.509	60.98
-3.5073	-26.1677	60.92
-3.3625	-25.8802	60.79
-3.3247	-25.6286	60.74
-3.2706	-25.5213	60.75
-3.3166	-25.513	60.83
-3.2896	-25.5964	60.87
-3.2809	-25.6585	60.87
-3.2282	-25.7664	60.85
-3.2467	-25.8309	60.8
-3.2647	-25.9104	60.76
-3.3096	-26.0416	60.76
-3.3498	-26.2129	60.77
-3.385	-26.4389	60.79
-3.4057	-26.6424	60.85
-3.4335	-26.6908	60.87
-3.4141	-26.5389	60.86
-3.3842	-26.3856	60.81
-3.434	-26.1725	60.82
-3.4598	-25.9772	60.81
-3.4898	-25.9281	60.79
-3.4864	-25.9108	60.86
-3.4972	-25.998	60.89
-3.5319	-25.9857	60.85
-3.5904	-25.9114	60.84
-3.6379	-25.7173	60.82
-3.6892	-25.5777	60.79
-3.6688	-25.4641	60.8
-3.7102	-25.4461	60.79
-3.7664	-25.5759	60.81
-3.8069	-25.6319	60.82
-3.7948	-25.722	60.81
-3.8244	-25.6965	60.8
-3.8579	-25.6962	60.79
-3.9288	-25.8173	60.84
-3.9168	-25.8778	60.83
-3.8633	-25.8325	60.83
-3.8826	-25.9491	60.85
-3.8741	-26.0585	60.84
-3.897	-26.1483	60.8
-3.8798	-26.243	60.8
-3.8588	-26.2979	60.8
-3.9109	-26.3448	60.75
-3.8562	-26.3408	60.77
-3.7883	-26.2762	60.81
-3.7453	-26.2736	60.85
-3.718	-26.1764	60.9
-3.7104	-26.0437	60.9
-3.6872	-25.8785	60.88
-3.6983	-25.8013	60.84
-3.6712	-25.7465	60.81
-3.6396	-25.7111	60.79
-3.6252	-25.7219	60.82
-3.5981	-25.7874	60.86
-3.5855	-25.9012	60.86
-3.5491	-25.8763	60.85
-3.4804	-25.819	60.82
-3.4775	-25.8292	60.8
-3.5308	-25.8953	60.8
-3.5882	-25.9924	60.8
-3.5955	-26.0811	60.81
-3.5744	-26.0503	60.82
-3.5947	-25.9128	60.84
-3.5874	-25.774	60.83
-3.599	-25.6338	60.86
-3.5983	-25.5514	60.88
-3.6022	-25.5263	60.88
-3.6212	-25.5197	60.83
-3.5771	-25.5566	60.81
-3.6357	-25.6328	60.79
-3.6677	-25.6475	60.8
-3.6795	-25.6431	60.81
-3.7189	-25.6668	60.85
-3.7806	-25.6353	60.85
-3.772	-25.6591	60.85
-3.7206	-25.7875	60.81
-3.6752	-25.8957	60.8
-3.6658	-26.0555	60.81
-3.652	-26.1133	60.83
-3.6801	-26.1028	60.85
-3.6839	-26.0658	60.85
-3.65	-26.0662	60.87
-3.6154	-26.1209	60.82
-3.6319	-26.1562	60.82
-3.5881	-26.2733	60.78
-3.5431	-26.3032	60.85
-3.497	-26.243	60.87
-3.4907	-26.0362	60.85
-3.5253	-26.0152	60.82
-3.5654	-25.9895	60.76
-3.5254	-25.9808	60.74
-3.4756	-25.9516	60.75
-3.4436	-25.9064	60.81
-3.4886	-25.8987	60.82
-3.4377	-25.7635	60.86
-3.4118	-25.5693	60.9
-3.4425	-25.3695	60.88
-3.4678	-25.2895	60.87
-3.4984	-25.2843	60.84
-3.5113	-25.3888	60.82
-3.5091	-25.4897	60.85
-3.4908	-25.5405	60.89
-3.5492	-25.4809	60.88
-3.6259	-25.3468	60.84
-3.6606	-25.2841	60.81
-3.7185	-25.3574	60.8
-3.7156	-25.4058	60.77
-3.7941	-25.5485	60.76
-3.8511	-25.7344	60.76
-3.9018	-25.9428	60.8
-3.907	-26.0346	60.85
-3.9155	-26.129	60.83
-3.9722	-26.1286	60.85
-3.9853	-26.2068	60.83
-3.9476	-26.3947	60.83
-3.9594	-26.6207	60.82
-3.9361	-26.8614	60.85
-3.9505	-27.0613	60.8
-3.9187	-27.1239	60.78
-3.8659	-27.0964	60.77
inclinaison X	inclinaison Y
