# Supplementary material for: Postural Control Can Be Well Maintained by Healthy, Young Adults in Difficult Visual Task, Even in Sway-Referenced Dynamic Conditions
Source: PLoS One. 2016 Oct 13;11(10):e0164400. doi: 10.1371/journal.pone.0164400 (PMC5063355; doi:10.1371/journal.pone.0164400)
Supplement: S2 File — (ZIP) [file pone.0164400.s002.zip › DATA_FRAMIRAL/S02A_FREE_STABLE_I9.xls]

## Sheet: S02_MTT_201504011019
gravite X	gravite Y	Poids
2.8199	-14.9449	60.8
2.7923	-15.1516	60.79
2.82	-15.3848	60.83
2.8423	-15.4982	60.89
2.8363	-15.3803	60.91
2.8022	-15.3055	60.85
2.7586	-15.2107	60.81
2.6968	-15.1188	60.8
2.6469	-15.1168	60.81
2.6065	-15.0826	60.87
2.5486	-15.0253	60.96
2.5034	-14.9666	60.95
2.4019	-14.7791	60.91
2.3244	-14.4796	60.87
2.3348	-14.2054	60.79
2.2649	-13.9646	60.77
2.1996	-13.7501	60.83
2.1204	-13.5659	60.83
2.0928	-13.3181	60.88
2.118	-13.1562	60.85
2.0881	-12.9428	60.86
2.0421	-12.8332	60.86
1.9935	-12.7495	60.83
2.0139	-12.701	60.83
2.1084	-12.7226	60.84
2.1625	-12.7034	60.83
2.237	-12.793	60.83
2.296	-12.9566	60.9
2.4142	-13.0218	60.93
2.5855	-12.9676	60.88
2.7262	-12.7733	60.85
2.8628	-12.6371	60.75
2.9445	-12.5236	60.68
3.0911	-12.536	60.72
3.1973	-12.6336	60.82
3.2497	-12.7016	60.91
3.2952	-12.6417	60.97
3.4002	-12.5266	60.99
3.5703	-12.3447	60.95
3.6837	-12.1465	60.85
3.8316	-11.9988	60.79
3.8205	-11.9544	60.82
3.8156	-11.9227	60.83
3.8567	-11.8641	60.89
3.8698	-11.7709	60.93
3.87	-11.7015	60.92
3.9097	-11.5057	60.88
3.8979	-11.2885	60.8
3.8469	-11.2355	60.76
3.8025	-11.2792	60.81
3.6936	-11.3958	60.84
3.6515	-11.5261	60.92
3.619	-11.7072	60.93
3.5964	-11.8011	60.9
3.4727	-11.8408	60.84
3.4451	-11.9546	60.83
3.3743	-11.9703	60.84
3.3379	-11.8911	60.83
3.2836	-11.9218	60.84
3.2485	-11.9299	60.88
3.205	-11.924	60.85
3.1954	-11.8094	60.86
3.1945	-11.6632	60.87
3.1491	-11.4752	60.85
3.124	-11.3267	60.85
3.0206	-11.1998	60.85
2.9527	-11.0609	60.87
2.9692	-10.98	60.87
2.9964	-10.7878	60.88
3.0048	-10.5493	60.86
2.9918	-10.2198	60.85
2.9517	-9.9829	60.89
2.9061	-9.7536	60.88
2.8828	-9.6651	60.85
2.7563	-9.6382	60.82
2.7018	-9.7685	60.77
2.6746	-9.9391	60.75
2.5971	-10.0799	60.83
2.5172	-10.2435	60.87
2.4487	-10.3996	60.94
2.4153	-10.5226	60.96
2.3766	-10.6295	60.92
2.3496	-10.6687	60.88
2.3391	-10.7378	60.85
2.3609	-10.7055	60.82
2.3891	-10.8136	60.84
2.4078	-10.8472	60.89
2.3689	-10.8587	60.93
2.3058	-10.7652	60.95
2.2279	-10.4985	60.92
2.2687	-10.1929	60.9
2.3402	-9.9046	60.84
2.374	-9.6427	60.8
2.4436	-9.4906	60.8
2.4899	-9.3124	60.85
2.5372	-9.1924	60.88
2.5068	-9.1032	60.91
2.4483	-8.9753	60.91
2.4115	-8.8211	60.9
2.437	-8.7464	60.87
2.4705	-8.6856	60.86
2.4801	-8.6928	60.83
2.4624	-8.7484	60.86
2.4245	-8.7973	60.88
2.3889	-8.8044	60.94
2.4196	-8.8612	60.9
2.3613	-8.9739	60.84
2.3496	-9.1342	60.84
2.301	-9.2468	60.83
2.2231	-9.4607	60.84
2.16	-9.5517	60.88
2.144	-9.7183	60.88
2.1493	-9.8363	60.87
2.2005	-10.0225	60.84
2.148	-10.1803	60.83
2.1581	-10.4141	60.91
2.1324	-10.6044	60.95
2.1424	-10.7209	60.92
2.1953	-10.8961	60.85
2.2495	-10.9989	60.75
2.3049	-11.0424	60.72
2.317	-11.2396	60.74
2.3466	-11.3702	60.83
2.3335	-11.4177	60.94
2.4174	-11.3726	60.99
2.5743	-11.3101	60.97
2.6851	-11.3311	60.89
2.7618	-11.3585	60.85
2.7665	-11.2098	60.83
2.7644	-11.1146	60.86
2.7872	-11.0244	60.89
2.7858	-10.8839	60.9
2.7948	-10.7121	60.95
2.84	-10.3743	60.93
2.8696	-10.013	60.81
2.8087	-9.6983	60.77
2.7627	-9.4824	60.77
2.6744	-9.3261	60.79
2.622	-9.3212	60.84
2.6239	-9.3924	60.89
2.6095	-9.5113	60.94
2.5709	-9.5959	60.9
2.524	-9.7868	60.86
2.5183	-9.9085	60.82
2.5312	-10.0428	60.82
2.5319	-10.1628	60.82
2.4985	-10.3671	60.84
2.4352	-10.3948	60.88
2.4009	-10.4597	60.91
2.4394	-10.4833	60.88
2.427	-10.4461	60.88
2.3982	-10.4351	60.88
2.3444	-10.3382	60.88
2.2866	-10.2602	60.87
2.2209	-10.2278	60.86
2.196	-10.1202	60.86
2.1918	-9.9951	60.85
2.2368	-9.844	60.84
2.2403	-9.7316	60.85
2.2015	-9.5713	60.87
2.1823	-9.4739	60.93
2.1731	-9.3497	60.94
2.1742	-9.2212	60.9
2.2088	-9.1383	60.86
2.275	-9.1118	60.75
2.3054	-9.2126	60.73
2.3783	-9.3856	60.77
2.3934	-9.5912	60.82
2.4151	-9.8905	60.91
2.4752	-10.1611	60.97
2.4297	-10.3141	60.99
2.4207	-10.3361	60.92
2.3714	-10.4457	60.84
2.3332	-10.5219	60.78
2.2999	-10.6897	60.8
2.2446	-10.8885	60.86
2.1671	-11.014	60.95
2.1274	-11.04	61.01
2.1308	-11.0316	60.93
2.0771	-10.992	60.83
2.0722	-11.0017	60.75
2.0937	-10.9797	60.73
2.072	-11.1182	60.77
2.123	-11.2144	60.84
2.0825	-11.2696	60.93
2.0781	-11.261	60.93
2.0749	-11.1512	60.9
2.1244	-10.9509	60.88
2.1581	-10.7081	60.84
2.211	-10.4383	60.83
2.1915	-10.3024	60.89
2.199	-10.2523	60.9
2.088	-10.2008	60.89
2.0476	-10.2438	60.87
2.0618	-10.3094	60.84
2.0911	-10.2929	60.82
2.1243	-10.2829	60.82
2.1399	-10.3128	60.84
2.1175	-10.3465	60.89
2.0959	-10.3093	60.91
2.0351	-10.2466	60.88
2.045	-10.2236	60.84
2.029	-10.2143	60.82
2.0043	-10.2472	60.83
1.9932	-10.3537	60.91
2.0073	-10.4543	60.98
2.0707	-10.4757	60.94
2.0962	-10.4946	60.82
2.1197	-10.5536	60.76
2.1234	-10.7701	60.69
2.1482	-11.086	60.72
2.1652	-11.4238	60.84
2.1254	-11.7125	60.93
2.0879	-11.8889	60.96
2.1621	-11.9965	60.96
2.188	-12.0053	60.93
2.2513	-11.8511	60.89
2.1667	-11.7927	60.84
2.1128	-11.7472	60.84
2.0538	-11.7519	60.87
2.041	-11.7829	60.88
1.9954	-11.7921	60.89
1.9755	-11.8316	60.88
1.9265	-11.7347	60.86
1.906	-11.5299	60.84
1.9048	-11.3311	60.85
1.9292	-11.055	60.83
1.9397	-10.8202	60.85
1.9351	-10.6095	60.84
1.9411	-10.4394	60.88
1.9487	-10.25	60.88
1.9085	-10.1696	60.84
1.8991	-10.0623	60.86
1.9573	-9.9951	60.84
1.9534	-9.9556	60.83
1.9731	-9.912	60.85
1.9481	-9.9656	60.86
1.9704	-10.0528	60.83
2.0121	-10.2199	60.84
2.0898	-10.453	60.87
2.1521	-10.6937	60.88
2.1214	-10.9185	60.85
2.0431	-11.1376	60.87
2.1009	-11.2885	60.88
2.1483	-11.4589	60.85
2.1873	-11.6794	60.82
2.1505	-11.9181	60.84
2.0823	-12.0686	60.81
2.0399	-12.1656	60.85
1.9663	-12.2361	60.94
1.9589	-12.2616	60.93
1.8956	-12.1788	60.85
1.9177	-12.1201	60.81
1.9041	-12.1049	60.73
1.8645	-12.1673	60.7
1.7992	-12.2414	60.79
1.7351	-12.2843	60.86
1.6584	-12.2589	60.93
1.6081	-12.2283	60.95
1.6592	-12.2414	60.91
1.6518	-12.126	60.87
1.629	-12.0669	60.81
1.6495	-11.9603	60.8
1.6361	-12.0023	60.83
1.6214	-11.9897	60.9
1.6354	-12.1076	60.87
1.6385	-12.095	60.89
1.6461	-11.9899	60.9
1.6029	-11.9096	60.83
1.5664	-11.6903	60.78
1.5647	-11.4476	60.81
1.5051	-11.1749	60.83
1.4915	-10.9457	60.84
1.5233	-10.8236	60.86
1.5679	-10.6487	60.86
1.5217	-10.5165	60.87
1.5214	-10.3726	60.86
1.5455	-10.2746	60.87
1.5798	-10.1901	60.82
1.6226	-10.2667	60.78
1.7247	-10.3767	60.82
1.7684	-10.4611	60.88
1.839	-10.5192	60.87
1.8442	-10.5712	60.84
1.9021	-10.5362	60.83
1.9024	-10.519	60.82
2.0017	-10.4843	60.81
2.05	-10.3921	60.83
2.0783	-10.3792	60.84
2.0477	-10.2917	60.88
2.142	-10.1879	60.88
2.1416	-10.0658	60.87
2.1397	-9.9927	60.82
2.1099	-10.0333	60.84
2.1078	-10.0623	60.9
2.1159	-10.0361	60.9
2.0438	-9.9917	60.84
2.0244	-10.0697	60.82
2.0449	-10.1767	60.73
1.9974	-10.412	60.71
1.9761	-10.7099	60.75
2.0043	-11.0192	60.8
2.0314	-11.2683	60.87
2.0318	-11.5591	60.89
2.0614	-11.837	60.89
2.106	-12.1229	60.84
2.1153	-12.3799	60.84
2.0183	-12.6917	60.82
1.9991	-13.0417	60.82
2.0075	-13.2945	60.85
1.8914	-13.428	60.88
1.8204	-13.5279	60.92
1.8051	-13.5634	60.89
1.7243	-13.5024	60.84
1.6436	-13.4576	60.78
1.591	-13.4855	60.76
1.5906	-13.5668	60.78
1.6185	-13.7387	60.83
1.6803	-13.8703	60.84
1.6975	-14.154	60.86
1.6732	-14.3384	60.86
1.6153	-14.3034	60.87
1.5158	-14.1974	60.87
1.5037	-14.0578	60.85
1.5084	-13.9561	60.82
1.5052	-13.8969	60.78
1.5247	-13.948	60.82
1.4453	-14.0198	60.87
1.4355	-13.9942	60.92
1.4592	-13.8861	60.93
1.4604	-13.7567	60.88
1.4823	-13.5734	60.81
1.4664	-13.5084	60.79
1.4537	-13.5606	60.8
1.4439	-13.5717	60.86
1.4541	-13.4602	60.91
1.3872	-13.246	60.92
1.3324	-12.9405	60.92
1.3065	-12.6095	60.92
1.27	-12.3775	60.86
1.3194	-12.0547	60.82
1.4003	-11.8354	60.84
1.4858	-11.5682	60.84
1.5246	-11.4318	60.77
1.496	-11.3638	60.75
1.4593	-11.4317	60.75
1.4371	-11.5135	60.81
1.4635	-11.5222	60.89
1.5065	-11.5207	60.96
1.5552	-11.4229	60.97
1.6218	-11.2928	60.93
1.6777	-11.2284	60.85
1.7413	-11.1569	60.79
1.7533	-11.21	60.81
1.7441	-11.2861	60.84
1.7958	-11.2556	60.89
1.8189	-11.2484	60.93
1.9218	-11.1472	60.92
1.9857	-11.0175	60.85
2.087	-10.9215	60.79
2.1664	-10.9262	60.76
2.189	-10.9694	60.82
2.1911	-11.0131	60.87
2.1482	-11.0683	60.91
2.1275	-11.0345	60.91
2.1286	-11.0097	60.88
2.1502	-10.9113	60.85
2.1049	-10.8522	60.84
2.0797	-10.8246	60.85
2.0209	-10.7795	60.87
1.9663	-10.7123	60.9
1.9332	-10.6859	60.9
1.9176	-10.6162	60.87
1.878	-10.5897	60.82
1.7906	-10.5051	60.84
1.7479	-10.3736	60.87
1.7014	-10.1855	60.88
1.6133	-9.9802	60.9
1.5562	-9.7591	60.86
1.5239	-9.6339	60.82
1.5444	-9.6484	60.83
1.6188	-9.7117	60.83
1.6685	-9.8195	60.83
1.7443	-10.051	60.93
1.7597	-10.1563	60.97
1.8119	-10.1687	60.89
1.8354	-10.2318	60.82
1.8792	-10.3015	60.76
1.9805	-10.3993	60.71
2.0001	-10.5419	60.76
2.0658	-10.6389	60.87
2.1383	-10.6735	60.91
2.1767	-10.6121	60.97
2.1594	-10.4696	60.98
2.1271	-10.2629	60.94
2.0817	-10.2004	60.84
2.0581	-10.1018	60.81
1.9258	-10.1033	60.82
1.8868	-10.0697	60.86
1.8691	-10.0172	60.89
1.8361	-9.9508	60.88
1.7556	-9.787	60.93
1.6955	-9.6471	60.87
1.704	-9.4285	60.83
1.7024	-9.1913	60.85
1.6519	-8.9707	60.86
1.6186	-8.8482	60.85
1.6425	-8.8891	60.88
1.663	-8.9768	60.89
1.7046	-9.0924	60.89
1.7558	-9.2278	60.86
1.8228	-9.4485	60.86
1.8782	-9.7015	60.83
1.9629	-10.0629	60.81
2.013	-10.4141	60.83
2.0214	-10.6826	60.85
2.0378	-10.8254	60.87
2.0462	-10.8699	60.87
2.0545	-10.797	60.86
2.1612	-10.6824	60.86
2.2352	-10.6018	60.85
2.2751	-10.5495	60.88
2.1955	-10.4708	60.9
2.1616	-10.2983	60.91
2.1653	-10.1575	60.91
2.1964	-10.0265	60.84
2.1354	-9.9075	60.81
2.1107	-9.8707	60.81
2.0709	-9.8169	60.87
2.0347	-9.772	60.94
2.0138	-9.5761	60.93
1.983	-9.3818	60.86
1.9233	-9.2458	60.79
1.9087	-9.1127	60.73
1.9075	-9.0057	60.75
1.9584	-8.9671	60.82
2.0514	-9.061	60.87
2.0655	-9.0865	60.93
2.0734	-9.1073	60.94
2.1932	-9.2124	60.94
2.1797	-9.2623	60.87
2.2063	-9.4081	60.84
2.2494	-9.5689	60.81
2.2446	-9.7504	60.85
2.2282	-10.052	60.87
2.232	-10.2525	60.9
2.1924	-10.3572	60.87
2.14	-10.3607	60.85
2.1032	-10.2628	60.83
1.9929	-10.0898	60.79
1.9301	-9.9791	60.8
1.8253	-9.9166	60.84
1.7287	-9.901	60.89
1.719	-9.8215	60.92
1.6391	-9.6531	60.95
1.6304	-9.483	60.94
1.6774	-9.3584	60.88
1.7119	-9.3577	60.83
1.7134	-9.4955	60.81
1.7566	-9.7972	60.79
1.8098	-10.0305	60.82
1.8223	-10.3386	60.85
1.7608	-10.5991	60.88
1.6959	-10.7129	60.86
1.6648	-10.8385	60.82
1.6576	-10.9459	60.8
1.6297	-10.9831	60.78
1.6565	-10.9548	60.84
1.5897	-10.9793	60.87
1.4909	-11.1212	60.88
1.4956	-11.179	60.87
1.4846	-11.237	60.84
1.4772	-11.4095	60.83
1.5887	-11.4771	60.83
1.6939	-11.6284	60.9
1.7512	-11.7038	60.92
1.7436	-11.7542	60.91
1.7403	-11.7472	60.89
1.7971	-11.7602	60.8
1.8367	-11.7463	60.73
1.8204	-11.8023	60.73
1.7983	-11.9707	60.79
1.8416	-12.165	60.86
1.9048	-12.2909	60.95
1.8799	-12.3918	60.96
1.9263	-12.3981	60.93
1.9488	-12.3491	60.88
1.9133	-12.2868	60.83
1.8207	-12.3192	60.78
1.7581	-12.4646	60.82
1.6988	-12.6231	60.88
1.7635	-12.7009	60.92
1.763	-12.6254	60.93
1.7098	-12.4668	60.9
1.6703	-12.3007	60.83
1.6542	-12.1494	60.8
1.6054	-12.153	60.78
1.5393	-12.1776	60.79
1.5372	-12.2236	60.86
1.5404	-12.3713	60.91
1.4787	-12.4692	60.92
1.4383	-12.5242	60.9
1.4278	-12.5607	60.85
1.4669	-12.6537	60.79
1.4183	-12.7203	60.77
1.376	-12.8007	60.82
1.3866	-12.8185	60.88
1.5051	-12.8824	60.92
1.5788	-12.9063	60.93
1.6178	-12.9287	60.87
1.5773	-12.8963	60.85
1.5117	-12.9302	60.84
1.4963	-12.9621	60.82
1.4847	-13.0614	60.8
1.4675	-13.2092	60.85
1.4144	-13.3827	60.85
1.3823	-13.5041	60.84
1.4304	-13.6475	60.9
1.4754	-13.7725	60.93
1.5713	-13.897	60.9
1.52	-13.9656	60.84
1.533	-13.9414	60.82
1.5796	-13.8659	60.77
1.6909	-13.8081	60.77
1.6902	-13.8547	60.79
1.6511	-13.8167	60.85
1.6827	-13.8127	60.88
1.686	-13.6952	60.89
1.6987	-13.6827	60.88
1.7157	-13.6313	60.86
1.6845	-13.5507	60.8
1.6686	-13.5321	60.79
1.6219	-13.4872	60.82
1.5743	-13.3935	60.87
1.5315	-13.1617	60.9
1.5477	-12.9605	60.88
1.5686	-12.8173	60.85
1.5993	-12.6971	60.78
1.6329	-12.6239	60.76
1.6571	-12.5848	60.77
1.6813	-12.6949	60.8
1.7273	-12.9172	60.81
1.8041	-13.11	60.87
1.7926	-13.3331	60.87
1.7939	-13.6278	60.86
1.7623	-13.9008	60.86
1.7513	-14.1963	60.85
1.8555	-14.4003	60.84
1.9134	-14.5474	60.85
1.9434	-14.6999	60.84
1.9237	-14.9593	60.84
1.9231	-15.1519	60.88
1.8902	-15.2504	60.89
1.8214	-15.2937	60.86
1.6731	-15.296	60.86
1.5286	-15.1953	60.86
1.4713	-15.0896	60.83
1.4177	-15.0884	60.83
1.3219	-15.044	60.86
1.2645	-15.0206	60.85
1.2562	-15.0057	60.85
1.2618	-15.0248	60.8
1.2568	-15.0502	60.83
1.2587	-15.0246	60.91
1.3118	-14.9715	60.92
1.3545	-14.9619	60.86
1.3607	-14.971	60.79
1.3417	-14.9586	60.74
1.3006	-15.0276	60.74
1.3536	-15.1062	60.77
1.3231	-15.2664	60.85
1.3508	-15.4119	60.91
1.3629	-15.4423	60.92
1.3757	-15.4105	60.9
1.3839	-15.1325	60.87
1.4255	-14.8726	60.82
1.4211	-14.5667	60.79
1.3874	-14.3075	60.78
1.3523	-14.1182	60.82
1.4084	-14.0352	60.86
1.346	-13.9286	60.87
1.3412	-13.8555	60.88
1.4113	-13.766	60.87
1.5229	-13.6716	60.84
1.4616	-13.6056	60.82
1.4167	-13.5645	60.8
1.4032	-13.4883	60.83
1.3975	-13.3433	60.86
1.405	-13.2878	60.88
1.3834	-13.2118	60.9
1.3054	-13.0863	60.88
1.264	-12.8961	60.86
1.1948	-12.8473	60.82
1.2323	-12.9306	60.82
1.2825	-12.9831	60.8
1.2987	-13.035	60.82
1.2804	-13.0368	60.88
1.275	-13.0027	60.92
1.3118	-12.9181	60.92
1.384	-12.8391	60.83
1.4434	-12.8973	60.78
1.5438	-12.9975	60.75
1.6111	-13.0247	60.84
1.6126	-13.1221	60.93
1.7162	-13.2105	60.92
1.8037	-13.3118	60.9
1.9093	-13.3924	60.84
1.9161	-13.494	60.78
1.9355	-13.6593	60.83
1.9711	-13.7898	60.88
2.0123	-13.9105	60.89
1.9896	-13.9244	60.84
1.9793	-13.9573	60.79
1.9362	-13.9734	60.74
1.9544	-14.1944	60.72
1.8986	-14.4514	60.8
1.8932	-14.6914	60.86
1.8653	-14.9153	60.96
1.7428	-15.0237	61.07
1.7811	-15.0691	61.03
1.8271	-15.1618	60.91
1.8432	-15.3015	60.83
1.8823	-15.3688	60.78
1.8041	-15.5618	60.8
1.7268	-15.848	60.92
1.6999	-15.9552	60.99
1.6235	-16.0105	60.95
1.5801	-15.966	60.89
1.6035	-15.7478	60.78
1.6201	-15.3937	60.73
1.499	-15.0636	60.74
1.4127	-14.8107	60.83
1.3555	-14.6205	60.92
1.3362	-14.3034	60.98
1.2994	-13.9266	60.91
1.3125	-13.6497	60.85
1.3453	-13.3343	60.81
1.3196	-13.168	60.82
1.3101	-13.0286	60.85
1.3042	-12.9983	60.91
1.3333	-13.1197	60.91
1.3473	-13.2578	60.88
1.3704	-13.4747	60.82
1.3884	-13.6589	60.79
1.3645	-13.8566	60.79
1.3514	-13.9601	60.83
1.2972	-14.0022	60.86
1.2841	-13.9275	60.88
1.3173	-13.85	60.86
1.3004	-13.6916	60.85
1.2797	-13.5386	60.83
1.3117	-13.4057	60.84
1.3104	-13.4251	60.89
1.3623	-13.3748	60.94
1.3721	-13.2446	60.87
1.3274	-13.1106	60.83
1.2903	-12.9507	60.81
1.3324	-12.8157	60.76
1.3944	-12.7655	60.75
1.4536	-12.7748	60.84
1.4647	-12.9193	60.9
1.6	-13.0008	60.92
1.6953	-13.0959	60.91
1.7614	-13.1193	60.91
1.8048	-13.1756	60.86
1.9494	-13.5106	60.77
1.9179	-13.46	60.83
1.9178	-13.5938	60.85
1.9452	-13.6633	60.89
1.9251	-13.7676	60.89
1.9037	-13.7226	60.91
1.915	-13.4882	60.91
1.8038	-13.1631	60.88
1.7335	-12.8117	60.85
1.6424	-12.4806	60.82
1.5949	-12.1842	60.85
1.5805	-11.951	60.89
1.5849	-11.7923	60.86
1.5269	-11.7245	60.86
1.4734	-11.8045	60.87
1.363	-11.9028	60.86
1.3507	-12.0228	60.87
1.3105	-12.1303	60.85
1.2808	-12.2084	60.89
1.2519	-12.2291	60.9
1.2531	-12.2405	60.86
1.2954	-12.2738	60.82
1.3009	-12.4169	60.8
1.3056	-12.5911	60.8
1.3225	-12.7498	60.81
1.4005	-12.8359	60.83
1.4085	-12.9686	60.85
1.4487	-12.9187	60.88
1.4524	-12.8869	60.89
1.4479	-12.7757	60.89
1.4566	-12.6297	60.86
1.4938	-12.5693	60.84
1.4803	-12.631	60.89
1.4084	-12.6585	60.95
1.3559	-12.628	60.92
1.3827	-12.6238	60.85
1.3927	-12.5371	60.78
1.3696	-12.402	60.7
1.2498	-12.3788	60.7
1.2356	-12.3375	60.76
1.2117	-12.3151	60.88
1.1898	-12.3345	60.93
1.2089	-12.3427	60.98
1.2674	-12.3384	60.95
1.2861	-12.3352	60.87
1.2337	-12.3321	60.83
1.1761	-12.3614	60.83
1.1875	-12.4269	60.88
1.2032	-12.5589	60.92
1.241	-12.7128	60.92
1.2884	-12.847	60.86
1.274	-13.0281	60.81
1.2793	-13.0475	60.77
1.2503	-13.1261	60.79
1.2486	-13.1643	60.86
1.2892	-13.276	60.89
1.3592	-13.3384	60.9
1.3771	-13.4496	60.87
1.3452	-13.4601	60.83
1.3254	-13.5742	60.82
1.3255	-13.6766	60.83
1.2969	-13.9132	60.86
1.3251	-13.9955	60.89
1.3705	-14.0213	60.89
1.4502	-14.1408	60.86
1.5056	-14.27	60.82
1.5559	-14.4714	60.82
1.7345	-14.681	60.8
1.8103	-15.0475	60.8
1.8313	-15.3369	60.82
1.7394	-15.6469	60.89
1.8258	-15.8718	60.91
1.8371	-16.0441	60.85
1.9249	-16.1005	60.82
1.9382	-16.143	60.8
1.9093	-16.1567	60.81
1.8846	-16.1714	60.81
1.7748	-16.2398	60.88
1.6482	-16.3141	60.98
1.4872	-16.3182	61.01
1.3796	-16.306	60.89
1.3092	-16.2443	60.75
1.3001	-16.2261	60.64
1.213	-16.3018	60.66
1.1676	-16.3096	60.82
1.1485	-16.4712	60.94
1.0896	-16.5463	61.01
0.954	-16.507	61
0.8769	-16.4036	60.93
0.8666	-16.3214	60.82
0.9002	-16.2319	60.78
0.8336	-16.1898	60.8
0.7776	-16.1141	60.9
0.7227	-16.0361	60.96
0.702	-15.8859	60.93
0.6889	-15.686	60.93
0.7215	-15.4693	60.9
0.6845	-15.2546	60.85
0.6634	-15.0642	60.84
0.6459	-14.8845	60.86
0.6073	-14.6563	60.89
0.5483	-14.4059	60.91
0.5605	-14.2452	60.88
0.5438	-14.1115	60.86
0.6719	-14.0749	60.83
0.7182	-14.1812	60.81
0.7422	-14.1702	60.84
0.8985	-14.2688	60.87
0.9812	-14.3765	60.87
1.0971	-14.5436	60.88
1.206	-14.7863	60.85
1.2853	-14.9969	60.84
1.3808	-15.252	60.85
1.4359	-15.4741	60.83
1.5074	-15.6948	60.81
1.5443	-15.8126	60.83
1.5005	-15.7027	60.9
1.5574	-15.6289	60.91
1.5775	-15.5278	60.91
1.6067	-15.455	60.89
1.7199	-15.3896	60.83
1.7604	-15.2547	60.83
1.7584	-15.2709	60.89
1.7516	-15.2532	60.96
1.8139	-15.2036	60.94
1.8203	-15.1306	60.87
1.8276	-15.0922	60.78
1.8338	-15.0255	60.72
1.9033	-15.0433	60.74
1.9391	-15.2174	60.79
1.8949	-15.3846	60.88
1.8889	-15.4672	60.94
1.9129	-15.4015	60.95
1.885	-15.3596	60.93
1.866	-15.3079	60.88
1.8637	-15.2826	60.83
1.7689	-15.2565	60.83
1.6749	-15.2405	60.92
1.5325	-15.139	60.98
1.522	-15.1054	60.92
1.6117	-15.3096	60.85
1.6631	-15.3482	60.8
1.6883	-15.4061	60.79
1.7746	-15.666	60.83
1.7974	-15.8168	60.9
1.8526	-16.0455	60.88
1.8532	-16.2774	60.89
1.8081	-16.3289	60.89
1.7586	-16.2628	60.88
1.709	-16.2542	60.88
1.6563	-16.2633	60.86
1.5776	-16.2847	60.88
1.557	-16.2377	60.87
1.5988	-16.3041	60.86
1.6358	-16.3331	60.87
1.6145	-16.3021	60.88
1.5899	-16.2593	60.88
1.5653	-16.1951	60.86
1.5868	-16.2493	60.84
1.5502	-16.3027	60.84
1.5707	-16.3381	60.84
1.566	-16.3845	60.87
1.5289	-16.3555	60.86
1.4784	-16.1803	60.88
1.4687	-16.0283	60.9
1.3986	-15.9152	60.89
1.3992	-15.7578	60.85
1.4322	-15.7185	60.85
1.4473	-15.8561	60.91
1.4172	-15.907	60.96
1.4147	-15.8872	60.9
1.3659	-15.8379	60.87
1.3433	-15.7253	60.79
1.2863	-15.6198	60.75
1.2637	-15.4402	60.79
1.267	-15.4557	60.82
1.2068	-15.4331	60.91
1.1844	-15.338	60.97
1.1635	-15.2236	60.96
1.2259	-15.1296	60.92
1.2094	-14.9535	60.9
1.169	-14.8231	60.85
1.1726	-14.7432	60.85
1.2586	-14.7431	60.87
1.2538	-14.6616	60.89
1.2905	-14.587	60.89
1.2986	-14.4997	60.88
1.274	-14.3742	60.86
1.2414	-14.3194	60.84
1.2624	-14.2823	60.82
1.2289	-14.2856	60.84
1.2904	-14.3777	60.86
1.3153	-14.4652	60.87
1.3266	-14.5586	60.92
1.293	-14.5931	60.94
1.2689	-14.6076	60.93
1.2246	-14.6046	60.89
1.1874	-14.6069	60.9
1.2075	-14.5849	60.91
1.2205	-14.612	60.89
1.2376	-14.5922	60.86
1.2721	-14.6763	60.82
1.293	-14.7728	60.83
1.2109	-14.8942	60.83
1.1393	-15.0164	60.91
1.1515	-15.1192	60.93
1.1646	-15.2583	60.93
1.1906	-15.3887	60.9
1.2701	-15.5335	60.87
1.288	-15.6888	60.84
1.2642	-15.8338	60.83
1.2141	-15.9103	60.86
1.0937	-15.9753	60.91
1.0394	-15.9883	60.95
1.0924	-15.963	60.96
1.1176	-15.9898	60.94
1.153	-15.9801	60.85
1.122	-16.0058	60.78
1.1017	-16.1416	60.79
1.0859	-16.2916	60.78
1.0156	-16.3394	60.8
0.9738	-16.4075	60.84
0.8667	-16.51	60.85
0.8419	-16.6016	60.87
0.8367	-16.6599	60.93
0.8272	-16.8132	61.03
0.8383	-16.9119	61.1
0.8763	-16.9146	61.05
0.9687	-16.8134	60.95
1.0821	-16.7278	60.84
1.1231	-16.6933	60.84
1.1628	-16.5543	60.88
1.2107	-16.5368	60.93
1.2479	-16.4954	60.92
1.2812	-16.4632	60.9
1.3767	-16.3521	60.86
1.4143	-16.209	60.82
1.5204	-15.9378	60.82
1.5333	-16.0212	60.82
1.5345	-16.0894	60.91
1.4348	-16.1932	60.96
1.48	-16.3189	60.97
1.4654	-16.4595	60.93
1.4395	-16.5233	60.85
1.3917	-16.641	60.81
1.3047	-16.8228	60.85
1.1141	-16.9463	60.91
0.9833	-17.1055	60.9
0.9141	-17.1953	60.88
0.8491	-17.216	60.85
0.9001	-17.3696	60.8
0.9131	-17.5582	60.81
0.892	-17.7964	60.87
0.9037	-18.0227	60.94
1.0118	-18.3276	60.94
1.079	-18.5169	60.92
1.1673	-18.6482	60.87
1.1643	-18.7463	60.84
1.2267	-18.8631	60.84
1.2546	-19.0315	60.9
1.3484	-19.0881	60.93
1.4313	-19.0655	60.91
1.4354	-18.8721	60.89
1.4078	-18.622	60.81
1.4009	-18.4955	60.75
1.453	-18.42	60.79
1.5368	-18.3315	60.87
1.5916	-18.1753	60.93
1.6996	-17.9386	60.99
1.8795	-17.731	61
1.9712	-17.5892	60.95
1.9939	-17.5023	60.89
2.0606	-17.4248	60.86
2.0599	-17.2207	60.86
2.0953	-17.1088	60.89
2.0606	-16.9233	60.91
2.0801	-16.8513	60.93
2.0781	-16.9407	60.89
2.0829	-16.9454	60.87
2.1184	-16.9361	60.81
2.0897	-16.9697	60.81
2.0347	-17.0035	60.85
1.9424	-16.9883	60.89
1.9133	-16.9788	60.89
1.8823	-16.9376	60.84
1.9574	-16.9915	60.82
1.9704	-17.1046	60.82
1.9983	-17.1852	60.85
2.1326	-17.3823	60.91
2.1617	-17.6131	60.92
2.1642	-17.6679	60.96
2.223	-17.7629	60.94
2.2632	-17.8411	60.88
2.295	-18.0012	60.83
2.2846	-18.0862	60.79
2.2178	-18.193	60.82
2.2073	-18.2	60.87
2.1734	-18.1969	60.89
2.202	-18.1993	60.9
2.1287	-18.226	60.88
2.0216	-18.1745	60.88
1.952	-18.2098	60.87
1.9082	-18.2386	60.84
1.8705	-18.2333	60.85
1.8387	-18.2542	60.93
1.8332	-18.2367	60.97
1.8228	-18.1682	60.91
1.7744	-18.1283	60.88
1.772	-18.1202	60.83
1.7667	-18.0308	60.74
1.7419	-17.8927	60.72
1.7263	-17.7956	60.8
1.6575	-17.7586	60.88
1.5774	-17.7857	60.94
1.5355	-17.8399	60.97
1.5782	-17.8964	60.93
1.5753	-17.9645	60.9
1.5988	-18.0713	60.83
1.6053	-18.1233	60.76
1.5644	-18.1843	60.76
1.5714	-18.2708	60.81
1.4086	-18.2472	60.87
1.312	-18.1965	60.93
1.2592	-18.0137	60.88
1.2207	-17.8384	60.9
1.2372	-17.6276	60.87
1.32	-17.5388	60.85
1.3859	-17.4851	60.84
1.4392	-17.5303	60.85
1.4387	-17.5836	60.88
1.4433	-17.7307	60.88
1.5617	-17.7883	60.92
1.5429	-17.8782	60.88
1.6556	-17.9884	60.84
1.6808	-18.1187	60.85
1.6773	-18.2138	60.84
1.6853	-18.2478	60.85
1.6518	-18.2255	60.86
1.7373	-18.1895	60.89
1.8243	-18.1147	60.86
1.8229	-17.9671	60.88
1.7436	-17.8971	60.91
1.7259	-17.7251	60.92
1.7186	-17.5592	60.88
1.7239	-17.532	60.84
1.6859	-17.4412	60.86
1.7061	-17.3303	60.86
1.66	-17.2479	60.87
1.6599	-17.2183	60.87
1.6256	-17.269	60.91
1.6381	-17.2488	60.91
1.6526	-17.3012	60.85
1.7128	-17.3537	60.78
1.8304	-17.4242	60.73
1.9231	-17.6043	60.71
1.9741	-17.8767	60.8
2.0252	-18.0223	60.88
2.0027	-18.1498	60.94
2.0362	-18.3391	60.94
2.102	-18.4622	60.95
2.1954	-18.6304	60.9
2.2357	-18.8587	60.85
2.2832	-19.1055	60.82
2.2883	-19.3732	60.82
2.2668	-19.711	60.87
2.1925	-19.8687	60.89
2.1643	-20.0861	60.9
2.1576	-20.2703	60.88
2.1766	-20.2674	60.82
2.2014	-20.2106	60.81
2.2384	-20.0904	60.8
2.2607	-19.9175	60.85
2.2873	-19.7575	60.88
2.3125	-19.5416	60.94
2.314	-19.4395	60.9
2.2764	-19.305	60.9
2.2859	-19.2122	60.86
2.2691	-19.0218	60.85
2.2547	-18.805	60.88
2.2531	-18.5409	60.89
2.273	-18.3772	60.89
2.2522	-18.2089	60.88
2.2115	-18.0666	60.86
2.2038	-17.9541	60.83
2.2741	-17.8687	60.82
2.2979	-17.776	60.83
2.2172	-17.6294	60.88
2.1517	-17.4867	60.85
2.0574	-17.4741	60.84
2.0168	-17.5254	60.83
1.9926	-17.7242	60.84
1.9728	-17.9324	60.84
1.9366	-18.0574	60.93
1.8995	-18.1037	60.94
1.9346	-18.0692	60.88
2.0508	-17.9892	60.85
2.1356	-17.9762	60.79
2.1389	-18.0311	60.72
2.067	-18.0917	60.77
1.9971	-18.0747	60.86
1.9363	-17.9899	60.94
1.9304	-17.9378	60.98
1.918	-17.8436	60.97
1.9285	-17.8415	60.91
1.9802	-17.7347	60.84
1.9567	-17.6671	60.8
1.8723	-17.5839	60.84
1.8402	-17.5381	60.93
1.8146	-17.5205	60.95
1.8514	-17.469	60.95
1.8778	-17.3695	60.89
1.9614	-17.2155	60.85
2.016	-17.0633	60.8
2.0406	-16.95	60.8
2.0057	-16.9005	60.84
1.9414	-16.7856	60.89
1.953	-16.6793	60.9
1.936	-16.7051	60.92
1.909	-16.8071	60.88
1.9354	-16.9055	60.85
1.9116	-17.0064	60.83
1.9283	-17.1379	60.84
1.9407	-17.1783	60.85
1.9691	-17.2806	60.87
2.0016	-17.3755	60.89
1.9802	-17.4786	60.92
1.8887	-17.395	60.94
1.8414	-17.3232	60.87
1.7886	-17.2555	60.85
1.7845	-17.2087	60.84
1.7884	-17.1749	60.84
1.7924	-17.156	60.84
1.8246	-17.2046	60.87
1.8198	-17.1998	60.89
1.857	-17.201	60.88
1.8769	-17.1095	60.89
1.9564	-17.0793	60.85
1.9943	-17.0991	60.84
2.017	-17.1528	60.79
1.9894	-17.2483	60.77
1.9541	-17.3295	60.73
1.9744	-17.3745	60.74
1.9652	-17.4983	60.78
1.9799	-17.6459	60.84
2.0134	-17.7412	60.94
1.9887	-17.7633	61.04
1.9645	-17.69	61.03
1.9269	-17.6169	60.93
1.9008	-17.491	60.84
1.8872	-17.5368	60.77
1.8939	-17.5335	60.81
1.8959	-17.5582	60.87
1.8854	-17.6358	60.94
1.8975	-17.7133	60.95
1.9413	-17.6857	60.88
1.9235	-17.6617	60.81
1.9714	-17.651	60.74
1.9748	-17.6822	60.76
1.8988	-17.7304	60.81
1.8252	-17.751	60.91
1.8161	-17.7122	60.93
1.8576	-17.5885	60.91
1.8924	-17.4253	60.84
1.9399	-17.3679	60.78
1.8735	-17.2488	60.78
1.8466	-17.1972	60.83
1.8679	-17.0793	60.91
1.8544	-16.9986	60.93
1.8422	-16.8945	60.92
1.8189	-16.8431	60.87
1.792	-16.704	60.8
1.8176	-16.6523	60.78
1.812	-16.5911	60.81
1.7311	-16.7208	60.89
1.6233	-16.8046	60.93
1.5173	-16.772	60.89
1.4291	-16.777	60.82
1.4015	-16.7624	60.77
1.4256	-16.7603	60.79
1.498	-16.746	60.85
1.533	-16.8091	60.92
1.5712	-16.8325	60.89
1.5691	-16.8993	60.84
1.6452	-16.9755	60.79
1.6964	-17.0433	60.75
1.8284	-17.1016	60.75
1.9214	-17.1145	60.81
2.0295	-17.1231	60.89
2.1584	-17.0446	60.95
2.2474	-16.9277	60.97
2.2506	-16.8447	60.89
2.3422	-16.7459	60.86
2.4098	-16.7704	60.82
2.4873	-16.7483	60.84
2.4691	-16.8407	60.88
2.4757	-16.8282	60.91
2.4821	-16.7089	60.94
2.554	-16.7344	60.9
2.6012	-16.694	60.86
2.601	-16.6559	60.78
2.5864	-16.6437	60.74
2.5099	-16.6567	60.79
2.5315	-16.6912	60.86
2.5271	-16.7773	60.87
2.5874	-16.8318	60.9
2.6089	-16.9499	60.89
2.5716	-17.156	60.83
2.5947	-17.3413	60.8
2.6008	-17.6182	60.78
2.6058	-17.6876	60.85
2.6334	-17.6957	60.87
2.6396	-17.63	60.91
2.5877	-17.5548	60.87
2.5872	-17.4427	60.87
2.5476	-17.3748	60.84
2.4823	-17.2944	60.81
2.4362	-17.2532	60.83
2.4138	-17.2722	60.87
2.3653	-17.3678	60.86
2.32	-17.3929	60.86
2.2957	-17.3193	60.84
2.2431	-17.2154	60.81
2.1897	-17.1799	60.8
2.1803	-17.0639	60.82
2.1657	-17.0284	60.87
2.1551	-17.0969	60.93
2.0603	-17.0412	60.93
1.9992	-16.9322	60.9
1.8624	-16.9208	60.82
1.821	-16.9116	60.71
1.7275	-16.9658	60.67
1.6501	-16.913	60.76
1.5417	-16.8816	60.79
1.5509	-16.8713	60.88
1.5444	-16.8484	60.96
1.5278	-16.8039	60.95
1.4721	-16.7185	60.88
1.4168	-16.6875	60.8
1.4381	-16.625	60.77
1.4383	-16.7238	60.78
1.4696	-16.9406	60.86
1.4342	-17.0524	60.95
1.3927	-17.1744	60.98
1.4067	-17.2215	60.93
1.4596	-17.2441	60.83
1.5329	-17.4266	60.75
1.5555	-17.6452	60.71
1.5345	-17.9194	60.76
1.5077	-18.2499	60.86
1.5182	-18.4749	60.95
1.5717	-18.5608	60.96
1.6197	-18.6029	60.88
1.6347	-18.7295	60.82
1.691	-18.8323	60.75
1.6423	-18.9463	60.74
1.5581	-19.0538	60.81
1.5712	-19.0992	60.91
1.6266	-18.9972	60.97
1.6434	-18.8854	60.95
1.7205	-18.7852	60.85
1.8227	-18.7146	60.75
1.8285	-18.7494	60.71
1.7846	-18.707	60.77
1.7391	-18.7581	60.9
1.6882	-18.8319	60.95
1.7669	-18.7753	60.93
1.8271	-18.7099	60.85
1.9249	-18.6932	60.77
1.9548	-18.6467	60.74
1.9568	-18.6099	60.79
1.948	-18.561	60.9
1.9937	-18.4839	60.99
2.0015	-18.2823	60.98
2.0092	-18.0114	60.86
1.9834	-17.7893	60.77
1.9977	-17.5706	60.69
2.0853	-17.5335	60.67
2.1064	-17.4838	60.75
2.1628	-17.3699	60.87
2.2248	-17.1357	60.94
2.2645	-16.8807	60.95
2.3132	-16.5903	60.94
2.307	-16.3254	60.87
2.3168	-16.1848	60.82
2.2902	-16.1024	60.76
2.2628	-16.1094	60.82
2.2476	-16.1335	60.89
2.2835	-16.2326	60.92
2.1846	-16.4272	60.95
2.1547	-16.5831	60.89
2.0478	-16.747	60.8
1.9713	-16.8638	60.77
1.9385	-16.992	60.78
1.9103	-17.0868	60.77
1.851	-17.1769	60.82
1.787	-17.1358	60.87
1.7337	-17.148	60.87
1.6275	-17.1613	60.85
1.6198	-17.1257	60.83
1.6292	-17.1778	60.8
1.5886	-17.2981	60.79
1.6002	-17.3932	60.83
1.566	-17.3866	60.86
1.5826	-17.3951	60.86
1.5944	-17.3691	60.87
1.616	-17.309	60.84
1.5789	-17.2291	60.83
1.6378	-17.2062	60.79
1.6873	-17.1672	60.78
1.6813	-17.1168	60.83
1.7619	-16.9811	60.87
1.7819	-16.9224	60.88
1.765	-16.7858	60.87
1.8646	-16.7083	60.85
1.8983	-16.6663	60.82
1.9667	-16.7228	60.77
2.0601	-16.7578	60.8
2.049	-16.7868	60.88
2.0756	-16.7223	60.93
2.065	-16.6241	60.87
2.0868	-16.4861	60.83
2.1098	-16.3339	60.76
2.0865	-16.2225	60.71
2.0557	-16.1777	60.76
1.9939	-16.1161	60.85
1.9543	-16.0924	60.91
1.9943	-16.0347	60.94
1.9456	-15.9262	60.91
1.9386	-15.8576	60.87
1.9074	-15.8071	60.82
1.9321	-15.72	60.81
1.8592	-15.771	60.78
1.8204	-15.8943	60.84
1.7428	-15.9673	60.83
1.7049	-16.066	60.86
1.66	-16.1161	60.86
1.6614	-16.1514	60.82
1.6613	-16.125	60.82
1.6901	-16.0997	60.82
1.7058	-16.1339	60.85
1.713	-16.2139	60.88
1.7559	-16.3417	60.85
1.8378	-16.4044	60.87
1.9	-16.465	60.87
1.9621	-16.4566	60.86
1.9982	-16.4621	60.88
2.1068	-16.5229	60.85
2.1283	-16.6411	60.84
2.1324	-16.6847	60.84
2.1374	-16.7699	60.83
2.1702	-16.8669	60.85
2.2571	-17.0411	60.85
2.2548	-17.1862	60.82
2.2555	-17.2706	60.81
2.2227	-17.3329	60.82
2.1487	-17.4065	60.82
2.0691	-17.376	60.85
2.073	-17.3454	60.85
2.0844	-17.2995	60.87
2.0522	-17.3475	60.86
1.9904	-17.3364	60.85
1.9827	-17.3435	60.84
1.9369	-17.3435	60.85
1.8682	-17.255	60.81
1.8295	-17.1456	60.84
1.782	-17.0931	60.89
1.8189	-17.0956	60.9
1.865	-17.0188	60.87
1.875	-17.0779	60.83
1.9108	-17.1087	60.76
1.9424	-17.3013	60.71
1.9577	-17.4564	60.76
1.935	-17.6124	60.82
1.885	-17.7639	60.85
1.8537	-17.8286	60.93
1.9889	-17.8362	60.94
2.0785	-17.8872	60.87
2.1344	-18.0339	60.83
2.1973	-18.1611	60.81
2.2473	-18.3244	60.82
2.2462	-18.4803	60.86
2.3115	-18.6585	60.88
2.2863	-18.7346	60.9
2.3127	-18.7747	60.87
2.34	-18.8572	60.82
2.3878	-18.9602	60.77
2.4051	-19.0746	60.77
2.3925	-19.1307	60.78
2.3298	-19.2593	60.81
2.3155	-19.3879	60.86
2.3105	-19.4036	60.88
2.2768	-19.4381	60.9
2.2209	-19.5109	60.87
2.1735	-19.5828	60.83
2.1584	-19.6686	60.81
2.0981	-19.8716	60.79
2.0521	-19.9968	60.81
2.03	-20.1544	60.87
2.0213	-20.2301	60.89
1.981	-20.284	60.87
1.9584	-20.3652	60.83
1.9338	-20.3915	60.82
1.9385	-20.3707	60.81
1.9299	-20.2818	60.81
1.869	-20.1826	60.88
1.81	-20.0634	60.9
1.8476	-19.9532	60.88
1.8275	-19.8814	60.86
1.7257	-19.8516	60.82
1.6602	-19.697	60.79
1.6046	-19.5491	60.83
1.5274	-19.3166	60.89
1.4724	-19.1798	60.93
1.4576	-18.9569	60.98
1.4466	-18.9114	60.93
1.5019	-18.717	60.85
1.449	-18.4539	60.79
1.3859	-18.3129	60.81
1.3277	-18.2067	60.82
1.3353	-18.1191	60.82
1.3141	-18.027	60.83
1.3719	-18.0242	60.83
1.4005	-18.015	60.84
1.3995	-18.0855	60.88
1.4101	-18.0441	60.93
1.4427	-18.0128	60.94
1.4722	-17.9152	60.9
1.4614	-17.7955	60.84
1.4701	-17.8175	60.83
1.5245	-17.9659	60.82
1.6732	-18.0951	60.82
1.7548	-18.1796	60.86
1.8039	-18.1992	60.87
1.8987	-18.2432	60.87
1.9313	-18.2119	60.88
1.9486	-18.1492	60.85
1.9505	-18.1994	60.8
1.9668	-18.1582	60.81
2.0541	-18.1791	60.89
2.1847	-18.2375	60.92
2.2631	-18.2211	60.92
2.3585	-18.248	60.9
2.4855	-18.2639	60.91
2.4483	-18.2478	60.92
2.4596	-18.2989	60.86
2.4566	-18.306	60.83
2.4628	-18.3256	60.79
2.4095	-18.3051	60.78
2.4154	-18.2729	60.83
2.4146	-18.2932	60.85
2.3836	-18.2438	60.89
2.3963	-18.1189	60.87
2.3352	-18.0463	60.85
2.2863	-17.9875	60.84
2.1895	-17.8362	60.87
2.1683	-17.687	60.87
2.0851	-17.4559	60.87
1.978	-17.2961	60.85
1.8626	-17.1426	60.84
1.7409	-17.0683	60.89
1.628	-16.978	60.93
1.4993	-16.8065	60.94
1.4472	-16.623	60.88
1.3784	-16.4964	60.82
1.2644	-16.3785	60.75
1.1742	-16.4014	60.74
1.1111	-16.4286	60.79
1.0767	-16.5467	60.86
1.0307	-16.6464	60.91
0.9236	-16.7585	60.93
0.8215	-16.848	60.91
0.8055	-16.8993	60.9
0.807	-16.9967	60.84
0.8493	-17.1199	60.82
0.9237	-17.2403	60.83
1.0515	-17.3942	60.85
1.1347	-17.4959	60.84
1.2168	-17.6188	60.86
1.2204	-17.6204	60.89
1.2053	-17.6732	60.84
1.1853	-17.6014	60.81
1.2058	-17.5889	60.81
1.1725	-17.5358	60.81
1.1513	-17.4619	60.83
1.1664	-17.4189	60.87
1.1894	-17.302	60.92
1.2184	-17.2149	60.9
1.1734	-17.1357	60.87
1.1737	-17.0918	60.86
1.2277	-17.0279	60.83
1.2316	-16.9368	60.83
1.281	-16.9829	60.84
1.2689	-17.0824	60.84
1.3065	-17.2627	60.85
1.3442	-17.4056	60.84
1.3902	-17.555	60.84
1.4199	-17.6671	60.83
1.4903	-17.6673	60.82
1.5275	-17.711	60.82
1.5155	-17.7467	60.81
1.5359	-17.8637	60.84
1.5287	-17.9521	60.81
1.5204	-18.1058	60.84
1.5168	-18.2433	60.84
1.5166	-18.418	60.86
1.5252	-18.5217	60.86
1.5221	-18.5521	60.84
1.5625	-18.5706	60.86
1.5831	-18.6892	60.88
1.5873	-18.6364	60.87
1.6433	-18.7433	60.81
1.6191	-18.8521	60.81
1.6542	-18.9856	60.76
1.6293	-19.157	60.79
1.5672	-19.3057	60.81
1.5506	-19.4768	60.83
1.591	-19.5878	60.87
1.6327	-19.6611	60.87
1.6788	-19.7651	60.86
1.6756	-19.8383	60.84
1.7052	-19.9634	60.83
1.7434	-20.0994	60.81
1.7135	-20.1577	60.85
1.7503	-20.2707	60.87
1.7464	-20.3341	60.87
1.7931	-20.4397	60.84
1.8184	-20.5458	60.84
1.8784	-20.6121	60.79
1.9114	-20.6451	60.79
1.9263	-20.5924	60.82
1.9877	-20.5715	60.83
2.0087	-20.5096	60.82
1.9909	-20.4411	60.84
1.9694	-20.3909	60.86
1.969	-20.3084	60.86
1.9396	-20.1591	60.86
2.0132	-19.979	60.86
2.0629	-19.8294	60.84
2.0682	-19.8278	60.81
2.0757	-19.779	60.82
2.0418	-19.7753	60.84
1.9681	-19.7855	60.83
1.885	-19.8226	60.86
1.8064	-19.8125	60.86
1.7861	-19.8399	60.86
1.7161	-19.757	60.85
1.7156	-19.666	60.85
1.6869	-19.4873	60.83
1.794	-19.0903	60.9
1.7402	-19.017	60.78
1.6693	-18.9487	60.8
1.5797	-18.983	60.77
1.4431	-19.0244	60.79
1.3842	-18.9446	60.82
1.3221	-18.9315	60.82
1.2383	-18.9975	60.89
1.1877	-19.1228	60.95
1.135	-19.2281	60.93
1.0099	-19.2888	60.84
0.8924	-19.3995	60.77
0.7827	-19.4903	60.7
0.7214	-19.6573	60.71
0.6182	-19.9038	60.76
inclinaison X	inclinaison Y
