# Supplementary material for: Postural Control Can Be Well Maintained by Healthy, Young Adults in Difficult Visual Task, Even in Sway-Referenced Dynamic Conditions
Source: PLoS One. 2016 Oct 13;11(10):e0164400. doi: 10.1371/journal.pone.0164400 (PMC5063355; doi:10.1371/journal.pone.0164400)
Supplement: S2 File — (ZIP) [file pone.0164400.s002.zip › DATA_FRAMIRAL/S02A_SEARCH_MOBILE_I1.xls]

## Sheet: S02_MTT_201504011030
gravite X	gravite Y	Poids
19.0834	-35.6104	60.34
19.0087	-35.7704	60.34
18.9871	-35.9478	60.32
18.9911	-35.9998	60.32
19.0161	-36.0708	60.34
19.0171	-36.1659	60.35
19.0001	-36.3439	60.35
18.989	-36.5405	60.32
18.9776	-36.628	60.33
18.9115	-36.6842	60.33
18.8732	-36.7763	60.3
18.8174	-36.8768	60.32
18.8127	-36.938	60.36
18.7328	-36.9613	60.38
18.7407	-37.0244	60.37
18.7449	-37.1023	60.38
18.8239	-37.23	60.37
18.7984	-37.252	60.34
18.8118	-37.4271	60.29
18.8041	-37.444	60.26
18.7224	-37.3749	60.27
18.6906	-37.3211	60.28
18.7113	-37.3896	60.35
18.7044	-37.4562	60.42
18.7043	-37.3859	60.41
18.6656	-37.1378	60.4
18.6522	-36.9362	60.36
18.6322	-36.7411	60.31
18.6691	-36.6021	60.32
18.5864	-36.4207	60.43
18.5752	-36.3443	60.45
18.5968	-36.2138	60.36
18.5698	-36.0283	60.3
18.5275	-35.8188	60.25
18.563	-35.7454	60.17
18.5636	-35.7346	60.23
18.5057	-35.6889	60.32
18.4506	-35.499	60.4
18.3611	-35.3225	60.43
18.3898	-35.0908	60.48
18.5047	-34.7919	60.47
18.5645	-34.5272	60.41
18.6132	-34.4244	60.34
18.7718	-34.5421	60.33
18.8395	-34.638	60.34
18.8548	-34.6171	60.33
18.8645	-34.5753	60.36
18.9013	-34.5228	60.39
19.0389	-34.5286	60.39
19.1596	-34.5702	60.36
19.2401	-34.7767	60.28
19.1713	-34.8916	60.28
19.1549	-34.8368	60.33
19.1653	-34.8074	60.35
19.2365	-34.8323	60.4
19.2254	-34.965	60.4
19.2087	-35.1435	60.39
19.2102	-35.347	60.36
19.1811	-35.499	60.3
19.2468	-35.6062	60.3
19.2103	-35.6452	60.34
19.153	-35.6131	60.4
19.1517	-35.5552	60.43
19.1407	-35.5462	60.4
19.1589	-35.5077	60.33
19.03	-35.4696	60.33
18.9406	-35.3347	60.36
18.8726	-35.2533	60.36
18.8073	-35.2028	60.36
18.8129	-35.0753	60.41
18.7868	-34.972	60.37
18.8203	-34.9017	60.34
18.7859	-34.8735	60.37
18.7464	-34.8025	60.37
18.7297	-34.6121	60.37
18.7367	-34.5086	60.32
18.7911	-34.464	60.27
18.7084	-34.4642	60.24
18.5821	-34.5841	60.27
18.4366	-34.658	60.31
18.4107	-34.85	60.34
18.391	-35.0082	60.38
18.2694	-35.1652	60.4
18.1808	-35.296	60.41
18.1614	-35.4332	60.37
18.1734	-35.4589	60.35
18.1922	-35.4927	60.35
18.1505	-35.5518	60.35
18.1513	-35.6051	60.36
18.1712	-35.5844	60.39
18.1628	-35.469	60.38
18.2879	-35.3112	60.33
18.4028	-35.235	60.31
18.3767	-35.1505	60.32
18.4087	-35.0215	60.35
18.589	-35.063	60.37
18.7308	-35.091	60.37
18.7362	-35.0003	60.39
18.6909	-34.8812	60.34
18.6594	-34.9512	60.29
18.7158	-35.1162	60.34
18.7289	-35.3262	60.34
18.7112	-35.5663	60.35
18.674	-35.7233	60.32
18.6515	-35.8622	60.29
18.6766	-36.0719	60.27
18.7136	-36.3437	60.29
18.7053	-36.6746	60.33
18.7115	-36.8265	60.36
18.8113	-36.678	60.37
18.9253	-36.3991	60.37
19.0985	-36.275	60.37
19.2734	-36.3104	60.4
19.4487	-36.399	60.39
19.6304	-36.5062	60.34
19.7401	-36.5923	60.38
19.778	-36.6193	60.35
19.841	-36.5722	60.32
19.8564	-36.5884	60.29
19.8799	-36.6789	60.26
19.942	-36.7908	60.26
20.0038	-37.0441	60.29
19.9923	-37.3219	60.3
19.9078	-37.5688	60.33
19.7526	-37.658	60.38
19.6635	-37.6764	60.37
19.5976	-37.6325	60.36
19.4571	-37.693	60.33
19.333	-37.8092	60.32
19.2513	-37.9601	60.33
19.1442	-38.1481	60.31
19.1257	-38.2003	60.32
19.1057	-38.1476	60.37
19.0925	-38.0674	60.38
19.0655	-37.9739	60.39
19.1198	-37.878	60.39
19.2612	-37.7768	60.32
19.4069	-37.7409	60.32
19.468	-37.7319	60.3
19.3978	-37.8325	60.32
19.3648	-37.989	60.34
19.2874	-38.1434	60.36
19.2449	-38.194	60.35
19.3099	-38.252	60.33
19.2855	-38.1828	60.3
19.2284	-38.1216	60.28
19.2139	-38.0465	60.3
19.2211	-38.1073	60.32
19.1607	-38.0897	60.38
19.0555	-38.1698	60.34
19.0082	-38.3246	60.31
18.968	-38.3797	60.3
18.9688	-38.3584	60.31
18.8832	-38.3333	60.34
18.8352	-38.4359	60.36
18.9369	-38.5155	60.42
18.9405	-38.4258	60.41
18.9432	-38.2962	60.33
18.9917	-38.2155	60.34
19.0925	-38.0822	60.38
19.1732	-37.9417	60.35
19.1864	-37.9258	60.31
19.1193	-37.9537	60.32
19.0185	-37.987	60.26
18.9156	-37.8881	60.25
18.8349	-37.8137	60.25
18.8218	-37.7692	60.3
18.6984	-37.685	60.39
18.6362	-37.5932	60.44
18.5389	-37.5326	60.46
18.4842	-37.3719	60.43
18.466	-37.2801	60.33
18.4301	-37.2739	60.27
18.3743	-37.3138	60.31
18.3363	-37.2733	60.35
18.338	-37.3051	60.37
18.3431	-37.2115	60.42
18.2876	-37.1877	60.38
18.3114	-37.0987	60.33
18.3761	-37.1165	60.28
18.3777	-37.1531	60.28
18.295	-37.0995	60.32
18.2712	-37.1487	60.34
18.3136	-37.3022	60.37
18.3966	-37.2971	60.41
18.4465	-37.333	60.37
18.3918	-37.3622	60.34
18.385	-37.5987	60.29
18.3791	-37.6833	60.32
18.3736	-37.6503	60.34
18.3746	-37.5093	60.36
18.4918	-37.5039	60.37
18.7203	-37.4183	60.41
18.819	-37.4488	60.36
18.8225	-37.3884	60.35
18.8275	-37.5438	60.32
18.872	-37.6014	60.33
18.8969	-37.6807	60.3
18.8946	-37.6566	60.33
18.9361	-37.6866	60.33
18.9926	-37.7742	60.32
18.9723	-37.8701	60.37
18.9292	-37.8738	60.38
18.9913	-37.7596	60.35
19.0138	-37.7532	60.3
18.9698	-37.8019	60.27
18.9238	-37.8326	60.23
18.9245	-37.8063	60.27
18.9403	-37.7287	60.31
18.9585	-37.716	60.33
18.8669	-37.6955	60.36
18.8013	-37.6244	60.39
18.8035	-37.4941	60.4
18.871	-37.419	60.38
18.958	-37.3752	60.35
19.0562	-37.4099	60.37
19.1246	-37.5396	60.41
19.1869	-37.5561	60.37
19.2938	-37.4943	60.41
19.3902	-37.4936	60.37
19.3706	-37.5227	60.31
19.3287	-37.5595	60.29
19.2727	-37.7019	60.26
19.2266	-37.7981	60.26
19.0664	-37.8295	60.29
18.9895	-37.8615	60.33
18.9126	-37.8676	60.35
18.8475	-37.9135	60.37
18.7768	-38.0195	60.32
18.6846	-38.0858	60.29
18.6128	-38.1734	60.29
18.6212	-38.1386	60.31
18.6922	-37.9932	60.33
18.6606	-37.9651	60.36
18.6522	-37.9897	60.38
18.7811	-38.0832	60.4
18.9356	-38.041	60.41
19.0809	-38.0712	60.32
18.9743	-38.1863	60.29
18.9067	-38.2465	60.3
18.7965	-38.2078	60.32
18.6196	-38.2317	60.33
18.5943	-38.2547	60.37
18.4694	-38.1983	60.36
18.4786	-38.0673	60.33
18.466	-38.0895	60.33
18.4446	-38.1781	60.39
18.4149	-38.2833	60.35
18.444	-38.2516	60.32
18.5022	-38.2327	60.27
18.5293	-38.2573	60.23
18.5228	-38.2293	60.26
18.4759	-38.2313	60.31
18.4974	-38.3162	60.35
18.5497	-38.2314	60.42
18.5452	-38.1525	60.42
18.5453	-37.9984	60.38
18.5629	-37.923	60.36
18.5967	-37.8206	60.35
18.6662	-37.7338	60.33
18.6475	-37.6552	60.34
18.5875	-37.722	60.35
18.5375	-37.7611	60.37
18.589	-37.6783	60.38
18.7489	-37.5234	60.37
18.867	-37.5298	60.3
18.8909	-37.5699	60.28
18.8598	-37.5739	60.27
18.7893	-37.5128	60.31
18.8464	-37.4988	60.34
18.8486	-37.5884	60.35
18.7899	-37.5954	60.32
18.7004	-37.6683	60.34
18.6347	-37.6811	60.33
18.7106	-37.7358	60.33
18.8172	-37.6852	60.33
18.8831	-37.718	60.33
18.9292	-37.7825	60.33
18.9766	-37.712	60.31
19.0524	-37.5826	60.35
19.1629	-37.6779	60.33
19.2679	-37.7958	60.34
19.3325	-37.8229	60.33
19.34	-37.7651	60.35
19.3441	-37.7169	60.33
19.3276	-37.7811	60.31
19.3562	-37.6937	60.35
19.3356	-37.6526	60.36
19.2923	-37.6046	60.35
19.2465	-37.6945	60.31
19.1468	-37.7752	60.34
19.2027	-37.7885	60.4
19.3045	-37.7715	60.37
19.3194	-37.7365	60.31
19.3763	-37.6794	60.27
19.4241	-37.662	60.21
19.4265	-37.6365	60.21
19.3433	-37.6159	60.28
19.217	-37.7006	60.33
19.1427	-37.7294	60.38
18.996	-37.7409	60.38
19.093	-37.7424	60.44
19.163	-37.6951	60.38
19.2207	-37.5685	60.37
19.2161	-37.5464	60.32
19.2365	-37.6319	60.3
19.2519	-37.7226	60.32
19.325	-37.7867	60.34
19.391	-37.8009	60.36
19.3899	-37.8469	60.37
19.4791	-37.9373	60.35
19.6821	-37.9346	60.31
19.8149	-37.8123	60.28
19.7918	-37.7744	60.27
19.6722	-37.6703	60.33
19.5884	-37.5857	60.38
19.5241	-37.4919	60.41
19.571	-37.4166	60.37
19.6202	-37.3195	60.31
19.5809	-37.2602	60.26
19.4778	-37.1937	60.3
19.4248	-37.0712	60.38
19.4338	-37.0353	60.39
19.4006	-36.9794	60.38
19.4464	-36.8496	60.34
19.5592	-36.777	60.3
19.6064	-36.6904	60.29
19.5592	-36.6128	60.31
19.4877	-36.5549	60.35
19.4815	-36.5475	60.39
19.4427	-36.4292	60.4
19.4217	-36.2088	60.37
19.3972	-36.1158	60.32
19.2972	-36.1185	60.3
19.1342	-36.1867	60.31
18.9329	-36.2194	60.33
18.8399	-36.2967	60.42
18.833	-36.3733	60.45
18.8068	-36.3984	60.35
18.7075	-36.5164	60.24
18.5742	-36.6352	60.23
18.4816	-36.7002	60.22
18.4431	-36.7834	60.24
18.4403	-36.9372	60.29
18.3626	-36.9797	60.39
18.2158	-36.9393	60.46
18.1178	-36.8851	60.47
18.209	-36.9506	60.43
18.3736	-36.9859	60.36
18.5306	-37.0175	60.29
18.5547	-37.0342	60.31
18.5345	-37.0398	60.39
18.4695	-36.8959	60.41
18.4876	-36.7676	60.43
18.4904	-36.5993	60.38
18.4905	-36.5042	60.32
18.4358	-36.4676	60.24
18.5125	-36.5354	60.23
18.5235	-36.4975	60.28
18.557	-36.4253	60.36
18.625	-36.349	60.42
18.7136	-36.3525	60.4
18.8617	-36.3216	60.38
18.9091	-36.4487	60.33
18.9857	-36.6545	60.28
19.0368	-36.8549	60.28
19.0382	-37.0727	60.33
19.0002	-37.2086	60.36
18.956	-37.3376	60.37
18.9529	-37.3349	60.39
18.9322	-37.4258	60.34
18.8498	-37.5472	60.3
18.7209	-37.6487	60.27
18.7852	-37.7748	60.29
18.8322	-37.7686	60.32
18.8128	-37.7173	60.36
18.8131	-37.6839	60.37
18.7894	-37.7191	60.38
18.8285	-37.7832	60.35
18.9076	-37.8606	60.3
18.9374	-37.8855	60.27
19.0468	-37.8338	60.34
19.0568	-37.6739	60.42
19.1089	-37.6317	60.37
19.1264	-37.534	60.32
19.1664	-37.63	60.26
19.2527	-37.6558	60.22
19.2517	-37.7812	60.21
19.2622	-37.8583	60.27
19.2822	-37.8768	60.36
19.3103	-37.7734	60.41
19.3349	-37.6466	60.4
19.3789	-37.5771	60.39
19.4428	-37.5549	60.36
19.5622	-37.6293	60.3
19.6445	-37.6884	60.27
19.6614	-37.8676	60.3
19.8045	-37.9863	60.38
19.9336	-38.1139	60.41
20.0069	-38.2087	60.42
20.0797	-38.1244	60.35
20.1067	-38.0953	60.27
20.1539	-38.1133	60.22
20.2082	-38.2149	60.24
20.273	-38.3872	60.29
20.1428	-38.5328	60.33
20.1157	-38.6403	60.35
20.0857	-38.7054	60.36
20.0999	-38.7347	60.36
20.1083	-38.7576	60.33
20.088	-38.8039	60.3
20.0879	-38.8862	60.27
20.064	-38.8916	60.28
20.1179	-38.9548	60.3
20.1114	-38.9429	60.3
20.1072	-38.9126	60.33
20.1839	-38.8865	60.33
20.1444	-38.8231	60.31
20.1878	-38.8304	60.31
20.2546	-38.7419	60.31
20.2447	-38.8658	60.31
20.2173	-38.8531	60.34
20.1555	-38.8426	60.34
20.1693	-38.8192	60.33
20.1942	-38.8868	60.3
20.089	-38.8689	60.31
19.9499	-38.8871	60.3
19.8691	-38.8775	60.38
19.8891	-38.9457	60.43
19.9585	-38.9642	60.37
19.915	-39.008	60.27
19.8585	-39.0011	60.21
19.795	-38.9172	60.19
19.7884	-38.9499	60.2
19.7129	-38.9871	60.28
19.603	-38.8834	60.36
19.4895	-38.782	60.4
19.4262	-38.72	60.4
19.4158	-38.6009	60.39
19.4093	-38.3585	60.38
19.4087	-38.1729	60.32
19.4561	-38.0547	60.26
19.3724	-37.94	60.31
19.3966	-37.8526	60.33
19.4882	-37.7628	60.39
19.4683	-37.6895	60.4
19.5059	-37.6689	60.33
19.4974	-37.6357	60.3
19.4911	-37.6882	60.28
19.5662	-37.8754	60.29
19.6198	-38.0763	60.29
19.591	-38.2067	60.32
19.6681	-38.2562	60.31
19.686	-38.262	60.32
19.7289	-38.2493	60.34
19.7064	-38.2418	60.37
19.7099	-38.23	60.35
19.7103	-38.2945	60.33
19.6971	-38.2755	60.28
19.7518	-38.255	60.26
19.7467	-38.1597	60.28
19.7273	-38.1611	60.32
19.6893	-38.0575	60.41
19.7228	-37.9722	60.45
19.8862	-37.8576	60.39
19.9466	-37.7024	60.28
19.8685	-37.5729	60.28
19.7266	-37.4853	60.28
19.62	-37.3677	60.3
19.4829	-37.2247	60.36
19.352	-37.0406	60.4
19.2562	-36.9134	60.35
19.1366	-36.8624	60.32
18.9944	-36.7101	60.36
18.8648	-36.5369	60.32
18.9323	-36.4133	60.25
18.9859	-36.2595	60.27
19.0267	-36.1946	60.32
19.0623	-36.098	60.37
19.0776	-35.9206	60.42
19.094	-35.8533	60.39
19.1817	-35.8473	60.37
19.173	-35.8466	60.39
19.1737	-35.874	60.45
19.166	-35.8936	60.41
19.1836	-35.821	60.38
19.1866	-35.7219	60.36
19.2554	-35.6705	60.34
19.3368	-35.7501	60.36
19.3704	-35.8219	60.36
19.2948	-35.9541	60.37
19.1984	-35.9258	60.35
19.1564	-35.8688	60.35
19.2309	-35.891	60.33
19.2606	-35.9782	60.35
19.212	-35.9987	60.36
19.2695	-35.9904	60.35
19.2921	-35.8895	60.33
19.2991	-35.7903	60.34
19.3561	-35.7442	60.39
19.3948	-35.7134	60.39
19.4043	-35.6933	60.39
19.3969	-35.6682	60.35
19.4141	-35.5981	60.32
19.4674	-35.5041	60.34
19.3774	-35.432	60.36
19.3847	-35.5865	60.35
19.333	-35.8142	60.36
19.2397	-35.866	60.36
19.2552	-35.9385	60.33
19.2167	-36.0705	60.32
19.2527	-36.2434	60.34
19.198	-36.309	60.36
19.2054	-36.427	60.31
19.1322	-36.5598	60.33
19.1424	-36.5631	60.34
19.1153	-36.4812	60.29
19.1846	-36.4491	60.31
19.2577	-36.5055	60.43
19.4102	-36.5046	60.43
19.4646	-36.4201	60.38
19.5674	-36.3962	60.29
19.6943	-36.4076	60.21
19.7941	-36.4714	60.2
19.8573	-36.4704	60.27
19.8574	-36.4754	60.36
19.8787	-36.5071	60.42
20.0461	-36.4629	60.45
20.0744	-36.5798	60.4
20.076	-36.6567	60.35
20.0391	-36.7532	60.29
20.085	-36.6903	60.28
20.1095	-36.6231	60.32
20.0481	-36.6698	60.36
20.0777	-36.6309	60.41
20.187	-36.6483	60.38
20.2041	-36.5185	60.37
20.1898	-36.4092	60.3
20.2209	-36.3827	60.28
20.1986	-36.4696	60.29
20.1928	-36.524	60.35
20.189	-36.431	60.34
20.2273	-36.3138	60.35
20.2172	-36.3105	60.34
20.2447	-36.2668	60.34
20.255	-36.2029	60.32
20.2649	-36.2473	60.34
20.2445	-36.341	60.34
20.1809	-36.3419	60.34
20.1406	-36.5449	60.32
20.0262	-36.645	60.34
19.9236	-36.8068	60.34
19.8806	-36.8824	60.36
19.8056	-36.9336	60.33
19.7976	-37.0199	60.33
19.7413	-36.9818	60.33
19.6824	-36.9876	60.32
19.6442	-37.0791	60.35
19.6136	-37.2215	60.37
19.6616	-37.2855	60.38
19.6425	-37.3181	60.37
19.6768	-37.3057	60.34
19.7047	-37.3223	60.33
19.7269	-37.4777	60.35
19.796	-37.6391	60.41
19.8275	-37.8008	60.34
19.8662	-37.9643	60.29
19.7719	-38.0417	60.22
19.7537	-38.1366	60.18
19.7397	-38.0808	60.22
19.7203	-38.0706	60.3
19.7149	-38.0106	60.41
19.7941	-37.9259	60.42
19.7609	-37.885	60.41
19.7316	-37.9371	60.36
19.7481	-37.9707	60.35
19.8262	-38.0484	60.32
19.8098	-38.1831	60.31
19.7754	-38.3487	60.32
19.731	-38.3536	60.35
19.7877	-38.2504	60.38
19.8538	-38.1723	60.35
19.8644	-38.1813	60.29
19.8071	-38.2427	60.26
19.7325	-38.3177	60.25
19.7109	-38.4385	60.28
19.7207	-38.5783	60.32
19.7206	-38.6742	60.35
19.7594	-38.8292	60.37
19.7556	-38.9081	60.37
19.7008	-38.9297	60.34
19.652	-38.8917	60.3
19.7436	-38.8816	60.28
19.7826	-38.9625	60.3
19.7541	-38.9887	60.33
19.7748	-39.0003	60.31
19.7868	-38.9443	60.29
19.8221	-38.8802	60.32
19.7778	-38.8215	60.37
19.7106	-38.7213	60.42
19.6866	-38.7575	60.38
19.7435	-38.7346	60.33
19.7908	-38.5859	60.29
19.8078	-38.4306	60.26
19.7783	-38.3692	60.3
19.6569	-38.3426	60.37
19.6592	-38.2155	60.42
19.6437	-38.1366	60.36
19.6438	-37.9927	60.3
19.5435	-37.7558	60.31
19.499	-37.5399	60.4
19.5077	-37.3917	60.4
19.5068	-37.3647	60.35
19.4619	-37.2996	60.27
19.4354	-37.208	60.2
19.4108	-37.1269	60.16
19.3618	-37.0831	60.19
19.2792	-36.9964	60.29
19.2221	-36.9261	60.38
19.2433	-36.7997	60.44
19.3002	-36.7942	60.43
19.3235	-36.6613	60.41
19.4517	-36.6466	60.33
19.4458	-36.5652	60.31
19.4179	-36.3994	60.33
19.45	-36.2933	60.37
19.4712	-36.2049	60.4
19.5435	-36.1754	60.45
19.6097	-36.0042	60.44
19.73	-35.739	60.36
19.9046	-35.5074	60.3
20.029	-35.2496	60.28
20.0367	-35.0192	60.33
19.979	-34.8129	60.37
19.9573	-34.7091	60.43
19.9194	-34.7041	60.43
19.8796	-34.6871	60.4
19.8365	-34.7769	60.3
19.7747	-34.9399	60.25
19.7225	-35.108	60.28
19.5863	-35.2032	60.31
19.4725	-35.1932	60.35
19.3546	-35.1526	60.37
19.3456	-35.1185	60.41
19.3393	-35.0065	60.4
19.4611	-34.9783	60.34
19.4814	-35.0963	60.31
19.4782	-35.2139	60.32
19.5563	-35.3699	60.34
19.6361	-35.3768	60.39
19.6941	-35.4251	60.38
19.6715	-35.4174	60.36
19.5522	-35.3476	60.34
19.5153	-35.314	60.31
19.5102	-35.2344	60.33
19.5747	-35.2624	60.38
19.6183	-35.2679	60.44
19.7159	-35.2932	60.38
19.7742	-35.3701	60.31
19.7718	-35.3115	60.24
19.7797	-35.22	60.2
19.7819	-35.1012	60.22
19.8498	-35.0981	60.27
19.8356	-35.1205	60.36
19.7824	-35.1285	60.46
19.8603	-35.2495	60.44
19.9341	-35.1698	60.43
19.9489	-35.1712	60.34
20.0391	-35.2531	60.29
20.1118	-35.3774	60.31
20.1779	-35.5017	60.35
20.1819	-35.5388	60.35
20.133	-35.6039	60.36
20.0183	-35.5997	60.39
20.1218	-35.5728	60.37
20.2352	-35.6121	60.34
20.3119	-35.7369	60.29
20.3086	-35.8429	60.28
20.2509	-35.8364	60.3
20.1604	-35.8349	60.33
20.0951	-35.9794	60.36
20.0651	-36.0531	60.4
20.0314	-36.0145	60.39
20.0115	-35.9803	60.32
20.042	-35.89	60.32
20.033	-35.9509	60.28
20.0834	-35.9863	60.3
20.0493	-36.0561	60.33
19.992	-36.1142	60.36
19.9266	-36.131	60.39
19.9345	-36.0813	60.36
19.965	-36.0197	60.32
19.9596	-36.0428	60.29
19.9786	-36.055	60.3
20.0357	-36.0346	60.29
20.0204	-36.1645	60.33
20.0742	-36.2362	60.37
20.0709	-36.3534	60.38
20.0589	-36.4131	60.34
20.0144	-36.4113	60.35
20.0565	-36.4676	60.3
20.1068	-36.4809	60.35
20.1278	-36.5607	60.4
20.1192	-36.6573	60.42
20.0899	-36.7677	60.38
20.0794	-36.785	60.31
20.0843	-36.7852	60.22
20.019	-36.746	60.23
20.0219	-36.7296	60.28
20.0239	-36.8198	60.34
19.9957	-36.9075	60.4
19.9511	-36.9429	60.43
20.008	-36.9743	60.4
20.0071	-36.8903	60.35
19.9991	-36.7899	60.34
19.9974	-36.7641	60.31
19.9734	-36.8405	60.33
19.9914	-36.9593	60.4
20.0007	-37.0319	60.39
19.9653	-36.9493	60.35
19.9023	-36.9697	60.32
19.8786	-36.9345	60.32
19.8818	-36.8731	60.32
19.9305	-36.864	60.32
19.9449	-36.8266	60.34
19.9054	-36.7369	60.36
19.9166	-36.7605	60.32
19.9594	-36.7335	60.34
19.9428	-36.7185	60.34
19.9422	-36.736	60.35
19.9973	-36.7682	60.34
19.9996	-36.8021	60.34
20.0263	-36.8204	60.34
20.097	-36.854	60.31
20.0398	-36.8784	60.35
20.0509	-36.9209	60.36
20.0164	-36.9483	60.39
20.0219	-36.8875	60.39
20.0605	-36.9008	60.35
20.0603	-37.0265	60.28
19.9598	-37.0395	60.3
19.8537	-37.1469	60.29
19.7422	-37.2595	60.32
19.7848	-37.3881	60.37
19.7648	-37.5014	60.34
19.768	-37.6191	60.33
19.7125	-37.7093	60.32
19.6992	-37.7676	60.31
19.6434	-37.91	60.28
19.6031	-38.0409	60.37
19.6	-38.2273	60.44
19.6086	-38.4599	60.4
19.5972	-38.6086	60.34
19.5496	-38.6744	60.28
19.5841	-38.7245	60.18
19.6133	-38.9377	60.19
19.5617	-39.2045	60.26
19.484	-39.4213	60.37
19.5485	-39.595	60.42
19.6441	-39.6096	60.44
19.6504	-39.4292	60.39
19.6346	-39.2354	60.34
19.6725	-39.1612	60.26
19.7088	-39.1634	60.25
19.6577	-39.2475	60.33
19.719	-39.2994	60.4
19.6791	-39.3465	60.41
19.7045	-39.3885	60.41
19.6951	-39.3063	60.36
19.7363	-39.1773	60.31
19.7798	-39.0782	60.26
19.8024	-39.0847	60.28
19.8198	-39.0741	60.31
19.7655	-39.0109	60.39
19.734	-39.0432	60.4
19.6863	-39.081	60.38
19.6546	-39.1255	60.35
19.6629	-39.0123	60.29
19.6868	-38.9367	60.27
19.6603	-38.9066	60.3
19.566	-38.9068	60.34
19.5446	-38.9058	60.33
19.5134	-38.8048	60.34
19.4407	-38.6885	60.34
19.3841	-38.6437	60.31
19.2843	-38.6132	60.31
19.2007	-38.626	60.32
19.1418	-38.5487	60.35
19.0741	-38.4888	60.38
19.176	-38.4848	60.41
19.2102	-38.4838	60.4
19.2607	-38.465	60.34
19.2259	-38.4669	60.31
19.1915	-38.4422	60.31
19.1427	-38.4663	60.31
19.1253	-38.4247	60.38
19.0978	-38.3356	60.43
19.0901	-38.2479	60.42
19.1244	-38.1856	60.35
19.0227	-38.1204	60.29
18.9573	-38.079	60.25
18.8616	-38.0411	60.25
18.8311	-38.0434	60.3
18.8769	-38.0075	60.37
18.8649	-37.8934	60.44
18.8489	-37.861	60.44
18.8974	-37.7706	60.42
18.9791	-37.7187	60.36
18.9877	-37.579	60.31
19.0929	-37.5115	60.3
19.1643	-37.5045	60.35
19.2065	-37.5282	60.36
19.2074	-37.5329	60.38
19.253	-37.4876	60.42
19.2871	-37.4641	60.38
19.3207	-37.4544	60.35
19.3609	-37.4649	60.28
19.3937	-37.5086	60.29
19.3652	-37.6479	60.28
19.3684	-37.7087	60.32
19.3417	-37.7979	60.35
19.3497	-37.793	60.38
19.3717	-37.7398	60.36
19.3461	-37.757	60.37
19.3296	-37.8212	60.34
19.3366	-37.9689	60.31
19.3952	-38.1113	60.32
19.4018	-38.1302	60.34
19.4723	-38.0589	60.36
19.4152	-38.0719	60.35
19.4017	-38.0916	60.38
19.4761	-38.1741	60.35
19.5549	-38.3434	60.31
19.5277	-38.5034	60.3
19.462	-38.6975	60.33
19.4673	-38.7511	60.35
19.5364	-38.7184	60.37
19.5707	-38.7066	60.34
19.5592	-38.7315	60.31
19.5091	-38.7134	60.27
19.4502	-38.7818	60.3
19.3655	-38.8593	60.42
19.4582	-39.0151	60.42
19.4733	-39.0799	60.32
19.511	-39.0608	60.26
19.6062	-39.0718	60.16
19.6333	-38.9749	60.15
19.6338	-38.8655	60.21
19.657	-38.8035	60.3
19.6262	-38.7595	60.41
19.6432	-38.6844	60.46
19.718	-38.6229	60.42
19.7541	-38.5706	60.35
19.7973	-38.5898	60.3
19.8545	-38.5441	60.28
19.9099	-38.5239	60.3
19.8506	-38.4981	60.36
19.866	-38.4847	60.37
19.8174	-38.5008	60.39
19.7519	-38.5396	60.39
19.6784	-38.6399	60.33
19.5644	-38.7377	60.29
19.5013	-38.7513	60.28
19.4038	-38.7509	60.29
19.375	-38.8742	60.29
19.3794	-39.0355	60.37
19.2708	-39.1584	60.41
19.2282	-39.297	60.35
19.2424	-39.3659	60.31
19.2521	-39.4513	60.29
19.2833	-39.5228	60.29
19.2389	-39.6706	60.28
19.1434	-39.7537	60.32
19.0598	-39.8509	60.35
19.0153	-39.8931	60.36
19.1111	-40.002	60.31
19.1492	-40.1424	60.3
19.1528	-40.1926	60.31
19.1736	-40.1854	60.31
19.2708	-40.0952	60.32
19.3703	-40.1049	60.35
19.3623	-40.1068	60.38
19.3345	-40.2143	60.37
19.3421	-40.291	60.37
19.3567	-40.4469	60.33
19.3659	-40.6155	60.29
19.3392	-40.788	60.28
19.2998	-41.0267	60.33
19.3435	-41.1704	60.4
19.4104	-41.2978	60.36
19.4248	-41.4384	60.28
19.4542	-41.6271	60.22
19.425	-41.7347	60.19
19.4382	-41.9303	60.19
19.3652	-42.1121	60.27
19.2927	-42.1204	60.34
19.1887	-42.1006	60.38
19.1599	-42.0439	60.39
19.1455	-42.0782	60.38
19.1645	-42.2153	60.33
19.0975	-42.2835	60.3
19.0484	-42.4232	60.26
19.0368	-42.5987	60.28
19.0383	-42.6683	60.31
19.1274	-42.4195	60.3
19.39	-42.2387	60.16
19.5702	-41.9706	59.96
19.6466	-41.8497	59.87
19.5466	-41.8862	59.97
19.2286	-41.9039	60.19
18.9086	-41.8641	60.38
18.628	-41.7584	60.57
18.3624	-41.631	60.75
18.1803	-41.4278	60.88
17.9711	-41.1544	60.95
18.0241	-40.8084	60.67
18.3499	-40.6104	60.36
18.4718	-40.5748	60.26
18.4818	-40.6495	60.22
18.3779	-40.7489	60.19
18.3104	-40.84	60.2
18.2421	-40.9464	60.15
18.2742	-41.0178	60.19
18.2473	-41.2351	60.26
18.2259	-41.4711	60.3
18.1416	-41.7864	60.3
18.1699	-42.0826	60.28
18.1466	-42.3097	60.27
18.1106	-42.5099	60.3
18.0924	-42.6512	60.36
18.0867	-42.6567	60.41
18.1748	-42.7338	60.4
18.1872	-43.0392	60.33
18.1744	-43.2809	60.28
18.154	-43.5697	60.32
18.2044	-43.7155	60.37
18.2099	-43.8738	60.33
18.1774	-44.0418	60.29
18.1649	-44.1982	60.22
18.1486	-44.1414	60.21
18.1477	-44.1237	60.24
18.186	-44.1328	60.33
18.242	-44.1326	60.38
18.2394	-43.9692	60.44
18.2931	-43.901	60.4
18.3276	-43.877	60.35
18.441	-43.7772	60.3
18.4244	-43.6265	60.25
18.4266	-43.3893	60.27
18.3874	-43.0831	60.38
18.3923	-42.8785	60.39
18.336	-42.6385	60.36
18.2711	-42.4497	60.32
18.1896	-42.216	60.27
18.1819	-42.178	60.22
18.2065	-42.1887	60.25
18.1563	-42.2978	60.3
18.1493	-42.3325	60.31
18.0343	-42.3833	60.3
18.0093	-42.1986	60.34
17.9619	-42.1015	60.32
18.0354	-42.1494	60.34
18.0799	-42.16	60.35
18.0858	-42.1155	60.35
18.0329	-41.9147	60.33
18.0257	-41.7889	60.34
18.0526	-41.6988	60.37
18.0331	-41.6943	60.39
18.0071	-41.5409	60.38
17.9948	-41.3177	60.35
18.0657	-41.2156	60.31
18.082	-41.0931	60.26
18.1124	-40.952	60.31
18.0596	-40.7956	60.36
18.0837	-40.8409	60.38
18.1626	-40.9694	60.37
18.1313	-40.9949	60.33
18.1138	-40.9359	60.28
18.0829	-40.9738	60.25
18.1063	-41.2229	60.3
18.2285	-41.4097	60.39
18.1694	-41.4226	60.42
18.1226	-41.2552	60.37
18.1563	-41.1324	60.31
18.1958	-41.039	60.25
18.3049	-41.1535	60.18
18.3195	-41.1044	60.25
18.2789	-40.9998	60.3
18.2375	-40.7966	60.35
18.1744	-40.6147	60.43
18.2007	-40.6499	60.44
18.2114	-40.6268	60.42
18.3191	-40.5111	60.35
18.3833	-40.5421	60.27
18.43	-40.5133	60.28
18.4611	-40.4356	60.35
18.4966	-40.4491	60.37
18.4623	-40.5681	60.39
18.394	-40.7166	60.35
18.3475	-40.7238	60.3
18.3504	-40.8862	60.23
18.3722	-41.0689	60.21
18.2997	-41.1892	60.28
18.2122	-41.4518	60.32
18.2692	-41.6367	60.38
18.3144	-41.67	60.41
18.248	-41.8305	60.34
18.2412	-42.0118	60.29
18.2578	-42.1327	60.27
18.3561	-42.2401	60.29
18.4169	-42.2783	60.33
18.4135	-42.3229	60.34
18.446	-42.1731	60.37
18.549	-41.8712	60.39
18.5696	-41.5897	60.37
18.5823	-41.4985	60.29
18.5312	-41.4038	60.28
18.4149	-41.3901	60.27
18.3551	-41.2848	60.31
18.3738	-41.1607	60.36
18.4206	-40.9903	60.41
18.3857	-40.8836	60.4
18.2919	-40.7704	60.36
18.1853	-40.7911	60.29
18.2467	-40.7529	60.25
18.1929	-40.6875	60.24
18.082	-40.6913	60.29
18.0405	-40.7112	60.41
18.099	-40.6759	60.44
18.1993	-40.7136	60.38
18.1733	-40.8719	60.28
18.156	-40.9353	60.2
18.2652	-40.9821	60.17
18.2426	-40.9422	60.23
18.3408	-40.8897	60.31
18.3688	-40.8731	60.38
18.3574	-40.6119	60.44
18.4424	-40.4482	60.41
18.5217	-40.3665	60.34
18.6015	-40.2803	60.28
18.5836	-40.2512	60.25
18.5689	-40.3238	60.27
18.5392	-40.3598	60.35
18.4841	-40.3274	60.35
18.4544	-40.2317	60.37
18.4688	-40.1129	60.36
18.4839	-39.962	60.35
18.5502	-39.9044	60.28
18.6147	-40.0029	60.22
18.5974	-39.9235	60.26
18.5792	-39.8362	60.29
18.5483	-39.6789	60.35
18.6087	-39.6987	60.34
18.6515	-39.7638	60.35
18.695	-39.7936	60.31
18.6148	-39.9317	60.28
18.5653	-40.0029	60.28
18.6418	-40.1251	60.28
18.732	-40.2497	60.29
18.7557	-40.3842	60.31
18.7642	-40.3459	60.28
18.6835	-40.2311	60.27
18.699	-40.0951	60.31
18.7014	-40.0835	60.37
18.7404	-40.0776	60.39
18.8071	-40.1094	60.38
18.9345	-40.0024	60.34
18.9296	-39.8174	60.3
18.9921	-39.8413	60.24
18.894	-39.8375	60.27
18.7894	-39.8662	60.31
18.7223	-39.8179	60.34
18.7031	-39.7475	60.32
18.6607	-39.6188	60.32
18.5883	-39.5018	60.39
18.6976	-39.5173	60.43
18.849	-39.5872	60.35
18.8581	-39.6168	60.26
18.8184	-39.6706	60.18
18.7233	-39.7565	60.14
18.6003	-39.854	60.17
18.5358	-40.0381	60.29
18.4471	-40.0601	60.39
18.3785	-40.1692	60.41
18.4003	-39.9906	60.43
18.4055	-39.7496	60.4
18.5755	-39.519	60.36
18.738	-39.4353	60.3
18.8122	-39.3832	60.29
18.8213	-39.3561	60.32
18.8687	-39.2355	60.4
18.9042	-39.1658	60.45
19.0319	-39.1202	60.46
19.1098	-39.0381	60.37
19.1387	-39.0433	60.26
18.9968	-39.0301	60.2
18.9303	-39.1054	60.19
18.7778	-39.1829	60.29
18.6521	-39.2012	60.42
18.6571	-39.3163	60.45
18.6144	-39.4877	60.36
18.5437	-39.4911	60.31
18.4582	-39.353	60.25
18.4247	-39.3272	60.24
18.4119	-39.3867	60.28
18.4395	-39.6197	60.37
18.4672	-39.7601	60.4
18.4311	-40.004	60.36
18.4299	-40.1206	60.32
18.4387	-40.2445	60.28
18.4649	-40.3243	60.29
18.509	-40.4218	60.26
18.4838	-40.5663	60.34
18.4285	-40.6525	60.35
18.4326	-40.7952	60.34
18.4612	-40.8751	60.35
18.4947	-41.0273	60.33
18.4993	-41.1592	60.29
18.4253	-41.2277	60.29
18.3774	-41.1559	60.36
18.3714	-41.1689	60.38
18.3569	-41.0974	60.32
18.3213	-41.0607	60.27
18.2993	-41.0646	60.25
18.265	-41.1159	60.24
18.2145	-41.1942	60.23
18.1556	-41.1878	60.27
18.1422	-40.9573	60.38
18.221	-40.6618	60.43
18.334	-40.429	60.44
18.4022	-40.2485	60.41
18.4625	-40.1827	60.33
18.4808	-40.046	60.31
18.507	-39.9787	60.25
18.5006	-39.8849	60.29
18.6093	-39.916	60.35
18.6376	-39.9588	60.4
18.7007	-40.0162	60.36
18.7871	-39.9269	60.3
18.7596	-39.8278	60.21
18.8125	-39.6502	60.21
18.943	-39.4688	60.3
19.0549	-39.3564	60.37
19.2216	-39.375	60.41
19.2704	-39.4603	60.39
19.2035	-39.552	60.33
19.163	-39.5605	60.27
19.1354	-39.6894	60.28
19.1755	-39.7887	60.33
19.1957	-39.9641	60.37
19.1445	-40.123	60.35
19.039	-40.1729	60.33
18.9822	-40.209	60.27
18.9169	-40.3491	60.27
18.8823	-40.3627	60.3
18.7558	-40.454	60.32
18.7103	-40.4419	60.33
18.6861	-40.4793	60.35
18.7294	-40.4572	60.34
18.6813	-40.4046	60.33
18.6523	-40.2678	60.32
18.5889	-40.1002	60.33
18.4836	-40.0717	60.32
18.5178	-40.0266	60.31
18.4728	-40.0417	60.32
18.409	-40.0147	60.38
18.3804	-39.914	60.39
18.518	-39.9079	60.31
18.5862	-39.8308	60.29
18.6835	-39.8817	60.25
18.7042	-39.9694	60.23
18.6824	-40.1069	60.26
18.6457	-40.2513	60.29
18.5594	-40.3612	60.32
18.5354	-40.3332	60.36
18.5018	-40.3669	60.35
18.5263	-40.4072	60.31
18.5596	-40.3926	60.31
18.5861	-40.4654	60.28
18.5672	-40.575	60.3
18.499	-40.8402	60.34
18.4344	-41.0918	60.35
18.4987	-41.223	60.34
18.5107	-41.2943	60.33
18.5584	-41.5245	60.34
18.6171	-41.7867	60.34
18.6386	-41.967	60.34
18.5878	-42.1081	60.27
18.5466	-42.2707	60.26
18.5972	-42.3895	60.24
18.7261	-42.4503	60.27
18.7945	-42.4464	60.3
18.7765	-42.368	60.35
18.7078	-42.2488	60.34
18.7083	-42.0266	60.34
18.8554	-41.816	60.35
18.9767	-41.799	60.32
19.0177	-41.8018	60.33
18.9984	-41.7514	60.29
18.9137	-41.5701	60.28
18.8832	-41.3521	60.27
18.8015	-41.2677	60.28
18.7463	-41.2139	60.31
18.7753	-41.2086	60.36
18.7334	-41.0859	60.39
18.6867	-41.06	60.37
18.6994	-41.1267	60.3
18.6638	-41.2088	60.25
18.6063	-41.2013	60.27
18.5409	-41.0474	60.33
18.4902	-40.9526	60.43
18.505	-40.8319	60.49
18.5419	-40.6519	60.42
18.6029	-40.5057	60.29
18.676	-40.522	60.21
18.6753	-40.6112	60.16
18.6469	-40.5991	60.22
18.5944	-40.489	60.31
18.6108	-40.4037	60.43
18.7374	-40.3702	60.52
18.8109	-40.2559	60.54
18.9236	-40.2544	60.45
18.9409	-40.2847	60.31
18.9363	-40.3111	60.25
18.8713	-40.3177	60.25
18.8248	-40.3702	60.31
18.7748	-40.4422	60.38
18.7011	-40.473	60.47
18.661	-40.4694	60.45
18.7149	-40.4852	60.36
18.7527	-40.4432	60.25
18.7479	-40.4191	60.22
18.6663	-40.4894	60.25
18.6822	-40.5243	60.31
18.6745	-40.5433	60.4
18.7414	-40.6153	60.4
18.7588	-40.7288	60.4
18.7847	-40.7853	60.33
18.7293	-40.9286	60.28
18.7062	-41.0963	60.28
18.6548	-41.2048	60.28
18.6193	-41.3223	60.33
18.5539	-41.4176	60.4
18.501	-41.4195	60.39
18.4953	-41.4496	60.33
18.4577	-41.6366	60.32
18.3931	-41.7446	60.32
18.4759	-41.8024	60.33
18.47	-41.8766	60.34
18.462	-41.9777	60.34
18.3982	-42.0023	60.36
18.3608	-41.8888	60.37
18.3106	-41.7731	60.3
18.2706	-41.7949	60.3
18.2338	-41.8224	60.32
18.3219	-41.7236	60.38
18.3874	-41.6618	60.36
18.484	-41.6635	60.3
18.4855	-41.6012	60.28
18.4939	-41.6611	60.22
18.5284	-41.6267	60.21
18.496	-41.5978	60.25
18.4912	-41.5331	60.32
18.5895	-41.3782	60.39
18.6874	-41.1394	60.44
18.708	-40.9719	60.44
18.7502	-40.8769	60.4
18.8503	-40.9366	60.33
18.8963	-40.9719	60.28
18.9683	-41.0549	60.3
19.0181	-41.1186	60.34
19.0018	-41.1501	60.33
19.0202	-41.1278	60.32
18.9349	-41.1985	60.32
18.9097	-41.302	60.32
19.0038	-41.4598	60.29
19.0394	-41.6152	60.27
19.0205	-41.7459	60.26
19.015	-41.9316	60.28
18.9088	-41.9584	60.3
18.8824	-42.0305	60.34
18.8559	-42.1322	60.37
18.8118	-42.1613	60.36
18.7906	-42.1631	60.34
18.7609	-42.0886	60.33
18.7543	-41.9671	60.31
18.762	-41.9696	60.31
18.8726	-41.9855	60.31
18.9617	-41.9861	60.31
18.9799	-41.9571	60.33
18.9196	-42.0942	60.3
18.8798	-42.141	60.31
18.8327	-42.1132	60.3
18.7939	-42.1777	60.33
18.7964	-42.2292	60.31
18.7134	-42.3743	60.31
18.5897	-42.5039	60.3
18.5621	-42.5332	60.29
18.4223	-42.5394	60.29
18.3479	-42.4974	60.32
18.3892	-42.3507	60.39
18.3925	-42.2526	60.42
18.4184	-42.232	60.36
18.5043	-42.1964	60.27
18.5756	-42.2524	60.19
18.5898	-42.3358	60.15
18.5723	-42.3369	60.22
18.5831	-42.3459	60.3
18.7019	-42.3261	60.39
18.8399	-42.126	60.43
18.8729	-42.098	60.38
18.9145	-41.9664	60.33
18.8446	-41.9398	60.27
18.927	-41.9226	60.25
18.9835	-42.1108	60.24
19.0071	-42.2661	60.34
18.9891	-42.444	60.36
18.9321	-42.493	60.37
18.9411	-42.4461	60.37
18.9334	-42.5098	60.34
18.9874	-42.5958	60.27
18.9882	-42.7908	60.25
18.884	-42.9111	60.26
18.8129	-43.0663	60.27
18.9388	-43.1909	60.28
19.0423	-43.3252	60.31
19.0697	-43.3131	60.35
18.9912	-43.2631	60.34
18.957	-43.1937	60.34
19.0071	-43.1866	60.31
18.9582	-43.2257	60.31
18.8888	-43.2893	60.29
18.7914	-43.3182	60.3
18.7094	-43.3299	60.33
18.6798	-43.1742	60.35
18.6349	-43.0751	60.34
18.687	-42.9816	60.32
18.6479	-42.8676	60.31
18.5956	-42.8227	60.31
18.5114	-42.8738	60.3
18.476	-42.9451	60.29
18.4351	-42.9743	60.28
18.2958	-42.9483	60.27
18.1898	-42.8983	60.3
18.0813	-42.7346	60.32
18.096	-42.6051	60.42
18.0862	-42.5237	60.42
18.0203	-42.4856	60.38
17.9813	-42.4468	60.29
17.906	-42.3564	60.23
17.9514	-42.3655	60.16
17.9331	-42.3614	60.22
17.9322	-42.4221	60.31
17.9092	-42.4256	60.39
17.9088	-42.2791	60.47
17.9079	-42.2272	60.46
18.0093	-42.1874	60.4
18.1	-42.1621	60.33
18.1417	-42.1737	60.27
18.1539	-42.2178	60.25
18.0532	-42.329	60.29
18.0202	-42.3719	60.36
18.0796	-42.3434	60.4
18.0879	-42.2524	60.41
18.1196	-42.1133	60.35
18.1251	-42.0824	60.29
18.2024	-41.993	60.24
18.2103	-41.9214	60.24
18.2897	-41.9456	60.29
18.3091	-42.0461	60.36
18.3069	-42.1085	60.4
18.2576	-42.1204	60.4
18.2566	-42.1287	60.32
18.2804	-42.2022	60.28
18.2891	-42.2888	60.28
18.2359	-42.3649	60.28
18.1575	-42.3918	60.31
18.1259	-42.3749	60.34
18.1977	-42.1809	60.36
18.4053	-42.0666	60.36
18.4929	-42.0177	60.35
18.5396	-41.9726	60.3
18.5331	-41.8761	60.3
18.5724	-41.8318	60.29
18.6722	-41.811	60.31
18.7748	-41.8222	60.33
18.8519	-41.8822	60.34
18.8753	-41.9115	60.32
18.8956	-41.9797	60.27
18.8517	-41.9894	60.28
18.8688	-42.1122	60.35
18.8307	-42.2504	60.37
18.8411	-42.3807	60.34
18.8918	-42.462	60.3
18.912	-42.5205	60.24
18.8194	-42.5318	60.21
18.7501	-42.5241	60.24
18.7857	-42.5182	60.32
18.8608	-42.3964	60.38
18.8903	-42.2296	60.42
18.9398	-42.0744	60.4
18.9628	-41.9333	60.37
18.9463	-41.8045	60.35
19.0292	-41.7664	60.29
19.1543	-41.7183	60.3
19.1847	-41.7859	60.32
19.1208	-41.7251	60.38
19.0796	-41.7018	60.35
19.0178	-41.6219	60.34
18.9717	-41.5241	60.3
18.9484	-41.4615	60.28
18.9406	-41.3893	60.26
18.9718	-41.4796	60.3
18.9256	-41.5986	60.33
18.7879	-41.6621	60.34
18.6187	-41.8007	60.31
18.5731	-41.8624	60.33
18.4805	-41.8666	60.33
18.4624	-41.891	60.32
18.426	-41.9079	60.32
18.3906	-41.9028	60.33
18.3154	-41.9593	60.34
18.2636	-42.0791	60.31
18.2455	-42.1856	60.33
18.299	-42.1663	60.33
18.3185	-42.0332	60.33
18.3657	-41.873	60.33
18.4096	-41.804	60.32
18.4797	-41.7531	60.33
18.4481	-41.7615	60.38
18.4448	-41.8823	60.38
18.398	-41.9329	60.34
18.3224	-42.0008	60.32
18.2734	-42.017	60.29
18.2748	-41.8934	60.28
18.2901	-41.6847	60.33
18.2788	-41.6103	60.4
18.2997	-41.5143	60.4
18.3275	-41.4048	60.36
18.3774	-41.359	60.31
18.3826	-41.3533	60.21
18.4068	-41.3225	60.17
18.3933	-41.2838	60.2
18.431	-41.1811	60.29
18.3327	-41.0586	60.34
18.2623	-41.0379	60.39
18.2559	-40.9794	60.41
18.2612	-41.0429	60.4
18.2462	-41.1788	60.34
18.2481	-41.3402	60.3
18.2837	-41.5206	60.29
18.2111	-41.7002	60.29
18.1841	-41.8093	60.31
18.1811	-41.8553	60.37
18.1335	-41.8737	60.43
18.1623	-41.9177	60.41
18.2156	-41.9585	60.34
18.209	-42.0065	60.28
18.1197	-42.1187	60.25
18.0058	-42.2113	60.23
17.8985	-42.2103	60.35
17.8613	-42.2083	60.39
17.887	-42.2139	60.42
17.9085	-42.2678	60.39
17.9036	-42.2719	60.35
17.8884	-42.2734	60.3
17.9049	-42.2064	60.27
17.9277	-42.2166	60.28
17.9851	-42.1537	60.32
18.0234	-42.1372	60.35
17.9685	-42.0455	60.35
17.9562	-41.9957	60.33
17.9666	-41.8273	60.31
17.9836	-41.7406	60.3
18.0094	-41.7464	60.32
17.9832	-41.7996	60.38
17.988	-41.7601	60.38
17.9437	-41.7071	60.34
17.976	-41.6639	60.29
17.9737	-41.653	60.26
18.0564	-41.6393	60.27
18.0791	-41.6301	60.38
18.1009	-41.6893	60.46
18.1896	-41.7282	60.41
18.2443	-41.7066	60.33
18.3488	-41.8256	60.22
18.4428	-41.9462	60.16
18.5508	-42.026	60.15
18.6469	-42.0239	60.24
18.6571	-42.0905	60.34
18.6884	-42.1517	60.43
18.7265	-42.0102	60.47
18.7614	-41.9404	60.43
18.8045	-41.8968	60.34
18.8228	-41.944	60.25
18.8555	-42.0608	60.26
18.8799	-42.1807	60.32
18.8974	-42.3638	60.33
18.8417	-42.3814	60.38
18.791	-42.3151	60.42
18.7353	-42.3254	60.33
18.7068	-42.4727	60.29
18.701	-42.5936	60.29
18.6958	-42.6972	60.28
18.6783	-42.7885	60.28
18.587	-42.6923	60.36
18.4791	-42.6251	60.38
18.5017	-42.5442	60.4
18.5097	-42.4432	60.4
18.5151	-42.3638	60.37
18.4971	-42.3803	60.34
18.5301	-42.4617	60.31
18.524	-42.4743	60.33
18.5746	-42.4208	60.36
18.6395	-42.5051	60.35
18.61	-42.5466	60.34
18.6908	-42.5106	60.36
18.724	-42.4485	60.32
18.7363	-42.4311	60.3
18.7731	-42.4047	60.33
18.8028	-42.3733	60.36
18.8756	-42.4524	60.32
18.825	-42.5137	60.33
18.8016	-42.5138	60.35
18.7737	-42.3874	60.33
18.7538	-42.2075	60.35
18.7108	-42.1518	60.42
18.7685	-42.074	60.45
inclinaison X	inclinaison Y
-0.7644	-0.3323
-0.7311	-0.3323
-0.7644	-0.2326
-0.7644	-0.2991
-0.6647	-0.3656
-0.6979	-0.2326
-0.7644	-0.1994
-0.7644	-0.3988
-0.7311	-0.3323
-0.7644	-0.2991
-0.7976	-0.2659
-0.7976	-0.2991
-0.7644	-0.2326
-0.6647	-0.2991
-0.7311	-0.3323
-0.7644	-0.3323
-0.7976	-0.3323
-0.7976	-0.2326
-0.7311	-0.1662
-0.7311	-0.2659
-0.8308	-0.4985
-0.7644	-0.432
-0.6647	-0.1662
-0.6647	-0.1994
-0.8308	-0.432
-0.9305	-0.3323
-0.6979	-0.2659
-0.5317	-0.1662
-0.7311	-0.2991
-0.8308	-0.2991
-0.8308	-0.3988
-0.6314	-0.3656
-0.6647	-0.2326
-0.7644	-0.1994
-0.7976	-0.3656
-0.6979	-0.3323
-0.7311	-0.3656
-0.7644	-0.2659
-0.6979	-0.1994
-0.6979	-0.3656
-0.7644	-0.3988
-0.8308	-0.2326
-0.6647	-0.1994
-0.6647	-0.2326
-0.7644	-0.4653
-0.8641	-0.3323
-0.7644	-0.0665
-0.565	-0.2326
-0.7644	-0.3323
-0.8973	-0.3323
-0.7976	-0.3323
-0.7311	-0.2326
-0.7644	-0.1662
-0.7976	-0.2659
-0.8308	-0.3988
-0.7976	-0.2659
-0.6647	-0.1662
-0.7644	-0.2991
-0.7976	-0.2991
-0.7976	-0.3988
-0.7644	-0.2326
-0.6647	-0.2659
-0.6979	-0.2659
-0.7976	-0.3323
-0.8308	-0.3323
-0.6647	-0.2326
-0.6979	-0.2659
-0.8641	-0.2991
-0.7644	-0.3988
-0.7311	-0.2659
-0.6979	-0.1329
-0.6979	-0.2326
-0.7644	-0.3323
-0.7311	-0.432
-0.7976	-0.2659
-0.6979	-0.2326
-0.6647	-0.1994
-0.7311	-0.2991
-0.8973	-0.2659
-0.7311	-0.3988
-0.6647	-0.2991
-0.6979	-0.1662
-0.7976	-0.2991
-0.6979	-0.2991
-0.7311	-0.2659
-0.7644	-0.2991
-0.7311	-0.2991
-0.7644	-0.3323
-0.7311	-0.2659
-0.7644	-0.2659
-0.8308	-0.3988
-0.7976	-0.2326
-0.7311	-0.1662
-0.6647	-0.2991
-0.8308	-0.3323
-0.7311	-0.2991
-0.6647	-0.3323
-0.6979	-0.2326
-0.7311	-0.2991
-0.7311	-0.2991
-0.7311	-0.2659
-0.7311	-0.2991
-0.7644	-0.3323
-0.7644	-0.1994
-0.6979	-0.1994
-0.6979	-0.2326
-0.8308	-0.2326
-0.7976	-0.2659
-0.7311	-0.2659
-0.7644	-0.2991
-0.8308	-0.3323
-0.7644	-0.3656
-0.7311	-0.2326
-0.7644	-0.2659
-0.7976	-0.1994
-0.7311	-0.3323
-0.6979	-0.3656
-0.7976	-0.2991
-0.7976	-0.1994
-0.6979	-0.1994
-0.6979	-0.3323
-0.7976	-0.2659
-0.7644	-0.2326
-0.7644	-0.2326
-0.6979	-0.3323
-0.7644	-0.2659
-0.7311	-0.3323
-0.7976	-0.3656
-0.7976	-0.2659
-0.6979	-0.1994
-0.6979	-0.2326
-0.7976	-0.2991
-0.8308	-0.3323
-0.7976	-0.2991
-0.7311	-0.2991
-0.7311	-0.2326
-0.7976	-0.2659
-0.7976	-0.3323
-0.7311	-0.2659
-0.7644	-0.2659
-0.7976	-0.2991
-0.7644	-0.2991
-0.7644	-0.2991
-0.6979	-0.2659
-0.6647	-0.2326
-0.6979	-0.3323
-0.7644	-0.2659
-0.7644	-0.2659
-0.7976	-0.3323
-0.6979	-0.2991
-0.7311	-0.2991
-0.8308	-0.2326
-0.7976	-0.1662
-0.7644	-0.2659
-0.7644	-0.3656
-0.8308	-0.3323
-0.7976	-0.1994
-0.6979	-0.1662
-0.6647	-0.3323
-0.8641	-0.2991
-0.8308	-0.3656
-0.6979	-0.2659
-0.6979	-0.2326
-0.7976	-0.2659
-0.8641	-0.2991
-0.7644	-0.2326
-0.6647	-0.2991
-0.7644	-0.2659
-0.8308	-0.3323
-0.7976	-0.1994
-0.6979	-0.1994
-0.7644	-0.2326
-0.7976	-0.3656
-0.7644	-0.3656
-0.7644	-0.2659
-0.6979	-0.1329
-0.7311	-0.2326
-0.7976	-0.3656
-0.8308	-0.3988
-0.8308	-0.1662
-0.6979	-0.1662
-0.6647	-0.2326
-0.9305	-0.2659
-0.7976	-0.1994
-0.7311	-0.1662
-0.6979	-0.2326
-0.7644	-0.1329
-0.7976	-0.0997
-0.7311	-0.0997
-0.6979	-0.0665
-0.7976	-0.1662
-0.7976	-0.2326
-0.7976	-0.2659
-0.6979	-0.1329
-0.7311	-0.1329
-0.7976	-0.2326
-0.7644	-0.1662
-0.7644	-0.0665
-0.6979	-0.1329
-0.7644	-0.2991
-0.8641	-0.1994
-0.7976	-0.1994
-0.6647	0
-0.6979	-0.0665
-0.7644	-0.2991
-0.8641	-0.1662
-0.7311	-0.1662
-0.7311	0.0332
-0.7644	-0.0997
-0.7311	-0.2326
-0.7976	-0.3323
-0.7644	-0.1329
-0.7311	-0.0332
-0.7311	-0.0332
-0.7644	-0.1662
-0.7976	-0.1994
-0.8308	-0.1662
-0.7311	-0.0997
-0.6314	-0.1329
-0.7976	-0.2326
-0.8973	-0.2326
-0.7644	-0.1662
-0.6647	-0.1994
-0.6979	-0.1329
-0.7976	-0.0997
-0.8308	-0.1329
-0.7311	-0.1662
-0.7644	-0.1994
-0.7311	-0.1994
-0.6979	-0.1662
-0.7311	-0.1994
-0.7311	-0.0665
-0.7311	0
-0.6314	-0.0997
-0.7644	-0.2991
-0.8641	-0.1329
-0.7976	-0.1329
-0.7311	-0.1662
-0.6979	-0.0997
-0.7644	-0.0332
-0.7644	-0.2326
-0.7644	-0.3323
-0.7644	-0.1329
-0.7311	-0.0665
-0.6979	-0.1329
-0.7976	-0.1994
-0.8308	-0.1994
-0.7644	-0.1662
-0.6979	-0.1329
-0.6979	-0.0665
-0.7976	-0.1329
-0.6979	-0.2326
-0.7311	-0.1662
-0.7311	-0.1329
-0.8308	-0.1662
-0.7311	-0.2326
-0.7644	-0.1662
-0.6647	-0.0997
-0.6979	-0.1329
-0.7976	-0.1994
-0.7976	-0.1994
-0.7311	-0.1662
-0.7311	-0.0665
-0.7976	-0.0997
-0.8641	-0.2326
-0.7311	-0.0665
-0.7644	-0.0332
-0.7311	-0.1329
-0.7976	-0.2659
-0.8308	-0.1329
-0.7644	-0.1994
-0.6979	-0.1662
-0.7311	-0.0997
-0.7311	-0.1994
-0.8641	-0.1994
-0.7311	0
-0.6979	-0.0332
-0.7976	-0.1662
-0.8641	-0.2991
-0.7311	-0.1994
-0.7311	0
-0.6979	-0.1662
-0.7976	-0.2659
-0.7976	-0.2326
-0.7311	-0.2326
-0.6647	0
-0.7644	-0.1662
-0.8641	-0.1662
-0.7644	-0.2326
-0.7644	-0.1662
-0.6979	-0.0997
-0.7311	-0.1662
-0.7976	-0.1329
-0.6979	-0.1994
-0.6979	-0.0997
-0.7644	-0.0332
-0.7976	-0.1662
-0.7311	-0.2326
-0.7311	-0.1329
-0.7644	-0.1329
-0.7311	-0.1994
-0.6979	-0.1662
-0.7311	-0.1329
-0.7644	-0.0997
-0.7976	-0.1994
