# Supplementary material for: Postural Control Can Be Well Maintained by Healthy, Young Adults in Difficult Visual Task, Even in Sway-Referenced Dynamic Conditions
Source: PLoS One. 2016 Oct 13;11(10):e0164400. doi: 10.1371/journal.pone.0164400 (PMC5063355; doi:10.1371/journal.pone.0164400)
Supplement: S2 File — (ZIP) [file pone.0164400.s002.zip › DATA_FRAMIRAL/S02A_SEARCH_MOBILE_I2.xls]

## Sheet: S02_MTT_201504011030
gravite X	gravite Y	Poids
12.0103	-28.1325	60.33
12.0016	-28.0978	60.29
11.9513	-28.0705	60.29
11.8609	-28.054	60.33
11.847	-28.049	60.4
11.805	-27.892	60.48
11.8522	-27.7921	60.51
11.864	-27.6738	60.49
11.849	-27.6044	60.46
11.9027	-27.5941	60.4
11.8818	-27.5784	60.36
11.8955	-27.5703	60.39
11.8695	-27.6831	60.4
11.7566	-27.8145	60.41
11.7132	-27.8566	60.44
11.6409	-27.8038	60.45
11.6539	-27.7529	60.4
11.6079	-27.6031	60.36
11.6197	-27.544	60.34
11.6827	-27.5293	60.36
11.6767	-27.4881	60.41
11.8149	-27.4514	60.44
11.9043	-27.3461	60.47
12.0051	-27.2803	60.44
12.0538	-27.2961	60.4
12.1046	-27.3816	60.38
12.2289	-27.4301	60.38
12.3126	-27.529	60.38
12.3497	-27.5349	60.4
12.405	-27.5046	60.46
12.408	-27.4614	60.46
12.3982	-27.4333	60.45
12.5113	-27.4572	60.4
12.5449	-27.5635	60.38
12.6068	-27.4851	60.38
12.6805	-27.4248	60.37
12.7023	-27.2558	60.44
12.7943	-27.0629	60.47
12.8842	-26.8868	60.45
12.9651	-26.6125	60.44
13.077	-26.4037	60.47
13.2177	-26.2294	60.47
13.3054	-26.0944	60.39
13.2893	-26.0434	60.35
13.3041	-25.9808	60.32
13.3178	-25.8452	60.31
13.266	-25.7406	60.32
13.161	-25.7971	60.38
13.0543	-25.8089	60.45
12.9208	-25.8129	60.51
12.7828	-25.7986	60.52
12.6273	-25.8016	60.49
12.5587	-25.7766	60.42
12.3698	-25.7849	60.35
12.2471	-25.82	60.38
12.1451	-25.8317	60.44
12.0228	-25.8519	60.47
11.8947	-25.8511	60.48
11.7787	-25.8515	60.46
11.7222	-25.7809	60.43
11.6517	-25.7159	60.39
11.6286	-25.7169	60.36
11.594	-25.6691	60.37
11.5842	-25.5756	60.39
11.5658	-25.4542	60.44
11.5557	-25.3788	60.47
11.5426	-25.303	60.47
11.5001	-25.1641	60.45
11.4973	-25.0563	60.42
11.4638	-25.0314	60.38
11.4669	-24.9724	60.41
11.4873	-25.0277	60.41
11.5132	-25.121	60.45
11.5402	-25.2964	60.44
11.5458	-25.3971	60.42
11.5178	-25.5156	60.39
11.5157	-25.5943	60.38
11.5161	-25.6062	60.38
11.5735	-25.6114	60.41
11.6001	-25.6264	60.4
11.6963	-25.5976	60.42
11.7609	-25.5982	60.42
11.8402	-25.4842	60.42
11.8773	-25.4961	60.4
11.8805	-25.487	60.49
11.9052	-25.4319	60.47
12.0061	-25.311	60.4
12	-25.164	60.34
12.0197	-25.0814	60.31
12.0025	-25.1033	60.29
12.0491	-25.081	60.34
12.0913	-25.1544	60.42
12.0748	-25.18	60.44
12.1327	-25.0902	60.46
12.2386	-24.9911	60.45
12.2773	-24.9501	60.4
12.3418	-24.8506	60.39
12.3045	-24.8428	60.39
12.2699	-24.8061	60.42
12.209	-24.8605	60.41
12.1377	-24.933	60.41
12.0781	-24.9893	60.42
12.0534	-25.0347	60.4
11.9754	-25.0068	60.38
11.974	-25.009	60.34
11.9732	-25.1044	60.35
11.9207	-25.0943	60.38
11.8555	-25.1254	60.4
11.8031	-25.0558	60.43
11.8128	-25.014	60.42
11.7279	-24.9977	60.45
11.6803	-24.9356	60.42
11.6744	-24.854	60.43
11.6758	-24.7675	60.42
11.6942	-24.7376	60.41
11.6932	-24.7476	60.39
11.6613	-24.7492	60.41
11.609	-24.7403	60.42
11.5966	-24.7485	60.4
11.5929	-24.724	60.38
11.533	-24.7545	60.36
11.5271	-24.7929	60.35
11.5492	-24.8005	60.41
11.5862	-24.8401	60.43
11.5606	-24.8598	60.46
11.5564	-24.9406	60.48
11.6072	-24.9924	60.45
11.7116	-25.0899	60.39
11.7747	-25.212	60.37
11.8599	-25.3669	60.42
11.8787	-25.4478	60.45
11.9671	-25.4629	60.43
12.0302	-25.5106	60.4
12.119	-25.4823	60.36
12.2437	-25.5673	60.3
12.3353	-25.6681	60.32
12.3498	-25.7224	60.37
12.4349	-25.7102	60.42
12.4731	-25.6546	60.47
12.5549	-25.575	60.47
12.6444	-25.4801	60.44
12.6875	-25.3684	60.41
12.7802	-25.3535	60.37
12.7793	-25.3851	60.39
12.8019	-25.4629	60.4
12.7599	-25.5655	60.43
12.6704	-25.6242	60.42
12.6323	-25.6076	60.42
12.6218	-25.534	60.37
12.6109	-25.44	60.37
12.5667	-25.3904	60.36
12.4802	-25.4954	60.36
12.3776	-25.5252	60.41
12.298	-25.4893	60.43
12.2864	-25.3972	60.45
12.2618	-25.294	60.42
12.2479	-25.1795	60.43
12.2275	-25.0796	60.42
12.2068	-25.072	60.42
12.1813	-25.0292	60.45
12.1272	-25.0552	60.43
12.1316	-25.1083	60.41
12.0626	-25.1935	60.38
12.0221	-25.2832	60.42
12.0095	-25.3245	60.4
11.9705	-25.318	60.39
11.9242	-25.4364	60.37
11.8729	-25.5076	60.38
11.8096	-25.6427	60.39
11.7742	-25.7051	60.4
11.8066	-25.7398	60.43
11.793	-25.7103	60.45
11.8326	-25.6418	60.42
11.8441	-25.5851	60.4
11.8249	-25.6494	60.44
11.7944	-25.6916	60.51
11.7798	-25.6641	60.46
11.7767	-25.6841	60.39
11.7949	-25.6896	60.34
11.806	-25.7606	60.29
11.8589	-25.7762	60.31
11.8429	-25.808	60.37
11.7959	-25.8363	60.42
11.8628	-25.9026	60.46
11.8542	-25.9594	60.5
11.8568	-25.9101	60.47
11.9076	-25.8532	60.38
11.9144	-25.841	60.35
11.8973	-25.9021	60.37
11.8748	-25.9039	60.42
11.9214	-25.8419	60.44
11.9351	-25.7916	60.45
11.9661	-25.7503	60.46
11.9708	-25.6668	60.43
11.9466	-25.6214	60.39
12.0028	-25.7359	60.34
11.9766	-25.7583	60.37
11.9636	-25.8567	60.39
11.9056	-25.9263	60.41
11.8591	-25.9976	60.44
11.8521	-26.0734	60.45
11.8274	-26.1801	60.41
11.8018	-26.171	60.42
11.7871	-26.2913	60.39
11.756	-26.4221	60.38
11.835	-26.4687	60.42
11.9191	-26.5497	60.42
11.9436	-26.7016	60.42
12.0214	-26.8523	60.43
12.0822	-26.8572	60.44
12.1163	-26.868	60.42
12.145	-26.9232	60.42
12.1383	-26.9662	60.43
12.1634	-27.0424	60.41
12.0772	-27.1492	60.39
12.0999	-27.1373	60.4
12.0842	-27.1266	60.42
12.0946	-27.1471	60.45
12.1202	-27.1414	60.44
12.1802	-27.2562	60.45
12.327	-27.4217	60.49
12.4291	-27.7632	60.46
12.4184	-27.9688	60.44
12.4458	-28.241	60.39
12.3206	-28.3126	60.36
12.1816	-28.2468	60.29
12.1003	-28.1222	60.3
11.971	-28.0054	60.34
11.8495	-27.8203	60.38
11.6697	-27.5934	60.42
11.5828	-27.2517	60.46
11.5689	-26.9422	60.48
11.5057	-26.7846	60.42
11.4306	-26.5819	60.37
11.3053	-26.3324	60.39
11.3203	-26.0322	60.44
11.3566	-25.8109	60.44
11.4233	-25.6002	60.43
11.4295	-25.4856	60.42
11.5101	-25.3287	60.43
11.5886	-25.2207	60.43
11.5967	-25.1961	60.39
11.6341	-25.2198	60.37
11.6645	-25.2292	60.38
11.5963	-25.1534	60.41
11.5371	-25.1471	60.41
11.4811	-25.0681	60.42
11.4461	-24.9787	60.43
11.4855	-24.8642	60.42
11.5253	-24.8657	60.4
11.589	-24.7415	60.42
11.6115	-24.7191	60.41
11.6955	-24.6056	60.42
11.8094	-24.5838	60.41
11.9446	-24.5181	60.42
12.1163	-24.4254	60.41
12.2195	-24.3465	60.43
12.2835	-24.3282	60.4
12.3518	-24.2986	60.39
12.3662	-24.1978	60.4
12.4003	-24.1585	60.41
12.4196	-24.1596	60.44
12.4897	-24.1855	60.44
12.5365	-24.2139	60.44
12.5221	-24.3035	60.41
12.4768	-24.4343	60.37
12.4031	-24.5102	60.39
12.3802	-24.6431	60.46
12.39	-24.6757	60.45
12.3786	-24.7115	60.41
12.3364	-24.7448	60.33
12.2984	-24.7778	60.3
12.281	-24.7728	60.28
12.2381	-24.8512	60.33
12.222	-24.8997	60.37
12.1793	-24.9293	60.43
12.2309	-24.9205	60.48
12.2735	-24.9415	60.48
12.3881	-24.9287	60.47
12.4611	-24.9573	60.4
12.4623	-24.9929	60.39
12.4494	-25.1034	60.42
12.4739	-25.2744	60.4
12.4584	-25.3951	60.42
12.4897	-25.4549	60.43
12.5082	-25.474	60.4
12.5033	-25.4618	60.38
12.5195	-25.3648	60.36
12.4833	-25.2885	60.36
12.489	-25.2501	60.37
12.4988	-25.1893	60.38
12.4758	-25.147	60.43
12.5227	-24.993	60.44
12.5016	-24.918	60.42
12.4864	-24.8393	60.37
12.449	-24.8912	60.37
12.4381	-24.8785	60.41
12.3846	-24.7932	60.4
12.4495	-24.7909	60.41
12.4171	-24.7509	60.42
12.4318	-24.8593	60.42
12.3849	-24.8199	60.4
12.377	-24.7166	60.38
12.2897	-24.6379	60.36
12.2279	-24.6043	60.39
12.1721	-24.6116	60.4
12.1421	-24.5645	60.43
12.1607	-24.512	60.46
12.1515	-24.5555	60.42
12.123	-24.4712	60.4
12.0775	-24.4344	60.37
12.0524	-24.359	60.39
11.9544	-24.3972	60.45
11.872	-24.4493	60.47
11.8179	-24.461	60.43
11.7493	-24.5437	60.38
11.7755	-24.5961	60.33
11.7591	-24.7021	60.29
11.6814	-24.8301	60.31
11.5392	-24.9961	60.38
11.4524	-25.101	60.44
11.4679	-25.0932	60.49
11.5097	-25.0004	60.51
11.5077	-24.9312	60.47
11.5755	-24.7728	60.42
11.6323	-24.6085	60.38
11.6721	-24.5644	60.39
11.7721	-24.5323	60.39
11.8392	-24.4663	60.4
11.9212	-24.3077	60.45
11.9647	-24.2445	60.46
12.0288	-24.2566	60.41
12.0122	-24.3801	60.37
11.9962	-24.5276	60.33
11.9545	-24.6504	60.31
11.9688	-24.6631	60.38
11.9311	-24.609	60.42
12.0359	-24.4992	60.46
12.1348	-24.3573	60.46
12.154	-24.2023	60.44
12.1684	-24.0949	60.39
12.1686	-24.1402	60.37
12.2295	-24.1454	60.38
12.2337	-24.164	60.4
12.2856	-24.2459	60.43
12.2399	-24.2679	60.43
12.2615	-24.2954	60.45
12.2421	-24.339	60.42
12.234	-24.3843	60.4
12.2067	-24.4249	60.37
12.1733	-24.4434	60.35
12.1908	-24.4187	60.37
12.1717	-24.4955	60.4
12.2002	-24.5947	60.43
12.216	-24.705	60.43
12.1847	-24.7899	60.45
12.0899	-24.8589	60.38
12.0701	-24.9058	60.36
12.011	-24.9551	60.39
12.0249	-24.9853	60.46
11.9819	-24.9673	60.47
11.9866	-24.9727	60.44
12.0128	-24.9549	60.38
12.049	-24.9956	60.32
12.1543	-24.9809	60.3
12.2135	-25.0417	60.33
12.2018	-25.0746	60.41
12.1655	-25.0637	60.46
12.0838	-25.0649	60.48
12.0427	-25.017	60.47
12.0299	-24.9133	60.43
12.006	-24.7939	60.37
12.0038	-24.7275	60.34
12.022	-24.7365	60.39
12.059	-24.7722	60.43
11.9964	-24.7625	60.47
11.9542	-24.679	60.48
12.015	-24.6294	60.44
12.0439	-24.4968	60.38
12.0478	-24.3927	60.34
12.001	-24.3196	60.34
11.9704	-24.3493	60.39
11.962	-24.3782	60.41
11.9658	-24.3544	60.45
11.9452	-24.3029	60.43
11.9098	-24.3105	60.4
11.889	-24.3029	60.4
11.8743	-24.348	60.37
11.8207	-24.4264	60.37
11.8516	-24.5632	60.41
11.8241	-24.7024	60.44
11.8307	-24.8226	60.43
11.8318	-24.9028	60.43
11.8193	-24.9994	60.43
11.8126	-25.1222	60.41
11.83	-25.1769	60.38
11.8715	-25.2963	60.38
11.8485	-25.2759	60.42
11.8214	-25.3087	60.43
11.8456	-25.3148	60.43
11.866	-25.2808	60.43
11.9028	-25.2064	60.41
11.8671	-25.1379	60.42
11.9209	-25.0605	60.4
11.9221	-24.9333	60.37
11.9134	-24.8708	60.44
11.881	-24.8845	60.51
11.9302	-24.8373	60.45
11.8631	-24.7295	60.39
11.8476	-24.6814	60.33
11.783	-24.6815	60.3
11.6779	-24.756	60.32
11.6194	-24.8403	60.43
11.5318	-24.878	60.48
11.4641	-24.8282	60.53
11.3878	-24.7248	60.51
11.4026	-24.7269	60.48
11.3599	-24.7393	60.4
11.3014	-24.8173	60.38
11.2399	-24.9056	60.42
11.1985	-25.0531	60.45
11.1979	-25.1632	60.45
11.1904	-25.275	60.47
11.1412	-25.3738	60.45
11.1714	-25.3717	60.4
11.1861	-25.404	60.37
11.187	-25.4855	60.34
11.3035	-25.499	60.38
11.3783	-25.6174	60.41
11.4417	-25.6585	60.45
11.4507	-25.7257	60.46
11.5471	-25.7546	60.46
11.5727	-25.7798	60.44
11.5666	-25.8077	60.4
11.5798	-25.885	60.38
11.5479	-25.9323	60.37
11.5628	-26.0367	60.39
11.6479	-26.0613	60.42
11.6564	-26.0273	60.44
11.6692	-26.121	60.44
11.6568	-26.173	60.44
11.6654	-26.1552	60.44
11.6756	-26.2459	60.41
11.6372	-26.3364	60.41
11.6468	-26.442	60.43
11.6243	-26.4493	60.44
11.6526	-26.4926	60.44
11.691	-26.6088	60.46
11.6983	-26.7085	60.45
11.7377	-26.6985	60.44
11.7599	-26.828	60.43
11.6798	-26.9593	60.48
11.6552	-27.0139	60.5
11.6603	-26.9314	60.44
11.6625	-26.826	60.4
11.6138	-26.7605	60.35
11.6148	-26.6325	60.34
11.6761	-26.484	60.37
11.6395	-26.4033	60.42
11.6145	-26.3259	60.47
11.5495	-26.162	60.5
11.5581	-26.024	60.51
11.5609	-25.9408	60.5
11.5945	-25.8502	60.47
11.661	-25.8087	60.43
11.6399	-25.7607	60.41
11.6277	-25.7192	60.43
11.6052	-25.7414	60.44
11.6204	-25.694	60.44
11.646	-25.6585	60.44
11.625	-25.67	60.42
11.5842	-25.6351	60.4
11.5552	-25.584	60.37
11.5752	-25.5518	60.4
11.6337	-25.4885	60.42
11.5451	-25.4329	60.42
11.5291	-25.3936	60.48
11.5257	-25.4248	60.48
11.5488	-25.4559	60.47
11.5029	-25.5725	60.43
11.4496	-25.6913	60.45
11.4157	-25.8011	60.45
11.356	-25.8751	60.46
11.3269	-25.9431	60.44
11.3186	-25.9728	60.45
11.2697	-26.0391	60.42
11.2133	-26.0982	60.41
11.1531	-26.0575	60.4
11.0579	-26.1654	60.4
11.0092	-26.1844	60.42
11.031	-26.1089	60.46
11.0044	-26.0345	60.46
10.9899	-25.9705	60.47
10.9941	-25.933	60.43
11.0107	-25.7993	60.42
10.9477	-25.604	60.42
11.0521	-25.5021	60.42
11.0942	-25.4227	60.46
11.155	-25.369	60.51
11.2371	-25.2578	60.49
11.2628	-25.1173	60.44
11.3447	-25.0546	60.4
11.4672	-24.9724	60.34
11.5757	-24.8817	60.32
11.6449	-24.871	60.35
11.6949	-24.8506	60.41
11.7692	-24.8028	60.49
11.8591	-24.677	60.54
12.1039	-24.6387	60.53
12.2584	-24.5912	60.45
12.3699	-24.5359	60.41
12.4155	-24.5365	60.37
12.4594	-24.5666	60.42
12.4934	-24.6423	60.45
12.4877	-24.7361	60.46
12.4764	-24.8236	60.46
12.4865	-24.9018	60.43
12.4876	-24.8709	60.39
12.4403	-24.913	60.36
12.3919	-24.8856	60.35
12.38	-24.8969	60.39
12.316	-24.8813	60.43
12.2196	-24.904	60.48
12.1985	-24.944	60.48
12.1441	-24.9729	60.46
12.0124	-25.0026	60.38
11.893	-25.02	60.33
11.8457	-24.9935	60.36
11.8633	-25.053	60.42
11.8847	-24.9643	60.44
11.8198	-24.9676	60.41
11.7708	-24.9026	60.38
11.6888	-24.8483	60.38
11.5686	-24.688	60.37
11.4952	-24.5702	60.38
11.4111	-24.4298	60.39
11.3527	-24.2678	60.41
11.3326	-24.2393	60.4
11.3018	-24.1873	60.41
11.2929	-24.1926	60.43
11.3358	-24.2998	60.43
11.359	-24.449	60.44
11.4153	-24.5985	60.45
11.4333	-24.7827	60.39
11.5101	-24.8097	60.38
11.5828	-24.8424	60.41
11.583	-24.9109	60.47
11.6501	-25.0104	60.45
11.6337	-25.1611	60.41
11.7049	-25.2597	60.32
11.7223	-25.4487	60.3
11.766	-25.4894	60.31
11.7619	-25.6256	60.36
11.788	-25.7143	60.42
11.817	-25.7598	60.48
11.9209	-25.7934	60.5
11.9683	-25.881	60.45
11.9989	-25.9673	60.42
11.9867	-26.071	60.36
12.0949	-26.1327	60.34
12.1239	-26.1941	60.39
12.1901	-26.3271	60.41
12.1358	-26.4517	60.43
12.1165	-26.6106	60.43
12.044	-26.7559	60.42
12.0066	-26.799	60.38
12.0108	-26.8424	60.34
12.0361	-26.8695	60.34
12.0474	-26.9008	60.35
12.0351	-26.8526	60.41
12.0921	-26.7962	60.45
12.062	-26.6488	60.45
12.0638	-26.4704	60.44
12.042	-26.4034	60.4
11.9776	-26.2943	60.41
11.9612	-26.1262	60.43
12.0123	-25.9794	60.44
12.041	-25.7967	60.44
12.0444	-25.7061	60.44
12.0001	-25.4918	60.45
12.0589	-25.3226	60.44
12.0586	-25.2415	60.4
12.0252	-25.2454	60.38
12.0046	-25.3081	60.4
11.9616	-25.4091	60.41
11.8886	-25.5804	60.47
11.8333	-25.644	60.48
11.7891	-25.6986	60.47
11.7502	-25.7691	60.42
11.7389	-25.8878	60.39
11.6943	-25.9603	60.39
11.6983	-26.0395	60.43
11.6722	-26.1495	60.48
11.6849	-26.2269	60.51
11.6598	-26.2623	60.47
11.6077	-26.2127	60.41
11.5684	-26.2285	60.34
11.5903	-26.257	60.34
11.585	-26.3627	60.34
11.605	-26.3733	60.39
11.6395	-26.4316	60.45
11.6535	-26.3604	60.5
11.6721	-26.2804	60.53
11.7161	-26.2019	60.49
11.7672	-26.1976	60.43
11.7507	-26.1393	60.4
11.7758	-26.1798	60.42
11.7966	-26.1725	60.42
11.8232	-26.082	60.43
11.7826	-26.1309	60.45
11.8093	-26.1162	60.44
11.8236	-26.125	60.41
11.7858	-26.0963	60.37
11.7661	-26.184	60.37
11.7607	-26.3179	60.4
11.7651	-26.4102	60.42
11.7972	-26.5071	60.45
11.8181	-26.5994	60.47
11.8148	-26.6767	60.45
11.8396	-26.7276	60.41
11.8403	-26.7217	60.4
11.8483	-26.7247	60.4
11.9052	-26.7771	60.43
11.9929	-26.7776	60.45
11.9703	-26.7403	60.46
11.96	-26.7596	60.45
11.9824	-26.7272	60.42
11.9626	-26.7152	60.39
11.9104	-26.7372	60.38
11.918	-26.7519	60.43
11.9113	-26.7057	60.44
11.9469	-26.6539	60.45
11.9305	-26.6851	60.43
11.9151	-26.7607	60.44
11.9002	-26.8115	60.4
11.8629	-26.8335	60.4
11.7997	-26.8596	60.42
11.7732	-26.9056	60.41
11.7497	-26.8936	60.4
11.7096	-26.9462	60.48
11.7293	-27.0072	60.49
11.7453	-26.9572	60.45
11.6985	-26.8919	60.39
11.6527	-26.9069	60.33
11.6247	-26.9069	60.3
11.6325	-26.8917	60.34
11.5898	-26.9102	60.41
11.5638	-26.8412	60.46
11.5554	-26.7653	60.48
11.6218	-26.632	60.48
11.6284	-26.5162	60.44
11.5856	-26.3955	60.42
11.6147	-26.3912	60.38
11.6472	-26.4406	60.41
11.5831	-26.5204	60.44
11.5638	-26.6183	60.46
11.5548	-26.6555	60.44
11.5289	-26.6939	60.44
11.5254	-26.6524	60.42
11.5282	-26.7046	60.39
11.5269	-26.7196	60.35
11.5615	-26.8255	60.37
11.5902	-26.9089	60.39
11.5662	-26.9709	60.43
11.5811	-26.9692	60.46
11.5472	-26.9154	60.46
11.5665	-26.8919	60.45
11.6099	-26.8807	60.4
11.6453	-26.9393	60.37
11.6719	-26.9528	60.38
11.6309	-26.9729	60.42
11.633	-27.0427	60.43
11.6278	-27.0887	60.44
11.6513	-27.071	60.44
11.6848	-27.0683	60.44
11.6521	-27.0965	60.42
11.6252	-27.1919	60.39
11.6667	-27.341	60.39
11.7027	-27.4516	60.38
11.7328	-27.5676	60.4
11.7057	-27.6723	60.43
11.6717	-27.7057	60.46
11.6711	-27.7154	60.42
11.667	-27.6653	60.4
11.6889	-27.6343	60.39
11.6872	-27.6658	60.38
11.6272	-27.7822	60.41
11.6359	-27.8705	60.51
11.7029	-27.8206	60.51
11.7859	-27.6983	60.42
11.814	-27.6659	60.35
11.8179	-27.6106	60.28
11.8646	-27.5779	60.3
11.8903	-27.5059	60.34
11.926	-27.5447	60.43
11.912	-27.4363	60.49
11.9858	-27.2776	60.51
12.0356	-27.1211	60.47
12.0631	-27.003	60.41
12.0556	-26.8694	60.37
12.0404	-26.8574	60.36
12.0885	-26.7577	60.43
12.0695	-26.744	60.46
12.0053	-26.675	60.49
11.9776	-26.5857	60.46
11.9788	-26.5844	60.39
11.9906	-26.5444	60.35
11.9705	-26.4564	60.35
11.9328	-26.4815	60.35
11.8933	-26.5302	60.4
11.7981	-26.4818	60.46
11.7289	-26.401	60.48
11.7121	-26.331	60.45
11.6683	-26.2504	60.42
11.5949	-26.1324	60.44
11.6025	-26.0938	60.44
11.5872	-26.0047	60.47
11.5012	-25.9444	60.44
11.4399	-25.8829	60.44
11.3811	-25.8626	60.38
11.2621	-25.8992	60.41
11.2437	-25.9898	60.4
11.2279	-26.1162	60.42
11.1995	-26.0728	60.42
11.1645	-26.1484	60.41
11.1956	-26.2274	60.4
11.1873	-26.2422	60.4
11.1406	-26.3475	60.41
11.145	-26.5023	60.39
11.0956	-26.6478	60.39
11.0955	-26.7833	60.37
11.1096	-26.8356	60.36
11.1242	-26.9576	60.38
11.1472	-27.0775	60.45
11.1528	-27.2052	60.47
11.1471	-27.213	60.44
11.2241	-27.2393	60.4
11.3544	-27.2663	60.35
11.4753	-27.3498	60.31
11.5609	-27.4322	60.32
11.6332	-27.5389	60.38
11.6649	-27.5918	60.43
11.8095	-27.5846	60.47
11.8635	-27.5181	60.47
11.9823	-27.5152	60.43
12.0942	-27.5134	60.41
12.145	-27.48	60.39
12.2329	-27.487	60.37
12.2591	-27.5134	60.4
12.3295	-27.5147	60.44
12.3556	-27.4418	60.45
12.3884	-27.3903	60.43
12.4464	-27.2516	60.39
12.4706	-27.2076	60.36
12.5787	-27.0893	60.35
12.5843	-27.0607	60.38
12.6579	-27.0209	60.41
12.6613	-27.0101	60.45
12.6926	-27.0149	60.44
12.7299	-27.0077	60.44
12.744	-27.0676	60.41
12.7836	-27.1617	60.4
12.7519	-27.2835	60.4
12.7442	-27.4661	60.42
12.7121	-27.6206	60.42
12.6558	-27.7591	60.39
12.5788	-27.7761	60.4
12.5289	-27.8252	60.39
12.5252	-27.8843	60.4
12.5497	-27.9171	60.41
12.5361	-27.9828	60.39
12.5598	-28.0612	60.36
12.533	-28.1253	60.35
12.5345	-28.1036	60.38
12.4854	-28.1173	60.36
12.4937	-28.1123	60.38
12.4541	-28.2114	60.39
12.3725	-28.3724	60.41
12.3501	-28.342	60.38
12.3878	-28.3519	60.36
12.4031	-28.3187	60.42
12.4048	-28.2325	60.47
12.4145	-28.1468	60.4
12.4469	-28.0936	60.35
12.4721	-27.9966	60.3
12.4543	-27.9954	60.23
12.4021	-27.9927	60.26
12.3036	-28.0823	60.34
12.2628	-28.1037	60.41
12.2124	-27.9803	60.45
12.1507	-27.8903	60.47
12.1554	-27.8572	60.43
12.2048	-27.8723	60.37
12.1371	-27.9153	60.36
12.1072	-27.9036	60.34
12.1231	-27.8828	60.4
12.1257	-27.8772	60.39
12.1092	-27.8721	60.41
12.1247	-27.7621	60.41
12.2062	-27.705	60.4
12.2329	-27.5615	60.37
12.2211	-27.5082	60.34
12.2358	-27.4236	60.33
12.1878	-27.3442	60.34
12.131	-27.1915	60.37
12.1065	-27.0433	60.43
12.088	-26.9585	60.41
12.066	-26.9198	60.4
12.0832	-26.7847	60.37
12.0324	-26.6994	60.4
12.0075	-26.729	60.4
12.0299	-26.7648	60.41
12.0898	-26.795	60.4
12.1075	-26.8755	60.4
12.1162	-26.9172	60.4
12.1265	-26.9574	60.41
12.1274	-26.968	60.38
12.0705	-27.0433	60.4
12.003	-27.1112	60.41
11.969	-27.2061	60.41
11.9417	-27.3473	60.41
11.9648	-27.4217	60.42
11.9897	-27.3921	60.42
11.9292	-27.3761	60.37
11.8564	-27.4453	60.38
11.7397	-27.4901	60.4
11.7047	-27.5492	60.41
11.6174	-27.7325	60.44
11.5386	-27.8859	60.46
11.5314	-28.0615	60.4
11.459	-28.2402	60.32
11.3891	-28.4051	60.32
11.364	-28.5605	60.26
11.2669	-28.7897	60.26
11.1417	-28.9514	60.33
11.029	-29.1825	60.4
10.8974	-29.2574	60.46
10.9659	-29.1767	60.51
11.0586	-29.0764	60.48
11.1609	-28.9817	60.42
11.3774	-28.8782	60.37
11.642	-28.8816	60.34
11.8143	-28.9575	60.37
11.924	-29.0604	60.38
11.9978	-29.0644	60.41
12.1355	-29.0148	60.44
12.3079	-28.8724	60.43
12.4081	-28.8236	60.37
12.5071	-28.7715	60.31
12.5793	-28.7179	60.32
12.6269	-28.6212	60.37
12.6529	-28.5927	60.38
12.7292	-28.621	60.4
12.7495	-28.6613	60.4
12.7746	-28.622	60.38
12.7874	-28.6267	60.38
12.7935	-28.6047	60.37
12.8124	-28.7213	60.36
12.7703	-28.8079	60.38
12.7167	-28.9809	60.36
12.7408	-29.041	60.39
12.7442	-29.0543	60.39
12.7016	-28.9787	60.38
12.6392	-28.9708	60.38
12.552	-28.9925	60.38
12.4882	-29.011	60.39
12.4806	-29.0306	60.34
12.3907	-28.9684	60.35
12.4085	-28.8155	60.38
12.4328	-28.5984	60.38
12.4049	-28.4579	60.4
12.3726	-28.3079	60.43
12.3819	-28.2052	60.38
12.3311	-28.1216	60.33
12.2801	-28.0705	60.33
12.222	-28.157	60.41
12.1884	-28.1624	60.47
12.1935	-28.077	60.45
12.1363	-27.9291	60.4
12.149	-27.8315	60.32
12.173	-27.6835	60.28
12.1623	-27.7059	60.27
12.1319	-27.7083	60.36
12.102	-27.7592	60.4
12.1395	-27.6463	60.48
12.2017	-27.4396	60.51
12.2284	-27.1875	60.5
12.2887	-27.0969	60.41
12.3478	-26.9984	60.34
12.3859	-26.9303	60.32
12.4352	-26.8437	60.4
12.461	-26.7693	60.43
12.4147	-26.7138	60.47
12.4	-26.5948	60.46
12.3807	-26.5249	60.41
12.3023	-26.45	60.35
12.3134	-26.4352	60.3
12.3319	-26.4055	60.29
12.2642	-26.4288	60.37
12.2176	-26.4508	60.42
12.1503	-26.4399	60.44
12.1093	-26.4618	60.46
12.1429	-26.5246	60.42
12.1433	-26.6914	60.38
12.1185	-26.7718	60.34
12.0832	-26.8591	60.37
12.0266	-26.9166	60.39
12.0105	-26.9833	60.41
12.0068	-26.9878	60.41
12.0312	-26.9063	60.39
12.0913	-26.8575	60.4
12.1591	-26.7764	60.37
12.1995	-26.7112	60.37
12.2415	-26.7085	60.37
12.2838	-26.7579	60.39
12.3987	-26.8106	60.41
12.4987	-26.8392	60.47
12.5244	-26.8724	60.43
12.6199	-26.9391	60.37
12.6331	-27.0151	60.37
12.5628	-27.1381	60.37
12.542	-27.2739	60.33
12.5087	-27.438	60.4
12.4639	-27.5341	60.49
12.5128	-27.5945	60.46
12.4818	-27.5067	60.37
12.4197	-27.5301	60.29
12.3689	-27.5154	60.25
12.2937	-27.4832	60.27
12.2184	-27.5187	60.34
12.1703	-27.5104	60.45
12.2043	-27.5776	60.52
12.1763	-27.4654	60.56
12.2482	-27.4333	60.47
12.293	-27.3489	60.37
12.3394	-27.271	60.33
12.3544	-27.3324	60.32
12.3693	-27.4073	60.39
12.3952	-27.5115	60.48
12.4009	-27.4875	60.49
12.359	-27.4997	60.46
12.3542	-27.5394	60.4
12.3733	-27.5632	60.33
12.3267	-27.5959	60.32
12.298	-27.6895	60.32
12.305	-27.7214	60.36
12.2402	-27.6845	60.39
12.2145	-27.6307	60.4
12.2376	-27.5712	60.4
12.185	-27.5267	60.38
12.1317	-27.4534	60.37
12.0497	-27.444	60.37
12.013	-27.4683	60.4
11.9392	-27.4868	60.42
11.9395	-27.5434	60.42
11.9509	-27.5002	60.42
11.9388	-27.5046	60.42
11.8876	-27.3525	60.43
11.8657	-27.3454	60.39
11.7845	-27.3766	60.36
11.7802	-27.4119	60.38
11.6922	-27.4525	60.41
11.6189	-27.4847	60.4
11.5421	-27.5948	60.38
11.4812	-27.6496	60.37
11.4535	-27.6302	60.36
11.3849	-27.6473	60.37
11.3565	-27.725	60.35
11.3233	-27.812	60.37
11.3719	-27.8331	60.44
11.4044	-27.8878	60.41
11.4275	-27.8917	60.37
11.4757	-27.9257	60.34
11.5353	-27.9462	60.31
11.5415	-27.9659	60.3
11.592	-28.1159	60.39
11.6508	-28.2422	60.41
11.6811	-28.3379	60.44
11.7115	-28.4506	60.46
11.7655	-28.4458	60.44
11.8215	-28.5178	60.39
11.8194	-28.597	60.38
11.9041	-28.5585	60.35
11.8957	-28.4818	60.37
11.9136	-28.4459	60.42
11.9133	-28.4191	60.42
11.936	-28.4886	60.4
12.0449	-28.4561	60.37
12.0554	-28.4982	60.36
12.0953	-28.5599	60.35
12.0926	-28.6301	60.34
12.1459	-28.7033	60.35
12.1525	-28.7127	60.38
12.1264	-28.684	60.42
12.1548	-28.809	60.39
12.1447	-28.8383	60.4
12.1258	-28.928	60.35
12.045	-28.9642	60.36
12.0235	-28.9475	60.36
11.9686	-28.8687	60.39
12.0152	-28.7168	60.4
11.9836	-28.5659	60.41
11.9869	-28.4506	60.39
11.9435	-28.4275	60.36
11.9486	-28.4686	60.37
11.9338	-28.4391	60.36
11.9323	-28.54	60.37
11.926	-28.55	60.38
11.9614	-28.4659	60.41
11.9997	-28.3659	60.39
12.0357	-28.3258	60.39
12.1114	-28.3227	60.37
12.181	-28.379	60.39
12.1519	-28.4308	60.39
12.1666	-28.4803	60.38
12.1778	-28.5464	60.37
12.1783	-28.511	60.45
12.2502	-28.5124	60.42
12.3066	-28.5102	60.37
12.3054	-28.5292	60.34
12.3418	-28.5335	60.26
12.383	-28.527	60.25
12.4587	-28.5808	60.3
12.517	-28.7093	60.38
12.5487	-28.6462	60.44
12.6019	-28.5952	60.47
12.6212	-28.6099	60.43
12.6401	-28.588	60.38
12.6637	-28.5759	60.31
12.655	-28.6389	60.26
12.6512	-28.7924	60.26
12.5882	-29.028	60.42
12.4872	-29.1204	60.57
12.5083	-29.2182	60.61
12.5059	-29.2082	60.5
12.502	-29.211	60.34
12.4649	-29.1676	60.24
12.4277	-29.188	60.18
12.3815	-29.232	60.23
12.2943	-29.323	60.37
12.1726	-29.4141	60.43
12.1236	-29.3931	60.43
12.0688	-29.3449	60.37
12.037	-29.2587	60.36
11.9424	-29.2761	60.42
11.8811	-29.1977	60.43
11.8542	-29.1133	60.42
11.8985	-29.1428	60.37
11.8414	-29.0891	60.36
11.756	-28.9647	60.33
11.7155	-28.8813	60.32
11.5886	-28.7592	60.37
11.4972	-28.6818	60.39
11.4255	-28.5659	60.38
11.3604	-28.4199	60.37
11.3172	-28.3576	60.39
11.3435	-28.3121	60.43
11.3037	-28.2823	60.42
11.2908	-28.2522	60.38
11.2188	-28.2581	60.36
11.2115	-28.3236	60.36
11.1859	-28.4334	60.37
11.1496	-28.426	60.45
11.1211	-28.4838	60.53
11.1569	-28.5053	60.52
11.1825	-28.5072	60.39
11.1997	-28.5097	60.27
11.1963	-28.5575	60.23
11.2461	-28.6182	60.25
11.2809	-28.7042	60.31
11.2472	-28.807	60.38
11.2177	-28.7982	60.45
11.1723	-28.7709	60.49
11.2749	-28.7308	60.47
11.4041	-28.6294	60.47
11.4785	-28.6523	60.42
11.5062	-28.7081	60.37
11.5339	-28.8018	60.38
11.5193	-28.8688	60.41
11.5151	-28.8464	60.41
11.5885	-28.8163	60.4
11.6736	-28.8567	60.41
11.7664	-28.8161	60.4
11.8485	-28.7236	60.38
11.8557	-28.7102	60.35
11.8994	-28.6484	60.33
11.9457	-28.6034	60.35
11.9607	-28.5535	60.38
11.9905	-28.5628	60.41
11.9732	-28.5982	60.42
12.0127	-28.6033	60.41
12.0908	-28.6618	60.41
12.1072	-28.702	60.37
12.0277	-28.8508	60.36
11.9639	-28.9884	60.37
11.9068	-29.1875	60.37
11.8959	-29.2374	60.38
11.8531	-29.3106	60.37
11.8419	-29.4228	60.39
11.8191	-29.5838	60.38
11.8394	-29.6511	60.4
11.9035	-29.6595	60.39
11.9035	-29.704	60.4
11.9035	-29.704	60.4
11.9071	-29.8091	60.38
11.8829	-29.8924	60.38
11.7947	-29.9997	60.36
11.7455	-29.9787	60.36
11.7334	-29.9385	60.36
11.7477	-29.8167	60.41
11.7474	-29.7331	60.39
11.7902	-29.5638	60.36
11.8194	-29.4253	60.33
11.8558	-29.3777	60.28
11.9161	-29.2839	60.28
11.9393	-29.2609	60.33
11.8987	-29.2564	60.39
11.9117	-29.3003	60.41
11.9493	-29.2947	60.47
11.9848	-29.1762	60.43
12.0764	-29.0604	60.41
12.1162	-28.964	60.38
12.2147	-28.9341	60.36
12.3794	-28.897	60.39
12.509	-28.8349	60.4
12.626	-28.8449	60.4
12.66	-28.8691	60.39
12.7001	-28.9011	60.38
12.6873	-28.8125	60.36
12.6091	-28.7295	60.34
12.5551	-28.6673	60.32
12.5177	-28.6395	60.34
12.4656	-28.6216	60.37
12.3682	-28.6674	60.4
12.2723	-28.6919	60.4
12.1994	-28.7512	60.39
12.1585	-28.7503	60.37
12.1236	-28.7371	60.36
12.0817	-28.7694	60.36
12.0183	-28.8519	60.41
12.037	-28.8271	60.44
12.0163	-28.76	60.43
12.0221	-28.7582	60.41
11.9393	-28.7919	60.36
11.8954	-28.7696	60.36
11.8933	-28.6978	60.36
11.8244	-28.6902	60.36
11.825	-28.6523	60.37
11.8187	-28.6623	60.38
11.8807	-28.5988	60.38
11.9024	-28.521	60.4
11.9313	-28.4149	60.38
11.9437	-28.2885	60.37
11.9466	-28.161	60.36
11.9454	-27.9515	60.34
11.9108	-27.7329	60.38
11.8403	-27.5992	60.42
11.775	-27.4281	60.39
11.7252	-27.1451	60.38
11.7375	-26.8166	60.34
11.7089	-26.5559	60.29
11.654	-26.2381	60.33
11.6001	-26.0728	60.41
11.5929	-26.034	60.4
11.5043	-26.0514	60.43
11.5406	-26.0829	60.44
11.6115	-26.1636	60.41
11.6684	-26.2681	60.38
11.7296	-26.3296	60.39
11.7948	-26.3435	60.37
11.8941	-26.4365	60.38
11.9333	-26.5424	60.41
11.9909	-26.6098	60.39
12.0393	-26.5774	60.4
12.0581	-26.5448	60.39
12.1226	-26.4903	60.38
12.2525	-26.5344	60.37
12.3058	-26.4589	60.37
12.362	-26.4191	60.36
12.384	-26.3241	60.38
12.338	-26.2107	60.39
12.3331	-26.1645	60.4
12.3298	-26.0425	60.41
12.3574	-25.9772	60.4
12.3355	-25.8149	60.4
12.3064	-25.7519	60.38
12.291	-25.6344	60.39
12.3115	-25.5664	60.41
12.3119	-25.5336	60.41
12.3801	-25.5382	60.38
12.4345	-25.4579	60.36
12.4085	-25.403	60.38
12.3964	-25.4627	60.4
12.3243	-25.4519	60.41
12.3288	-25.5349	60.39
12.2401	-25.5537	60.39
12.2547	-25.5433	60.38
12.2619	-25.5267	60.37
12.1988	-25.5993	60.37
12.1807	-25.7005	60.38
12.178	-25.8448	60.38
12.2028	-25.9689	60.44
12.2011	-26.1727	60.47
12.1588	-26.2378	60.48
12.2028	-26.2617	60.39
12.2404	-26.2157	60.35
12.3173	-26.1476	60.29
12.301	-26.0699	60.29
12.2993	-26.0314	60.34
12.258	-25.9927	60.38
12.2003	-25.856	60.45
12.2655	-25.7368	60.51
12.3982	-25.5595	60.51
12.4271	-25.4459	60.45
12.3881	-25.3179	60.38
12.3544	-25.2097	60.34
12.4088	-25.1848	60.33
12.4527	-25.2143	60.38
12.515	-25.2736	60.42
12.5105	-25.365	60.46
12.5339	-25.4813	60.47
12.6788	-25.5392	60.4
12.7352	-25.6459	60.33
12.753	-25.7754	60.31
12.7397	-25.8782	60.32
12.7464	-25.9858	60.36
12.7722	-26.0385	60.42
12.777	-26.0802	60.43
12.8235	-26.0821	60.43
12.8427	-26.1313	60.44
12.8383	-26.21	60.4
12.8708	-26.2354	60.39
12.8211	-26.2737	60.35
12.7077	-26.3041	60.36
12.634	-26.3646	60.37
12.6411	-26.3796	60.42
12.64	-26.448	60.42
12.563	-26.5441	60.42
12.6018	-26.6188	60.39
12.592	-26.6695	60.36
12.5992	-26.683	60.35
12.5198	-26.7776	60.37
12.4413	-26.8662	60.39
12.4552	-26.9762	60.4
12.5028	-27.1086	60.44
12.4926	-27.1875	60.43
12.4638	-27.2803	60.37
12.3428	-27.3987	60.35
12.2467	-27.5159	60.42
12.1986	-27.5801	60.39
12.1748	-27.5859	60.39
12.1204	-27.5926	60.33
12.0586	-27.6798	60.27
12.0732	-27.8119	60.3
12.0824	-27.8389	60.36
12.1123	-27.814	60.41
12.0747	-27.6557	60.43
12.0808	-27.5923	60.48
12.1154	-27.4917	60.47
12.1956	-27.4185	60.44
12.2566	-27.3109	60.41
12.203	-27.2817	60.35
12.1215	-27.3687	60.36
12.1062	-27.3502	60.39
12.1235	-27.1892	60.43
12.046	-27.1183	60.46
12.062	-27.0713	60.42
12.023	-27.0567	60.37
11.9782	-27.1192	60.34
11.8907	-27.0562	60.32
11.8158	-26.9944	60.34
11.8386	-26.9527	60.35
11.8327	-26.8496	60.4
11.8075	-26.8673	60.4
11.8054	-26.9164	60.39
11.8056	-26.8437	60.37
11.8205	-26.7561	60.36
11.8236	-26.8022	60.36
11.9097	-26.9005	60.43
11.9247	-27.0297	60.46
12.0058	-27.2298	60.44
12.0305	-27.324	60.42
12.0152	-27.4276	60.35
11.9729	-27.4778	60.36
11.8667	-27.4474	60.35
11.8072	-27.4521	60.4
11.7324	-27.4961	60.4
11.6766	-27.4714	60.43
11.6387	-27.4138	60.39
11.5958	-27.414	60.35
11.5598	-27.3796	60.34
11.4026	-27.2963	60.36
11.3336	-27.2289	60.35
11.3766	-27.2288	60.39
11.4635	-27.3701	60.43
11.5511	-27.3789	60.39
11.5227	-27.4248	60.39
11.43	-27.4638	60.42
11.4126	-27.4751	60.36
11.4046	-27.4759	60.31
11.3925	-27.5845	60.31
11.3222	-27.7335	60.36
11.2943	-27.8173	60.39
11.1792	-27.8631	60.43
11.1188	-27.9129	60.45
11.0192	-27.9121	60.45
10.9706	-27.9615	60.42
10.9545	-28.0319	60.4
11.0116	-28.1006	60.4
11.0017	-28.2341	60.41
11.0075	-28.3771	60.36
10.9648	-28.4919	60.35
10.9492	-28.5723	60.35
10.9611	-28.6452	60.35
10.9371	-28.7106	60.35
10.9116	-28.8353	60.35
10.9312	-28.9135	60.34
10.9283	-28.939	60.33
10.9186	-28.9344	60.41
10.9063	-28.9232	60.5
10.9083	-28.9188	60.53
10.9701	-28.8869	60.49
11.054	-28.8384	60.41
11.0175	-28.8559	60.34
11.0565	-28.9532	60.34
11.0592	-28.9728	60.37
11.0585	-29.0808	60.42
11.0749	-29.1408	60.44
11.1253	-29.2121	60.42
11.1672	-29.2413	60.37
11.1802	-29.1736	60.33
11.1286	-29.0836	60.33
11.1121	-29.1108	60.35
11.0903	-29.0034	60.42
11.181	-28.9505	60.42
11.2038	-28.9258	60.41
11.1653	-28.7954	60.4
11.1347	-28.876	60.38
11.1622	-28.8363	60.41
11.1415	-28.9179	60.41
11.053	-28.966	60.42
11.0303	-28.9777	60.39
11.0263	-29.046	60.32
10.9175	-29.0678	60.28
10.8275	-29.1722	60.3
10.7468	-29.313	60.33
10.6496	-29.4832	60.37
10.5829	-29.6494	60.4
10.4827	-29.7291	60.45
10.4674	-29.8213	60.42
10.5038	-29.8228	60.43
10.5401	-29.7941	60.39
10.6094	-29.7392	60.39
10.7199	-29.673	60.42
10.8166	-29.6251	60.41
10.9264	-29.5518	60.38
11.0104	-29.4248	60.37
11.1226	-29.2249	60.37
11.2267	-29.0815	60.36
11.3767	-29.0351	60.36
11.5474	-28.9493	60.38
11.6121	-28.8602	60.38
11.6529	-28.7153	60.4
11.7173	-28.6315	60.39
11.7619	-28.5588	60.4
11.8218	-28.5595	60.39
11.8373	-28.5758	60.35
11.851	-28.4504	60.36
11.8855	-28.3846	60.34
11.915	-28.3	60.33
11.8978	-28.1965	60.35
11.9182	-28.1532	60.42
11.9783	-28.0597	60.42
11.9667	-27.855	60.39
11.9409	-27.7615	60.38
11.9124	-27.6189	60.35
11.8738	-27.5139	60.38
11.8763	-27.4272	60.4
11.8475	-27.4063	60.48
11.829	-27.3235	60.45
11.8391	-27.2874	60.38
11.78	-27.2083	60.36
11.7423	-27.1738	60.36
11.8199	-26.9869	60.34
11.8767	-26.9099	60.35
11.8537	-26.927	60.42
11.8305	-26.9401	60.43
11.7607	-26.8832	60.41
11.831	-26.7681	60.35
11.9401	-26.647	60.3
11.9716	-26.5937	60.27
11.9754	-26.5981	60.31
11.9134	-26.6643	60.39
11.8874	-26.6505	60.46
11.8722	-26.6533	60.45
11.9079	-26.7072	60.44
11.8781	-26.6372	60.4
11.9076	-26.5751	60.33
11.9143	-26.532	60.32
11.91	-26.6063	60.38
11.9148	-26.6299	60.44
11.8643	-26.5908	60.45
11.8436	-26.5848	60.42
11.8945	-26.5465	60.42
11.9604	-26.4861	60.36
11.9461	-26.4548	60.33
11.949	-26.5055	60.31
11.8663	-26.4661	60.35
11.8167	-26.4404	60.41
11.772	-26.437	60.43
11.7309	-26.3891	60.42
11.6328	-26.3646	60.37
11.5881	-26.2288	60.37
11.532	-26.0899	60.37
11.5462	-26.0393	60.34
11.4932	-26.0644	60.38
11.5313	-26.035	60.4
11.5687	-26.1036	60.38
11.6279	-26.11	60.37
11.6217	-26.1353	60.38
11.5476	-26.1288	60.38
11.5833	-26.1528	60.37
11.5964	-26.3167	60.39
11.7078	-26.4946	60.4
11.712	-26.6673	60.38
11.7317	-26.7136	60.38
11.6643	-26.9022	60.37
11.63	-27.043	60.4
11.5932	-27.2026	60.47
11.6483	-27.2348	60.42
11.6796	-27.3325	60.37
11.7269	-27.413	60.38
11.7517	-27.5285	60.43
11.7884	-27.5291	60.41
11.8593	-27.5259	60.37
11.9236	-27.4846	60.38
11.9807	-27.4774	60.3
11.9942	-27.5208	60.29
11.9816	-27.5561	60.32
12.0128	-27.5773	60.39
11.9801	-27.6139	60.41
11.9462	-27.6722	60.45
11.9197	-27.6966	60.48
11.9182	-27.6923	60.41
11.862	-27.807	60.32
11.7881	-27.9237	60.27
11.7187	-28.0844	60.37
11.6364	-28.228	60.48
11.6531	-28.3227	60.54
11.6011	-28.3025	60.51
11.6524	-28.4187	60.42
11.7079	-28.4883	60.31
11.7699	-28.6131	60.25
11.7699	-28.7323	60.26
11.6836	-28.9117	60.34
11.5806	-29.0067	60.4
11.5058	-29.1077	60.42
11.4937	-29.1468	60.38
11.4858	-29.2231	60.34
11.4705	-29.3527	60.39
11.437	-29.5731	60.44
11.3551	-29.7245	60.46
11.2945	-29.9156	60.42
11.2895	-30.1302	60.36
11.28	-30.3377	60.33
11.2187	-30.6931	60.33
11.1763	-31.0041	60.43
11.091	-31.2541	60.51
10.9922	-31.5182	60.47
10.9089	-31.8101	60.39
10.8195	-32.0053	60.31
10.7273	-32.1638	60.25
10.6795	-32.2316	60.29
10.5762	-32.304	60.38
10.4708	-32.3372	60.46
10.3505	-32.2992	60.46
10.338	-32.1581	60.45
10.2935	-31.9766	60.42
10.3063	-31.786	60.39
10.3226	-31.654	60.32
10.2517	-31.574	60.34
10.2643	-31.4751	60.32
10.2591	-31.417	60.3
10.2386	-31.2578	60.29
10.2315	-31.1441	60.35
10.2867	-30.9494	60.41
10.3393	-30.8075	60.49
10.3836	-30.5447	60.51
10.4168	-30.3939	60.44
10.3937	-30.3023	60.38
10.4185	-30.362	60.36
10.4113	-30.4425	60.4
10.382	-30.4674	60.4
10.366	-30.4466	60.42
10.3186	-30.4411	60.46
10.3682	-30.4118	60.41
10.3825	-30.3725	60.37
10.4157	-30.4769	60.35
10.3847	-30.5459	60.34
10.4681	-30.5437	60.34
10.5049	-30.4827	60.37
10.5429	-30.4698	60.38
10.6332	-30.3453	60.43
10.7667	-30.1921	60.43
10.886	-29.9862	60.43
10.9789	-29.8537	60.42
11.0153	-29.8106	60.42
10.99	-29.7539	60.42
11.0257	-29.6125	60.43
11.0707	-29.4626	60.43
11.0544	-29.328	60.38
11.0375	-29.1841	60.33
10.9884	-29.0119	60.35
10.949	-28.871	60.4
11.0184	-28.6653	60.42
11.0579	-28.4898	60.43
11.0573	-28.3314	60.41
10.9706	-28.3345	60.38
10.9326	-28.3624	60.39
10.9741	-28.333	60.39
10.9907	-28.3033	60.39
11.0142	-28.4051	60.42
11.0777	-28.5024	60.5
11.1131	-28.6033	60.47
11.0729	-28.6547	60.4
11.0354	-28.77	60.34
11.037	-28.9234	60.26
inclinaison X	inclinaison Y
-0.6314	-0.3656
-0.4985	-0.432
-0.4653	-0.4985
-0.565	-0.5317
-0.565	-0.2991
-0.4985	-0.432
-0.4985	-0.3988
-0.5982	-0.4653
-0.6314	-0.3323
-0.4653	-0.432
-0.5982	-0.4653
-0.5982	-0.4653
-0.5317	-0.432
-0.3656	-0.432
-0.565	-0.3656
-0.5982	-0.432
-0.5982	-0.4985
-0.565	-0.3656
-0.565	-0.3323
-0.5982	-0.432
-0.565	-0.3988
-0.5317	-0.4653
-0.5982	-0.3656
-0.5317	-0.3323
-0.5317	-0.432
-0.6314	-0.432
-0.565	-0.4653
-0.4985	-0.432
-0.4985	-0.2991
-0.4653	-0.3323
-0.5317	-0.4985
-0.6314	-0.4985
-0.565	-0.3323
-0.4653	-0.3656
-0.5982	-0.4653
-0.565	-0.3988
-0.5317	-0.3988
-0.5982	-0.3988
-0.565	-0.3656
-0.5317	-0.3656
-0.565	-0.4653
-0.5317	-0.4653
-0.5317	-0.3656
-0.6314	-0.3323
-0.565	-0.2991
-0.565	-0.565
-0.7311	-0.432
-0.5317	-0.2326
-0.432	-0.2659
-0.4985	-0.4985
-0.7311	-0.4653
-0.5982	-0.432
-0.4653	-0.3988
-0.5317	-0.3656
-0.6647	-0.3988
-0.5982	-0.432
-0.4653	-0.3323
-0.4985	-0.4653
-0.5982	-0.3988
-0.5982	-0.3988
-0.5982	-0.4653
-0.4985	-0.3656
-0.5317	-0.432
-0.6314	-0.3988
-0.565	-0.4985
-0.5317	-0.2991
-0.4985	-0.2659
-0.565	-0.4653
-0.565	-0.4653
-0.565	-0.432
-0.5317	-0.432
-0.5317	-0.3656
-0.565	-0.3988
-0.5317	-0.432
-0.5317	-0.432
-0.5317	-0.432
-0.565	-0.3656
-0.565	-0.432
-0.5982	-0.4653
-0.5317	-0.432
-0.565	-0.3988
-0.5317	-0.2991
-0.5317	-0.3656
-0.565	-0.5317
-0.565	-0.5317
-0.5982	-0.3323
-0.4985	-0.3323
-0.565	-0.3988
-0.6314	-0.4653
-0.565	-0.432
-0.5317	-0.2991
-0.4985	-0.3656
-0.6314	-0.3656
-0.5317	-0.432
-0.5317	-0.4985
-0.5982	-0.3656
-0.5982	-0.3656
-0.5317	-0.4985
-0.5982	-0.432
-0.565	-0.3988
-0.565	-0.2991
-0.4653	-0.4985
-0.565	-0.3323
-0.6314	-0.4653
-0.6314	-0.432
-0.565	-0.3988
-0.5317	-0.3988
-0.5317	-0.4653
-0.565	-0.432
-0.4985	-0.4985
-0.6314	-0.4653
-0.565	-0.3656
-0.5317	-0.3323
-0.565	-0.432
-0.4985	-0.4653
-0.6314	-0.3656
-0.4985	-0.3656
-0.5317	-0.4653
-0.565	-0.4985
-0.6314	-0.3656
-0.4985	-0.3988
-0.432	-0.3656
-0.5317	-0.4985
-0.6314	-0.5317
-0.565	-0.432
-0.4653	-0.3988
-0.5317	-0.3656
-0.565	-0.3656
-0.5982	-0.4985
-0.565	-0.432
-0.4653	-0.3323
-0.4985	-0.3323
-0.565	-0.4653
-0.5982	-0.5317
-0.5982	-0.3656
-0.3988	-0.2659
-0.5317	-0.4653
-0.5982	-0.4653
-0.6314	-0.3988
-0.4653	-0.432
-0.4653	-0.3323
-0.4985	-0.3988
-0.565	-0.5317
-0.6314	-0.4653
-0.4985	-0.2991
-0.5317	-0.3656
-0.5317	-0.5317
-0.6314	-0.3988
-0.4985	-0.3988
-0.5317	-0.3323
-0.5982	-0.3988
-0.5317	-0.432
-0.565	-0.4653
-0.565	-0.3988
-0.565	-0.3656
-0.5317	-0.3323
-0.565	-0.3988
-0.5317	-0.4653
-0.6314	-0.3988
-0.5317	-0.3988
-0.4985	-0.432
-0.5982	-0.3988
-0.5982	-0.3988
-0.5982	-0.4985
-0.5317	-0.432
-0.565	-0.3656
-0.565	-0.432
-0.5317	-0.5317
-0.4985	-0.3656
-0.5317	-0.2991
-0.6314	-0.3988
-0.5982	-0.5317
-0.6314	-0.4653
-0.5982	-0.3323
-0.5317	-0.2991
-0.565	-0.3323
-0.565	-0.4985
-0.565	-0.432
-0.4985	-0.3323
-0.5317	-0.3656
-0.5982	-0.4653
-0.565	-0.4985
-0.565	-0.3988
-0.5317	-0.2991
-0.4985	-0.3323
-0.6647	-0.4653
-0.5982	-0.432
-0.5317	-0.3656
-0.4653	-0.3656
-0.6314	-0.4653
-0.6647	-0.3988
-0.565	-0.432
-0.5317	-0.3988
-0.565	-0.432
-0.5982	-0.432
-0.5317	-0.432
-0.5317	-0.4653
-0.565	-0.3988
-0.565	-0.3656
-0.4985	-0.4653
-0.5317	-0.432
-0.5317	-0.3656
-0.5317	-0.3988
-0.565	-0.432
-0.5317	-0.432
-0.5982	-0.3656
-0.565	-0.3988
-0.5317	-0.4653
-0.6314	-0.4653
-0.5317	-0.3656
-0.5317	-0.3656
-0.5317	-0.3656
-0.5982	-0.3988
-0.5982	-0.5317
-0.565	-0.5317
-0.4985	-0.3323
-0.4653	-0.2659
-0.565	-0.3988
-0.5982	-0.4985
-0.5982	-0.4985
-0.565	-0.3988
-0.5317	-0.3988
-0.5317	-0.432
-0.5982	-0.3988
-0.565	-0.432
-0.432	-0.3988
-0.5982	-0.3988
-0.6314	-0.432
-0.5982	-0.3988
-0.432	-0.4653
-0.4653	-0.4653
-0.6314	-0.3656
-0.565	-0.3656
-0.565	-0.5317
-0.4985	-0.4653
-0.6314	-0.432
-0.5982	-0.3323
-0.565	-0.3988
-0.4985	-0.5317
-0.5982	-0.432
-0.5982	-0.4985
-0.5317	-0.3656
-0.4653	-0.3323
-0.565	-0.4985
-0.5317	-0.4985
-0.5317	-0.565
-0.565	-0.2991
-0.5317	-0.2659
-0.4653	-0.3988
-0.5317	-0.4985
-0.5982	-0.3988
-0.4985	-0.3988
-0.4985	-0.2991
-0.5317	-0.3656
-0.6314	-0.4985
-0.5982	-0.4653
-0.4985	-0.3656
-0.4985	-0.3988
-0.6314	-0.3988
-0.565	-0.3988
-0.4653	-0.3988
-0.4985	-0.432
-0.565	-0.432
-0.4985	-0.432
-0.4985	-0.432
-0.565	-0.3988
-0.565	-0.3656
-0.565	-0.3988
-0.565	-0.3988
-0.6314	-0.4985
-0.5982	-0.3988
-0.4985	-0.3988
-0.4985	-0.3656
-0.565	-0.432
-0.6314	-0.4985
-0.5317	-0.432
-0.4653	-0.3656
-0.565	-0.3988
-0.5982	-0.4653
-0.6647	-0.4985
-0.565	-0.3656
-0.4985	-0.3656
-0.565	-0.3988
-0.5982	-0.3988
-0.565	-0.4653
-0.5317	-0.432
-0.4985	-0.3988
-0.5317	-0.3656
-0.5317	-0.3656
-0.5982	-0.3988
-0.6314	-0.3988
-0.5317	-0.4653
-0.5317	-0.2659
-0.4653	-0.432
-0.565	-0.4653
-0.6314	-0.432
-0.5982	-0.2991
-0.432	-0.3988
-0.565	-0.3656
-0.6314	-0.5317
-0.5317	-0.432
-0.432	-0.3323
-0.565	-0.2991
-0.565	-0.3656
-0.5982	-0.432
-0.565	-0.4653
