# Supplementary material for: Postural Control Can Be Well Maintained by Healthy, Young Adults in Difficult Visual Task, Even in Sway-Referenced Dynamic Conditions
Source: PLoS One. 2016 Oct 13;11(10):e0164400. doi: 10.1371/journal.pone.0164400 (PMC5063355; doi:10.1371/journal.pone.0164400)
Supplement: S2 File — (ZIP) [file pone.0164400.s002.zip › DATA_FRAMIRAL/S02A_SEARCH_MOBILE_I3.xls]

## Sheet: S02_MTT_201504011030
gravite X	gravite Y	Poids
10.4457	-21.2729	60.54
10.4819	-21.2316	60.45
10.4106	-21.1898	60.38
10.3932	-21.2154	60.32
10.3915	-21.3137	60.28
10.3875	-21.5186	60.31
10.3377	-21.7284	60.41
10.286	-21.9498	60.47
10.1715	-22.0972	60.47
9.9779	-22.2992	60.46
9.8657	-22.4368	60.44
9.8388	-22.4968	60.43
9.7946	-22.5541	60.45
9.8213	-22.6013	60.46
9.8673	-22.734	60.44
9.8908	-22.8181	60.43
9.9339	-22.8476	60.42
10.0044	-22.8407	60.42
10.088	-22.7607	60.41
10.194	-22.6162	60.42
10.2316	-22.603	60.39
10.2598	-22.5484	60.42
10.331	-22.5799	60.42
10.4603	-22.466	60.43
10.5982	-22.346	60.43
10.6218	-22.2394	60.43
10.5879	-22.1591	60.46
10.594	-22.148	60.45
10.5783	-21.9748	60.44
10.5788	-21.7452	60.43
10.5782	-21.6737	60.41
10.5616	-21.6768	60.43
10.5112	-21.7572	60.44
10.4185	-21.7508	60.42
10.2919	-21.8462	60.44
10.2327	-21.9656	60.47
10.1025	-22.0291	60.46
10.0157	-22.0477	60.45
10.0445	-21.9628	60.43
10.1963	-21.8795	60.41
10.3143	-21.8436	60.38
10.3615	-21.937	60.35
10.4119	-21.9853	60.39
10.4663	-22.059	60.46
10.5333	-21.9969	60.48
10.6708	-21.9184	60.43
10.7823	-21.7807	60.41
10.8699	-21.6781	60.38
10.891	-21.5633	60.38
10.9696	-21.4886	60.42
10.9872	-21.3936	60.46
11.0182	-21.1778	60.48
11.0579	-21.03	60.49
11.0614	-20.8503	60.49
11.0413	-20.6983	60.44
11.0438	-20.5385	60.4
11.1131	-20.3459	60.36
11.0896	-20.2592	60.37
11.0504	-20.2711	60.4
11.0241	-20.3029	60.46
11.056	-20.1817	60.46
11.0987	-20.1836	60.43
11.0406	-20.119	60.39
10.9716	-20.125	60.38
10.9387	-20.1813	60.38
10.9599	-20.3095	60.42
10.9185	-20.4327	60.47
10.9203	-20.5813	60.49
10.8938	-20.6373	60.45
10.9143	-20.5699	60.43
11.0473	-20.5821	60.41
11.1937	-20.6711	60.42
11.2654	-20.8335	60.42
11.2852	-20.9259	60.47
11.2483	-21.0639	60.47
11.2689	-21.1605	60.45
11.2882	-21.2544	60.42
11.2771	-21.294	60.41
11.1905	-21.3092	60.39
11.1411	-21.2911	60.41
11.0174	-21.2246	60.42
11.014	-21.2112	60.44
10.9906	-21.035	60.45
10.9932	-20.865	60.48
10.9905	-20.8116	60.45
10.9732	-20.7243	60.41
10.8953	-20.5578	60.4
10.8401	-20.5668	60.45
10.8319	-20.5263	60.49
10.8174	-20.4589	60.46
10.7639	-20.4255	60.41
10.816	-20.5002	60.33
10.8649	-20.5953	60.29
10.8754	-20.5812	60.35
10.7927	-20.6599	60.42
10.725	-20.7799	60.45
10.6244	-20.8851	60.5
10.5967	-21.0173	60.52
10.6048	-21.1737	60.46
10.6116	-21.3017	60.42
10.6219	-21.3988	60.39
10.635	-21.5525	60.41
10.6047	-21.7361	60.42
10.6433	-21.9196	60.49
10.6395	-22.0876	60.49
10.6756	-22.1641	60.48
10.7926	-22.0899	60.4
10.8621	-22.0593	60.36
10.9542	-22.0537	60.36
10.9999	-22.0498	60.4
11.0393	-22.0123	60.43
11.0561	-21.8488	60.47
11.0556	-21.7923	60.45
11.1051	-21.7659	60.45
11.1368	-21.7785	60.44
11.1699	-21.7786	60.42
11.2162	-21.7653	60.42
11.2561	-21.7216	60.42
11.2765	-21.7174	60.42
11.3114	-21.6873	60.44
11.3149	-21.7755	60.44
11.3419	-21.8761	60.43
11.3674	-21.9593	60.39
11.3833	-22.0997	60.37
11.3238	-22.1713	60.4
11.2845	-22.1822	60.44
11.3094	-22.1377	60.43
11.3305	-22.1273	60.43
11.3568	-22.0258	60.47
11.3367	-21.9375	60.44
11.2851	-21.8335	60.43
11.2226	-21.8288	60.45
11.2219	-21.8384	60.52
11.1803	-21.838	60.5
11.1145	-21.8874	60.41
11.0189	-22.0101	60.34
10.9683	-22.0277	60.31
10.8437	-22.143	60.28
10.7316	-22.3467	60.33
10.6692	-22.4491	60.38
10.5897	-22.6588	60.41
10.5189	-22.7342	60.46
10.5278	-22.8025	60.46
10.47	-22.6919	60.43
10.4475	-22.6016	60.37
10.4311	-22.6253	60.35
10.3961	-22.6196	60.4
10.3981	-22.5474	60.44
10.3814	-22.3984	60.43
10.3907	-22.3624	60.45
10.3986	-22.2136	60.43
10.4748	-22.0434	60.37
10.4734	-21.8738	60.35
10.474	-21.8676	60.35
10.4047	-21.779	60.38
10.3939	-21.8188	60.4
10.4112	-21.8159	60.42
10.4102	-21.7657	60.42
10.37	-21.7678	60.41
10.3063	-21.6946	60.4
10.211	-21.7546	60.37
10.1897	-21.8128	60.38
10.1211	-21.9236	60.39
10.0388	-22.0956	60.39
10.0165	-22.2735	60.43
9.9936	-22.3976	60.4
9.9636	-22.5184	60.41
9.9568	-22.783	60.38
10.0307	-22.8971	60.39
10.0501	-22.9888	60.37
10.0892	-22.969	60.39
10.1648	-22.9243	60.43
10.2283	-22.905	60.42
10.2896	-22.8477	60.42
10.3892	-22.8158	60.4
10.4546	-22.7631	60.38
10.4711	-22.6829	60.33
10.505	-22.5963	60.4
10.5465	-22.4744	60.49
10.5522	-22.3027	60.47
10.6566	-22.1317	60.4
10.6736	-22.0448	60.33
10.691	-21.9428	60.27
10.6375	-21.8509	60.25
10.569	-21.8936	60.33
10.5815	-21.9555	60.4
10.5936	-21.9607	60.47
10.6175	-21.8958	60.47
10.531	-21.8932	60.44
10.5294	-21.8907	60.43
10.592	-21.9189	60.38
10.678	-21.933	60.34
10.6942	-21.9277	60.39
10.734	-21.9499	60.45
10.7292	-21.9189	60.45
10.7238	-21.9387	60.46
10.7398	-21.8227	60.44
10.8111	-21.669	60.38
10.8349	-21.4811	60.34
10.8656	-21.3538	60.33
10.8986	-21.2565	60.37
11.0117	-21.1548	60.41
11.0746	-21.0709	60.45
11.0368	-21.0809	60.43
11.0568	-21.0351	60.43
11.1176	-20.9211	60.41
11.1118	-20.8507	60.38
11.1169	-20.6992	60.35
11.1527	-20.6784	60.38
11.0945	-20.7078	60.38
11.1234	-20.7787	60.4
11.1662	-20.7705	60.44
11.2432	-20.6746	60.42
11.2283	-20.6438	60.42
11.2491	-20.6371	60.44
11.2758	-20.6667	60.45
11.2848	-20.586	60.44
11.3349	-20.5237	60.44
11.3038	-20.5343	60.43
11.3031	-20.4661	60.43
11.2636	-20.432	60.42
11.2723	-20.3252	60.44
11.2682	-20.3333	60.46
11.2194	-20.3675	60.43
11.2848	-20.4222	60.44
11.2551	-20.6001	60.47
11.1666	-20.7381	60.46
11.0424	-20.8189	60.39
10.9563	-20.9171	60.37
10.9593	-20.9744	60.31
10.9262	-21.0303	60.29
10.9169	-21.1033	60.34
10.8883	-21.1151	60.42
10.831	-21.1122	60.46
10.8145	-21.1309	60.51
10.7558	-21.2145	60.54
10.7234	-21.2492	60.51
10.7318	-21.1531	60.46
10.7124	-21.1111	60.41
10.7173	-21.1684	60.39
10.7234	-21.2798	60.4
10.6923	-21.3391	60.43
10.6884	-21.3021	60.45
10.6967	-21.2426	60.45
10.7156	-21.2174	60.42
10.6943	-21.1495	60.37
10.672	-21.154	60.36
10.594	-21.2559	60.36
10.6186	-21.3257	60.41
10.5707	-21.3879	60.44
10.5321	-21.4258	60.47
10.4849	-21.5047	60.46
10.4201	-21.6491	60.43
10.3881	-21.7938	60.38
10.3812	-22.0049	60.38
10.3542	-22.1637	60.42
10.2899	-22.2847	60.46
10.302	-22.3103	60.46
10.3119	-22.3395	60.45
10.3133	-22.2912	60.42
10.3292	-22.22	60.4
10.4084	-22.1951	60.39
10.3765	-22.2123	60.39
10.3804	-22.2855	60.41
10.442	-22.2847	60.42
10.4787	-22.2241	60.42
10.5419	-22.0769	60.43
10.5588	-22.0739	60.43
10.5001	-22.035	60.43
10.4637	-22.0329	60.43
10.4675	-21.969	60.43
10.3978	-21.9635	60.4
10.344	-22.078	60.43
10.3187	-22.0487	60.5
10.308	-21.9748	60.46
10.3582	-21.9147	60.39
10.3541	-21.8647	60.32
10.4368	-21.8919	60.28
10.3581	-21.9404	60.28
10.3011	-22.0273	60.41
10.2634	-22.1784	60.53
10.2583	-22.1747	60.59
10.2861	-22.126	60.54
10.3186	-22.0158	60.48
10.3458	-21.9998	60.42
10.3604	-21.926	60.4
10.3156	-21.8194	60.39
10.2826	-21.8405	60.44
10.1884	-21.8593	60.48
10.1523	-21.7796	60.47
10.1427	-21.6729	60.48
10.1801	-21.4956	60.45
10.1718	-21.4112	60.4
10.1361	-21.3515	60.37
10.0694	-21.4222	60.34
10.0323	-21.4277	60.42
10.0397	-21.452	60.42
10.059	-21.3958	60.48
10.0984	-21.3221	60.46
10.1502	-21.3369	60.47
10.2005	-21.3425	60.45
10.182	-21.3363	60.41
10.1097	-21.4067	60.42
10.0533	-21.5429	60.44
10.038	-21.575	60.43
10.0338	-21.6931	60.46
10.0265	-21.8326	60.46
10.0076	-21.9403	60.45
10.0653	-22.0747	60.43
10.1268	-22.1155	60.41
10.1435	-22.0442	60.43
10.0638	-21.9797	60.41
10.1497	-21.8959	60.42
10.2233	-21.8228	60.45
10.275	-21.864	60.44
10.2286	-21.9635	60.42
10.2125	-21.9635	60.44
10.2527	-21.9613	60.45
10.2301	-21.9033	60.41
10.2241	-21.8847	60.42
10.2526	-21.9261	60.49
10.2293	-21.9253	60.49
10.2682	-21.8335	60.43
10.222	-21.8224	60.38
10.22	-21.7686	60.32
10.2445	-21.6941	60.3
10.2186	-21.6383	60.35
10.2682	-21.6134	60.45
10.3076	-21.5942	60.48
10.3475	-21.5654	60.49
10.3287	-21.4532	60.5
10.3005	-21.3881	60.47
10.2655	-21.3521	60.43
10.3405	-21.4206	60.41
10.3571	-21.4803	60.41
10.37	-21.5774	60.43
10.3473	-21.7044	60.42
10.3141	-21.7637	60.42
10.267	-21.7599	60.46
10.2992	-21.6917	60.44
10.3096	-21.6551	60.42
10.2968	-21.6623	60.4
10.2786	-21.6777	60.41
10.2687	-21.7496	60.4
10.1957	-21.8261	60.42
10.1815	-21.8702	60.45
10.1248	-21.8904	60.47
10.1558	-21.823	60.48
10.1329	-21.783	60.44
10.1026	-21.7782	60.4
10.0648	-21.8001	60.38
10.1317	-21.92	60.4
10.1309	-22.0485	60.41
10.0658	-22.2087	60.46
10.0741	-22.2385	60.46
10.0476	-22.2954	60.44
10.0841	-22.3063	60.42
10.121	-22.3439	60.4
10.1229	-22.3402	60.39
10.1244	-22.3843	60.39
10.0288	-22.5073	60.36
10.0882	-22.4746	60.4
10.1539	-22.4873	60.43
10.187	-22.4429	60.43
10.2625	-22.4403	60.45
10.2924	-22.525	60.42
10.3501	-22.5702	60.4
10.3762	-22.6118	60.35
10.3793	-22.7418	60.41
10.4087	-22.8236	60.43
10.4655	-22.8484	60.41
10.5064	-22.8223	60.39
10.5335	-22.7952	60.34
10.5102	-22.8783	60.28
10.5678	-22.9474	60.31
10.5474	-23.1388	60.38
10.535	-23.2707	60.43
10.4741	-23.4195	60.47
10.4828	-23.5355	60.47
10.507	-23.6111	60.43
10.4782	-23.5953	60.38
10.4177	-23.6658	60.31
10.2932	-23.7065	60.31
10.2694	-23.819	60.33
10.261	-23.6506	60.39
10.4185	-23.434	60.41
10.5066	-23.1852	60.45
10.5831	-23.0036	60.43
10.5409	-22.8102	60.39
10.5913	-22.6048	60.33
10.6623	-22.3979	60.3
10.7069	-22.1973	60.35
10.6824	-21.9767	60.41
10.6366	-21.7669	60.45
10.6336	-21.6014	60.47
10.5836	-21.5379	60.42
10.5088	-21.5274	60.35
10.4182	-21.4991	60.32
10.3633	-21.5603	60.33
10.2382	-21.6617	60.38
10.1776	-21.716	60.4
10.1962	-21.7454	60.41
10.1751	-21.8122	60.39
10.0847	-21.9661	60.39
10.0923	-22.0736	60.37
10.1731	-22.1524	60.36
10.19	-22.1644	60.36
10.2733	-22.2873	60.39
10.2914	-22.2395	60.45
10.3735	-22.2196	60.45
10.4586	-22.0347	60.44
10.5061	-21.8866	60.4
10.5913	-21.8026	60.36
10.6476	-21.7174	60.37
10.6792	-21.7332	60.38
10.6565	-21.6847	60.39
10.6714	-21.6557	60.4
10.6663	-21.6757	60.43
10.6344	-21.6117	60.37
10.6622	-21.476	60.33
10.5797	-21.4014	60.37
10.542	-21.352	60.37
10.4777	-21.3113	60.34
10.3734	-21.3212	60.34
10.263	-21.319	60.38
10.1796	-21.3017	60.42
10.0641	-21.2235	60.44
9.9363	-21.257	60.46
9.9118	-21.277	60.44
9.868	-21.2587	60.4
9.8478	-21.2085	60.37
9.895	-21.2817	60.39
10.0104	-21.1977	60.44
10.1286	-21.1981	60.45
10.2105	-21.0807	60.48
10.2025	-20.9631	60.43
10.2463	-20.8155	60.39
10.2758	-20.7238	60.36
10.3519	-20.7117	60.35
10.3673	-20.6684	60.38
10.4003	-20.5897	60.43
10.4587	-20.4864	60.45
10.4446	-20.3904	60.45
10.4746	-20.3997	60.42
10.5234	-20.3871	60.38
10.5685	-20.4123	60.37
10.5209	-20.457	60.4
10.5324	-20.5821	60.43
10.5708	-20.7293	60.43
10.5367	-20.7683	60.43
10.5632	-20.8982	60.4
10.5508	-20.995	60.41
10.563	-21.2372	60.37
10.543	-21.4321	60.37
10.5299	-21.6545	60.38
10.537	-21.7927	60.43
10.6265	-21.928	60.42
10.6422	-22.1012	60.43
10.6461	-22.213	60.41
10.6884	-22.2904	60.36
10.7309	-22.2366	60.36
10.7654	-22.2394	60.35
10.7918	-22.1408	60.39
10.8514	-22.0606	60.46
10.9503	-21.9666	60.51
11.0336	-21.9162	60.46
11.023	-21.9164	60.39
10.946	-21.8417	60.33
10.9158	-21.762	60.25
10.8958	-21.6886	60.26
10.9097	-21.6607	60.34
10.9429	-21.7124	60.41
10.9763	-21.7757	60.48
10.9765	-21.7461	60.5
11.0248	-21.6809	60.44
11.0115	-21.7356	60.38
10.9512	-21.8134	60.37
10.9359	-21.9499	60.37
10.9413	-22.0823	60.38
10.8975	-22.2378	60.4
10.9126	-22.2385	60.43
10.9389	-22.1965	60.42
10.9617	-22.1824	60.39
11.0046	-22.1256	60.38
11.0678	-22.0943	60.35
11.1313	-22.0749	60.32
11.2142	-22.1532	60.33
11.2493	-22.2124	60.36
11.2297	-22.3594	60.4
11.177	-22.491	60.44
11.087	-22.5971	60.44
11.1433	-22.6131	60.42
11.1461	-22.5558	60.36
11.1196	-22.5236	60.33
11.0243	-22.4377	60.33
11.0321	-22.3991	60.35
11.0384	-22.4029	60.36
10.8786	-22.5183	60.48
10.7684	-22.5599	60.54
10.768	-22.5692	60.46
10.7018	-22.4079	60.36
10.6811	-22.2898	60.31
10.7	-22.1637	60.3
10.6989	-22.1016	60.32
10.6499	-22.1342	60.41
10.6223	-22.1501	60.47
10.5704	-22.1683	60.46
10.5595	-22.1509	60.38
10.5161	-22.2643	60.33
10.5078	-22.3717	60.35
10.5427	-22.4996	60.42
10.5568	-22.6254	60.52
10.5319	-22.6818	60.5
10.4849	-22.5944	60.37
10.4473	-22.5152	60.28
10.4388	-22.3897	60.23
10.435	-22.3791	60.23
10.4458	-22.4173	60.33
10.4818	-22.4585	60.48
10.4472	-22.5271	60.56
10.4012	-22.5344	60.53
10.3804	-22.5358	60.49
10.4067	-22.5861	60.41
10.4657	-22.5892	60.38
10.5398	-22.5662	60.39
10.5309	-22.6646	60.42
10.5335	-22.7081	60.47
10.5316	-22.7357	60.44
10.445	-22.6412	60.39
10.3698	-22.6379	60.34
10.456	-22.4465	60.34
10.5231	-22.2202	60.36
10.5681	-21.9902	60.43
10.5935	-21.797	60.46
10.596	-21.5223	60.47
10.6869	-21.3407	60.42
10.7856	-21.1536	60.4
10.8832	-20.9605	60.36
10.943	-20.8001	60.39
10.9623	-20.6004	60.42
11.001	-20.5699	60.45
11.1151	-20.5599	60.46
11.2321	-20.6247	60.42
11.2898	-20.5084	60.39
11.3036	-20.5177	60.37
11.2956	-20.6184	60.35
11.3656	-20.7972	60.37
11.4134	-20.9962	60.43
11.3536	-21.1004	60.42
11.3722	-21.2602	60.39
11.3656	-21.4383	60.39
11.3365	-21.669	60.37
11.3168	-21.9054	60.35
11.2583	-22.2659	60.36
11.1895	-22.5256	60.38
11.0161	-22.9149	60.34
10.9828	-22.9172	60.38
10.9609	-22.9242	60.45
10.9901	-22.9018	60.47
11.0525	-22.8622	60.45
11.2181	-22.8072	60.43
11.4342	-22.5976	60.38
11.5641	-22.3882	60.33
11.6404	-22.2421	60.32
11.7133	-22.109	60.36
11.7867	-21.955	60.43
11.8003	-21.8014	60.46
11.9053	-21.589	60.47
12.041	-21.374	60.41
12.2061	-21.1514	60.35
12.33	-21.0271	60.33
12.4903	-20.8846	60.36
12.6607	-20.8011	60.38
12.7509	-20.7489	60.4
12.8415	-20.6813	60.4
12.9286	-20.6122	60.42
12.9738	-20.4351	60.4
12.9815	-20.3397	60.38
12.9747	-20.2971	60.37
13.03	-20.2873	60.4
13.0374	-20.3061	60.43
13.0514	-20.3308	60.42
13.1091	-20.3642	60.42
13.0572	-20.4624	60.4
13.0504	-20.4945	60.39
13.0138	-20.4953	60.39
13.0332	-20.533	60.38
12.9537	-20.6597	60.4
12.8747	-20.8455	60.4
12.8062	-21.0246	60.42
12.7489	-21.1101	60.4
12.7221	-21.188	60.39
12.6326	-21.1214	60.42
12.5273	-21.1583	60.4
12.4196	-21.1423	60.38
12.2746	-21.1754	60.38
12.2013	-21.222	60.38
12.1153	-21.2464	60.39
12.0093	-21.1675	60.4
11.9568	-21.1323	60.39
11.9434	-21.1313	60.42
11.9164	-21.1201	60.43
11.9231	-21.063	60.35
11.9056	-21.057	60.34
11.8584	-21.2088	60.41
11.8058	-21.2629	60.4
11.7446	-21.2755	60.4
11.8317	-21.2562	60.36
11.8573	-21.178	60.31
11.8462	-21.1579	60.3
11.7555	-21.1787	60.36
11.7014	-21.2607	60.39
11.6905	-21.3722	60.42
11.7025	-21.4727	60.47
11.7549	-21.3445	60.49
11.8116	-21.2827	60.48
11.7985	-21.2538	60.42
11.803	-21.2156	60.35
11.9087	-21.2678	60.35
11.9845	-21.3757	60.38
12.0726	-21.4194	60.4
12.0978	-21.4734	60.44
12.0855	-21.5821	60.46
12.1415	-21.6635	60.43
12.2007	-21.7498	60.37
12.2413	-21.807	60.34
12.2058	-21.915	60.35
12.207	-21.852	60.42
12.1813	-21.8402	60.46
12.2613	-21.8061	60.48
12.2932	-21.7175	60.44
12.3013	-21.6668	60.38
12.252	-21.6512	60.34
12.2633	-21.683	60.35
12.329	-21.7108	60.43
12.368	-21.7001	60.46
12.4001	-21.6353	60.47
12.4369	-21.5506	60.41
12.4086	-21.5397	60.38
12.4255	-21.5872	60.34
12.4394	-21.7613	60.34
12.4564	-21.9193	60.36
12.4632	-22.0449	60.41
12.4112	-22.1495	60.44
12.4284	-22.355	60.42
12.3793	-22.3963	60.4
12.3066	-22.4847	60.37
12.1951	-22.548	60.35
12.1582	-22.5638	60.37
12.0532	-22.6359	60.42
12.0071	-22.732	60.46
11.9629	-22.8309	60.46
11.8577	-22.9279	60.43
11.7988	-22.9376	60.37
11.8116	-22.8266	60.3
11.9022	-22.7174	60.28
11.8645	-22.6048	60.32
11.8125	-22.5598	60.4
11.7767	-22.5031	60.49
11.8259	-22.3874	60.53
11.8405	-22.1831	60.52
11.8049	-21.9397	60.44
11.86	-21.807	60.37
11.8508	-21.6521	60.35
11.9103	-21.6076	60.41
11.9015	-21.5066	60.43
11.8539	-21.4104	60.46
11.7712	-21.273	60.47
11.7639	-21.2062	60.4
11.7203	-21.2712	60.33
11.7383	-21.2588	60.33
11.6649	-21.2308	60.32
11.5844	-21.2807	60.37
11.5297	-21.339	60.4
11.5241	-21.434	60.45
11.4909	-21.5529	60.45
11.4273	-21.6466	60.44
11.52	-21.7239	60.39
11.6076	-21.6096	60.38
11.6533	-21.4236	60.38
11.667	-21.3297	60.41
11.7181	-21.2139	60.45
11.8311	-21.094	60.46
11.918	-20.9112	60.44
12.026	-20.7354	60.39
12.1561	-20.525	60.36
12.2461	-20.4637	60.37
12.318	-20.472	60.4
12.3252	-20.4193	60.42
12.3208	-20.3826	60.44
12.3751	-20.3452	60.42
12.4358	-20.3533	60.41
12.3647	-20.4008	60.35
12.3135	-20.5195	60.32
12.1951	-20.6965	60.38
12.1281	-20.9007	60.48
12.1204	-20.9715	60.46
12.0687	-20.9173	60.41
12.0173	-20.8301	60.36
12.0552	-20.8093	60.27
12.1475	-20.7439	60.27
12.2227	-20.7215	60.32
12.2096	-20.6085	60.4
12.2519	-20.625	60.48
12.2973	-20.5712	60.52
12.4119	-20.4358	60.52
12.491	-20.3292	60.46
12.5211	-20.2753	60.4
12.5124	-20.2834	60.36
12.5468	-20.3612	60.38
12.5196	-20.3127	60.44
12.4955	-20.3088	60.42
12.5378	-20.2679	60.45
12.5574	-20.2155	60.42
12.5495	-20.1253	60.4
12.534	-20.0162	60.35
12.5261	-19.9706	60.33
12.531	-19.9693	60.35
12.5043	-19.9205	60.39
12.5115	-19.9253	60.44
12.4918	-19.9803	60.45
12.5069	-19.9484	60.46
12.5775	-19.991	60.42
12.6303	-19.9362	60.4
12.6338	-19.9226	60.39
12.5865	-20.0044	60.38
12.5638	-20.1618	60.39
12.5638	-20.2935	60.41
12.5717	-20.3091	60.43
12.5324	-20.3644	60.42
12.5369	-20.493	60.39
12.4689	-20.6121	60.38
12.4647	-20.6792	60.38
12.4019	-20.7245	60.34
12.2814	-20.8328	60.36
12.229	-21.0903	60.4
12.1515	-21.3206	60.44
12.1202	-21.5103	60.45
12.0255	-21.6598	60.45
11.9394	-21.8239	60.41
11.9455	-21.92	60.38
11.8718	-22.0115	60.42
11.8789	-22.1698	60.45
11.8183	-22.2538	60.4
11.8003	-22.3588	60.35
11.7677	-22.3672	60.35
11.7506	-22.4033	60.31
11.801	-22.442	60.35
11.7942	-22.4859	60.38
11.8178	-22.4802	60.43
11.7796	-22.4338	60.47
11.8092	-22.3162	60.49
11.8046	-22.1661	60.45
11.8415	-22.1503	60.41
11.8763	-22.153	60.38
11.8919	-22.2519	60.37
11.912	-22.3253	60.37
11.901	-22.4363	60.41
11.8577	-22.5259	60.42
11.8784	-22.5782	60.42
11.9481	-22.6551	60.4
11.9659	-22.7689	60.34
11.9737	-22.9245	60.33
11.9641	-23.0713	60.31
11.9989	-23.1415	60.37
12.0421	-23.2117	60.42
12.0087	-23.1664	60.44
11.9791	-23.195	60.43
11.9415	-23.2503	60.41
12.0224	-23.1838	60.38
12.095	-23.0758	60.32
12.1407	-23.0687	60.32
12.1181	-23.0544	60.39
12.0641	-23.1024	60.43
12.1156	-23.0391	60.46
12.0585	-22.9137	60.44
12.1	-22.8018	60.38
12.1195	-22.658	60.36
12.1885	-22.5655	60.32
12.23	-22.5294	60.38
12.1776	-22.5209	60.4
12.1095	-22.5475	60.42
12.0616	-22.4838	60.43
12.0064	-22.2917	60.46
11.9738	-22.2437	60.43
11.8837	-22.1891	60.41
11.8004	-22.0426	60.38
11.7576	-21.9652	60.37
11.6316	-21.8994	60.46
11.5732	-21.8873	60.48
11.5203	-21.7359	60.43
11.465	-21.6057	60.35
11.3835	-21.589	60.28
11.3255	-21.5852	60.25
11.3745	-21.5356	60.3
11.3639	-21.5285	60.4
11.3623	-21.4703	60.47
11.4373	-21.3489	60.49
11.5324	-21.211	60.46
11.5929	-21.0555	60.45
11.6313	-20.9644	60.44
11.6302	-20.8849	60.46
11.6043	-20.8937	60.45
11.6004	-20.8993	60.51
11.6084	-20.9016	60.47
11.6175	-20.9694	60.45
11.6085	-20.9603	60.43
11.6504	-21.0316	60.41
11.6844	-21.0103	60.38
11.6741	-21.0883	60.37
11.6463	-21.1731	60.41
11.6071	-21.2856	60.44
11.5936	-21.2577	60.45
11.6462	-21.1586	60.43
11.6398	-21.1571	60.38
11.6021	-21.0925	60.36
11.6377	-21.0115	60.37
11.6314	-20.8746	60.42
11.7223	-20.7895	60.44
11.7218	-20.6739	60.46
11.774	-20.6379	60.47
11.7797	-20.6919	60.44
11.715	-20.7353	60.43
11.7424	-20.7433	60.42
11.8444	-20.754	60.37
11.8869	-20.7304	60.38
11.7926	-20.7107	60.42
11.7201	-20.704	60.45
11.7665	-20.7651	60.44
11.8357	-20.7554	60.43
11.84	-20.7325	60.41
11.8412	-20.6928	60.38
11.8072	-20.7159	60.34
11.7573	-20.7735	60.41
11.7729	-20.8409	60.48
11.7503	-20.7763	60.42
11.7332	-20.7666	60.38
11.6787	-20.8382	60.32
11.6937	-20.9431	60.31
11.667	-20.9885	60.32
11.7035	-21.0481	60.37
11.6966	-21.0339	60.45
11.7072	-21.0578	60.5
11.8188	-20.9502	60.5
11.8755	-20.8734	60.48
11.9011	-20.7653	60.44
11.9321	-20.712	60.4
11.951	-20.7673	60.37
12.0021	-20.9494	60.39
12.0586	-21.082	60.42
12.0506	-21.1533	60.42
12.0519	-21.1411	60.44
12.0089	-21.1111	60.4
11.9502	-21.1786	60.34
11.8834	-21.3155	60.35
11.922	-21.49	60.37
11.8686	-21.6252	60.39
11.8504	-21.8611	60.42
11.7648	-21.8973	60.45
11.7748	-21.9563	60.45
11.7528	-21.9312	60.43
11.7743	-21.9772	60.41
11.8254	-21.8937	60.38
11.8877	-21.8569	60.38
11.9069	-21.728	60.41
11.9425	-21.6023	60.41
11.9688	-21.4533	60.44
11.977	-21.3966	60.42
12.0297	-21.372	60.41
12.0783	-21.3872	60.35
12.0669	-21.4001	60.35
12.0924	-21.4241	60.37
12.1059	-21.4793	60.4
12.1444	-21.6237	60.42
12.1502	-21.6605	60.43
12.1845	-21.5918	60.42
12.2028	-21.6389	60.4
12.1662	-21.6994	60.4
12.103	-21.8051	60.38
12.0773	-21.9452	60.39
12.0763	-22.0081	60.45
12.0764	-21.9425	60.51
12.1162	-21.8303	60.44
12.0568	-21.7736	60.36
12.0514	-21.7216	60.31
12.1005	-21.5818	60.29
12.078	-21.4974	60.32
12.068	-21.5521	60.39
12.1001	-21.5087	60.49
12.1345	-21.4372	60.5
12.1503	-21.2381	60.48
12.1602	-21.0941	60.43
12.1372	-21.0359	60.38
12.1238	-20.9208	60.34
12.1355	-20.9346	60.35
12.1888	-20.9884	60.41
12.1495	-20.9494	60.46
12.1015	-20.9036	60.45
12.1039	-20.8098	60.42
12.0682	-20.6697	60.39
12.0555	-20.5929	60.35
12.0038	-20.5933	60.36
11.9418	-20.6121	60.35
11.9451	-20.6563	60.38
12.0321	-20.6052	60.4
12.0776	-20.539	60.42
12.0931	-20.5635	60.43
12.0772	-20.7061	60.42
12.0545	-20.7467	60.41
12.1034	-20.7709	60.4
12.1652	-20.7399	60.38
12.1732	-20.7431	60.38
12.1699	-20.7266	60.4
12.2021	-20.7039	60.42
12.1704	-20.6314	60.41
12.2168	-20.5286	60.41
12.2647	-20.4131	60.4
12.2243	-20.3288	60.39
12.1941	-20.271	60.39
12.1707	-20.2283	60.38
12.175	-20.2333	60.4
12.2003	-20.2452	60.4
12.1709	-20.3426	60.43
12.196	-20.3745	60.39
12.1466	-20.3535	60.4
12.1167	-20.3547	60.39
12.1334	-20.4015	60.35
12.1435	-20.4604	60.34
12.1422	-20.6	60.43
12.1517	-20.6726	60.5
12.209	-20.7585	60.45
12.1854	-20.7958	60.4
12.1532	-20.766	60.28
12.1397	-20.8	60.25
12.1082	-20.9162	60.28
12.0749	-21.0602	60.34
12.0627	-21.0746	60.42
12.0433	-21.1092	60.5
12.0305	-21.1321	60.54
12.0039	-21.1673	60.47
12.0169	-21.2186	60.41
12.02	-21.33	60.33
11.9229	-21.4686	60.34
11.9253	-21.6232	60.39
11.9405	-21.7223	60.44
12.0193	-21.8048	60.45
12.05	-21.8595	60.42
11.9874	-21.9023	60.38
11.897	-21.94	60.34
11.826	-21.9352	60.34
11.7905	-21.9387	60.37
11.8011	-21.9767	60.38
11.7843	-22.0363	60.42
11.7324	-22.0694	60.43
11.7348	-22.0477	60.42
11.8495	-22.0015	60.45
11.8562	-22.017	60.44
11.8648	-21.9246	60.43
11.838	-21.9578	60.4
11.931	-21.9907	60.37
11.991	-21.901	60.36
12.0136	-21.8454	60.39
11.9912	-21.761	60.42
11.8757	-21.739	60.42
11.8326	-21.7242	60.38
11.8804	-21.758	60.37
11.9289	-21.756	60.38
12.0016	-21.7871	60.41
11.9984	-21.8151	60.43
11.9161	-21.8679	60.42
11.9103	-21.9503	60.41
11.9339	-22.082	60.4
11.953	-22.2095	60.39
11.9026	-22.3793	60.38
11.8732	-22.4757	60.42
11.8624	-22.5866	60.44
11.7699	-22.7029	60.4
11.7417	-22.7639	60.36
11.7246	-22.7108	60.32
11.7403	-22.7504	60.28
11.7628	-22.817	60.3
11.73	-22.8397	60.36
11.7447	-22.855	60.39
11.7306	-22.8292	60.46
11.7826	-22.7927	60.49
11.7647	-22.7456	60.47
11.737	-22.6846	60.4
11.7138	-22.7472	60.33
11.7362	-22.7839	60.35
11.6932	-22.8553	60.38
11.6717	-22.8092	60.38
11.6539	-22.803	60.43
11.694	-22.7263	60.43
11.7477	-22.6331	60.41
11.6755	-22.5515	60.38
11.6437	-22.5538	60.37
11.6229	-22.5611	60.37
11.6028	-22.5323	60.39
11.639	-22.415	60.43
11.6639	-22.2216	60.43
11.6671	-22.149	60.41
11.6786	-22.0168	60.39
11.7221	-21.9688	60.4
11.6848	-21.9461	60.38
11.7391	-21.9062	60.4
11.7713	-21.7965	60.4
11.8092	-21.6343	60.41
11.8644	-21.6028	60.39
11.9242	-21.6027	60.4
11.9269	-21.727	60.41
11.9838	-21.7397	60.39
11.9636	-21.7558	60.41
11.9614	-21.822	60.38
11.9167	-21.8795	60.38
11.8913	-21.9123	60.4
11.844	-21.8752	60.39
11.8332	-21.8969	60.4
11.8395	-21.9454	60.39
11.8132	-22.0142	60.44
11.7909	-22.0518	60.41
11.8185	-22.0153	60.38
11.8337	-22.0279	60.38
11.8648	-22.0586	60.43
11.8442	-22.1106	60.41
11.9128	-22.1818	60.41
11.9203	-22.2839	60.33
12.0061	-22.3108	60.26
12.0508	-22.3727	60.26
12.0755	-22.3695	60.32
12.1515	-22.3395	60.38
12.2237	-22.3766	60.39
12.254	-22.4165	60.41
12.2375	-22.4993	60.45
12.2494	-22.6107	60.49
12.2028	-22.6603	60.46
12.172	-22.6152	60.4
12.1876	-22.5981	60.37
12.2155	-22.6034	60.36
12.2426	-22.5552	60.34
12.1743	-22.4957	60.35
12.0862	-22.4755	60.4
12.0714	-22.4715	60.43
12.0971	-22.4688	60.38
12.1233	-22.5791	60.36
12.1321	-22.5944	60.32
12.071	-22.6669	60.29
12.0144	-22.7816	60.35
11.9587	-22.8866	60.42
11.9122	-22.9109	60.48
11.8711	-22.8331	60.48
11.8486	-22.7851	60.43
11.8742	-22.7082	60.38
11.8801	-22.6739	60.33
11.8622	-22.6416	60.32
11.7922	-22.5493	60.37
11.8325	-22.4957	60.46
11.8036	-22.3657	60.5
11.8596	-22.254	60.44
11.7859	-22.2176	60.38
11.8131	-22.229	60.35
11.8464	-22.1994	60.34
11.8712	-22.2443	60.37
11.8208	-22.3513	60.39
11.7221	-22.52	60.41
11.6156	-22.6113	60.39
11.607	-22.7784	60.37
11.6115	-22.8874	60.35
11.5561	-22.981	60.38
11.4861	-23.1142	60.48
11.4606	-23.2384	60.53
11.5204	-23.3292	60.44
11.5919	-23.3033	60.33
11.5834	-23.2034	60.25
11.5747	-23.2071	60.21
11.5871	-23.2281	60.29
11.5748	-23.305	60.4
11.5242	-23.3091	60.48
11.5038	-23.3571	60.53
11.5138	-23.3415	60.54
11.5477	-23.3517	60.47
11.5962	-23.4252	60.42
11.6604	-23.4484	60.37
11.6877	-23.4863	60.37
11.6695	-23.5868	60.43
11.7055	-23.6222	60.41
11.7504	-23.576	60.44
11.7951	-23.5339	60.42
11.7687	-23.4313	60.36
11.7506	-23.2684	60.33
11.7444	-23.235	60.31
11.8228	-23.0814	60.36
11.8693	-23.0048	60.39
11.9279	-22.9539	60.43
11.9371	-22.8402	60.44
11.8898	-22.7587	60.43
11.8799	-22.7296	60.41
11.8966	-22.6853	60.39
11.9746	-22.658	60.38
11.9967	-22.668	60.39
11.9741	-22.795	60.4
11.9934	-22.8894	60.41
11.963	-22.9539	60.4
11.9701	-22.9666	60.38
11.9852	-22.8932	60.35
12.0075	-22.9332	60.34
11.9964	-22.9097	60.38
11.9793	-22.8975	60.4
12.043	-22.9676	60.39
12.0454	-22.9756	60.4
12.0447	-23.0003	60.37
12.0156	-22.9926	60.37
12.0926	-22.8703	60.35
12.132	-22.7401	60.36
12.1706	-22.6987	60.43
12.1915	-22.6732	60.45
12.1906	-22.7571	60.44
12.2206	-22.6578	60.39
12.1923	-22.6209	60.33
12.1802	-22.6766	60.27
12.1146	-22.7678	60.3
11.9919	-22.8457	60.38
11.9968	-22.8399	60.45
11.9734	-22.7495	60.49
11.951	-22.698	60.47
11.9286	-22.6797	60.42
11.8514	-22.6299	60.37
11.7973	-22.6254	60.33
11.7539	-22.7151	60.34
11.7422	-22.7871	60.4
11.7686	-22.7564	60.45
11.8451	-22.7415	60.44
11.9144	-22.628	60.43
11.962	-22.609	60.36
12.0072	-22.6381	60.34
11.9732	-22.7037	60.34
11.99	-22.8346	60.37
11.9901	-23.0101	60.39
12.05	-23.1255	60.42
12.0659	-23.1317	60.43
12.0445	-23.0745	60.39
11.9878	-22.9127	60.38
12.0407	-22.7957	60.38
12.0308	-22.7368	60.37
12.0111	-22.8094	60.36
11.9271	-22.8743	60.39
11.8672	-22.9637	60.4
11.8702	-23.0102	60.41
11.9144	-23.034	60.37
11.8924	-23.0353	60.4
11.9161	-22.9736	60.38
11.8828	-22.9734	60.38
11.8944	-22.9755	60.37
11.9585	-23.0277	60.36
12.0199	-23.0302	60.34
12.0345	-23.0603	60.38
12.0706	-23.0025	60.4
12.123	-22.9032	60.43
12.1426	-22.8078	60.37
12.1334	-22.7575	60.35
12.1111	-22.7737	60.4
12.0434	-22.8006	60.39
12.031	-22.8264	60.35
12.0077	-22.8404	60.36
12.0496	-22.8227	60.36
12.0413	-22.8113	60.32
12.0015	-22.8403	60.31
11.986	-22.887	60.35
11.9802	-22.9996	60.34
11.9133	-23.0581	60.38
11.8454	-23.1105	60.45
11.7929	-23.1756	60.51
11.8306	-23.091	60.5
11.9022	-22.9933	60.39
11.9129	-22.9755	60.34
11.8972	-22.9807	60.35
11.8635	-23.1025	60.38
11.779	-23.1588	60.39
11.744	-23.2633	60.4
11.7028	-23.245	60.4
11.7254	-23.2377	60.37
11.7221	-23.2393	60.34
11.7	-23.2746	60.31
11.5756	-23.3448	60.33
11.5554	-23.509	60.37
11.5457	-23.6686	60.45
11.425	-23.7658	60.51
11.386	-23.8042	60.48
11.4055	-23.7791	60.38
11.4415	-23.8455	60.32
11.4381	-23.8469	60.32
11.4038	-23.7956	60.35
11.3692	-23.8213	60.4
11.2683	-23.8018	60.45
11.2225	-23.825	60.4
11.2631	-23.8033	60.34
11.3458	-23.7187	60.3
11.3136	-23.649	60.32
11.2879	-23.6564	60.38
11.2436	-23.7261	60.49
11.2401	-23.7423	60.48
11.336	-23.7609	60.42
11.3817	-23.7847	60.37
11.3743	-23.8064	60.33
11.3799	-23.8452	60.36
11.3966	-23.8876	60.45
11.5315	-23.8989	60.48
11.6187	-23.9237	60.42
11.621	-23.9519	60.34
11.6249	-24.0532	60.31
11.5947	-24.0696	60.31
11.5905	-24.092	60.31
11.605	-24.1984	60.37
11.5907	-24.3088	60.42
11.5771	-24.4278	60.47
11.5737	-24.5184	60.47
11.5792	-24.4989	60.46
11.677	-24.5211	60.39
11.7229	-24.5463	60.32
11.7273	-24.5946	60.34
11.7472	-24.5768	60.39
11.7918	-24.5639	60.39
11.8701	-24.5881	60.44
11.969	-24.5205	60.44
11.9499	-24.4718	60.41
12.0215	-24.4754	60.37
11.9749	-24.4328	60.35
12.0572	-24.5775	60.34
12.0709	-24.6167	60.35
12.0792	-24.6764	60.35
12.0249	-24.7224	60.41
11.9837	-24.7935	60.41
11.968	-24.8429	60.43
11.9583	-24.8747	60.4
11.9355	-24.8564	60.39
11.976	-24.7366	60.35
11.9818	-24.6983	60.36
11.9812	-24.5962	60.38
11.9659	-24.5086	60.39
12.069	-24.4038	60.4
12.1061	-24.3103	60.4
12.1085	-24.2928	60.36
12.1045	-24.2518	60.38
12.1204	-24.2133	60.38
12.1684	-24.1097	60.39
12.1479	-24.073	60.37
12.1543	-24.133	60.38
12.1488	-24.1488	60.41
12.096	-24.3002	60.36
12.0452	-24.3945	60.39
12.0206	-24.5057	60.43
11.928	-24.5924	60.42
11.8799	-24.6114	60.37
11.89	-24.6857	60.36
11.8901	-24.766	60.3
11.9056	-24.805	60.31
11.9223	-24.7108	60.35
11.9287	-24.5863	60.42
11.9136	-24.4801	60.45
11.9151	-24.3296	60.48
11.9314	-24.1691	60.48
11.9696	-24.0122	60.41
11.9929	-23.9432	60.35
12.0003	-23.953	60.34
12.0048	-23.9383	60.38
12.0658	-23.91	60.4
12.0921	-23.9384	60.44
12.0708	-23.8886	60.46
12.1117	-23.978	60.38
12.0536	-23.9521	60.34
12.0008	-24.1295	60.32
11.9905	-24.2827	60.31
11.9477	-24.3503	60.34
11.8964	-24.4022	60.39
11.8728	-24.4291	60.44
11.9004	-24.434	60.45
11.9466	-24.3698	60.38
11.9972	-24.2747	60.38
12.0666	-24.2062	60.36
12.0772	-24.2736	60.37
12.1423	-24.3718	60.4
12.2323	-24.4998	60.43
12.2696	-24.6266	60.43
12.3072	-24.7245	60.41
12.306	-24.7265	60.38
12.3108	-24.6872	60.36
12.2693	-24.7425	60.38
12.309	-24.8473	60.39
12.2812	-24.9268	60.42
12.3012	-24.8809	60.43
12.3019	-24.8342	60.4
12.303	-24.8103	60.4
12.3471	-24.8043	60.38
12.3214	-24.7545	60.37
12.2567	-24.7578	60.34
12.267	-24.8689	60.37
12.2368	-25.0805	60.46
12.1992	-25.2055	60.48
12.1541	-25.2646	60.4
12.1205	-25.3213	60.35
12.1646	-25.2651	60.27
12.2053	-25.2946	60.24
12.2067	-25.3478	60.29
12.1231	-25.4398	60.4
12.0673	-25.497	60.46
12.072	-25.4675	60.48
12.0524	-25.3766	60.47
12.0208	-25.3506	60.45
12.0156	-25.4967	60.37
11.9802	-25.5699	60.3
11.9545	-25.6651	60.31
11.8866	-25.7903	60.36
11.8549	-25.966	60.4
11.8677	-26.0393	60.44
11.8131	-26.1117	60.44
11.8143	-26.2232	60.42
11.767	-26.3522	60.39
11.7533	-26.4042	60.35
11.721	-26.5053	60.31
11.7395	-26.4845	60.34
11.6889	-26.4737	60.37
11.669	-26.3485	60.42
11.6378	-26.329	60.43
11.6073	-26.244	60.44
11.5984	-26.2527	60.4
11.5971	-26.2378	60.36
11.5476	-26.1763	60.34
11.5511	-25.965	60.36
11.5666	-25.8251	60.36
11.6205	-25.7548	60.42
11.5637	-25.6197	60.48
11.4946	-25.5712	60.45
11.4717	-25.4959	60.39
11.4693	-25.415	60.36
11.4627	-25.4011	60.33
11.3612	-25.4601	60.34
11.2969	-25.5137	60.38
11.1936	-25.4852	60.42
11.0996	-25.4193	60.43
11.1303	-25.3673	60.42
11.0883	-25.4455	60.4
11.1221	-25.4112	60.38
11.0179	-25.3762	60.38
11.0188	-25.3389	60.46
11.0181	-25.2268	60.5
11.0422	-25.0994	60.44
11.0781	-24.9406	60.38
11.1903	-24.9339	60.31
11.2025	-24.9294	60.25
11.2388	-24.9771	60.3
11.2162	-25.0442	60.38
11.172	-25.0977	60.46
11.1566	-25.0122	60.49
11.2177	-25.0004	60.48
11.2452	-24.9775	60.44
11.3249	-25.0539	60.37
11.293	-24.9532	60.34
11.2496	-24.9998	60.31
11.2087	-25.1562	60.4
11.1882	-25.2506	60.44
11.1911	-25.1936	60.49
11.2815	-25.1727	60.45
11.407	-25.1221	60.4
11.4825	-25.1038	60.35
11.5126	-24.9842	60.32
11.551	-24.9521	60.34
11.5818	-24.9417	60.39
11.5952	-24.9829	60.43
11.6551	-24.9682	60.42
11.7247	-24.9416	60.41
11.7683	-24.8344	60.39
11.8252	-24.699	60.38
11.8909	-24.6358	60.34
11.9597	-24.6739	60.35
11.9623	-24.6628	60.37
11.9292	-24.7331	60.4
11.9772	-24.823	60.41
12.0204	-24.8668	60.42
12.0311	-24.8645	60.39
12.0031	-24.8478	60.38
11.9653	-24.858	60.38
11.9969	-24.9786	60.37
11.9933	-25.0534	60.39
11.9785	-25.0531	60.38
11.9718	-24.9923	60.4
11.8973	-24.9728	60.41
11.89	-24.934	60.41
11.8423	-24.9601	60.4
11.8522	-24.964	60.37
11.8708	-24.95	60.34
11.8514	-24.9542	60.39
11.8939	-24.8354	60.45
11.9057	-24.6556	60.45
11.9432	-24.4112	60.42
11.9993	-24.3951	60.33
12.0569	-24.2915	60.25
12.0745	-24.1773	60.26
12.0663	-24.0795	60.32
12.0219	-24.0806	60.4
11.988	-24.1371	60.48
11.9961	-24.1365	60.5
12.0504	-24.1754	60.46
12.0376	-24.2543	60.38
11.9981	-24.3335	60.32
11.987	-24.4331	60.31
11.9198	-24.6128	60.36
11.8975	-24.701	60.43
11.8486	-24.7948	60.45
11.8327	-24.8482	60.44
11.8497	-24.8958	60.38
11.8448	-24.9589	60.35
11.8367	-25.0204	60.3
11.7943	-25.1444	60.33
11.7381	-25.2589	60.34
11.7565	-25.3865	60.4
11.7177	-25.495	60.41
11.7124	-25.5102	60.44
11.7111	-25.5234	60.42
11.6805	-25.4736	60.39
11.7626	-25.4248	60.37
11.7877	-25.3166	60.39
11.8312	-25.1777	60.42
11.851	-25.106	60.4
11.8724	-24.9726	60.41
11.9016	-24.9962	60.39
11.962	-24.9795	60.36
11.9085	-24.9845	60.34
11.8888	-24.9232	60.33
11.8456	-24.8287	60.38
11.9231	-24.7893	60.39
11.9191	-24.8225	60.41
11.9323	-24.8836	60.4
11.8782	-24.9402	60.36
11.866	-25.039	60.32
11.8388	-25.1155	60.36
11.784	-25.1126	60.38
11.7823	-25.084	60.37
11.7771	-25.0409	60.37
11.7505	-25.1103	60.42
11.8243	-25.0404	60.47
11.8907	-24.9726	60.41
11.9113	-24.9147	60.34
11.922	-24.9284	60.29
12.0007	-24.9593	60.25
11.9463	-24.9644	60.3
11.8862	-25.0723	60.41
11.8618	-25.1087	60.45
11.8584	-25.1496	60.49
11.8237	-25.107	60.45
11.7751	-25.054	60.43
11.804	-24.9327	60.38
11.9098	-24.8672	60.35
11.9444	-24.7799	60.36
11.9045	-24.8034	60.42
11.8533	-24.7555	60.42
11.8721	-24.6137	60.45
11.8915	-24.639	60.4
11.9113	-24.597	60.38
11.965	-24.5232	60.34
12.0103	-24.4893	60.34
12.0197	-24.565	60.38
11.9325	-24.701	60.42
11.8998	-24.798	60.44
11.9316	-24.8003	60.41
11.9034	-24.7726	60.38
11.9201	-24.7737	60.36
11.8696	-24.7645	60.36
11.8492	-24.7192	60.4
11.8785	-24.7081	60.42
11.7942	-24.7502	60.41
11.771	-24.7042	60.42
11.7337	-24.6528	60.4
11.7455	-24.6077	60.38
11.723	-24.5556	60.39
11.6977	-24.5287	60.39
11.6784	-24.509	60.38
11.6808	-24.3984	60.36
11.6275	-24.4738	60.36
11.6095	-24.5156	60.37
11.5658	-24.6509	60.43
11.5841	-24.7531	60.46
11.544	-24.936	60.42
11.5236	-25.0752	60.4
11.4447	-25.2182	60.36
11.4482	-25.2775	60.34
11.4565	-25.2776	60.34
11.5302	-25.3434	60.41
11.5651	-25.3401	60.47
11.5844	-25.2705	60.47
11.5482	-25.2411	60.42
11.6129	-25.1695	60.39
11.6824	-25.1788	60.31
11.6927	-25.2853	60.26
11.7039	-25.3444	60.31
11.7319	-25.3673	60.42
11.7652	-25.3475	60.46
11.7911	-25.2929	60.47
11.7798	-25.2478	60.45
11.7597	-25.2106	60.38
11.7645	-25.1427	60.34
11.8259	-25.0652	60.38
11.9368	-25.0815	60.41
11.9864	-25.1404	60.43
12.0059	-25.2006	60.46
12.0757	-25.3335	60.46
12.1133	-25.4517	60.4
12.131	-25.5268	60.34
12.1363	-25.6499	60.3
12.1402	-25.7903	60.32
12.1522	-25.8399	60.36
12.1966	-25.9404	60.41
12.2619	-25.9499	60.42
12.3092	-26.0157	60.43
12.3777	-26.0175	60.4
12.4476	-25.9614	60.38
12.4823	-25.8753	60.37
12.5696	-25.8238	60.37
12.6414	-25.759	60.38
12.744	-25.7422	60.41
12.8267	-25.7011	60.41
12.8581	-25.5866	60.4
12.8617	-25.4257	60.38
12.8921	-25.3689	60.35
12.9049	-25.2501	60.37
12.9004	-25.0223	60.36
12.9068	-24.8736	60.37
12.9154	-24.822	60.39
12.8873	-24.6893	60.44
12.8948	-24.6061	60.44
inclinaison X	inclinaison Y
-0.4653	-0.6647
-0.3323	-0.6647
-0.3988	-0.7644
-0.4985	-0.6647
-0.3323	-0.5982
-0.3323	-0.7311
-0.3988	-0.6314
-0.4653	-0.7311
-0.3988	-0.6979
-0.2991	-0.6314
-0.3988	-0.565
-0.4653	-0.5982
-0.4653	-0.8308
-0.3988	-0.7976
-0.3988	-0.6647
-0.3656	-0.565
-0.4653	-0.6314
-0.4653	-0.6647
-0.3988	-0.6647
-0.3988	-0.7311
-0.4653	-0.6314
-0.4653	-0.6647
-0.3988	-0.6647
-0.4653	-0.6647
-0.4653	-0.6979
-0.432	-0.6979
-0.3656	-0.5982
-0.3656	-0.565
-0.4653	-0.7976
-0.4985	-0.6647
-0.3988	-0.5317
-0.3323	-0.6314
-0.4985	-0.6979
-0.5317	-0.6979
-0.3323	-0.6979
-0.3323	-0.6314
-0.432	-0.4985
-0.4985	-0.7644
-0.3988	-0.7644
-0.2991	-0.6647
-0.3988	-0.565
-0.432	-0.6314
-0.4653	-0.7644
-0.432	-0.7644
-0.3988	-0.5982
-0.432	-0.6314
-0.4985	-0.7311
-0.432	-0.6979
-0.432	-0.6314
-0.3988	-0.6314
-0.432	-0.7311
-0.4985	-0.6979
-0.3988	-0.6647
-0.2991	-0.5982
-0.3988	-0.5982
-0.4653	-0.6979
-0.4653	-0.7644
-0.432	-0.565
-0.3988	-0.565
-0.432	-0.6647
-0.3988	-0.7644
-0.4985	-0.6979
-0.3988	-0.6647
-0.3656	-0.5982
-0.432	-0.6314
-0.432	-0.6647
-0.4653	-0.7311
-0.3988	-0.6647
-0.3656	-0.6647
-0.432	-0.6979
-0.432	-0.6647
-0.3988	-0.7311
-0.3988	-0.6647
-0.3656	-0.6314
-0.3988	-0.6979
-0.432	-0.7311
-0.4985	-0.6647
-0.432	-0.5982
-0.3988	-0.5317
-0.3988	-0.6979
-0.565	-0.7644
-0.4653	-0.7311
-0.3656	-0.565
-0.2991	-0.5317
-0.432	-0.5982
-0.5317	-0.7644
-0.4985	-0.7644
-0.3323	-0.5982
-0.3323	-0.6314
-0.4653	-0.6647
-0.4985	-0.7976
-0.4985	-0.7644
-0.3656	-0.5982
-0.432	-0.4653
-0.432	-0.5982
-0.432	-0.7311
-0.5317	-0.7644
-0.432	-0.6314
-0.3323	-0.6647
-0.4653	-0.6647
-0.432	-0.7311
-0.3656	-0.6314
-0.3656	-0.7976
-0.432	-0.6647
-0.4653	-0.6314
-0.4653	-0.6979
-0.432	-0.6647
-0.3988	-0.5982
-0.3988	-0.5982
-0.4653	-0.7976
-0.4985	-0.7644
-0.5317	-0.7644
-0.3656	-0.4653
-0.2659	-0.565
-0.432	-0.6314
-0.5317	-0.6979
-0.4653	-0.7976
-0.4653	-0.7644
-0.3988	-0.5982
-0.432	-0.5982
-0.4653	-0.6314
-0.432	-0.7311
-0.4653	-0.7311
-0.5317	-0.5982
-0.2659	-0.6314
-0.4653	-0.7311
-0.3988	-0.6979
-0.5317	-0.565
-0.432	-0.6979
-0.3656	-0.6979
-0.4985	-0.5982
-0.432	-0.6314
-0.3988	-0.5982
-0.3656	-0.7311
-0.4653	-0.7311
-0.4985	-0.7311
-0.3323	-0.6314
-0.3988	-0.4985
-0.3656	-0.6979
-0.5317	-0.8641
-0.4985	-0.7644
-0.3656	-0.565
-0.3656	-0.6314
-0.4985	-0.6647
-0.5317	-0.7644
-0.3656	-0.6979
-0.3323	-0.6979
-0.3988	-0.5982
-0.4653	-0.6979
-0.3988	-0.7644
-0.4653	-0.6314
-0.3656	-0.5982
-0.3988	-0.7311
-0.432	-0.6647
-0.432	-0.5317
-0.432	-0.5317
-0.3988	-0.5982
-0.4985	-0.6314
-0.4985	-0.6647
-0.3988	-0.6979
-0.432	-0.565
-0.4653	-0.5982
-0.4653	-0.7976
-0.4653	-0.7311
-0.3656	-0.4985
-0.3656	-0.5982
-0.3988	-0.7311
-0.565	-0.7976
-0.432	-0.7311
-0.3323	-0.565
-0.3988	-0.6314
-0.432	-0.7311
-0.4653	-0.7644
-0.3988	-0.565
-0.3323	-0.6314
-0.4985	-0.5982
-0.4985	-0.7976
-0.432	-0.6979
-0.3656	-0.5982
-0.3988	-0.6314
-0.4985	-0.6979
-0.4985	-0.6979
-0.432	-0.7644
-0.3656	-0.565
-0.432	-0.6314
-0.4653	-0.7311
-0.4653	-0.7644
-0.4653	-0.6314
-0.432	-0.565
-0.3656	-0.6314
-0.4653	-0.6979
-0.432	-0.6647
-0.3988	-0.6647
-0.3988	-0.6647
-0.4653	-0.7311
-0.4653	-0.7311
-0.432	-0.6647
-0.3988	-0.5982
-0.432	-0.6314
-0.432	-0.7311
-0.4653	-0.7311
-0.3656	-0.6314
-0.3988	-0.6314
-0.4653	-0.6647
-0.4653	-0.6647
-0.3988	-0.6647
-0.3656	-0.6647
-0.3656	-0.6314
-0.4985	-0.6314
-0.432	-0.7311
-0.3988	-0.6979
-0.432	-0.5982
-0.432	-0.5982
-0.432	-0.6979
-0.4653	-0.7311
-0.4985	-0.5982
-0.3656	-0.5982
-0.3988	-0.6647
-0.4985	-0.6647
-0.4653	-0.5982
-0.3988	-0.6979
-0.4653	-0.6979
-0.432	-0.6314
-0.4653	-0.6314
-0.432	-0.7311
-0.3988	-0.7311
-0.4653	-0.6314
-0.3988	-0.6647
-0.3656	-0.6647
-0.4653	-0.6314
-0.4653	-0.6647
-0.3988	-0.7311
-0.432	-0.5982
-0.4653	-0.6647
-0.4653	-0.7311
-0.3988	-0.6314
-0.4653	-0.5982
-0.432	-0.6979
-0.432	-0.6979
-0.432	-0.6314
-0.3656	-0.5982
-0.432	-0.6647
-0.4653	-0.6314
-0.5317	-0.6314
-0.432	-0.5982
-0.3988	-0.565
-0.3656	-0.7311
-0.4985	-0.6647
-0.4653	-0.5982
-0.3323	-0.6314
-0.4653	-0.7311
-0.4653	-0.6979
-0.3988	-0.5317
-0.4653	-0.6647
-0.4653	-0.7311
-0.4985	-0.6647
-0.3988	-0.6647
-0.3323	-0.6314
-0.4653	-0.6314
-0.5317	-0.6647
-0.432	-0.6979
-0.3656	-0.6647
-0.432	-0.5982
-0.432	-0.7976
-0.432	-0.6979
-0.432	-0.6979
-0.3656	-0.5982
-0.3988	-0.7644
-0.4653	-0.7311
-0.4653	-0.5982
-0.432	-0.6314
-0.3988	-0.6314
-0.4653	-0.6647
-0.432	-0.6979
-0.432	-0.6647
-0.4985	-0.6314
-0.432	-0.7311
-0.4653	-0.6314
-0.432	-0.6647
-0.3988	-0.565
-0.3656	-0.6647
-0.4985	-0.7644
-0.432	-0.6979
-0.3656	-0.6314
-0.3656	-0.565
-0.432	-0.6647
-0.4985	-0.7644
-0.4985	-0.7311
-0.432	-0.4985
-0.3656	-0.6314
-0.432	-0.6314
-0.3988	-0.6979
-0.3988	-0.6979
-0.3323	-0.5982
-0.3988	-0.565
-0.432	-0.5982
-0.3988	-0.7311
-0.432	-0.6647
-0.3656	-0.5982
-0.3988	-0.6647
-0.3988	-0.5982
-0.3988	-0.7644
-0.4985	-0.7311
-0.4985	-0.4985
-0.3656	-0.5317
-0.3988	-0.565
