# Supplementary material for: Postural Control Can Be Well Maintained by Healthy, Young Adults in Difficult Visual Task, Even in Sway-Referenced Dynamic Conditions
Source: PLoS One. 2016 Oct 13;11(10):e0164400. doi: 10.1371/journal.pone.0164400 (PMC5063355; doi:10.1371/journal.pone.0164400)
Supplement: S2 File — (ZIP) [file pone.0164400.s002.zip › DATA_FRAMIRAL/S02A_SEARCH_STABLE_I4.xls]

## Sheet: S02_MTT_201504011030
gravite X	gravite Y	Poids
12.6551	-10.3499	60.95
12.7012	-10.3353	60.93
12.7432	-10.3725	60.91
12.7232	-10.4329	60.93
12.78	-10.4853	60.95
12.8062	-10.6052	60.94
12.7841	-10.5526	60.97
12.7739	-10.5252	60.98
12.7515	-10.4458	60.99
12.7938	-10.3025	60.98
12.871	-10.157	60.96
12.9404	-10.008	60.94
12.992	-9.7809	60.94
13.1119	-9.5912	60.98
13.1594	-9.4161	60.98
13.1025	-9.2186	60.96
13.0609	-9.0598	60.97
13.0945	-9.0528	61.03
13.1174	-8.9359	61.01
13.1243	-8.8165	60.96
13.0933	-8.7408	60.91
13.0615	-8.6718	60.87
13.0907	-8.6474	60.83
13.0084	-8.7337	60.85
12.9204	-8.8571	60.95
12.9539	-8.897	61.05
12.9743	-8.8759	61.12
12.9842	-8.8906	61.09
13.0173	-8.9035	61
12.9694	-8.9352	60.9
12.8871	-9.0375	60.88
12.8071	-9.2225	60.91
12.7238	-9.4385	60.96
12.6698	-9.4962	61.02
12.6123	-9.4949	61
12.6613	-9.4681	60.98
12.7004	-9.3677	60.94
12.6795	-9.2874	60.9
12.6608	-9.2329	60.89
12.614	-9.1234	60.95
12.6454	-9.1078	60.96
12.6917	-9.049	61.01
12.6853	-9.0327	61.02
12.7702	-9.0239	61.01
12.7198	-8.9577	60.97
12.6529	-8.9083	60.98
12.7065	-8.8842	60.94
12.7454	-9.0229	60.93
12.8212	-9.0823	60.96
12.8528	-9.1977	60.99
12.8864	-9.354	60.99
12.9523	-9.5462	60.97
12.9247	-9.6904	60.95
12.8931	-9.871	60.91
12.8369	-10.02	60.91
12.8307	-10.1343	60.94
12.8418	-10.1973	60.96
12.9269	-10.2163	60.99
12.9445	-10.2802	60.98
12.9447	-10.2202	60.96
12.8695	-10.2886	60.95
12.7724	-10.3321	61
12.7694	-10.3595	61.01
12.8249	-10.4081	60.97
12.8328	-10.4702	60.95
12.8168	-10.6138	60.91
12.8407	-10.7407	60.85
12.7487	-10.8548	60.87
12.6797	-10.9271	60.93
12.6291	-10.9972	60.97
12.6309	-11.0703	61.02
12.6827	-11.1365	61.05
12.7138	-11.0053	61.04
12.8133	-10.8966	60.94
12.9033	-10.7844	60.9
12.9462	-10.65	60.93
12.9863	-10.5271	60.93
12.9984	-10.4172	60.96
13.0793	-10.3405	61.01
13.1817	-10.278	61.01
13.2854	-10.1479	60.96
13.3079	-9.9779	60.93
13.2739	-9.886	60.9
13.3038	-9.8414	60.88
13.3166	-9.8707	60.93
13.3721	-9.9013	60.98
13.3701	-9.9036	60.98
13.3256	-9.8576	61.02
13.3294	-9.811	60.98
13.3609	-9.7823	60.95
13.4027	-9.8525	60.93
13.3354	-9.9391	60.92
13.275	-9.9925	60.93
13.1893	-10.0647	60.97
13.1234	-10.2124	60.97
13.0727	-10.3875	60.94
13.0449	-10.6216	60.94
12.9889	-10.7849	60.92
12.8918	-10.9456	60.94
12.9175	-11.0545	60.95
12.8829	-11.0096	61
12.9645	-11.0165	60.98
13.0036	-10.9306	61.01
12.9912	-10.8367	60.97
12.9598	-10.6621	60.92
12.9589	-10.5361	60.94
12.9367	-10.4375	61.02
12.938	-10.2348	61.01
12.9616	-10.0242	60.96
12.9872	-9.8981	60.93
12.9428	-9.7658	60.87
12.9689	-9.5617	60.84
12.9432	-9.3476	60.88
12.9129	-9.2198	60.94
12.8057	-9.148	61
12.7573	-9.0516	61.05
12.779	-8.887	61.06
12.8017	-8.7268	61.01
12.7665	-8.5373	60.92
12.8048	-8.5333	60.89
12.7729	-8.5251	60.93
12.6969	-8.5865	60.94
12.65	-8.6396	60.98
12.5632	-8.7685	60.99
12.5086	-8.8293	60.98
12.488	-8.8651	60.96
12.4801	-8.8742	60.92
12.4464	-8.8946	60.9
12.3573	-8.9999	60.92
12.3835	-9.106	60.93
12.3369	-9.1597	61
12.2805	-9.2537	61.01
12.2618	-9.2881	61.01
12.2007	-9.2576	60.98
12.2779	-9.2101	60.93
12.3141	-9.1792	60.91
12.3452	-9.1967	60.92
12.3132	-9.1768	60.95
12.3088	-9.2183	60.98
12.2526	-9.3078	60.97
12.2609	-9.3089	60.99
12.3146	-9.3853	60.95
12.2836	-9.3985	60.96
12.3864	-9.4353	60.94
12.505	-9.4356	60.95
12.4938	-9.4187	60.96
12.5387	-9.4308	60.98
12.5454	-9.414	60.97
12.5593	-9.4225	60.96
12.621	-9.5036	60.94
12.6011	-9.5188	60.94
12.5652	-9.5462	60.96
12.5704	-9.6497	61.01
12.5838	-9.7061	61.01
12.5719	-9.7667	60.95
12.5438	-9.8403	60.93
12.4767	-9.8783	60.89
12.555	-9.9432	60.84
12.6112	-10.0175	60.86
12.6732	-10.0835	60.92
12.6226	-10.0957	60.99
12.5654	-10.1237	61.04
12.5265	-10.1924	61.05
12.5452	-10.2305	61.02
12.5643	-10.1749	60.95
12.5358	-10.2655	60.89
12.4878	-10.4444	60.89
12.4582	-10.637	60.92
12.4444	-10.7782	60.99
12.465	-10.9047	61.01
12.4676	-10.8809	60.99
12.4788	-10.7643	60.96
12.5218	-10.658	60.93
12.6229	-10.5486	60.9
12.7027	-10.4544	60.91
12.7404	-10.3527	60.94
12.7399	-10.2544	61
12.7504	-10.1902	61
12.8091	-10.1803	61
12.8186	-10.2427	60.96
12.794	-10.3012	60.94
12.7566	-10.3704	60.92
12.8389	-10.4155	60.92
12.9416	-10.4693	60.96
12.9982	-10.6105	60.99
12.9699	-10.7174	60.97
13.0523	-10.7767	60.95
13.0513	-10.8161	60.94
13.0663	-10.8145	60.93
12.9873	-10.8875	60.93
12.9775	-10.8715	60.94
12.9814	-10.8651	60.98
12.9998	-10.8629	60.97
12.9534	-10.8506	60.97
12.8955	-10.8235	60.95
12.8682	-10.8764	60.95
12.817	-10.9371	60.94
12.7937	-10.9978	60.95
12.805	-11.0579	61.01
12.8465	-11.188	61.02
12.8493	-11.1782	60.96
12.8275	-11.2572	60.92
12.7816	-11.3443	60.86
12.8099	-11.3577	60.81
12.8224	-11.3183	60.86
12.7417	-11.3169	60.93
12.6409	-11.2899	61
12.5714	-11.1765	61.07
12.6189	-10.972	61.08
12.6295	-10.6991	61.02
12.6435	-10.4541	60.95
12.6564	-10.2486	60.89
12.616	-10.1235	60.9
12.629	-10.0366	60.94
12.6392	-9.8728	60.96
12.7097	-9.8022	61.01
12.7954	-9.6985	61.02
12.8053	-9.6386	60.97
12.7576	-9.5337	60.92
12.699	-9.5261	60.87
12.6622	-9.5456	60.89
12.7249	-9.6357	60.96
12.7442	-9.6553	61
12.6982	-9.6109	61.03
12.6108	-9.6716	61.01
12.5973	-9.732	60.98
12.5307	-9.7812	60.95
12.436	-9.8028	60.95
12.4064	-9.8903	60.93
12.3448	-9.9285	60.97
12.2903	-10.0207	61
12.3229	-10.0399	61.02
12.2993	-9.9547	61
12.2584	-9.8612	60.97
12.3031	-9.781	60.92
12.292	-9.6602	60.93
12.301	-9.58	60.94
12.3618	-9.4815	60.98
12.3592	-9.4454	60.97
12.3685	-9.4499	60.97
12.3756	-9.4297	60.96
12.3744	-9.4836	60.94
12.3437	-9.5665	60.93
12.3602	-9.6268	60.95
12.3337	-9.63	60.98
12.3075	-9.6949	61.07
12.3023	-9.683	61.07
12.3494	-9.6806	60.97
12.3714	-9.6743	60.96
12.4023	-9.7031	60.89
12.4088	-9.6987	60.82
12.4764	-9.7176	60.87
12.3923	-9.8267	60.96
12.3241	-9.9564	61.03
12.3048	-10.0881	61.07
12.3917	-10.1484	61.07
12.4275	-10.1205	61.03
12.5134	-10.04	60.96
12.5962	-9.9466	60.91
12.6351	-10.012	60.93
12.5845	-10.0969	60.95
12.5684	-10.1541	60.99
12.5713	-10.2028	61.04
12.5721	-10.2545	61.01
12.6293	-10.2859	60.96
12.696	-10.3368	60.9
12.726	-10.3483	60.87
12.6765	-10.3648	60.93
12.6547	-10.4133	60.98
12.6568	-10.4835	61.02
12.6818	-10.4068	61.04
12.695	-10.4803	61
12.7265	-10.567	60.97
12.758	-10.5946	60.94
12.7573	-10.6003	60.9
12.719	-10.6924	60.93
12.7323	-10.7653	60.98
12.7292	-10.808	61.02
12.7352	-10.8279	61.01
12.7732	-10.7537	60.97
12.7719	-10.662	60.91
12.7524	-10.6151	60.93
12.7224	-10.6331	60.95
12.6254	-10.6763	61
12.5428	-10.7379	60.99
12.4078	-10.8121	61
12.3299	-10.859	60.97
12.3399	-10.9601	60.94
12.2687	-10.9768	60.93
12.2081	-11.0926	60.94
12.1563	-11.1017	60.97
12.1832	-11.2148	60.97
12.1533	-11.2515	61.03
12.115	-11.3318	61.06
12.1336	-11.3219	60.99
12.1417	-11.3323	60.93
12.1726	-11.2599	60.9
12.3005	-11.175	60.86
12.3955	-11.1096	60.89
12.3443	-11.0827	60.94
12.2437	-11.0593	61.01
12.2215	-11.0104	61.05
12.2402	-11.0202	61.06
12.342	-10.9893	61.01
12.4259	-11.016	60.94
12.4453	-11.0769	60.89
12.4708	-11.1452	60.93
12.5463	-11.2367	60.96
12.5991	-11.296	60.98
12.5482	-11.4429	61.01
12.535	-11.5304	60.98
12.6027	-11.5879	60.97
12.6877	-11.5642	60.92
12.7102	-11.5845	60.91
12.7154	-11.582	60.93
12.6554	-11.6615	60.96
12.7107	-11.6975	61.01
12.68	-11.7362	61
12.6527	-11.7298	60.99
12.6943	-11.5639	60.99
12.7707	-11.4845	60.95
12.7913	-11.4031	60.95
12.8011	-11.3896	60.94
12.7453	-11.417	60.96
12.7445	-11.4686	60.98
12.7691	-11.4539	60.98
12.7161	-11.5017	60.96
12.718	-11.3958	60.95
12.6664	-11.2822	60.94
12.6882	-11.1758	60.93
12.6496	-11.0784	60.95
12.6261	-10.98	60.99
12.6145	-10.9208	60.96
12.533	-10.8986	60.96
12.512	-10.8347	60.94
12.5547	-10.8213	60.93
12.4791	-10.8789	60.94
12.4118	-11.0111	60.97
12.3429	-11.0523	60.97
12.3063	-11.1153	60.97
12.2983	-11.1905	61.02
12.288	-11.3251	61
12.285	-11.3472	60.91
12.1864	-11.3724	60.89
12.2421	-11.3891	60.86
12.2581	-11.422	60.85
12.2066	-11.4872	60.9
12.1361	-11.5756	60.94
12.1494	-11.5512	61.02
12.255	-11.5512	61.06
12.3831	-11.5379	61.06
12.5126	-11.4809	61.01
12.5523	-11.3901	60.95
12.6013	-11.3487	60.92
12.5583	-11.3809	60.96
12.5583	-11.3809	60.96
12.5153	-11.3976	60.97
12.4509	-11.428	60.97
12.4797	-11.4501	60.95
12.4999	-11.4163	60.93
12.5437	-11.4221	60.9
12.5223	-11.4513	60.92
12.5287	-11.5276	60.93
12.5533	-11.632	60.97
12.5769	-11.6572	60.98
12.5997	-11.6296	60.97
12.6693	-11.6409	60.97
12.7078	-11.6646	60.96
12.7105	-11.6851	60.93
12.7169	-11.687	60.92
12.7138	-11.6554	60.97
12.7784	-11.666	60.98
12.8439	-11.5809	60.98
12.8601	-11.4953	60.96
12.8994	-11.3792	60.97
12.8882	-11.2726	60.96
12.8603	-11.1397	60.95
12.891	-11.071	60.94
12.8565	-11.0107	60.97
12.8805	-10.9431	60.95
12.8861	-10.8337	60.96
12.9075	-10.701	60.95
12.9769	-10.6411	60.94
12.9884	-10.6702	60.94
12.988	-10.733	60.94
12.9282	-10.8118	60.94
12.8649	-10.9802	60.93
12.8242	-11.1967	60.99
12.7237	-11.4323	61.04
12.679	-11.6276	60.98
12.6341	-11.7197	60.94
12.5263	-11.7698	60.91
12.4679	-11.761	60.87
12.463	-11.7304	60.86
12.4919	-11.7683	60.92
12.4669	-11.7872	61
12.4464	-11.8392	61.04
12.4434	-11.866	61.03
12.4434	-11.7773	61.03
12.4404	-11.6704	60.98
12.5028	-11.5522	60.92
12.4987	-11.3517	60.9
12.6152	-11.1947	60.93
12.6526	-11.1256	60.96
12.6455	-10.9686	61.01
12.5517	-10.7914	61.02
12.5862	-10.5991	60.97
12.6226	-10.4191	60.92
12.7051	-10.2848	60.87
12.7182	-10.2268	60.89
12.714	-10.3387	60.91
12.7272	-10.3534	60.98
12.8302	-10.4186	61.02
12.8273	-10.4601	61.02
12.8488	-10.4596	60.97
12.873	-10.4647	60.92
12.8494	-10.4395	60.91
12.9131	-10.3566	60.92
13.0048	-10.2714	60.97
13.0429	-10.2399	60.98
12.9826	-10.1449	60.99
12.8942	-10.082	60.97
12.8378	-10.0557	60.94
12.8	-10.0253	60.94
12.7772	-10.0673	60.94
12.7573	-10.0388	60.95
12.7053	-9.9884	60.96
12.6343	-9.9323	60.99
12.607	-9.8805	60.96
12.5853	-9.8825	60.94
12.5591	-9.8063	60.93
12.5255	-9.8278	60.93
12.5546	-9.9217	60.95
12.5917	-9.8412	60.97
12.6863	-9.8493	60.97
12.6936	-9.9023	61.01
12.719	-9.9844	61.01
12.7405	-10.0866	60.95
12.717	-10.2674	60.91
12.6694	-10.4861	60.87
12.6155	-10.6587	60.84
12.6269	-10.9709	60.89
12.6331	-11.3298	60.94
12.5638	-11.6268	60.98
12.5365	-11.7544	61.04
12.5282	-11.8138	61.06
12.5458	-11.8329	61.01
12.4784	-11.8897	60.94
12.4881	-11.9204	60.9
12.3964	-12.0042	60.93
12.3938	-12.0426	60.94
12.3482	-12.0829	60.96
12.2751	-12.0907	61.01
12.2312	-12.1138	60.97
12.244	-12.1143	60.93
12.2393	-12.1397	60.89
12.218	-12.1982	60.9
12.1719	-12.3455	60.9
12.2215	-12.5533	60.95
12.2562	-12.7027	61
12.239	-12.8277	61.01
12.2388	-12.9315	60.99
12.2344	-13.0578	60.93
12.2149	-13.0995	60.93
12.2201	-13.1117	60.92
12.2249	-13.1717	60.92
12.2206	-13.2118	60.94
12.2908	-13.1746	61
12.3144	-13.096	61
12.3486	-13.0092	60.96
12.3876	-12.8519	60.96
12.3887	-12.7383	60.94
12.4325	-12.641	60.92
12.4535	-12.571	60.96
12.4708	-12.5051	60.97
12.4529	-12.4296	60.98
12.5793	-12.3591	60.98
12.6163	-12.3371	60.96
12.5894	-12.2386	60.93
12.5902	-12.2467	60.95
12.5576	-12.2135	60.94
12.5737	-12.143	60.96
12.598	-12.1318	60.98
12.6402	-12.1666	61.04
12.6567	-12.2554	61
12.5924	-12.3005	60.92
12.5408	-12.3352	60.93
12.525	-12.3431	60.87
12.4965	-12.3321	60.85
12.4284	-12.2926	60.9
12.4028	-12.2138	60.96
12.425	-12.1785	61.01
12.4341	-12.0539	61.08
12.4438	-11.8776	61.05
12.4729	-11.7629	60.99
12.4448	-11.6589	60.92
12.3601	-11.4854	60.89
12.3887	-11.4229	60.93
12.3903	-11.4245	60.94
12.3604	-11.457	60.97
12.3048	-11.4699	61
12.2894	-11.4596	60.99
12.2874	-11.4312	60.94
12.2865	-11.3632	60.91
12.3063	-11.2738	60.91
12.2761	-11.2353	60.92
12.2647	-11.2073	60.97
12.2526	-11.1858	61.01
12.2552	-11.2068	61.01
12.2907	-11.2721	61
12.2467	-11.2649	60.96
12.2139	-11.2457	60.92
12.1488	-11.1939	60.91
12.1116	-11.2497	60.95
12.1108	-11.2459	61
12.0911	-11.2023	61.01
12.0619	-11.2125	61
12.0925	-11.0995	60.98
12.1106	-10.9784	60.95
12.1119	-10.8754	60.93
12.1141	-10.8252	60.91
12.1563	-10.7159	60.95
12.1397	-10.6759	60.99
12.1181	-10.6341	60.99
12.1741	-10.4698	60.98
12.1497	-10.4508	60.95
12.1656	-10.4241	60.94
12.1492	-10.5129	60.94
12.1065	-10.6153	60.95
12.1298	-10.7477	60.96
12.1424	-10.9092	61.06
12.2059	-10.9596	61.07
12.2238	-10.9561	61
12.235	-10.9537	60.93
12.2316	-10.949	60.85
12.2404	-10.9264	60.8
12.3302	-11.0422	60.85
12.2856	-11.1222	60.95
12.2042	-11.1499	61.04
12.2114	-11.1013	61.06
12.3133	-11.027	61.05
12.4239	-10.8748	61.01
12.4713	-10.7272	60.94
12.5293	-10.6341	60.89
12.5226	-10.6363	60.92
12.5989	-10.7657	60.96
12.6444	-10.8451	60.99
12.6518	-10.8973	61.04
12.7249	-10.9357	60.97
12.831	-10.9008	60.91
12.888	-10.907	60.88
12.8484	-10.9376	60.87
12.731	-10.9697	60.92
12.6421	-11.0576	60.99
12.6555	-11.1593	61.02
12.6375	-11.2316	61.01
12.5594	-11.297	60.98
12.5396	-11.3708	60.94
12.4826	-11.5119	60.94
12.4254	-11.6118	60.94
12.4284	-11.6744	60.98
12.4269	-11.7025	60.97
12.4411	-11.7229	60.98
12.3476	-11.7047	60.98
12.3005	-11.6544	60.96
12.2633	-11.6315	60.92
12.2603	-11.5993	60.94
12.3035	-11.598	60.97
12.2752	-11.5428	60.98
12.2553	-11.4841	60.98
12.2501	-11.4572	60.98
12.221	-11.3197	60.98
12.2901	-11.2007	60.97
12.3556	-11.1008	60.96
12.3553	-11.0005	60.96
12.2213	-10.9603	60.96
12.1104	-10.9823	60.98
12.0635	-11.0365	61
12.0954	-11.0029	61.03
12.0782	-10.9604	60.97
11.9555	-10.8446	60.93
11.8598	-10.794	60.87
11.8486	-10.7723	60.84
11.9447	-10.8641	60.9
12.0521	-10.9844	60.94
12.1231	-11.1197	60.98
12.1714	-11.1944	61.06
12.2057	-11.1363	61.03
12.2896	-11.0898	61
12.2704	-11.009	60.98
12.2284	-11.0294	60.94
12.2382	-11.0311	60.95
12.2442	-10.9923	60.96
12.1533	-11.0544	60.97
12.0619	-10.9861	60.95
11.9252	-10.9989	60.94
11.869	-10.9256	60.93
11.8607	-10.9805	60.89
11.8417	-10.9746	60.9
11.8451	-11.0779	60.91
11.8689	-11.1814	60.95
11.8825	-11.268	60.97
11.8581	-11.3681	60.97
11.8527	-11.4742	60.96
11.7186	-11.4527	60.97
11.6011	-11.4534	60.94
11.6131	-11.4754	60.92
11.6313	-11.4178	60.93
11.6042	-11.2635	60.94
11.5297	-11.2109	60.96
11.5239	-11.1464	60.97
11.5455	-11.0587	60.99
11.5979	-10.9692	60.97
11.5925	-10.8678	60.95
11.5905	-10.7025	60.92
11.5922	-10.6409	60.91
11.5795	-10.5626	60.91
11.5492	-10.6212	60.96
11.6257	-10.6907	60.97
11.6442	-10.774	60.96
11.6058	-10.8393	60.97
11.6072	-10.8997	60.96
11.654	-10.886	60.91
11.7714	-10.8663	60.9
11.7425	-10.945	60.98
11.741	-11.0661	61.01
11.7679	-11.1013	60.98
11.8346	-11.2651	60.94
11.9148	-11.3561	60.91
11.9306	-11.3552	60.86
11.8991	-11.4452	60.85
11.899	-11.5567	60.91
11.9177	-11.6777	60.99
12.0081	-11.7561	61.03
12.073	-11.7226	61.05
12.0482	-11.6739	60.99
12.081	-11.6256	60.93
12.1216	-11.5842	60.89
12.207	-11.4838	60.9
12.2173	-11.4675	60.93
12.3481	-11.4794	60.99
12.3804	-11.4426	61.03
12.3113	-11.3392	61.02
12.3048	-11.1437	60.97
12.3099	-10.9771	60.93
12.3753	-10.891	60.89
12.4865	-10.7948	60.87
12.4611	-10.7728	60.91
12.4586	-10.7692	61
12.4217	-10.8509	61.02
12.3999	-10.9118	60.99
12.319	-10.9119	60.96
12.2706	-10.9153	60.92
12.3641	-10.8589	60.9
12.2634	-10.8753	60.91
12.3	-10.8764	60.97
12.3079	-10.8211	60.99
12.2527	-10.7712	61
12.1898	-10.6249	60.98
12.1956	-10.5258	60.95
12.1832	-10.4139	60.93
12.1194	-10.2494	60.96
12.1323	-10.1356	60.97
12.1611	-10.0395	60.97
12.177	-9.9435	60.99
12.1182	-9.8934	60.98
12.1804	-9.9224	60.93
12.15	-9.9129	60.92
12.1667	-9.9146	60.96
12.1798	-9.9449	60.96
12.1986	-9.851	60.96
12.1886	-9.8542	60.99
12.1845	-9.7934	61.05
12.2845	-9.6758	61.02
12.3579	-9.5132	60.94
12.3388	-9.3574	60.91
12.2705	-9.2263	60.86
12.311	-9.1741	60.87
12.3426	-9.1754	60.91
12.304	-9.2632	61
12.3138	-9.3995	61.03
12.2946	-9.5254	61.01
12.2668	-9.6991	60.99
12.2915	-9.7289	60.99
12.3827	-9.6634	60.98
12.3947	-9.4956	60.96
12.3421	-9.4096	61.02
12.357	-9.3624	60.98
12.3934	-9.2149	61
12.3642	-9.1515	61
12.3743	-9.0591	60.97
12.2971	-8.9804	60.95
12.2929	-8.9274	60.93
12.3176	-8.9275	60.93
12.3163	-8.8991	60.97
12.3367	-8.8531	61.01
12.3617	-8.8487	60.99
12.2727	-8.7897	60.98
12.2872	-8.7171	60.97
12.2662	-8.786	60.95
12.2569	-8.8568	60.98
12.2771	-8.9419	60.98
12.2543	-8.9848	61
12.1601	-9.0622	61
12.1402	-9.2404	61
12.1844	-9.3622	61
12.2347	-9.4846	60.98
12.1483	-9.5507	60.98
12.0979	-9.763	60.95
12.12	-9.8317	60.97
12.1093	-9.9002	60.98
12.135	-9.9641	60.98
12.1429	-10.0269	60.98
12.1773	-10.029	60.99
12.2019	-10.0136	60.97
12.2729	-9.9667	60.96
12.3459	-9.9775	60.97
12.3276	-9.9048	60.96
12.3496	-9.9283	60.95
12.4545	-9.9231	61.04
12.5165	-9.8691	61.05
12.5965	-9.8278	60.99
12.5797	-9.7545	60.93
12.6071	-9.7882	60.88
12.6446	-9.865	60.84
12.6999	-9.8143	60.91
12.7005	-9.9574	60.95
12.6611	-10.0763	61.02
12.6811	-10.0599	61.08
12.6319	-10.0145	61.06
12.6675	-9.9595	61
12.7529	-9.931	60.95
12.7684	-9.8953	60.92
12.7103	-10.0171	60.92
12.6761	-10.1479	60.99
12.6367	-10.2215	61.04
12.6124	-10.263	61.06
12.6827	-10.2365	61.01
12.7505	-10.1591	60.97
12.8084	-10.1722	60.91
12.8082	-10.1289	60.85
12.7246	-10.1832	60.86
12.7075	-10.2346	60.96
12.738	-10.3012	61.01
12.8015	-10.3666	61.02
12.8198	-10.3798	61.03
12.7935	-10.4387	60.96
12.7876	-10.5354	60.92
12.7576	-10.6567	60.92
12.7585	-10.7524	61
12.6761	-10.7978	61.06
12.6548	-10.9002	61.04
12.6598	-10.9581	60.96
12.5588	-10.9765	60.92
12.4753	-10.9862	60.92
12.3725	-10.9938	60.96
12.358	-10.9924	60.99
12.3295	-10.9661	60.97
12.3339	-10.8956	60.95
12.2295	-10.8413	60.93
12.191	-10.7436	60.94
12.1612	-10.6578	60.96
12.101	-10.5868	61.05
12.1432	-10.5081	61.11
12.1352	-10.3951	61.02
12.0424	-10.3005	60.91
12.0275	-10.3319	60.93
11.9414	-10.3548	60.96
11.926	-10.3593	60.96
11.9343	-10.3492	61
11.9384	-10.3223	60.96
12.013	-10.266	60.89
11.9285	-10.207	60.86
11.8787	-10.0666	60.9
11.8769	-9.9595	60.97
11.9512	-10.0102	61.03
11.926	-10.0078	61.09
11.9612	-9.9833	61.06
11.9644	-9.8881	61
12.0063	-9.8863	60.92
12.0328	-9.9434	60.91
12.0764	-10.0284	60.94
12.127	-10.1526	60.96
12.1378	-10.2627	60.97
12.2123	-10.4234	60.99
12.263	-10.5428	60.96
12.3872	-10.6702	60.96
12.4325	-10.7525	60.98
12.3532	-10.8289	60.99
12.3004	-10.9179	60.99
12.3041	-11.0172	60.97
12.2298	-11.1196	60.94
12.1426	-11.2073	60.94
12.1711	-11.2924	60.95
12.1573	-11.229	61.01
12.1749	-11.1897	61.02
12.2208	-11.0865	61
12.2214	-10.9011	60.95
12.1933	-10.694	60.95
12.1792	-10.5998	60.95
12.2619	-10.5234	60.97
12.2923	-10.518	60.98
12.2524	-10.4932	60.99
12.1413	-10.3962	60.99
12.0166	-10.434	60.96
12.0441	-10.4661	60.95
12.0423	-10.5823	60.92
12.0269	-10.6313	60.91
11.9691	-10.6497	60.94
11.902	-10.7227	60.96
11.8505	-10.817	60.98
11.8396	-10.9374	61.03
11.8771	-11.0753	61.05
11.8983	-11.1606	61.01
11.8625	-11.1754	60.92
11.8336	-11.2377	60.88
11.8769	-11.347	60.84
11.8451	-11.5299	60.85
11.774	-11.7325	60.92
11.7795	-11.9299	61
11.7991	-11.8477	61.05
11.8818	-11.7673	61.02
11.935	-11.6713	61
11.9833	-11.5742	60.96
12.0526	-11.496	60.93
12.1671	-11.4443	60.93
12.2457	-11.3643	60.98
12.316	-11.2355	60.98
12.3886	-11.1903	60.99
12.3618	-11.0629	61.01
12.3117	-10.8912	60.99
12.3243	-10.7319	60.97
12.2996	-10.5236	60.95
12.2721	-10.4715	60.9
12.2589	-10.4458	60.94
12.2351	-10.4697	60.98
12.1434	-10.4639	60.96
12.1226	-10.4604	60.99
12.0997	-10.532	60.98
11.977	-10.5836	60.98
11.9546	-10.6775	60.95
11.888	-10.8469	60.95
11.8739	-10.8565	60.96
11.8449	-10.9077	60.94
11.8365	-10.8967	60.97
11.77	-10.8883	60.97
11.7498	-10.9514	60.97
11.7471	-11.0192	60.96
11.698	-10.9897	60.98
11.7313	-10.953	60.96
11.8015	-10.9466	60.98
11.8714	-10.8211	60.97
11.9198	-10.6835	60.98
11.9479	-10.5943	60.98
12.0081	-10.5269	60.98
12.0403	-10.5635	60.99
12.0292	-10.527	60.96
12.0496	-10.5237	60.98
12.0866	-10.462	61.02
12.1219	-10.4673	60.99
12.1841	-10.3632	60.94
12.194	-10.2862	60.92
12.1963	-10.2905	60.86
12.186	-10.2227	60.89
12.1949	-10.1317	60.93
12.2136	-10.1472	61
12.21	-10.0038	61.01
12.2601	-9.9824	61.01
12.1892	-9.9708	61.03
12.1627	-9.8487	60.98
12.1143	-9.6741	60.95
12.1842	-9.607	60.93
12.2312	-9.5879	60.96
12.2814	-9.6424	61
12.3607	-9.626	61.01
12.3421	-9.6318	61.02
12.3685	-9.6435	60.99
12.4081	-9.7003	60.96
12.4712	-9.7964	60.92
12.4509	-9.8884	60.9
12.373	-9.9817	60.92
12.3301	-10.1328	60.95
12.3004	-10.0932	61.01
12.3038	-9.9594	61.01
12.3549	-9.9714	60.99
12.3572	-9.8183	60.99
12.3026	-9.6561	60.95
12.2879	-9.5646	60.94
12.3198	-9.4714	60.95
12.336	-9.4314	60.97
12.333	-9.3691	60.96
12.2863	-9.3466	60.99
12.2849	-9.2863	60.99
12.3294	-9.2417	61
12.363	-9.2488	60.97
12.3613	-9.3644	60.94
12.3138	-9.3913	60.94
12.2216	-9.4926	60.93
12.177	-9.6708	60.93
12.2081	-9.8513	60.94
12.1943	-10.0503	60.95
12.1547	-10.2594	60.97
12.0743	-10.4202	60.98
12.0398	-10.6063	60.93
11.9936	-10.6835	60.96
11.989	-10.7768	61.02
12.0031	-10.7716	61.05
12.0376	-10.735	60.98
12.0446	-10.7107	60.93
12.0418	-10.6993	60.86
12.0738	-10.6459	60.83
12.0352	-10.6861	60.87
12.0398	-10.6849	60.97
12.0757	-10.7073	61.02
12.1117	-10.6961	61.04
12.1035	-10.6813	61.04
12.0594	-10.7181	61
12.1149	-10.7196	60.97
12.0966	-10.7167	60.92
12.1161	-10.8487	60.88
12.0775	-11.0074	60.94
12.0529	-11.1748	61
12.0758	-11.34	61.01
12.1184	-11.4603	61.03
12.1488	-11.4207	60.98
12.1223	-11.444	60.89
12.1322	-11.5158	60.86
12.1434	-11.5819	60.91
12.1558	-11.7082	60.93
12.0906	-11.8382	60.97
12.0716	-11.9654	60.98
12.1148	-12.0231	61.01
12.0816	-12.0966	60.98
12.0675	-12.1024	60.95
12.0586	-12.1091	60.95
12.0754	-12.091	60.95
12.0655	-12.0191	60.97
12.0838	-11.9283	60.96
12.0666	-11.7868	60.96
12.0595	-11.7173	60.96
12.0745	-11.6273	60.96
12.0568	-11.6815	60.95
12.0734	-11.7263	60.97
12.0267	-11.7508	61.02
12.0719	-11.8473	61.02
12.0162	-11.9299	60.97
11.9765	-11.9309	60.97
11.9296	-12.0106	60.95
11.987	-12.0257	60.94
12.0289	-11.9451	60.93
12.009	-11.8605	60.97
12.0149	-11.7697	61.04
12.0042	-11.6897	61.05
12.0268	-11.5692	60.97
12.0238	-11.3698	60.92
11.9841	-11.2332	60.87
11.9907	-11.1086	60.82
11.9563	-11.0564	60.91
11.9676	-11.0826	60.99
11.9491	-11.0184	61.04
12.0511	-10.9044	61.08
12.079	-10.7113	61.06
12.1672	-10.6088	61.01
12.227	-10.4946	60.94
12.2168	-10.4363	60.91
12.2513	-10.4982	60.94
12.2328	-10.5489	60.97
12.1894	-10.658	60.98
12.1572	-10.8583	60.98
12.1055	-10.9668	60.98
12.1384	-11.0364	60.92
12.1903	-11.1019	60.91
12.1946	-11.0949	60.93
12.2212	-11.0636	60.94
12.249	-11.0522	60.96
12.1692	-11.0469	60.99
12.0914	-11.0504	60.99
12.0909	-11.0238	60.97
12.0999	-10.8985	60.96
12.1033	-10.8238	60.97
12.1328	-10.7209	60.96
12.1321	-10.6833	60.96
12.09	-10.6197	60.99
12.0582	-10.6092	60.98
11.9979	-10.5878	60.97
12.0332	-10.6079	60.94
12.0752	-10.5427	60.96
12.0498	-10.5938	60.96
12.0836	-10.6573	60.94
12.0443	-10.6992	60.93
12.0385	-10.7539	60.96
12.0909	-10.8608	60.97
12.1431	-10.9271	61
12.1714	-10.9673	60.98
12.2136	-11.061	60.97
12.2217	-11.1347	60.96
12.2015	-11.1831	60.96
12.2009	-11.2499	61
12.2288	-11.3276	61.04
12.2358	-11.2931	61.03
12.1861	-11.3061	60.95
12.2047	-11.3852	60.89
12.2517	-11.3901	60.84
12.2931	-11.4062	60.9
12.3401	-11.401	60.93
12.3333	-11.422	61.02
12.3678	-11.3649	61.05
12.3868	-11.2673	61.03
12.4485	-11.1711	61.01
12.5291	-11.1689	60.94
12.5261	-11.1805	60.92
12.5617	-11.1865	60.91
12.6125	-11.3374	60.96
12.6483	-11.43	61.01
12.624	-11.5152	61.01
12.5937	-11.5952	61.01
12.4819	-11.7266	60.98
12.4338	-11.8603	60.92
12.4678	-12.0281	60.9
12.427	-12.2023	60.9
12.338	-12.381	60.96
12.2722	-12.4546	60.98
12.285	-12.5623	61
12.2959	-12.5685	61
12.2635	-12.5616	60.96
12.2799	-12.5469	60.94
12.2263	-12.5837	60.92
12.1767	-12.6162	60.96
12.1539	-12.4989	61.01
12.1852	-12.4385	61
12.2457	-12.3676	60.98
12.2834	-12.2649	60.96
12.2422	-12.2645	60.94
12.2227	-12.2469	60.93
12.1936	-12.2575	60.96
12.2041	-12.2966	60.96
12.2319	-12.2996	60.99
12.2521	-12.2956	60.97
12.2031	-12.2771	60.97
12.1539	-12.2141	60.95
12.0997	-12.1094	60.95
12.0911	-12.1127	60.95
12.0968	-12.0475	60.96
12.1205	-12.0394	60.93
12.1345	-12.1372	60.94
12.0466	-12.2978	61.05
12.0486	-12.4403	61.02
11.9903	-12.5436	60.95
11.9302	-12.6524	60.92
11.8679	-12.7453	60.85
11.8372	-12.7959	60.82
11.8495	-12.8394	60.88
11.8007	-12.9307	60.96
11.7732	-12.9339	61.04
11.759	-12.902	61.06
11.7863	-12.8227	61.09
11.7794	-12.655	61.02
11.7813	-12.4803	60.92
11.868	-12.3481	60.88
11.9427	-12.286	60.9
11.9857	-12.2467	60.97
12.0478	-12.1954	61
12.0635	-12.1466	61.05
12.0638	-12.0249	61.04
12.0863	-11.9231	60.99
12.163	-11.7777	60.94
12.3087	-11.6647	60.87
12.3742	-11.6089	60.85
12.3837	-11.5996	60.9
12.3884	-11.7232	60.98
12.4084	-11.8866	61.1
12.3532	-11.9252	61.11
12.3948	-11.9773	61.03
12.4152	-11.9102	60.95
12.4368	-11.8923	60.89
12.4117	-11.94	60.89
12.4103	-11.9687	60.94
12.3659	-12.0139	60.99
12.3846	-12.0383	61
12.4365	-12.0297	60.97
12.3421	-11.9883	60.93
12.3436	-11.9304	60.92
12.3837	-11.8965	60.94
12.3872	-11.8812	60.97
12.3188	-11.8304	60.98
12.2087	-11.8011	61.01
12.2442	-11.7038	61.02
12.2549	-11.6503	60.98
12.2827	-11.6936	60.93
12.2315	-11.7695	60.94
12.177	-11.7721	60.97
12.0053	-11.7832	61.04
11.9646	-11.8129	61.08
12.0013	-11.7759	61.06
11.9643	-11.6532	60.94
11.8401	-11.5438	60.84
11.8244	-11.5332	60.81
11.8587	-11.5087	60.83
11.8256	-11.5346	60.91
11.7817	-11.5582	61.03
11.7738	-11.5732	61.05
11.7281	-11.5134	61.07
11.8103	-11.4104	61.07
11.7931	-11.3501	61.01
11.8032	-11.381	60.92
11.7979	-11.4983	60.88
11.795	-11.6774	60.92
11.82	-11.8594	60.99
11.8563	-11.8886	60.99
11.9234	-11.9975	61.01
11.9232	-12.0714	60.99
11.9632	-12.0485	60.95
11.9623	-11.9514	60.93
12.0012	-12.0275	60.89
12.014	-12.1059	60.91
12.007	-12.0846	60.96
12.0399	-12.118	61
12.0667	-12.0423	61.03
12.0555	-11.9507	61.02
12.0622	-11.916	60.97
12.0949	-11.8717	60.95
12.0878	-11.8318	60.94
12.0829	-11.8312	60.95
12.0808	-11.8663	60.96
12.1221	-11.8963	60.98
12.1481	-11.8571	61.01
12.1348	-11.8856	60.97
12.133	-11.8581	60.98
12.1073	-11.7754	60.95
12.1082	-11.7799	60.92
12.1528	-11.7203	60.92
12.1111	-11.7122	60.95
12.0887	-11.7956	60.96
12.1112	-11.8457	60.97
12.0825	-11.8975	60.99
12.0654	-11.8708	60.95
12.0273	-11.9474	60.96
11.9559	-11.979	60.93
11.9482	-12.0349	60.94
11.9268	-12.0413	61.01
11.9983	-12.0837	61.06
12.0573	-11.9043	61.01
12.0504	-11.8424	60.94
12.0616	-11.7078	60.89
12.1283	-11.7124	60.84
12.1501	-11.7397	60.86
12.1209	-11.8729	60.92
12.1011	-11.981	60.98
12.0772	-12.0223	61.04
12.1012	-12.0144	61.04
12.1563	-11.9756	61.01
12.2216	-11.8312	60.99
12.2183	-11.7834	60.93
12.1907	-11.8063	60.88
12.1516	-11.834	60.91
12.1875	-11.7521	60.97
12.2105	-11.7101	61
12.2659	-11.6272	61.01
12.3212	-11.5736	61
12.3726	-11.4639	60.93
12.3482	-11.3262	60.89
12.3086	-11.2682	60.9
12.3236	-11.223	60.92
12.3792	-11.1408	60.97
12.4518	-11.0817	61.01
12.4881	-11.037	61.02
12.4818	-10.9607	61.01
12.481	-10.9369	60.97
12.4376	-10.9117	60.94
12.3942	-10.9022	60.95
12.3111	-10.9233	60.96
12.243	-10.9873	60.95
12.2374	-11.0379	60.96
12.2076	-11.041	60.98
12.1957	-11.0449	60.98
12.211	-10.9516	60.98
12.2199	-10.9147	60.96
12.1586	-10.8294	60.96
12.0979	-10.8558	60.95
12.0482	-10.9329	60.96
12.0312	-11.0692	60.94
12.039	-11.1912	60.95
11.93	-11.3849	60.94
11.9261	-11.526	60.96
11.9699	-11.6213	60.97
11.9756	-11.7597	60.95
11.9772	-11.7908	60.96
11.9456	-11.8585	61.01
11.9243	-11.8429	61.02
11.9003	-11.9063	60.98
11.8892	-11.9592	60.95
11.924	-12.0391	60.88
11.9459	-12.1185	60.84
11.9689	-12.1243	60.88
11.9881	-12.1229	60.97
12.0315	-12.1362	61.02
12.0258	-12.2344	61.05
12.0465	-12.2385	61.03
12.063	-12.2944	60.99
12.0782	-12.3307	60.94
12.1252	-12.3068	60.91
12.091	-12.3166	60.9
12.0847	-12.4069	60.95
12.1125	-12.469	60.97
12.1078	-12.4979	61
12.0887	-12.5065	60.99
12.0714	-12.4095	60.97
12.072	-12.3731	60.95
12.0806	-12.3961	60.91
12.0604	-12.4856	60.87
12.0554	-12.5624	60.89
12.0913	-12.6871	60.94
12.1039	-12.724	60.98
12.1574	-12.6757	61.04
12.1853	-12.5865	61.02
12.1652	-12.4572	61.02
12.1619	-12.3657	60.97
12.2082	-12.23	60.94
12.2295	-12.1567	60.94
12.2313	-12.1398	60.93
12.1646	-12.2794	60.92
12.129	-12.4099	60.97
12.1269	-12.5781	61.01
12.1384	-12.6811	60.99
12.1442	-12.7459	60.97
12.1826	-12.7105	60.96
12.1473	-12.6713	60.93
12.1897	-12.7207	60.94
12.171	-12.8296	60.96
12.2107	-12.9173	60.97
12.2428	-13.0131	60.97
12.2247	-13.0887	61
12.2268	-13.1426	60.99
12.154	-13.2059	61.01
12.114	-13.2425	61.06
12.1255	-13.2865	61.05
12.1571	-13.2649	60.97
12.0818	-13.1684	60.9
12.025	-13.0692	60.87
12.0236	-13.0529	60.88
12.0399	-13.0295	60.94
12.0773	-13.0396	61.04
12.0122	-12.9792	61.11
12.0014	-12.8846	61.1
12.0187	-12.7238	61.04
12.0404	-12.6705	60.95
12.0795	-12.6137	60.92
12.088	-12.5363	60.89
12.0639	-12.5771	60.93
12.0148	-12.6244	61.01
12.0488	-12.5997	61.01
12.0758	-12.6093	61.02
12.0519	-12.5696	60.97
12.0732	-12.5227	60.93
12.0543	-12.4653	60.86
12.029	-12.5164	60.88
12.0043	-12.5936	60.92
12.0034	-12.6661	60.99
11.9896	-12.6752	61.04
11.9644	-12.7229	61.02
11.9113	-12.6938	60.98
11.832	-12.7075	60.94
11.9107	-12.6792	60.92
11.9171	-12.696	60.93
11.8991	-12.7422	60.96
11.9159	-12.7718	61
11.9072	-12.6895	61.02
11.9079	-12.594	61.01
11.961	-12.5131	60.97
11.9383	-12.5076	60.94
11.9342	-12.4409	60.94
11.8885	-12.4069	60.94
11.8653	-12.3967	60.97
11.8656	-12.3967	60.99
11.9484	-12.3791	61.01
11.9267	-12.3224	61.02
11.8358	-12.4254	60.98
11.841	-12.4672	60.97
11.8665	-12.5757	60.95
11.7999	-12.7482	60.98
11.7897	-12.8506	60.95
11.808	-12.9969	60.95
11.8213	-13.0597	61
11.8141	-13.1119	61.02
11.939	-12.9927	60.99
11.9252	-12.8919	60.95
11.9708	-12.7895	60.91
11.9755	-12.7162	60.88
12.007	-12.6854	60.89
11.9812	-12.6392	60.94
11.9966	-12.7118	60.98
12.0413	-12.7113	61.01
12.047	-12.6609	61.02
12.061	-12.6221	60.99
12.0903	-12.6526	60.97
12.0544	-12.6761	60.92
12.0612	-12.7637	60.93
12.0277	-12.9182	60.96
11.9817	-13.1245	60.96
11.9554	-13.274	60.99
11.9119	-13.4716	60.99
11.9215	-13.6359	60.99
11.9446	-13.7509	60.94
11.8638	-13.8674	60.91
11.8913	-13.9892	60.9
11.8647	-14.0825	60.93
11.8706	-14.2236	60.96
11.8662	-14.3696	61.01
11.8573	-14.4353	61.01
11.8492	-14.4621	60.99
11.8147	-14.4711	60.92
11.8535	-14.4474	60.91
11.8929	-14.4198	60.92
11.8985	-14.3272	60.95
11.9052	-14.2544	60.98
11.8859	-14.118	60.99
11.8563	-13.9424	61.01
11.8583	-13.8165	60.96
11.8085	-13.7133	60.92
11.8088	-13.6304	60.85
11.8443	-13.6369	60.84
11.8308	-13.7338	60.91
11.7889	-13.946	61.06
11.7485	-14.1293	61.2
11.7464	-14.0851	61.15
11.756	-14.0294	61
11.7682	-13.9822	60.88
11.7878	-14.0511	60.8
11.7359	-14.2669	60.82
11.6932	-14.5715	60.93
11.6487	-14.9137	61.12
11.6881	-15.0082	61.19
11.7265	-14.9642	61.08
11.8111	-14.9038	60.95
11.7957	-14.9447	60.82
11.7833	-15.1259	60.76
11.7767	-15.3679	60.84
11.7643	-15.5921	60.99
11.76	-15.6666	61.09
11.876	-15.7167	61.09
11.9978	-15.7294	61.06
12.1037	-15.5897	60.98
12.1334	-15.4401	60.89
12.1812	-15.3957	60.8
12.1904	-15.4021	60.83
12.2062	-15.32	60.97
12.3426	-15.2623	61.05
12.3969	-15.1731	61.08
12.4522	-14.9585	61.05
12.4581	-14.6412	60.97
12.5791	-14.2538	60.88
12.632	-14.0909	60.86
12.7233	-13.9653	60.9
12.816	-13.9149	60.94
12.8046	-13.9701	61
12.8209	-13.9549	61.01
12.8658	-13.8772	61.01
12.8669	-13.8571	60.95
12.9053	-13.9001	60.91
12.9171	-13.8957	60.93
12.9361	-13.842	60.96
12.8669	-13.8719	60.95
12.8506	-14.0308	60.97
12.8531	-14.0806	61
12.8226	-14.1202	60.97
12.8029	-14.2404	60.93
12.7579	-14.362	60.95
12.7039	-14.5055	60.96
12.6923	-14.655	60.94
12.6743	-14.6673	60.96
12.6205	-14.6333	60.97
12.5382	-14.6179	60.97
12.5494	-14.4731	60.95
12.5749	-14.3927	60.94
12.5139	-14.3184	60.96
12.4938	-14.204	60.95
12.4837	-14.1322	60.94
12.4371	-14.0178	61
12.4364	-14.0239	61.03
12.5447	-13.9675	61
12.593	-13.9496	60.95
12.6365	-14.0056	60.88
12.5751	-13.9509	60.84
12.5038	-14.0721	60.83
12.4619	-14.1944	60.93
12.4968	-14.3237	61
12.5551	-14.4494	61.04
12.5405	-14.4469	61.05
12.5401	-14.4663	61.01
12.5936	-14.4464	60.95
12.7396	-14.4389	60.92
12.9833	-14.4265	60.92
13.0653	-14.4851	60.96
13.0788	-14.552	60.99
12.977	-14.6812	61.01
13.031	-14.7112	61.03
13.0504	-14.6446	60.99
13.0489	-14.6188	60.94
12.9568	-14.5923	60.89
12.8127	-14.555	60.87
12.7051	-14.4808	60.95
12.6287	-14.3953	61
12.6172	-14.2327	61.01
12.612	-14.0435	60.99
12.5429	-13.9259	60.97
12.5021	-13.745	60.94
12.4786	-13.6757	60.94
12.4004	-13.6381	60.94
12.399	-13.695	60.98
12.3302	-13.7364	60.98
12.2388	-13.8168	60.97
12.2287	-13.9078	60.96
12.1698	-13.9771	60.94
12.1647	-14.0531	60.97
12.1492	-14.1324	60.95
12.2027	-14.155	60.95
12.1798	-14.2715	60.94
12.1736	-14.3573	60.97
12.1732	-14.4494	60.98
12.2641	-14.5207	60.98
12.2918	-14.4495	60.98
12.2876	-14.4131	60.96
12.3044	-14.4401	60.94
12.2755	-14.4473	60.94
12.2251	-14.4421	60.95
12.1816	-14.4636	61
12.1712	-14.4995	61.07
12.2889	-14.4907	61
12.3465	-14.3283	60.99
12.3504	-14.1599	60.93
12.4322	-14.0775	60.83
12.3839	-13.9925	60.85
12.3193	-14.0547	60.9
12.3132	-14.1396	60.97
12.3027	-14.1753	61.06
12.3738	-14.0983	61.09
12.4266	-13.9636	61.01
12.4375	-13.7194	60.96
12.4269	-13.4448	60.87
12.4603	-13.2635	60.88
12.5461	-13.129	60.96
12.5697	-13.0646	61.02
12.6052	-13.0117	61.03
12.6713	-12.9642	61.04
12.7568	-12.9237	60.97
12.8479	-12.8324	60.93
12.8803	-12.7358	60.89
12.892	-12.8095	60.88
12.8864	-12.8265	60.94
12.9274	-12.8969	61.02
12.9974	-12.9307	61.05
13.03	-13.0084	61.04
13.0322	-13.0069	60.99
12.9865	-13.0358	60.95
13.0311	-13.0504	60.94
13.0151	-13.0916	60.92
13.003	-13.1694	60.94
13.0152	-13.1619	60.96
12.9697	-13.1833	61
13.0277	-13.0916	60.99
13.0516	-12.9245	60.96
13.0922	-12.7983	60.94
13.0776	-12.6924	60.95
13.0479	-12.5434	60.97
13.0483	-12.3919	60.96
13.0524	-12.2809	60.98
12.9864	-12.2065	61
12.9691	-12.1688	61.02
13.019	-12.0621	60.99
13.0683	-12.0211	60.96
13.1261	-12.0066	60.94
13.0418	-12.0081	60.95
12.9511	-12.0816	60.97
12.8833	-12.2578	61.05
12.862	-12.4015	61.12
12.8853	-12.3707	61.09
12.8666	-12.4863	60.95
12.8498	-12.5227	60.86
12.8034	-12.5993	60.84
12.7617	-12.5281	60.86
12.7761	-12.4116	60.95
12.7962	-12.2861	61.06
12.7936	-12.1619	61.09
12.8414	-12.0279	61.09
12.8736	-11.8573	61.07
12.8973	-11.6924	60.98
12.8964	-11.5835	60.94
12.8743	-11.5009	60.97
12.8753	-11.5207	60.98
12.9237	-11.5283	61.03
12.9058	-11.4971	61.01
12.9007	-11.4995	61
13.0081	-11.4373	60.98
12.9911	-11.3572	60.9
12.9564	-11.2401	60.89
12.9622	-11.2017	60.92
12.9368	-11.1912	60.98
12.9662	-11.222	61
12.9839	-11.2537	61.03
13.0164	-11.2278	61.03
12.9971	-11.2689	61
12.992	-11.3009	60.99
13.0006	-11.3271	60.99
12.9797	-11.4708	60.98
12.8967	-11.6248	60.96
12.7858	-11.9097	60.99
12.7431	-12.1154	61
12.7846	-12.3639	60.98
12.7942	-12.5578	60.98
12.7284	-12.7795	60.96
12.6206	-12.9783	60.93
12.5775	-13.1426	60.97
12.4844	-13.2098	60.98
12.4515	-13.2093	61
12.505	-13.2615	61
12.4964	-13.2206	60.98
12.4713	-13.15	60.96
12.4747	-13.1049	60.96
12.4624	-12.9788	60.98
12.4721	-12.8472	60.95
12.5025	-12.7671	60.98
12.4929	-12.6914	61.05
12.4794	-12.6052	61.05
12.5302	-12.4887	60.98
12.5448	-12.4316	60.95
12.5632	-12.489	60.89
12.5747	-12.6071	60.85
12.5878	-12.741	60.93
inclinaison X	inclinaison Y
