# Supplementary material for: Postural Control Can Be Well Maintained by Healthy, Young Adults in Difficult Visual Task, Even in Sway-Referenced Dynamic Conditions
Source: PLoS One. 2016 Oct 13;11(10):e0164400. doi: 10.1371/journal.pone.0164400 (PMC5063355; doi:10.1371/journal.pone.0164400)
Supplement: S2 File — (ZIP) [file pone.0164400.s002.zip › DATA_FRAMIRAL/S02A_SEARCH_STABLE_I5.xls]

## Sheet: S02_MTT_201504011030
gravite X	gravite Y	Poids
13.4483	-8.7487	60.93
13.4616	-8.7766	60.94
13.458	-8.8227	60.96
13.4809	-8.8924	61.02
13.5349	-8.9869	60.98
13.5149	-8.9795	60.93
13.5491	-9.0473	60.87
13.597	-9.1333	60.9
13.5249	-9.2466	60.91
13.4221	-9.3967	60.95
13.427	-9.4985	60.96
13.4389	-9.6429	60.97
13.458	-9.7549	60.94
13.5887	-9.7975	60.91
13.6648	-9.8969	60.92
13.7064	-10.0097	60.94
13.6536	-10.173	60.94
13.6473	-10.3458	60.95
13.651	-10.4011	60.95
13.6509	-10.478	60.94
13.7767	-10.5917	60.93
13.8236	-10.6896	60.92
13.7939	-10.7629	60.93
13.8066	-10.9124	60.95
13.8633	-10.9907	60.97
13.7884	-11.0889	60.96
13.7755	-11.236	60.94
13.7771	-11.3645	60.97
13.7362	-11.4558	60.94
13.6376	-11.6476	60.92
13.6397	-11.7873	60.95
13.6299	-11.8389	61
13.6104	-11.872	60.96
13.59	-11.9152	60.9
13.5223	-11.9347	60.88
13.5162	-11.9208	60.83
13.5361	-11.8461	60.83
13.5872	-11.7196	60.89
13.5571	-11.5827	60.95
13.4697	-11.2798	61.02
13.4426	-11.0163	61.06
13.4384	-10.7928	61.03
13.5521	-10.5486	60.96
13.5168	-10.4016	60.87
13.4004	-10.3638	60.9
13.3123	-10.414	60.9
13.2463	-10.3818	60.94
13.1368	-10.4319	60.97
13.0895	-10.4709	60.98
13.0835	-10.3197	60.95
13.1207	-10.1953	60.89
13.1114	-10.1313	60.9
13.091	-10.0766	60.91
13.0714	-10.0891	60.93
13.0751	-10.0395	60.98
13.0128	-10.0507	61
13.0363	-10.0334	60.97
13.0373	-10.0695	60.93
13.0027	-10.1147	60.9
13.0151	-10.1519	60.9
13.0396	-10.1083	60.92
13.0893	-10.0762	60.94
13.14	-9.8717	60.97
13.169	-9.8043	60.94
13.1804	-9.8213	60.93
13.1902	-9.8076	60.92
13.1588	-9.8233	60.92
13.1139	-9.8863	60.92
13.1119	-9.8886	60.93
13.0853	-9.8612	60.93
13.1055	-9.8722	60.94
13.1	-9.9352	60.96
13.0986	-9.963	60.95
13.1124	-10.0328	60.91
13.0879	-9.9854	60.92
13.0963	-9.9669	61
13.1047	-9.9513	60.98
13.1533	-9.8715	60.94
13.1677	-9.7728	60.93
13.1745	-9.7151	60.84
13.239	-9.7162	60.81
13.2379	-9.8279	60.84
13.2523	-9.9603	60.92
13.2485	-10.1059	61.02
13.3133	-10.1537	61.09
13.3938	-10.0967	61.08
13.4629	-9.968	61.03
13.5244	-9.8427	60.9
13.5183	-9.7704	60.84
13.5349	-9.7827	60.86
13.5307	-9.8128	60.93
13.5942	-9.9176	60.98
13.6405	-9.9819	61.04
13.6652	-9.8218	61.02
13.5414	-9.8219	60.92
13.4524	-9.7822	60.86
13.4528	-9.8233	60.86
13.413	-9.941	60.89
13.3807	-10.1221	60.94
13.3522	-10.3434	61
13.2219	-10.5072	61.01
13.0894	-10.7376	60.99
12.9881	-10.8936	60.98
12.9228	-11.0497	61
12.8767	-11.1991	60.95
12.8411	-11.4445	60.95
12.8271	-11.5988	60.96
12.8185	-11.7798	60.97
12.7654	-11.9018	60.95
12.7628	-11.9698	60.94
12.7283	-12.0422	60.93
12.7553	-12.0221	60.92
12.6868	-11.9119	60.93
12.6577	-11.7743	60.93
12.7147	-11.6923	60.91
12.7663	-11.5246	60.94
12.8184	-11.516	60.92
12.9281	-11.3451	60.93
12.8935	-11.255	60.95
12.9311	-11.1826	60.99
12.9206	-11.1437	61
12.9468	-11.1324	60.93
12.98	-11.1022	60.89
13.0327	-11.0897	60.86
13.0591	-11.1229	60.8
13.0714	-11.1898	60.8
13.069	-11.2647	60.9
13.0569	-11.3701	60.96
13.0912	-11.4876	61.01
13.1272	-11.6058	61.04
13.1685	-11.6207	61.02
13.2201	-11.5326	60.95
13.2238	-11.5314	60.91
13.232	-11.576	60.92
13.2371	-11.6624	60.93
13.2203	-11.7663	60.95
13.2251	-11.9003	60.95
13.182	-11.9021	60.96
13.2013	-11.8668	60.91
13.2012	-11.6891	60.93
13.1669	-11.5687	60.91
13.2254	-11.4437	60.91
13.2606	-11.2433	60.95
13.2438	-11.0514	60.98
13.23	-10.8946	60.99
13.2602	-10.7581	60.96
13.3056	-10.7089	60.92
13.3543	-10.6271	60.92
13.3982	-10.4826	60.94
13.3678	-10.3997	60.95
13.353	-10.3711	60.94
13.385	-10.4523	60.95
13.4128	-10.3933	60.97
13.4127	-10.3812	60.95
13.4135	-10.3151	60.95
13.3764	-10.3102	60.93
13.3954	-10.2573	60.93
13.486	-10.2431	60.93
13.4476	-10.1696	60.97
13.4669	-10.1309	60.96
13.4373	-10.0412	60.96
13.4928	-10.017	60.95
13.4182	-10.1115	60.94
13.3823	-10.1825	60.94
13.3598	-10.308	60.96
13.3216	-10.5597	60.99
13.2528	-10.7513	60.95
13.1761	-10.8506	60.91
13.1051	-10.897	60.9
13.0517	-11.0243	60.83
13.0112	-11.24	60.83
12.9354	-11.4878	60.88
12.8641	-11.6511	60.98
12.8155	-11.7303	61.05
12.8196	-11.6786	61.05
12.8707	-11.5909	61.01
12.8036	-11.3665	60.97
12.8234	-11.1312	60.91
12.8764	-10.9224	60.87
12.8272	-10.8015	60.93
12.827	-10.7284	60.96
12.8891	-10.7328	60.96
12.9103	-10.6013	60.99
12.9581	-10.5133	60.94
12.9667	-10.3341	60.9
12.9889	-10.2686	60.89
12.9665	-10.3369	60.88
12.9787	-10.5076	60.89
12.967	-10.6404	60.96
12.9588	-10.8158	61
12.9974	-10.9723	60.98
13.0098	-11.083	60.96
13.0306	-11.2231	60.93
13.0966	-11.4456	60.91
13.1219	-11.7504	60.91
13.0978	-11.9332	60.97
13.029	-12.0337	60.97
13.0169	-12.2006	60.97
13.0956	-12.3088	60.95
13.1412	-12.402	60.95
13.1503	-12.5287	60.93
13.1124	-12.6498	60.9
13.0832	-12.7753	60.94
13.0352	-12.7318	60.95
13.0015	-12.768	60.96
13.0207	-12.789	60.94
13.0113	-12.7546	60.95
13.0009	-12.7303	60.94
12.9838	-12.6778	60.92
13.0448	-12.6775	60.93
13.0642	-12.7804	60.97
13.0233	-12.8951	60.99
13.0503	-12.953	60.92
13.0258	-12.9827	60.91
13.0115	-12.9365	60.86
13.0039	-12.9519	60.78
12.9895	-12.9722	60.85
12.9336	-13.0399	60.91
12.9259	-13.014	61.01
12.8987	-12.7969	61.07
12.9483	-12.5459	61.04
13.0377	-12.3084	60.99
13.1324	-12.0383	60.95
13.1142	-11.7912	60.89
13.0395	-11.7676	60.88
13.0001	-11.8662	60.93
13.0162	-12.0148	60.97
12.9024	-12.1783	60.98
12.8391	-12.2876	60.99
12.8025	-12.3506	60.97
12.7987	-12.3578	60.9
12.8033	-12.3471	60.88
12.7714	-12.2923	60.89
12.7223	-12.2886	60.93
12.7229	-12.2672	60.96
12.7498	-12.2621	60.99
12.7648	-12.1867	60.97
12.7256	-12.1399	60.95
12.8113	-11.8881	60.96
12.8817	-11.7593	60.96
12.9656	-11.6278	60.95
12.9555	-11.541	60.96
12.9159	-11.4975	60.95
12.9137	-11.4583	60.94
12.9379	-11.4325	60.96
13.055	-11.313	60.97
13.0798	-11.1502	60.96
13.1294	-11.0463	60.94
13.1526	-10.8823	60.95
13.2205	-10.6707	60.97
13.2864	-10.4785	60.97
13.3964	-10.3635	60.97
13.4883	-10.1881	60.98
13.5706	-10.058	60.96
13.5962	-9.9448	60.97
13.5836	-9.7778	60.97
13.5972	-9.7897	60.96
13.7294	-9.836	61.03
13.7451	-9.8081	61.07
13.7671	-9.7976	60.99
13.7594	-9.6929	60.97
13.8247	-9.6949	60.88
13.8309	-9.7051	60.84
13.828	-9.7887	60.85
13.7732	-9.8401	60.93
13.6339	-9.8523	61.02
13.6001	-9.8545	61.07
13.5718	-9.8852	61.09
13.5697	-9.7597	61.06
13.659	-9.6764	60.98
13.6446	-9.4442	60.91
13.5681	-9.3458	60.92
13.5962	-9.2985	60.94
13.663	-9.2723	60.97
13.6501	-9.1903	61.02
13.6206	-9.1155	61.03
13.6394	-8.9218	60.98
13.6489	-8.7656	60.95
13.6263	-8.5723	60.92
13.6393	-8.607	60.88
13.6522	-8.6487	60.93
13.6938	-8.6878	60.95
13.784	-8.7465	60.99
13.7942	-8.8876	61.02
13.7608	-9.0614	61.07
13.73	-9.1327	61.07
13.7203	-9.1675	61
13.7342	-9.166	60.96
13.6799	-9.1676	60.95
13.6725	-9.1754	60.94
13.6292	-9.2814	60.96
13.5622	-9.3927	60.98
13.4993	-9.4964	61.01
13.4442	-9.5765	61.01
13.3862	-9.7171	60.97
13.4027	-9.9388	60.95
13.3825	-10.0464	60.95
13.3296	-10.1928	60.99
13.3103	-10.441	60.97
13.2665	-10.6248	61
13.2367	-10.6713	60.99
13.2379	-10.6463	60.98
13.1913	-10.6516	60.97
13.1613	-10.7136	60.98
13.1216	-10.7571	61.03
13.0597	-10.7646	61.05
13.0561	-10.7407	60.99
13.012	-10.8136	60.93
12.9642	-10.8608	60.87
12.9917	-10.9108	60.84
13.0375	-10.9423	60.87
13.039	-10.8951	60.98
13.0775	-10.8279	61.02
13.1328	-10.6245	61.07
13.291	-10.4309	61.05
13.373	-10.2445	61.01
13.4355	-10.09	60.94
13.5206	-9.9208	60.9
13.5798	-9.8584	60.95
13.6283	-9.9101	60.95
13.6712	-9.8914	60.98
13.7131	-10.0155	61
13.7154	-10.1161	60.97
13.7457	-10.234	60.93
13.7242	-10.325	60.92
13.7047	-10.4435	60.9
13.6953	-10.6112	60.94
13.724	-10.7641	60.96
13.7273	-10.8466	61
13.7561	-10.8246	61
13.694	-10.7935	60.99
13.6652	-10.774	60.97
13.6506	-10.6627	61.01
13.6539	-10.6029	61.01
13.6626	-10.4811	61.01
13.6429	-10.3806	60.99
13.6614	-10.334	60.98
13.663	-10.2786	60.95
13.6799	-10.2456	60.95
13.6783	-10.1852	60.95
13.6228	-10.2243	60.96
13.6314	-10.295	60.96
13.6137	-10.3496	60.97
13.6598	-10.3773	60.98
13.6519	-10.3618	60.97
13.6361	-10.4614	60.95
13.6542	-10.5488	60.96
13.6225	-10.6244	60.97
13.6287	-10.7007	60.98
13.6064	-10.7245	60.97
13.5804	-10.8087	60.98
13.5162	-10.8308	61.05
13.4271	-10.8023	61.06
13.3773	-10.7099	60.99
13.3468	-10.5586	60.95
13.297	-10.4481	60.9
13.2833	-10.3965	60.85
13.2303	-10.3062	60.9
13.1874	-10.3034	60.96
13.167	-10.291	61.02
13.1709	-10.2527	61.07
13.1682	-10.2787	61.05
13.1075	-10.2802	60.99
13.0829	-10.3111	60.93
13.0379	-10.3465	60.9
13.0828	-10.4149	60.94
13.0897	-10.5296	60.96
13.1136	-10.6232	61.01
13.1278	-10.7298	61.04
13.1515	-10.784	61.02
13.2575	-10.6931	60.97
13.3386	-10.5608	60.92
13.3517	-10.4308	60.89
13.3892	-10.435	60.89
13.3536	-10.4362	60.98
13.4499	-10.3784	61.04
13.5119	-10.1736	61.07
13.6066	-10.0827	61.01
13.6439	-9.9764	60.96
13.6487	-9.9701	60.9
13.6623	-9.9795	60.91
13.6993	-10.0586	60.93
13.7279	-10.0616	60.99
13.7719	-10.1335	61.03
13.8019	-10.1012	61.02
13.8039	-10.1608	61
13.8001	-10.2025	60.94
13.7637	-10.3269	60.91
13.7036	-10.4065	60.92
13.686	-10.4407	60.96
13.6761	-10.4543	60.97
13.7145	-10.3989	61.01
13.7758	-10.3389	61
13.7449	-10.2947	60.97
13.7506	-10.2791	60.93
13.7337	-10.3148	60.91
13.6929	-10.3973	60.93
13.6979	-10.4516	60.96
13.719	-10.5334	61.03
13.6899	-10.5975	61.07
13.7056	-10.63	60.99
13.749	-10.6954	60.91
13.7023	-10.7985	60.84
13.6682	-10.9327	60.8
13.6575	-11.0957	60.85
13.5816	-11.3017	60.97
13.5129	-11.4346	61.05
13.5161	-11.4873	61.11
13.5606	-11.5193	61.08
13.6803	-11.5924	61.01
13.7649	-11.6116	60.94
13.7503	-11.6633	60.88
13.6523	-11.8126	60.92
13.6618	-12.0003	60.97
13.6889	-12.1514	61
13.6736	-12.3418	61.03
13.6747	-12.4682	61.01
13.7152	-12.556	60.96
13.7295	-12.6424	60.92
13.7464	-12.5982	60.9
13.669	-12.5652	60.91
13.6505	-12.5933	60.94
13.6002	-12.504	60.99
13.5902	-12.3809	61.04
13.6321	-12.2594	61.01
13.6094	-12.1157	60.97
13.5403	-12.0007	60.94
13.5596	-11.992	60.93
13.4782	-12.067	60.96
13.4024	-12.1129	60.95
13.3654	-12.2205	60.97
13.3023	-12.3297	60.96
13.3029	-12.3856	60.94
13.2853	-12.3989	60.91
13.2642	-12.291	60.93
13.2628	-12.1678	60.95
13.2715	-12.1497	60.95
13.2121	-12.0296	60.98
13.155	-11.9191	61.01
13.1782	-11.773	60.98
13.1641	-11.6489	60.96
13.1812	-11.5564	60.94
13.1665	-11.5841	60.95
13.092	-11.6314	60.95
13.0429	-11.628	60.97
13.0058	-11.7361	61.03
12.9599	-11.8681	61.02
12.9651	-11.9127	60.96
13.0038	-11.9067	60.93
13.0003	-11.9134	60.85
13.0447	-11.9458	60.82
12.9799	-12.0065	60.87
12.9332	-12.1393	60.96
12.9331	-12.1955	61.03
12.9359	-12.2427	61.06
12.9588	-12.23	61.05
12.9813	-12.1943	60.98
13.0027	-12.0945	60.92
13.0896	-11.9688	60.88
13.153	-11.8563	60.91
13.1539	-11.7428	60.94
13.1675	-11.6779	60.97
13.1751	-11.5927	60.99
13.2001	-11.4593	60.96
13.2881	-11.3113	60.9
13.3369	-11.1727	60.86
13.3638	-11.1232	60.87
13.4204	-11.1605	60.89
13.4377	-11.2637	60.96
13.4416	-11.3425	61
13.3846	-11.4124	60.98
13.3743	-11.4945	60.94
13.4055	-11.5262	60.93
13.4792	-11.5301	60.93
13.5413	-11.5673	60.91
13.592	-11.566	60.94
13.6556	-11.5096	60.97
13.6581	-11.4121	60.97
13.6449	-11.3997	60.96
13.6317	-11.3458	60.93
13.6395	-11.2634	60.91
13.74	-11.2208	60.9
13.7054	-11.249	60.91
13.6803	-11.267	60.91
13.6358	-11.3384	60.93
13.6	-11.4509	60.94
13.5509	-11.5657	60.94
13.5319	-11.6039	60.94
13.5444	-11.6439	60.9
13.5301	-11.6237	60.91
13.5386	-11.7273	60.89
13.508	-11.8371	60.9
13.5027	-11.9489	60.98
13.426	-12.0987	61.03
13.4565	-12.096	60.99
13.4554	-12.0533	60.94
13.4916	-12.0477	60.87
13.492	-12.054	60.79
13.529	-12.2102	60.8
13.4779	-12.3618	60.88
13.4644	-12.4843	60.98
13.4964	-12.4401	61.03
13.5101	-12.375	61.04
13.5548	-12.2036	60.99
13.5513	-12.066	60.93
13.603	-11.8927	60.86
13.6117	-11.83	60.86
13.6082	-11.7948	60.91
13.5554	-11.7741	60.96
13.5314	-11.7314	61.01
13.535	-11.7454	61
13.5645	-11.6488	60.96
13.6121	-11.5684	60.91
13.5996	-11.5523	60.87
13.5545	-11.6036	60.86
13.4471	-11.7335	60.9
13.4004	-11.8219	60.94
13.4049	-11.9234	60.99
13.4203	-11.9071	60.96
13.4429	-11.8681	60.95
13.4458	-11.7111	60.94
13.4124	-11.5543	60.92
13.3997	-11.4761	60.92
13.4204	-11.3651	60.92
13.3913	-11.343	60.93
13.3354	-11.3704	60.95
13.4163	-11.263	60.97
13.4264	-11.1749	60.94
13.4565	-11.0982	60.93
13.4491	-11.0617	60.93
13.4709	-11.059	60.92
13.4638	-11.0784	60.92
13.4491	-11.121	60.93
13.426	-11.1932	60.94
13.4088	-11.2857	60.97
13.4198	-11.425	60.96
13.4464	-11.4971	60.95
13.4198	-11.6056	60.92
13.3975	-11.5851	60.91
13.4213	-11.5596	60.95
13.4277	-11.4935	61.03
13.4641	-11.4071	61
13.5128	-11.3311	60.94
13.4726	-11.1815	60.88
13.5411	-11.0928	60.82
13.5942	-11.0357	60.78
13.5694	-11.0271	60.85
13.5382	-11.0581	60.95
13.5312	-11.066	61.04
13.567	-11.0957	61.06
13.5879	-11.017	61.02
13.66	-10.9866	60.94
13.6977	-10.9934	60.9
13.6799	-11.0094	60.87
13.6987	-11.0518	60.95
13.7062	-11.0794	61.01
13.7259	-11.0937	61.01
13.7691	-11.0326	61
13.8218	-10.896	60.93
13.8445	-10.7765	60.87
13.8376	-10.6772	60.86
13.7866	-10.6403	60.9
13.7941	-10.609	60.96
13.7378	-10.5454	61.01
13.7473	-10.5084	60.98
13.7366	-10.3715	60.95
13.7872	-10.3346	60.93
13.8131	-10.3866	60.91
13.7818	-10.4737	60.92
13.7257	-10.6319	60.95
13.695	-10.6653	61
13.6553	-10.8143	60.99
13.6882	-10.8885	60.99
13.7066	-10.9931	60.97
13.72	-11.1297	60.93
13.6523	-11.2496	60.93
13.5718	-11.4872	60.9
13.528	-11.6555	60.92
13.5342	-11.8472	60.95
13.523	-11.9777	60.95
13.5219	-12.029	60.97
13.5085	-12.1237	60.94
13.5249	-12.3379	60.89
13.5068	-12.5554	60.92
13.5018	-12.7325	60.93
13.4744	-12.8229	60.98
13.461	-13.0108	61.02
13.4642	-13.1877	61.03
13.4959	-13.2941	60.98
13.5201	-13.4125	60.91
13.5078	-13.5312	60.86
13.5488	-13.5982	60.83
13.5903	-13.8177	60.83
13.5649	-13.9908	60.89
13.5238	-14.1606	60.93
13.5314	-14.274	60.99
13.5225	-14.3024	61.02
13.5915	-14.2803	60.99
13.5991	-14.3211	60.96
13.5765	-14.3463	60.88
13.5888	-14.4575	60.88
13.5869	-14.555	60.93
13.5291	-14.5882	60.91
13.4229	-14.7694	60.93
13.3443	-14.8791	60.95
13.2799	-14.8992	60.93
13.2276	-14.7927	60.92
13.2365	-14.642	60.9
13.1223	-14.4233	60.91
13.0921	-14.1874	60.94
13.0825	-13.9003	60.98
13.1146	-13.5812	61
13.1341	-13.1734	60.96
13.1274	-12.8969	60.93
13.0956	-12.6382	60.9
13.0876	-12.4717	60.91
13.0753	-12.3901	60.91
13.0754	-12.3423	60.95
13.1426	-12.3737	60.96
13.1853	-12.4198	60.96
13.1978	-12.4569	60.94
13.1403	-12.5899	60.92
13.172	-12.7484	60.93
13.1425	-12.8662	60.92
13.0748	-13.0715	60.95
13.101	-13.2064	60.94
13.1433	-13.2669	60.97
13.2163	-13.3665	60.96
13.2132	-13.4119	60.94
13.2736	-13.3297	60.93
13.2993	-13.29	60.94
13.2972	-13.2214	60.93
13.2927	-13.2025	60.93
13.3031	-13.0896	60.97
13.3488	-12.9831	61.02
13.3839	-12.7927	60.97
13.4325	-12.6324	60.9
13.3922	-12.4988	60.84
13.4474	-12.3183	60.81
13.4544	-12.373	60.82
13.4305	-12.4599	60.89
13.4262	-12.6382	60.95
13.4087	-12.8042	60.99
13.4319	-12.9326	61.02
13.429	-13.0224	60.98
13.4925	-13.0354	60.94
13.5178	-13.036	60.9
13.4958	-13.0307	60.87
13.4245	-13.0701	60.93
13.4548	-13.0013	60.96
13.4579	-12.956	60.98
13.4912	-12.8789	60.97
13.5698	-12.7981	60.95
13.6233	-12.5757	60.91
13.6021	-12.2488	60.91
13.6121	-11.9717	60.88
13.5724	-11.7473	60.91
13.5552	-11.6353	60.91
13.4993	-11.6299	60.94
13.4974	-11.5876	60.94
13.5588	-11.5099	60.94
13.665	-11.4285	60.94
13.7395	-11.3811	60.94
13.747	-11.3732	60.95
13.8272	-11.4679	60.94
13.8271	-11.6013	60.94
13.8743	-11.6778	60.95
13.8874	-11.8595	60.93
13.921	-12.0637	60.92
13.8855	-12.1908	60.91
13.9073	-12.2261	60.94
13.9521	-12.2223	60.94
13.9538	-12.1315	60.95
13.9889	-12.044	60.92
14.001	-11.9544	60.91
14.0084	-11.9019	60.91
14.0032	-11.7267	60.91
13.967	-11.6053	60.92
13.9967	-11.4962	60.95
14.0005	-11.4181	60.95
13.9705	-11.3972	60.92
13.9375	-11.4353	60.96
13.9349	-11.4674	60.99
13.9881	-11.4106	60.95
14.0707	-11.3642	60.88
14.0873	-11.308	60.86
14.0858	-11.2862	60.82
14.0759	-11.2195	60.86
14.0358	-11.1851	60.9
14.0195	-11.2022	60.95
14.0436	-11.2529	61.03
14.0506	-11.2039	61.03
14.0084	-11.2081	60.98
13.9492	-11.2452	60.94
13.8471	-11.1622	60.9
13.852	-11.2578	60.86
13.7996	-11.3908	60.93
13.754	-11.4661	60.99
13.6938	-11.5367	60.96
13.7024	-11.5661	60.95
13.6707	-11.4847	60.92
13.6739	-11.4724	60.91
13.6289	-11.5089	60.89
13.5367	-11.578	60.91
13.538	-11.6833	60.93
13.5484	-11.7755	60.97
13.5406	-11.8165	60.97
13.5925	-11.805	61
13.6092	-11.7933	60.96
13.6211	-11.8073	60.95
13.666	-11.7475	60.93
13.6973	-11.7051	60.92
13.7162	-11.6521	60.92
13.7377	-11.6349	60.94
13.7489	-11.5988	60.99
13.7411	-11.554	60.97
13.8201	-11.4842	60.95
13.8296	-11.5513	60.93
13.8403	-11.4686	60.93
13.7995	-11.557	60.92
13.841	-11.6365	60.95
13.8504	-11.7386	60.98
13.8108	-11.9173	60.98
13.7464	-12.1436	60.96
13.6866	-12.2555	60.94
13.6308	-12.408	60.9
13.604	-12.5136	60.91
13.4984	-12.5667	60.96
13.4752	-12.635	61
13.445	-12.708	61.05
13.4749	-12.6054	61.02
13.4745	-12.5005	60.95
13.4081	-12.4132	60.86
13.3888	-12.3544	60.82
13.3747	-12.4082	60.81
13.3052	-12.4314	60.88
13.226	-12.5009	60.92
13.1946	-12.6102	61.03
13.2092	-12.6236	61.05
13.2584	-12.5978	61.04
13.3043	-12.5317	60.98
13.3079	-12.3452	60.9
13.3353	-12.2361	60.87
13.4206	-12.1472	60.91
13.4991	-12.0597	60.94
13.5659	-12.032	60.97
13.564	-12.0605	61
13.5828	-12.0699	60.99
13.6677	-12.1011	60.93
13.6754	-12.1737	60.88
13.676	-12.3334	60.86
13.6613	-12.384	60.91
13.7317	-12.5299	60.94
13.7465	-12.6517	61
13.7954	-12.6998	61.01
13.8361	-12.6841	60.96
13.9321	-12.689	60.92
13.9193	-12.6438	60.9
13.9688	-12.5814	60.91
13.9761	-12.6406	60.95
13.9641	-12.6856	60.97
13.9678	-12.6781	60.99
13.9719	-12.6742	60.97
13.9625	-12.5692	60.96
13.9565	-12.4372	60.93
13.9949	-12.3162	60.92
13.9994	-12.3203	60.92
13.9164	-12.193	60.92
13.8769	-12.1431	60.95
13.8127	-12.0995	60.94
13.8344	-12.171	60.94
13.8291	-12.2444	60.96
13.7801	-12.2852	60.96
13.7479	-12.3112	60.94
13.7351	-12.34	60.92
13.7075	-12.3519	60.92
13.7179	-12.284	60.94
13.7239	-12.143	61.02
13.8075	-11.9443	60.99
13.8376	-11.8626	60.94
13.8471	-11.7434	60.88
13.8764	-11.6469	60.85
13.9486	-11.6082	60.84
13.9448	-11.6558	60.93
13.9023	-11.6742	60.97
13.8861	-11.7977	61.01
13.9096	-11.8376	61.01
13.956	-11.8827	60.99
13.9782	-11.9096	60.97
14.0322	-11.9204	60.93
14.0459	-11.9358	60.91
14.0297	-12.0509	60.91
14.0608	-12.1141	60.97
13.9163	-12.2424	60.97
13.8833	-12.331	60.98
13.8976	-12.4583	60.95
13.8458	-12.4587	60.91
13.8465	-12.518	60.87
13.7949	-12.6383	60.88
13.7517	-12.6628	60.93
13.6522	-12.7212	60.97
13.6165	-12.626	60.98
13.6257	-12.5123	60.99
13.6277	-12.4396	60.96
13.6162	-12.3399	60.94
13.6535	-12.3624	60.92
13.6528	-12.3954	60.94
13.6354	-12.4646	60.93
13.581	-12.6676	60.96
13.529	-12.8241	60.95
13.4346	-12.9199	60.94
13.363	-12.9698	60.94
13.2848	-13.0841	60.91
13.1778	-13.1687	60.93
13.0782	-13.234	60.93
13.0406	-13.2442	60.96
13.0006	-13.308	60.95
12.996	-13.3184	60.97
13.0418	-13.323	60.95
13.1305	-13.311	60.94
13.1713	-13.285	60.94
13.2734	-13.2702	60.94
13.3009	-13.3062	60.93
13.2969	-13.31	60.95
13.2909	-13.3972	60.92
13.2963	-13.4354	60.94
13.339	-13.548	60.99
13.3916	-13.5661	60.97
13.3716	-13.4111	60.93
13.3489	-13.3202	60.92
13.4291	-13.2336	60.84
13.5247	-13.2237	60.82
13.5527	-13.1268	60.87
13.5323	-13.1974	60.93
13.4137	-13.2121	61.03
13.4461	-13.2748	61.04
13.5416	-13.3281	61.07
13.5288	-13.3091	60.98
13.5431	-13.3703	60.9
13.5527	-13.4273	60.84
13.5695	-13.4016	60.89
13.5965	-13.4594	60.96
13.6961	-13.4905	60.99
13.7101	-13.4958	61
13.7388	-13.5699	60.97
13.7301	-13.525	60.91
13.7053	-13.4469	60.86
13.641	-13.4146	60.87
13.6347	-13.3458	60.91
13.6073	-13.3433	60.98
13.6167	-13.3518	60.96
13.6336	-13.3894	60.97
13.6466	-13.3419	60.92
13.6951	-13.4303	60.89
13.6207	-13.3517	60.92
13.607	-13.2431	60.98
13.5959	-13.196	60.97
13.5829	-13.1472	60.99
13.5741	-13.0836	60.96
13.5726	-13.1043	60.91
13.5424	-13.0842	60.88
13.5289	-13.1128	60.9
13.4074	-13.1027	60.95
13.3507	-13.1513	60.96
13.3646	-13.175	60.96
13.3778	-13.1314	60.95
13.3866	-13.1432	60.93
13.3747	-13.1768	60.93
13.3447	-13.1792	60.94
13.2889	-13.2806	60.93
13.2677	-13.3205	60.95
13.321	-13.328	60.97
13.3802	-13.2707	60.96
13.407	-13.2653	60.97
13.4277	-13.2397	60.99
13.4854	-13.2365	61.01
13.5122	-13.1682	60.94
13.5082	-13.0718	60.94
13.5121	-12.8676	60.88
13.514	-12.7836	60.84
13.4792	-12.589	60.86
13.4127	-12.4516	60.93
13.4096	-12.4308	60.96
13.4265	-12.3616	61.02
13.3812	-12.3062	61.05
13.3851	-12.2315	61.01
13.3584	-12.1511	60.97
13.3582	-12.1905	60.9
13.3888	-12.211	60.91
13.3639	-12.3705	60.95
13.379	-12.5288	60.96
13.3138	-12.7403	60.99
13.2405	-12.9107	60.99
13.2213	-12.9561	60.93
13.26	-12.9541	60.89
13.2859	-12.9294	60.88
13.2982	-12.9665	60.88
13.3246	-13.0202	60.93
13.3623	-13.0174	60.97
13.38	-12.8967	61.01
13.3738	-12.8207	61
13.3738	-12.7685	60.95
13.4002	-12.8181	60.9
13.3406	-12.8642	60.91
13.3587	-12.9363	60.93
13.3479	-13.0487	60.92
13.3988	-13.0468	60.95
13.4243	-13.0699	60.95
13.421	-12.9669	60.94
13.4021	-13.0385	60.9
13.4457	-13.078	60.89
13.5109	-13.1261	60.91
13.5744	-13.143	60.94
13.5675	-13.1258	60.97
13.5448	-13.1421	60.94
13.5774	-13.0681	60.96
13.6264	-13.0309	60.94
13.6695	-13.0476	60.92
13.6579	-13.0778	60.92
13.6237	-13.1357	60.9
13.5965	-13.1704	60.92
13.5356	-13.1671	60.93
13.555	-13.1441	61.01
13.5537	-13.0393	60.99
13.5873	-12.8657	60.93
13.6586	-12.7336	60.91
13.6881	-12.6593	60.83
13.7252	-12.6407	60.81
13.7508	-12.6239	60.86
13.7554	-12.677	60.91
13.797	-12.749	60.98
13.8891	-12.7476	60.99
13.9172	-12.6731	61
13.9884	-12.6185	60.95
14.0326	-12.5542	60.92
14.0706	-12.5768	60.88
14.108	-12.6222	60.9
14.1263	-12.6545	60.95
14.0575	-12.6297	60.97
14.0188	-12.6058	60.98
14.0662	-12.615	60.96
14.0792	-12.5667	60.92
14.1089	-12.571	60.9
14.1213	-12.5637	60.9
14.0923	-12.5641	60.93
14.1131	-12.6059	60.97
14.1213	-12.5877	60.98
14.0785	-12.6487	60.97
14.0584	-12.7335	60.94
14.0494	-12.8395	60.89
14.0443	-12.9687	60.92
13.9993	-13.0726	60.93
14.0202	-13.1177	60.95
14.0861	-13.1513	60.93
14.0955	-13.1526	60.95
14.0717	-13.2121	60.91
14.0465	-13.3042	60.91
13.9892	-13.3265	60.93
13.941	-13.405	60.92
13.9442	-13.4488	60.93
13.9467	-13.4695	60.94
13.8689	-13.4434	60.93
13.7878	-13.4217	60.91
13.7532	-13.42	60.92
13.7207	-13.3572	60.92
13.6969	-13.3763	60.93
13.6482	-13.4286	60.93
13.6155	-13.3914	60.96
13.6105	-13.3055	60.95
13.6368	-13.2218	60.92
13.7143	-13.1327	60.92
13.7017	-13.1179	60.98
13.73	-13.162	60.96
13.6864	-13.2002	60.95
13.6639	-13.3501	60.91
13.6565	-13.4918	60.82
13.7086	-13.6877	60.76
13.6596	-13.8137	60.85
13.6336	-13.9671	60.96
13.6264	-14.0301	61.05
13.6633	-14.1116	61.05
13.7036	-14.0523	61.02
13.7005	-13.9355	60.92
13.6402	-13.9296	60.85
13.6599	-13.9476	60.83
13.6554	-14.0248	60.87
13.6357	-14.1866	61.03
13.6321	-14.3121	61.08
13.6631	-14.352	61.04
13.7563	-14.3194	60.94
13.7702	-14.2552	60.86
13.8221	-14.3106	60.78
13.8199	-14.4232	60.83
13.8022	-14.5318	60.92
13.7775	-14.704	61.01
13.7351	-14.8131	61.04
13.7815	-14.8083	60.98
13.8465	-14.713	60.91
13.8136	-14.6656	60.86
13.8499	-14.6314	60.88
13.8479	-14.5362	60.92
13.8693	-14.5065	60.99
13.8785	-14.3442	61.01
13.9115	-14.2113	61.01
13.9034	-14.0342	60.94
13.9093	-13.8989	60.91
13.9633	-13.8441	60.91
13.9098	-13.7992	60.94
13.9192	-13.8003	60.95
13.8407	-13.7623	60.97
13.825	-13.7927	60.93
13.7798	-13.7516	60.95
13.7967	-13.6818	60.91
13.7765	-13.7006	60.91
13.7756	-13.7517	60.92
13.778	-13.802	60.92
13.7896	-13.7976	60.94
13.7571	-13.8309	60.98
13.7999	-13.8438	60.99
13.8653	-13.7883	60.99
13.8935	-13.6028	60.95
13.9912	-13.4801	60.89
14.0744	-13.3251	60.83
14.1536	-13.2819	60.82
14.185	-13.2961	60.88
14.2765	-13.2131	60.95
14.2798	-13.1651	61.02
14.3353	-13.0934	61.02
14.4181	-13.1386	61.01
14.4533	-13.2329	60.96
14.4445	-13.2911	60.93
14.4653	-13.3758	60.87
14.4567	-13.4426	60.9
14.5098	-13.443	60.94
14.5253	-13.4166	60.96
14.5233	-13.4558	60.98
14.5102	-13.4841	60.94
14.5839	-13.4838	60.9
14.6503	-13.4217	60.9
14.6739	-13.3953	60.92
14.6353	-13.3898	60.91
14.5839	-13.488	60.94
14.5658	-13.583	60.96
14.5731	-13.6934	60.97
14.5374	-13.6609	60.96
14.5575	-13.6085	60.93
14.5208	-13.5642	60.95
14.537	-13.601	60.93
14.4764	-13.5498	60.94
14.4555	-13.5493	60.93
14.411	-13.5016	60.94
14.3966	-13.5441	60.93
14.4157	-13.5579	60.95
14.3638	-13.5332	60.96
14.3435	-13.5774	60.93
14.3461	-13.6356	60.95
14.2686	-13.6465	60.92
14.2092	-13.6594	60.93
14.1869	-13.7244	60.93
14.1535	-13.772	60.94
14.1131	-13.8057	60.95
14.1011	-13.8541	60.95
14.1011	-13.8985	60.95
14.1307	-13.8513	60.96
14.1087	-13.7165	60.93
14.1133	-13.6317	60.93
14.1452	-13.6275	60.99
14.102	-13.618	60.98
14.1026	-13.5776	60.94
14.1007	-13.572	60.91
14.1124	-13.6307	60.85
14.1046	-13.72	60.83
14.068	-13.8427	60.88
14.0163	-13.9847	60.93
14.0099	-14.1342	60.98
14.02	-14.1654	61.02
14.0279	-14.2652	60.99
14.0443	-14.3432	60.97
14.0523	-14.4215	60.91
14.0717	-14.4172	60.88
14.0021	-14.4317	60.89
13.9756	-14.3925	60.93
13.9764	-14.4076	60.97
13.9418	-14.465	60.97
13.9797	-14.4216	60.97
14.0168	-14.2852	60.95
13.994	-14.1501	60.89
14.0497	-14.0189	60.89
14.0275	-13.9319	60.92
14.0686	-13.9432	60.93
14.0495	-13.922	61
14.0438	-13.891	60.97
13.9567	-13.7898	60.95
14.005	-13.6892	60.92
14.0348	-13.6234	60.88
14.0621	-13.4961	60.88
14.0534	-13.4476	60.92
14.0401	-13.4432	60.94
14.0262	-13.3269	60.96
14.0734	-13.2479	61
14.1385	-13.2474	60.97
14.2025	-13.2606	60.93
14.1948	-13.3237	60.89
14.1755	-13.4135	60.87
14.1682	-13.5624	60.84
14.1791	-13.6356	60.86
14.2387	-13.7156	60.89
14.208	-13.9214	61.04
14.1621	-13.961	61.16
14.1633	-13.9363	61.1
14.1867	-13.7466	60.97
14.185	-13.5704	60.85
14.2205	-13.3535	60.81
14.2455	-13.2244	60.84
14.2579	-13.1816	60.97
14.241	-13.2271	61.09
14.2228	-13.2544	61.05
14.284	-13.1902	60.95
14.3565	-13.2062	60.84
14.41	-13.1793	60.75
14.4545	-13.2532	60.76
14.4565	-13.4046	60.84
14.4581	-13.6075	60.95
14.404	-13.7368	61.06
14.4514	-13.791	61.08
14.5443	-13.753	61.04
14.6067	-13.6348	60.95
14.7064	-13.4794	60.86
14.8037	-13.3627	60.81
14.7613	-13.422	60.89
14.8021	-13.4686	61.02
14.8684	-13.5002	61.08
14.8869	-13.4463	61.06
14.8906	-13.4331	60.96
14.8987	-13.3787	60.83
14.8988	-13.3893	60.8
14.9449	-13.3797	60.83
14.9503	-13.4387	60.94
14.9282	-13.4868	61.02
14.8957	-13.3839	61.05
14.8766	-13.365	60.97
14.9093	-13.293	60.88
14.9819	-13.3026	60.86
14.9503	-13.4188	60.87
14.9073	-13.5406	60.95
14.8867	-13.7006	61.01
14.8216	-13.8415	61.01
14.7717	-13.9184	61.02
14.7401	-13.9815	60.93
14.6857	-14.0468	60.87
14.6716	-14.0636	60.84
14.6572	-14.1138	60.9
14.6457	-14.1183	60.93
14.5937	-14.0972	60.97
14.5658	-14.0978	60.97
14.5051	-14.0872	60.95
14.5441	-14.0558	60.93
14.5467	-14.0468	60.88
14.5276	-14.0666	60.89
14.5266	-14.2104	60.93
14.499	-14.3261	60.93
14.5288	-14.5159	60.98
14.6022	-14.686	61.02
14.6625	-14.7742	60.99
14.6378	-14.8081	60.89
14.5823	-14.8026	60.85
14.5626	-14.7702	60.81
14.6327	-14.7336	60.81
14.6794	-14.6939	60.87
14.7262	-14.5877	60.95
14.7239	-14.4559	61
14.7153	-14.3149	61.04
14.7914	-14.247	61.01
14.8076	-14.1135	60.97
14.8415	-13.9623	60.92
14.8452	-13.8172	60.9
14.8116	-13.7721	60.92
14.8251	-13.8032	60.95
14.9549	-13.6952	60.97
15.0021	-13.7449	60.93
14.933	-13.7303	60.93
14.7874	-13.7794	60.89
14.7212	-13.9008	60.84
14.6902	-14.0657	60.87
14.6321	-14.2431	60.92
14.6008	-14.3666	60.95
14.533	-14.405	60.98
14.5223	-14.4139	60.97
14.5172	-14.3759	60.96
14.4959	-14.3604	60.91
14.5195	-14.3744	60.9
14.476	-14.3572	60.92
14.4905	-14.337	60.95
14.506	-14.3102	60.97
14.5052	-14.2576	60.97
14.5153	-14.2483	60.94
14.4881	-14.1754	60.92
14.5288	-14.1494	60.92
14.4996	-14.1155	60.92
14.4902	-14.2181	60.91
14.4546	-14.2526	60.92
14.4266	-14.3272	60.92
14.4973	-14.4618	60.92
14.4484	-14.5213	60.9
14.3787	-14.6434	60.9
14.3467	-14.7592	60.89
14.3694	-14.9462	60.91
14.3783	-15.1174	60.91
14.4502	-15.2232	60.92
14.4841	-15.3574	60.94
14.4012	-15.4625	60.99
14.3975	-15.5258	60.99
14.4589	-15.4789	60.94
14.5223	-15.4262	60.9
14.4922	-15.5154	60.83
14.4941	-15.5985	60.84
14.5205	-15.722	60.86
14.5323	-15.9162	60.94
14.5272	-16.0659	60.98
14.4509	-16.2148	60.99
14.5298	-16.2901	60.99
14.6049	-16.3478	60.97
14.635	-16.3875	60.93
14.8429	-16.5207	60.92
14.8385	-16.6543	60.91
14.6887	-16.7837	60.95
14.4403	-16.9077	60.93
14.2651	-17.1492	60.92
14.1402	-17.2616	60.93
14.1546	-17.4797	60.91
14.1222	-17.5796	60.86
14.0674	-17.6159	60.84
14.0385	-17.5886	60.86
14.0937	-17.5443	60.89
14.1154	-17.5521	60.9
14.1005	-17.4507	60.94
14.0754	-17.3898	60.96
14.0322	-17.3317	60.97
14.0615	-17.2521	60.95
14.1243	-17.1399	60.93
14.1614	-17.0588	60.92
14.1261	-16.9938	60.92
14.1311	-17.0735	60.9
14.1799	-17.1611	60.92
14.2503	-17.151	60.92
14.2107	-17.1775	60.93
14.2014	-17.167	60.9
14.2643	-17.0817	60.92
14.3048	-16.9405	60.92
14.3303	-16.7964	60.94
14.3403	-16.6606	60.94
14.3183	-16.5863	60.91
14.3144	-16.537	60.95
14.3321	-16.4489	60.96
14.3484	-16.4169	60.92
14.3648	-16.3385	60.94
14.3765	-16.1453	60.94
14.4549	-15.9165	60.93
14.4844	-15.7136	60.93
14.5435	-15.5474	60.99
14.6244	-15.4174	60.97
14.7155	-15.2531	60.88
14.7391	-15.1562	60.85
14.7774	-15.1285	60.8
14.8566	-15.2338	60.8
14.8981	-15.289	60.88
14.9699	-15.4125	60.95
14.9995	-15.4387	61
15.0783	-15.5068	60.98
15.1179	-15.6279	60.97
15.105	-15.6904	60.96
15.0628	-15.7338	60.95
14.9889	-15.92	60.89
14.988	-16.1037	60.93
14.9981	-16.2381	60.95
14.9661	-16.342	60.97
15.0103	-16.364	60.96
15.041	-16.3952	60.97
15.0983	-16.3378	60.9
15.0692	-16.2941	60.85
15.0545	-16.1059	60.88
15.1081	-15.8499	60.9
15.1036	-15.6486	60.95
15.2543	-15.4703	60.97
15.4119	-15.2502	60.98
15.5008	-15.0717	60.95
15.5144	-14.8875	60.89
15.4834	-14.7926	60.9
15.5489	-14.6781	60.93
15.6463	-14.6148	60.97
15.6193	-14.5795	60.99
15.5937	-14.5932	60.98
15.5452	-14.6969	60.93
15.5625	-14.7868	60.94
15.5765	-14.8922	60.95
15.5335	-14.905	60.96
15.4561	-14.9867	60.94
15.4387	-14.9857	60.93
15.4238	-14.8796	60.94
15.5296	-14.7939	60.93
15.6158	-14.6127	60.93
15.6704	-14.4585	60.94
15.7113	-14.3437	60.93
15.6427	-14.2446	60.94
15.5893	-14.1924	60.94
15.6066	-14.1572	61
15.6335	-14.1561	61.02
15.6423	-14.1228	60.99
15.6525	-14.0795	60.95
15.6405	-13.9898	60.9
15.6504	-13.9123	60.85
15.6805	-13.8159	60.79
15.727	-13.7704	60.85
15.7589	-13.7928	60.89
15.7686	-13.8034	60.96
15.7683	-13.8336	60.99
15.7483	-13.808	60.99
15.741	-13.8231	60.97
15.7254	-13.7888	60.9
15.6929	-13.8072	60.89
15.7014	-13.8786	60.92
15.71	-13.8979	60.93
15.7615	-13.9414	60.96
15.7782	-13.9613	61
15.7812	-13.8893	60.97
15.8545	-13.8019	60.9
15.8734	-13.7261	60.89
15.8711	-13.6835	60.9
15.953	-13.6359	60.91
15.992	-13.591	60.95
15.9996	-13.6466	60.97
15.9784	-13.5857	60.94
16.0093	-13.6385	60.9
16.0139	-13.6574	60.9
15.9269	-13.6824	60.9
15.9307	-13.7053	60.94
15.9085	-13.841	60.94
15.9107	-13.921	60.95
15.8941	-13.9949	60.95
15.8001	-14.0494	60.91
15.7477	-14.2759	60.89
15.6924	-14.4634	60.91
15.6551	-14.641	60.93
15.5867	-14.7829	60.96
15.6064	-14.7526	60.96
15.589	-14.796	60.95
15.626	-14.8628	60.92
15.5834	-14.939	60.91
15.5984	-15.0304	60.91
15.5982	-15.1785	60.91
15.602	-15.3562	60.93
15.6024	-15.4788	60.91
15.4765	-15.5237	60.95
15.4681	-15.5823	61.02
15.5097	-15.5274	61.03
15.6169	-15.477	60.95
15.6116	-15.4502	60.89
15.6018	-15.4119	60.82
15.6092	-15.4114	60.78
15.6036	-15.317	60.86
15.678	-15.3361	60.94
15.6636	-15.3193	60.99
15.6909	-15.27	61.04
15.6997	-15.2447	61.02
15.7374	-15.2493	60.96
15.7116	-15.1406	60.93
15.7333	-15.1268	60.89
15.7461	-15.1755	60.89
15.7049	-15.2383	60.97
15.713	-15.2383	61
15.7523	-15.2073	61.01
15.7457	-15.2493	60.96
15.6893	-15.1981	60.89
15.6611	-15.2096	60.84
15.5277	-15.2111	60.86
15.4864	-15.2626	60.88
15.4873	-15.2485	60.92
15.4823	-15.2326	60.99
15.5029	-15.1884	60.97
15.4596	-15.1158	60.95
15.3929	-15.0849	60.94
15.4358	-15.1313	60.9
15.4119	-15.2135	60.9
15.3262	-15.3172	60.93
15.2552	-15.412	60.95
15.2831	-15.4483	60.97
15.2749	-15.4926	60.97
15.229	-15.518	60.94
15.1988	-15.4981	60.93
15.1298	-15.4245	60.92
15.0318	-15.4099	60.91
14.9698	-15.3238	60.92
14.9384	-15.2619	60.93
14.9651	-15.1675	60.94
14.907	-15.1112	60.94
14.889	-14.9614	60.94
14.8844	-14.861	60.93
14.8626	-14.7448	60.93
14.7953	-14.6876	60.92
14.7559	-14.5739	60.94
14.7893	-14.5857	60.94
14.8644	-14.5686	61
14.9224	-14.5657	61
14.9242	-14.6302	60.94
14.9282	-14.7155	60.9
14.8828	-14.8302	60.85
14.9063	-14.8814	60.82
14.9796	-15.0739	60.85
15.0539	-15.0702	60.93
15.1634	-15.0471	60.96
15.2473	-14.9418	61
15.2767	-14.813	61
15.3363	-14.6523	60.99
15.3653	-14.4449	60.94
15.4817	-14.2758	60.9
15.4764	-14.1598	60.9
15.4701	-14.0433	60.92
15.4533	-13.9801	60.94
15.3976	-13.9155	60.98
15.35	-13.9463	60.97
15.3912	-13.8861	60.91
15.4515	-13.9105	60.87
15.4928	-13.9179	60.85
15.5032	-14.0057	60.88
15.5456	-14.0563	60.93
15.6343	-14.0482	60.96
15.6834	-14.1083	60.99
15.706	-14.0357	60.97
15.7608	-13.9842	60.91
15.7482	-13.957	60.87
15.8448	-13.9891	60.88
16.0019	-13.977	60.92
16.1065	-13.9844	60.97
16.147	-14.0105	60.99
16.266	-14.0143	60.98
16.2736	-13.9273	60.93
16.2245	-13.8452	60.92
16.1632	-13.7478	60.88
16.1708	-13.7737	60.9
16.0709	-13.7134	60.92
15.9943	-13.6632	60.94
15.928	-13.6068	60.94
15.8655	-13.5979	60.93
15.9038	-13.5667	60.96
15.9592	-13.6126	60.93
15.868	-13.7042	60.94
15.7254	-13.7373	60.92
15.7349	-13.8311	60.92
15.7414	-13.9602	60.95
15.7401	-14.0786	61.01
15.6923	-14.1045	60.96
15.6544	-14.1178	60.93
15.6143	-14.1324	60.88
15.5939	-14.0942	60.81
15.5642	-14.0262	60.8
15.5225	-13.9265	60.86
15.447	-13.8785	60.96
15.4708	-13.857	61.03
15.4576	-13.8124	61.06
15.4206	-13.7668	61.01
15.3951	-13.6909	60.97
15.3685	-13.6723	60.88
15.3638	-13.7642	60.87
15.3693	-13.8744	60.95
15.3568	-13.9634	60.96
15.2763	-14.0909	61.01
15.2387	-14.1825	60.99
15.2715	-14.1302	60.95
15.2998	-14.0584	60.87
15.2989	-13.9684	60.85
15.3123	-13.9254	60.88
15.2928	-13.8975	60.94
15.3013	-13.81	61
15.3033	-13.753	61.02
15.2668	-13.6533	61.02
15.2592	-13.442	60.98
15.2963	-13.2851	60.92
15.3788	-13.1592	60.9
15.4394	-13.0585	60.9
15.4769	-13.0046	60.93
15.5049	-12.9676	60.95
15.5567	-12.8703	60.95
15.6478	-12.7935	60.95
15.7731	-12.7296	60.96
15.7646	-12.7169	60.93
15.7179	-12.7341	60.93
15.6496	-12.8097	60.94
15.6193	-12.8793	60.96
15.652	-12.9763	60.98
15.7252	-12.9608	60.97
15.8027	-12.9299	60.94
15.7686	-12.8942	60.91
15.6945	-12.8196	60.91
15.6693	-12.7134	60.96
15.7186	-12.6274	61.02
15.7236	-12.577	61.03
15.6939	-12.4073	60.99
15.6206	-12.2821	60.92
15.5903	-12.2095	60.83
15.6239	-12.1388	60.81
15.6398	-12.1505	60.83
15.6761	-12.1001	60.94
15.7379	-12.1601	61.02
15.7496	-12.1577	61.05
15.8637	-12.1504	61.05
15.8697	-12.1447	60.99
15.909	-12.2248	60.92
15.9404	-12.2438	60.88
15.9686	-12.3734	60.88
15.9949	-12.5077	60.94
16.1098	-12.5394	60.97
16.1823	-12.6663	61.01
16.2498	-12.7443	60.97
16.2539	-12.8496	60.93
16.2333	-12.8591	60.9
16.2823	-12.9586	60.89
16.2798	-13.0198	60.9
16.2631	-13.0697	60.94
16.1752	-13.0991	60.98
16.1166	-13.135	60.98
16.1041	-13.0785	60.97
16.0781	-12.9939	60.93
16.0156	-12.9255	60.91
15.9864	-12.8768	60.91
15.9076	-12.8209	60.93
15.8898	-12.8161	60.94
15.826	-12.8444	60.96
inclinaison X	inclinaison Y
