# Supplementary material for: Postural Control Can Be Well Maintained by Healthy, Young Adults in Difficult Visual Task, Even in Sway-Referenced Dynamic Conditions
Source: PLoS One. 2016 Oct 13;11(10):e0164400. doi: 10.1371/journal.pone.0164400 (PMC5063355; doi:10.1371/journal.pone.0164400)
Supplement: S2 File — (ZIP) [file pone.0164400.s002.zip › DATA_FRAMIRAL/S02A_SEARCH_STABLE_I6.xls]

## Sheet: S02_MTT_201504011030
gravite X	gravite Y	Poids
13.7134	-14.5938	60.83
13.6954	-14.8342	60.8
13.6868	-15.0772	60.86
13.6341	-15.2981	60.93
13.6227	-15.5144	61.02
13.5922	-15.7859	61.03
13.5633	-15.9556	61.04
13.6161	-15.9102	60.97
13.6055	-15.8995	60.91
13.6314	-15.9491	60.9
13.6064	-15.9922	60.92
13.6081	-15.9704	60.95
13.587	-15.9562	61.01
13.6069	-15.8773	61.02
13.6067	-15.8164	60.97
13.6383	-15.6321	60.92
13.5875	-15.5359	60.87
13.588	-15.484	60.89
13.5771	-15.3545	60.91
13.5835	-15.3182	60.96
13.5627	-15.3055	60.99
13.5717	-15.3032	60.97
13.5439	-15.309	60.93
13.5179	-15.3524	60.92
13.5166	-15.3919	60.93
13.457	-15.6055	60.9
13.4662	-15.7237	60.94
13.4308	-15.9206	60.95
13.4205	-16.0404	60.96
13.3809	-16.175	60.96
13.3333	-16.2221	60.93
13.2698	-16.3262	60.89
13.2593	-16.4209	60.88
13.2451	-16.514	60.91
13.236	-16.559	60.95
13.2816	-16.6167	60.99
13.2973	-16.5938	60.99
13.2976	-16.462	60.97
13.3744	-16.3259	60.93
13.3549	-16.3177	60.97
13.3961	-16.2145	60.96
13.4536	-16.1306	60.94
13.4514	-16.1113	60.92
13.4528	-16.0627	60.87
13.5017	-16.0455	60.84
13.5237	-16.0492	60.87
13.5333	-16.0751	60.9
13.5328	-15.9396	60.94
13.5315	-15.9204	61.01
13.572	-15.8342	61.03
13.5766	-15.8821	60.96
13.597	-15.8391	60.92
13.6459	-15.8662	60.89
13.6546	-15.8883	60.91
13.6776	-15.9355	60.9
13.7044	-15.995	60.94
13.7271	-15.9479	60.97
13.8305	-15.8344	60.96
13.9096	-15.7156	60.9
13.9328	-15.566	60.91
13.9502	-15.5342	60.89
13.9259	-15.4969	60.9
13.8814	-15.4889	60.93
13.862	-15.4441	60.98
13.8687	-15.3389	60.98
13.8585	-15.2411	60.97
13.8141	-15.1463	60.93
13.8311	-15.0436	60.91
13.7746	-14.9931	60.89
13.6841	-14.9587	60.91
13.6094	-14.8637	60.96
13.5589	-14.8544	60.98
13.5486	-14.7713	60.97
13.5449	-14.7202	60.95
13.4537	-14.6629	60.97
13.4275	-14.581	60.92
13.3942	-14.5545	60.92
13.3732	-14.5058	60.93
13.3344	-14.5955	60.97
13.3191	-14.6003	60.97
13.3053	-14.5959	60.94
13.3599	-14.6335	60.97
13.3832	-14.6832	61.01
13.4648	-14.6803	60.98
13.562	-14.6921	60.91
13.5594	-14.72	60.89
13.6075	-14.8806	60.81
13.6747	-15.045	60.82
13.7209	-15.2964	60.89
13.6702	-15.5997	60.98
13.579	-15.7997	61.04
13.5678	-16.0145	61.05
13.5781	-16.2152	60.99
13.6081	-16.3756	60.92
13.5525	-16.5469	60.86
13.5669	-16.7512	60.89
13.5293	-16.8841	60.95
13.5415	-17.0099	60.95
13.4564	-17.1455	60.99
13.4665	-17.2377	60.96
13.4054	-17.1589	60.92
13.3827	-17.0795	60.86
13.3466	-16.957	60.87
13.3154	-16.8651	60.88
13.2422	-16.8179	60.93
13.2535	-16.7949	60.99
13.2371	-16.7947	60.99
13.2377	-16.7337	60.96
13.1847	-16.6399	60.92
13.135	-16.6737	60.91
13.0946	-16.741	60.91
13.1022	-16.8317	60.93
13.1246	-16.8808	60.94
13.0794	-17.0016	60.96
13.1158	-17.1355	60.95
13.0471	-17.223	60.92
13.0576	-17.3517	60.92
13.0164	-17.4993	60.92
12.9067	-17.6115	60.91
12.9056	-17.7855	60.9
12.8964	-17.8493	60.93
12.8912	-17.9272	60.92
12.8501	-17.8825	60.91
12.8588	-17.8267	60.97
12.8654	-17.8231	60.99
12.9764	-17.7344	60.96
12.9701	-17.6591	60.95
13.0316	-17.5303	60.89
13.0233	-17.4182	60.85
13.0268	-17.3744	60.83
13.0223	-17.3771	60.89
13.0113	-17.3621	60.96
13.0323	-17.36	60.99
13.066	-17.1983	61.04
13.0889	-17.0093	61.03
13.2214	-16.8089	60.95
13.2437	-16.6171	60.9
13.2477	-16.5106	60.88
13.2652	-16.3961	60.89
13.217	-16.3358	60.92
13.2197	-16.2869	60.98
13.2249	-16.1059	60.99
13.2595	-15.9064	60.94
13.3018	-15.7828	60.92
13.2656	-15.6851	60.88
13.225	-15.6328	60.89
13.2485	-15.6523	60.93
13.2126	-15.6591	60.97
13.2063	-15.6079	60.99
13.1795	-15.5544	60.98
13.1831	-15.4658	60.96
13.2622	-15.4131	60.92
13.262	-15.4174	60.91
13.2728	-15.4084	60.91
13.2529	-15.4483	60.95
13.2195	-15.5105	60.95
13.294	-15.567	60.95
13.3204	-15.5794	60.96
13.2915	-15.6109	60.91
13.3451	-15.5891	60.91
13.2787	-15.6363	60.91
13.3577	-15.6324	60.94
13.375	-15.7253	60.96
13.3313	-15.8377	60.95
13.2932	-15.9593	60.94
13.3098	-16.0142	60.96
13.3446	-16.0666	60.99
13.3673	-16.0486	60.94
13.3953	-16.0579	60.89
13.3885	-16.0788	60.87
13.3697	-16.089	60.84
13.3724	-16.0606	60.87
13.3542	-16.0976	60.91
13.3348	-16.1442	60.96
13.32	-16.1655	61.01
13.2912	-16.1135	61.01
13.31	-16.0098	60.98
13.3666	-15.8627	60.94
13.4287	-15.7629	60.87
13.4013	-15.6628	60.89
13.3801	-15.5835	60.91
13.337	-15.5996	60.92
13.3191	-15.6083	60.95
13.303	-15.6049	60.95
13.2958	-15.6141	60.92
13.2646	-15.5669	60.93
13.313	-15.4935	60.9
13.2423	-15.5375	60.89
13.2337	-15.5207	60.92
13.2095	-15.5278	60.94
13.2279	-15.6839	60.97
13.2057	-15.7539	60.94
13.2419	-15.8569	60.95
13.2325	-15.9312	60.92
13.2112	-16.1238	60.91
13.176	-16.2924	60.9
13.163	-16.4349	60.92
13.1535	-16.6073	60.93
13.1779	-16.8637	60.92
13.0731	-17.0446	60.95
13.0681	-17.2865	60.92
13.0572	-17.4437	60.92
13.0812	-17.5702	60.91
13.0744	-17.6001	60.92
13.074	-17.5885	60.92
13.0697	-17.609	60.94
13.1129	-17.6689	60.91
13.131	-17.694	60.94
13.1371	-17.7676	60.97
13.1016	-17.8144	61
13.1527	-17.7593	60.98
13.2316	-17.7279	60.92
13.2565	-17.766	60.86
13.2798	-17.807	60.8
13.2157	-17.8432	60.83
13.1638	-17.959	60.88
13.0922	-17.9949	60.96
13.0809	-18.0285	61.01
13.0998	-17.9879	61.03
13.1701	-17.9107	60.99
13.1605	-17.8135	60.94
13.1751	-17.7097	60.88
13.1469	-17.6644	60.89
13.1199	-17.6326	60.94
13.0725	-17.5949	60.96
13.0101	-17.5279	61
12.949	-17.3559	60.98
12.9356	-17.1292	60.92
13.0215	-16.9144	60.87
13.0374	-16.7595	60.85
13.0969	-16.7275	60.86
13.0611	-16.7426	60.93
13.0735	-16.7441	60.96
13.0624	-16.7506	60.99
13.0656	-16.8444	60.96
13.1083	-16.9117	60.92
13.1025	-17.0417	60.89
13.1193	-17.2015	60.89
13.0594	-17.3488	60.93
13.0545	-17.407	60.93
13.0319	-17.4451	60.94
13.0674	-17.4508	60.95
13.1468	-17.4555	60.91
13.175	-17.4352	60.93
13.1423	-17.4365	60.91
13.1332	-17.5021	60.91
13.1334	-17.5121	60.93
13.1387	-17.4803	60.92
13.1723	-17.4133	60.94
13.2523	-17.3444	60.95
13.2752	-17.2191	60.92
13.3664	-17.0342	60.93
13.3942	-17.0024	60.95
13.4307	-16.9924	60.99
13.4749	-16.942	60.96
13.4867	-16.9324	60.92
13.4903	-16.9881	60.85
13.5969	-16.9913	60.8
13.6061	-16.9756	60.83
13.6157	-17.026	60.88
13.605	-16.9706	60.96
13.565	-16.9305	61.03
13.5643	-16.804	61.03
13.5863	-16.6941	60.97
13.598	-16.615	60.91
13.5843	-16.5865	60.87
13.5617	-16.6351	60.89
13.5547	-16.6796	60.98
13.4758	-16.8172	60.95
13.4214	-16.8644	61.01
13.4191	-16.8353	60.96
13.3919	-16.781	60.9
13.3931	-16.7374	60.84
13.3936	-16.6453	60.84
13.3553	-16.6369	60.9
13.33	-16.6725	60.97
13.3098	-16.6115	61.01
13.255	-16.6032	60.99
13.1968	-16.6165	60.94
13.1853	-16.6528	60.9
13.1888	-16.6384	60.89
13.1313	-16.6483	60.9
13.1223	-16.6488	60.95
13.1053	-16.6653	60.97
13.1549	-16.6315	60.98
13.1414	-16.5509	60.95
13.1143	-16.5169	60.92
13.1536	-16.5096	60.89
13.1698	-16.5824	60.92
13.139	-16.665	60.93
13.0864	-16.8089	60.94
13.0657	-16.9345	60.95
13.0408	-17.0278	60.93
13.0101	-17.1117	60.92
13.0465	-17.1717	60.91
13.0006	-17.2841	60.93
12.9609	-17.366	60.89
12.8884	-17.4419	60.98
12.9375	-17.4982	61.02
12.9361	-17.4831	61
12.972	-17.3753	60.95
12.9767	-17.3149	60.87
12.9361	-17.2849	60.83
12.9122	-17.3079	60.83
12.8627	-17.3737	60.89
12.7991	-17.5071	60.95
12.7825	-17.517	61.01
12.8011	-17.5258	61.02
12.8473	-17.5007	60.98
12.8198	-17.4275	60.93
12.8848	-17.3964	60.9
12.8579	-17.4039	60.87
12.8281	-17.5032	60.91
12.8163	-17.56	60.95
12.7624	-17.585	60.95
12.6831	-17.5867	60.96
12.7454	-17.5502	60.92
12.7885	-17.536	60.89
12.8672	-17.4667	60.89
12.939	-17.337	60.91
13.0228	-17.2936	60.92
13.1123	-17.2236	60.96
13.2016	-17.1452	60.97
13.2908	-17.0863	60.95
13.3687	-17.1184	60.92
13.4213	-17.2114	60.91
13.4589	-17.2951	60.94
13.5473	-17.3758	60.93
13.5262	-17.5637	60.94
13.5664	-17.7084	60.93
13.5238	-17.8706	60.92
13.5409	-17.9728	60.9
13.5322	-18.0549	60.89
13.5462	-18.1334	60.9
13.5557	-18.2026	60.93
13.5942	-18.2054	60.96
13.6111	-18.1382	60.97
13.6608	-18.1454	60.94
13.634	-18.0922	60.93
13.6327	-18.1364	60.92
13.6434	-18.1912	60.91
13.6489	-18.1888	60.95
13.6763	-18.2655	60.91
13.7102	-18.2442	60.96
13.7264	-18.1979	61.03
13.7362	-18.1559	60.97
13.7456	-18.0874	60.91
13.7084	-18.0059	60.85
13.6848	-17.9418	60.78
13.6642	-17.9145	60.79
13.6328	-17.9096	60.88
13.6199	-17.9725	60.97
13.5634	-18.0197	61.04
13.5261	-17.9956	61.06
13.4866	-17.8989	61.03
13.5137	-17.8076	60.94
13.5287	-17.6742	60.88
13.5417	-17.5961	60.84
13.4708	-17.6229	60.91
13.3808	-17.6324	60.98
13.3344	-17.6229	61.04
13.3045	-17.5512	61.05
13.2631	-17.3648	60.95
13.2301	-17.1389	60.9
13.2136	-17.0015	60.84
13.1761	-16.9378	60.84
13.1228	-16.9428	60.93
13.0934	-17.0639	60.99
13.0366	-17.11	61.02
12.9887	-17.1325	60.98
12.9583	-17.0701	60.95
12.9928	-17.0354	60.89
12.9987	-16.9957	60.9
13.0203	-17.0069	60.91
13.0647	-17.0874	60.97
13.0959	-17.0695	61
13.0761	-17.0407	60.99
13.1097	-17.0764	60.92
13.1193	-17.0682	60.89
13.1376	-17.0951	60.9
13.1323	-17.0321	60.94
13.1292	-16.9987	60.96
13.2255	-16.8843	60.98
13.2968	-16.8395	60.96
13.2969	-16.7804	60.96
13.2867	-16.7581	60.93
13.3421	-16.7691	60.9
13.3377	-16.8343	60.92
13.3582	-16.9158	60.93
13.4094	-17.0566	60.96
13.3995	-17.1916	61.02
13.4264	-17.4088	61.01
13.4779	-17.4734	60.97
13.4688	-17.5254	60.9
13.3983	-17.6026	60.8
13.3637	-17.6597	60.81
13.3682	-17.7413	60.86
13.3481	-17.8622	60.93
13.3226	-17.9307	60.99
13.3814	-17.9247	61.04
13.4378	-17.7723	61.04
13.4513	-17.5583	61
13.4286	-17.3511	60.91
13.4648	-17.1674	60.88
13.4532	-17.113	60.93
13.4219	-17.015	60.97
13.4241	-16.8908	60.98
13.4284	-16.8049	60.99
13.4868	-16.6408	60.97
13.5713	-16.6311	60.92
13.6016	-16.6348	60.88
13.5434	-16.6423	60.87
13.4762	-16.77	60.87
13.4795	-16.8574	60.95
13.4655	-16.9664	60.96
13.4564	-17.0911	60.97
13.4307	-17.1612	60.95
13.387	-17.2441	60.95
13.3525	-17.3962	60.92
13.3458	-17.5165	60.92
13.29	-17.5527	60.95
13.2645	-17.5738	60.95
13.2298	-17.6504	60.94
13.1745	-17.8082	60.94
13.1362	-17.7806	60.94
13.16	-17.7625	60.93
13.1618	-17.6412	60.93
13.1564	-17.4939	60.96
13.1833	-17.4352	60.93
13.1582	-17.4087	60.93
13.0826	-17.3471	60.93
13.1293	-17.2368	60.94
13.0552	-17.1623	60.94
13.0632	-17.0707	60.98
13.1192	-17.031	60.95
13.137	-16.9933	60.92
13.1119	-16.9816	60.92
13.1016	-17.0049	60.99
13.1326	-16.9917	61
13.0882	-17.0442	60.94
13.1095	-17.0811	60.9
13.0973	-17.0664	60.84
13.1167	-17.1343	60.81
13.1259	-17.2651	60.87
13.0997	-17.2885	60.98
13.089	-17.2704	61.05
13.06	-17.3266	61.03
13.0251	-17.334	61.01
13.0163	-17.335	60.93
13.068	-17.3076	60.89
13.088	-17.2935	60.87
13.0996	-17.3011	60.91
13.1787	-17.252	60.94
13.1164	-17.2396	61
13.0635	-17.2449	60.98
13.0439	-17.1733	60.96
13.0469	-17.0945	60.9
13.0558	-17.0336	60.88
13.0408	-17.065	60.87
13.0117	-17.0692	60.91
13.0483	-17.1021	60.97
13.0296	-17.1819	60.97
13.0077	-17.1973	60.99
12.9549	-17.2485	60.95
12.9825	-17.318	60.9
12.951	-17.3181	60.91
13.0149	-17.3643	60.92
13.0551	-17.3842	60.95
13.0965	-17.3945	60.96
13.1701	-17.4426	60.97
13.1899	-17.4713	60.97
13.1198	-17.3943	60.95
13.0581	-17.4832	60.9
13.075	-17.5245	60.9
13.0382	-17.6913	60.9
13.0417	-17.8334	60.92
13.0362	-17.893	60.95
13.0007	-17.9613	60.94
12.9935	-17.9203	60.96
13.036	-17.8979	60.93
13.036	-17.9423	60.93
13.052	-18.0048	60.93
13.0042	-18.0212	60.93
13.0203	-18.1298	60.91
13.069	-18.2707	60.99
13.0943	-18.2843	60.97
13.1311	-18.2892	60.92
13.1352	-18.2739	60.88
13.1342	-18.2626	60.83
13.1228	-18.2506	60.81
13.0979	-18.2417	60.86
13.1223	-18.2461	60.94
13.0825	-18.2834	60.99
13.0617	-18.1688	61.02
13.0423	-18.1074	61.02
13.0637	-17.938	60.97
13.0672	-17.7236	60.92
13.0637	-17.6406	60.89
13.0818	-17.6066	60.92
13.0429	-17.5641	60.97
12.9654	-17.5629	60.98
12.9179	-17.5006	60.99
12.8699	-17.5086	60.95
12.8869	-17.4791	60.91
12.9152	-17.4075	60.87
12.9212	-17.3381	60.88
12.8904	-17.3466	60.89
12.874	-17.3533	60.95
12.8548	-17.3742	60.98
12.8728	-17.3467	60.97
12.8972	-17.3516	60.95
12.8655	-17.2382	60.95
12.8667	-17.2005	60.92
12.9333	-17.1486	60.93
12.9603	-17.1294	60.92
12.9911	-17.0541	60.97
12.9785	-17.0069	60.95
13.0014	-16.9507	60.94
12.961	-16.944	60.94
12.9264	-16.9331	60.91
12.8653	-16.9322	60.92
12.9007	-17.0105	60.95
12.9131	-17.0491	60.93
12.9246	-17.0615	60.95
12.8693	-17.1009	60.94
12.8548	-17.1602	60.92
12.86	-17.1564	60.93
12.8988	-17.2352	60.94
12.8872	-17.31	60.94
12.8514	-17.3994	60.9
12.8283	-17.4672	60.95
12.8435	-17.4737	60.99
12.8418	-17.4946	60.95
12.8967	-17.4515	60.9
12.9172	-17.421	60.86
12.9197	-17.4345	60.81
12.9237	-17.3811	60.83
12.9051	-17.468	60.88
12.9098	-17.4874	60.97
12.92	-17.3895	61.02
12.92	-17.3156	61.02
13.0108	-17.1863	60.98
13.0382	-17.0222	60.92
13.0607	-16.9901	60.88
13.0548	-16.9942	60.9
13.0463	-17.08	60.94
13.033	-17.1218	60.97
12.9461	-17.2206	60.97
12.9073	-17.2749	60.96
12.967	-17.3362	60.92
12.996	-17.3454	60.9
13.0114	-17.2664	60.9
12.9789	-17.3237	60.88
13.007	-17.361	60.92
12.9893	-17.3542	60.95
13.0389	-17.3202	60.96
13.0865	-17.3381	60.95
13.0891	-17.2254	60.96
13.1111	-17.1656	60.93
13.1262	-17.1505	60.92
13.1399	-17.1732	60.93
13.104	-17.2594	60.93
13.1029	-17.4038	60.92
13.0642	-17.6013	60.93
13.0398	-17.731	60.93
12.9475	-17.8386	60.9
12.8883	-18.0007	60.89
12.8857	-18.1877	60.89
12.8725	-18.3346	60.9
12.8147	-18.4802	60.92
12.7951	-18.5647	60.93
12.7554	-18.6532	60.95
12.7016	-18.6358	60.93
12.6511	-18.647	60.92
12.6675	-18.7063	60.92
12.6607	-18.9026	60.9
12.6401	-18.9501	60.94
12.5936	-19.0639	61
12.5573	-19.1342	61.04
12.6313	-19.1707	60.98
12.5933	-19.1684	60.89
12.5615	-19.1079	60.81
12.5821	-19.1537	60.73
12.5633	-19.1387	60.78
12.5629	-19.2052	60.88
12.5086	-19.3407	60.98
12.5341	-19.3723	61.04
12.5438	-19.3407	61.07
12.6059	-19.3688	60.99
12.6962	-19.3075	60.91
12.7087	-19.3385	60.83
12.6809	-19.4228	60.85
12.6313	-19.5444	60.95
12.636	-19.674	60.99
12.6165	-19.7705	61.02
12.6031	-19.8509	60.99
12.6102	-19.929	60.92
12.6009	-20.0218	60.85
12.5821	-20.191	60.84
12.5895	-20.3453	60.85
12.5917	-20.4618	60.94
12.61	-20.5446	60.97
12.5811	-20.6204	61.01
12.537	-20.6945	60.99
12.5467	-20.643	60.94
12.558	-20.6355	60.91
12.6115	-20.5372	60.93
12.6711	-20.4333	60.91
12.7141	-20.2775	60.96
12.7466	-20.0716	60.98
12.8063	-19.911	60.95
12.8192	-19.7108	60.92
12.8744	-19.5308	60.89
12.8931	-19.33	60.91
12.9555	-19.1815	60.93
13.0086	-19.0573	60.95
13.0227	-19.0173	60.95
13.0421	-18.9381	60.92
13.0613	-19.0048	60.91
13.0349	-19.069	60.88
13.0118	-19.108	60.91
13.0431	-19.1948	60.92
13.0375	-19.2221	60.97
13.0279	-19.3328	60.99
13.0723	-19.3987	60.96
13.0368	-19.4007	60.92
13.007	-19.3161	60.9
12.9829	-19.2579	60.86
12.9735	-19.1267	60.83
12.9702	-18.9851	60.88
12.9605	-18.9608	60.92
12.9597	-18.8523	61
12.9494	-18.7775	61.02
12.9649	-18.7153	61.01
12.9075	-18.6745	60.97
12.903	-18.6202	60.91
12.8717	-18.5037	60.9
12.8724	-18.4362	60.92
12.9402	-18.3912	60.91
12.9742	-18.3948	60.92
12.9818	-18.3499	60.96
12.9228	-18.3512	60.93
12.9114	-18.3096	60.91
12.9879	-18.2762	60.89
12.9789	-18.2529	60.9
12.9521	-18.2373	60.93
12.9739	-18.1822	60.97
12.9938	-18.1832	60.96
13.038	-18.0231	60.96
13.024	-17.976	60.93
13.0511	-17.9126	60.92
13.0676	-17.8535	60.92
13.0658	-17.886	60.91
13.0711	-17.8476	60.94
13.1063	-17.7974	60.95
13.1286	-17.7576	60.96
13.0806	-17.705	60.93
13.1155	-17.6448	60.92
13.1436	-17.57	60.92
13.1328	-17.5349	60.91
13.1876	-17.4738	60.91
13.1717	-17.4213	60.92
13.1392	-17.4411	60.96
13.208	-17.4502	60.93
13.2248	-17.5063	60.93
13.2389	-17.5553	60.94
13.1799	-17.5545	60.92
13.1422	-17.6141	60.91
13.1804	-17.6352	60.94
13.1582	-17.7079	60.99
13.1997	-17.7937	60.99
13.1369	-17.9368	60.94
13.1063	-18.0425	60.89
13.1786	-18.1336	60.81
13.2013	-18.29	60.79
13.2057	-18.5025	60.86
13.1769	-18.6751	60.92
13.1497	-18.9676	60.97
13.1556	-19.1269	61.03
13.1737	-19.2494	61
13.1345	-19.2851	60.96
13.1738	-19.3776	60.87
13.1246	-19.5374	60.8
13.0637	-19.7174	60.86
13.0449	-19.7774	60.96
13.0732	-19.8223	61.02
13.0765	-19.8065	61.02
13.1288	-19.7576	60.99
13.1609	-19.6762	60.92
13.21	-19.6804	60.85
13.2296	-19.7294	60.83
13.2158	-19.803	60.86
13.2263	-19.8277	60.92
13.2743	-19.9386	60.95
13.2454	-20.0344	60.95
13.1824	-20.1542	60.96
13.196	-20.1751	60.92
13.2211	-20.2393	60.88
13.1861	-20.373	60.89
13.1624	-20.5557	60.89
13.2112	-20.7192	60.92
13.1631	-20.7924	60.93
13.1356	-20.8288	60.94
13.0426	-20.8996	60.92
13.0351	-20.9906	60.88
12.9975	-20.9685	60.9
12.9673	-20.9528	60.92
12.9534	-20.8664	60.95
12.9276	-20.7722	60.95
12.9531	-20.6775	60.95
12.9597	-20.5358	60.91
12.9249	-20.4329	60.92
12.8203	-20.3445	60.87
12.7658	-20.2911	60.93
12.7352	-20.2418	61.01
12.7768	-20.1652	61.01
12.8616	-19.9894	60.96
12.921	-19.8739	60.85
12.9264	-19.6622	60.77
12.9544	-19.6394	60.73
12.9383	-19.6013	60.84
12.8924	-19.7301	60.94
12.8567	-19.9018	61.03
12.8749	-20.0019	61.05
12.8672	-20.1363	61.01
12.8448	-20.2337	60.93
12.8582	-20.3632	60.85
12.7791	-20.4651	60.85
12.6976	-20.6518	60.93
12.6646	-20.7672	60.95
12.6458	-20.8743	60.96
12.6835	-20.8731	60.98
12.7211	-20.7205	60.94
12.7591	-20.5201	60.89
12.8913	-20.3042	60.85
12.9619	-20.079	60.88
13.0143	-19.9311	60.9
13.009	-19.7899	60.96
13.0163	-19.5405	60.99
13.0221	-19.3138	60.98
13.1109	-19.0886	60.93
13.1941	-18.9498	60.92
13.2714	-18.8214	60.91
13.2914	-18.8225	60.89
13.3114	-18.8608	60.91
13.3532	-18.8919	60.95
13.3826	-18.9059	60.96
13.4575	-19.0256	60.92
13.5335	-19.1635	60.9
13.5061	-19.3059	60.9
13.4681	-19.5117	60.9
13.4458	-19.5961	60.9
13.4219	-19.7025	60.91
13.3601	-19.7242	60.91
13.3985	-19.7613	60.93
13.3787	-19.7771	60.92
13.3688	-19.7359	60.91
13.374	-19.6096	60.99
13.4396	-19.4749	61.01
13.5365	-19.2141	60.94
13.5826	-19.0191	60.9
13.6769	-18.7796	60.84
13.7111	-18.6621	60.8
13.7769	-18.5267	60.87
13.8051	-18.3428	60.94
13.8452	-18.1505	60.98
13.8778	-18.0652	60.98
13.8733	-18.0364	60.96
13.8737	-17.979	60.94
13.8396	-17.9786	60.87
13.8214	-18.0703	60.86
13.8773	-18.1821	60.89
13.8682	-18.2326	60.95
13.834	-18.2516	60.97
13.8308	-18.2328	60.99
13.8909	-18.091	60.94
13.9426	-18.0016	60.87
13.9549	-17.9942	60.87
13.9644	-17.9008	60.9
13.9237	-17.8283	60.93
13.892	-17.715	60.98
13.8917	-17.6591	60.98
13.9444	-17.5895	60.96
13.928	-17.5399	60.93
13.8868	-17.5444	60.91
13.9132	-17.5761	60.9
13.8609	-17.5786	60.93
13.8304	-17.579	60.96
13.8073	-17.6104	60.95
13.7954	-17.6293	60.95
13.7777	-17.6436	60.94
13.7912	-17.7351	60.92
13.6996	-17.8888	60.92
13.6526	-18.0172	60.92
13.6007	-18.1396	60.93
13.5184	-18.1783	60.95
13.452	-18.2008	60.93
13.4549	-18.2889	60.89
13.4475	-18.2706	60.94
13.4576	-18.2449	60.91
13.498	-18.1924	60.91
13.4859	-18.1453	60.95
13.4834	-18.1084	61.01
13.5123	-18.0982	60.96
13.4919	-18.127	60.92
13.525	-18.0502	60.86
13.6267	-18.0385	60.82
13.6283	-18.1836	60.83
13.5798	-18.3737	60.92
13.4532	-18.6394	60.97
13.4867	-18.8425	61.03
13.5135	-19.0651	61
13.565	-19.1605	60.96
13.6218	-19.2847	60.86
13.6404	-19.469	60.82
13.6229	-19.5066	60.88
13.6684	-19.5573	60.93
13.6359	-19.6465	60.96
13.6618	-19.7593	61
13.5877	-19.8769	61
13.6668	-19.962	60.91
13.7478	-19.8906	60.84
13.8242	-19.7219	60.85
13.8746	-19.6162	60.88
13.845	-19.5637	60.95
13.8207	-19.5294	61
13.7961	-19.4554	61
13.8048	-19.3448	60.96
13.7674	-19.2138	60.89
13.7768	-19.18	60.86
13.8015	-19.2436	60.9
13.783	-19.293	60.94
13.7525	-19.435	60.99
13.6846	-19.5591	60.98
13.6527	-19.6489	60.94
13.629	-19.7537	60.91
13.551	-19.8516	60.89
13.5085	-20.0086	60.9
13.4863	-20.1707	60.93
13.5007	-20.349	60.94
13.4746	-20.4525	60.93
13.4511	-20.4873	60.92
13.4422	-20.473	60.94
13.4219	-20.3941	60.92
13.4019	-20.2744	60.94
13.3309	-20.1293	60.99
13.3808	-20.0472	61.01
13.4291	-19.8045	60.95
13.4523	-19.555	60.88
13.396	-19.3361	60.82
13.3571	-19.3	60.75
13.3681	-19.302	60.83
13.2769	-19.3948	60.97
13.2454	-19.4112	61.03
13.2346	-19.4278	61.06
13.2908	-19.3545	61.05
13.2938	-19.2588	60.96
13.2994	-19.2812	60.9
13.2743	-19.2102	60.9
13.2211	-19.2657	60.94
13.1729	-19.3519	60.97
13.1319	-19.3462	60.99
13.1652	-19.3213	60.95
13.1323	-19.2398	60.91
13.1867	-19.1008	60.87
13.2475	-18.9257	60.87
13.3073	-18.809	60.91
13.3369	-18.6552	60.94
13.3773	-18.561	61
13.3873	-18.4398	61.01
13.3954	-18.2875	60.97
13.4132	-18.1154	60.96
13.4895	-18.0624	60.91
13.5233	-18.0069	60.92
13.5461	-17.9491	60.93
13.6185	-17.9624	60.94
13.6972	-17.9721	60.97
13.7515	-17.9882	60.97
13.7963	-18.0336	60.95
13.8914	-18.0879	60.94
13.8683	-18.1488	60.93
13.8562	-18.2911	60.91
13.8985	-18.4446	60.91
13.8779	-18.5155	60.95
13.9276	-18.5866	60.95
13.947	-18.5645	60.93
13.9573	-18.5139	60.94
14.0096	-18.4818	60.96
14.0901	-18.3963	61
14.122	-18.3276	60.97
14.1363	-18.1549	60.93
14.1575	-18.0015	60.9
14.2024	-17.8084	60.85
14.251	-17.6278	60.89
14.2697	-17.5645	60.93
14.2992	-17.4673	60.96
14.3262	-17.4533	60.98
14.2994	-17.3953	60.99
14.2582	-17.3487	60.95
14.201	-17.3007	60.95
14.1961	-17.3636	60.94
14.1537	-17.4222	60.93
14.1269	-17.5316	60.92
14.0283	-17.72	60.92
13.9385	-17.7968	60.94
13.9054	-17.9888	60.94
13.8391	-18.0507	60.95
13.8724	-18.0921	60.95
13.8469	-18.0639	60.91
13.8523	-18.0224	60.89
13.8803	-18.0314	60.91
13.8622	-17.9356	60.93
13.8709	-17.8535	60.95
13.8578	-17.7589	60.97
13.9122	-17.7208	60.95
13.9498	-17.5921	60.94
13.9688	-17.4694	60.93
13.9861	-17.4827	60.91
13.9898	-17.4885	60.93
13.9811	-17.5952	60.93
13.941	-17.7431	60.95
13.8516	-17.8611	60.96
13.7901	-18.0226	60.93
13.7888	-18.1457	60.9
13.7492	-18.2853	60.93
13.7277	-18.3631	60.92
13.7148	-18.4231	60.9
13.6806	-18.4768	60.91
13.6411	-18.5326	60.92
13.5996	-18.5452	60.94
13.5798	-18.5165	60.94
13.673	-18.4731	60.96
13.7105	-18.4918	61.01
13.7154	-18.4684	60.99
13.7104	-18.3939	60.94
13.6905	-18.4345	60.9
13.7584	-18.4394	60.82
13.7822	-18.52	60.83
13.7619	-18.7455	60.88
13.7137	-18.9472	60.92
13.7964	-19.0619	60.97
13.8095	-19.2002	61.01
13.8683	-19.2354	61
13.8794	-19.2334	60.97
13.8909	-19.3424	60.91
13.913	-19.4664	60.87
13.8733	-19.6553	60.88
13.8683	-19.7949	60.96
13.9093	-19.8931	60.98
13.8743	-19.9677	60.99
13.8557	-20.1033	60.95
13.8659	-20.2318	60.91
13.8683	-20.3334	60.84
13.82	-20.3772	60.86
13.7751	-20.4734	60.89
13.7447	-20.4579	60.92
13.7475	-20.4508	60.9
13.8247	-20.3125	60.98
13.9021	-20.1735	61
13.9855	-19.9629	60.93
13.9708	-19.7285	60.92
13.9908	-19.5353	60.92
13.9813	-19.4359	60.94
13.9426	-19.3616	60.97
13.8476	-19.3755	61
13.7961	-19.4164	60.98
13.7549	-19.4712	60.94
13.74	-19.5673	60.92
13.6848	-19.5924	60.91
13.6453	-19.6278	60.94
13.5796	-19.6701	60.99
13.594	-19.6471	60.99
13.5705	-19.6577	60.96
13.6113	-19.567	60.98
13.5638	-19.5174	60.94
13.5403	-19.4244	60.91
13.514	-19.3353	60.97
13.5219	-19.2265	61.06
13.5219	-19.1137	61.04
13.5718	-19.0254	60.96
13.5067	-18.9677	60.87
13.4751	-18.8224	60.81
13.5039	-18.8152	60.81
13.5509	-18.8466	60.89
13.5228	-18.8469	61.01
13.464	-18.7993	61.07
13.4401	-18.8666	61.07
13.4284	-18.8727	61.05
13.3976	-18.8248	60.99
13.3978	-18.8984	60.91
13.3939	-18.9966	60.9
13.3743	-19.024	60.96
13.3087	-19.0574	61
13.2541	-19.1255	60.97
13.232	-19.0568	60.98
13.287	-18.8502	60.95
13.3093	-18.6748	60.9
13.407	-18.5274	60.88
13.4822	-18.393	60.91
13.4175	-18.3266	60.96
13.4516	-18.3349	61.01
13.4562	-18.3783	61.03
13.4327	-18.3982	61.02
13.454	-18.3158	61
13.4441	-18.3307	60.93
13.4453	-18.2915	60.93
13.5509	-18.2409	60.95
13.5575	-18.2537	60.96
13.5206	-18.2115	60.98
13.5291	-18.2134	60.96
13.5237	-18.1762	60.94
13.5686	-18.1181	60.93
13.6157	-17.9996	60.95
13.6475	-17.901	60.97
13.715	-17.8542	60.98
13.7168	-17.7084	60.97
13.7494	-17.5935	60.97
13.7432	-17.5035	60.96
13.7523	-17.4724	60.94
13.7358	-17.4427	60.94
13.7873	-17.4865	60.98
13.8243	-17.5288	61.02
13.9411	-17.5069	60.99
13.977	-17.4599	60.96
14.0534	-17.4143	60.9
14.0921	-17.5224	60.86
14.1349	-17.5642	60.87
14.1399	-17.6166	60.94
14.1898	-17.6994	60.99
14.2513	-17.7615	61.01
14.2973	-17.7874	61.02
14.3363	-17.7773	60.98
14.3736	-17.7948	60.94
14.3828	-17.8525	60.92
14.3652	-17.9574	60.95
14.405	-18.1019	60.99
14.4551	-18.2436	60.99
14.4658	-18.4019	60.98
14.564	-18.4649	60.98
14.5879	-18.6082	60.94
14.6046	-18.5556	60.95
14.624	-18.4382	60.92
14.659	-18.3879	60.93
14.7201	-18.3051	60.95
14.7082	-18.2516	60.98
14.7557	-18.2138	60.97
14.7659	-18.1929	60.98
14.7885	-18.1632	60.95
14.7803	-18.1187	60.95
14.7511	-18.0848	60.95
14.6985	-18.0558	60.95
14.667	-18.0822	60.96
14.6512	-18.1298	60.97
14.6529	-18.117	60.97
14.652	-18.1514	60.94
14.6113	-18.1627	60.94
14.5593	-18.1815	60.95
14.5134	-18.1868	60.97
14.4944	-18.2847	60.96
14.4346	-18.3298	60.97
14.382	-18.3895	60.97
14.3603	-18.3819	60.96
14.3409	-18.3943	60.95
14.255	-18.4621	60.93
14.2162	-18.4178	60.96
14.1666	-18.4368	60.99
14.1125	-18.3824	61.07
14.1279	-18.3136	61.03
14.1884	-18.1821	60.95
14.1583	-18.1333	60.89
14.0988	-18.0899	60.84
14.0456	-18.1431	60.82
13.9609	-18.2818	60.87
13.9002	-18.4415	60.92
13.8342	-18.6076	61.01
13.8518	-18.6566	61.06
13.8436	-18.6765	61.04
13.886	-18.648	61
13.9247	-18.6288	60.94
13.9659	-18.6741	60.89
13.9321	-18.7838	60.9
13.9162	-18.9835	60.95
13.9	-19.1913	60.99
13.9771	-19.4271	61
14.0449	-19.5354	60.97
14.0676	-19.6064	60.95
14.0928	-19.5941	60.93
14.0517	-19.6288	60.91
14.0467	-19.5927	60.93
14.1043	-19.5931	60.93
14.0845	-19.5739	60.94
14.0668	-19.5389	60.95
14.0704	-19.5386	60.99
14.0215	-19.4613	60.98
14.0216	-19.4022	60.98
14.0286	-19.4023	60.97
14.0587	-19.4058	60.95
14.025	-19.4374	60.91
13.9891	-19.5533	60.91
13.9396	-19.6604	60.95
13.9345	-19.7573	60.97
13.9271	-19.7509	60.97
13.9354	-19.7269	60.95
13.9041	-19.7086	60.96
13.9215	-19.6098	60.92
13.8907	-19.5643	60.91
13.9047	-19.5483	60.94
13.8639	-19.5892	60.94
13.7976	-19.553	60.92
13.7697	-19.5189	60.93
13.7558	-19.43	60.96
13.799	-19.4722	61
13.7661	-19.5163	61
13.7598	-19.5167	60.94
13.7222	-19.5042	60.87
13.623	-19.5102	60.8
13.6333	-19.5295	60.78
13.6435	-19.6269	60.79
13.6305	-19.8205	60.88
13.6493	-19.9733	61
13.5945	-20.0205	61.06
13.6609	-20.035	61.04
13.7016	-19.9517	60.99
13.7023	-19.8678	60.95
13.7112	-19.854	60.87
13.7348	-19.8821	60.91
13.7435	-19.9162	60.98
13.7526	-19.8749	61
13.7567	-19.8435	60.98
13.751	-19.7562	60.95
13.7275	-19.5855	60.89
13.6937	-19.4302	60.83
13.6976	-19.3318	60.85
13.7138	-19.28	60.89
13.7135	-19.2228	60.94
13.7181	-19.246	60.98
13.6996	-19.1878	60.98
13.719	-19.0624	60.97
13.7907	-18.9246	60.96
13.8221	-18.8201	60.91
13.888	-18.7318	60.91
13.949	-18.6965	60.93
13.9959	-18.6664	60.96
14.0172	-18.6129	60.99
13.972	-18.5461	60.98
13.9569	-18.5023	60.94
14.0023	-18.5055	60.91
14.0472	-18.5511	60.89
14.0265	-18.568	60.91
14.0111	-18.5873	60.96
14	-18.6738	60.96
14.023	-18.6918	60.95
14.0004	-18.7645	60.94
14.0102	-18.8753	60.92
14.0044	-18.965	60.89
14.0232	-19.1279	60.92
14.0768	-19.2738	60.99
14.082	-19.3551	61
14.1594	-19.3948	60.97
14.2026	-19.4483	60.9
14.1663	-19.5034	60.82
14.2094	-19.5315	60.78
14.1953	-19.5859	60.86
14.2299	-19.593	60.92
14.2086	-19.5522	60.99
14.2051	-19.513	61.02
14.2687	-19.3954	61
14.3296	-19.3254	60.95
14.3276	-19.1829	60.9
14.3068	-19.095	60.88
14.3184	-19.1247	60.92
14.2741	-19.1856	60.95
14.281	-19.116	60.97
14.2905	-19.0918	60.97
14.272	-19.0726	60.91
14.2873	-19.0579	60.9
14.3027	-19.0432	60.88
14.3683	-19.0521	60.87
14.3223	-19.0518	60.9
14.3464	-19.0943	60.92
14.3289	-19.11	60.95
14.3236	-19.1765	60.93
14.3174	-19.2789	60.93
14.2503	-19.3027	60.93
14.2	-19.3234	60.94
14.1217	-19.3746	60.94
14.129	-19.3756	60.96
14.1414	-19.418	60.94
14.1282	-19.441	60.97
14.1323	-19.4538	60.95
14.1007	-19.4791	60.93
14.0308	-19.5317	60.87
13.9776	-19.5893	60.89
13.9688	-19.7201	60.91
13.9337	-19.804	60.94
13.9398	-19.8346	60.95
13.9505	-19.8952	60.92
13.9629	-19.9821	60.91
13.9969	-20.0709	60.92
14.0402	-20.1202	60.9
14.085	-20.2197	60.9
14.1124	-20.2495	60.96
14.1209	-20.1909	60.99
14.1614	-20.1939	60.96
14.1682	-20.0994	60.93
14.1917	-20.0956	60.85
14.1969	-20.0635	60.81
14.1778	-20.0026	60.84
14.1532	-19.9772	60.9
14.0327	-20.062	60.96
13.951	-20.1622	61
13.8997	-20.1332	61
13.8643	-20.0946	60.96
13.8578	-19.9952	60.9
13.8558	-19.8943	60.85
13.7821	-19.8353	60.89
13.7781	-19.8169	60.92
13.7514	-19.8012	60.98
13.7831	-19.7868	60.97
13.7543	-19.7551	60.95
13.7831	-19.72	60.9
13.774	-19.6873	60.88
13.8007	-19.7566	60.84
13.7632	-19.8354	60.86
13.7219	-19.9924	60.88
13.7116	-20.0764	60.91
13.7112	-20.1515	60.97
13.7004	-20.2996	60.95
13.6306	-20.4329	60.91
13.5685	-20.5456	60.86
13.5588	-20.6255	60.83
13.5733	-20.6947	60.86
13.5428	-20.7684	60.94
13.5231	-20.8908	60.98
13.4492	-20.9672	61.01
13.4413	-21.0433	60.94
13.5056	-21.0854	60.89
13.5473	-21.1562	60.84
13.5611	-21.2756	60.82
13.4962	-21.3399	60.87
13.4779	-21.4173	60.91
13.4246	-21.4568	60.95
13.3675	-21.4621	60.96
13.3798	-21.3573	60.95
13.4378	-21.3398	60.89
13.4757	-21.2288	60.86
13.4678	-21.1872	60.84
13.4328	-21.2116	60.93
13.4642	-21.2334	61.01
13.4942	-21.1194	60.98
13.4716	-21.0591	60.92
13.5272	-21.0568	60.83
13.5518	-21.172	60.75
13.4854	-21.2873	60.77
13.4812	-21.4221	60.84
13.4689	-21.4914	60.94
13.4688	-21.4914	60.99
13.4757	-21.5362	60.98
13.5318	-21.4987	61
13.5915	-21.4099	60.99
13.6691	-21.3413	60.92
13.6945	-21.3087	60.86
13.77	-21.2969	60.91
13.8086	-21.3454	60.92
13.8086	-21.3926	60.96
13.8173	-21.4279	60.98
13.8049	-21.4471	60.94
13.8448	-21.3799	60.91
13.7892	-21.4262	60.85
13.8312	-21.3996	60.86
13.8127	-21.4149	60.87
13.7592	-21.3746	60.92
13.7177	-21.3508	60.96
13.7046	-21.3583	60.98
13.7395	-21.3342	60.95
13.7379	-21.2196	60.94
13.7425	-21.147	60.9
13.7404	-21.1241	60.89
13.7244	-21.1002	60.91
13.7009	-21.1203	60.9
13.6832	-21.159	60.91
13.6333	-21.1913	60.91
13.6222	-21.213	60.93
13.6111	-21.2346	60.94
13.559	-21.1526	60.95
13.6235	-21.0707	60.92
13.6376	-21.0747	60.93
13.6451	-20.9923	60.93
13.6882	-20.9976	60.9
13.7079	-21.0172	60.89
13.6453	-21.0008	60.89
13.6135	-20.9563	60.96
13.5938	-21.0048	60.99
13.6004	-21.0231	60.98
13.6178	-21.0224	60.91
13.5624	-21.015	60.86
13.5327	-21.0635	60.79
13.5584	-21.0368	60.81
13.5796	-21.0385	60.86
13.5517	-20.9838	60.94
13.4882	-21.0331	61.01
13.4995	-20.9408	61.03
13.5067	-20.8997	60.99
13.4093	-20.83	60.93
13.3764	-20.7996	60.88
13.3743	-20.7174	60.87
13.3362	-20.6697	60.94
13.3558	-20.5627	60.96
13.4158	-20.4862	61.01
13.4268	-20.4258	60.98
13.4554	-20.3117	60.94
13.4422	-20.2855	60.87
13.3669	-20.25	60.87
13.3341	-20.185	60.89
13.334	-20.1917	60.93
13.3416	-20.1777	60.95
13.3972	-20.1494	60.96
13.3878	-20.1588	60.96
13.4279	-20.0878	60.93
13.4422	-19.9669	60.9
13.5406	-19.8875	60.88
13.6026	-19.8159	60.9
13.6958	-19.8404	60.94
13.7584	-19.7773	60.95
13.7118	-19.8048	60.92
13.7245	-19.785	60.9
13.7496	-19.8023	60.88
13.7677	-19.8676	60.91
13.8019	-19.9656	60.95
13.8302	-20.0355	60.95
13.8097	-19.9929	60.97
13.8685	-20.054	60.93
13.8701	-20.0618	60.9
13.9348	-20.0625	60.89
13.8968	-20.1794	60.9
13.8049	-20.2565	60.92
13.8007	-20.3617	60.94
13.8138	-20.5436	60.97
13.8125	-20.7096	61
13.8058	-20.7496	60.92
13.7537	-20.865	60.87
13.7147	-21.032	60.79
13.6769	-21.2318	60.76
13.6737	-21.4254	60.85
13.6434	-21.6072	60.95
13.6077	-21.7199	61
13.6143	-21.7913	61.01
13.6072	-21.8176	60.98
13.6024	-21.8757	60.93
13.645	-21.9263	60.88
13.6907	-21.9839	60.89
13.7661	-22.0873	60.91
13.7748	-22.125	60.96
13.7224	-22.2409	60.96
13.6659	-22.3408	60.93
13.6962	-22.4309	60.91
13.711	-22.4115	60.88
13.7415	-22.3772	60.88
13.7403	-22.2977	60.88
13.7115	-22.2458	60.88
13.7112	-22.1774	60.91
13.7105	-22.1565	60.95
13.6987	-22.0512	60.97
13.64	-21.9124	60.97
13.6058	-21.8537	60.95
13.5605	-21.8225	60.94
13.5452	-21.7984	60.93
13.5049	-21.8067	60.93
13.4476	-21.8327	60.93
13.3618	-21.8985	60.91
13.3565	-22.0129	60.88
13.3307	-22.0897	60.9
13.2448	-22.1112	60.88
13.1832	-22.1711	60.9
13.1498	-22.1795	60.94
13.1291	-22.1984	60.96
13.0794	-22.219	60.94
13.0549	-22.2514	60.92
12.9743	-22.2471	60.93
12.9983	-22.2954	60.88
13.0051	-22.237	60.87
12.9704	-22.2428	60.92
12.9751	-22.2286	60.99
13.0176	-22.1195	60.96
13.0456	-22.0686	60.93
12.9988	-21.9819	60.87
13.0424	-21.8101	60.82
13.1467	-21.6462	60.81
13.2112	-21.5466	60.86
13.2284	-21.5228	60.93
13.291	-21.5096	60.98
13.3182	-21.4322	61.02
13.3793	-21.4343	61
13.4523	-21.3939	60.97
13.5104	-21.3379	60.9
13.5944	-21.3261	60.89
13.6139	-21.3223	60.91
13.6624	-21.3879	60.92
13.6653	-21.5464	60.94
13.7833	-21.7176	60.93
13.91	-21.812	60.92
13.8556	-21.9321	60.87
13.7504	-21.9985	60.88
13.7191	-22.0894	60.88
13.6985	-22.1582	60.91
13.6097	-22.133	60.94
13.6345	-22.068	60.96
13.612	-22.0529	60.9
13.5564	-22.0076	60.89
13.5191	-21.9082	60.9
13.4449	-21.8929	60.9
13.4424	-21.8731	60.9
13.4282	-21.9193	60.92
13.4544	-21.8095	60.95
13.495	-21.7216	60.92
13.5	-21.575	60.91
13.57	-21.5386	60.91
13.6014	-21.5157	60.93
13.6493	-21.4546	60.94
13.6191	-21.4918	60.93
13.6549	-21.5294	60.91
13.6734	-21.5584	60.91
13.6952	-21.6158	60.9
13.6762	-21.6342	60.91
13.7158	-21.5966	60.94
13.7854	-21.5221	60.88
13.7809	-21.5501	60.92
13.8044	-21.6155	60.98
13.8903	-21.6621	60.97
13.9517	-21.6112	60.93
14.0342	-21.609	60.9
14.1024	-21.5528	60.83
14.1261	-21.6247	60.79
14.1908	-21.6961	60.86
14.2265	-21.8335	60.94
14.1944	-21.9682	60.99
14.249	-22.0197	61
14.2787	-22.0715	60.98
14.3574	-22.0387	60.93
14.3975	-22.0019	60.86
14.3838	-22.0695	60.82
14.385	-22.0979	60.87
14.3606	-22.0966	60.93
14.4315	-22.0535	60.96
14.4695	-21.9516	60.96
14.4362	-21.8663	60.92
14.5239	-21.8508	60.88
14.508	-21.8536	60.86
14.5093	-21.8887	60.86
14.48	-21.9577	60.9
14.4123	-22.0515	60.96
14.4155	-22.0355	60.96
14.4296	-21.9716	60.95
14.5074	-21.9241	60.92
14.5055	-21.8865	60.91
14.496	-21.8366	60.91
14.5111	-21.9198	60.92
14.5274	-21.8995	60.9
14.5104	-21.9321	60.91
14.5099	-21.9795	60.91
14.5013	-21.9825	60.91
14.433	-22.0061	60.94
14.3848	-22.0118	60.9
14.319	-22.0026	60.88
14.2385	-22.0315	60.84
14.1811	-22.0663	60.86
14.1546	-22.1018	60.88
14.1299	-22.1626	60.95
14.0924	-22.158	60.95
14.0681	-22.1634	60.97
14.0435	-22.2555	60.92
14.0003	-22.2386	60.89
13.9578	-22.3091	60.93
13.9564	-22.4216	60.94
13.9391	-22.4634	60.93
13.9153	-22.4929	60.91
13.893	-22.5312	60.86
13.9038	-22.5253	60.82
13.9335	-22.5183	60.8
13.9335	-22.5143	60.85
13.9104	-22.4473	60.91
13.8745	-22.4203	60.98
13.9465	-22.3561	61
13.9589	-22.2456	61
13.9806	-22.1178	60.94
13.987	-21.9657	60.87
14.112	-21.8895	60.85
14.1114	-21.9691	60.89
14.0428	-21.9983	60.95
14.0404	-22.1491	61
14.0424	-22.2517	60.99
14.0318	-22.2886	60.95
14.0968	-22.2049	60.88
14.1564	-22.1462	60.84
14.0856	-22.0766	60.83
14.0442	-22.0727	60.88
13.9983	-22.0288	60.95
13.9876	-22.0029	60.96
14.0207	-21.8763	60.94
13.9817	-21.7632	60.91
14.0074	-21.6007	60.89
14.036	-21.434	60.89
14.0385	-21.2705	60.91
14.1113	-21.115	60.96
14.0735	-21.0102	60.96
14.0694	-20.9585	60.96
14.1034	-20.8401	60.94
14.1184	-20.7755	60.91
14.1279	-20.7367	60.9
14.0982	-20.7057	60.91
14.0953	-20.6775	60.93
14.0845	-20.6961	60.95
14.117	-20.6847	60.95
14.1109	-20.7635	60.92
14.1262	-20.7196	60.91
14.1482	-20.7293	60.87
14.1463	-20.7245	60.93
14.137	-20.6339	61
14.2437	-20.5549	60.98
14.26	-20.4218	60.95
14.2538	-20.3171	60.9
14.2626	-20.2508	60.83
14.231	-20.2024	60.81
14.2263	-20.2017	60.84
14.228	-20.1784	60.9
14.2134	-20.1556	61
14.2627	-20.1061	61.02
14.2547	-20.0475	61.05
14.2889	-19.9105	60.99
inclinaison X	inclinaison Y
