# Supplementary material for: Postural Control Can Be Well Maintained by Healthy, Young Adults in Difficult Visual Task, Even in Sway-Referenced Dynamic Conditions
Source: PLoS One. 2016 Oct 13;11(10):e0164400. doi: 10.1371/journal.pone.0164400 (PMC5063355; doi:10.1371/journal.pone.0164400)
Supplement: S2 File — (ZIP) [file pone.0164400.s002.zip › DATA_FRAMIRAL/S03B_FREE_MOBILE_I4.xls]

## Sheet: S03_MTT_2015042211
gravite X	gravite Y	Poids
2.0318	-30.4362	58.43
2.1208	-30.1828	58.43
2.2022	-30.0044	58.42
2.2656	-29.8277	58.43
2.3803	-29.642	58.43
2.5078	-29.467	58.44
2.6618	-29.3146	58.44
2.7342	-29.2213	58.44
2.856	-29.1347	58.41
2.9642	-29.0796	58.39
3.0104	-29.0039	58.4
3.1058	-29.0606	58.39
3.2076	-29.1156	58.41
3.3061	-29.1804	58.49
3.3864	-29.2398	58.51
3.4786	-29.2866	58.48
3.5695	-29.3202	58.46
3.6421	-29.371	58.47
3.6645	-29.4348	58.46
3.6465	-29.4204	58.41
3.6376	-29.471	58.36
3.6335	-29.5401	58.36
3.6744	-29.6543	58.33
3.6655	-29.7769	58.34
3.6574	-29.8632	58.34
3.628	-29.8598	58.39
3.638	-29.8619	58.44
3.6532	-29.7653	58.46
3.6379	-29.7331	58.43
3.5959	-29.7244	58.42
3.5588	-29.8557	58.4
3.4831	-29.8627	58.38
3.4954	-29.8699	58.39
3.4932	-29.8956	58.42
3.5208	-29.8889	58.46
3.4996	-29.9395	58.46
3.483	-29.9736	58.45
3.4283	-30.0523	58.44
3.4075	-30.1401	58.44
3.4215	-30.2318	58.42
3.3623	-30.3395	58.42
3.3233	-30.374	58.42
3.2381	-30.3893	58.42
3.2249	-30.3904	58.42
3.1638	-30.3858	58.44
3.1082	-30.4054	58.44
3.057	-30.3472	58.43
3.021	-30.4066	58.39
2.9999	-30.4361	58.38
2.9382	-30.4367	58.41
2.9452	-30.4869	58.44
2.9076	-30.5436	58.5
2.9064	-30.4809	58.52
2.9002	-30.5235	58.48
2.8551	-30.5641	58.45
2.8409	-30.683	58.48
2.7746	-30.857	58.45
2.6464	-30.984	58.37
2.5797	-31.0968	58.34
2.5559	-31.2805	58.31
2.5128	-31.3871	58.32
2.4695	-31.4505	58.34
2.4021	-31.5378	58.41
2.357	-31.6949	58.47
2.3013	-31.8394	58.48
2.2449	-31.9809	58.41
2.1783	-32.0673	58.37
2.1573	-32.1948	58.37
2.1488	-32.3139	58.38
2.0931	-32.422	58.39
2.0675	-32.6051	58.4
2.0059	-32.7102	58.45
2.0195	-32.7899	58.44
1.978	-32.8664	58.41
1.9747	-32.971	58.4
1.9285	-33.1089	58.39
1.9159	-33.2269	58.39
1.8734	-33.2794	58.39
1.8682	-33.3117	58.41
1.8424	-33.369	58.42
1.8375	-33.3017	58.43
1.885	-33.2226	58.41
1.8718	-33.162	58.42
1.8456	-33.1301	58.42
1.8899	-33.1499	58.39
1.9372	-33.1186	58.38
1.9897	-33.1307	58.36
2.0388	-33.0818	58.42
2.1066	-33.0678	58.43
2.1469	-33.0064	58.49
2.164	-32.9031	58.48
2.2511	-32.7946	58.44
2.3066	-32.7471	58.44
2.3489	-32.6333	58.44
2.3715	-32.5461	58.41
2.3744	-32.4489	58.34
2.4254	-32.3686	58.35
2.5025	-32.326	58.35
2.6123	-32.1734	58.37
2.6644	-32.0892	58.36
2.6923	-31.9342	58.39
2.7746	-31.8368	58.45
2.838	-31.7579	58.46
2.8787	-31.6654	58.41
2.9581	-31.5807	58.37
3.0203	-31.4753	58.4
3.1007	-31.3014	58.41
3.0803	-31.2614	58.39
3.1433	-31.2308	58.41
3.2063	-31.1636	58.43
3.2776	-31.1514	58.45
3.3768	-31.0319	58.44
3.4291	-31.0425	58.42
3.3991	-31.0653	58.42
3.3907	-31.0103	58.42
3.3857	-30.9895	58.43
3.3992	-30.998	58.42
3.3642	-30.948	58.42
3.3955	-30.939	58.4
3.4167	-30.9374	58.41
3.3796	-30.9307	58.45
3.3845	-30.9881	58.44
3.3531	-31.0404	58.4
3.346	-31.1464	58.39
3.3386	-31.2795	58.38
3.318	-31.429	58.37
3.3124	-31.5726	58.4
3.2963	-31.7712	58.47
3.2579	-31.8735	58.47
3.2373	-31.9893	58.46
3.1877	-32.1171	58.44
3.0594	-32.3032	58.45
2.9346	-32.4068	58.46
2.8489	-32.4585	58.39
2.7068	-32.4591	58.31
2.6368	-32.5978	58.26
2.5706	-32.681	58.3
2.4656	-32.8012	58.35
2.3851	-32.9213	58.43
2.2924	-32.861	58.48
2.2235	-32.8566	58.49
2.0975	-32.8443	58.42
2.0145	-32.9091	58.36
1.963	-32.9759	58.37
1.8986	-33.0742	58.38
1.8251	-33.1042	58.39
1.7597	-33.1658	58.43
1.7211	-33.246	58.44
1.755	-33.1782	58.44
1.7645	-33.096	58.41
1.7009	-33.0448	58.38
1.6821	-32.9514	58.42
1.69	-32.9159	58.43
1.6895	-32.7595	58.43
1.6982	-32.6656	58.41
1.6931	-32.537	58.42
1.6588	-32.4792	58.41
1.6761	-32.4735	58.41
1.664	-32.4013	58.38
1.5905	-32.3461	58.39
1.5823	-32.2892	58.37
1.5212	-32.2736	58.4
1.4737	-32.2829	58.41
1.495	-32.3206	58.42
1.4594	-32.286	58.45
1.3523	-32.1901	58.44
1.353	-32.1044	58.4
1.3011	-32.0753	58.41
1.222	-32.0015	58.47
1.1521	-31.966	58.51
1.0373	-31.8974	58.46
1.0221	-31.8384	58.37
0.9809	-31.8448	58.3
0.9894	-31.8689	58.31
0.9723	-31.8813	58.31
1.0219	-31.8982	58.39
1.0551	-31.9635	58.45
1.0621	-31.9605	58.51
1.0837	-31.8175	58.48
1.1123	-31.8285	58.37
1.1514	-31.8045	58.35
1.1821	-31.8449	58.33
1.2079	-31.8816	58.34
1.2412	-31.9055	58.38
1.3262	-31.9124	58.41
1.3394	-31.9575	58.41
1.412	-31.913	58.41
1.4301	-31.9311	58.38
1.5105	-31.8995	58.41
1.5791	-31.8693	58.41
1.6268	-31.7935	58.39
1.7254	-31.7434	58.39
1.7856	-31.7198	58.38
1.8623	-31.7158	58.4
1.9872	-31.6704	58.38
2.0423	-31.625	58.4
2.1628	-31.7364	58.4
2.2237	-31.7875	58.39
2.3295	-31.8884	58.34
2.4249	-31.8726	58.32
2.467	-32.027	58.35
2.5898	-32.185	58.39
2.6469	-32.3413	58.46
2.6922	-32.3639	58.5
2.7277	-32.342	58.48
2.7689	-32.3305	58.43
2.7792	-32.2392	58.39
2.7713	-32.2832	58.38
2.7854	-32.3024	58.36
2.7055	-32.2515	58.32
2.6921	-32.2582	58.33
2.7467	-32.3126	58.36
2.7325	-32.33	58.39
2.7515	-32.2847	58.35
2.7553	-32.2425	58.35
2.7517	-32.2114	58.42
2.7388	-32.2372	58.42
2.74	-32.1996	58.4
2.7125	-32.1691	58.35
2.7094	-32.1699	58.32
2.6786	-32.1025	58.33
2.6562	-32.0563	58.35
2.6593	-32.0556	58.37
2.6603	-31.9594	58.43
2.6083	-31.961	58.44
2.6375	-31.8271	58.44
2.6427	-31.7385	58.42
2.6493	-31.6801	58.37
2.6577	-31.5514	58.36
2.5914	-31.5093	58.4
2.6111	-31.343	58.42
2.6021	-31.2383	58.42
2.5498	-31.0777	58.42
2.5923	-30.9398	58.42
2.5721	-30.8514	58.38
2.5509	-30.697	58.37
2.5288	-30.5904	58.37
2.5438	-30.5199	58.41
2.5507	-30.4443	58.44
2.5783	-30.548	58.41
2.5328	-30.6436	58.38
2.5679	-30.651	58.37
2.561	-30.7269	58.34
2.5411	-30.6217	58.39
2.5515	-30.5158	58.43
2.5409	-30.473	58.46
2.5651	-30.3917	58.49
2.514	-30.2939	58.47
2.5974	-30.1304	58.42
2.6029	-30.0446	58.39
2.6309	-29.9918	58.43
2.5788	-29.8927	58.43
2.5196	-29.7893	58.4
2.4819	-29.6782	58.38
2.4615	-29.6962	58.36
2.5353	-29.6409	58.34
2.5396	-29.5658	58.33
2.5135	-29.5437	58.34
2.5232	-29.4469	58.39
2.4961	-29.3809	58.41
2.4876	-29.4606	58.42
2.4708	-29.4302	58.41
2.4026	-29.4609	58.4
2.3776	-29.5351	58.39
2.3065	-29.6578	58.36
2.2748	-29.6999	58.4
2.2146	-29.7545	58.41
2.1789	-29.8289	58.44
2.1539	-29.9214	58.44
2.155	-30.0454	58.42
2.1016	-30.0868	58.37
2.1069	-30.0868	58.35
2.0708	-30.1481	58.4
2.0659	-30.219	58.42
2.0772	-30.2853	58.46
2.0358	-30.3547	58.43
2.0493	-30.3879	58.42
2.051	-30.4702	58.39
2.0134	-30.6047	58.37
1.9613	-30.7531	58.4
1.9655	-30.8736	58.42
1.9406	-31.0094	58.41
1.8778	-31.1541	58.38
1.809	-31.2479	58.4
1.7369	-31.4248	58.39
1.7293	-31.5522	58.38
1.669	-31.5999	58.39
1.6601	-31.5442	58.39
1.5906	-31.499	58.41
1.5992	-31.4654	58.41
1.5557	-31.4028	58.42
1.518	-31.3913	58.39
1.5308	-31.3867	58.39
1.5216	-31.3514	58.4
1.5145	-31.4071	58.36
1.432	-31.4206	58.4
1.4322	-31.3907	58.39
1.4953	-31.3468	58.42
1.5325	-31.2991	58.46
1.5673	-31.2519	58.44
1.6101	-31.185	58.43
1.6521	-31.1802	58.46
1.639	-31.1505	58.46
1.605	-31.0537	58.44
1.5394	-31.0207	58.34
1.5662	-31.0113	58.31
1.627	-30.9978	58.29
1.665	-30.9736	58.31
1.6849	-30.8893	58.35
1.7245	-30.8733	58.44
1.7823	-30.7227	58.48
1.7689	-30.6347	58.49
1.7843	-30.5283	58.41
1.7984	-30.4163	58.36
1.8112	-30.3229	58.35
1.8327	-30.2941	58.35
1.8317	-30.2769	58.38
1.8605	-30.1879	58.4
1.8946	-30.1633	58.4
1.9185	-30.0047	58.43
1.9227	-29.9296	58.43
1.948	-29.8099	58.43
1.9322	-29.8148	58.39
1.9567	-29.7	58.41
1.9645	-29.6103	58.42
1.9634	-29.5047	58.44
1.9381	-29.4287	58.42
1.9288	-29.3573	58.43
1.8958	-29.276	58.39
1.9253	-29.1332	58.39
1.9294	-29.0243	58.38
1.9638	-28.951	58.37
1.9528	-28.8043	58.42
1.9528	-28.7338	58.41
1.9223	-28.6764	58.42
1.8805	-28.6557	58.39
1.8157	-28.5583	58.39
1.7808	-28.5697	58.41
1.7717	-28.5416	58.42
1.7378	-28.4989	58.4
1.6902	-28.4935	58.41
1.7494	-28.5053	58.43
1.7422	-28.5741	58.4
1.7381	-28.5911	58.4
1.7511	-28.7032	58.41
1.6784	-28.7534	58.41
1.6733	-28.8795	58.45
1.6728	-28.9462	58.47
1.6986	-28.9771	58.47
1.7472	-28.9991	58.43
1.7639	-28.9711	58.44
1.7658	-29.0186	58.51
1.7655	-29.0366	58.52
1.7412	-29.0107	58.48
1.736	-29.0057	58.39
1.7776	-29.0725	58.31
1.8128	-29.0646	58.29
1.859	-29.0804	58.32
1.8778	-29.0666	58.39
1.8839	-29.0484	58.45
1.9537	-28.8909	58.51
2.0255	-28.7543	58.52
2.053	-28.5848	58.47
2.094	-28.4294	58.39
2.1594	-28.2879	58.36
2.1796	-28.2304	58.38
2.1965	-28.1044	58.38
2.2199	-28.0294	58.42
2.2651	-27.846	58.45
2.287	-27.7835	58.43
2.3301	-27.6396	58.42
2.3996	-27.5176	58.39
2.4503	-27.3609	58.39
2.5046	-27.221	58.41
2.5462	-27.0673	58.43
2.6087	-26.9921	58.46
2.7406	-27.1352	58.41
2.851	-27.1757	58.43
2.8352	-27.1487	58.48
2.9289	-27.0694	58.49
2.9467	-26.9315	58.47
3.0089	-26.7755	58.42
3.0406	-26.6483	58.38
3.074	-26.51	58.39
3.1755	-26.3753	58.4
3.1646	-26.2645	58.44
3.2216	-26.1912	58.48
3.2679	-26.0241	58.48
3.2295	-25.8777	58.47
3.2602	-25.7163	58.45
3.2521	-25.5684	58.43
3.2665	-25.4466	58.4
3.2444	-25.3742	58.41
3.2732	-25.2869	58.42
3.2596	-25.267	58.43
3.266	-25.1508	58.46
3.2675	-25.1101	58.5
3.2709	-25.0628	58.51
3.2322	-25.1071	58.52
3.2141	-25.1688	58.53
3.1208	-25.2078	58.52
3.0764	-25.2112	58.48
2.9267	-25.2547	58.4
2.9151	-25.5182	58.32
2.9103	-25.6463	58.34
2.8815	-25.5974	58.39
2.8486	-25.5532	58.44
2.7849	-25.5105	58.5
2.7958	-25.4881	58.53
2.7946	-25.3439	58.54
2.7902	-25.3055	58.54
2.831	-25.3712	58.51
2.8286	-25.3629	58.47
2.8668	-25.4329	58.41
2.8581	-25.4301	58.33
2.8909	-25.4126	58.28
2.9066	-25.395	58.23
2.9816	-25.3935	58.2
2.9898	-25.4088	58.28
3.0191	-25.4901	58.45
3.0486	-25.4792	58.53
3.0701	-25.4347	58.53
3.0574	-25.2886	58.51
3.0805	-25.2405	58.48
3.0449	-25.2685	58.43
3.0573	-25.2272	58.44
3.096	-25.1982	58.43
3.0997	-25.1938	58.45
3.1555	-25.1988	58.44
3.2257	-25.2697	58.42
3.2643	-25.3301	58.43
3.3904	-25.4553	58.41
3.3951	-25.3547	58.46
3.4729	-25.272	58.45
3.5201	-25.197	58.44
3.5167	-25.1612	58.43
3.5418	-25.0477	58.43
3.5151	-24.8938	58.44
3.489	-24.7705	58.43
3.4892	-24.6811	58.43
3.5005	-24.5694	58.44
3.4742	-24.4524	58.44
3.4614	-24.3275	58.44
3.432	-24.3808	58.43
3.4359	-24.435	58.44
3.4745	-24.1634	58.49
3.4806	-23.9524	58.51
3.5206	-23.8037	58.55
3.4965	-23.5083	58.57
3.4507	-23.1605	58.53
3.4131	-22.7392	58.42
3.4339	-22.4792	58.35
3.4421	-22.2415	58.34
3.514	-22.0685	58.35
3.4896	-21.8474	58.38
3.4891	-21.6628	58.44
3.4661	-21.5672	58.46
3.2823	-21.4791	58.37
3.0364	-21.4865	58.39
2.7979	-21.4961	58.44
2.582	-21.5	58.47
2.4596	-21.4229	58.42
2.3762	-21.2969	58.36
2.3888	-21.1813	58.35
2.4591	-21.1635	58.49
2.5687	-21.161	58.61
2.7107	-20.9862	58.59
2.8646	-20.7253	58.49
3.0094	-20.6016	58.43
3.1608	-20.4723	58.4
3.2895	-20.4765	58.4
3.4551	-20.5562	58.43
3.6448	-20.6815	58.49
3.7943	-20.7713	58.5
3.9393	-20.8497	58.45
4.0588	-20.9125	58.41
4.132	-21.0128	58.36
4.2601	-21.0332	58.37
4.3874	-21.0049	58.38
4.4799	-21.0202	58.41
4.5641	-21.0256	58.43
4.6699	-20.9862	58.44
4.7162	-20.9181	58.45
4.8312	-20.8442	58.41
4.9666	-20.7731	58.43
5.0873	-20.7147	58.42
5.3332	-20.6211	58.4
5.6217	-20.5837	58.39
5.8526	-20.5709	58.4
6.0774	-20.5641	58.42
6.2616	-20.5797	58.43
6.4284	-20.5984	58.43
6.5991	-20.6159	58.44
6.7399	-20.6795	58.48
6.8388	-20.8299	58.55
6.9664	-20.8438	58.56
7.0254	-20.8187	58.53
7.098	-20.9256	58.47
7.2451	-20.9984	58.37
7.4269	-21.0485	58.29
7.5528	-20.9835	58.31
7.7063	-20.9899	58.35
7.8687	-21.0373	58.42
8.029	-21.0304	58.5
8.2041	-20.9381	58.5
8.2853	-20.8425	58.44
8.38	-20.7462	58.41
8.46	-20.745	58.39
8.5942	-20.7099	58.38
8.6255	-20.6534	58.4
8.6396	-20.566	58.42
8.6592	-20.4067	58.45
8.62	-20.2991	58.43
8.6284	-20.1605	58.42
8.5816	-20.0364	58.45
8.5513	-19.8421	58.47
8.5205	-19.5468	58.5
8.38	-19.5416	58.46
8.2812	-19.4562	58.46
8.121	-19.4014	58.41
8.0028	-19.3567	58.37
7.8692	-19.3855	58.37
7.7326	-19.4384	58.4
7.6096	-19.5387	58.42
7.5012	-19.5929	58.43
7.4907	-19.6037	58.44
7.4054	-19.6581	58.44
7.3513	-19.6271	58.43
7.2646	-19.6619	58.4
7.228	-19.7272	58.36
7.2135	-19.6961	58.37
7.1681	-19.7473	58.39
7.0951	-19.6294	58.45
7.077	-19.7227	58.46
7.0375	-19.916	58.48
7.0809	-20.0978	58.48
7.1241	-20.2594	58.45
7.1023	-20.5306	58.43
7.0464	-20.8713	58.44
6.9925	-21.1748	58.47
6.8628	-21.3211	58.44
6.754	-21.4142	58.36
6.7217	-21.5886	58.35
6.7138	-21.7673	58.35
6.6498	-21.8298	58.34
6.5673	-21.8343	58.35
6.5469	-21.9165	58.38
6.4575	-22.0643	58.45
6.4011	-22.1902	58.5
6.3831	-22.3652	58.48
6.3359	-22.534	58.41
6.3491	-22.6981	58.37
6.3136	-22.8921	58.35
6.3385	-23.0964	58.37
6.3381	-23.3222	58.42
6.3791	-23.6068	58.44
6.4045	-23.755	58.45
6.4702	-23.9167	58.44
6.4649	-24.0695	58.42
6.5045	-24.1572	58.42
6.5299	-24.2163	58.38
6.5586	-24.2924	58.4
6.6411	-24.3343	58.39
6.6799	-24.4193	58.39
6.7579	-24.4809	58.42
6.8331	-24.5436	58.44
6.8464	-24.5144	58.44
6.8934	-24.4147	58.44
6.9617	-24.351	58.4
6.9853	-24.2717	58.42
7.0365	-24.0814	58.38
7.0596	-23.7896	58.39
7.05	-23.6142	58.39
7.0484	-23.4085	58.43
7.1507	-23.1263	58.46
7.057	-22.7932	58.48
7.0696	-22.1983	58.5
7.1229	-22.0017	58.41
7.2321	-21.7469	58.39
7.2508	-21.6126	58.44
7.258	-21.5437	58.48
7.3266	-21.5596	58.48
7.3553	-21.5291	58.42
7.5708	-21.1767	58.44
7.5771	-21.4366	58.27
7.6968	-21.5235	58.25
7.7661	-21.4917	58.31
7.8	-21.5952	58.35
7.8225	-21.6269	58.43
7.8244	-21.7941	58.48
7.812	-21.8869	58.45
7.8612	-21.93	58.41
7.8567	-22.0327	58.38
7.8382	-22.1597	58.4
7.8409	-22.3434	58.38
7.8516	-22.5373	58.4
7.8896	-22.8505	58.39
7.9951	-22.9767	58.37
8.115	-23.061	58.38
8.1204	-23.1947	58.37
8.1076	-23.3256	58.4
8.1058	-23.505	58.42
8.0272	-23.7081	58.44
7.9954	-23.8796	58.42
7.9085	-24.0486	58.44
7.7996	-24.2164	58.42
7.6406	-24.3805	58.4
7.4523	-24.5268	58.4
7.2365	-24.6672	58.41
6.9499	-24.8536	58.45
6.7024	-25.0669	58.44
6.4842	-25.316	58.44
6.2903	-25.5295	58.42
6.0102	-25.7918	58.4
5.7905	-26.001	58.42
5.5564	-26.184	58.45
5.24	-26.2585	58.44
4.9593	-26.3025	58.42
4.6902	-26.3804	58.46
4.5169	-26.4006	58.48
4.3978	-26.5073	58.47
4.3549	-26.5562	58.48
4.4252	-26.5656	58.56
4.58	-26.5852	58.55
4.7168	-26.4899	58.4
4.829	-26.4494	58.25
4.8199	-26.4773	58.16
4.8244	-26.4837	58.11
4.7894	-26.5576	58.12
4.7649	-26.5784	58.3
4.6924	-26.7501	58.35
4.5792	-26.575	58.41
4.4585	-26.5526	58.42
4.3229	-26.496	58.5
4.2164	-26.4674	58.54
4.1398	-26.4546	58.54
4.1234	-26.3916	58.47
4.0628	-26.2772	58.36
3.9911	-26.1704	58.33
3.94	-26.1916	58.33
3.8797	-26.2451	58.39
3.7997	-26.3307	58.44
3.6793	-26.4375	58.45
3.6273	-26.4832	58.46
3.5215	-26.5824	58.44
3.4565	-26.6437	58.39
3.3765	-26.7555	58.37
3.3528	-26.8295	58.35
3.301	-26.8845	58.35
3.2234	-27.01	58.37
3.0976	-27.1211	58.39
2.9968	-27.1306	58.43
2.9125	-27.1462	58.48
2.852	-27.0781	58.48
2.76	-27.0104	58.44
2.6705	-27.0329	58.43
2.5781	-27.0731	58.47
2.4721	-27.1202	58.45
2.3361	-27.1011	58.43
2.1806	-27.0502	58.35
2.1424	-26.9869	58.33
2.0604	-26.957	58.34
2.0811	-27.0046	58.36
2.0707	-27.0164	58.4
2.0517	-26.9973	58.45
2.0258	-26.9018	58.44
1.9929	-26.8281	58.4
1.9427	-26.8003	58.37
1.8883	-26.8417	58.33
1.8876	-26.8939	58.35
1.7921	-26.8929	58.38
1.7137	-26.9197	58.42
1.6795	-27.0025	58.42
1.6364	-26.9959	58.43
1.6332	-27.0286	58.4
1.578	-27.0575	58.38
1.5233	-27.179	58.36
1.536	-27.3158	58.39
1.4932	-27.4568	58.4
1.5015	-27.5488	58.42
1.4929	-27.6622	58.43
1.4981	-27.7656	58.42
1.5759	-27.8771	58.42
1.6289	-28.0106	58.39
1.7159	-28.1318	58.37
1.7418	-28.2488	58.38
1.7596	-28.3813	58.38
1.7468	-28.4381	58.38
1.7376	-28.4895	58.4
1.699	-28.6072	58.42
1.6004	-28.8286	58.44
1.5365	-28.922	58.44
1.4257	-29.0444	58.43
1.3658	-29.1451	58.44
1.3386	-29.1944	58.49
1.2747	-29.3427	58.5
1.2205	-29.4107	58.46
1.216	-29.5155	58.48
1.2377	-29.6214	58.48
1.3159	-29.6819	58.46
1.3564	-29.6934	58.4
1.419	-29.5977	58.3
1.4255	-29.5601	58.23
1.3748	-29.5279	58.19
1.2756	-29.5284	58.19
1.1396	-29.6216	58.3
0.9957	-29.7576	58.41
0.836	-29.8496	58.47
0.5916	-29.7613	58.45
0.4421	-29.7551	58.41
0.3008	-29.7514	58.37
0.2195	-29.7416	58.35
0.0821	-29.7768	58.36
-0.0939	-29.8198	58.36
-0.188	-29.934	58.4
-0.3253	-29.9745	58.42
-0.5053	-30.0062	58.44
-0.5871	-29.933	58.44
-0.7076	-29.8687	58.42
-0.7377	-29.8713	58.4
-0.7637	-29.7962	58.42
-0.7852	-29.7988	58.4
-0.777	-29.7066	58.4
-0.7857	-29.7418	58.37
-0.743	-29.7358	58.32
-0.7689	-29.7232	58.32
-0.7689	-29.7173	58.32
-0.7385	-29.7355	58.35
-0.7082	-29.7439	58.4
-0.6518	-29.8415	58.45
-0.5743	-29.9195	58.44
-0.5445	-29.846	58.46
-0.493	-29.8809	58.4
-0.4711	-30.0093	58.39
-0.5262	-30.1549	58.44
-0.4699	-30.2741	58.44
-0.5426	-30.3913	58.36
-0.5207	-30.5194	58.31
-0.5031	-30.64	58.27
-0.4768	-30.7709	58.29
-0.4593	-30.8328	58.33
-0.4076	-30.8613	58.37
-0.3859	-30.8964	58.41
-0.33	-30.939	58.44
-0.2657	-30.9406	58.45
-0.1927	-30.932	58.43
-0.0979	-30.994	58.39
0.0012	-31.0705	58.39
0.04	-31.107	58.38
0.1172	-31.101	58.38
0.2593	-31.1866	58.38
0.3664	-31.1878	58.4
0.5298	-31.1752	58.38
0.7141	-31.1616	58.39
0.8655	-31.1807	58.34
1.0848	-31.1359	58.33
1.2094	-31.0742	58.32
1.3546	-30.9933	58.34
1.4954	-30.896	58.36
1.653	-30.9109	58.4
1.8134	-30.8182	58.46
1.9607	-30.7668	58.53
2.0836	-30.8034	58.56
2.2101	-30.7981	58.6
2.2999	-30.7605	58.6
2.4357	-30.7641	58.45
2.5068	-30.7398	58.31
2.6042	-30.7937	58.26
2.6386	-30.981	58.27
2.7403	-31.053	58.3
2.877	-31.1307	58.4
3.1031	-31.039	58.49
3.2372	-31.0126	58.47
3.3634	-31.208	58.39
3.4569	-31.4003	58.41
3.5225	-31.655	58.41
3.5724	-31.8565	58.38
3.5457	-31.9911	58.34
3.5423	-32.25	58.28
3.5103	-32.4987	58.26
3.5952	-32.6447	58.28
3.5997	-32.7514	58.35
3.6517	-32.888	58.41
3.6489	-32.814	58.51
3.602	-32.557	58.56
3.6664	-32.5754	58.43
3.7592	-32.6326	58.33
3.8207	-32.7147	58.32
3.8484	-32.8138	58.36
3.8879	-32.9333	58.35
3.9679	-33.0768	58.38
4.0511	-33.1712	58.42
4.1242	-33.2101	58.42
4.2163	-33.3041	58.4
4.3048	-33.3301	58.37
4.405	-33.4232	58.36
4.482	-33.5428	58.37
4.5458	-33.6602	58.38
4.5399	-33.7816	58.41
4.5841	-33.8359	58.39
4.6472	-33.9032	58.41
4.7425	-34	58.41
4.7808	-34.0626	58.41
4.7626	-34.0873	58.38
4.7562	-34.1578	58.35
4.7747	-34.3099	58.35
4.7201	-34.4049	58.34
4.706	-34.4197	58.35
4.6819	-34.4474	58.38
4.7064	-34.5344	58.4
4.7498	-34.6394	58.4
4.7423	-34.6014	58.39
4.6926	-34.5771	58.41
4.6471	-34.6916	58.45
4.5897	-34.6657	58.47
4.4592	-34.6577	58.39
4.3754	-34.6789	58.31
4.2507	-34.7959	58.26
4.2314	-34.8563	58.29
4.1378	-35.0007	58.34
4.0501	-35.1035	58.37
3.9245	-35.1508	58.39
3.7974	-35.1675	58.42
3.7271	-35.226	58.39
3.5973	-35.2491	58.34
3.4234	-35.3097	58.31
3.2764	-35.3979	58.33
3.1348	-35.4659	58.33
3.0177	-35.5369	58.35
2.9048	-35.6058	58.38
2.8001	-35.73	58.34
2.6844	-35.7772	58.34
2.5085	-35.8421	58.34
2.3724	-35.9738	58.32
2.1688	-36.1039	58.27
2.0147	-36.1392	58.25
1.8388	-36.1721	58.24
1.6709	-36.1086	58.24
1.6389	-35.9494	58.27
1.5363	-35.745	58.36
1.4602	-35.5888	58.44
1.4351	-35.4182	58.54
1.3852	-35.327	58.62
1.3877	-35.2446	58.67
1.405	-35.1196	58.64
1.3721	-34.9107	58.42
1.4224	-34.691	58.3
1.404	-34.5948	58.32
1.4874	-34.4963	58.39
1.5478	-34.4224	58.37
1.5058	-34.3081	58.33
1.5581	-34.2689	58.3
1.6578	-34.2684	58.28
1.7993	-34.2327	58.29
1.997	-34.2763	58.29
2.1875	-34.2213	58.36
2.4475	-34.2223	58.4
2.735	-34.0702	58.39
2.9138	-33.927	58.33
3.0547	-33.8592	58.27
3.1356	-33.8624	58.28
3.189	-33.7766	58.32
3.1932	-33.7199	58.32
3.1896	-33.7076	58.3
3.2206	-33.7558	58.36
3.2864	-33.7565	58.41
3.302	-33.7504	58.43
3.2672	-33.7462	58.44
3.2893	-33.7523	58.43
3.2553	-33.7099	58.42
3.2513	-33.7761	58.42
3.2137	-33.8221	58.41
3.1425	-33.9429	58.39
3.2123	-34.0618	58.38
3.257	-34.197	58.36
3.2529	-34.2479	58.36
3.2175	-34.2941	58.38
3.1813	-34.3141	58.41
3.2646	-34.3672	58.45
3.2085	-34.4527	58.47
3.2138	-34.4678	58.38
3.1475	-34.4973	58.34
3.0755	-34.6229	58.33
3.0523	-34.6993	58.37
2.9552	-34.8232	58.35
2.8057	-34.8169	58.33
2.6999	-34.9715	58.31
2.6529	-35.0892	58.31
2.6066	-35.2305	58.3
2.5564	-35.353	58.29
2.543	-35.4472	58.3
2.4905	-35.5809	58.33
2.4261	-35.7737	58.35
2.3918	-35.9074	58.36
2.3477	-36.0728	58.4
2.3002	-36.2611	58.42
2.2411	-36.4281	58.41
2.1811	-36.5279	58.42
2.1095	-36.5828	58.39
2.0283	-36.6095	58.39
1.9401	-36.6703	58.34
1.8374	-36.6682	58.33
1.7506	-36.6184	58.35
1.6598	-36.6403	58.37
1.6165	-36.6231	58.38
1.6074	-36.5212	58.38
1.5604	-36.4269	58.36
1.5689	-36.3781	58.36
1.5898	-36.2172	58.36
1.6373	-36.1444	58.34
1.7053	-36.0723	58.35
1.7488	-36.0476	58.34
1.8302	-35.9429	58.33
1.9278	-35.834	58.35
1.9649	-35.7567	58.38
2.0211	-35.7328	58.37
2.0841	-35.6963	58.4
2.0869	-35.6314	58.43
2.0536	-35.6381	58.41
2.0033	-35.6726	58.38
1.9471	-35.7482	58.4
1.8235	-35.8191	58.38
1.6669	-35.7965	58.32
1.5642	-35.7678	58.3
1.4663	-35.9187	58.29
1.4142	-35.9907	58.31
1.3722	-36.1107	58.29
1.2639	-36.0768	58.32
1.2201	-36.1403	58.36
1.223	-36.1335	58.41
1.2228	-36.0513	58.4
1.1892	-35.8812	58.35
1.1473	-35.8392	58.3
1.1251	-35.8033	58.32
1.0994	-35.8548	58.33
1.0772	-35.8663	58.36
1.0375	-35.8274	58.4
1.0542	-35.7467	58.41
0.9939	-35.6848	58.4
0.9422	-35.5757	58.39
0.9685	-35.5019	58.35
0.9211	-35.4869	58.36
0.8911	-35.5515	58.37
0.9038	-35.5454	58.38
0.9037	-35.5328	58.38
0.9038	-35.537	58.37
0.8781	-35.5521	58.37
0.8691	-35.4921	58.38
0.8828	-35.5445	58.35
0.926	-35.5434	58.34
0.9646	-35.5779	58.35
0.9213	-35.5539	58.36
0.9464	-35.529	58.39
0.959	-35.5047	58.39
0.9507	-35.4795	58.38
0.9424	-35.4487	58.36
0.9336	-35.39	58.36
0.9427	-35.4026	58.34
0.9421	-35.3594	58.36
0.9585	-35.4084	58.4
0.9964	-35.4291	58.44
1.0347	-35.366	58.44
1.0312	-35.4293	58.42
1.0222	-35.4627	58.44
1.039	-35.4754	58.46
1.0323	-35.4543	58.37
0.9565	-35.4494	58.3
0.9965	-35.6068	58.28
1.0397	-35.6743	58.28
1.1175	-35.8006	58.28
1.1343	-35.8342	58.31
1.2057	-35.9133	58.38
1.2036	-35.8975	58.46
1.2469	-35.8283	58.43
1.2737	-35.7687	58.38
1.3012	-35.8208	58.33
1.3569	-35.8456	58.34
1.3704	-35.8688	58.32
1.4052	-35.9975	58.33
1.4852	-36.0096	58.38
1.5488	-35.9981	58.41
1.6222	-35.9995	58.39
1.6659	-36.0334	58.37
1.7517	-36.0369	58.38
1.7899	-35.9611	58.38
1.8325	-35.9238	58.38
1.8582	-35.8961	58.38
1.816	-35.9112	58.37
1.7705	-36.0834	58.34
1.7861	-36.0525	58.38
1.7336	-35.939	58.39
1.7798	-35.8786	58.41
1.7673	-35.8486	58.4
1.8405	-35.7941	58.39
1.8194	-35.6942	58.36
1.8515	-35.747	58.32
1.8164	-35.6768	58.33
1.8458	-35.5968	58.34
1.8573	-35.4203	58.36
1.8858	-35.3307	58.39
1.8555	-35.2223	58.38
1.8308	-35.2443	58.36
1.9192	-35.1943	58.4
1.9467	-34.8986	58.43
1.9667	-34.625	58.44
1.9942	-34.3423	58.48
1.9975	-34.0616	58.47
1.93	-33.743	58.41
1.8875	-33.4218	58.37
1.8926	-33.1946	58.32
1.9407	-32.9915	58.28
1.9478	-32.6521	58.29
2.007	-32.2957	58.28
1.9936	-31.9361	58.36
1.9681	-31.6173	58.43
1.961	-31.3199	58.47
1.9776	-30.9897	58.45
1.9614	-30.6953	58.39
1.9898	-30.9088	58.24
1.873	-30.5069	58.33
1.8179	-30.1515	58.39
1.8056	-29.7144	58.44
1.748	-29.3153	58.44
1.707	-28.8393	58.46
1.6232	-28.3418	58.47
1.5738	-27.8999	58.48
1.5105	-27.5816	58.54
1.4544	-27.2571	58.65
1.4352	-27.0266	58.83
1.428	-26.8228	58.9
1.4429	-26.4615	58.78
1.5351	-26.0144	58.51
1.6056	-25.4379	58.14
1.6995	-25.1625	58.02
1.8441	-24.9569	58.05
1.9841	-24.6446	58.09
2.156	-24.097	58.05
2.2952	-23.5838	58.08
2.362	-23.3165	58.29
2.4574	-23.0446	58.51
2.5179	-22.8443	58.57
2.5274	-22.6706	58.54
2.624	-22.5789	58.48
2.6806	-22.5519	58.46
2.7181	-22.5173	58.4
2.7646	-22.4861	58.41
2.7716	-22.5623	58.45
2.8286	-22.6032	58.5
2.8089	-22.686	58.48
2.8138	-22.6619	58.39
2.8475	-22.7431	58.33
2.9185	-22.8187	58.3
3.0025	-22.7687	58.33
3.0427	-22.7967	58.38
3.1132	-22.8878	58.42
3.1485	-22.936	58.48
3.173	-22.9472	58.43
3.2018	-22.8486	58.37
3.2456	-22.9069	58.36
3.257	-22.8945	58.39
3.3341	-23.0034	58.4
3.3201	-23.046	58.42
3.3022	-23.1668	58.44
3.2899	-23.1586	58.43
3.342	-23.2078	58.42
3.3374	-23.2929	58.43
3.3532	-23.4483	58.46
3.3583	-23.5511	58.46
3.2965	-23.6798	58.42
3.268	-23.7911	58.41
3.2746	-23.9115	58.38
3.1854	-24.0908	58.37
3.2228	-24.2045	58.4
3.2191	-24.4462	58.41
3.2227	-24.5591	58.43
3.1967	-24.633	58.43
3.1372	-24.7494	58.43
3.0958	-24.9025	58.42
3.0483	-25.0548	58.43
3.0207	-25.1508	58.4
3.0086	-25.2691	58.39
2.927	-25.3779	58.4
2.9508	-25.511	58.44
2.967	-25.5791	58.47
2.9897	-25.6451	58.45
2.9252	-25.677	58.46
2.8821	-25.7505	58.46
2.9117	-25.7555	58.47
2.8579	-25.7316	58.44
2.7575	-25.7242	58.39
2.725	-25.776	58.36
2.7362	-25.8867	58.32
2.7028	-25.8647	58.3
2.714	-25.885	58.33
2.676	-25.8822	58.4
2.6432	-25.8716	58.45
2.6032	-25.8331	58.47
2.535	-25.731	58.46
2.4736	-25.7253	58.4
2.4866	-25.6745	58.39
2.4411	-25.6815	58.36
2.3891	-25.6319	58.36
2.3401	-25.5904	58.4
2.3441	-25.5951	58.4
2.327	-25.558	58.4
2.284	-25.5084	58.4
2.3003	-25.5088	58.41
2.2527	-25.4331	58.42
2.2696	-25.4425	58.42
2.217	-25.3871	58.44
2.1613	-25.3944	58.44
2.07	-25.4234	58.47
2.0372	-25.4195	58.44
2.09	-25.4625	58.41
2.0447	-25.5031	58.37
2.0464	-25.5458	58.33
2.0545	-25.5707	58.35
2.0068	-25.5627	58.36
1.9913	-25.5773	58.42
1.9944	-25.6285	58.45
1.9505	-25.6254	58.48
2.005	-25.6062	58.51
2.0355	-25.6109	58.5
2.0509	-25.5502	58.43
2.0617	-25.4756	58.37
2.1377	-25.3625	58.39
2.0667	-25.3691	58.45
2.1093	-25.2771	58.44
2.0285	-25.1945	58.42
2.0432	-25.1522	58.37
2.0696	-25.0687	58.35
2.0454	-24.9163	58.29
2.0618	-24.8335	58.31
2.0549	-24.7563	58.36
2.0674	-24.6269	58.46
2.0666	-24.4363	58.46
2.0157	-24.2256	58.43
2.0464	-24.0786	58.4
2.0453	-23.99	58.41
2.0968	-23.8854	58.4
2.084	-23.7631	58.39
2.0929	-23.7166	58.38
2.0751	-23.6892	58.39
2.0999	-23.5792	58.4
2.1385	-23.5161	58.4
2.1749	-23.4555	58.44
2.1864	-23.3506	58.46
2.156	-23.2906	58.47
2.1525	-23.2449	58.45
2.1527	-23.1457	58.43
2.183	-23.1441	58.43
2.1788	-23.0929	58.42
2.2122	-23.0479	58.44
2.2305	-23.0837	58.41
2.2315	-23.1289	58.4
2.2732	-23.0967	58.42
2.2948	-23.1136	58.42
2.3158	-23.1623	58.43
2.3616	-23.2492	58.47
2.3998	-23.3069	58.48
2.4437	-23.3185	58.46
2.4932	-23.3551	58.42
2.4871	-23.4017	58.46
2.5409	-23.4889	58.5
2.5248	-23.5833	58.49
2.4896	-23.6123	58.42
2.4605	-23.6906	58.32
2.4155	-23.8444	58.29
2.4018	-23.9579	58.32
2.3784	-24.0814	58.37
2.3756	-24.2009	58.43
2.3469	-24.2739	58.5
2.2745	-24.3331	58.5
2.1661	-24.4194	58.44
2.1387	-24.4836	58.38
2.0538	-24.6305	58.38
1.9895	-24.7241	58.38
1.8909	-24.8297	58.39
1.8089	-24.9173	58.41
1.7185	-24.9924	58.42
1.6294	-24.9988	58.4
1.6124	-25.0232	58.39
1.5476	-25.0184	58.41
1.4309	-25.0289	58.43
1.3535	-25.0778	58.45
1.2587	-25.0559	58.46
1.2196	-24.9681	58.47
1.1555	-24.898	58.45
1.0749	-24.8393	58.4
1.0494	-24.8141	58.39
0.9718	-24.8325	58.41
0.8943	-24.8384	58.42
0.8515	-24.8595	58.41
0.7823	-24.801	58.43
0.735	-24.8146	58.44
0.6224	-24.7411	58.48
0.5881	-24.6234	58.46
0.575	-24.4951	58.44
0.5572	-24.4343	58.46
0.5303	-24.3094	58.5
0.4401	-24.1589	58.48
0.402	-24.0125	58.4
0.3039	-23.9428	58.33
0.3121	-23.8598	58.33
0.3288	-23.7678	58.34
0.2683	-23.6717	58.34
0.2586	-23.5603	58.39
0.2663	-23.5171	58.45
0.2571	-23.426	58.48
0.1968	-23.3079	58.46
0.1409	-23.1494	58.41
0.1109	-23.1283	58.39
0.0852	-23.0964	58.38
0.0208	-23.0564	58.36
0.0293	-23.0537	58.36
0.0631	-23.023	58.41
0.0459	-23.0673	58.44
0.0198	-23.0415	58.48
0.0449	-22.9202	58.5
0.066	-22.8384	58.49
0.0318	-22.793	58.46
0.1091	-22.7676	58.43
0.062	-22.7207	58.4
0.0577	-22.729	58.41
0.0274	-22.6748	58.41
0.0058	-22.633	58.41
0.0487	-22.6338	58.42
0.0701	-22.6449	58.42
0.0529	-22.6485	58.43
0.0445	-22.7233	58.45
0.1044	-22.7594	58.48
0.1299	-22.7458	58.5
0.1129	-22.7159	58.47
0.1386	-22.6816	58.46
0.1132	-22.7642	58.45
0.1305	-22.7574	58.44
0.1052	-22.8013	58.41
0.05	-22.8649	58.37
0.0118	-22.9802	58.37
0.0678	-23.0473	58.38
0.1238	-23.0953	58.38
0.1156	-23.1559	58.36
0.1626	-23.169	58.4
0.1667	-23.2153	58.43
0.1581	-23.2216	58.43
0.1584	-23.2424	58.42
0.1547	-23.3597	58.4
0.1762	-23.4147	58.42
0.2323	-23.5156	58.43
0.2113	-23.6309	58.43
0.2118	-23.7446	58.43
0.2077	-23.8016	58.43
0.2897	-23.9236	58.43
0.2733	-24.0396	58.41
0.2952	-24.1147	58.4
0.274	-24.1807	58.39
0.244	-24.2287	58.41
0.2267	-24.2757	58.44
0.2185	-24.3679	58.44
0.1844	-24.3825	58.42
0.2056	-24.4006	58.45
0.2274	-24.4293	58.43
0.2578	-24.5386	58.43
0.2409	-24.5474	58.42
0.2109	-24.5392	58.41
0.2112	-24.5632	58.39
0.2157	-24.6265	58.39
0.2245	-24.7286	58.41
0.2502	-24.7507	58.42
0.2499	-24.7639	58.46
0.3227	-24.7908	58.47
0.3186	-24.7485	58.44
0.3146	-24.6937	58.4
0.3655	-24.6301	58.43
0.3349	-24.6328	58.48
0.2794	-24.5961	58.44
0.1556	-24.6167	58.39
0.1558	-24.6284	58.37
0.143	-24.6173	58.36
0.1817	-24.597	58.34
0.1643	-24.5353	58.34
0.0954	-24.5758	58.37
0.1373	-24.4611	58.44
0.1115	-24.4643	58.45
0.0642	-24.3537	58.41
-0.0004	-24.2805	58.4
0.0038	-24.2417	58.39
0.0038	-24.2291	58.39
-0.0691	-24.236	58.38
-0.0782	-24.163	58.4
-0.0957	-24.1086	58.43
-0.1086	-24.0917	58.44
-0.1044	-24.0686	58.44
-0.1473	-24.0739	58.42
-0.1644	-24.0735	58.41
-0.1642	-24.0976	58.4
-0.2244	-24.0884	58.41
-0.2719	-24.0156	58.41
-0.3106	-24.0052	58.43
-0.3494	-23.9664	58.43
-0.3408	-23.9542	58.43
-0.3623	-23.9453	58.4
-0.3794	-23.9697	58.4
-0.3922	-23.9738	58.39
-0.4092	-24.0325	58.4
-0.3917	-24.1008	58.41
-0.3958	-24.1512	58.4
-0.4387	-24.1544	58.41
-0.4473	-24.1533	58.38
-0.4643	-24.1994	58.38
-0.4769	-24.2627	58.39
-0.4811	-24.2857	58.39
-0.4594	-24.3561	58.42
-0.4464	-24.3653	58.46
-0.4634	-24.4025	58.48
-0.4463	-24.4046	58.44
-0.4247	-24.4273	58.43
-0.4458	-24.5098	58.46
-0.4284	-24.5842	58.48
-0.5269	-24.6501	58.39
-0.5827	-24.699	58.34
-0.5868	-24.7676	58.31
-0.5823	-24.827	58.28
-0.5779	-24.8473	58.29
-0.5732	-24.8876	58.36
-0.5301	-24.8871	58.46
-0.5686	-24.8858	58.48
-0.586	-24.851	58.44
-0.595	-24.7791	58.4
-0.625	-24.835	58.37
-0.6118	-24.9104	58.36
-0.5988	-24.9488	58.35
-0.6026	-25.0616	58.37
-0.5848	-25.1553	58.44
-0.5415	-25.2755	58.43
-0.5283	-25.3661	58.41
-0.5064	-25.466	58.4
-0.5148	-25.5365	58.38
-0.5144	-25.6258	58.38
-0.527	-25.68	58.42
-0.5697	-25.7198	58.43
-0.5651	-25.8105	58.42
-0.5567	-25.7766	58.41
-0.5608	-25.8303	58.39
-0.5352	-25.7843	58.39
-0.5777	-25.8979	58.4
-0.5517	-25.9719	58.39
-0.5259	-25.9476	58.41
-0.5517	-25.9595	58.38
-0.522	-25.8753	58.4
-0.5519	-25.9165	58.39
-0.5689	-25.9472	58.4
-0.5475	-25.9397	58.4
-0.6078	-25.8899	58.39
-0.6253	-25.8157	58.37
-0.6167	-25.8067	58.38
-0.6511	-25.788	58.39
-0.6468	-25.7653	58.42
-0.634	-25.6966	58.47
-0.6773	-25.5948	58.46
-0.6565	-25.464	58.44
-0.6784	-25.3942	58.41
-0.6396	-25.3873	58.45
-0.7211	-25.361	58.47
-0.7906	-25.2759	58.39
-0.8862	-25.1323	58.32
-0.908	-25.1237	58.28
-0.8911	-25.0651	58.28
-0.9083	-24.9794	58.31
-0.9128	-24.8403	58.36
-0.8954	-24.7682	58.42
-0.9169	-24.6113	58.48
-0.999	-24.4766	58.47
-1.0085	-24.3674	58.42
-1.0307	-24.2876	58.39
-1.0392	-24.3058	58.38
-1.0615	-24.1832	58.36
-1.066	-24.105	58.37
-1.1004	-24.068	58.37
-1.1215	-24.0038	58.43
-1.1431	-23.9347	58.43
-1.1262	-23.846	58.44
-1.1393	-23.7889	58.44
-1.1573	-23.6739	58.42
-1.1789	-23.6593	58.4
-1.1875	-23.5926	58.43
-1.2135	-23.5217	58.43
-1.2267	-23.4492	58.43
-1.1712	-23.4107	58.42
-1.1802	-23.3028	58.41
-1.1501	-23.3261	58.41
-1.1632	-23.3084	58.4
-1.1205	-23.296	58.39
-1.1114	-23.2798	58.43
-1.1071	-23.3237	58.42
-1.1455	-23.332	58.44
-1.124	-23.349	58.44
-1.0901	-23.3293	58.41
-1.0862	-23.3534	58.36
-1.0649	-23.3118	58.36
-1.0345	-23.4	58.37
-1.0124	-23.4676	58.39
-0.9605	-23.5486	58.4
-0.8615	-23.6214	58.4
-0.7716	-23.7028	58.31
-0.5651	-23.8308	58.17
-0.2493	-24.0283	57.98
0.1902	-24.3316	57.83
0.497	-24.5565	57.95
0.6603	-24.9221	58.33
0.8033	-25.3143	58.76
0.8157	-25.5749	59.03
0.6915	-25.6281	59.11
0.5394	-25.4677	59.03
0.2829	-25.1934	58.72
-0.0368	-24.87	58.42
-0.3591	-24.7204	58.27
-0.6306	-24.6655	58.2
-0.9326	-24.6251	58.16
-1.2798	-24.5878	58.3
-1.5858	-24.658	58.46
-1.9285	-24.613	58.48
-2.2259	-24.5189	58.44
-2.5808	-24.4953	58.36
-2.841	-24.4146	58.31
-3.1882	-24.3606	58.24
-3.5196	-24.2581	58.25
-3.8076	-24.0854	58.27
-4.0624	-23.8629	58.27
-4.3332	-23.6564	58.28
-4.5621	-23.4417	58.34
-4.7678	-23.1687	58.42
-4.9354	-22.9098	58.49
-5.1834	-22.668	58.56
-5.4604	-22.3704	58.64
-5.733	-22.0953	58.61
-6.0944	-21.7517	58.6
-6.4646	-21.4346	58.51
-6.7177	-21.2311	58.44
-6.942	-21.1789	58.35
-7.1255	-21.0062	58.33
-7.3524	-20.8685	58.34
-7.5115	-20.8398	58.38
-7.7255	-20.8557	58.42
-7.8861	-20.8165	58.44
-8.1515	-20.8287	58.41
-8.3629	-20.7205	58.4
-8.5715	-20.7019	58.39
-8.7885	-20.7442	58.43
-8.9957	-20.8413	58.45
-9.2492	-20.8682	58.44
-9.4473	-20.8121	58.47
-9.6396	-20.8423	58.44
-9.7816	-20.8855	58.44
-9.8692	-20.8326	58.45
-9.8588	-20.7007	58.52
-9.6807	-20.6714	58.7
-9.559	-20.6139	58.83
-9.4567	-20.3825	58.75
-9.4644	-20.0254	58.57
-9.5276	-19.7472	58.39
-9.58	-19.5585	58.17
-9.7551	-19.376	58
-10.0018	-19.3245	57.97
-10.3002	-19.4037	58.07
-10.4438	-19.4023	58.26
-10.643	-19.578	58.42
-10.8517	-19.6089	58.48
-11.0427	-19.5884	58.42
-11.3406	-19.5342	58.34
-11.5481	-19.4878	58.31
-11.746	-19.5416	58.31
-11.9028	-19.6385	58.32
-12.0146	-19.6549	58.36
-12.0914	-19.6901	58.41
-12.1714	-19.7112	58.44
-12.3	-19.6681	58.46
-12.3862	-19.6926	58.48
-12.5341	-19.7585	58.49
-12.6805	-19.8239	58.46
-12.8637	-19.9252	58.45
-13.096	-20.0055	58.42
-13.3586	-19.9739	58.42
-13.5895	-20.0262	58.48
-13.7706	-20.0958	58.51
-13.9367	-20.1517	58.51
-14.136	-20.0937	58.49
-14.311	-19.9984	58.45
-14.6095	-19.9164	58.43
-14.9052	-19.865	58.34
-15.2411	-19.797	58.31
-15.5134	-19.7838	58.32
-15.7582	-19.6883	58.32
-15.9014	-19.6202	58.3
-16.0651	-19.5077	58.29
-16.2512	-19.375	58.28
-16.4062	-19.291	58.3
-16.5756	-19.1893	58.31
-16.7021	-19.0472	58.29
-16.8033	-18.9526	58.33
-16.8397	-18.8884	58.38
-16.8741	-18.8055	58.4
-16.9553	-18.6837	58.4
-16.9788	-18.5284	58.43
-17.0117	-18.4301	58.42
-17.0237	-18.3122	58.42
-16.9432	-18.2468	58.44
-16.8936	-18.2406	58.45
-16.901	-18.2867	58.43
-16.8875	-18.3547	58.39
-16.8225	-18.399	58.36
-16.854	-18.4206	58.34
-16.9042	-18.4921	58.36
-16.8659	-18.5223	58.39
-16.8564	-18.5478	58.41
-16.8157	-18.502	58.43
-16.8303	-18.4346	58.41
-16.8853	-18.4249	58.35
-17.0104	-18.5628	58.32
-17.0633	-18.7864	58.31
-17.0234	-18.7537	58.39
-17.087	-18.9395	58.39
-16.9887	-18.8972	58.46
-16.9754	-18.927	58.48
-17.0568	-18.9144	58.42
-17.0776	-18.9153	58.39
-17.0378	-18.7956	58.43
-17.0695	-18.8207	58.42
inclinaison X	inclinaison Y
0.4986	0.4653
0.4321	0.4653
0.3989	0.3656
0.4321	0.3324
0.4653	0.3989
0.4653	0.4986
0.4986	0.5318
0.5651	0.3324
0.3989	0.3989
0.4321	0.3989
0.4653	0.4653
0.4986	0.3656
0.3656	0.3989
0.4321	0.4321
0.4986	0.3989
0.5318	0.3656
0.4321	0.4986
0.4653	0.4653
0.4986	0.3989
0.5318	0.3989
0.4321	0.4653
0.4986	0.4321
0.4986	0.4321
0.4653	0.3656
0.4321	0.4321
0.3989	0.4653
0.4321	0.4653
0.4321	0.4321
0.4321	0.4321
0.4653	0.3989
0.4321	0.4321
0.3656	0.4986
0.3989	0.3656
0.4321	0.3989
0.5318	0.4321
0.4986	0.4321
0.4653	0.3989
0.4653	0.3656
0.4653	0.3989
0.4986	0.4653
0.4986	0.3324
0.4653	0.3989
0.4653	0.4321
0.4321	0.4653
0.4653	0.4986
0.4321	0.3656
0.3989	0.3656
0.4986	0.4321
0.5318	0.4986
0.4986	0.5318
0.4986	0.4986
0.3989	0.3656
0.4321	0.3989
0.4653	0.3656
0.4986	0.4321
0.4653	0.4986
0.4653	0.3989
0.4653	0.4653
0.4653	0.4321
0.4653	0.3989
0.4321	0.4653
0.3989	0.3989
0.3324	0.4321
0.4986	0.3989
0.4653	0.3989
0.3989	0.3989
0.3989	0.4321
0.5318	0.4321
0.5318	0.3989
0.4321	0.3656
0.4321	0.4321
0.4986	0.3656
0.4653	0.4986
0.4986	0.4321
0.4653	0.3656
0.4321	0.3324
0.4321	0.3989
0.4653	0.4321
0.4653	0.4321
0.4321	0.3656
0.3989	0.2991
0.3989	0.3656
0.4653	0.3989
0.5318	0.3656
0.4321	0.2659
0.3656	0.2991
0.4321	0.3324
0.4986	0.3656
0.4986	0.3324
0.4653	0.3989
0.4653	0.3324
0.3989	0.2659
0.2659	0.2991
0.3656	0.1662
0.5318	0.133
0.2991	0.1994
0.2659	0.2327
0.2991	0.1994
0.2659	0.1994
0.2659	0.0997
0.1994	0.1994
0.3324	0.2327
0.3324	0.1662
0.2659	0.133
0.2659	0.0665
0.2659	0.0665
0.2991	0.1994
0.3656	0.1662
0.2327	0.133
0.1994	0.2327
0.3656	0.133
0.2327	0.0997
0.2991	0.1662
0.2327	0.2991
0.2991	0.1994
0.2991	0.2327
0.2991	0.0665
0.1662	0
0.1994	0.1994
0.3656	0.1662
0.3656	0.1994
0.2327	0.2659
0.2327	0.0332
0.1994	0.0665
0.3656	0.2327
0.4321	0.2991
0.3324	0.4321
0.2991	0.3989
0.3324	0.3324
0.3656	0.133
0.3324	0.2659
0.3656	0.2991
0.4321	0.2659
0.3989	0.2991
0.4321	0.2659
0.3324	0.2659
0.3324	0.2327
0.3656	0.2991
0.3989	0.2659
0.4321	0.2991
0.4321	0.2659
0.4653	0.3324
0.3656	0.2659
0.4653	0.2659
0.5318	0.2991
0.4986	0.3656
0.3989	0.3324
0.3989	0.1994
0.3656	0.1994
0.4986	0.3656
0.4986	0.3656
0.3989	0.3656
0.3656	0.3656
0.3989	0.3989
0.3989	0.3324
0.4653	0.2659
0.3989	0.4653
0.4321	0.4653
0.4986	0.3656
0.3989	0.2991
0.2991	0.3989
0.4321	0.3989
0.4653	0.3989
0.4653	0.3324
0.3656	0.3656
0.3656	0.3324
0.4986	0.3324
0.4653	0.4321
0.4653	0.4321
0.5318	0.4653
0.4653	0.4321
0.4653	0.3989
0.3989	0.4321
0.3656	0.4986
0.4986	0.2991
0.4321	0.3324
0.4321	0.4653
0.3989	0.5318
0.5318	0.4653
0.4653	0.3656
0.3656	0.4321
0.4321	0.4321
0.5318	0.4986
0.4653	0.4321
0.3656	0.3656
0.3989	0.3989
0.4653	0.4986
0.5651	0.4321
0.4321	0.3989
0.3656	0.3989
0.4321	0.4321
0.4321	0.4653
0.4986	0.5318
0.4321	0.3324
0.3656	0.3989
0.4653	0.4653
0.4653	0.4321
0.4321	0.4653
0.3324	0.4653
0.3989	0.4321
0.4321	0.4321
0.4321	0.5651
0.4653	0.4321
0.3989	0.3656
0.4321	0.3989
0.3989	0.4321
0.5651	0.3656
0.5318	0.2991
0.3989	0.1662
0.3324	0.133
0.3656	0.2327
0.5318	0.3989
0.4986	0.4653
0.4653	0.2991
0.2991	0.1994
0.3656	0.2327
0.4321	0.2659
0.4653	0.3656
0.4653	0.3324
0.3989	0.3656
0.3989	0.2659
0.3989	0.2991
0.3989	0.2991
0.3989	0.2991
0.3989	0.2659
0.4986	0.3656
0.3989	0.3324
0.3989	0.3656
0.4321	0.2991
0.3989	0.2659
0.3656	0.2659
0.4321	0.2327
0.4653	0.2659
0.4653	0.2659
0.3656	0.3324
0.3989	0.2327
0.3989	0.1662
0.4653	0.2991
0.4653	0.2991
0.3989	0.2991
0.4321	0.2327
0.4321	0.2991
0.3989	0.2991
0.4321	0.3324
0.4986	0.3324
0.4321	0.2991
0.4321	0.2659
0.4321	0.2991
0.4653	0.3324
0.4653	0.2991
0.4653	0.2659
0.3989	0.2991
0.4321	0.3656
0.4653	0.2659
0.4653	0.2659
0.4321	0.2327
0.3989	0.2327
0.4653	0.2327
0.4986	0.2327
0.4653	0.2991
0.4321	0.3324
0.3989	0.2991
0.4653	0.2327
0.4653	0.2659
0.4321	0.2327
0.4653	0.3324
0.4986	0.2991
0.4321	0.2327
0.3989	0.2991
0.4986	0.2991
0.4653	0.2327
0.4653	0.3656
0.4653	0.3324
0.4321	0.1994
0.4321	0.2991
0.4653	0.2991
0.4653	0.2991
0.5651	0.2991
0.4653	0.2659
0.4986	0.2327
0.4986	0.2659
0.698	0.133
0.6315	0.133
0.4321	0.2991
0.3324	0.1994
0.7313	0.0665
0.8975	0.0997
0.8642	0.1994
0.7645	0.0665
0.6648	0
0.7313	0
0.9639	0.0997
0.9972	0.2327
0.8975	0.2659
0.8642	0.0332
0.9639	0.0997
0.9307	0
0.9972	0.1662
1.1302	0.1662
1.1634	0.1994
1.1967	0.1994
1.1967	0.0332
1.0969	0
1.0969	0.0665
1.0969	0.133
