# Supplementary material for: Postural Control Can Be Well Maintained by Healthy, Young Adults in Difficult Visual Task, Even in Sway-Referenced Dynamic Conditions
Source: PLoS One. 2016 Oct 13;11(10):e0164400. doi: 10.1371/journal.pone.0164400 (PMC5063355; doi:10.1371/journal.pone.0164400)
Supplement: S2 File — (ZIP) [file pone.0164400.s002.zip › DATA_FRAMIRAL/S03B_FREE_MOBILE_I5.xls]

## Sheet: S03_MTT_2015042211
gravite X	gravite Y	Poids
-4.1664	-3.1047	58.41
-4.277	-2.7885	58.45
-4.3668	-2.5897	58.46
-4.4993	-2.3169	58.49
-4.6066	-2.0641	58.5
-4.7288	-1.7537	58.49
-4.7995	-1.525	58.47
-4.8237	-1.3275	58.44
-4.7398	-1.146	58.43
-4.6631	-0.9719	58.43
-4.55	-0.9376	58.45
-4.4365	-0.8877	58.49
-4.2682	-0.8925	58.51
-4.1691	-0.8892	58.51
-4.0495	-0.8939	58.51
-3.9321	-0.891	58.46
-3.762	-0.9504	58.43
-3.6406	-1.0441	58.45
-3.454	-1.1574	58.49
-3.3125	-1.2435	58.48
-3.195	-1.2993	58.42
-3.0332	-1.3745	58.39
-2.8745	-1.496	58.37
-2.6846	-1.6252	58.38
-2.4986	-1.68	58.41
-2.3845	-1.8346	58.47
-2.3057	-1.9661	58.51
-2.2671	-2.1256	58.49
-2.2583	-2.211	58.48
-2.1807	-2.4094	58.47
-2.1461	-2.5884	58.46
-2.081	-2.7827	58.46
-2.0972	-2.9995	58.46
-2.0706	-3.2558	58.45
-2.0406	-3.3614	58.44
-1.9291	-3.5185	58.41
-1.8551	-3.7124	58.42
-1.8112	-3.8748	58.44
-1.7971	-4.0008	58.47
-1.7192	-4.1285	58.48
-1.6926	-4.3458	58.48
-1.6323	-4.4709	58.47
-1.5803	-4.6777	58.45
-1.6093	-4.8978	58.46
-1.5908	-5.1995	58.47
-1.5511	-5.3841	58.49
-1.5117	-5.59	58.49
-1.4725	-5.7094	58.5
-1.3868	-5.7892	58.48
-1.3309	-5.884	58.46
-1.3183	-5.973	58.42
-1.3263	-6.0094	58.45
-1.2735	-6.1196	58.52
-1.2819	-6.1622	58.52
-1.3302	-6.0939	58.46
-1.3915	-6.058	58.38
-1.449	-5.9596	58.31
-1.4628	-5.8456	58.28
-1.5321	-5.6452	58.3
-1.5568	-5.4897	58.39
-1.6369	-5.3488	58.49
-1.7393	-5.0595	58.57
-1.7892	-4.6488	58.52
-1.8566	-4.3047	58.44
-1.9152	-4.0294	58.37
-2.0071	-3.7661	58.34
-2.093	-3.5465	58.38
-2.0881	-3.3069	58.44
-2.0057	-3.0406	58.51
-2.0096	-2.9076	58.54
-1.9584	-2.7329	58.57
-1.8912	-2.6301	58.53
-1.875	-2.503	58.51
-1.7949	-2.4197	58.47
-1.6718	-2.3795	58.42
-1.5609	-2.3657	58.38
-1.4659	-2.428	58.4
-1.3064	-2.5487	58.41
-1.2451	-2.6711	58.47
-1.1194	-2.8598	58.52
-1.0115	-3.0341	58.54
-0.8997	-3.1387	58.55
-0.8649	-3.2705	58.55
-0.8134	-3.3021	58.54
-0.7448	-3.3946	58.48
-0.6458	-3.5203	58.46
-0.6452	-3.6386	58.49
-0.649	-3.7592	58.48
-0.6231	-3.8596	58.42
-0.6358	-3.9082	58.39
-0.6482	-4.0319	58.39
-0.6864	-4.0901	58.45
-0.7332	-4.1704	58.47
-0.7544	-4.2161	58.48
-0.8271	-4.2417	58.5
-0.8013	-4.241	58.51
-0.8528	-4.2663	58.47
-0.9898	-4.3194	58.48
-1.0537	-4.4078	58.48
-1.2121	-4.521	58.45
-1.3709	-4.5719	58.43
-1.4864	-4.6878	58.43
-1.6392	-4.8382	58.48
-1.8482	-4.9945	58.5
-1.9927	-5.1819	58.52
-2.1465	-5.2934	58.51
-2.3984	-5.4498	58.52
-2.5879	-5.5097	58.49
-2.7681	-5.7084	58.46
-2.8797	-5.8018	58.45
-2.9659	-5.9195	58.43
-3.059	-5.9944	58.45
-3.1557	-6.0837	58.48
-3.2063	-6.23	58.49
-3.2481	-6.3174	58.5
-3.29	-6.3658	58.52
-3.2979	-6.4504	58.53
-3.2952	-6.5044	58.49
-3.3529	-6.5278	58.45
-3.3632	-6.6866	58.49
-3.4077	-6.8486	58.53
-3.4825	-7.0047	58.47
-3.6025	-7.1301	58.39
-3.6847	-7.2847	58.29
-3.7315	-7.4874	58.28
-3.8069	-7.7162	58.38
-3.8368	-7.9295	58.44
-3.8832	-8.0667	58.51
-3.8813	-8.1249	58.54
-3.9416	-8.033	58.47
-3.9719	-7.9489	58.4
-3.9334	-7.9259	58.4
-3.9585	-7.8812	58.41
-3.993	-7.72	58.49
-3.8726	-7.6809	58.5
-3.7676	-7.6862	58.46
-3.6526	-7.5792	58.46
-3.5937	-7.5702	58.44
-3.4754	-7.5479	58.4
-3.3708	-7.4744	58.44
-3.2711	-7.4176	58.47
-3.2116	-7.3134	58.47
-3.1135	-7.1472	58.47
-3.0666	-7.0071	58.48
-2.9022	-6.4996	58.56
-2.9429	-6.464	58.41
-2.9873	-6.3382	58.39
-2.9786	-6.2439	58.4
-2.9996	-6.133	58.42
-3.0095	-6.0185	58.4
-2.9492	-6.0263	58.41
-2.9549	-6.0668	58.47
-2.9555	-6.2343	58.54
-3.0013	-6.239	58.57
-3.0801	-6.2126	58.44
-3.1216	-6.1689	58.28
-3.106	-6.1058	58.25
-3.0687	-6.0529	58.32
-3.0827	-6.1008	58.39
-3.0568	-5.9428	58.51
-3.0274	-5.9743	58.59
-3.0797	-5.8745	58.57
-3.1396	-5.7929	58.49
-3.2069	-5.8021	58.42
-3.1731	-5.8191	58.41
-3.2008	-5.8735	58.36
-3.2183	-5.9249	58.35
-3.138	-6.0994	58.4
-3.1219	-6.2413	58.46
-3.0508	-6.3923	58.5
-2.9887	-6.4621	58.55
-2.9592	-6.4479	58.53
-2.9479	-6.432	58.5
-2.9836	-6.3999	58.47
-2.9899	-6.3145	58.43
-2.9731	-6.3234	58.42
-3.054	-6.4154	58.43
-3.0267	-6.541	58.45
-3.0458	-6.6644	58.49
-3.0264	-6.7882	58.53
-3.0165	-6.8905	58.56
-2.9868	-6.9617	58.54
-2.9413	-6.9934	58.5
-2.9581	-7.0161	58.51
-2.9456	-7.1345	58.49
-2.968	-7.1644	58.46
-3.0562	-7.2328	58.4
-3.1424	-7.2685	58.39
-3.2112	-7.3781	58.38
-3.2561	-7.4817	58.42
-3.2934	-7.4822	58.44
-3.3228	-7.4999	58.46
-3.3394	-7.5963	58.46
-3.4119	-7.6027	58.47
-3.4946	-7.6287	58.44
-3.5521	-7.6558	58.41
-3.636	-7.7292	58.44
-3.695	-7.8281	58.45
-3.7196	-7.8762	58.47
-3.6713	-7.9326	58.48
-3.6893	-8.0206	58.46
-3.7013	-8.0419	58.47
-3.7098	-8.0573	58.47
-3.688	-8.037	58.48
-3.7102	-8.0191	58.47
-3.6975	-7.9687	58.47
-3.7372	-7.8888	58.46
-3.7171	-7.8647	58.43
-3.6907	-7.8204	58.45
-3.7026	-7.8063	58.47
-3.694	-7.8218	58.47
-3.7324	-7.9112	58.46
-3.6843	-7.9602	58.48
-3.6003	-7.9196	58.53
-3.5889	-7.9191	58.5
-3.5011	-7.8936	58.46
-3.4584	-7.8866	58.46
-3.4527	-7.9145	58.48
-3.4451	-7.909	58.47
-3.4822	-7.9549	58.41
-3.4913	-7.9876	58.39
-3.4271	-8.0941	58.38
-3.3621	-8.1596	58.39
-3.3052	-8.1769	58.41
-3.249	-8.1094	58.42
-3.1483	-8.0533	58.47
-3.0882	-8.0064	58.48
-3.0164	-7.8845	58.47
-2.9481	-7.8349	58.46
-2.8927	-7.7812	58.46
-2.841	-7.7261	58.47
-2.769	-7.7096	58.45
-2.6827	-7.6258	58.48
-2.5718	-7.5382	58.47
-2.4895	-7.465	58.5
-2.3823	-7.3673	58.52
-2.3356	-7.259	58.52
-2.2853	-7.1182	58.5
-2.2741	-6.9707	58.47
-2.2154	-6.874	58.43
-2.2288	-6.7497	58.43
-2.2548	-6.5815	58.45
-2.2635	-6.4915	58.45
-2.3196	-6.2882	58.47
-2.3289	-6.1371	58.47
-2.3514	-5.9832	58.45
-2.3139	-5.8104	58.44
-2.3061	-5.7027	58.43
-2.2759	-5.6475	58.44
-2.2313	-5.6584	58.5
-2.1654	-5.705	58.54
-2.1049	-5.7233	58.56
-2.0067	-5.7088	58.56
-1.9995	-5.6939	58.5
-1.9603	-5.8139	58.51
-1.9472	-5.9386	58.5
-1.9821	-6.055	58.46
-2.0563	-6.1375	58.4
-1.9875	-6.303	58.38
-2.0257	-6.4588	58.37
-1.9781	-6.5325	58.37
-1.9598	-6.591	58.41
-1.9109	-6.6751	58.46
-1.923	-6.7189	58.49
-1.8845	-6.7276	58.48
-1.9069	-6.7632	58.43
-1.8595	-6.9165	58.42
-1.7995	-6.9686	58.41
-1.799	-7.0452	58.41
-1.781	-7.1005	58.44
-1.738	-7.1317	58.44
-1.6992	-7.1308	58.45
-1.6817	-7.1094	58.47
-1.6313	-7.0444	58.43
-1.6228	-7.0208	58.43
-1.6527	-7.0085	58.44
-1.6954	-7.0465	58.44
-1.7425	-7.0539	58.44
-1.7468	-7.0897	58.44
-1.8067	-7.1475	58.44
-1.8621	-7.2286	58.44
-1.9213	-7.2796	58.46
-1.9722	-7.4066	58.47
-2.0112	-7.3966	58.45
-2.1104	-7.5206	58.41
-2.1622	-7.5766	58.4
-2.1738	-7.591	58.44
-2.2373	-7.7131	58.45
-2.2881	-7.7538	58.46
-2.3216	-7.8446	58.48
-2.2992	-7.9944	58.49
-2.2807	-8.0637	58.53
-2.3333	-8.1706	58.47
-2.338	-8.2511	58.45
-2.3664	-8.4532	58.48
-2.4554	-8.6058	58.49
-2.5298	-8.647	58.44
-2.6482	-8.6874	58.37
-2.7264	-8.7455	58.34
-2.7254	-8.8127	58.36
-2.7721	-8.8419	58.37
-2.8224	-8.8567	58.4
-2.8242	-8.8401	58.46
-2.8663	-8.7586	58.49
-2.9362	-8.5936	58.47
-2.9637	-8.4617	58.44
-2.9769	-8.443	58.44
-3.003	-8.4519	58.43
-3.0457	-8.4198	58.43
-3.0709	-8.3395	58.45
-3.1097	-8.3005	58.45
-3.0938	-8.2534	58.43
-3.0902	-8.1337	58.42
-3.1079	-8.0881	58.42
-3.1158	-7.9761	58.44
-3.1667	-7.8921	58.46
-3.1923	-7.8329	58.47
-3.2486	-7.7202	58.47
-3.288	-7.5693	58.46
-3.34	-7.4334	58.46
-3.3271	-7.3277	58.47
-3.3485	-7.2299	58.48
-3.3872	-7.2455	58.48
-3.4013	-7.1973	58.46
-3.4878	-7.1593	58.44
-3.5323	-7.1311	58.42
-3.6096	-7.1661	58.41
-3.5736	-7.1314	58.45
-3.5887	-7.1193	58.48
-3.6022	-7.1439	58.47
-3.5193	-7.032	58.51
-3.5022	-6.9305	58.52
-3.4533	-6.7291	58.48
-3.4455	-6.6525	58.47
-3.4324	-6.5897	58.48
-3.4632	-6.4388	58.48
-3.4186	-6.2801	58.44
-3.3739	-6.1757	58.4
-3.2725	-6.1053	58.37
-3.2295	-6.0547	58.38
-3.1555	-6.1118	58.39
-3.1079	-6.1737	58.4
-3.0658	-6.2369	58.47
-3.0215	-6.2809	58.5
-2.9543	-6.3275	58.46
-2.8645	-6.4345	58.44
-2.7564	-6.5896	58.45
-2.6789	-6.7655	58.44
-2.615	-6.9477	58.41
-2.4972	-7.1389	58.44
-2.3756	-7.382	58.46
-2.2422	-7.5461	58.45
-2.1209	-7.68	58.47
-2.0267	-7.8469	58.44
-1.9281	-7.9625	58.42
-1.8081	-8.1663	58.38
-1.7258	-8.3294	58.39
-1.6517	-8.5179	58.4
-1.5642	-8.6656	58.46
-1.4812	-8.7779	58.52
-1.3698	-8.8023	58.52
-1.3533	-8.7198	58.5
-1.2813	-8.6931	58.44
-1.2217	-8.6947	58.41
-1.1533	-8.6734	58.4
-1.1148	-8.655	58.39
-1.0843	-8.7193	58.4
-1.1652	-8.7059	58.47
-1.2464	-8.6136	58.52
-1.203	-8.7174	58.52
-1.2156	-8.8598	58.5
-1.2072	-8.903	58.47
-1.2156	-9.026	58.45
-1.2368	-9.1001	58.45
-1.2831	-9.2683	58.46
-1.3861	-9.3893	58.42
-1.4551	-9.3647	58.4
-1.5118	-9.3035	58.37
-1.4561	-9.3054	58.36
-1.4518	-9.2409	58.38
-1.4689	-9.2635	58.38
-1.485	-9.2386	58.44
-1.4889	-9.1711	58.48
-1.4722	-9.0301	58.49
-1.4601	-8.9528	58.46
-1.4092	-8.9298	58.44
-1.3918	-8.896	58.46
-1.401	-8.9091	58.42
-1.4437	-8.9352	58.42
-1.4695	-8.9479	58.42
-1.4823	-9.0029	58.41
-1.5027	-9.0463	58.46
-1.4979	-9.0664	58.48
-1.5452	-9.0347	58.48
-1.5627	-8.9856	58.47
-1.6104	-8.9059	58.46
-1.6621	-8.8355	58.46
-1.6791	-8.8498	58.47
-1.7346	-8.8243	58.48
-1.7437	-8.7562	58.47
-1.8003	-8.6099	58.46
-1.8141	-8.4966	58.44
-1.8063	-8.4222	58.42
-1.8366	-8.4234	58.4
-1.8494	-8.3235	58.43
-1.8619	-8.3093	58.44
-1.8612	-8.2501	58.48
-1.8655	-8.1587	58.5
-1.9057	-7.9815	58.46
-1.992	-7.8726	58.46
-2.0387	-7.7557	58.49
-2.0683	-7.6353	58.52
-2.1823	-7.5001	58.45
-2.2926	-7.2904	58.38
-2.2983	-7.221	58.34
-2.3279	-7.1715	58.37
-2.3477	-7.2481	58.41
-2.312	-7.1764	58.46
-2.3278	-7.1834	58.5
-2.349	-7.1276	58.51
-2.3728	-6.9941	58.46
-2.4216	-6.8851	58.42
-2.3917	-6.9211	58.42
-2.3567	-6.9744	58.43
-2.3732	-6.9602	58.45
-2.3725	-6.9852	58.47
-2.3381	-6.9891	58.47
-2.3137	-6.9466	58.44
-2.2622	-6.9234	58.44
-2.1845	-6.8708	58.46
-2.0939	-6.8378	58.49
-2.0512	-6.7637	58.49
-2.0047	-6.7629	58.47
-1.9797	-6.7542	58.44
-1.9196	-6.7112	58.45
-1.8513	-6.705	58.44
-1.8513	-6.7602	58.43
-1.8468	-6.7909	58.43
-1.8331	-6.9372	58.44
-1.8065	-7.0633	58.46
-1.7974	-7.2506	58.45
-1.7535	-7.3804	58.47
-1.6979	-7.4646	58.45
-1.6423	-7.5335	58.43
-1.6155	-7.6186	58.46
-1.5536	-7.7533	58.54
-1.5452	-7.8223	58.51
-1.5601	-7.8365	58.4
-1.5923	-7.7386	58.31
-1.5668	-7.8206	58.27
-1.4921	-7.9332	58.34
-1.4385	-8.0696	58.43
-1.3984	-8.1541	58.5
-1.3379	-8.15	58.53
-1.3554	-8.1208	58.52
-1.3357	-8.0402	58.42
-1.3107	-8.0466	58.37
-1.2591	-8.0624	58.37
-1.2245	-8.1046	58.38
-1.1727	-8.1468	58.39
-1.1211	-8.098	58.41
-1.0569	-8.0507	58.41
-1.0444	-7.9665	58.41
-1.0102	-7.9239	58.41
-0.9888	-7.8419	58.44
-0.9459	-7.8014	58.46
-0.9372	-7.7617	58.5
-0.9499	-7.7268	58.53
-0.959	-7.6285	58.51
-0.9816	-7.5097	58.43
-0.9824	-7.3973	58.4
-1.004	-7.4163	58.37
-0.9433	-7.5027	58.4
-0.9299	-7.5719	58.43
-0.9505	-7.6457	58.5
-0.9543	-7.6837	58.53
-0.933	-7.6607	58.53
-0.9164	-7.6403	58.48
-0.9077	-7.6912	58.48
-0.942	-7.6963	58.46
-1.0157	-7.6122	58.42
-1.1194	-7.5554	58.37
-1.1327	-7.5436	58.34
-1.1066	-7.4988	58.39
-1.1193	-7.4966	58.41
-1.1537	-7.5054	58.4
-1.1788	-7.5312	58.44
-1.2216	-7.4657	58.46
-1.2478	-7.4017	58.45
-1.2617	-7.3058	58.4
-1.301	-7.2753	58.36
-1.3049	-7.2635	58.4
-1.3561	-7.3288	58.4
-1.3938	-7.3779	58.44
-1.4012	-7.4604	58.5
-1.4304	-7.5301	58.53
-1.4435	-7.5684	58.5
-1.4612	-7.5443	58.48
-1.4708	-7.5155	58.42
-1.5437	-7.4946	58.43
-1.5561	-7.5833	58.44
-1.5814	-7.6042	58.45
-1.5853	-7.633	58.47
-1.636	-7.7238	58.49
-1.6578	-7.7221	58.47
-1.6371	-7.7542	58.43
-1.6376	-7.7495	58.41
-1.616	-7.7929	58.4
-1.6022	-7.8819	58.43
-1.6052	-7.9254	58.49
-1.5696	-7.9405	58.56
-1.527	-7.9661	58.54
-1.5534	-7.9749	58.5
-1.5411	-8.0226	58.46
-1.6011	-8.0222	58.46
-1.7263	-8.13	58.4
-1.8342	-8.208	58.36
-1.8758	-8.3908	58.39
-1.8662	-8.5438	58.4
-1.8569	-8.6029	58.42
-1.8999	-8.7221	58.4
-1.9124	-8.7716	58.41
-1.9544	-8.8457	58.43
-1.9933	-8.8031	58.43
-2.02	-8.7806	58.39
-2.0413	-8.8748	58.39
-2.0537	-8.8959	58.4
-2.087	-9.001	58.42
-2.1032	-9.1226	58.44
-2.0806	-9.1599	58.48
-2.0801	-9.2444	58.48
-2.0847	-9.2933	58.47
-2.0162	-9.3304	58.45
-2.0849	-9.3975	58.44
-2.0805	-9.4883	58.43
-2.0892	-9.5404	58.42
-2.1183	-9.5746	58.45
-2.1784	-9.6061	58.44
-2.2212	-9.5976	58.45
-2.2643	-9.5391	58.45
-2.2472	-9.4051	58.46
-2.2781	-9.3421	58.44
-2.2957	-9.3085	58.43
-2.2868	-9.3384	58.44
-2.3213	-9.3155	58.44
-2.3986	-9.2758	58.44
-2.4333	-9.2777	58.43
-2.4168	-9.237	58.41
-2.4567	-9.1713	58.38
-2.4525	-9.1243	58.39
-2.4518	-9.0821	58.41
-2.3934	-9.0862	58.49
-2.3829	-9.0818	58.55
-2.3488	-9.0866	58.54
-2.3457	-9.0686	58.51
-2.432	-9.0747	58.49
-2.5185	-9.1008	58.47
-2.5766	-9.0983	58.4
-2.6977	-9.0814	58.38
-2.7157	-9.1675	58.35
-2.6714	-9.2018	58.38
-2.6886	-9.178	58.38
-2.6664	-9.1554	58.4
-2.6517	-9.0932	58.46
-2.6212	-9.0126	58.48
-2.5966	-8.8638	58.47
-2.5985	-8.7413	58.43
-2.5956	-8.6957	58.39
-2.5648	-8.7363	58.41
-2.5826	-8.6834	58.4
-2.5557	-8.687	58.43
-2.5588	-8.7135	58.46
-2.4981	-8.7548	58.47
-2.4933	-8.7487	58.49
-2.4944	-8.7964	58.45
-2.5005	-8.8037	58.4
-2.496	-8.8424	58.4
-2.521	-8.9259	58.41
-2.532	-9.0049	58.46
-2.5317	-9.043	58.46
-2.5313	-9.0966	58.47
-2.5309	-9.1502	58.47
-2.5405	-9.1661	58.44
-2.4941	-9.2092	58.41
-2.4683	-9.1975	58.42
-2.4167	-9.1932	58.42
-2.382	-9.1641	58.44
-2.3688	-9.1116	58.45
-2.3395	-9.0478	58.44
-2.387	-9.0135	58.43
-2.3705	-8.9929	58.41
-2.3668	-9.0429	58.39
-2.3359	-9.1143	58.41
-2.3645	-9.1941	58.44
-2.319	-9.3798	58.5
-2.2832	-9.4473	58.54
-2.2797	-9.4747	58.51
-2.3069	-9.5294	58.46
-2.3329	-9.5861	58.44
-2.389	-9.611	58.43
-2.4588	-9.6754	58.39
-2.49	-9.7002	58.35
-2.4634	-9.7673	58.37
-2.433	-9.7267	58.38
-2.3949	-9.6108	58.38
-2.3385	-9.5729	58.4
-2.3115	-9.4836	58.45
-2.3152	-9.386	58.48
-2.3247	-9.2917	58.47
-2.348	-9.1854	58.42
-2.3276	-9.1948	58.39
-2.3912	-9.1707	58.42
-2.3968	-9.1134	58.38
-2.4049	-9.1469	58.39
-2.442	-9.1637	58.44
-2.4028	-9.1887	58.45
-2.4237	-9.135	58.47
-2.4498	-9.1049	58.47
-2.4673	-9.0429	58.47
-2.5547	-8.9427	58.43
-2.5852	-8.8894	58.42
-2.6279	-8.8134	58.44
-2.7049	-8.8083	58.44
-2.7347	-8.7721	58.45
-2.7352	-8.7266	58.44
-2.7703	-8.6701	58.43
-2.7749	-8.6633	58.42
-2.8012	-8.6295	58.41
-2.7888	-8.6274	58.4
-2.8305	-8.6388	58.43
-2.8168	-8.6437	58.45
-2.8418	-8.6215	58.47
-2.7985	-8.589	58.48
-2.8642	-8.4909	58.46
-2.8491	-8.4822	58.41
-2.8633	-8.4317	58.38
-2.8673	-8.3756	58.39
-2.9003	-8.4299	58.42
-2.8558	-8.4328	58.46
-2.8275	-8.4009	58.53
-2.7763	-8.3703	58.53
-2.7434	-8.2615	58.5
-2.7482	-8.2829	58.49
-2.7303	-8.292	58.5
-2.7576	-8.2974	58.46
-2.7482	-8.2698	58.38
-2.7643	-8.2493	58.3
-2.7428	-8.2454	58.3
-2.7199	-8.2368	58.34
-2.6755	-8.2243	58.37
-2.6813	-8.1633	58.45
-2.6188	-8.0175	58.54
-2.6113	-7.8603	58.53
-2.6017	-7.6948	58.45
-2.5845	-7.5951	58.35
-2.5282	-7.5469	58.37
-2.5408	-7.5811	58.37
-2.5565	-7.7333	58.4
-2.5277	-7.8641	58.47
-2.4649	-7.9685	58.53
-2.4221	-8.0078	58.53
-2.4103	-8.0201	58.5
-2.459	-8.0137	58.45
-2.4036	-8.0036	58.44
-2.4374	-8.0607	58.45
-2.5005	-8.1345	58.48
-2.4964	-8.1231	58.47
-2.5223	-8.1748	58.46
-2.5451	-8.1405	58.43
-2.5279	-8.0815	58.44
-2.4766	-8.1455	58.42
-2.454	-8.1489	58.46
-2.3751	-8.005	58.53
-2.3637	-8.0226	58.48
-2.3569	-8.0453	58.42
-2.366	-8.1025	58.4
-2.3704	-8.1384	58.39
-2.3226	-8.2194	58.4
-2.3088	-8.3219	58.42
-2.3327	-8.4717	58.45
-2.3367	-8.5495	58.45
-2.3787	-8.6164	58.47
-2.4342	-8.753	58.46
-2.374	-8.8117	58.46
-2.4289	-8.9299	58.47
-2.4559	-9.0036	58.55
-2.4975	-9.0847	58.58
-2.564	-9.0465	58.52
-2.6333	-9.0266	58.38
-2.7737	-9.025	58.31
-2.804	-9.1322	58.29
-2.8346	-9.2482	58.37
-2.789	-9.2737	58.44
-2.8083	-9.2694	58.49
-2.8583	-9.2129	58.53
-2.9247	-9.1455	58.49
-2.9749	-9.1322	58.42
-3.0197	-9.2129	58.37
-3.0221	-9.2774	58.4
-3.0526	-9.4047	58.38
-3.0899	-9.4507	58.41
-3.0922	-9.5304	58.45
-3.1045	-9.5715	58.46
-3.0911	-9.57	58.47
-3.0615	-9.5754	58.46
-3.0339	-9.5573	58.5
-3.0348	-9.4858	58.49
-3.0323	-9.4133	58.45
-3.0853	-9.2888	58.43
-3.1459	-9.2193	58.42
-3.1842	-9.2103	58.43
-3.2374	-9.2568	58.48
-3.2752	-9.3559	58.49
-3.2915	-9.4747	58.5
-3.2788	-9.5382	58.49
-3.255	-9.6232	58.44
-3.2675	-9.6416	58.45
-3.3328	-9.6558	58.43
-3.3851	-9.6896	58.41
-3.3933	-9.7551	58.41
-3.4658	-9.8397	58.41
-3.5198	-9.9436	58.44
-3.5467	-10.0907	58.49
-3.5742	-10.1614	58.53
-3.6348	-10.1431	58.52
-3.6216	-10.1973	58.52
-3.716	-10.2952	58.51
-3.8327	-10.3757	58.49
-3.9609	-10.4133	58.42
-4.0959	-10.5201	58.38
-4.1727	-10.7457	58.37
-4.1839	-10.8628	58.39
-4.1807	-10.9326	58.37
-4.1975	-11.0099	58.37
-4.2195	-11.1246	58.42
-4.2676	-11.1892	58.47
-4.2966	-11.2334	58.48
-4.3706	-11.2361	58.47
-4.4696	-11.2243	58.4
-4.4994	-11.2628	58.4
-4.6095	-11.2582	58.42
-4.6755	-11.2276	58.46
-4.6974	-11.1972	58.46
-4.7403	-11.1422	58.46
-4.7666	-11.0219	58.46
-4.8557	-10.9158	58.42
-4.9071	-10.8488	58.42
-4.9801	-10.7585	58.43
-5.05	-10.6574	58.47
-5.1102	-10.5441	58.47
-5.1407	-10.3769	58.48
-5.181	-10.2239	58.46
-5.2166	-10.0738	58.46
-5.2728	-9.8672	58.46
-5.3194	-9.6942	58.47
-5.3523	-9.5158	58.45
-5.4341	-9.3519	58.45
-5.4785	-9.2253	58.44
-5.5416	-9.1053	58.41
-5.6202	-9.0366	58.4
-5.7173	-9.0061	58.42
-5.7543	-9.0159	58.48
-5.8128	-9.0414	58.55
-5.8034	-9.0322	58.56
-5.8364	-8.9784	58.52
-5.8831	-9.0232	58.48
-5.946	-9.044	58.5
-6.0262	-9.0794	58.46
-6.1655	-9.1037	58.4
-6.2517	-9.1506	58.39
-6.3295	-9.182	58.38
-6.3744	-9.2447	58.4
-6.3749	-9.2766	58.4
-6.3894	-9.2688	58.42
-6.4082	-9.2959	58.45
-6.4571	-9.3424	58.47
-6.5503	-9.3871	58.48
-6.5963	-9.3874	58.45
-6.6407	-9.4712	58.43
-6.6618	-9.6227	58.43
-6.7039	-9.6368	58.44
-6.7275	-9.77	58.45
-6.7289	-9.8671	58.48
-6.7145	-9.9428	58.49
-6.6734	-9.9937	58.51
-6.5958	-10.0142	58.55
-6.534	-9.9932	58.62
-6.4284	-9.9503	58.65
-6.3027	-9.8502	58.62
-6.2497	-9.736	58.52
-6.1366	-9.6573	58.4
-6.0596	-9.5589	58.32
-5.984	-9.5184	58.25
-5.9724	-9.5558	58.24
-6.078	-9.6812	58.25
-6.1406	-9.7567	58.31
-6.227	-9.9509	58.43
-6.3543	-10.1008	58.48
-6.4561	-10.1335	58.49
-6.6046	-10.2072	58.46
-6.7448	-10.2382	58.43
-6.8762	-10.2701	58.45
-6.9645	-10.4151	58.46
-7.0598	-10.6005	58.48
-7.1782	-10.7493	58.49
-7.2782	-10.8222	58.51
-7.3319	-10.9981	58.52
-7.3838	-11.1532	58.48
-7.5776	-11.2416	58.43
-7.6672	-11.4082	58.43
-7.6769	-11.5748	58.45
-7.6903	-11.6859	58.48
-7.691	-11.6753	58.47
-7.6814	-11.6063	58.45
-7.7291	-11.4651	58.41
-7.8487	-11.3474	58.35
-7.9141	-11.3273	58.31
-7.9871	-11.4049	58.31
-8.1388	-11.5692	58.36
-8.268	-11.7362	58.42
-8.4614	-11.922	58.47
-8.5394	-12.0725	58.49
-8.6696	-12.2182	58.48
-8.8389	-12.3469	58.43
-9.0722	-12.4648	58.42
-9.2377	-12.6229	58.45
-9.4702	-12.6559	58.53
-9.6897	-12.7048	58.55
-9.9274	-12.6967	58.56
-10.1271	-12.5557	58.47
-10.3241	-12.3045	58.33
-10.4338	-12.0096	58.14
-10.5547	-11.7611	58.07
-10.7036	-11.7844	58.11
-10.8891	-11.9154	58.25
-11.1061	-11.9928	58.4
-11.2335	-12.0722	58.67
-11.4301	-12.3016	58.73
-11.6791	-12.3797	58.7
-11.9097	-12.5811	58.65
-12.1217	-12.6246	58.51
-12.3813	-12.6914	58.35
-12.5762	-12.8522	58.31
-12.6881	-13.0752	58.41
-12.8135	-13.3225	58.48
-12.958	-13.6192	58.5
-13.1024	-13.8879	58.54
-13.2376	-14.1455	58.55
-13.4194	-14.3571	58.52
-13.5277	-14.3965	58.51
-13.6142	-14.3898	58.49
-13.6764	-14.737	58.4
-13.7119	-15.0906	58.35
-13.7663	-15.2434	58.29
-13.8309	-15.4822	58.27
-13.9549	-15.8986	58.27
-14.0866	-16.1711	58.31
-14.2829	-16.3828	58.31
-14.4778	-16.6477	58.32
-14.6912	-16.9452	58.32
-14.8875	-17.1464	58.3
-15.0645	-17.2681	58.28
-15.1994	-17.3579	58.29
-15.3847	-17.3835	58.31
-15.5215	-17.5047	58.34
-15.6683	-17.688	58.4
-15.9174	-18.0384	58.44
-15.998	-18.1788	58.54
-16.1479	-18.2247	58.6
-16.2438	-18.4348	58.61
-16.3632	-18.6172	58.59
-16.5251	-18.6309	58.47
-16.5979	-18.6818	58.39
-16.5963	-18.9099	58.39
-16.6074	-19.0177	58.45
-16.5767	-19.1634	58.42
-16.5935	-19.2704	58.38
-16.5657	-19.412	58.34
-16.5387	-19.5016	58.33
-16.603	-19.6779	58.31
-16.741	-19.6311	58.36
-16.6812	-19.8802	58.32
-16.7116	-20.0847	58.35
-16.776	-20.2703	58.36
-16.7622	-20.4045	58.38
-16.8154	-20.5633	58.4
-16.8511	-20.7282	58.44
-16.9178	-20.9032	58.46
-16.9602	-20.9992	58.38
-17.0374	-21.0058	58.31
-17.0545	-21.1388	58.26
-17.0495	-21.3436	58.28
-17.0155	-21.4999	58.32
-16.9898	-21.6187	58.38
-16.968	-21.7923	58.39
-17.0565	-21.9786	58.38
-17.0841	-22.0214	58.36
-17.0694	-22.0794	58.35
-16.9687	-22.01	58.4
-16.9539	-21.9832	58.35
-16.9761	-21.9232	58.33
-16.9053	-21.8351	58.34
-16.813	-21.7978	58.35
-16.718	-21.7002	58.35
-16.6286	-21.5969	58.38
-16.5498	-21.4342	58.43
-16.5014	-21.2554	58.42
-16.4942	-21.0584	58.42
-16.5229	-20.9037	58.4
-16.5471	-20.6183	58.39
-16.5929	-20.4295	58.35
-16.5766	-20.1679	58.37
-16.5097	-19.9741	58.38
-16.5001	-19.8793	58.39
-16.4414	-19.7346	58.37
-16.4059	-19.6059	58.36
-16.4197	-19.4041	58.36
-16.4137	-19.2862	58.35
-16.3389	-19.173	58.39
-16.2368	-18.9279	58.41
-16.1593	-18.6486	58.4
-16.047	-18.3008	58.35
-15.9776	-18.0811	58.38
-15.9056	-17.8868	58.46
-15.7462	-17.5901	58.48
-15.6168	-17.319	58.39
-15.5083	-17.0475	58.28
-15.3258	-16.8569	58.26
-15.1539	-16.6981	58.26
-14.9984	-16.5638	58.3
-14.7785	-16.4438	58.37
-14.5727	-16.3404	58.44
-14.3674	-16.2372	58.44
-14.1792	-16.0433	58.39
-14.0154	-15.9628	58.3
-13.7896	-15.9109	58.31
-13.6515	-15.9295	58.33
-13.4732	-15.9543	58.36
-13.197	-15.9674	58.41
-12.9981	-15.924	58.41
-12.7141	-15.9605	58.36
-12.4464	-16.0168	58.34
-12.2321	-16.0149	58.34
-11.9698	-16.0554	58.34
-11.7743	-16.1024	58.37
-11.648	-16.138	58.36
-11.4905	-16.1002	58.33
-11.361	-16.1674	58.28
-11.2451	-16.177	58.23
-11.0946	-16.2619	58.26
-10.9962	-16.4277	58.32
-10.8554	-16.6196	58.43
-10.7535	-16.7032	58.49
-10.648	-16.7891	58.51
-10.5939	-17.0307	58.52
-10.4183	-17.1079	58.59
-10.2335	-17.0877	58.57
-10.0663	-17.1928	58.52
-9.8368	-17.1622	58.51
-9.7288	-17.0441	58.44
-9.6548	-16.8739	58.31
-9.4541	-16.67	58.25
-9.2018	-16.5059	58.27
-8.9272	-16.3361	58.33
-8.6735	-16.1925	58.34
-8.4268	-15.9367	58.33
-8.1671	-15.7437	58.31
-7.9742	-15.5438	58.25
-7.7994	-15.24	58.18
-7.6133	-14.9657	58.16
-7.3814	-14.7624	58.23
-7.1824	-14.5932	58.36
-6.9928	-14.4183	58.44
-6.8326	-14.1955	58.51
-6.6173	-13.9249	58.53
-6.3876	-13.6627	58.56
-6.1224	-13.3602	58.57
-5.907	-13.1378	58.55
-5.7139	-12.7864	58.57
-5.5403	-12.5131	58.52
-5.3409	-12.222	58.51
-5.0576	-11.8927	58.48
-4.7492	-11.5938	58.49
-4.542	-11.4189	58.52
-4.291	-11.4089	58.62
-4.1149	-11.5238	58.7
-3.8441	-11.4772	58.58
-3.5747	-11.3525	58.43
-3.2001	-11.0679	58.3
-2.7079	-10.7212	58.17
-2.2541	-10.4028	58.11
-1.8194	-10.148	58.11
-1.4164	-9.9651	58.27
-1.128	-9.8169	58.33
-0.88	-9.5502	58.31
-0.6795	-9.2074	58.24
-0.4266	-8.9661	58.28
-0.1742	-8.7962	58.42
0.1028	-8.6663	58.56
0.2594	-8.4441	58.64
0.5484	-8.1295	58.66
0.8297	-7.7003	58.62
1.0736	-7.2885	58.55
1.3781	-6.826	58.47
1.6837	-6.5209	58.41
2.025	-6.2454	58.43
2.3868	-5.9884	58.47
2.846	-5.622	58.43
3.3148	-5.4166	58.47
3.6931	-5.3188	58.51
4.0743	-5.0858	58.5
4.5174	-4.8311	58.42
4.9194	-4.4644	58.37
5.3568	-4.1918	58.36
5.7415	-3.9158	58.41
6.1361	-3.5814	58.48
6.4261	-3.3841	58.59
6.5573	-3.055	58.81
6.5645	-2.7775	59.02
6.733	-2.3814	58.95
7.2071	-1.9186	58.63
7.5771	-1.56	58.48
8.0006	-1.2847	58.39
8.5188	-1.1057	58.36
9.2478	-0.9588	58.37
9.9415	-0.9167	58.35
10.4694	-0.6948	58.3
10.9328	-0.3436	58.21
11.3434	0.2069	58.2
11.7148	0.5625	58.2
12.0468	0.9406	58.26
12.4556	1.333	58.31
12.9095	1.7475	58.36
13.3007	2.0207	58.45
13.75	2.2702	58.52
14.1062	2.5249	58.56
14.4663	2.5257	58.58
14.9166	2.4014	58.61
15.4477	2.2874	58.65
15.957	2.2217	58.67
16.3191	2.1606	58.69
16.6996	2.1969	58.69
17.1324	2.1874	58.67
17.5156	2.1604	58.62
17.8704	2.2157	58.55
18.1634	2.3067	58.47
18.492	2.342	58.43
18.7858	2.4163	58.38
18.9652	2.4871	58.34
19.1287	2.5861	58.29
19.2578	2.748	58.3
19.2944	2.8858	58.39
19.2583	2.978	58.47
19.1547	3.1341	58.52
19.0432	3.2812	58.54
19.1787	3.6539	58.56
19.3745	3.9963	58.52
19.5322	4.2474	58.47
19.599	4.4482	58.48
19.6938	4.5104	58.51
19.8157	4.4504	58.57
19.9223	4.4083	58.64
19.9959	4.5076	58.65
20.1148	4.6326	58.63
20.2459	4.6579	58.6
20.4302	4.7005	58.58
20.4725	4.7948	58.52
20.4054	4.8289	58.49
20.3175	4.7607	58.52
20.395	4.6972	58.54
20.2772	4.4916	58.59
20.1145	4.2854	58.62
19.9596	4.0066	58.59
19.8002	3.7653	58.52
19.5743	3.5662	58.46
19.3844	3.2938	58.38
19.1846	2.9032	58.31
19.0681	2.4464	58.29
19.1014	1.9931	58.34
19.1079	1.5595	58.4
19.0534	1.2124	58.47
19.0314	0.9711	58.51
18.8395	0.8917	58.48
18.636	0.8484	58.41
18.4225	0.8346	58.39
18.238	0.8467	58.42
18.1402	1.1118	58.52
18.0205	1.1621	58.55
17.8595	1.177	58.6
17.6683	1.2187	58.66
17.4381	1.3651	58.6
17.2312	1.6449	58.5
17.1816	1.7659	58.4
17.2042	1.9153	58.35
17.1458	1.9658	58.36
17.1382	2.021	58.42
17.0938	2.2513	58.55
17.219	2.2211	58.52
17.3218	2.2064	58.49
17.4495	2.2611	58.47
17.6618	2.2058	58.46
17.8455	2.1225	58.48
17.8875	2.0239	58.51
17.9461	1.8916	58.52
18.0798	1.6838	58.56
18.0689	1.4833	58.54
18.1912	1.2006	58.52
18.3058	0.8505	58.56
18.4206	0.296	58.58
18.5953	-0.2312	58.57
18.7159	-0.6729	58.55
18.845	-1.1113	58.52
19.0082	-1.6242	58.47
19.1157	-2.1434	58.5
19.2191	-2.5615	58.53
19.3316	-2.9236	58.49
19.4827	-3.1912	58.42
19.6284	-3.4616	58.3
19.5988	-3.6381	58.26
19.5944	-3.78	58.3
19.5898	-3.8916	58.39
19.5448	-4.0063	58.48
19.5217	-4.1225	58.61
19.5754	-4.1984	58.71
19.5293	-4.2146	58.76
19.4017	-4.3549	58.78
19.4143	-4.3481	58.58
19.3982	-4.2305	58.41
19.4212	-4.2013	58.32
19.4073	-4.1886	58.33
19.3634	-4.141	58.41
19.3037	-4.1014	58.49
19.2639	-3.9542	58.55
19.2151	-3.748	58.57
19.106	-3.4543	58.54
19.2197	-2.9973	58.57
19.1067	-2.786	58.51
19.0743	-2.4685	58.5
19.0254	-2.309	58.52
18.8865	-2.3041	58.52
18.7831	-2.2253	58.55
18.6059	-2.1241	58.53
18.359	-2.0381	58.49
18.1588	-2.0479	58.52
18.0122	-2.0892	58.53
17.9151	-2.0297	58.57
17.6714	-1.9058	58.5
17.4548	-1.882	58.46
17.3245	-1.8547	58.43
17.1964	-1.8629	58.37
17.1583	-1.7894	58.34
17.0973	-1.7031	58.37
17.0801	-1.7364	58.45
17.048	-1.7691	58.56
17.0152	-1.6524	58.58
17.0663	-1.5302	58.5
17.2233	-1.4121	58.41
17.3537	-1.3938	58.39
17.4028	-1.3042	58.46
17.3842	-1.2455	58.5
17.3142	-1.1713	58.52
17.2499	-1.2249	58.55
17.1709	-1.1776	58.58
16.9824	-1.1113	58.5
16.8037	-1.0755	58.48
16.6172	-1.2291	58.5
16.456	-1.383	58.5
16.3245	-1.5684	58.48
16.172	-1.8703	58.45
16.0985	-1.9931	58.48
15.89	-2.0884	58.5
15.6827	-2.114	58.5
15.522	-2.198	58.51
15.4475	-2.3139	58.5
15.2936	-2.3203	58.52
15.1703	-2.3308	58.53
15.1317	-2.336	58.61
15.086	-2.3784	58.61
15.0212	-2.3475	58.59
14.9416	-2.4723	58.54
14.8648	-2.4879	58.52
14.7667	-2.3658	58.44
14.5834	-2.1839	58.38
14.3591	-2.1901	58.38
14.2038	-2.1611	58.42
14.0228	-2.1151	58.51
13.7717	-2.0431	58.54
13.628	-1.902	58.58
13.4565	-1.7933	58.54
13.2196	-1.6191	58.45
12.9545	-1.3664	58.37
12.7351	-1.2295	58.33
12.5503	-1.2088	58.35
12.4714	-1.1535	58.4
12.393	-1.1373	58.42
12.2999	-1.1171	58.45
12.1767	-1.0542	58.47
11.9325	-0.9636	58.46
11.702	-0.8575	58.46
11.3974	-0.8322	58.5
11.1127	-0.8807	58.51
10.8531	-0.8907	58.52
10.6052	-0.9393	58.54
10.3239	-0.9915	58.58
10.0322	-0.9355	58.59
9.6711	-0.8287	58.62
9.3346	-0.7068	58.63
9.0021	-0.6738	58.63
8.623	-0.625	58.62
8.3297	-0.4994	58.57
7.9679	-0.3808	58.53
7.5762	-0.4169	58.48
7.1694	-0.6003	58.45
6.7686	-0.6637	58.43
6.3403	-0.696	58.39
5.9078	-0.9028	58.39
5.5666	-1.1139	58.42
5.1703	-1.3554	58.44
4.8436	-1.6825	58.46
4.526	-2.0083	58.53
4.1238	-2.3422	58.55
3.7222	-2.6415	58.55
3.3755	-3.0871	58.58
3.0823	-3.4768	58.64
2.781	-3.8543	58.62
2.3655	-4.2061	58.58
2.0983	-4.5309	58.56
1.8348	-4.6633	58.52
1.6188	-4.7167	58.46
1.3002	-4.7293	58.36
0.9836	-4.8116	58.33
0.7692	-5.0189	58.34
0.5122	-5.1846	58.34
0.2161	-5.2462	58.32
0.0574	-5.3865	58.35
-0.1004	-5.7437	58.38
-0.2885	-6.0308	58.5
-0.4209	-6.147	58.53
-0.6519	-6.2541	58.49
-0.9343	-6.4016	58.47
-1.0796	-6.5524	58.46
-1.2932	-6.7131	58.47
-1.4513	-6.8037	58.48
-1.6014	-6.9026	58.45
-1.792	-6.8986	58.37
-2.004	-6.8209	58.32
-2.228	-6.8372	58.3
-2.5625	-7.1313	58.3
-2.8546	-7.6467	58.36
-3.017	-7.8117	58.46
-3.1081	-7.7825	58.53
-3.2431	-7.968	58.56
-3.3013	-8.1701	58.58
-3.4578	-8.5671	58.58
-3.7775	-8.7769	58.59
-4.0343	-8.9824	58.58
-4.3222	-9.2741	58.61
-4.6321	-9.4425	58.63
-4.9525	-9.4789	58.63
-5.293	-9.6179	58.64
-5.6659	-9.8314	58.62
-6.0428	-10.1099	58.56
-6.2969	-10.2349	58.49
-6.5705	-10.2585	58.46
-6.8158	-10.2559	58.37
-7.0792	-10.2797	58.36
-7.4009	-10.3243	58.29
-7.6999	-10.3646	58.27
-7.9861	-10.4092	58.32
-8.2936	-10.5454	58.33
-8.5521	-10.6835	58.35
-8.8477	-10.8616	58.32
-9.0128	-11.059	58.36
-9.1862	-11.2107	58.38
-9.3571	-11.3607	58.38
-9.4736	-11.4906	58.43
-9.5635	-11.6286	58.45
-9.5931	-11.7396	58.48
-9.6525	-11.8592	58.48
-9.7901	-11.9665	58.5
-9.9156	-12.141	58.52
-10.0347	-12.2924	58.49
-10.0621	-12.4319	58.45
-10.136	-12.4819	58.47
-10.1821	-12.4739	58.45
-10.1566	-12.4861	58.45
-10.1121	-12.5223	58.41
-10.1471	-12.5595	58.38
-10.2139	-12.5801	58.39
-10.3626	-12.702	58.39
-10.4749	-12.7749	58.41
-10.6418	-12.833	58.46
-10.7513	-12.9182	58.5
-10.9139	-12.8845	58.52
-11.0442	-12.9209	58.51
-11.1289	-12.8658	58.49
-11.3369	-12.8914	58.46
-11.4481	-13.0092	58.41
-11.5646	-13.1971	58.47
-11.6072	-13.3813	58.51
-11.673	-13.4449	58.51
-11.7373	-13.5313	58.48
-11.7583	-13.5851	58.48
-11.7811	-13.6276	58.43
-11.827	-13.5745	58.37
-11.8487	-13.523	58.31
-11.914	-13.5079	58.3
-12	-13.4489	58.3
-12.1096	-13.4934	58.29
-12.2119	-13.5243	58.36
-12.2357	-13.6519	58.43
-12.2888	-13.7139	58.46
-12.3747	-13.8264	58.46
-12.45	-13.8831	58.45
-12.5802	-13.9237	58.42
-12.6101	-13.9313	58.42
-12.6808	-13.9689	58.39
-12.6625	-13.9085	58.42
-12.6729	-13.9369	58.43
-12.6369	-13.9236	58.44
-12.5357	-13.8396	58.45
-12.4164	-13.7603	58.43
-12.3056	-13.6654	58.4
-12.1498	-13.5791	58.41
-11.9521	-13.4982	58.41
-11.7581	-13.435	58.44
-11.607	-13.4048	58.43
-11.3969	-13.4348	58.4
-11.1982	-13.3357	58.36
-11.0042	-13.3672	58.37
-10.7882	-13.3397	58.37
-10.5818	-13.3547	58.4
-10.3005	-13.3266	58.47
-10.0931	-13.3435	58.5
-9.8368	-13.3383	58.5
-9.6618	-13.3113	58.47
-9.5134	-13.2718	58.46
-9.423	-13.3264	58.46
-9.3169	-13.321	58.45
-9.2162	-13.378	58.4
-9.1408	-13.4384	58.36
-9.0692	-13.5425	58.35
-8.9889	-13.5658	58.37
-8.8838	-13.6443	58.35
-8.7392	-13.7032	58.37
-8.6512	-13.6816	58.42
-8.571	-13.5798	58.44
-8.5526	-13.4911	58.42
-8.4843	-13.4367	58.39
-8.4215	-13.4171	58.41
-8.3753	-13.3769	58.43
-8.3667	-13.2792	58.44
-8.4119	-13.2836	58.45
-8.3808	-13.2626	58.46
-8.3444	-13.1844	58.45
-8.368	-13.1829	58.4
-8.375	-13.1061	58.41
-8.41	-13.1108	58.41
-8.4004	-13.082	58.42
-8.3911	-13.0429	58.45
-8.3982	-13.0825	58.43
-8.3572	-13.0944	58.45
-8.3352	-13.1093	58.45
-8.373	-13.0844	58.46
-8.3743	-13.1372	58.45
-8.3762	-13.1402	58.43
-8.4185	-13.0833	58.41
-8.4294	-13.129	58.36
-8.3744	-13.1198	58.38
-8.3988	-13.1458	58.43
-8.4215	-13.1994	58.45
-8.3841	-13.2072	58.5
-8.3414	-13.1853	58.53
-8.3035	-13.0766	58.5
-8.2688	-13.0049	58.47
-8.2261	-13.0445	58.47
-8.2191	-13.0752	58.49
-8.2095	-13.0651	58.46
-8.2362	-13.0951	58.36
-8.2512	-13.2893	58.31
-8.2857	-13.5553	58.3
-8.2978	-13.7931	58.33
-8.3496	-14.0873	58.38
-8.4108	-14.3477	58.46
-8.5006	-14.5386	58.52
-8.5369	-14.5536	58.5
-8.6351	-14.4969	58.45
-8.6766	-14.5598	58.39
-8.725	-14.5809	58.38
-8.7418	-14.5567	58.39
-8.7542	-14.5174	58.42
-8.7332	-14.4251	58.45
-8.7058	-14.414	58.43
-8.6917	-14.2676	58.45
-8.6081	-14.1274	58.43
-8.5842	-13.9199	58.43
-8.5495	-13.7282	58.44
-8.4973	-13.5829	58.45
-8.4727	-13.4561	58.44
-8.4531	-13.3265	58.43
-8.3962	-13.1806	58.44
-8.3486	-13.0945	58.45
-8.3302	-12.9716	58.46
-8.3367	-12.8502	58.45
-8.286	-12.761	58.41
-8.2313	-12.7397	58.41
-8.1881	-12.7434	58.41
-8.2005	-12.7426	58.41
-8.2363	-12.8862	58.43
-8.2338	-13.043	58.48
-8.2921	-13.2193	58.48
-8.3118	-13.3677	58.46
-8.3687	-13.5136	58.45
-8.4096	-13.7293	58.49
-8.4251	-13.8712	58.53
-8.4741	-13.9664	58.45
-8.5636	-13.9043	58.36
-8.4903	-13.9305	58.3
-8.3995	-13.9733	58.3
-8.315	-13.985	58.35
-8.1674	-13.9919	58.46
-8.0933	-13.8815	58.54
-7.9801	-13.7542	58.56
-7.9213	-13.5768	58.49
-7.9024	-13.4558	58.41
-7.8245	-13.4119	58.38
-7.7789	-13.3956	58.37
-7.7204	-13.3716	58.39
-7.6514	-13.3911	58.42
-7.5857	-13.3618	58.44
-7.5381	-13.3614	58.44
-7.5529	-13.2984	58.46
-7.5568	-13.2548	58.47
-7.5749	-13.2408	58.46
-7.5947	-13.1595	58.44
-7.6566	-13.174	58.42
-7.6871	-13.2294	58.42
-7.6975	-13.3147	58.44
-7.7447	-13.3495	58.43
-7.7706	-13.4162	58.43
-7.7761	-13.5042	58.42
-7.7776	-13.5107	58.41
-7.736	-13.5056	58.4
-7.672	-13.5222	58.43
-7.6881	-13.5634	58.47
-7.5782	-13.6253	58.52
-7.5096	-13.5864	58.56
-7.4914	-13.491	58.54
-7.4279	-13.3722	58.46
-7.391	-13.2546	58.42
-7.3902	-13.1554	58.43
-7.4082	-13.1413	58.42
-7.4836	-13.1257	58.4
-7.5851	-13.1185	58.41
-7.605	-13.1348	58.39
-7.6791	-13.152	58.38
-7.7819	-13.1975	58.35
-7.8482	-13.232	58.37
-7.9049	-13.2496	58.43
-7.987	-13.2824	58.49
-8.0861	-13.3099	58.48
-8.2256	-13.3324	58.46
-8.3555	-13.3484	58.42
-8.429	-13.3332	58.42
-8.5611	-13.2802	58.43
-8.6031	-13.1927	58.44
-8.6619	-13.124	58.45
-8.6667	-13.039	58.45
-8.6835	-12.9876	58.45
-8.6556	-12.9455	58.47
-8.652	-12.8725	58.46
-8.621	-12.7659	58.47
-8.5451	-12.6514	58.47
-8.5364	-12.646	58.44
-8.5329	-12.6004	58.43
-8.4805	-12.5784	58.41
-8.4866	-12.5551	58.43
-8.4619	-12.6479	58.45
-8.4884	-12.6646	58.44
-8.4314	-12.611	58.42
-8.3847	-12.5328	58.39
-8.3522	-12.4746	58.41
-8.3279	-12.5211	58.43
-8.2344	-12.5476	58.45
-8.1178	-12.6154	58.52
-8.0109	-12.593	58.52
-7.9316	-12.6156	58.47
-7.7687	-12.6745	58.44
-7.6645	-12.7359	58.48
-7.5906	-12.828	58.45
-7.5396	-12.9186	58.41
-7.5015	-13.072	58.36
-7.378	-13.2742	58.35
-7.2732	-13.44	58.35
-7.2394	-13.6169	58.38
-7.1382	-13.8161	58.39
-7.0603	-13.9072	58.47
-6.9815	-13.9748	58.49
-6.9511	-13.9556	58.45
-6.9496	-13.9666	58.39
-6.8803	-13.9501	58.39
-6.9132	-13.986	58.4
-6.8875	-13.9928	58.44
-6.8387	-13.9428	58.46
-6.8062	-13.8725	58.45
-6.7885	-13.8128	58.45
-6.7216	-13.7427	58.44
-6.6588	-13.6408	58.43
-6.5795	-13.6109	58.41
-6.5496	-13.6137	58.45
-6.5803	-13.6502	58.44
-6.5436	-13.6389	58.42
-6.5484	-13.7065	58.42
-6.4776	-13.7297	58.44
-6.4119	-13.817	58.45
-6.3722	-13.8423	58.45
-6.3684	-13.9373	58.45
-6.3137	-14.0652	58.43
-6.3434	-14.0782	58.39
-6.2825	-14.1353	58.4
-6.2815	-14.1526	58.41
-6.3086	-14.1965	58.43
-6.2607	-14.1615	58.49
-6.2106	-14.1665	58.51
-6.2492	-14.1037	58.52
-6.2668	-14.0404	58.47
-6.2514	-13.9546	58.46
-6.2553	-13.9812	58.46
inclinaison X	inclinaison Y
0.698	-0.3656
0.6315	-0.3324
0.7313	-0.2659
0.7977	-0.3656
0.7313	-0.3656
0.5983	-0.2659
0.6648	-0.2327
0.7313	-0.3324
0.7645	-0.2991
0.6648	-0.2991
0.6315	-0.3324
0.7977	-0.3324
0.698	-0.2991
0.6648	-0.2327
0.7645	-0.2991
0.7977	-0.3989
0.6648	-0.4986
0.5983	-0.3656
0.7313	-0.2659
0.7645	-0.2659
0.7313	-0.2659
0.6648	-0.3656
0.6315	-0.3989
0.7313	-0.2991
0.698	-0.2327
0.7313	-0.3656
0.6315	-0.3324
0.7313	-0.2659
0.7977	-0.3324
0.6315	-0.2327
0.6315	-0.2991
0.698	-0.3989
0.7645	-0.3324
0.7645	-0.1994
0.698	-0.3324
0.6648	-0.3324
0.6648	-0.3656
0.7313	-0.3656
0.7313	-0.3656
0.698	-0.2659
0.698	-0.3656
0.698	-0.3656
0.7645	-0.2659
0.698	-0.3324
0.6648	-0.3989
0.698	-0.3656
0.698	-0.2327
0.7645	-0.2991
0.698	-0.3656
0.698	-0.3656
0.698	-0.2991
0.7977	-0.3656
0.7313	-0.3324
0.6315	-0.2327
0.7313	-0.3656
0.7977	-0.3989
0.6648	-0.3656
0.6648	-0.3324
0.7313	-0.3989
0.7977	-0.3989
0.7313	-0.3656
0.6648	-0.1994
0.7313	-0.2991
0.7313	-0.4321
0.6315	-0.2991
0.6648	-0.3324
0.7645	-0.3656
0.831	-0.2659
0.7645	-0.2991
0.698	-0.3324
0.7313	-0.3989
0.7313	-0.3324
0.698	-0.1994
0.7645	-0.1994
0.698	-0.3324
0.6648	-0.3989
0.6648	-0.3656
0.698	-0.1662
0.7977	-0.3324
0.7313	-0.3656
0.5651	-0.2659
0.698	-0.2991
0.831	-0.2991
0.7645	-0.3324
0.6315	-0.3656
0.6648	-0.3656
0.7645	-0.2659
0.7645	-0.1994
0.6648	-0.3324
0.5983	-0.3656
0.6648	-0.3324
0.7645	-0.2659
0.7313	-0.2659
0.6648	-0.3324
0.7313	-0.3324
0.698	-0.3656
0.7645	-0.2659
0.7313	-0.2991
0.7313	-0.2991
0.698	-0.3656
0.6648	-0.3324
0.7645	-0.2659
0.698	-0.2327
0.698	-0.2659
0.698	-0.3989
0.6315	-0.2659
0.6648	-0.3324
0.7977	-0.3656
0.6315	-0.2659
0.6648	-0.3324
0.6648	-0.2991
0.7313	-0.2991
0.6648	-0.3656
0.698	-0.2659
0.698	-0.2659
0.7313	-0.3989
0.698	-0.3656
0.6315	-0.3324
0.698	-0.2327
0.7645	-0.3656
0.7313	-0.3656
0.698	-0.3324
0.698	-0.2327
0.7313	-0.3656
0.698	-0.3324
0.6315	-0.2659
0.698	-0.2991
0.698	-0.2991
0.7313	-0.3656
0.698	-0.3324
0.6648	-0.3656
0.7645	-0.2327
0.7313	-0.3324
0.698	-0.3989
0.6315	-0.2327
0.6648	-0.2659
0.7977	-0.2659
0.7313	-0.4321
0.6315	-0.2991
0.698	-0.2659
0.831	-0.3656
0.698	-0.2991
0.6648	-0.1662
0.6648	-0.3656
0.698	-0.3989
0.7313	-0.2659
0.698	-0.2659
0.6648	-0.3656
0.7645	-0.3324
0.7313	-0.2991
0.698	-0.2991
0.6648	-0.2991
0.7313	-0.3656
0.6648	-0.3656
0.7313	-0.3324
0.6648	-0.2991
0.7645	-0.2659
0.7645	-0.3656
0.7645	-0.2327
0.8642	-0.1994
0.698	-0.2327
0.7313	-0.2991
0.8975	-0.3989
0.7977	-0.133
0.9307	-0.1662
0.831	-0.2327
0.831	-0.1994
0.9639	-0.0997
0.8975	-0.0997
0.7977	-0.0997
0.9307	-0.0665
0.9972	-0.0997
0.9972	0
0.9972	-0.0332
1.0304	0.0665
0.9972	0.0997
1.0969	0.0332
1.0304	0.0665
1.0637	0
1.0637	-0.0332
1.0969	0.0665
1.0969	0.133
1.0969	0.0997
1.0637	0.0332
1.0304	0
1.1302	0.0665
1.0969	0.0332
1.0304	0.0332
0.9972	0.0665
0.9972	0
0.9972	-0.0332
0.9639	0.0332
0.9639	0.0665
1.0304	-0.0332
0.9639	0.0332
0.8975	-0.0665
0.7977	-0.0997
0.7645	-0.2327
0.8642	-0.1662
0.8642	-0.1662
0.6315	-0.1994
0.6648	-0.2991
0.6315	-0.2991
0.6648	-0.3656
0.3989	-0.2991
0.2991	-0.5318
0.3656	-0.4321
0.2327	-0.3989
0.1662	-0.5651
0.0665	-0.4653
-0.133	-0.4986
-0.0665	-0.3656
0.0332	-0.4321
0.1662	-0.3989
0.0997	-0.4986
-0.2659	-0.7313
-0.2327	-0.698
-0.0665	-0.3324
0.1662	-0.2659
0.1662	-0.2327
0.133	-0.3324
-0.0665	-0.4986
-0.133	-0.7645
-0.1662	-0.7645
-0.0332	-0.5318
-0.0997	-0.1662
0	0
0.133	0.0332
0.0332	-0.2991
-0.1662	-0.698
-0.2327	-0.6648
-0.133	-0.4653
-0.0332	-0.2991
-0.0665	-0.2327
-0.0665	-0.4653
-0.133	-0.5318
0.0665	-0.4986
0.0665	-0.2659
0.133	-0.2327
0.1662	-0.3989
0.133	-0.4653
0.133	-0.5318
0.1994	-0.4321
0.2659	-0.4321
0.3989	-0.4653
0.4986	-0.4321
0.5318	-0.1994
0.5318	-0.1662
0.4986	-0.3656
0.5318	-0.3656
0.6648	-0.3989
0.5318	-0.2991
0.6315	-0.3324
0.831	-0.2659
0.8642	-0.2327
0.8642	-0.1662
0.9307	-0.1994
0.831	-0.1994
0.7645	-0.2327
0.7645	-0.0997
0.8975	-0.1662
0.9639	-0.133
0.9972	-0.0997
0.8975	-0.1662
0.8975	-0.1994
0.9639	-0.1994
1.0304	-0.0332
0.9307	-0.0665
0.8975	-0.133
0.831	-0.2327
0.831	-0.0665
0.9639	-0.0997
0.9639	-0.0997
0.8642	-0.1662
0.8642	-0.1662
0.9307	-0.0665
1.0304	-0.1662
0.8975	-0.2327
0.8642	-0.0997
0.9972	-0.0665
0.9639	-0.0665
0.9639	-0.133
0.8642	-0.2991
0.8975	-0.2659
0.9972	-0.0997
0.9972	0
0.9307	-0.0665
0.9307	-0.1994
0.7977	-0.2327
0.8975	-0.133
1.0304	-0.0332
0.9307	-0.0997
0.8642	-0.1994
0.9307	-0.2327
1.0304	-0.133
0.9972	-0.0332
0.9639	-0.133
0.8642	-0.1662
0.9639	-0.1994
0.9307	-0.1994
0.9307	-0.0665
0.9307	-0.0997
0.9307	-0.2327
0.9307	-0.2327
0.9307	-0.1662
0.8975	-0.0332
