# Supplementary material for: Postural Control Can Be Well Maintained by Healthy, Young Adults in Difficult Visual Task, Even in Sway-Referenced Dynamic Conditions
Source: PLoS One. 2016 Oct 13;11(10):e0164400. doi: 10.1371/journal.pone.0164400 (PMC5063355; doi:10.1371/journal.pone.0164400)
Supplement: S2 File — (ZIP) [file pone.0164400.s002.zip › DATA_FRAMIRAL/S03B_FREE_MOBILE_I6.xls]

## Sheet: S03_MTT_2015042211
gravite X	gravite Y	Poids
-2.7448	-15.0864	58.53
-3.0577	-15.0227	58.44
-3.3221	-14.9875	58.38
-3.4891	-15.1743	58.38
-3.6021	-15.2823	58.42
-3.7843	-15.2902	58.46
-4.069	-15.3214	58.5
-4.2503	-15.2693	58.55
-4.2807	-15.3072	58.48
-4.3899	-15.35	58.38
-4.4866	-15.3737	58.35
-4.6007	-15.5196	58.37
-4.6117	-15.7331	58.44
-4.5847	-15.9647	58.45
-4.5483	-16.0282	58.41
-4.558	-16.1075	58.39
-4.5446	-16.263	58.39
-4.4272	-16.4274	58.4
-4.4071	-16.6206	58.43
-4.3534	-16.8089	58.45
-4.3592	-16.9806	58.42
-4.3115	-17.1329	58.42
-4.2033	-17.1528	58.43
-4.0994	-17.0309	58.39
-3.9861	-16.9411	58.35
-3.7746	-16.8465	58.37
-3.6159	-16.8657	58.45
-3.5036	-16.7869	58.47
-3.3707	-16.6925	58.48
-3.3094	-16.6784	58.42
-3.2148	-16.7649	58.41
-3.2327	-16.8927	58.39
-3.1684	-17.0008	58.38
-3.1805	-17.1353	58.38
-3.205	-17.3339	58.39
-3.2128	-17.4882	58.4
-3.1905	-17.6383	58.4
-3.1709	-17.8374	58.44
-3.1643	-18.089	58.46
-3.1333	-18.2423	58.47
-3.1291	-18.5689	58.44
-3.1331	-18.8816	58.42
-3.1626	-19.2008	58.4
-3.2225	-19.5025	58.38
-3.2214	-19.746	58.38
-3.2204	-19.9862	58.39
-3.218	-20.2049	58.42
-3.1986	-20.3838	58.45
-3.2273	-20.4976	58.47
-3.2017	-20.531	58.46
-3.2763	-20.6109	58.42
-3.3711	-20.6126	58.41
-3.4657	-20.633	58.41
-3.599	-20.5229	58.41
-3.755	-20.3481	58.4
-3.8271	-20.2683	58.34
-3.8651	-20.2921	58.35
-3.8491	-20.2871	58.33
-3.8514	-20.2676	58.37
-3.8809	-20.2881	58.38
-3.8621	-20.1751	58.41
-3.9303	-20.0807	58.43
-4.0307	-20.0662	58.4
-4.0623	-20.019	58.38
-4.1281	-19.9229	58.36
-4.2526	-19.8226	58.37
-4.3814	-19.7026	58.38
-4.5146	-19.5836	58.38
-4.6437	-19.3986	58.39
-4.7723	-19.2665	58.4
-4.8011	-19.1109	58.42
-4.8108	-18.9103	58.42
-4.886	-18.7577	58.4
-4.9366	-18.5698	58.36
-4.8696	-18.4235	58.35
-4.8812	-18.2132	58.38
-4.8575	-18.1488	58.41
-4.8017	-18.0136	58.47
-4.7728	-17.9432	58.46
-4.664	-17.896	58.43
-4.6051	-17.8697	58.41
-4.6143	-17.8684	58.41
-4.5875	-17.947	58.42
-4.5137	-18.0159	58.48
-4.4593	-18.0466	58.53
-4.4066	-17.9814	58.49
-4.3644	-17.8935	58.42
-4.3553	-17.8124	58.43
-4.3918	-17.719	58.4
-4.4271	-17.6664	58.33
-4.4072	-17.6462	58.31
-4.3639	-17.7009	58.37
-4.3342	-17.7706	58.43
-4.2913	-17.7709	58.43
-4.3115	-17.836	58.44
-4.2853	-17.8617	58.45
-4.2291	-17.8523	58.45
-4.206	-17.9078	58.41
-4.2301	-18.0192	58.36
-4.144	-18.1058	58.36
-4.0823	-18.2013	58.38
-4.0392	-18.2049	58.38
-3.961	-18.1529	58.4
-3.8954	-18.0722	58.43
-3.832	-17.9073	58.42
-3.7306	-17.7579	58.4
-3.6717	-17.6457	58.39
-3.6193	-17.5024	58.42
-3.6021	-17.3871	58.43
-3.5609	-17.282	58.4
-3.5262	-17.1254	58.42
-3.4533	-17.039	58.43
-3.462	-16.9324	58.43
-3.3946	-16.9199	58.41
-3.4002	-16.8838	58.39
-3.4126	-16.9686	58.39
-3.4119	-16.9922	58.4
-3.4914	-17.0358	58.44
-3.5107	-17.0436	58.48
-3.5663	-17.0905	58.48
-3.528	-17.0884	58.47
-3.5074	-17.1484	58.45
-3.5495	-17.2903	58.46
-3.5607	-17.3207	58.48
-3.6211	-17.3454	58.4
-3.7028	-17.3844	58.31
-3.7513	-17.4099	58.29
-3.7104	-17.4266	58.33
-3.7289	-17.4543	58.38
-3.688	-17.4469	58.42
-3.6375	-17.4334	58.48
-3.6241	-17.3394	58.5
-3.6192	-17.2562	58.44
-3.6114	-17.1127	58.36
-3.6231	-17.1265	58.38
-3.6477	-17.1358	58.4
-3.6214	-17.0066	58.42
-3.5729	-16.9243	58.45
-3.5229	-16.8534	58.42
-3.5422	-16.8133	58.39
-3.5568	-16.7153	58.36
-3.5647	-16.6563	58.38
-3.6445	-16.5989	58.42
-3.6954	-16.5638	58.43
-3.7629	-16.5422	58.45
-3.8099	-16.5804	58.45
-3.8588	-16.4976	58.43
-3.9083	-16.4407	58.39
-4.0397	-16.4082	58.35
-4.1243	-16.414	58.37
-4.2004	-16.4044	58.39
-4.2557	-16.3703	58.4
-4.3123	-16.3514	58.46
-4.3322	-16.3172	58.48
-4.3594	-16.2523	58.46
-4.4094	-16.2068	58.49
-4.4789	-16.1826	58.47
-4.5139	-16.1534	58.47
-4.5925	-16.0094	58.39
-4.697	-15.9078	58.32
-4.6803	-15.8426	58.32
-4.6671	-15.7627	58.33
-4.6867	-15.6925	58.36
-4.692	-15.594	58.41
-4.6962	-15.5864	58.47
-4.6819	-15.546	58.49
-4.7144	-15.4955	58.46
-4.8354	-15.4774	58.39
-4.8841	-15.4781	58.37
-4.8991	-15.4774	58.34
-4.8964	-15.5784	58.37
-4.8846	-15.6776	58.41
-4.8658	-15.7547	58.43
-4.8366	-15.7971	58.41
-4.7891	-15.824	58.41
-4.7505	-15.832	58.42
-4.6668	-15.6476	58.46
-4.641	-15.5809	58.46
-4.6296	-15.4877	58.44
-4.6465	-15.5064	58.45
-4.6078	-15.5298	58.45
-4.6398	-15.529	58.42
-4.6457	-15.5507	58.4
-4.6404	-15.5428	58.41
-4.6395	-15.5633	58.42
-4.6111	-15.6523	58.45
-4.5768	-15.6955	58.51
-4.5428	-15.7284	58.51
-4.5341	-15.7164	58.45
-4.4807	-15.761	58.41
-4.5065	-15.8673	58.4
-4.4909	-15.9003	58.44
-4.5793	-15.9965	58.4
-4.6193	-16.092	58.37
-4.6259	-16.167	58.4
-4.6047	-16.2351	58.39
-4.6134	-16.2316	58.39
-4.6285	-16.3345	58.35
-4.6218	-16.5065	58.38
-4.6414	-16.5702	58.4
-4.6829	-16.5882	58.42
-4.7436	-16.6688	58.4
-4.79	-16.7601	58.41
-4.7669	-16.7776	58.43
-4.7856	-16.8779	58.41
-4.7545	-16.9214	58.42
-4.7235	-17.02	58.43
-4.7709	-17.1702	58.41
-4.7819	-17.2852	58.43
-4.8169	-17.3111	58.42
-4.8189	-17.4637	58.45
-4.8391	-17.4705	58.46
-4.8969	-17.553	58.43
-4.9183	-17.6913	58.37
-4.9299	-17.7412	58.38
-4.9876	-17.901	58.41
-5.0565	-18.0191	58.45
-5.0945	-18.2291	58.45
-5.1163	-18.2817	58.44
-5.1334	-18.3096	58.39
-5.145	-18.3565	58.35
-5.1312	-18.4515	58.35
-5.1105	-18.4696	58.4
-5.0537	-18.5003	58.46
-4.9728	-18.376	58.51
-4.9537	-18.267	58.49
-4.9562	-18.1983	58.46
-4.9233	-18.129	58.45
-4.9035	-18.1399	58.43
-4.9192	-18.0445	58.39
-4.9412	-18.0357	58.33
-4.9149	-18.0183	58.34
-4.857	-17.8804	58.37
-4.8528	-17.7505	58.38
-4.8434	-17.6055	58.4
-4.8184	-17.4342	58.45
-4.7926	-17.3003	58.46
-4.7744	-17.1122	58.43
-4.7145	-17.004	58.37
-4.7153	-16.9871	58.36
-4.757	-16.9467	58.38
-4.7624	-16.9153	58.37
-4.7387	-16.8242	58.4
-4.7353	-16.7523	58.45
-4.6799	-16.6163	58.46
-4.6897	-16.5222	58.45
-4.6709	-16.4142	58.42
-4.672	-16.3476	58.4
-4.6693	-16.3026	58.38
-4.6808	-16.1946	58.41
-4.6746	-16.1366	58.44
-4.7133	-16.0462	58.44
-4.709	-15.8926	58.45
-4.6939	-15.7902	58.43
-4.6861	-15.6788	58.42
-4.6569	-15.6662	58.41
-4.6358	-15.5694	58.41
-4.5984	-15.5347	58.4
-4.6329	-15.4486	58.4
-4.6027	-15.405	58.4
-4.5884	-15.3801	58.43
-4.6049	-15.3816	58.44
-4.546	-15.4374	58.48
-4.5444	-15.4235	58.5
-4.5473	-15.4066	58.46
-4.5536	-15.418	58.43
-4.5413	-15.5066	58.42
-4.5426	-15.531	58.46
-4.5993	-15.6088	58.44
-4.6678	-15.6116	58.38
-4.6874	-15.6755	58.35
-4.6615	-15.8011	58.34
-4.6017	-15.9134	58.33
-4.5779	-15.9758	58.36
-4.5672	-16.0939	58.38
-4.5103	-16.2232	58.45
-4.5132	-16.3163	58.47
-4.4856	-16.3336	58.43
-4.4791	-16.4048	58.4
-4.4317	-16.4833	58.4
-4.4415	-16.5869	58.37
-4.3714	-16.6883	58.38
-4.3601	-16.8109	58.42
-4.3498	-16.8789	58.44
-4.2866	-17.0062	58.42
-4.3088	-17.1278	58.4
-4.2696	-17.1888	58.4
-4.286	-17.288	58.41
-4.2984	-17.4674	58.4
-4.3232	-17.5853	58.41
-4.3191	-17.7602	58.4
-4.3371	-17.9018	58.38
-4.358	-18.0967	58.37
-4.3597	-18.2591	58.4
-4.3628	-18.4156	58.41
-4.3406	-18.4676	58.42
-4.2936	-18.4965	58.41
-4.2617	-18.4645	58.38
-4.2471	-18.4532	58.34
-4.2203	-18.3852	58.36
-4.1623	-18.3552	58.4
-4.0876	-18.2482	58.43
-4.0297	-18.2182	58.47
-3.9249	-18.1381	58.5
-3.8584	-18.0424	58.47
-3.7935	-17.9241	58.42
-3.7537	-17.7583	58.38
-3.7385	-17.7383	58.42
-3.7304	-17.725	58.41
-3.7445	-17.6562	58.39
-3.7979	-17.6022	58.36
-3.7747	-17.6631	58.32
-3.813	-17.5341	58.33
-3.8349	-17.5282	58.32
-3.8833	-17.4445	58.38
-3.8927	-17.4273	58.44
-3.8779	-17.3151	58.48
-3.9424	-17.1938	58.42
-4.0089	-17.2198	58.38
-4.0542	-17.1709	58.41
-4.1338	-17.1098	58.38
-4.1552	-17.0778	58.38
-4.1372	-17.0465	58.4
-4.1442	-16.9802	58.43
-4.1271	-16.9253	58.43
-4.1289	-16.9056	58.4
-4.1245	-16.9013	58.41
-4.1725	-16.8335	58.4
-4.1591	-16.7482	58.41
-4.2093	-16.687	58.44
-4.2319	-16.6367	58.42
-4.2448	-16.5378	58.43
-4.2291	-16.5128	58.41
-4.26	-16.512	58.39
-4.2493	-16.5112	58.43
-4.2583	-16.5131	58.42
-4.2257	-16.5089	58.39
-4.2356	-16.4904	58.37
-4.1835	-16.5318	58.38
-4.2118	-16.5163	58.41
-4.18	-16.5682	58.43
-4.1312	-16.5772	58.46
-4.1225	-16.5686	58.46
-4.0299	-16.5494	58.43
-3.9949	-16.515	58.45
-4.0151	-16.6079	58.46
-4.0102	-16.6841	58.46
-4.0432	-16.7171	58.41
-4.0609	-16.7547	58.33
-4.0546	-16.8249	58.29
-4.0588	-16.9549	58.29
-4.0335	-17.0915	58.34
-4.0638	-17.199	58.4
-4.0602	-17.3601	58.44
-4.0731	-17.4069	58.51
-4.1066	-17.4787	58.45
-4.2189	-17.5167	58.37
-4.2681	-17.6008	58.4
-4.2903	-17.6829	58.38
-4.3588	-17.7805	58.38
-4.3685	-17.865	58.42
-4.3378	-17.9567	58.43
-4.3572	-18.0617	58.39
-4.345	-18.0528	58.38
-4.3524	-18.0552	58.4
-4.3554	-18.105	58.41
-4.4049	-18.1667	58.44
-4.4272	-18.2731	58.42
-4.4513	-18.3525	58.44
-4.5224	-18.3747	58.4
-4.5745	-18.4161	58.39
-4.619	-18.4189	58.37
-4.7005	-18.4414	58.37
-4.7334	-18.5262	58.38
-4.7441	-18.5836	58.41
-4.8362	-18.6999	58.43
-4.8329	-18.8673	58.47
-4.8611	-18.9541	58.49
-4.8507	-18.9211	58.46
-4.8323	-18.9025	58.42
-4.8362	-18.8771	58.43
-4.8865	-18.7931	58.44
-4.8947	-18.8094	58.39
-4.9616	-18.7482	58.36
-4.9729	-18.759	58.33
-4.9127	-18.7595	58.33
-4.8921	-18.6705	58.38
-4.8722	-18.5901	58.36
-4.7908	-18.5184	58.42
-4.7845	-18.4075	58.45
-4.8011	-18.3261	58.47
-4.8137	-18.2483	58.41
-4.8328	-18.1653	58.39
-4.8159	-18.1191	58.39
-4.7962	-18.142	58.37
-4.8096	-18.0812	58.36
-4.748	-18.0478	58.39
-4.7348	-18.0227	58.39
-4.7343	-17.9931	58.4
-4.7236	-17.9452	58.43
-4.6944	-17.8935	58.42
-4.6979	-17.8508	58.44
-4.6884	-17.8313	58.45
-4.7234	-17.8144	58.44
-4.7454	-17.714	58.44
-4.7733	-17.679	58.41
-4.7876	-17.5861	58.4
-4.7359	-17.4952	58.41
-4.7151	-17.4346	58.4
-4.6801	-17.3691	58.41
-4.6193	-17.2642	58.43
-4.5412	-17.2453	58.44
-4.4714	-17.1541	58.46
-4.4149	-17.0604	58.48
-4.3948	-16.9006	58.47
-4.3767	-16.8517	58.43
-4.3472	-16.7637	58.42
-4.3597	-16.7265	58.43
-4.4299	-16.6339	58.41
-4.4322	-16.5764	58.38
-4.416	-16.5408	58.37
-4.3647	-16.4827	58.37
-4.3096	-16.431	58.36
-4.3187	-16.2711	58.36
-4.3035	-16.1751	58.4
-4.3527	-16.071	58.44
-4.3796	-16.0161	58.43
-4.3248	-15.9301	58.42
-4.3336	-15.9266	58.42
-4.304	-15.9484	58.41
-4.2789	-15.9591	58.4
-4.2947	-16.0325	58.42
-4.272	-16.0984	58.43
-4.2246	-16.1922	58.43
-4.2284	-16.2771	58.43
-4.2587	-16.4239	58.42
-4.2404	-16.506	58.43
-4.2177	-16.6663	58.44
-4.2947	-16.7361	58.44
-4.3086	-16.8508	58.42
-4.2923	-16.9373	58.4
-4.3294	-16.9543	58.42
-4.3468	-17.042	58.41
-4.3504	-17.039	58.42
-4.3712	-17.0876	58.43
-4.3455	-17.1273	58.43
-4.3841	-17.2018	58.42
-4.3671	-17.1986	58.42
-4.3431	-17.2669	58.45
-4.2861	-17.2931	58.47
-4.2613	-17.2973	58.46
-4.2495	-17.3178	58.44
-4.2874	-17.3816	58.45
-4.2944	-17.5283	58.46
-4.3314	-17.6073	58.42
-4.4231	-17.6138	58.39
-4.4604	-17.7447	58.34
-4.5159	-17.8414	58.34
-4.5055	-17.9235	58.3
-4.5562	-17.9311	58.31
-4.5732	-17.9475	58.37
-4.6545	-17.9711	58.44
-4.7261	-17.9258	58.46
-4.7539	-17.9064	58.43
-4.798	-17.919	58.41
-4.8408	-18.0167	58.41
-4.8587	-18.012	58.4
-4.863	-18.0868	58.4
-4.916	-18.142	58.43
-4.9158	-18.1454	58.43
-4.8839	-18.187	58.4
-4.9369	-18.1412	58.38
-4.8929	-18.1252	58.4
-4.8794	-18.1034	58.41
-4.88	-18.09	58.4
-4.9179	-18.1262	58.41
-4.917	-18.1462	58.42
-4.9647	-18.2108	58.41
-4.9843	-18.2704	58.43
-5.0092	-18.3022	58.44
-5.0105	-18.2877	58.42
-5.0375	-18.3831	58.4
-5.0563	-18.3343	58.38
-5.0532	-18.3309	58.37
-5.0502	-18.3913	58.35
-5.0304	-18.4205	58.38
-5.0578	-18.4415	58.41
-5.0109	-18.4577	58.46
-4.9532	-18.466	58.49
-4.9743	-18.4131	58.49
-4.9605	-18.4227	58.45
-4.9426	-18.4488	58.4
-4.9571	-18.5052	58.43
-4.9697	-18.504	58.44
-5.0595	-18.46	58.39
-5.1024	-18.5276	58.33
-5.0897	-18.6115	58.33
-5.0979	-18.6886	58.33
-5.146	-18.6907	58.37
-5.1503	-18.7251	58.42
-5.1827	-18.8196	58.44
-5.2366	-18.8083	58.46
-5.3064	-18.8131	58.4
-5.3226	-18.8768	58.35
-5.3291	-18.8923	58.38
-5.4285	-18.9214	58.42
-5.4218	-18.8653	58.45
-5.4408	-18.8563	58.43
-5.4055	-18.7938	58.44
-5.383	-18.7707	58.41
-5.406	-18.6658	58.39
-5.368	-18.633	58.39
-5.3746	-18.5351	58.42
-5.349	-18.4098	58.42
-5.3613	-18.3448	58.43
-5.4041	-18.2378	58.44
-5.4486	-18.137	58.42
-5.4539	-18.0697	58.41
-5.4723	-18.0033	58.4
-5.4976	-17.9426	58.41
-5.4552	-17.9054	58.41
-5.4263	-17.8503	58.4
-5.4653	-17.8632	58.39
-5.5195	-17.9556	58.41
-5.5303	-18.0154	58.43
-5.5363	-18.0378	58.45
-5.4964	-18.002	58.47
-5.4815	-17.9038	58.45
-5.4885	-17.9131	58.42
-5.5044	-17.9174	58.48
-5.545	-17.9398	58.46
-5.6232	-17.8865	58.4
-5.6517	-17.8275	58.32
-5.6596	-17.8079	58.29
-5.6973	-17.7494	58.3
-5.6755	-17.7418	58.35
-5.6625	-17.7208	58.45
-5.6551	-17.6414	58.54
-5.6718	-17.581	58.54
-5.6976	-17.4444	58.45
-5.7286	-17.4083	58.35
-5.7393	-17.3404	58.33
-5.7078	-17.2926	58.35
-5.7391	-17.2573	58.43
-5.7451	-17.2647	58.46
-5.7344	-17.2047	58.44
-5.7142	-17.1678	58.38
-5.7099	-17.1205	58.38
-5.7137	-17.0953	58.38
-5.7201	-17.096	58.41
-5.7595	-17.0926	58.45
-5.7714	-17.0346	58.46
-5.7708	-17.0601	58.47
-5.7781	-17.0502	58.43
-5.7844	-17.0758	58.41
-5.8505	-17.0494	58.39
-5.8487	-17.108	58.36
-5.8102	-17.1522	58.36
-5.7899	-17.1425	58.39
-5.7388	-17.2365	58.43
-5.7275	-17.3419	58.46
-5.6199	-17.3233	58.51
-5.6177	-17.3732	58.49
-5.6004	-17.3281	58.44
-5.5687	-17.3054	58.41
-5.586	-17.302	58.41
-5.6589	-17.2817	58.41
-5.7142	-17.2228	58.37
-5.779	-17.1958	58.37
-5.7612	-17.1664	58.38
-5.7888	-17.1722	58.36
-5.7758	-17.1679	58.36
-5.7825	-17.1069	58.38
-5.813	-17.0398	58.43
-5.8288	-16.9962	58.44
-5.9087	-16.9177	58.42
-5.9619	-16.9272	58.36
-5.9902	-16.9375	58.37
-5.9669	-17.0462	58.39
-6.0193	-17.072	58.38
-6.0305	-17.1495	58.39
-6.0179	-17.2356	58.43
-6.0089	-17.2423	58.43
-5.9772	-17.211	58.41
-6.0006	-17.1816	58.39
-6.0416	-17.1324	58.41
-6.0355	-17.1308	58.43
-6.0259	-17.1356	58.44
-6.0901	-17.1583	58.44
-6.124	-17.1648	58.44
-6.1314	-17.2407	58.41
-6.2075	-17.3154	58.42
-6.2394	-17.4148	58.4
-6.2703	-17.5035	58.38
-6.2711	-17.5451	58.37
-6.3158	-17.6786	58.39
-6.3273	-17.7922	58.4
-6.3144	-17.8933	58.44
-6.3228	-17.8919	58.49
-6.3097	-17.958	58.49
-6.3763	-17.8977	58.47
-6.384	-17.9587	58.43
-6.431	-18.0244	58.43
-6.5029	-18.1082	58.39
-6.5654	-18.1382	58.37
-6.6266	-18.2743	58.36
-6.6728	-18.3534	58.36
-6.6323	-18.4119	58.34
-6.6496	-18.3809	58.34
-6.687	-18.3448	58.39
-6.7296	-18.2844	58.44
-6.745	-18.2713	58.45
-6.7862	-18.2784	58.43
-6.8263	-18.2434	58.38
-6.8524	-18.252	58.37
-6.9074	-18.3123	58.38
-6.9456	-18.3264	58.38
-7.0196	-18.3486	58.45
-7.014	-18.4037	58.46
-7.0564	-18.4255	58.46
-7.0449	-18.4647	58.41
-7.121	-18.4805	58.38
-7.1799	-18.5397	58.39
-7.1987	-18.5441	58.41
-7.2085	-18.5398	58.44
-7.2351	-18.4988	58.43
-7.2414	-18.4491	58.42
-7.269	-18.4073	58.44
-7.2688	-18.2972	58.45
-7.1746	-18.31	58.44
-7.2036	-18.3183	58.42
-7.1696	-18.2998	58.41
-7.17	-18.2931	58.41
-7.1863	-18.3063	58.42
-7.2428	-18.3157	58.41
-7.2517	-18.3399	58.41
-7.2563	-18.3563	58.4
-7.2851	-18.3525	58.38
-7.2852	-18.3371	58.38
-7.2548	-18.2937	58.42
-7.1998	-18.3044	58.45
-7.201	-18.3156	58.48
-7.2409	-18.2877	58.46
-7.2158	-18.2933	58.46
-7.2761	-18.3171	58.46
-7.3109	-18.3223	58.45
-7.4317	-18.314	58.37
-7.4523	-18.3499	58.35
-7.4847	-18.3517	58.33
-7.4974	-18.3748	58.33
-7.4779	-18.4082	58.34
-7.4765	-18.3701	58.39
-7.5523	-18.359	58.44
-7.5965	-18.3083	58.47
-7.6247	-18.232	58.45
-7.6934	-18.1914	58.41
-7.7164	-18.1635	58.4
-7.7666	-18.1523	58.41
-7.8287	-18.1803	58.4
-7.8443	-18.2431	58.41
-7.8482	-18.2787	58.44
-7.8896	-18.228	58.46
-7.8235	-18.2044	58.47
-7.8021	-18.1969	58.47
-7.696	-18.183	58.53
-7.628	-18.1586	58.56
-7.5451	-18.0771	58.58
-7.4952	-18.0047	58.5
-7.4338	-17.932	58.41
-7.377	-17.8446	58.31
-7.3674	-17.8049	58.25
-7.4149	-17.8513	58.21
-7.4753	-17.9189	58.24
-7.5324	-18.0298	58.3
-7.6377	-18.2116	58.41
-7.8005	-18.2476	58.48
-7.9177	-18.3233	58.44
-8.0895	-18.325	58.4
-8.2227	-18.3226	58.37
-8.3649	-18.3131	58.4
-8.4732	-18.3676	58.42
-8.5125	-18.4163	58.47
-8.5534	-18.4296	58.52
-8.6345	-18.4222	58.49
-8.7407	-18.3662	58.47
-8.8742	-18.4213	58.46
-9.0171	-18.4535	58.48
-9.211	-18.4749	58.45
-9.3885	-18.4615	58.44
-9.5062	-18.5035	58.42
-9.535	-18.4813	58.43
-9.5486	-18.4085	58.43
-9.5583	-18.3239	58.45
-9.5663	-18.3037	58.43
-9.5875	-18.2563	58.43
-9.6421	-18.2234	58.38
-9.7317	-18.2265	58.33
-9.7672	-18.3103	58.35
-9.8212	-18.4624	58.39
-9.8272	-18.5902	58.4
-9.8967	-18.6726	58.44
-9.9128	-18.8498	58.47
-10.0129	-19.035	58.49
-10.1007	-19.2304	58.44
-10.1642	-19.3226	58.42
-10.2111	-19.4715	58.37
-10.4065	-19.6342	58.38
-10.6013	-19.8652	58.46
-10.7268	-20.0216	58.52
-10.9293	-20.1821	58.56
-11.0511	-20.2821	58.57
-11.2067	-20.4087	58.56
-11.3711	-20.3874	58.53
-11.4911	-20.336	58.48
-11.6113	-20.4249	58.41
-11.7414	-20.4969	58.4
-11.9479	-20.5898	58.38
-12.1395	-20.6788	58.34
-12.3981	-20.7833	58.29
-12.5901	-20.9595	58.3
-12.8455	-21.1649	58.31
-13.1582	-21.3463	58.35
-13.4809	-21.6313	58.36
-13.7938	-21.8732	58.41
-14.1234	-22.109	58.43
-14.3877	-22.3348	58.44
-14.7184	-22.6489	58.48
-14.9921	-22.9032	58.53
-15.2711	-23.005	58.49
-15.5546	-23.0924	58.47
-15.9442	-23.2991	58.42
-16.2663	-23.5466	58.37
-16.5217	-23.8088	58.39
-16.8538	-24.0681	58.4
-17.149	-24.2849	58.41
-17.4244	-24.4109	58.42
-17.5693	-24.5195	58.44
-17.7241	-24.697	58.39
-17.9383	-24.7445	58.32
-18.1292	-24.8162	58.29
-18.2954	-24.9128	58.25
-18.5593	-25.0382	58.21
-18.7868	-25.2511	58.21
-18.9882	-25.5694	58.24
-19.2408	-25.7554	58.2
-19.4607	-25.7001	58.06
-19.7531	-25.5765	57.84
-19.9685	-25.608	57.88
-20.1979	-25.9546	58.05
-20.5372	-26.7139	58.19
-20.7863	-27.3156	58.29
-20.8265	-27.9154	58.27
-20.5508	-28.4467	58.07
-20.3341	-28.5638	58.01
-20.5118	-28.7763	58.18
-20.7574	-29.3826	58.58
-21.0341	-29.4701	58.92
-21.6229	-29.4376	58.99
-22.2921	-29.4347	58.87
-22.9614	-29.3479	58.86
-23.6648	-29.4525	58.94
-24.3026	-29.2538	58.86
-24.6817	-29.0877	58.73
-25.1002	-29.1152	58.67
-25.4207	-29.1184	58.62
-25.6548	-29.0751	58.57
-25.8781	-29.226	58.52
-26.1968	-29.5789	58.41
-26.3078	-29.6789	58.37
-26.4421	-29.5539	58.25
-26.6846	-29.6478	58.13
-26.7543	-29.827	58.1
-26.7784	-29.957	58.07
-26.8196	-30.1297	58.01
-26.8695	-30.2664	57.95
-26.9314	-30.3863	57.94
-27.1629	-30.5239	57.94
-27.3351	-30.7548	58.01
-27.45	-31.0393	58.22
-27.6524	-31.2405	58.34
-27.98	-31.3353	58.35
-28.3765	-31.3728	58.32
-28.72	-31.4938	58.24
-29.0272	-31.6523	58.26
-29.3061	-31.7957	58.28
-29.5742	-32.1189	58.33
-29.7819	-32.492	58.38
-29.9688	-33.086	58.45
-30.0401	-33.5652	58.53
-30.142	-33.7999	58.58
-30.2421	-33.9091	58.58
-30.2959	-33.9471	58.53
-30.2468	-34.051	58.43
-30.154	-34.0445	58.2
-30.0771	-34.1165	58.06
-29.9815	-34.2481	58.01
-29.7829	-34.292	57.98
-29.6852	-34.3373	57.95
-29.5675	-34.2718	57.97
-29.4236	-34.2633	58.1
-29.4611	-34.238	58.22
-29.5004	-34.1982	58.35
-29.6556	-34.1408	58.4
-29.8734	-33.994	58.37
-30.1024	-33.8195	58.33
-30.2167	-33.6849	58.29
-30.404	-33.6629	58.21
-30.4967	-33.4322	58.15
-30.4884	-33.2338	58.14
-30.4158	-33.1315	58.2
-30.3044	-32.9287	58.25
-30.137	-32.6481	58.26
-30.0187	-32.2862	58.23
-29.8461	-31.9178	58.21
-29.5426	-31.6307	58.23
-29.1807	-31.5138	58.21
-28.8818	-31.1604	58.23
-28.4326	-30.8974	58.13
-28.0006	-30.8224	57.95
-27.469	-30.7091	57.91
-26.9708	-30.5762	57.93
-26.6018	-30.5372	58.01
-26.2753	-30.466	58.08
-25.9875	-30.3657	58.13
-25.6807	-30.2176	58.2
-25.373	-30.138	58.24
-25.209	-30.0006	58.29
-25.0967	-29.8718	58.29
-24.9273	-29.7657	58.36
-24.7805	-29.6726	58.51
-24.545	-29.6196	58.61
-24.3098	-29.4966	58.67
-24.0179	-29.2773	58.6
-23.6334	-29.0821	58.48
-23.0673	-28.9521	58.46
-22.5134	-28.8889	58.49
-22.0156	-28.625	58.42
-21.576	-28.298	58.33
-21.106	-28.162	58.31
-20.5916	-28.0052	58.27
-19.9577	-27.8465	58.16
-19.2763	-27.7115	58.08
-18.4751	-27.6301	58.18
-17.5312	-27.6755	58.37
-16.6209	-27.5447	58.46
-15.7035	-27.1918	58.46
-14.6503	-26.4555	58.5
-13.8148	-26.0362	58.47
-12.8499	-25.5533	58.49
-12.1149	-25.155	58.5
-11.5257	-24.7999	58.5
-11.0283	-24.3547	58.44
-10.6178	-23.9321	58.37
-10.359	-23.6337	58.33
-10.0561	-23.4086	58.38
-10.0146	-23.1036	58.45
-10.0953	-22.9972	58.49
-10.2483	-22.7665	58.4
-10.5557	-22.4173	58.34
-10.8387	-22.2336	58.28
-10.9268	-22.0503	58.25
-10.761	-21.9105	58.24
-10.4368	-21.7487	58.25
-10.1302	-21.556	58.26
-9.6861	-21.3743	58.3
-9.2193	-21.3039	58.37
-8.7909	-21.2564	58.43
-8.4969	-21.1368	58.35
-8.1872	-20.9369	58.3
-7.9641	-20.8137	58.26
-7.7874	-20.6999	58.27
-7.7668	-20.5569	58.34
-7.7433	-20.5711	58.39
-7.7002	-20.6291	58.49
-7.6932	-20.6529	58.54
-7.7195	-20.5604	58.54
-7.7818	-20.5704	58.52
-7.8657	-20.5571	58.5
-8.0468	-20.4719	58.43
-8.2109	-20.256	58.33
-8.3695	-20.1351	58.31
-8.5171	-19.978	58.33
-8.5858	-19.7674	58.37
-8.7476	-19.4575	58.39
-8.8833	-19.1633	58.41
-9.0805	-18.8225	58.39
-9.21	-18.5014	58.31
-9.3372	-18.2518	58.27
-9.4211	-18.0209	58.24
-9.4077	-17.8471	58.27
-9.3344	-17.7985	58.36
-9.1482	-17.8414	58.45
-8.9996	-17.9235	58.56
-8.968	-18.0965	58.65
-8.8128	-18.1896	58.72
-8.6889	-18.2178	58.63
-8.6237	-18.1922	58.48
-8.5945	-18.2496	58.38
-8.5322	-18.3914	58.3
-8.6283	-18.8078	58.25
-8.614	-18.903	58.38
-8.7487	-19.0353	58.42
-8.8647	-19.1136	58.48
-9.0681	-19.3652	58.49
-9.2789	-19.389	58.48
-9.456	-19.5367	58.44
-9.601	-19.7463	58.42
-9.7972	-19.9315	58.39
-9.9726	-20.2141	58.31
-10.1017	-20.4683	58.3
-10.1115	-20.6499	58.32
-10.0309	-20.7846	58.33
-9.7993	-20.6846	58.41
-9.5483	-20.6559	58.4
-9.2367	-20.5758	58.39
-9.0573	-20.4827	58.42
-8.8626	-20.3673	58.37
-8.7611	-20.2764	58.33
-8.5814	-20.1696	58.33
-8.3719	-20.1	58.36
-8.1347	-20.0138	58.4
-7.9687	-19.9562	58.42
-7.8115	-19.8594	58.41
-7.569	-19.765	58.43
-7.3285	-19.6323	58.44
-7.0893	-19.5225	58.47
-6.9613	-19.431	58.47
-6.9012	-19.1959	58.48
-6.9113	-18.9857	58.4
-7.0256	-18.7575	58.3
-7.0256	-18.4866	58.24
-7.0931	-18.2108	58.22
-7.0642	-17.9078	58.26
-7.1354	-17.8046	58.32
-7.1876	-17.6418	58.36
-7.2885	-17.5181	58.38
-7.2554	-17.3891	58.41
-7.157	-17.3523	58.44
-6.9897	-17.3776	58.48
-6.8648	-17.4237	58.49
-6.7315	-17.4862	58.53
-6.576	-17.5931	58.54
-6.3425	-17.6788	58.51
-6.116	-17.7069	58.46
-5.8607	-17.7698	58.44
-5.6819	-17.9576	58.46
-5.3954	-18.1432	58.44
-5.2005	-18.2873	58.41
-5.0149	-18.5063	58.35
-4.8803	-18.6827	58.36
-4.7536	-18.8876	58.38
-4.6286	-18.8908	58.45
-4.5678	-18.9077	58.46
-4.4982	-18.785	58.48
-4.4464	-18.6575	58.43
-4.4718	-18.5291	58.38
-4.4798	-18.5298	58.33
-4.4596	-18.5717	58.3
-4.4052	-18.6657	58.28
-4.2666	-18.6778	58.29
-4.1437	-18.7297	58.33
-3.9478	-18.8448	58.36
-3.7565	-18.9244	58.4
-3.6315	-19.0256	58.4
-3.46	-18.9839	58.4
-3.3687	-19.0649	58.41
-3.3385	-19.1676	58.41
-3.3203	-19.2922	58.42
-3.2351	-19.4009	58.4
-3.1944	-19.5419	58.43
-3.1625	-19.7125	58.45
-3.0462	-19.841	58.45
-3.003	-20.0187	58.44
-2.96	-20.1657	58.43
-2.9378	-20.3641	58.43
-2.9769	-20.4557	58.41
-3.0303	-20.5791	58.36
-3.0402	-20.6129	58.33
-3.0486	-20.7079	58.32
-3.0214	-20.7967	58.35
-3.0361	-21.0369	58.38
-3.1889	-21.427	58.38
-3.2112	-21.4756	58.45
-3.2319	-21.4538	58.47
-3.2651	-21.4218	58.5
-3.2971	-21.4442	58.45
-3.4078	-21.4209	58.39
-3.5491	-21.4384	58.31
-3.606	-21.3491	58.3
-3.6493	-21.3911	58.29
-3.694	-21.3656	58.34
-3.796	-21.2624	58.37
-3.8209	-21.2053	58.39
-3.9585	-21.0266	58.39
-4.0113	-20.859	58.38
-4.1191	-20.7061	58.39
-4.1886	-20.5514	58.38
-4.2552	-20.4756	58.35
-4.4563	-20.3513	58.37
-4.5706	-20.1095	58.41
-4.7377	-19.8778	58.43
-4.8735	-19.6999	58.4
-5.0426	-19.4376	58.39
-5.1654	-19.1238	58.37
-5.3355	-18.7975	58.41
-5.5249	-18.566	58.41
-5.7591	-18.4077	58.39
-5.966	-18.2519	58.39
-6.1599	-18.0368	58.39
-6.2149	-18.0314	58.36
-6.4164	-17.8006	58.41
-6.5569	-17.5885	58.43
-6.7085	-17.3759	58.43
-6.7408	-17.221	58.41
-6.8722	-17.0388	58.39
-6.9571	-16.9095	58.37
-7.0433	-16.7767	58.37
-7.1266	-16.6482	58.4
-7.1754	-16.5905	58.42
-7.171	-16.5173	58.46
-7.1062	-16.4514	58.51
-7.0641	-16.4262	58.5
-7.065	-16.3682	58.46
-7.0269	-16.3814	58.45
-7.0372	-16.3543	58.44
-7.1125	-16.3776	58.38
-7.186	-16.4159	58.34
-7.1679	-16.4726	58.34
-7.1084	-16.4629	58.34
-7.1381	-16.4083	58.38
-7.1591	-16.4501	58.38
-7.1528	-16.4454	58.4
-7.1975	-16.4625	58.42
-7.2325	-16.4812	58.45
-7.3039	-16.593	58.42
-7.2824	-16.7262	58.42
-7.3042	-16.7974	58.41
-7.351	-16.9082	58.38
-7.3143	-17.0543	58.36
-7.3527	-17.0794	58.32
-7.3528	-17.1345	58.32
-7.3081	-17.1881	58.3
-7.329	-17.2311	58.34
-7.3125	-17.2354	58.4
-7.3059	-17.3053	58.46
-7.2578	-17.2839	58.46
-7.2173	-17.3331	58.44
-7.2078	-17.2476	58.42
-7.2059	-17.1909	58.4
-7.147	-17.202	58.39
-7.1234	-17.2555	58.4
-7.0551	-17.3352	58.4
-7.0507	-17.3704	58.4
-7.0534	-17.4446	58.41
-7.0169	-17.4465	58.39
-6.9513	-17.5299	58.4
-6.8922	-17.5178	58.43
-6.8735	-17.4864	58.44
-6.8522	-17.4359	58.44
-6.8615	-17.3554	58.44
-6.8	-17.4617	58.45
-6.7958	-17.454	58.45
-6.8256	-17.4452	58.41
-6.8466	-17.4122	58.38
-6.7848	-17.3921	58.35
-6.7227	-17.4614	58.33
-6.663	-17.4397	58.33
-6.5868	-17.3882	58.36
-6.5142	-17.3699	58.4
-6.4502	-17.2537	58.44
-6.4733	-17.0814	58.43
-6.4656	-16.9038	58.39
-6.4301	-16.7988	58.4
-6.4098	-16.7314	58.39
-6.4053	-16.6721	58.4
-6.4497	-16.6052	58.39
-6.4354	-16.5542	58.4
-6.4275	-16.5836	58.39
-6.408	-16.5539	58.42
-6.3905	-16.4629	58.42
-6.3606	-16.3421	58.43
-6.372	-16.3496	58.4
-6.3549	-16.2793	58.4
-6.4249	-16.243	58.39
-6.3966	-16.1379	58.38
-6.3987	-15.9872	58.41
-6.3596	-15.8921	58.41
-6.3421	-15.8011	58.42
-6.3052	-15.751	58.41
-6.3351	-15.6761	58.41
-6.3136	-15.6688	58.45
-6.2795	-15.7909	58.45
-6.2885	-15.7808	58.49
-6.2635	-15.7553	58.48
-6.2379	-15.7673	58.43
-6.2138	-15.7403	58.42
-6.1876	-15.7747	58.42
-6.176	-15.7743	58.45
-6.2181	-15.7325	58.42
-6.2444	-15.6824	58.37
-6.2225	-15.6693	58.33
-6.2207	-15.6051	58.31
-6.2553	-15.574	58.31
-6.3045	-15.4616	58.34
-6.3049	-15.3819	58.42
-6.3432	-15.2681	58.47
-6.348	-15.1832	58.47
-6.3966	-15.0287	58.42
-6.3755	-14.9594	58.42
-6.3787	-14.877	58.39
-6.4224	-14.8355	58.39
-6.4476	-14.8456	58.39
-6.4168	-14.7266	58.4
-6.3925	-14.6872	58.39
-6.3433	-14.6199	58.41
-6.3273	-14.5015	58.41
-6.3191	-14.4672	58.4
-6.2937	-14.476	58.4
-6.2578	-14.628	58.37
-6.3064	-14.6792	58.39
-6.3411	-14.5325	58.44
-6.3351	-14.4735	58.46
-6.3325	-14.4503	58.44
-6.3682	-14.3985	58.43
-6.41	-14.3628	58.4
-6.4817	-14.338	58.37
-6.5149	-14.331	58.38
-6.5321	-14.2978	58.43
-6.5332	-14.2904	58.46
-6.5048	-14.2103	58.48
-6.464	-14.0939	58.47
-6.528	-14.0243	58.43
-6.5255	-13.9288	58.46
-6.5367	-13.8563	58.44
-6.5953	-13.7448	58.42
-6.6029	-13.7519	58.39
-6.5769	-13.7281	58.39
-6.5285	-13.6695	58.44
-6.494	-13.6715	58.49
-6.4201	-13.7227	58.54
-6.3823	-13.7151	58.57
-6.3334	-13.7286	58.55
-6.3672	-13.821	58.46
-6.3557	-13.9729	58.36
-6.369	-14.0015	58.27
-6.3609	-14.0931	58.18
-6.3874	-14.2224	58.12
-6.3806	-14.3149	58.14
-6.3907	-14.5427	58.33
-6.3367	-14.7762	58.47
-6.2974	-14.8348	58.52
-6.2973	-14.8382	58.52
-6.307	-14.9024	58.46
-6.353	-14.9569	58.43
-6.4026	-14.9258	58.37
-6.4713	-14.9802	58.36
-6.4767	-15.0196	58.39
-6.5023	-15.0048	58.44
-6.5033	-14.9876	58.43
-6.5084	-14.9816	58.42
-6.57	-14.9692	58.41
-6.6775	-14.9024	58.41
-6.7111	-14.8575	58.42
-6.7659	-14.8666	58.42
-6.8335	-14.7426	58.44
-6.8827	-14.6333	58.42
-6.8489	-14.59	58.46
-6.9178	-14.5494	58.5
-6.9834	-14.4932	58.49
-7.0719	-14.3747	58.43
-7.1533	-14.2873	58.32
-7.1498	-14.2753	58.24
-7.1346	-14.2472	58.26
-7.1515	-14.26	58.34
-7.1305	-14.215	58.45
-7.1222	-14.1081	58.53
-7.182	-13.9006	58.53
-7.189	-13.7043	58.44
-7.2439	-13.5199	58.35
-7.1919	-13.4019	58.35
-7.2263	-13.3588	58.35
-7.1944	-13.2693	58.37
-7.1359	-13.1512	58.4
-7.0478	-13.0616	58.42
-7.0125	-13.0172	58.4
-6.9297	-12.9059	58.41
-6.8421	-12.7546	58.43
-6.7955	-12.6545	58.43
-6.7395	-12.4862	58.44
-6.7276	-12.3241	58.44
-6.7024	-12.1768	58.44
-6.684	-12.0223	58.41
-6.6475	-11.8546	58.4
-6.5869	-11.7525	58.41
-6.4956	-11.5868	58.43
-6.4294	-11.4899	58.45
-6.3628	-11.4002	58.48
-6.2675	-11.239	58.49
-6.2708	-11.042	58.47
-6.1316	-10.8832	58.45
-6.0447	-10.7684	58.47
-6.0586	-10.618	58.46
-6.0213	-10.472	58.41
-6.0891	-10.3995	58.38
-6.0352	-10.329	58.36
-5.9059	-10.2977	58.37
-5.8493	-10.2654	58.37
-5.8071	-10.1692	58.37
-5.7702	-10.1102	58.4
-5.7375	-10.0351	58.43
-5.712	-9.9615	58.44
-5.6925	-9.8871	58.42
-5.6766	-9.8621	58.4
-5.6764	-9.8657	58.41
-5.6332	-9.8458	58.41
-5.5323	-9.9129	58.38
-5.3998	-10.1535	58.36
-5.2103	-10.2203	58.37
-5.1379	-10.3578	58.41
-5.0833	-10.2928	58.45
-5.0957	-10.3231	58.45
-5.0838	-10.3487	58.44
-5.1217	-10.3705	58.45
-5.1699	-10.341	58.44
-5.2536	-10.2981	58.41
-5.275	-10.2938	58.41
-5.2889	-10.2919	58.4
-5.3208	-10.2204	58.43
-5.3131	-10.2026	58.42
-5.3165	-10.1461	58.44
-5.3468	-10.1346	58.43
-5.3761	-10.1838	58.44
-5.3871	-10.1607	58.46
-5.4179	-10.1111	58.46
-5.4817	-10.1684	58.46
-5.562	-10.2124	58.47
-5.687	-10.2716	58.46
-5.8428	-10.3161	58.4
-5.9687	-10.4039	58.38
-6.0448	-10.5301	58.34
-6.102	-10.5947	58.32
-6.1114	-10.5964	58.36
-6.1081	-10.5904	58.39
-6.1632	-10.5578	58.45
-6.2349	-10.5044	58.46
-6.3242	-10.4396	58.43
-6.3928	-10.3409	58.39
-6.519	-10.4132	58.37
-6.6038	-10.4186	58.38
-6.7134	-10.3953	58.4
-6.8137	-10.4411	58.42
-6.8843	-10.4293	58.45
-6.9705	-10.4216	58.44
-7.0511	-10.4222	58.41
-7.1689	-10.397	58.4
-7.2532	-10.4333	58.41
-7.3277	-10.4483	58.43
-7.3888	-10.5157	58.42
-7.4617	-10.5075	58.42
-7.4784	-10.5145	58.42
-7.4972	-10.5322	58.41
-7.5431	-10.5575	58.42
-7.5637	-10.634	58.43
-7.5174	-10.6278	58.42
-7.5277	-10.6849	58.4
-7.4801	-10.6846	58.41
-7.3762	-10.6996	58.41
-7.2957	-10.7055	58.4
-7.2188	-10.7196	58.44
-7.1067	-10.7362	58.48
-7.0364	-10.7925	58.49
-6.9222	-10.706	58.48
-6.8226	-10.7079	58.45
-6.7219	-10.7793	58.47
-6.637	-10.8235	58.42
-6.6179	-10.8192	58.35
-6.5431	-10.8044	58.33
-6.443	-10.8616	58.34
-6.3306	-10.9314	58.35
-6.2177	-10.9026	58.4
-6.16	-10.9582	58.42
-6.0588	-10.8486	58.45
-6.0292	-10.7793	58.45
-6.0187	-10.6587	58.43
-6.047	-10.5967	58.4
-6.0778	-10.5745	58.4
-6.0635	-10.5954	58.41
-6.0546	-10.5598	58.42
-6.0831	-10.553	58.43
-6.0429	-10.5503	58.45
-6.0255	-10.5267	58.45
-6.0608	-10.4812	58.44
-6.1066	-10.3572	58.42
-6.1046	-10.3066	58.4
-6.1329	-10.2095	58.42
-6.1809	-10.1761	58.46
-6.2239	-10.1057	58.46
-6.3244	-9.9949	58.44
-6.3422	-9.8438	58.44
-6.32	-9.6973	58.41
-6.3637	-9.6006	58.41
-6.359	-9.4634	58.42
-6.3705	-9.3287	58.44
-6.3981	-9.2532	58.42
-6.3895	-9.1012	58.43
-6.4162	-9.001	58.42
-6.4042	-8.9242	58.42
-6.4473	-8.7937	58.38
-6.4977	-8.6903	58.4
-6.5817	-8.6795	58.41
-6.6209	-8.6471	58.45
-6.6724	-8.6724	58.49
-6.6659	-8.7045	58.51
-6.685	-8.6563	58.49
-6.636	-8.6832	58.47
-6.6157	-8.7395	58.45
-6.5847	-8.8747	58.46
-6.6341	-8.897	58.44
-6.6753	-8.943	58.41
-6.6488	-9.0261	58.37
-6.5409	-9.0985	58.33
-6.4119	-9.2125	58.33
-6.317	-9.2373	58.38
-6.2393	-9.3322	58.42
-6.1299	-9.358	58.49
-6.0361	-9.3905	58.48
-5.9914	-9.3636	58.45
-5.904	-9.3607	58.43
-5.7953	-9.4833	58.39
-5.7442	-9.6132	58.38
-5.7039	-9.7904	58.39
-5.6291	-9.9165	58.45
-5.543	-10.0181	58.45
-5.4866	-10.0797	58.46
-5.4392	-10.1463	58.41
-5.4187	-10.1327	58.4
-5.4502	-10.108	58.38
-5.4453	-10.0599	58.39
-5.4687	-10.0005	58.42
-5.4665	-9.9651	58.45
-5.4835	-9.8865	58.45
-5.4627	-9.8527	58.45
-5.4339	-9.7654	58.44
-5.4156	-9.7633	58.45
-5.3743	-9.755	58.43
-5.3617	-9.7985	58.43
-5.3366	-9.7843	58.42
-5.3157	-9.8206	58.41
-5.3055	-9.8138	58.43
-5.2887	-9.8614	58.42
-5.2252	-9.8361	58.41
-5.2262	-9.8538	58.4
-5.2197	-9.8298	58.43
-5.2511	-9.8514	58.46
-5.2705	-9.8355	58.49
-5.2477	-9.8056	58.51
-5.2736	-9.7864	58.51
-5.2972	-9.7319	58.48
-5.3492	-9.7599	58.47
-5.4565	-9.7752	58.42
-5.5169	-9.8342	58.37
-5.6019	-9.879	58.37
-5.5808	-9.9737	58.36
-5.6206	-10.0382	58.35
-5.6822	-9.9934	58.38
-5.748	-9.9682	58.42
-5.7755	-9.9166	58.45
-5.8467	-9.7922	58.47
-5.9113	-9.6676	58.47
-5.9935	-9.6128	58.42
-6.0831	-9.6271	58.43
-6.1755	-9.5911	58.4
-6.2246	-9.5196	58.39
-6.2653	-9.4377	58.41
-6.3057	-9.3868	58.44
-6.3425	-9.3293	58.46
-6.3721	-9.274	58.47
-6.4166	-9.2448	58.45
-6.4886	-9.1557	58.42
-6.5625	-9.0474	58.42
-6.5667	-9.0005	58.42
-6.652	-8.9406	58.43
-6.6464	-8.8727	58.44
-6.6494	-8.9021	58.45
-6.6541	-8.9007	58.49
-6.7379	-8.8799	58.47
-6.7848	-8.8382	58.43
-6.7787	-8.8376	58.41
-6.7901	-8.8551	58.42
-6.8153	-8.8503	58.43
-6.8089	-8.8515	58.45
-6.8408	-8.8811	58.43
-6.8511	-8.9495	58.41
-6.8615	-8.9597	58.39
-6.8749	-8.9819	58.43
-6.8591	-9.0522	58.45
-6.8253	-9.0824	58.49
-6.7483	-9.0947	58.48
-6.6755	-9.1148	58.48
-6.726	-9.1443	58.49
-6.7679	-9.244	58.5
-6.7979	-9.2536	58.46
-6.8217	-9.2959	58.35
-6.8251	-9.3534	58.28
-6.8212	-9.4791	58.27
-6.7928	-9.5477	58.33
-6.7683	-9.5882	58.4
-6.7169	-9.6658	58.48
-6.6774	-9.6311	58.53
-6.7163	-9.5518	58.49
-6.7522	-9.4181	58.4
-6.7127	-9.3902	58.33
-6.6864	-9.3561	58.37
-6.6816	-9.3711	58.38
-6.6977	-9.3048	58.43
-6.6611	-9.3174	58.45
-6.6281	-9.2104	58.44
-6.59	-9.1823	58.4
-6.5138	-9.1101	58.39
-6.4869	-9.0463	58.4
-6.4797	-9.0501	58.43
-6.4528	-9.0719	58.44
-6.4195	-9.0557	58.47
-6.3511	-9.0525	58.47
-6.3612	-9.0117	58.46
-6.2908	-8.973	58.44
-6.2859	-8.9744	58.4
-6.2215	-9.0099	58.4
-6.1557	-8.9887	58.41
-6.1505	-8.9991	58.42
-6.081	-9.0022	58.43
-6.054	-9.0395	58.44
-6.03	-8.9798	58.43
-6.0057	-8.9939	58.41
-6.0063	-8.9675	58.4
-5.9608	-8.9638	58.43
-5.9133	-9.0272	58.48
-5.8223	-8.9989	58.49
-5.787	-8.939	58.5
-5.7135	-8.9063	58.47
-5.7235	-8.8227	58.45
-5.7182	-8.7421	58.42
-5.762	-8.6444	58.37
-5.7616	-8.7063	58.37
-5.6864	-8.7462	58.39
-5.613	-8.6797	58.4
-5.5891	-8.6008	58.38
-5.5581	-8.533	58.4
-5.5151	-8.4668	58.4
-5.5309	-8.3865	58.42
-5.5196	-8.2915	58.41
-5.5098	-8.2505	58.42
-5.4916	-8.2179	58.44
-5.4667	-8.2272	58.43
-5.4809	-8.1784	58.41
-5.4563	-8.1257	58.4
-5.4289	-8.1896	58.42
-5.3528	-8.1578	58.46
-5.3239	-8.113	58.45
-5.3097	-8.0202	58.41
-5.2565	-7.9972	58.38
-5.2401	-8.1157	58.37
-5.2715	-8.2358	58.4
-5.2001	-8.4192	58.42
-5.2678	-8.4335	58.49
-5.3217	-8.3016	58.51
-5.3657	-8.2046	58.45
-5.4236	-8.0554	58.44
-5.4742	-7.9744	58.4
-5.4777	-7.7938	58.42
-5.5075	-7.7385	58.42
-5.5369	-7.7024	58.43
-5.5927	-7.6279	58.44
-5.656	-7.5326	58.45
-5.6899	-7.4868	58.41
-5.6728	-7.3896	58.41
-5.6853	-7.3227	58.42
-5.6907	-7.2913	58.46
-5.6911	-7.2567	58.45
-5.715	-7.1569	58.48
-5.7625	-7.101	58.53
-5.8345	-7.0957	58.53
-5.9368	-7.0361	58.54
-6.0483	-7.0862	58.54
-6.1502	-7.2738	58.58
-6.1147	-7.3866	58.55
-6.0979	-7.4156	58.5
-6.1619	-7.4071	58.37
-6.2323	-7.3369	58.27
-6.2758	-7.2065	58.18
-6.3401	-7.1137	58.1
-6.3719	-6.9939	58.09
-6.4068	-6.9651	58.17
-6.4081	-6.9891	58.41
-6.4074	-6.9977	58.55
-6.4706	-6.8292	58.56
-6.5059	-6.6439	58.52
-6.5163	-6.4675	58.43
-6.5529	-6.3139	58.37
-6.5815	-6.1527	58.39
-6.6087	-6.1693	58.41
-6.6406	-6.1591	58.48
-6.6612	-6.166	58.49
-6.6534	-6.0968	58.48
-6.7067	-6.0357	58.43
-6.6944	-5.9779	58.42
-6.6308	-5.944	58.42
-6.5914	-6.0213	58.42
-6.5169	-6.0865	58.48
-6.4794	-6.0878	58.47
-6.4335	-6.0854	58.45
-6.3297	-5.9608	58.42
-6.2704	-5.9463	58.42
-6.2174	-5.9297	58.39
-6.1534	-5.9498	58.43
-6.012	-5.8458	58.43
-5.9136	-5.8308	58.47
-5.8571	-5.7993	58.48
-5.7334	-5.6179	58.49
-5.6591	-5.4772	58.46
-5.6002	-5.2646	58.46
-5.5259	-5.1393	58.48
-5.5169	-4.995	58.44
-5.481	-4.8069	58.42
-5.4043	-4.6791	58.37
-5.3397	-4.5193	58.33
-5.2732	-4.3071	58.31
-5.2361	-4.1805	58.35
inclinaison X	inclinaison Y
0.698	-0.1662
0.7313	-0.1662
0.6648	-0.0997
0.7313	-0.0665
0.7313	0
0.6648	0.0332
0.6648	-0.0997
0.5983	-0.2327
0.6315	-0.2327
0.6315	-0.0997
0.7645	0.0997
0.7645	0
0.7313	-0.0332
0.698	-0.0665
0.6315	-0.133
0.7313	-0.0997
0.7645	0
0.6315	0.0332
0.6648	-0.0665
0.698	-0.133
0.5983	-0.1662
0.7313	0
0.7313	0
0.7645	-0.133
0.698	-0.133
0.6648	-0.133
0.7645	0
0.7977	0
0.698	-0.0332
0.5983	-0.133
0.6648	-0.0997
0.7977	0
0.7645	-0.0332
0.6315	0.0332
0.698	-0.1662
0.6648	-0.0997
0.7645	-0.0332
0.698	-0.0332
0.698	-0.0997
0.6648	-0.0997
0.698	-0.133
0.7645	-0.0332
0.698	-0.0665
0.698	-0.0997
0.698	-0.0997
0.7313	0.0332
0.7645	-0.0997
0.6648	-0.0665
0.6315	-0.0665
0.6648	-0.0997
0.6648	0
0.7313	-0.0332
0.6648	-0.0665
0.6648	-0.0997
0.6648	-0.0665
0.698	-0.0997
0.7313	-0.0332
0.698	-0.0997
0.6315	-0.0997
0.6315	-0.0665
0.7645	0.0332
0.7645	0
0.5983	-0.0665
0.5983	-0.0997
0.7313	-0.0332
0.7313	0
0.698	0
0.6648	-0.0997
0.5983	-0.0997
0.7313	-0.0665
0.6648	-0.133
0.6648	-0.0332
0.698	-0.0665
0.698	-0.0332
0.6648	0.0332
0.698	-0.0332
0.7313	-0.0665
0.698	-0.0332
0.6648	-0.0665
0.698	-0.1662
0.7313	-0.133
0.6648	-0.0332
0.6648	-0.0332
0.7313	-0.0665
0.6648	-0.0997
0.6648	0
0.7313	-0.0997
0.7313	-0.1662
0.5983	-0.0332
0.698	-0.0332
0.7645	-0.0665
0.698	-0.1994
0.5651	-0.0332
0.6648	-0.0997
0.7977	-0.0997
0.6648	-0.0332
0.6315	-0.0332
0.698	-0.133
0.7645	-0.0665
0.6315	-0.0665
0.6648	-0.0997
0.7313	-0.0332
0.7645	-0.0997
0.6648	0
0.6648	-0.0665
0.698	-0.0997
0.698	-0.0665
0.698	0
0.6648	0
0.698	-0.0997
0.6648	-0.0665
0.698	-0.0332
0.698	-0.0332
0.7313	0.0332
0.698	-0.0665
0.6315	-0.0665
0.698	-0.0997
0.698	-0.0997
0.6315	-0.0332
0.6648	-0.0997
0.7313	-0.0665
0.6648	-0.0665
0.698	0
0.7313	-0.0665
0.698	-0.0332
0.6648	-0.0332
0.6648	0.0332
0.7313	-0.0665
0.698	-0.0332
0.698	-0.0332
0.6648	-0.0665
0.698	0
0.698	-0.0665
0.7313	-0.0665
0.7645	0
0.6648	-0.0332
0.7313	-0.0332
0.831	0.0332
0.7977	0.0332
0.831	0
0.7645	-0.0332
0.7313	0
0.7645	0
0.8642	0.0665
0.8975	0.0332
0.9307	0.0665
0.8642	0.0332
1.0969	0.1662
1.1302	0.2659
1.1302	0.0997
1.1967	0.133
1.3296	0.2991
1.1967	0.4986
1.6954	0.3324
2.0279	0.4321
1.8284	0.4321
1.4959	0.5318
1.5624	0.2659
2.0612	0.3324
2.2608	0.5318
2.0279	0.831
1.7286	0.5983
1.9282	0.3989
2.0612	0.3324
1.9947	0.4653
1.5624	0.4986
1.3961	0.2659
1.5956	0.2327
1.4626	0.0665
1.3629	0.3989
0.9972	0.3324
0.5983	0.1994
0.831	-0.0997
1.1634	-0.133
1.1302	0.0997
0.8642	0.2327
0.7977	0.1994
0.8975	0.0665
1.2299	0.0332
1.1302	-0.0997
0.7977	-0.0997
0.7977	0.0665
1.0969	0.0997
1.1967	0.1994
1.0304	0.1994
0.831	0.0665
0.7645	-0.0332
0.9639	-0.0332
1.0637	-0.0665
0.9639	0.0332
0.831	0.0997
0.7645	0.0997
0.8642	0.0665
0.8975	0.0332
0.8642	0
0.7977	0.0997
0.8642	0.0665
0.8975	0.0997
0.8975	0.0997
0.831	0.1662
0.8642	0.0665
0.7645	0
0.831	0.0665
0.8642	0.0332
0.9972	0.0665
0.7977	0.0997
0.7645	0.0997
0.8975	0
0.9307	-0.0665
0.831	0
0.7313	0.0332
0.7977	0
0.8642	0.0665
0.8642	-0.0332
0.8642	0.0665
0.8975	-0.0332
0.831	-0.0332
0.8642	0.0997
0.831	0.0665
0.8975	0
0.831	0
0.7977	0.0665
0.8642	0.0332
0.8975	-0.0332
0.831	0.0332
0.7977	0
0.9639	-0.0332
0.8642	0
0.831	0
0.8642	-0.0997
0.8642	-0.1662
0.8642	-0.0665
0.831	-0.0332
0.8975	0.0665
0.8975	-0.0997
0.7977	0
0.831	-0.133
0.8642	-0.0665
0.8642	0
0.831	-0.0332
0.8975	-0.0665
0.7977	-0.0665
0.7977	-0.0332
0.9639	-0.0665
0.8642	-0.0665
0.8642	0.0332
0.831	-0.0665
0.8975	-0.0997
0.831	-0.0665
0.831	0
0.8642	0.0332
0.8642	-0.133
0.831	-0.0665
0.7977	0
0.831	-0.0332
0.7977	-0.0665
0.831	-0.0332
0.7977	-0.0332
0.8642	-0.0665
0.8642	-0.0332
0.8642	-0.0332
0.8975	-0.0332
0.7977	-0.133
0.8975	-0.133
0.8642	-0.0997
0.8642	0.0997
0.9307	-0.0997
0.831	-0.0997
0.831	0.0332
0.8975	-0.0997
0.8642	-0.0665
0.831	-0.0332
0.7977	-0.133
0.8975	-0.0332
0.8975	-0.0332
0.831	-0.0997
0.8642	-0.0997
0.8642	-0.0665
0.831	-0.0665
0.7977	-0.0332
0.831	-0.0665
0.831	-0.0332
0.831	0.0332
0.8975	-0.0665
0.8975	-0.0665
0.8642	-0.0997
0.831	-0.133
0.8642	-0.0332
0.8975	-0.0332
0.831	-0.0332
0.831	-0.0665
0.831	-0.133
0.8642	-0.133
0.831	-0.0332
0.8642	0.0665
0.9307	-0.0997
0.8975	-0.0665
0.8642	-0.1662
0.8642	-0.1662
0.8642	-0.133
0.831	-0.1994
0.8975	-0.133
0.831	-0.1994
0.8642	-0.1662
0.8975	-0.1662
