# Supplementary material for: Postural Control Can Be Well Maintained by Healthy, Young Adults in Difficult Visual Task, Even in Sway-Referenced Dynamic Conditions
Source: PLoS One. 2016 Oct 13;11(10):e0164400. doi: 10.1371/journal.pone.0164400 (PMC5063355; doi:10.1371/journal.pone.0164400)
Supplement: S2 File — (ZIP) [file pone.0164400.s002.zip › DATA_FRAMIRAL/S03B_FREE_STABLE_I1.xls]

## Sheet: S03_MTT_2015042211
gravite X	gravite Y	Poids
-3.026	-10.5349	58.79
-2.9852	-10.6523	58.73
-3.0178	-10.846	58.75
-3.0537	-11.0471	58.79
-3.1509	-11.2113	58.79
-3.2415	-11.3678	58.76
-3.3278	-11.4884	58.73
-3.4231	-11.5439	58.7
-3.5567	-11.665	58.66
-3.6546	-11.749	58.67
-3.6609	-11.7919	58.7
-3.7384	-11.7752	58.77
-3.8372	-11.6558	58.76
-3.9713	-11.5435	58.74
-4.0694	-11.4724	58.75
-4.1336	-11.4335	58.75
-4.2276	-11.4021	58.75
-4.3335	-11.3604	58.76
-4.4151	-11.3263	58.75
-4.4747	-11.3022	58.76
-4.5339	-11.3277	58.76
-4.6052	-11.3122	58.78
-4.7024	-11.3794	58.79
-4.7924	-11.454	58.78
-4.8744	-11.5028	58.76
-4.9284	-11.5299	58.78
-5.0921	-11.7197	58.75
-5.2126	-11.8187	58.73
-5.2656	-11.8188	58.71
-5.3781	-11.841	58.69
-5.4045	-11.8659	58.68
-5.4312	-11.8974	58.72
-5.4414	-11.9049	58.7
-5.4569	-11.8546	58.72
-5.4097	-11.8407	58.77
-5.4438	-11.7742	58.78
-5.4245	-11.631	58.76
-5.401	-11.6127	58.74
-5.3377	-11.6632	58.78
-5.3471	-11.6302	58.77
-5.3147	-11.6987	58.69
-5.2999	-11.7314	58.66
-5.2091	-11.7762	58.67
-5.1822	-11.8436	58.69
-5.1102	-11.804	58.73
-5.0529	-11.9205	58.75
-5.0158	-11.9601	58.79
-4.9523	-11.9849	58.78
-4.9105	-11.9673	58.71
-4.8741	-11.9688	58.69
-4.8607	-12.0417	58.69
-4.8218	-12.1146	58.69
-4.8123	-12.1357	58.7
-4.7803	-12.1535	58.73
-4.7879	-12.2289	58.74
-4.7285	-12.207	58.74
-4.6891	-12.2904	58.69
-4.6871	-12.3239	58.71
-4.6496	-12.3926	58.76
-4.6236	-12.5241	58.76
-4.6063	-12.5822	58.75
-4.6118	-12.6794	58.73
-4.5468	-12.7629	58.74
-4.561	-12.8686	58.71
-4.5659	-13.0071	58.7
-4.5122	-13.1364	58.73
-4.5251	-13.2189	58.72
-4.5246	-13.3111	58.72
-4.5475	-13.3743	58.7
-4.5079	-13.5037	58.71
-4.422	-13.5966	58.71
-4.3427	-13.632	58.74
-4.3111	-13.7239	58.76
-4.2699	-13.7136	58.74
-4.2329	-13.7227	58.72
-4.1516	-13.7617	58.72
-4.1661	-13.8697	58.75
-4.2165	-13.9292	58.76
-4.2075	-13.9428	58.7
-4.2274	-14.0546	58.65
-4.1644	-14.2043	58.62
-4.1392	-14.2966	58.61
-4.1114	-14.3826	58.64
-4.0908	-14.53	58.69
-4.0525	-14.6825	58.74
-4.0903	-14.7036	58.75
-4.0706	-14.7062	58.72
-4.1303	-14.7457	58.66
-4.1526	-14.7925	58.64
-4.1722	-14.806	58.6
-4.2383	-14.8791	58.63
-4.231	-14.9655	58.67
-4.259	-15.0754	58.69
-4.2412	-15.0533	58.71
-4.255	-15.0336	58.69
-4.1858	-15.0306	58.7
-4.1597	-15.0564	58.71
-4.1183	-15.0226	58.69
-4.094	-14.9732	58.67
-4.047	-14.942	58.68
-4.0295	-14.9284	58.68
-4.1119	-14.8766	58.74
-4.1562	-14.8857	58.78
-4.2666	-14.7895	58.79
-4.3422	-14.6635	58.75
-4.4226	-14.4681	58.71
-4.4866	-14.2555	58.66
-4.5258	-14.0971	58.66
-4.5685	-13.9637	58.67
-4.586	-13.8766	58.73
-4.6255	-13.8192	58.78
-4.596	-13.6741	58.84
-4.5624	-13.6095	58.84
-4.5483	-13.4436	58.8
-4.5576	-13.3267	58.74
-4.5798	-13.2316	58.73
-4.553	-13.1812	58.75
-4.5351	-13.0904	58.71
-4.5041	-13.0107	58.66
-4.4677	-13.0484	58.63
-4.3684	-13.0812	58.65
-4.3079	-13.0324	58.66
-4.2413	-13.0247	58.7
-4.176	-13.013	58.72
-4.0914	-12.9584	58.78
-4.0318	-12.838	58.78
-3.9857	-12.7825	58.77
-3.9133	-12.7328	58.78
-3.8716	-12.6542	58.76
-3.8455	-12.5268	58.71
-3.8219	-12.4676	58.68
-3.7271	-12.3752	58.7
-3.6502	-12.2737	58.71
-3.5954	-12.2062	58.7
-3.5084	-12.0518	58.74
-3.4612	-11.8239	58.76
-3.4031	-11.6544	58.75
-3.3315	-11.3999	58.75
-3.2464	-11.2135	58.76
-3.1572	-11.0549	58.76
-3.0506	-10.8598	58.78
-2.9491	-10.7388	58.77
-2.8648	-10.5514	58.76
-2.7504	-10.4179	58.76
-2.7047	-10.2827	58.74
-2.6841	-10.1604	58.73
-2.6588	-10.1108	58.73
-2.6539	-10.0336	58.76
-2.6321	-9.9884	58.77
-2.6497	-9.9669	58.76
-2.6023	-9.9419	58.78
-2.5731	-9.933	58.76
-2.5826	-9.9138	58.74
-2.5597	-10.0048	58.77
-2.5068	-10.0953	58.81
-2.5161	-10.2404	58.77
-2.5142	-10.2596	58.7
-2.4519	-10.3516	58.64
-2.3742	-10.4825	58.64
-2.3642	-10.6164	58.67
-2.2593	-10.7223	58.73
-2.193	-10.8236	58.8
-2.1539	-10.8231	58.82
-2.1385	-10.7703	58.77
-2.1582	-10.6639	58.7
-2.2008	-10.6352	58.7
-2.2046	-10.6322	58.72
-2.2219	-10.6415	58.71
-2.2726	-10.5713	58.74
-2.2975	-10.5948	58.76
-2.3197	-10.5243	58.74
-2.337	-10.5017	58.74
-2.3151	-10.5344	58.75
-2.3652	-10.5045	58.79
-2.4163	-10.4486	58.8
-2.4639	-10.3968	58.78
-2.4812	-10.3825	58.77
-2.4848	-10.2886	58.81
-2.4972	-10.216	58.83
-2.5285	-10.1441	58.79
-2.5215	-10.002	58.76
-2.5183	-9.9326	58.74
-2.5155	-9.8371	58.71
-2.5157	-9.7082	58.72
-2.5072	-9.622	58.73
-2.4929	-9.5643	58.78
-2.4219	-9.5284	58.87
-2.4565	-9.409	58.87
-2.4021	-9.2609	58.85
-2.358	-9.1291	58.78
-2.3152	-9.0187	58.8
-2.3288	-8.9043	58.79
-2.318	-8.7524	58.75
-2.3114	-8.6079	58.71
-2.3069	-8.5404	58.72
-2.2299	-8.5281	58.73
-2.1877	-8.4678	58.72
-2.0897	-8.4263	58.72
-2.033	-8.4949	58.76
-1.9975	-8.4686	58.81
-1.9765	-8.4466	58.8
-2.0032	-8.405	58.77
-2.0212	-8.4177	58.73
-1.9907	-8.4735	58.74
-1.9989	-8.5468	58.74
-1.9253	-8.5611	58.78
-1.9035	-8.6412	58.79
-1.8178	-8.6235	58.81
-1.8012	-8.5948	58.8
-1.8013	-8.5794	58.8
-1.7504	-8.6134	58.78
-1.7165	-8.5792	58.77
-1.7292	-8.5669	58.78
-1.7166	-8.5485	58.77
-1.7037	-8.5834	58.77
-1.7165	-8.6545	58.76
-1.6951	-8.6659	58.76
-1.6774	-8.7129	58.78
-1.6941	-8.7344	58.8
-1.7283	-8.7822	58.78
-1.7372	-8.8122	58.76
-1.7712	-8.811	58.77
-1.7879	-8.8996	58.77
-1.8428	-9.0146	58.77
-1.8847	-9.0492	58.8
-1.9014	-9.1613	58.79
-1.9044	-9.209	58.84
-1.9298	-9.2866	58.83
-1.9474	-9.3214	58.8
-2.0156	-9.3999	58.79
-2.014	-9.5954	58.82
-2.0905	-9.7518	58.8
-2.2071	-9.8336	58.75
-2.2928	-9.9215	58.72
-2.2842	-10.1344	58.7
-2.3602	-10.2985	58.7
-2.38	-10.4127	58.74
-2.4767	-10.5345	58.76
-2.539	-10.6008	58.8
-2.5689	-10.691	58.79
-2.6383	-10.6528	58.77
-2.7124	-10.6128	58.73
-2.7765	-10.6555	58.72
-2.7976	-10.682	58.72
-2.8394	-10.7562	58.74
-2.9106	-10.813	58.77
-2.9644	-10.9313	58.79
-2.9905	-10.988	58.78
-3.047	-11.0037	58.75
-3.0856	-11.055	58.74
-3.1488	-11.1024	58.76
-3.1827	-11.121	58.76
-3.2376	-11.0951	58.77
-3.2687	-11.1111	58.75
-3.2811	-11.0902	58.76
-3.3336	-10.9812	58.74
-3.3516	-10.8747	58.73
-3.3381	-10.7782	58.75
-3.3503	-10.7645	58.76
-3.3497	-10.7585	58.78
-3.4265	-10.7971	58.77
-3.4575	-10.8437	58.75
-3.5218	-10.9031	58.74
-3.5604	-10.9815	58.73
-3.5899	-11.0742	58.73
-3.6814	-11.175	58.76
-3.7384	-11.2438	58.81
-3.7706	-11.339	58.83
-3.8578	-11.3601	58.8
-3.8295	-11.3069	58.77
-3.8432	-11.3253	58.76
-3.8633	-11.3799	58.77
-3.881	-11.4285	58.76
-3.8697	-11.3633	58.74
-3.8802	-11.385	58.7
-3.8682	-11.4191	58.69
-3.8353	-11.435	58.67
-3.766	-11.4518	58.68
-3.695	-11.5452	58.72
-3.6825	-11.6173	58.79
-3.6353	-11.6324	58.79
-3.641	-11.6453	58.77
-3.6425	-11.7015	58.73
-3.5994	-11.7822	58.74
-3.5522	-11.8719	58.73
-3.5394	-11.9579	58.73
-3.5377	-12.0258	58.75
-3.4592	-12.0551	58.79
-3.4082	-12.0638	58.78
-3.3876	-12.0199	58.77
-3.3287	-12.0433	58.75
-3.285	-11.9767	58.78
-3.239	-11.8904	58.77
-3.232	-11.8106	58.74
-3.2309	-11.7201	58.77
-3.1885	-11.7252	58.77
-3.1844	-11.5375	58.78
-3.2591	-11.452	58.74
-3.2354	-11.3733	58.71
-3.2356	-11.3391	58.7
-3.2178	-11.2655	58.73
-3.1923	-11.2349	58.73
-3.1665	-11.1912	58.73
-3.2227	-11.1466	58.72
-3.1928	-11.1154	58.73
-3.1879	-11.1206	58.74
-3.1528	-11.1052	58.76
-3.156	-11.16	58.78
-3.1084	-11.1927	58.79
-3.0567	-11.187	58.8
-2.9816	-11.1039	58.78
-2.9911	-10.9904	58.76
-2.9615	-10.925	58.76
-2.9599	-10.8869	58.8
-2.9616	-10.7452	58.78
-2.9562	-10.6366	58.71
-2.9421	-10.4603	58.66
-2.9232	-10.2819	58.62
-2.9229	-10.1552	58.64
-2.8951	-10.0055	58.7
-2.9142	-9.8363	58.77
-2.9083	-9.6344	58.83
-2.8889	-9.3796	58.81
-2.8491	-9.1048	58.77
-2.8779	-8.9479	58.71
-2.8645	-8.805	58.73
-2.818	-8.6346	58.74
-2.7796	-8.5683	58.75
-2.7022	-8.4963	58.77
-2.6477	-8.422	58.75
-2.6099	-8.3304	58.75
-2.508	-8.3447	58.73
-2.4388	-8.279	58.76
-2.4423	-8.2758	58.79
-2.4087	-8.2507	58.78
-2.417	-8.2262	58.79
-2.3747	-8.1731	58.78
-2.3451	-8.1313	58.78
-2.3379	-8.0389	58.75
-2.3301	-7.9439	58.74
-2.2783	-7.8828	58.76
-2.2485	-7.8048	58.77
-2.2362	-7.7247	58.77
-2.2198	-7.6569	58.76
-2.2498	-7.5477	58.76
-2.2798	-7.4774	58.77
-2.2708	-7.4289	58.79
-2.2582	-7.4257	58.78
-2.2021	-7.4313	58.8
-2.173	-7.3874	58.79
-2.161	-7.3397	58.77
-2.1214	-7.425	58.8
-2.1067	-7.4877	58.85
-2.1146	-7.5592	58.87
-2.1466	-7.592	58.79
-2.1524	-7.657	58.73
-2.1145	-7.7345	58.69
-2.0982	-7.8286	58.65
-2.0076	-7.9231	58.67
-1.9722	-8.0041	58.71
-1.9061	-8.0604	58.78
-1.888	-8.1104	58.81
-1.9093	-8.1061	58.82
-1.9318	-8.053	58.78
-1.9281	-8.0797	58.75
-1.928	-8.1421	58.74
-1.9755	-8.1921	58.71
-1.9705	-8.2985	58.73
-1.9649	-8.4139	58.76
-1.9776	-8.5039	58.75
-1.9773	-8.522	58.76
-1.9849	-8.6467	58.78
-1.9491	-8.7595	58.82
-1.9579	-8.7768	58.81
-1.9756	-8.8041	58.78
-2.0149	-8.8482	58.74
-2.044	-8.8753	58.76
-2.0229	-8.857	58.76
-2.066	-8.8868	58.74
-2.0869	-8.8842	58.75
-2.048	-8.9999	58.76
-2.0945	-9.037	58.76
-2.0816	-9.0837	58.76
-2.0425	-9.2809	58.76
-2.093	-9.4425	58.76
-2.0659	-9.6784	58.78
-2.0557	-9.9057	58.81
-2.0674	-10.1827	58.81
-2.0927	-10.2759	58.8
-2.1274	-10.3737	58.77
-2.1356	-10.4351	58.77
-2.148	-10.5195	58.77
-2.2115	-10.5516	58.79
-2.3195	-10.5941	58.74
-2.4315	-10.6384	58.7
-2.4536	-10.6815	58.67
-2.513	-10.7972	58.67
-2.5296	-10.8811	58.68
-2.5622	-10.9517	58.71
-2.62	-11.0598	58.75
-2.6309	-11.1841	58.79
-2.7547	-11.2585	58.78
-2.8372	-11.3395	58.74
-2.919	-11.4559	58.71
-2.9818	-11.5955	58.72
-3.0453	-11.6713	58.73
-3.0872	-11.7892	58.74
-3.1489	-11.8534	58.78
-3.1831	-11.8496	58.78
-3.1746	-11.8616	58.78
-3.1709	-11.872	58.76
-3.2017	-11.8953	58.74
-3.2093	-11.9422	58.76
-3.2396	-11.9559	58.75
-3.2558	-11.9992	58.76
-3.213	-12.042	58.76
-3.2436	-12.127	58.74
-3.2514	-12.1123	58.76
-3.2511	-12.1738	58.76
-3.2545	-12.2876	58.77
-3.3137	-12.3284	58.77
-3.3319	-12.3409	58.75
-3.3751	-12.4251	58.73
-3.4087	-12.4696	58.74
-3.4716	-12.4845	58.76
-3.5052	-12.5017	58.77
-3.5644	-12.5697	58.77
-3.5579	-12.6079	58.81
-3.5506	-12.5816	58.79
-3.5566	-12.4943	58.76
-3.5047	-12.4919	58.78
-3.5488	-12.5116	58.83
-3.5502	-12.5054	58.8
-3.6479	-12.5001	58.73
-3.6805	-12.4476	58.69
-3.6938	-12.5042	58.67
-3.6899	-12.5133	58.67
-3.6842	-12.5119	58.69
-3.6481	-12.5323	58.73
-3.6538	-12.5411	58.78
-3.6329	-12.535	58.77
-3.667	-12.5229	58.77
-3.6393	-12.5274	58.73
-3.6099	-12.5843	58.72
-3.5881	-12.6179	58.72
-3.5872	-12.685	58.74
-3.539	-12.7313	58.76
-3.4776	-12.7601	58.79
-3.4523	-12.738	58.78
-3.4241	-12.7055	58.75
-3.3698	-12.6718	58.73
-3.3357	-12.621	58.74
-3.2835	-12.5661	58.76
-3.3044	-12.5603	58.77
-3.2628	-12.5376	58.75
-3.2106	-12.5218	58.77
-3.1857	-12.4976	58.76
-3.1263	-12.5385	58.75
-3.0498	-12.5643	58.74
-2.9775	-12.5857	58.73
-2.9086	-12.6497	58.74
-2.8866	-12.7295	58.75
-2.8828	-12.8303	58.73
-2.819	-12.8909	58.72
-2.7457	-12.9507	58.73
-2.724	-13.0354	58.73
-2.7062	-13.1025	58.74
-2.6874	-13.1006	58.79
-2.6108	-13.1095	58.78
-2.6027	-13.0056	58.78
-2.5404	-12.8506	58.75
-2.5192	-12.741	58.76
-2.5266	-12.6827	58.8
-2.5436	-12.5995	58.81
-2.5936	-12.4472	58.74
-2.6517	-12.256	58.69
-2.6367	-12.1294	58.65
-2.6034	-11.9687	58.64
-2.5693	-11.8787	58.65
-2.5547	-11.7786	58.71
-2.4972	-11.7084	58.78
-2.4876	-11.6237	58.82
-2.4935	-11.5422	58.78
-2.4654	-11.5641	58.72
-2.4412	-11.5365	58.69
-2.377	-11.5363	58.69
-2.3469	-11.4835	58.7
-2.3414	-11.5357	58.73
-2.3151	-11.6031	58.75
-2.2472	-11.669	58.73
-2.225	-11.7309	58.75
-2.2073	-11.727	58.77
-2.1434	-11.7435	58.76
-2.1139	-11.6947	58.76
-2.1142	-11.6688	58.75
-2.0926	-11.7311	58.75
-2.0799	-11.7437	58.75
-1.9605	-11.785	58.74
-1.9769	-11.8032	58.76
-1.9675	-11.8085	58.79
-1.9507	-11.8587	58.77
-1.9084	-11.9056	58.75
-1.9092	-11.9075	58.72
-1.9266	-11.9066	58.71
-1.9055	-11.8445	58.71
-1.927	-11.8771	58.7
-1.9481	-11.919	58.7
-1.9551	-12.0303	58.74
-1.9665	-12.1707	58.77
-2.0124	-12.1984	58.81
-2.0477	-12.2742	58.76
-2.022	-12.3491	58.75
-2.0304	-12.4713	58.73
-2.1187	-12.6159	58.76
-2.1705	-12.7471	58.72
-2.1883	-12.9194	58.67
-2.2483	-13.055	58.65
-2.2525	-13.2057	58.63
-2.2428	-13.1933	58.67
-2.2465	-13.2252	58.69
-2.2487	-13.2739	58.75
-2.239	-13.1935	58.8
-2.2488	-13.092	58.77
-2.2681	-12.9842	58.71
-2.2651	-12.9021	58.68
-2.2554	-12.8745	58.72
-2.2724	-12.8659	58.72
-2.3052	-12.8401	58.77
-2.3899	-12.7451	58.8
-2.3605	-12.7167	58.79
-2.3711	-12.6346	58.74
-2.389	-12.6556	58.71
-2.4065	-12.5989	58.7
-2.487	-12.5591	58.73
-2.5211	-12.5113	58.73
-2.5323	-12.4545	58.78
-2.5967	-12.3459	58.78
-2.5803	-12.2789	58.77
-2.6415	-12.1884	58.74
-2.6503	-12.1066	58.75
-2.6257	-12.0375	58.72
-2.5873	-12.0538	58.72
-2.5873	-11.9945	58.73
-2.6292	-12.0529	58.74
-2.6325	-12.0279	58.77
-2.6068	-12.0944	58.77
-2.6453	-12.0676	58.77
-2.6592	-12.0415	58.74
-2.6685	-11.959	58.73
-2.6554	-11.9535	58.74
-2.6788	-11.9105	58.8
-2.7332	-11.8462	58.83
-2.7485	-11.7758	58.78
-2.829	-11.7108	58.69
-2.8442	-11.6828	58.63
-2.8447	-11.7127	58.62
-2.8304	-11.816	58.65
-2.8524	-11.9241	58.72
-2.7925	-11.9734	58.83
-2.7918	-11.9777	58.85
-2.7893	-11.9356	58.81
-2.7976	-11.8769	58.71
-2.815	-11.8662	58.71
-2.8608	-11.943	58.73
-2.8513	-11.9543	58.75
-2.8839	-11.9899	58.78
-2.917	-12.0045	58.81
-2.9244	-11.9014	58.74
-2.8831	-11.8099	58.72
-2.8998	-11.7764	58.73
-2.8856	-11.7384	58.77
-2.9027	-11.6839	58.77
-2.8755	-11.6253	58.82
-2.8366	-11.6152	58.83
-2.8378	-11.5779	58.8
-2.8182	-11.5154	58.77
-2.7934	-11.4721	58.75
-2.7225	-11.4134	58.72
-2.7267	-11.3464	58.72
-2.6929	-11.2934	58.72
-2.6704	-11.2404	58.76
-2.6613	-11.2261	58.77
-2.5868	-11.2123	58.83
-2.5405	-11.1957	58.82
-2.4776	-11.068	58.8
-2.4149	-11.028	58.77
-2.4139	-10.9792	58.8
-2.3796	-10.9782	58.81
-2.3814	-10.9171	58.76
-2.4085	-10.8189	58.73
-2.3885	-10.7748	58.69
-2.3293	-10.8298	58.67
-2.235	-10.8091	58.68
-2.2	-10.7251	58.72
-2.1947	-10.6996	58.76
-2.1428	-10.6325	58.79
-2.096	-10.5423	58.8
-2.0973	-10.3922	58.78
-2.0522	-10.3054	58.72
-2.0699	-10.2614	58.71
-2.0446	-10.2521	58.69
-2.0657	-10.2384	58.71
-2.0646	-10.2989	58.74
-2.0036	-10.3266	58.78
-1.9867	-10.3078	58.78
-1.9782	-10.2689	58.78
-1.8972	-10.2535	58.78
-1.8634	-10.2796	58.77
-1.889	-10.2558	58.77
-1.8763	-10.2246	58.77
-1.8763	-10.1773	58.78
-1.8638	-10.1756	58.77
-1.7826	-10.1909	58.77
-1.7785	-10.1443	58.77
-1.7271	-10.1671	58.78
-1.7321	-10.2005	58.74
-1.7238	-10.2183	58.72
-1.6768	-10.2298	58.72
-1.6636	-10.3382	58.72
-1.6834	-10.4452	58.77
-1.6017	-10.5114	58.8
-1.6136	-10.5037	58.84
-1.5543	-10.5312	58.82
-1.5421	-10.5012	58.79
-1.5465	-10.5738	58.77
-1.5591	-10.5164	58.79
-1.5894	-10.5322	58.77
-1.6752	-10.4642	58.75
-1.7274	-10.4555	58.71
-1.749	-10.5412	58.68
-1.7276	-10.5088	58.69
-1.7186	-10.4899	58.71
-1.7225	-10.4065	58.75
-1.7602	-10.3691	58.79
-1.7987	-10.3068	58.79
-1.8257	-10.174	58.75
-1.8649	-10.0878	58.74
-1.9085	-10.0223	58.71
-1.959	-10.073	58.73
-1.9798	-10.1244	58.74
-2.0039	-10.1624	58.79
-2.0376	-10.1634	58.81
-2.0845	-10.1554	58.81
-2.1367	-10.1655	58.77
-2.112	-10.1312	58.75
-2.1587	-10.1729	58.75
-2.21	-10.1808	58.74
-2.2089	-10.1787	58.78
-2.2337	-10.194	58.8
-2.2889	-10.212	58.81
-2.3282	-10.1696	58.79
-2.3505	-10.1628	58.76
-2.3208	-10.1954	58.75
-2.329	-10.2014	58.76
-2.3671	-10.2549	58.76
-2.3961	-10.2897	58.78
-2.4254	-10.3374	58.79
-2.5022	-10.3452	58.79
-2.5029	-10.4196	58.76
-2.525	-10.4626	58.73
-2.5336	-10.5098	58.73
-2.562	-10.6321	58.75
-2.5514	-10.7833	58.79
-2.5197	-10.8997	58.84
-2.5542	-10.8901	58.82
-2.5336	-10.9253	58.8
-2.5216	-10.9687	58.77
-2.5548	-11.0227	58.79
-2.5756	-11.1614	58.79
-2.6494	-11.1832	58.75
-2.6803	-11.3534	58.71
-2.6466	-11.4344	58.69
-2.647	-11.5271	58.67
-2.587	-11.5583	58.67
-2.5845	-11.6555	58.73
-2.5868	-11.7001	58.78
-2.5684	-11.7361	58.81
-2.5696	-11.7428	58.77
-2.5612	-11.7986	58.77
-2.5671	-11.8275	58.71
-2.5979	-11.7963	58.7
-2.615	-11.8437	58.69
-2.6902	-11.9015	58.73
-2.7185	-11.9365	58.76
-2.666	-11.9894	58.79
-2.7253	-12.0302	58.8
-2.6711	-12.1079	58.76
-2.6805	-12.1203	58.73
-2.7063	-12.1404	58.73
-2.7406	-12.2163	58.71
-2.7341	-12.303	58.76
-2.7852	-12.3928	58.76
-2.737	-12.4531	58.78
-2.7619	-12.5283	58.79
-2.7713	-12.631	58.76
-2.7891	-12.7491	58.73
-2.8272	-12.8929	58.72
-2.8391	-12.9982	58.74
-2.851	-13.1119	58.75
-2.8546	-13.2459	58.75
-2.9101	-13.2889	58.75
-2.9188	-13.3057	58.74
-2.9442	-13.3397	58.74
-2.9789	-13.4055	58.72
-2.974	-13.4613	58.73
-2.9689	-13.4456	58.75
-2.9626	-13.5174	58.79
-2.9667	-13.5285	58.79
-2.9244	-13.4555	58.8
-2.93	-13.4589	58.76
-2.8997	-13.4722	58.77
-2.8955	-13.5002	58.77
-2.9532	-13.5198	58.71
-3.0106	-13.5841	58.66
-2.9733	-13.7245	58.63
-2.9554	-13.7642	58.64
-2.9451	-13.8452	58.67
-2.9419	-13.8909	58.74
-2.9316	-13.8815	58.79
-2.9571	-13.8728	58.79
-2.9455	-13.7967	58.77
-2.9742	-13.7422	58.7
-2.9877	-13.7222	58.69
-2.9904	-13.6744	58.73
-2.9816	-13.6337	58.74
-2.9943	-13.6175	58.74
-2.9647	-13.5639	58.74
-2.948	-13.4242	58.74
-2.9281	-13.3375	58.72
-2.8991	-13.2869	58.7
-2.8078	-13.247	58.75
-2.8038	-13.1932	58.75
-2.8123	-13.1932	58.75
-2.7789	-13.1538	58.73
-2.7441	-13.1783	58.75
-2.7618	-13.1301	58.74
-2.7149	-13.1192	58.73
-2.6855	-13.0825	58.73
-2.6427	-13.1017	58.73
-2.6425	-13.0491	58.74
-2.676	-13.0375	58.76
-2.6715	-13.0878	58.76
-2.6545	-13.0369	58.76
-2.707	-12.9964	58.73
-2.7346	-12.9247	58.69
-2.768	-12.869	58.71
-2.7714	-12.9114	58.73
-2.7312	-12.9531	58.77
-2.701	-12.963	58.78
-2.6885	-12.9059	58.78
-2.6637	-12.8867	58.76
-2.6586	-12.9019	58.78
-2.6315	-12.9799	58.81
-2.6569	-13.0495	58.81
-2.6512	-13.0421	58.74
-2.642	-12.9803	58.64
-2.644	-13.016	58.59
-2.5912	-13.0824	58.62
-2.5837	-13.1542	58.7
-2.5038	-13.2269	58.78
-2.442	-13.241	58.84
-2.4556	-13.2225	58.82
-2.4885	-13.1865	58.73
-2.4688	-13.1656	58.69
-2.4566	-13.2052	58.66
-2.3897	-13.2226	58.75
-2.4248	-13.2641	58.71
-2.445	-13.2725	58.75
-2.4451	-13.2333	58.75
-2.4282	-13.2112	58.75
-2.3778	-13.2091	58.72
-2.312	-13.2206	58.78
-2.2724	-13.216	58.82
-2.2691	-13.148	58.79
-2.228	-13.0363	58.76
-2.2799	-12.9299	58.75
-2.3062	-12.9104	58.73
-2.3485	-12.9002	58.74
-2.3052	-12.7772	58.78
-2.3099	-12.7878	58.76
-2.3315	-12.7576	58.76
-2.3315	-12.7779	58.75
-2.3833	-12.7379	58.74
-2.4061	-12.6639	58.71
-2.4272	-12.6343	58.72
-2.471	-12.5936	58.69
-2.4966	-12.5577	58.69
-2.5519	-12.4888	58.71
-2.5594	-12.4866	58.74
-2.5229	-12.4573	58.81
-2.5147	-12.4434	58.8
-2.4811	-12.3955	58.79
-2.4849	-12.3529	58.81
-2.5578	-12.3356	58.8
-2.5713	-12.2881	58.79
-2.6197	-12.2884	58.74
-2.6671	-12.2902	58.73
-2.6383	-12.4071	58.69
-2.5799	-12.4468	58.65
-2.566	-12.5476	58.67
-2.5266	-12.6331	58.68
-2.529	-12.6615	58.73
-2.516	-12.7	58.73
-2.5163	-12.6895	58.73
-2.5456	-12.7417	58.74
-2.5669	-12.7765	58.74
-2.6189	-12.8127	58.71
-2.6404	-12.9357	58.69
-2.6434	-13.0109	58.72
-2.6586	-13.1501	58.75
-2.6708	-13.2414	58.76
-2.6706	-13.2246	58.77
-2.6792	-13.2483	58.76
-2.6975	-13.3817	58.72
-2.701	-13.5039	58.72
-2.6574	-13.6171	58.73
-2.6811	-13.6606	58.78
-2.6721	-13.6779	58.79
-2.698	-13.7423	58.78
-2.6822	-13.7859	58.74
-2.7257	-13.838	58.71
-2.7123	-13.9211	58.72
-2.7457	-13.9638	58.73
-2.7156	-14.0262	58.73
-2.7705	-14.0422	58.74
-2.7491	-14.0654	58.75
-2.762	-14.1292	58.74
-2.7503	-14.1673	58.71
-2.7709	-14.3131	58.71
-2.7299	-14.4359	58.76
-2.6806	-14.6028	58.81
-2.6168	-14.5922	58.8
-2.5756	-14.5667	58.77
-2.5581	-14.5754	58.78
-2.5712	-14.5932	58.77
-2.5582	-14.6555	58.77
-2.6063	-14.6832	58.73
-2.6202	-14.7418	58.69
-2.5901	-14.8317	58.69
-2.5778	-14.8907	58.67
-2.6076	-14.9135	58.67
-2.6481	-14.9423	58.73
-2.7212	-14.9179	58.82
-2.7773	-14.8859	58.81
-2.8345	-14.8727	58.77
-2.9251	-14.9019	58.74
-2.9783	-14.9289	58.69
-3.0631	-14.9727	58.7
-3.1017	-15.0757	58.69
-3.1243	-15.1693	58.75
-3.1176	-15.2467	58.79
-3.1685	-15.3196	58.79
-3.1527	-15.4172	58.76
-3.1454	-15.5781	58.72
-3.1446	-15.6958	58.73
-3.1308	-15.8246	58.74
-3.1165	-15.9224	58.76
-3.1161	-15.9991	58.76
-3.0508	-15.9793	58.79
-2.9483	-15.7973	58.81
-2.9308	-15.8253	58.72
-2.885	-15.8132	58.7
-2.8465	-15.8331	58.69
-2.8802	-15.8379	58.7
-2.8748	-15.8503	58.73
-2.8736	-15.8943	58.75
-2.8268	-15.9587	58.75
-2.8785	-16.0287	58.73
-2.9379	-16.0537	58.73
-2.9975	-16.1233	58.73
-3.0574	-16.2188	58.72
-3.1208	-16.2975	58.73
-3.0839	-16.3169	58.78
-3.0689	-16.3269	58.83
-3.0662	-16.3166	58.8
-3.1268	-16.2586	58.79
-3.1137	-16.2491	58.79
-3.1597	-16.2083	58.81
-3.2376	-16.1041	58.8
-3.4314	-15.7748	58.79
-3.4159	-15.5056	58.69
-3.4402	-15.394	58.64
-3.4618	-15.352	58.64
-3.4692	-15.4013	58.66
-3.4823	-15.527	58.73
-3.5398	-15.5978	58.77
-3.5822	-15.7221	58.76
-3.5993	-15.8364	58.75
-3.6462	-16.0402	58.74
-3.6944	-16.2822	58.7
-3.6937	-16.5232	58.69
-3.7084	-16.763	58.72
-3.7119	-17.0937	58.71
-3.7422	-17.4278	58.75
-3.7653	-17.7457	58.77
-3.8043	-17.9727	58.75
-3.8166	-18.2025	58.74
-3.9229	-18.3496	58.74
-3.9278	-18.4042	58.72
-3.9645	-18.6943	58.73
-3.9938	-18.968	58.79
-3.9862	-19.1431	58.84
-3.9922	-19.3533	58.79
-3.9265	-19.5524	58.74
-3.7911	-19.706	58.71
-3.6695	-19.871	58.66
-3.5737	-20.1094	58.67
-3.519	-20.2622	58.72
-3.4993	-20.2492	58.78
-3.4406	-20.3114	58.75
-3.3778	-20.3717	58.72
-3.3864	-20.3442	58.72
-3.3707	-20.3142	58.7
-3.3928	-20.3111	58.68
-3.4538	-20.3181	58.74
-3.4367	-20.2272	58.75
-3.5197	-20.1007	58.8
-3.5965	-19.9544	58.81
-3.6517	-19.9408	58.82
-3.7	-20.1031	58.78
-3.7283	-20.1802	58.8
-3.7304	-20.1064	58.77
-3.6481	-20.0886	58.64
-3.52	-20.15	58.63
-3.354	-20.2152	58.61
-3.1849	-20.299	58.66
-3.0742	-20.3736	58.73
-2.931	-20.3393	58.79
-2.8349	-20.2489	58.75
-2.8185	-20.0716	58.75
-2.8323	-19.8646	58.75
-2.8565	-19.6404	58.7
-2.7628	-19.4919	58.71
-2.6934	-19.4987	58.74
-2.5856	-19.6494	58.75
-2.443	-19.8965	58.78
-2.3148	-20.1277	58.76
-2.0807	-20.3639	58.7
-1.8801	-20.6077	58.66
-1.6276	-20.8958	58.62
-1.3783	-21.2015	58.63
-1.1881	-21.5532	58.67
-1.0024	-21.8826	58.74
-0.7879	-22.1043	58.78
-0.6463	-22.3031	58.78
-0.4621	-22.5346	58.73
-0.3374	-22.7475	58.66
-0.2595	-22.9713	58.66
-0.1689	-23.2074	58.68
-0.0657	-23.4498	58.73
-0.018	-23.6604	58.74
0.0081	-23.8294	58.76
0.0473	-24.0488	58.77
0.0352	-24.231	58.77
0.0186	-24.3691	58.8
0.0062	-24.4809	58.8
-0.0234	-24.5744	58.82
-0.0445	-24.5559	58.77
0.037	-24.5779	58.72
0.0371	-24.5745	58.71
-0.0869	-24.5387	58.72
-0.0993	-24.5813	58.66
-0.1462	-24.5883	58.65
-0.1501	-24.6877	58.65
-0.1628	-24.7137	58.65
-0.2055	-24.7134	58.65
-0.2442	-24.6846	58.67
-0.3384	-24.6237	58.7
-0.3901	-24.5273	58.77
-0.4929	-24.3959	58.8
-0.6214	-24.2695	58.79
-0.7501	-24.1324	58.75
-0.7932	-24.0726	58.71
-0.9049	-23.9513	58.69
-1.0506	-23.8733	58.68
-1.1228	-23.8634	58.71
-1.1264	-23.8312	58.78
-1.1518	-23.8404	58.79
-1.0917	-23.9087	58.8
-0.9724	-23.8283	58.83
-0.99	-23.7898	58.79
-0.9996	-23.7431	58.7
-1.1201	-23.6601	58.65
-1.1545	-23.6292	58.65
-1.2618	-23.4921	58.65
-1.3488	-23.3206	58.6
-1.4518	-23.1429	58.62
-1.5807	-22.9281	58.64
-1.6784	-22.7668	58.69
-1.7511	-22.6556	58.71
-1.8574	-22.6028	58.74
-1.9809	-22.6587	58.74
-2.0452	-22.6347	58.73
-2.1312	-22.642	58.71
-2.1049	-22.7103	58.72
-2.053	-22.7789	58.74
-2.0655	-22.8477	58.74
-2.0055	-22.976	58.73
-1.9357	-23.1285	58.76
-1.8659	-23.3869	58.78
-1.8495	-23.5921	58.72
-1.8549	-23.8258	58.64
-1.8413	-23.9991	58.64
-1.8226	-24.1358	58.68
-1.7795	-24.2127	58.69
-1.7869	-24.2905	58.72
-1.7477	-24.3421	58.75
-1.7175	-24.4143	58.75
-1.7261	-24.4659	58.74
-1.7179	-24.4319	58.73
-1.7056	-24.436	58.71
-1.7015	-24.486	58.69
-1.6923	-24.5813	58.7
-1.6957	-24.6357	58.73
-1.7126	-24.6571	58.73
-1.7206	-24.7247	58.75
-1.7505	-24.7381	58.74
-1.7122	-24.8403	58.72
-1.6777	-24.9995	58.71
-1.6852	-25.1285	58.73
-1.6715	-25.2742	58.74
-1.6317	-25.4326	58.78
-1.6011	-25.566	58.79
-1.596	-25.7754	58.79
-1.5322	-25.9575	58.74
-1.4763	-26.1338	58.73
-1.3986	-26.4282	58.71
-1.2951	-26.634	58.73
-1.2172	-26.9592	58.71
-1.1351	-27.2124	58.7
-1.1208	-27.5136	58.73
-1.0814	-27.7634	58.72
-0.9693	-28.0922	58.71
-0.9771	-28.1921	58.74
-0.8057	-28.4303	58.7
-0.766	-28.7382	58.71
-0.7261	-29.0945	58.72
-0.6905	-29.38	58.77
-0.6129	-29.5875	58.79
-0.5865	-29.8625	58.69
-0.5942	-30.1423	58.63
-0.6275	-30.3823	58.61
-0.6099	-30.4831	58.62
-0.6694	-30.552	58.63
-0.7845	-30.5426	58.69
-0.8529	-30.4502	58.73
-0.9212	-30.4185	58.74
-1.0842	-30.2651	58.73
-1.1363	-30.1006	58.71
-1.2868	-29.9717	58.67
-1.381	-29.9281	58.67
-1.5346	-29.8612	58.7
-1.5936	-29.7905	58.75
-1.679	-29.7218	58.76
-1.8166	-29.637	58.73
-1.8981	-29.6573	58.71
-1.971	-29.7795	58.68
-2.0514	-29.8343	58.7
-2.1793	-29.8886	58.7
-2.273	-29.8256	58.71
-2.3668	-29.7815	58.72
-2.4437	-29.6887	58.73
-2.5211	-29.6057	58.73
-2.5393	-29.4996	58.71
-2.5836	-29.363	58.68
-2.5796	-29.3371	58.67
-2.6401	-29.3099	58.66
-2.665	-29.2348	58.69
-2.6889	-29.1802	58.73
-2.7098	-29.141	58.75
-2.7622	-28.9975	58.74
-2.7082	-28.9243	58.7
-2.6786	-28.8587	58.7
-2.6709	-28.6752	58.7
-2.6803	-28.6177	58.68
-2.7156	-28.585	58.77
-2.7156	-28.5149	58.88
-2.7248	-28.4389	58.87
-2.7217	-28.2229	58.76
-2.7028	-28.084	58.6
-2.5829	-27.985	58.5
-2.4887	-27.9827	58.5
-2.3952	-27.9851	58.6
-2.3804	-28.0628	58.78
-2.2988	-28.1447	58.91
-2.2563	-28.1175	58.92
-2.2128	-28.1257	58.81
-2.1622	-28.1234	58.65
-2.0925	-28.1625	58.54
-2.0057	-28.1834	58.58
-1.8712	-28.2853	58.64
-1.7448	-28.3365	58.74
-1.696	-28.4463	58.8
-1.5927	-28.5221	58.83
-1.4982	-28.5461	58.87
-1.3881	-28.6468	58.81
-1.3165	-28.5986	58.77
-1.2154	-28.5689	58.68
-1.1558	-28.6226	58.65
-1.0489	-28.6531	58.64
-0.9804	-28.6156	58.67
-0.9416	-28.5693	58.73
-0.8602	-28.5516	58.77
-0.8006	-28.5178	58.78
-0.8052	-28.456	58.76
-0.7887	-28.3716	58.72
-0.7805	-28.3516	58.68
-0.7293	-28.3742	58.66
-0.763	-28.4429	58.7
-0.7369	-28.5156	58.73
-0.7192	-28.6244	58.77
-0.6332	-28.7429	58.8
-0.5947	-28.7713	58.83
-0.5431	-28.8852	58.81
-0.5557	-28.9415	58.82
-0.5598	-28.9771	58.81
-0.5813	-28.9814	58.74
-0.6245	-28.9485	58.65
-0.6628	-29.034	58.62
-0.6798	-29.0174	58.64
-0.7009	-29.0921	58.65
-0.7475	-29.1534	58.67
-0.7772	-29.0742	58.75
-0.8586	-28.8705	58.82
-0.9273	-28.8634	58.76
-1.0342	-28.89	58.72
-1.0946	-28.8732	58.68
-1.1503	-28.8812	58.66
-1.1583	-28.9628	58.68
-1.2007	-29.008	58.69
-1.2301	-29.0669	58.71
-1.2553	-29.093	58.73
-1.2508	-29.0413	58.76
-1.3027	-28.9224	58.74
-1.3371	-28.8547	58.75
-1.4054	-28.8389	58.75
-1.4138	-28.8291	58.76
-1.491	-28.7801	58.75
-1.5509	-28.8139	58.73
-1.5813	-28.7546	58.72
-1.6329	-28.7766	58.7
-1.6458	-28.7875	58.69
-1.7006	-28.8365	58.72
-1.772	-28.9741	58.74
-1.7673	-29.1753	58.72
-1.8047	-29.2918	58.75
-1.7833	-29.4292	58.73
-1.7998	-29.474	58.74
-1.7785	-29.4635	58.74
-1.7747	-29.4352	58.73
-1.8251	-29.362	58.78
-1.8707	-29.2898	58.84
-1.9277	-29.2509	58.78
-2.0202	-29.1768	58.69
-2.0937	-29.1423	58.66
-2.0898	-29.1415	58.65
-2.0477	-29.1984	58.62
-2.0636	-29.3041	58.65
-2.037	-29.3089	58.68
-1.9969	-29.2984	58.74
-1.9749	-29.2802	58.77
-1.9378	-29.1766	58.73
-1.9436	-29.0793	58.69
-1.9442	-28.9229	58.69
-1.9497	-28.8186	58.66
-1.9385	-28.6007	58.63
-2.0326	-28.4183	58.66
-2.0366	-28.2317	58.69
-2.0919	-28.0666	58.72
-2.1525	-27.8856	58.72
-2.165	-27.7608	58.75
-2.1948	-27.5627	58.78
-2.2085	-27.5402	58.75
-2.2004	-27.4608	58.75
-2.192	-27.4303	58.75
-2.1887	-27.4539	58.71
-2.1509	-27.4807	58.69
-2.0999	-27.4783	58.68
-2.0773	-27.5804	58.71
-2.054	-27.691	58.76
-2.0172	-27.8301	58.83
-2.0285	-27.9435	58.87
-1.9651	-27.9614	58.85
-1.9341	-27.9495	58.74
-1.8668	-27.8957	58.54
-1.854	-27.8882	58.54
-1.8426	-27.9652	58.64
-1.836	-28.0472	58.72
-1.8949	-28.058	58.75
-2.0241	-27.9969	58.72
-2.0612	-27.9165	58.62
-1.9449	-27.9918	58.64
-1.8107	-28.0078	58.71
-1.6903	-27.943	58.76
-1.5717	-27.8128	58.74
-1.441	-27.5498	58.71
-1.4341	-27.367	58.67
-1.4725	-27.2452	58.7
-1.5195	-27.228	58.7
-1.574	-27.2744	58.74
-1.5691	-27.4044	58.74
-1.4881	-27.5357	58.71
-1.4155	-27.7348	58.66
-1.3846	-27.9846	58.67
-1.387	-28.2603	58.71
-1.3697	-28.4423	58.68
-1.4124	-28.6736	58.63
-1.5388	-28.8975	58.68
-1.4269	-29.2771	58.64
-1.4759	-29.4187	58.73
-1.4056	-29.5431	58.82
-1.3552	-29.3726	58.81
-1.3712	-29.1979	58.67
-1.399	-28.8536	58.62
-1.4684	-28.583	58.63
-1.5497	-28.2939	58.68
-1.7286	-27.9195	58.77
-1.8159	-27.4541	58.77
-1.9327	-27.1062	58.76
-2.0019	-26.7967	58.77
-1.9362	-26.6416	58.69
-1.9114	-26.6021	58.67
-1.9234	-26.6126	58.7
-1.8595	-26.5197	58.71
-1.7879	-26.4606	58.68
-1.8205	-26.4724	58.74
-1.8144	-26.4279	58.82
-1.8024	-26.4388	58.79
-1.8126	-26.3256	58.74
-1.9128	-26.3203	58.66
-1.8926	-26.2147	58.63
-1.9016	-26.1563	58.62
-1.9439	-26.0611	58.65
-1.9639	-25.9832	58.71
-1.9718	-25.9435	58.74
-1.9682	-25.8929	58.73
-1.9637	-25.8884	58.74
-1.9422	-25.9024	58.74
-1.9889	-25.9556	58.74
-1.9418	-25.9575	58.75
-1.8698	-25.9564	58.72
-1.7895	-25.8971	58.7
-1.7565	-25.8205	58.66
-1.7442	-25.718	58.66
-1.6581	-25.7342	58.69
-1.5713	-25.7416	58.75
-1.5244	-25.6519	58.77
-1.4818	-25.6583	58.77
-1.4605	-25.6142	58.77
-1.4096	-25.6327	58.76
-1.362	-25.6503	58.79
-1.3331	-25.5995	58.75
-1.33	-25.4933	58.7
-1.2965	-25.4472	58.67
-1.275	-25.4307	58.68
-1.275	-25.3514	58.7
-1.2873	-25.3443	58.74
-1.2606	-25.4187	58.79
-1.235	-25.4829	58.78
-1.2173	-25.5445	58.8
-1.2005	-25.5109	58.79
-1.1415	-25.4923	58.75
-1.1072	-25.575	58.73
-1.0974	-25.8506	58.75
-1.062	-26.0957	58.77
-1.0654	-26.3052	58.77
-1.0739	-26.4428	58.73
-0.997	-26.566	58.68
-0.9539	-26.7074	58.66
-0.9065	-26.8503	58.65
-0.8976	-26.9331	58.65
-0.884	-26.9276	58.74
-0.9268	-26.8506	58.77
-1.0039	-26.749	58.78
-1.0901	-26.6232	58.74
-1.1935	-26.494	58.7
-1.2241	-26.3545	58.7
-1.3314	-26.1807	58.7
-1.3658	-26.0306	58.73
-1.4126	-25.9065	58.77
-1.4816	-25.8202	58.74
-1.4868	-25.6868	58.72
-1.5467	-25.6375	58.73
-1.5256	-25.5718	58.73
-1.5255	-25.5993	58.73
-1.4869	-25.6165	58.73
-1.4988	-25.6582	58.77
-1.4519	-25.7089	58.76
-1.448	-25.7652	58.73
-1.4136	-25.8267	58.73
-1.3576	-25.8869	58.74
-1.3401	-25.9208	58.76
-1.3489	-25.9175	58.74
-1.3234	-25.8688	58.75
-1.3103	-25.8798	58.77
-1.2632	-25.8818	58.78
-1.225	-25.8651	58.77
-1.2084	-25.804	58.76
-1.1448	-25.7233	58.75
-1.1364	-25.705	58.75
-1.1228	-25.6524	58.82
-1.0717	-25.665	58.82
-1.0771	-25.6257	58.73
-1.0991	-25.5899	58.69
-1.0529	-25.5695	58.63
-0.9718	-25.5441	58.63
-0.92	-25.5391	58.69
-0.9194	-25.6037	58.71
-0.9019	-25.5528	58.79
-0.8552	-25.5179	58.78
-0.8644	-25.4438	58.74
-0.8902	-25.4584	58.7
-0.9199	-25.4995	58.71
-0.9328	-25.4552	58.72
-1.0009	-25.4733	58.73
-1.0986	-25.5234	58.76
-1.1796	-25.503	58.77
-1.265	-25.5937	58.73
-1.3374	-25.6528	58.73
-1.3883	-25.6618	58.74
-1.4307	-25.7044	58.75
-1.5294	-25.6621	58.73
-1.5932	-25.6053	58.76
-1.683	-25.5847	58.75
-1.7306	-25.503	58.73
-1.7863	-25.501	58.73
-1.8209	-25.4485	58.71
-1.795	-25.4886	58.72
-1.7995	-25.4045	58.73
-1.7396	-25.3989	58.73
-1.675	-25.383	58.76
-1.6153	-25.359	58.76
-1.5728	-25.3288	58.76
-1.5942	-25.3545	58.76
-1.5599	-25.3762	58.76
-1.5509	-25.3736	58.78
-1.4999	-25.383	58.77
-1.4286	-25.3747	58.7
-1.3907	-25.4433	58.66
-1.3264	-25.5095	58.65
-1.2407	-25.4982	58.67
-1.1506	-25.5404	58.69
-1.1501	-25.5775	58.71
-1.0856	-25.6044	58.75
-1.03	-25.6095	58.75
-1.0049	-25.5573	58.72
-0.9793	-25.6123	58.7
-0.8978	-25.6941	58.7
-0.9404	-25.6878	58.72
-0.8975	-25.7158	58.73
-0.9016	-25.6993	58.76
-0.8803	-25.6825	58.76
-0.8594	-25.6411	58.73
-0.8339	-25.6503	58.72
-0.8037	-25.7041	58.72
-0.7822	-25.7213	58.74
-0.8248	-25.7728	58.72
-0.8291	-25.7774	58.72
-0.8119	-25.7928	58.72
-0.8075	-25.8159	58.73
-0.8205	-25.8262	58.69
-0.8675	-25.7786	58.71
-0.9268	-25.8305	58.74
-0.9352	-25.9006	58.72
-0.9178	-25.9315	58.75
-0.9219	-26.0644	58.71
-0.9646	-26.1161	58.69
-1.016	-26.1217	58.68
-1.0713	-26.1229	58.69
-1.0581	-26.2103	58.69
-1.0879	-26.1688	58.72
-1.071	-26.1811	58.7
-1.0323	-26.1983	58.71
-1.0277	-26.1449	58.76
-0.9468	-26.089	58.78
-0.917	-26.0479	58.78
-0.8914	-26.0543	58.79
-0.8448	-25.9706	58.8
-0.8673	-25.8459	58.71
-0.9497	-25.751	58.61
-0.9632	-25.6509	58.59
-0.9336	-25.5606	58.58
-0.9378	-25.4464	58.64
-0.9758	-25.3481	58.73
-0.9497	-25.252	58.83
-0.9716	-25.0915	58.83
-1.024	-24.9247	58.77
-1.0429	-24.7659	58.67
-1.0867	-24.6537	58.61
-1.1122	-24.6355	58.63
-1.129	-24.6453	58.65
-1.1581	-24.5968	58.73
-1.1993	-24.5936	58.84
-1.2251	-24.587	58.83
-1.1921	-24.5211	58.76
-1.146	-24.5269	58.69
-1.1379	-24.5626	58.65
-1.1378	-24.5506	58.66
-1.1281	-24.6654	58.71
-1.14	-24.6931	58.78
-1.0969	-24.7613	58.8
-1.1563	-24.8524	58.79
-1.139	-24.9561	58.77
-1.0968	-24.9434	58.74
-1.0713	-24.9738	58.72
-1.0245	-25.0178	58.69
-0.9945	-25.0684	58.68
-0.9558	-25.1345	58.68
-0.9123	-25.2549	58.72
-0.9286	-25.3382	58.77
-0.9579	-25.4011	58.79
-0.8771	-25.3786	58.78
-0.8513	-25.4247	58.78
-0.8426	-25.507	58.76
-0.8214	-25.5177	58.75
-0.7956	-25.5425	58.76
-0.8205	-25.6224	58.81
-0.8112	-25.6661	58.89
-0.8497	-25.7066	58.84
-0.8635	-25.6398	58.75
-0.9369	-25.6366	58.66
-0.9251	-25.5546	58.59
-0.9292	-25.5105	58.62
-0.9286	-25.4992	58.69
-0.9197	-25.3602	58.8
-0.9023	-25.2731	58.88
-0.9629	-25.0678	58.86
-0.9773	-24.8413	58.78
-1.0903	-24.581	58.69
-1.1034	-24.4453	58.71
-1.1256	-24.3112	58.69
-1.2239	-24.1752	58.72
-1.2667	-24.0809	58.74
-1.2925	-23.8985	58.78
-1.3273	-23.839	58.75
-1.3148	-23.74	58.76
-1.3065	-23.6878	58.75
-1.3197	-23.5792	58.75
-1.3627	-23.4753	58.76
-1.3542	-23.442	58.77
-1.4097	-23.461	58.76
-1.4099	-23.5512	58.73
-1.3713	-23.5839	58.73
-1.3452	-23.652	58.74
-1.3188	-23.7209	58.78
-1.2843	-23.8039	58.78
-1.28	-23.8631	58.77
-1.2373	-23.8724	58.76
-1.229	-23.878	58.75
-1.2545	-23.8963	58.75
-1.2284	-24.0127	58.75
-1.1936	-24.1419	58.77
-1.0815	-24.3548	58.79
-1.0555	-24.4498	58.8
-0.9742	-24.5737	58.78
-0.9352	-24.825	58.73
-0.8657	-24.9953	58.8
-0.8314	-25.0929	58.77
-0.8315	-25.0744	58.76
-0.7932	-25.1395	58.72
-0.7806	-25.1767	58.66
-0.7336	-25.1301	58.69
-0.755	-25.1104	58.71
-0.7809	-25.0095	58.72
-0.8281	-24.8738	58.75
-0.884	-24.7589	58.76
-0.8933	-24.5814	58.76
-0.9154	-24.4804	58.72
-0.9542	-24.3383	58.73
-0.9289	-24.2741	58.73
-0.9204	-24.2439	58.74
-0.9677	-24.1565	58.74
-0.9847	-24.1111	58.76
-0.9682	-24.0431	58.74
-0.9258	-23.9971	58.73
-0.8959	-23.9386	58.75
-0.883	-23.947	58.77
-0.8614	-23.9917	58.77
-0.8186	-24.0529	58.76
-0.7714	-24.104	58.77
-0.7626	-24.1681	58.77
-0.7154	-24.2285	58.78
-0.6384	-24.3022	58.77
-0.6295	-24.406	58.76
-0.5992	-24.5116	58.76
-0.5092	-24.6268	58.75
-0.5174	-24.6973	58.76
-0.5085	-24.786	58.76
-0.5423	-24.8863	58.74
-0.5503	-25.0118	58.74
-0.5246	-25.0096	58.78
-0.5627	-25.0634	58.8
-0.5712	-25.0756	58.8
-0.6055	-25.0531	58.76
-0.6014	-25.018	58.76
-0.6396	-25.0172	58.81
-0.7079	-24.9834	58.83
-0.7297	-24.9223	58.77
-0.7859	-24.8213	58.72
-0.8417	-24.8608	58.66
-0.8161	-24.8488	58.67
-0.8117	-24.8387	58.69
-0.8197	-24.8945	58.72
-0.8191	-24.9479	58.78
-0.8146	-24.9593	58.81
-0.8275	-24.9152	58.82
-0.8323	-24.8393	58.78
-0.8072	-24.8257	58.72
-0.8284	-24.8337	58.74
-0.8713	-24.8205	58.71
-1.003	-24.9772	58.72
-1.0242	-24.9305	58.75
-1.0328	-24.8907	58.76
-1.0588	-24.8382	58.74
-1.0802	-24.8577	58.73
-1.1144	-24.8177	58.74
-1.1188	-24.7552	58.75
-1.2001	-24.774	58.73
-1.2128	-24.7089	58.76
-1.2513	-24.6916	58.75
-1.2985	-24.674	58.74
-1.3241	-24.6466	58.75
-1.3156	-24.6526	58.74
-1.3501	-24.6031	58.73
-1.3883	-24.6138	58.74
-1.3969	-24.641	58.73
-1.393	-24.6025	58.72
-1.4314	-24.6249	58.71
inclinaison X	inclinaison Y
