# Supplementary material for: Postural Control Can Be Well Maintained by Healthy, Young Adults in Difficult Visual Task, Even in Sway-Referenced Dynamic Conditions
Source: PLoS One. 2016 Oct 13;11(10):e0164400. doi: 10.1371/journal.pone.0164400 (PMC5063355; doi:10.1371/journal.pone.0164400)
Supplement: S2 File — (ZIP) [file pone.0164400.s002.zip › DATA_FRAMIRAL/S03B_FREE_STABLE_I2.xls]

## Sheet: S03_MTT_2015042211
gravite X	gravite Y	Poids
-2.0906	-23.7413	58.78
-2.1006	-23.8941	58.71
-2.0793	-24.0663	58.68
-2.0318	-24.2517	58.67
-1.8848	-24.5413	58.69
-1.759	-24.7991	58.73
-1.6713	-25.0519	58.8
-1.551	-25.2851	58.79
-1.5124	-25.4822	58.76
-1.4617	-25.6562	58.7
-1.4278	-25.8183	58.65
-1.3575	-26.1131	58.69
-1.3187	-26.3017	58.67
-1.275	-26.5042	58.68
-1.2567	-26.6573	58.72
-1.1539	-26.7161	58.73
-1.103	-26.7229	58.69
-1.0857	-26.7351	58.71
-1.0849	-26.7438	58.78
-1.089	-26.7422	58.79
-1.0936	-26.7561	58.76
-1.0812	-26.7611	58.72
-1.1153	-26.7915	58.71
-1.1239	-26.8345	58.7
-1.0938	-26.8391	58.71
-1.1152	-26.7945	58.72
-1.1839	-26.7298	58.71
-1.2226	-26.6637	58.71
-1.3258	-26.6632	58.67
-1.4627	-26.6162	58.67
-1.578	-26.5647	58.68
-1.7147	-26.4994	58.69
-1.7667	-26.4224	58.67
-1.8524	-26.3238	58.68
-1.8782	-26.2593	58.68
-1.9369	-26.2313	58.73
-2.0473	-26.1388	58.76
-2.1262	-26.1002	58.84
-2.214	-26.0779	58.76
-2.346	-26.0826	58.64
-2.4712	-26.1628	58.6
-2.5555	-26.3339	58.61
-2.6094	-26.5189	58.64
-2.6136	-26.6523	58.62
-2.6133	-26.7903	58.62
-2.6034	-26.879	58.64
-2.6009	-26.9824	58.59
-2.6334	-27.0706	58.51
-2.5708	-27.2699	58.56
-2.5212	-27.412	58.61
-2.5341	-27.4903	58.6
-2.4667	-27.4361	58.58
-2.4118	-27.4138	58.56
-2.4021	-27.3979	58.59
-2.2955	-27.3197	58.72
-2.3066	-27.1548	58.8
-2.2527	-26.9614	58.78
-2.2254	-26.7679	58.72
-2.2068	-26.6177	58.79
-2.23	-26.4674	58.88
-2.3065	-26.3753	58.9
-2.3718	-26.2832	58.74
-2.4113	-26.2123	58.59
-2.4563	-26.3729	58.63
-2.4634	-26.5853	58.77
-2.512	-26.7221	58.82
-2.564	-26.8014	58.79
-2.6095	-26.8849	58.82
-2.7156	-26.9314	58.83
-2.754	-26.8649	58.73
-2.8116	-26.7469	58.69
-2.8416	-26.6348	58.69
-2.9763	-26.6213	58.74
-3.0883	-26.4339	58.74
-3.2017	-26.2923	58.7
-3.3175	-26.1521	58.7
-3.413	-25.989	58.68
-3.4746	-25.8046	58.66
-3.5278	-25.5925	58.64
-3.5337	-25.431	58.7
-3.5198	-25.2464	58.74
-3.533	-25.0308	58.74
-3.5968	-24.8238	58.68
-3.6666	-24.679	58.67
-3.6712	-24.558	58.67
-3.701	-24.4494	58.68
-3.7306	-24.3317	58.7
-3.7155	-24.295	58.74
-3.6333	-24.2795	58.76
-3.5632	-24.2141	58.8
-3.5179	-24.1461	58.85
-3.4573	-24.1625	58.87
-3.3627	-24.1227	58.81
-3.3482	-24.1637	58.75
-3.3027	-24.1523	58.73
-3.2423	-24.263	58.73
-3.1549	-24.3689	58.77
-3.163	-24.4088	58.77
-3.0907	-24.4595	58.76
-3.0018	-24.5344	58.74
-2.9547	-24.5577	58.74
-2.879	-24.6338	58.71
-2.8253	-24.8251	58.75
-2.718	-24.9804	58.75
-2.6369	-25.065	58.74
-2.513	-25.1132	58.74
-2.4095	-25.2459	58.75
-2.3111	-25.3399	58.75
-2.201	-25.4472	58.71
-2.1283	-25.5807	58.7
-1.9691	-25.9049	58.69
-1.8646	-26.2334	58.72
-1.8196	-26.3744	58.79
-1.7339	-26.3751	58.81
-1.6579	-26.443	58.76
-1.5608	-26.4545	58.71
-1.4808	-26.3832	58.66
-1.4266	-26.3178	58.6
-1.358	-26.2447	58.63
-1.3314	-26.2725	58.68
-1.2453	-26.2059	58.74
-1.2624	-26.0591	58.78
-1.2332	-25.9354	58.77
-1.2085	-25.8039	58.75
-1.2179	-25.611	58.74
-1.2095	-25.5408	58.75
-1.1676	-25.4276	58.73
-1.1167	-25.3667	58.72
-1.0488	-25.2905	58.71
-0.9888	-25.2975	58.74
-0.9117	-25.3045	58.76
-0.839	-25.3495	58.76
-0.7963	-25.3498	58.76
-0.7324	-25.3849	58.72
-0.6895	-25.4311	58.72
-0.6508	-25.5033	58.72
-0.6079	-25.5588	58.73
-0.5693	-25.6004	58.73
-0.5389	-25.749	58.72
-0.4957	-25.8568	58.77
-0.4355	-25.9523	58.8
-0.4312	-25.9752	58.8
-0.3798	-26.0305	58.77
-0.3625	-26.1041	58.81
-0.4134	-26.1648	58.79
-0.4432	-26.1752	58.75
-0.4942	-26.2574	58.7
-0.5153	-26.3353	58.67
-0.5276	-26.4594	58.64
-0.5576	-26.4422	58.66
-0.5533	-26.4315	58.68
-0.6213	-26.4707	58.73
-0.655	-26.5836	58.74
-0.6975	-26.617	58.74
-0.7701	-26.6733	58.69
-0.8342	-26.6989	58.68
-0.8981	-26.7521	58.68
-1.0046	-26.8294	58.67
-1.0891	-26.914	58.72
-1.1228	-27.0239	58.73
-1.1781	-27.0096	58.74
-1.311	-26.9032	58.73
-1.4093	-26.8457	58.74
-1.4991	-26.8283	58.73
-1.5976	-26.8292	58.72
-1.7046	-26.784	58.71
-1.8154	-26.7801	58.72
-1.934	-26.7422	58.76
-2.0333	-26.7647	58.72
-2.1018	-26.706	58.72
-2.2044	-26.7452	58.71
-2.3442	-26.7975	58.74
-2.452	-26.8199	58.7
-2.5345	-26.9224	58.65
-2.6654	-26.9869	58.69
-2.7933	-27.0962	58.68
-2.9625	-27.214	58.71
-3.0556	-27.3049	58.72
-3.1341	-27.3509	58.77
-3.2304	-27.2959	58.81
-3.2796	-27.2183	58.77
-3.3415	-27.1419	58.74
-3.3625	-27.1953	58.74
-3.3947	-27.2373	58.77
-3.4141	-27.3666	58.72
-3.5078	-27.4394	58.72
-3.4975	-27.5217	58.66
-3.4688	-27.5976	58.63
-3.4735	-27.6853	58.62
-3.4244	-27.7507	58.65
-3.3928	-27.899	58.68
-3.3687	-27.9698	58.72
-3.3638	-27.9158	58.74
-3.3667	-27.8989	58.68
-3.3791	-27.8511	58.7
-3.3666	-27.862	58.69
-3.3802	-27.8578	58.67
-3.4011	-27.865	58.68
-3.3111	-27.8671	58.69
-3.2949	-27.9076	58.67
-3.268	-27.8918	58.69
-3.1816	-27.9747	58.71
-3.1161	-27.8716	58.75
-3.0528	-27.8832	58.73
-3.0614	-27.9598	58.72
-3.0363	-28.0463	58.7
-2.9802	-28.0325	58.72
-2.9765	-28.0713	58.7
-2.9293	-28.1375	58.7
-2.928	-28.1826	58.73
-2.8934	-28.1457	58.74
-2.8483	-28.1797	58.69
-2.8145	-28.2693	58.68
-2.7765	-28.3361	58.66
-2.7235	-28.4733	58.69
-2.6796	-28.6077	58.7
-2.5968	-28.7402	58.74
-2.4675	-28.8135	58.76
-2.4115	-28.8055	58.78
-2.3665	-28.7822	58.72
-2.3023	-28.7471	58.73
-2.2253	-28.7689	58.74
-2.1822	-28.7502	58.75
-2.1714	-28.7885	58.68
-2.1725	-28.9103	58.63
-2.1047	-28.8839	58.61
-2.0531	-28.9703	58.61
-1.9748	-29.0241	58.65
-1.8967	-29.035	58.69
-1.8702	-29.0552	58.72
-1.806	-29.0939	58.72
-1.7556	-29.1236	58.69
-1.7166	-29.1583	58.7
-1.6998	-29.1776	58.69
-1.6358	-29.2138	58.68
-1.6611	-29.2097	58.69
-1.6606	-29.1902	58.72
-1.6141	-29.2394	58.69
-1.5841	-29.2596	58.69
-1.5491	-29.2917	58.73
-1.5187	-29.3292	58.74
-1.5106	-29.3119	58.72
-1.5368	-29.2761	58.7
-1.5542	-29.2458	58.69
-1.5845	-29.1275	58.7
-1.5843	-28.9941	58.73
-1.6145	-28.8449	58.75
-1.616	-28.6629	58.71
-1.6125	-28.5363	58.7
-1.6861	-28.3787	58.68
-1.6738	-28.2394	58.68
-1.6608	-28.1884	58.7
-1.6905	-28.06	58.73
-1.7195	-27.9772	58.79
-1.6644	-27.8475	58.79
-1.6831	-27.7417	58.74
-1.6763	-27.6392	58.68
-1.6756	-27.5923	58.72
-1.6917	-27.6127	58.76
-1.756	-27.6694	58.73
-1.8511	-27.6513	58.69
-1.8819	-27.6134	58.66
-1.9042	-27.6495	58.62
-1.9597	-27.6598	58.62
-1.9715	-27.648	58.66
-1.9743	-27.7036	58.71
-2.0073	-27.687	58.75
-2.0466	-27.603	58.73
-2.0731	-27.5943	58.7
-2.0982	-27.5569	58.72
-2.1293	-27.5222	58.69
-2.1631	-27.4634	58.71
-2.2142	-27.3709	58.72
-2.1939	-27.3793	58.69
-2.2116	-27.3519	58.67
-2.16	-27.3552	58.68
-2.1293	-27.3258	58.71
-2.172	-27.2058	58.73
-2.1673	-27.1213	58.76
-2.1895	-26.9943	58.75
-2.2207	-26.9134	58.71
-2.2303	-26.7726	58.7
-2.2473	-26.5917	58.72
-2.2776	-26.5073	58.72
-2.3372	-26.3875	58.74
-2.3423	-26.3461	58.72
-2.3731	-26.3781	58.69
-2.3714	-26.3597	58.74
-2.3878	-26.4513	58.75
-2.429	-26.4968	58.79
-2.468	-26.4889	58.77
-2.4561	-26.4967	58.74
-2.4688	-26.5349	58.74
-2.45	-26.5899	58.78
-2.4758	-26.6693	58.77
-2.5245	-26.7688	58.71
-2.5477	-26.7399	58.66
-2.5448	-26.7448	58.63
-2.4766	-26.7085	58.62
-2.4625	-26.7436	58.66
-2.4211	-26.6928	58.74
-2.3945	-26.6989	58.77
-2.3813	-26.6484	58.79
-2.3579	-26.6919	58.72
-2.3451	-26.7333	58.71
-2.3023	-26.8133	58.71
-2.3284	-26.8899	58.68
-2.2756	-27.0216	58.72
-2.2662	-27.1286	58.73
-2.2015	-27.1671	58.75
-2.1802	-27.1841	58.74
-2.1504	-27.2472	58.73
-2.0646	-27.2598	58.75
-2.0091	-27.3017	58.74
-2.0349	-27.2801	58.74
-1.9922	-27.2804	58.74
-1.9584	-27.3607	58.72
-1.9074	-27.3612	58.71
-1.8559	-27.4659	58.7
-1.7996	-27.5839	58.71
-1.7521	-27.6805	58.72
-1.7723	-27.7145	58.76
-1.7633	-27.7294	58.78
-1.7589	-27.7494	58.78
-1.7474	-27.7524	58.72
-1.7525	-27.6225	58.71
-1.7555	-27.6382	58.76
-1.8145	-27.5756	58.8
-1.8445	-27.5465	58.8
-1.9238	-27.465	58.72
-1.9651	-27.4007	58.62
-1.958	-27.2787	58.58
-2.0179	-27.1952	58.59
-2.0205	-27.0914	58.67
-2.0487	-26.9265	58.75
-2.0606	-26.7745	58.81
-2.1215	-26.5846	58.79
-2.1631	-26.4424	58.7
-2.1544	-26.3659	58.72
-2.1976	-26.3044	58.71
-2.2363	-26.2138	58.71
-2.2572	-26.0806	58.74
-2.3217	-26.103	58.73
-2.3308	-26.0661	58.71
-2.3308	-26.0172	58.72
-2.3944	-26.0275	58.73
-2.3936	-26.0245	58.76
-2.457	-26.0012	58.77
-2.4877	-25.926	58.76
-2.5569	-25.8519	58.74
-2.5674	-25.8116	58.69
-2.6232	-25.7821	58.69
-2.627	-25.8327	58.7
-2.6004	-25.8942	58.71
-2.5944	-25.9909	58.75
-2.5546	-26.1029	58.78
-2.5537	-26.2008	58.79
-2.5078	-26.2179	58.76
-2.4648	-26.1938	58.77
-2.4646	-26.2641	58.77
-2.4137	-26.4511	58.74
-2.487	-26.3756	58.73
-2.5792	-26.2693	58.67
-2.6451	-26.16	58.64
-2.6233	-26.079	58.65
-2.5851	-26.1023	58.64
-2.5885	-26.0395	58.67
-2.5911	-25.974	58.73
-2.6073	-25.9678	58.75
-2.5909	-25.867	58.74
-2.6091	-25.8146	58.72
-2.6435	-25.8418	58.71
-2.6353	-25.8785	58.7
-2.6361	-25.8753	58.68
-2.644	-25.9488	58.69
-2.6125	-26.0151	58.72
-2.6249	-26.0104	58.73
-2.6127	-25.9569	58.72
-2.6678	-25.8786	58.74
-2.6285	-25.8928	58.76
-2.6243	-25.8944	58.76
-2.6638	-25.7853	58.74
-2.6689	-25.7224	58.73
-2.6824	-25.6533	58.72
-2.7264	-25.6557	58.68
-2.7057	-25.5501	58.68
-2.7129	-25.5352	58.71
-2.6911	-25.4576	58.73
-2.6386	-25.4829	58.76
-2.6462	-25.4924	58.79
-2.5996	-25.372	58.79
-2.6309	-25.3116	58.76
-2.5978	-25.2748	58.74
-2.5895	-25.2625	58.73
-2.6788	-25.294	58.74
-2.7267	-25.304	58.71
-2.7699	-25.334	58.7
-2.7407	-25.4181	58.67
-2.7324	-25.4731	58.66
-2.7066	-25.5529	58.65
-2.6793	-25.6148	58.69
-2.6604	-25.6216	58.74
-2.6809	-25.669	58.75
-2.7067	-25.7116	58.74
-2.7211	-25.7004	58.71
-2.7512	-25.8118	58.69
-2.7374	-25.8014	58.71
-2.7212	-25.8594	58.69
-2.7367	-25.8902	58.72
-2.7056	-25.9442	58.75
-2.7016	-25.9885	58.74
-2.6761	-25.9611	58.74
-2.6815	-25.9502	58.71
-2.6767	-25.9396	58.72
-2.6814	-25.9533	58.71
-2.6895	-25.9564	58.72
-2.706	-25.993	58.73
-2.7023	-25.9517	58.72
-2.7406	-25.8979	58.73
-2.7459	-25.9329	58.7
-2.6857	-25.9211	58.71
-2.7198	-26.0127	58.71
-2.6983	-25.9991	58.71
-2.7115	-26.08	58.69
-2.6639	-26.1095	58.71
-2.6404	-26.1817	58.75
-2.6169	-26.2447	58.8
-2.592	-26.2693	58.78
-2.4664	-26.5642	58.69
-2.4504	-26.7338	58.76
-2.4702	-26.7165	58.8
-2.5232	-26.695	58.75
-2.6414	-26.6104	58.68
-2.6854	-26.6409	58.65
-2.6815	-26.6088	58.64
-2.6992	-26.5842	58.63
-2.7406	-26.5714	58.66
-2.7687	-26.4991	58.71
-2.8014	-26.4865	58.75
-2.8652	-26.4355	58.76
-2.8838	-26.3834	58.73
-2.9065	-26.394	58.7
-2.9493	-26.3906	58.7
-2.9712	-26.5329	58.67
-2.996	-26.6246	58.68
-3.0534	-26.6514	58.73
-3.0446	-26.6331	58.74
-3.0784	-26.5654	58.75
-3.0748	-26.4997	58.74
-3.0253	-26.4972	58.71
-3.0308	-26.462	58.68
-3.0208	-26.4467	58.72
-3.0203	-26.4619	58.73
-2.994	-26.4468	58.74
-2.9941	-26.4315	58.74
-3.008	-26.4024	58.72
-2.9524	-26.3339	58.73
-3.0135	-26.2508	58.71
-2.9752	-26.2036	58.71
-2.979	-26.1348	58.72
-2.9791	-26.1439	58.72
-2.9742	-26.1578	58.73
-2.9789	-26.0858	58.73
-3.0092	-26.0412	58.73
-3.0189	-25.9523	58.71
-3.0116	-25.9093	58.68
-3.0237	-25.9384	58.7
-3.0265	-25.9432	58.73
-2.952	-25.9639	58.77
-2.9084	-25.946	58.8
-2.8845	-25.9398	58.76
-2.8425	-25.9156	58.74
-2.8713	-25.8956	58.77
-2.8242	-25.8578	58.78
-2.8815	-25.9136	58.73
-2.8957	-25.8598	58.7
-2.9183	-25.9252	58.66
-2.8803	-25.9576	58.65
-2.8635	-25.9332	58.65
-2.8151	-25.9383	58.68
-2.8092	-25.8728	58.73
-2.7571	-25.7664	58.76
-2.7693	-25.7191	58.78
-2.7873	-25.6485	58.76
-2.7326	-25.6502	58.74
-2.7429	-25.6527	58.7
-2.7054	-25.6848	58.67
-2.6997	-25.6807	58.71
-2.7079	-25.7205	58.71
-2.66	-25.7257	58.74
-2.6209	-25.6452	58.76
-2.6169	-25.6161	58.76
-2.5927	-25.5852	58.72
-2.5558	-25.5468	58.69
-2.5508	-25.5456	58.71
-2.5674	-25.4631	58.73
-2.5456	-25.3733	58.75
-2.5626	-25.2877	58.76
-2.5169	-25.1852	58.74
-2.4745	-25.0266	58.75
-2.424	-24.9625	58.74
-2.4163	-24.962	58.71
-2.3917	-24.8607	58.7
-2.3701	-24.8625	58.7
-2.3312	-24.8312	58.72
-2.2837	-24.8487	58.74
-2.2623	-24.8078	58.74
-2.2753	-24.7938	58.74
-2.2543	-24.8196	58.72
-2.1946	-24.8078	58.73
-2.1646	-24.8188	58.73
-2.1985	-24.8645	58.73
-2.1207	-24.9726	58.75
-2.0633	-25.0736	58.8
-2.0042	-25.0675	58.78
-2.0048	-25.1066	58.75
-1.9747	-25.1238	58.76
-1.9612	-25.1809	58.78
-1.9312	-25.2529	58.77
-2.005	-25.311	58.72
-2.0532	-25.3389	58.67
-2.0482	-25.454	58.68
-1.9982	-25.472	58.63
-2.0272	-25.5227	58.65
-2.047	-25.4515	58.72
-2.0589	-25.4199	58.76
-2.0539	-25.3181	58.8
-2.0933	-25.2852	58.77
-2.137	-25.153	58.75
-2.1425	-25.1018	58.72
-2.1387	-25.1335	58.69
-2.2068	-25.1179	58.7
-2.2834	-25.1511	58.71
-2.2901	-25.1216	58.77
-2.2432	-25.1296	58.77
-2.2736	-25.097	58.75
-2.2446	-25.1256	58.72
-2.2878	-25.0945	58.71
-2.3044	-25.0641	58.73
-2.2866	-25.083	58.75
-2.294	-25.1081	58.78
-2.3197	-25.0651	58.78
-2.3207	-25.0218	58.76
-2.292	-24.9434	58.73
-2.2497	-25.0015	58.71
-2.2837	-24.9708	58.72
-2.2569	-25.0694	58.74
-2.2653	-25.0542	58.75
-2.2741	-25.0784	58.74
-2.2745	-25.1697	58.72
-2.2783	-25.1837	58.73
-2.2659	-25.2553	58.71
-2.2909	-25.2585	58.73
-2.3116	-25.2938	58.74
-2.3081	-25.2553	58.72
-2.3418	-25.2614	58.74
-2.364	-25.3142	58.7
-2.4009	-25.3223	58.75
-2.4006	-25.3713	58.75
-2.4161	-25.4604	58.78
-2.4114	-25.4744	58.8
-2.4081	-25.4267	58.77
-2.431	-25.3693	58.74
-2.422	-25.3635	58.75
-2.4591	-25.3836	58.78
-2.4769	-25.4046	58.76
-2.5419	-25.3349	58.74
-2.5401	-25.317	58.67
-2.5718	-25.2655	58.63
-2.5163	-25.246	58.63
-2.5541	-25.2139	58.65
-2.5042	-25.202	58.74
-2.4603	-25.1267	58.78
-2.5111	-25.0412	58.8
-2.5211	-24.9944	58.76
-2.5187	-24.9643	58.72
-2.5245	-24.9862	58.67
-2.5673	-25.0195	58.67
-2.626	-25.0594	58.69
-2.6193	-25.1234	58.75
-2.6095	-25.1455	58.78
-2.6224	-25.1743	58.77
-2.6278	-25.2363	58.74
-2.6069	-25.2531	58.72
-2.6419	-25.2432	58.7
-2.6283	-25.2055	58.73
-2.6493	-25.1979	58.74
-2.6536	-25.2024	58.73
-2.6441	-25.1266	58.77
-2.6828	-25.0972	58.76
-2.6416	-25.0906	58.73
-2.6598	-25.0104	58.7
-2.6306	-25.0057	58.69
-2.6298	-25.0092	58.71
-2.6039	-24.9455	58.72
-2.5478	-24.963	58.74
-2.5727	-24.9175	58.76
-2.561	-24.9154	58.73
-2.5017	-24.8484	58.73
-2.4855	-24.8753	58.7
-2.4595	-24.8544	58.71
-2.4429	-24.8359	58.7
-2.4468	-24.8591	58.71
-2.4507	-24.8303	58.72
-2.4459	-24.8688	58.73
-2.4365	-24.894	58.76
-2.3509	-24.9802	58.75
-2.3169	-24.9345	58.75
-2.3175	-24.9616	58.73
-2.2703	-25.0369	58.73
-2.2473	-25.119	58.77
-2.2681	-25.1726	58.78
-2.3119	-25.1197	58.75
-2.3259	-25.1509	58.72
-2.3453	-25.1861	58.64
-2.3378	-25.2742	58.6
-2.2602	-25.3149	58.61
-2.2275	-25.3366	58.7
-2.2602	-25.3493	58.74
-2.2204	-25.239	58.8
-2.2303	-25.2259	58.76
-2.2359	-25.1472	58.73
-2.2495	-25.142	58.7
-2.2546	-25.1582	58.67
-2.3147	-25.1454	58.66
-2.3652	-25.118	58.69
-2.3773	-25.0802	58.72
-2.3543	-25.0219	58.77
-2.4158	-24.9593	58.73
-2.3783	-24.9268	58.71
-2.3748	-24.9126	58.68
-2.3571	-24.7942	58.72
-2.404	-24.7862	58.72
-2.4494	-24.7215	58.77
-2.4624	-24.6709	58.77
-2.4677	-24.6197	58.75
-2.4737	-24.5679	58.7
-2.4403	-24.5279	58.69
-2.4394	-24.5775	58.71
-2.4354	-24.5971	58.7
-2.4823	-24.6044	58.7
-2.4644	-24.5625	58.73
-2.4723	-24.5386	58.75
-2.533	-24.4886	58.73
-2.5886	-24.4652	58.73
-2.6307	-24.4226	58.75
-2.6524	-24.3901	58.74
-2.6999	-24.3269	58.73
-2.7314	-24.3084	58.69
-2.805	-24.217	58.68
-2.8516	-24.1362	58.7
-2.8898	-24.0735	58.71
-2.8874	-24.0665	58.76
-2.8781	-24.0186	58.79
-2.875	-23.9977	58.76
-2.8371	-23.935	58.76
-2.8484	-23.9166	58.79
-2.8651	-23.8803	58.81
-2.8462	-23.8247	58.75
-2.8578	-23.8063	58.68
-2.8731	-23.7625	58.63
-2.8837	-23.7176	58.58
-2.8435	-23.7302	58.62
-2.8363	-23.7532	58.69
-2.8414	-23.7507	58.77
-2.8311	-23.6735	58.82
-2.8193	-23.5432	58.81
-2.8107	-23.4761	58.72
-2.839	-23.3903	58.66
-2.8041	-23.428	58.67
-2.7728	-23.4863	58.7
-2.7809	-23.502	58.71
-2.7791	-23.5316	58.75
-2.7536	-23.5651	58.75
-2.7332	-23.587	58.72
-2.7029	-23.6593	58.72
-2.6592	-23.7613	58.74
-2.6457	-23.8185	58.75
-2.646	-23.8091	58.75
-2.6808	-23.7563	58.73
-2.7231	-23.6468	58.76
-2.7283	-23.568	58.74
-2.7295	-23.46	58.72
-2.7548	-23.3809	58.73
-2.7629	-23.2962	58.75
-2.7766	-23.1565	58.75
-2.7652	-23.0376	58.72
-2.7582	-22.9167	58.7
-2.7321	-22.8355	58.72
-2.6936	-22.807	58.72
-2.5959	-22.9057	58.7
-2.6496	-22.7698	58.76
-2.6336	-22.7044	58.74
-2.608	-22.665	58.74
-2.6593	-22.6128	58.75
-2.6236	-22.6612	58.78
-2.606	-22.7321	58.79
-2.5845	-22.7341	58.8
-2.5924	-22.7562	58.81
-2.6081	-22.734	58.85
-2.6479	-22.7239	58.81
-2.6865	-22.6131	58.71
-2.7528	-22.5101	58.66
-2.7195	-22.5028	58.64
-2.7279	-22.5335	58.64
-2.7315	-22.4873	58.66
-2.73	-22.4806	58.7
-2.6985	-22.3879	58.75
-2.6884	-22.3328	58.79
-2.7013	-22.3251	58.79
-2.659	-22.3095	58.79
-2.6821	-22.3504	58.74
-2.6655	-22.3678	58.72
-2.6542	-22.443	58.68
-2.6489	-22.4492	58.7
-2.6514	-22.5268	58.74
-2.629	-22.6334	58.75
-2.5825	-22.5981	58.75
-2.5304	-22.7215	58.76
-2.4957	-22.7593	58.77
-2.5094	-22.7167	58.75
-2.5013	-22.6613	58.74
-2.5102	-22.6607	58.74
-2.4802	-22.6596	58.74
-2.4888	-22.632	58.74
-2.5061	-22.5221	58.74
-2.455	-22.5557	58.74
-2.4118	-22.5022	58.76
-2.3957	-22.5492	58.73
-2.3875	-22.5123	58.72
-2.3696	-22.4592	58.75
-2.3997	-22.445	58.75
-2.4089	-22.4648	58.72
-2.4085	-22.5203	58.73
-2.3699	-22.4708	58.74
-2.326	-22.4887	58.78
-2.3078	-22.5154	58.81
-2.2991	-22.5007	58.82
-2.2534	-22.4515	58.78
-2.189	-22.5151	58.79
-2.1881	-22.5838	58.81
-2.1506	-22.5805	58.78
-2.2248	-22.4993	58.74
-2.2254	-22.5404	58.71
-2.2093	-22.5932	58.67
-2.1798	-22.6396	58.65
-2.188	-22.5978	58.67
-2.2168	-22.5954	58.71
-2.1386	-22.5744	58.76
-2.1644	-22.5072	58.76
-2.1939	-22.4303	58.78
-2.1859	-22.4049	58.76
-2.1781	-22.4217	58.74
-2.1484	-22.429	58.73
-2.2046	-22.4045	58.71
-2.2332	-22.5267	58.74
-2.2452	-22.5966	58.76
-2.2148	-22.6389	58.77
-2.245	-22.6273	58.76
-2.2329	-22.6608	58.73
-2.1938	-22.7369	58.74
-2.2368	-22.7086	58.74
-2.2578	-22.7774	58.74
-2.2784	-22.8287	58.75
-2.2903	-22.841	58.78
-2.2777	-22.8604	58.77
-2.2959	-22.8492	58.74
-2.2351	-22.8971	58.77
-2.2572	-22.9031	58.74
-2.249	-22.9238	58.73
-2.2403	-22.9576	58.73
-2.2789	-22.9524	58.72
-2.2865	-23.0331	58.74
-2.3122	-23.063	58.74
-2.2906	-23.0681	58.74
-2.3241	-23.1328	58.75
-2.3096	-23.116	58.81
-2.3144	-23.1744	58.79
-2.3362	-23.1931	58.77
-2.3066	-23.1672	58.77
-2.3221	-23.2576	58.8
-2.3266	-23.2647	58.79
-2.392	-23.2696	58.75
-2.4319	-23.2991	58.7
-2.437	-23.4181	58.66
-2.4418	-23.4524	58.65
-2.3853	-23.4496	58.67
-2.4271	-23.4627	58.7
-2.3998	-23.4866	58.75
-2.4245	-23.4513	58.78
-2.4508	-23.4074	58.76
-2.4608	-23.4083	58.72
-2.4696	-23.3227	58.72
-2.5005	-23.3256	58.69
-2.4919	-23.3653	58.69
-2.5329	-23.3947	58.73
-2.5619	-23.4003	58.76
-2.5444	-23.4162	58.77
-2.5373	-23.3596	58.73
-2.5631	-23.3652	58.73
-2.5336	-23.3299	58.72
-2.5333	-23.3911	58.72
-2.5411	-23.4104	58.74
-2.5667	-23.3827	58.74
-2.5875	-23.4001	58.76
-2.5538	-23.3936	58.74
-2.5365	-23.4154	58.75
-2.5452	-23.4852	58.74
-2.5071	-23.5535	58.72
-2.5448	-23.6257	58.73
-2.5538	-23.7195	58.71
-2.5875	-23.8477	58.71
-2.5868	-24.0009	58.71
-2.5646	-24.1894	58.71
-2.5857	-24.307	58.71
-2.6181	-24.4241	58.74
-2.5962	-24.5391	58.74
-2.5612	-24.6346	58.76
-2.57	-24.6495	58.75
-2.5703	-24.6493	58.74
-2.5682	-24.7332	58.79
-2.615	-24.8534	58.78
-2.6685	-24.9553	58.71
-2.7257	-25.0502	58.65
-2.7518	-25.1354	58.63
-2.7057	-25.2593	58.6
-2.7213	-25.3272	58.63
-2.7188	-25.4322	58.68
-2.681	-25.5041	58.77
-2.6619	-25.5537	58.82
-2.7019	-25.5636	58.77
-2.7271	-25.527	58.68
-2.7406	-25.5497	58.66
-2.727	-25.6097	58.67
-2.8168	-25.6105	58.67
-2.8575	-25.6291	58.72
-2.8725	-25.6265	58.77
-2.8892	-25.6387	58.78
-2.899	-25.5802	58.75
-2.9298	-25.5537	58.73
-2.9515	-25.5244	58.73
-2.9858	-25.4538	58.73
-3.0418	-25.3661	58.72
-3.0877	-25.3157	58.75
-3.1012	-25.2344	58.74
-3.1363	-25.2185	58.73
-3.1534	-25.1634	58.73
-3.1451	-25.1572	58.72
-3.1447	-25.1299	58.73
-3.1664	-25.1403	58.73
-3.1502	-25.1492	58.71
-3.1889	-25.0587	58.71
-3.1807	-25.0341	58.7
-3.1846	-25.0113	58.71
-3.1621	-25.0166	58.74
-3.1255	-25.0302	58.79
-3.0921	-24.9844	58.78
-3.0472	-24.8998	58.74
-3.0054	-24.8171	58.73
-2.9947	-24.7635	58.78
-3.0154	-24.7897	58.79
-3.001	-24.7394	58.74
-3.004	-24.6795	58.68
-3.0247	-24.6221	58.6
-2.9614	-24.6266	58.58
-2.9374	-24.6177	58.64
-2.899	-24.6361	58.74
-2.8394	-24.6257	58.84
-2.8104	-24.4988	58.83
-2.7969	-24.359	58.76
-2.784	-24.2367	58.67
-2.7887	-24.1127	58.67
-2.7311	-24.0677	58.72
-2.7361	-23.9709	58.72
-2.7049	-23.8522	58.76
-2.7096	-23.7527	58.76
-2.7121	-23.6341	58.71
-2.7098	-23.4932	58.67
-2.6532	-23.4263	58.71
-2.5967	-23.3109	58.75
-2.5917	-23.2191	58.78
-2.5664	-23.0123	58.79
-2.5299	-22.8562	58.76
-2.531	-22.6872	58.75
-2.5075	-22.5134	58.71
-2.4905	-22.3736	58.72
-2.465	-22.2856	58.73
-2.4526	-22.165	58.73
-2.4274	-22.0248	58.73
-2.4236	-21.9495	58.73
-2.402	-21.8182	58.75
-2.3378	-21.76	58.76
-2.3327	-21.6454	58.8
-2.252	-21.6046	58.8
-2.1338	-21.6446	58.76
-2.0443	-21.6102	58.76
-1.9628	-21.7588	58.75
-1.9662	-21.5755	58.81
-1.9982	-21.4675	58.75
-2.0306	-21.3674	58.67
-2.0865	-21.3069	58.67
-2.0617	-21.232	58.65
-2.083	-21.2064	58.65
-1.95	-21.1802	58.68
-1.9064	-21.2773	58.7
-1.8791	-21.2892	58.76
-2.0414	-21.3446	58.75
-1.9731	-21.3483	58.75
-1.9393	-21.2631	58.75
-1.8843	-21.1396	58.75
-1.7836	-21.1552	58.67
-1.8043	-21.1408	58.7
-1.779	-21.007	58.71
-1.7665	-20.8719	58.72
-1.7288	-20.7443	58.71
-1.7075	-20.6585	58.73
-1.6731	-20.5154	58.76
-1.5972	-20.242	58.77
-1.5982	-20.0571	58.76
-1.6337	-19.7624	58.76
-1.6779	-19.4841	58.73
-1.7309	-19.289	58.69
-1.7182	-19.0171	58.73
-1.6639	-18.7403	58.73
-1.6433	-18.4208	58.75
-1.6024	-18.231	58.71
-1.5899	-17.9326	58.75
-1.5655	-17.6513	58.75
-1.5027	-17.3559	58.74
-1.4397	-17.1099	58.74
-1.3424	-16.7604	58.78
-1.2803	-16.3357	58.77
-1.1921	-16.0647	58.75
-1.1751	-15.8661	58.8
-1.0906	-15.6295	58.82
-1.1048	-15.457	58.76
-1.0508	-15.2249	58.7
-0.9925	-14.9999	58.64
-0.912	-14.839	58.64
-0.7541	-14.701	58.69
-0.6605	-14.5924	58.71
-0.5287	-14.4173	58.78
-0.457	-14.2312	58.79
-0.3167	-14.1049	58.77
-0.2663	-13.8807	58.71
-0.1688	-13.6528	58.68
-0.1139	-13.5178	58.7
0.0047	-13.3558	58.74
0.085	-13.2578	58.78
0.1652	-13.1357	58.81
0.2623	-12.9451	58.83
0.3309	-12.8567	58.77
0.4244	-12.6739	58.74
0.4669	-12.6316	58.74
0.5557	-12.4729	58.75
0.6236	-12.3986	58.76
0.6858	-12.2336	58.81
0.7755	-12.0987	58.78
0.8389	-11.8812	58.77
0.8428	-11.6588	58.74
0.9626	-11.4368	58.69
0.9912	-11.1581	58.7
1.0061	-10.7792	58.72
1.0295	-10.5392	58.78
1.0055	-10.1166	58.81
0.9629	-9.8381	58.77
0.9662	-9.7232	58.79
0.9391	-9.4585	58.81
0.9721	-9.1585	58.8
1.0018	-8.9696	58.78
1.0411	-8.8732	58.73
1.0475	-8.7034	58.78
1.0452	-8.4498	58.83
1.0188	-8.249	58.84
1.0402	-7.8641	58.77
1.0446	-7.5736	58.72
1.1037	-7.2639	58.7
1.1795	-6.9789	58.7
1.2	-6.7094	58.69
1.2509	-6.3556	58.8
1.2995	-6.0283	58.84
1.2899	-5.7016	58.83
1.3061	-5.1888	58.79
1.3769	-4.6353	58.78
1.423	-4.1175	58.74
1.4097	-3.7141	58.7
1.4554	-3.2943	58.69
1.4604	-2.9174	58.75
1.4794	-2.5924	58.78
1.4732	-2.3487	58.81
1.514	-1.9903	58.82
1.6033	-1.7063	58.79
1.6285	-1.4832	58.78
1.6727	-1.2747	58.83
1.7102	-1.1362	58.84
1.7652	-0.9671	58.83
1.777	-0.817	58.84
1.7904	-0.6669	58.81
1.7351	-0.5008	58.79
1.7479	-0.3583	58.77
1.7988	-0.2815	58.77
1.7718	-0.2661	58.81
1.7806	-0.2468	58.8
1.7848	-0.2044	58.8
1.7425	-0.2195	58.79
1.714	-0.3001	58.76
1.6714	-0.3114	58.76
1.6932	-0.3462	58.75
1.6163	-0.4499	58.77
1.5584	-0.5191	58.84
1.5628	-0.5538	58.84
1.538	-0.5497	58.82
1.5041	-0.538	58.82
1.5377	-0.4997	58.83
1.5163	-0.5381	58.83
1.4025	-0.572	58.8
1.2917	-0.525	58.79
1.3048	-0.7219	58.67
1.2662	-0.8684	58.69
1.2204	-1.1345	58.69
1.1307	-1.396	58.72
1.0958	-1.6377	58.79
1.0112	-1.922	58.81
0.9609	-2.1068	58.8
0.8899	-2.3459	58.78
0.8409	-2.5979	58.73
0.8507	-2.8836	58.73
0.8516	-3.2185	58.74
0.8521	-3.5216	58.78
0.9127	-3.8526	58.79
0.9652	-4.1118	58.78
1.0304	-4.264	58.76
1.1	-4.3671	58.72
1.0654	-4.4421	58.75
1.0766	-4.2894	58.79
1.1427	-4.4552	58.74
1.1731	-4.598	58.74
1.1643	-4.6661	58.76
1.1739	-4.7069	58.72
1.1826	-4.692	58.72
1.2075	-4.6716	58.74
1.1946	-4.6979	58.75
1.1726	-4.6503	58.76
1.1721	-4.6339	58.78
1.1682	-4.5889	58.76
1.1044	-4.5584	58.75
1.0284	-4.5523	58.72
0.9339	-4.4853	58.73
0.9037	-4.4882	58.74
0.8307	-4.4291	58.75
0.7194	-4.4046	58.76
0.6461	-4.3176	58.79
0.6286	-4.2859	58.8
0.6152	-4.2077	58.82
0.5599	-4.1127	58.79
0.4787	-4.0242	58.78
0.4398	-3.9534	58.8
0.358	-3.8171	58.81
0.2943	-3.6583	58.75
0.2178	-3.5987	58.7
0.1837	-3.5114	58.66
0.192	-3.4723	58.67
0.1621	-3.5214	58.69
0.1617	-3.5768	58.74
0.1147	-3.6591	58.79
0.0679	-3.7044	58.8
0.0422	-3.6434	58.78
0.0083	-3.6412	58.75
-0.004	-3.7045	58.72
0.0092	-3.7785	58.7
-0.0589	-3.8247	58.7
-0.0674	-3.8772	58.72
-0.0891	-3.855	58.77
-0.1145	-3.9056	58.76
-0.0974	-3.9132	58.77
-0.0889	-3.8945	58.76
-0.0975	-3.849	58.74
-0.0804	-3.842	58.73
-0.119	-3.8208	58.76
-0.1747	-3.8	58.78
-0.2472	-3.829	58.81
-0.2768	-3.8797	58.79
-0.2981	-3.8572	58.78
-0.3448	-3.8895	58.75
-0.396	-3.9054	58.74
-0.4596	-4.0093	58.73
-0.4935	-4.0649	58.77
-0.5229	-4.1765	58.77
-0.5524	-4.2527	58.78
-0.6204	-4.3097	58.79
-0.6673	-4.3338	58.77
-0.7399	-4.3554	58.72
-0.7738	-4.421	58.72
-0.8035	-4.4468	58.74
-0.8289	-4.4845	58.75
-0.8453	-4.6025	58.77
-0.8703	-4.696	58.81
-0.8702	-4.6866	58.83
-0.8617	-4.7311	58.8
-0.9982	-4.691	58.81
-1.0658	-4.7183	58.86
-1.1645	-4.6435	58.82
-1.2723	-4.6058	58.74
-1.4317	-4.4971	58.67
-1.471	-4.469	58.63
-1.4924	-4.171	58.7
-1.5993	-4.1122	58.7
-1.6882	-4.0622	58.75
-1.7559	-3.9669	58.79
-1.8543	-3.8309	58.8
-1.92	-3.6127	58.76
-1.9603	-3.4452	58.72
-2.0422	-3.3838	58.7
-2.1096	-3.3235	58.74
-2.1944	-3.2483	58.77
-2.2452	-3.232	58.78
-2.3476	-3.2546	58.78
-2.412	-3.1889	58.77
-2.4866	-3.1407	58.72
-2.5328	-3.1589	58.74
-2.5876	-3.1461	58.76
-2.6633	-3.2101	58.78
-2.782	-3.2125	58.8
-2.8067	-3.2771	58.81
-2.8634	-3.2744	58.78
-2.8812	-3.3061	58.76
-2.9199	-3.3721	58.75
-2.9705	-3.3981	58.76
-3.0121	-3.4896	58.78
-3.0891	-3.5398	58.76
-3.217	-3.566	58.76
-3.3114	-3.5583	58.75
-3.436	-3.57	58.73
-3.5047	-3.5699	58.73
-3.5888	-3.6612	58.74
-3.6519	-3.6985	58.76
-3.7019	-3.7628	58.78
-3.7389	-3.827	58.8
-3.807	-3.7916	58.8
-3.8756	-3.6872	58.8
-3.9516	-3.6705	58.82
-4.0399	-3.6458	58.84
-4.1473	-3.5878	58.83
-4.3097	-3.4707	58.76
-4.507	-3.3455	58.69
-4.5869	-3.4245	58.64
-4.6702	-3.3993	58.67
-4.8421	-3.3265	58.72
-4.9385	-3.2603	58.8
-4.949	-3.1777	58.84
-4.9686	-3.2757	58.8
-4.9708	-3.2074	58.78
-4.8995	-3.1531	58.71
-4.9165	-3.1801	58.71
-4.9462	-3.1914	58.71
-5.0358	-3.1715	58.71
-5.1491	-3.2392	58.73
-5.2116	-3.3862	58.8
-5.2881	-3.4435	58.8
-5.3306	-3.447	58.8
-5.3363	-3.556	58.77
-5.3299	-3.7441	58.79
-5.3394	-3.8538	58.83
-5.3822	-3.9966	58.82
-5.4358	-4.0838	58.83
-5.4965	-4.2349	58.81
-5.5591	-4.4803	58.77
-5.5849	-4.6234	58.76
-5.563	-4.7508	58.76
-5.5353	-4.9193	58.78
-5.5609	-5.0662	58.77
-5.6185	-5.149	58.74
-5.7049	-5.1262	58.73
-5.7306	-5.3003	58.72
-5.8106	-5.3569	58.73
-5.823	-5.4379	58.73
-5.8716	-5.5434	58.8
-5.8883	-5.6859	58.85
-5.9499	-5.7531	58.82
-5.977	-5.8046	58.8
-6.0419	-5.9677	58.79
-6.1295	-6.1083	58.8
-6.2066	-6.2359	58.79
-6.3001	-6.3863	58.75
-6.3599	-6.5299	58.7
-6.4475	-6.6401	58.67
-6.5195	-6.7126	58.68
-6.5809	-6.7948	58.7
-6.6898	-6.8579	58.72
-6.7881	-6.8879	58.75
-6.9489	-6.8546	58.77
-7.0673	-6.764	58.74
-7.2703	-6.7844	58.72
-7.4295	-6.7922	58.67
-7.5922	-6.8303	58.7
-7.7504	-6.9458	58.73
-7.9043	-7.011	58.76
-8.1141	-7.1152	58.82
-8.2999	-7.1206	58.86
-8.427	-7.1459	58.84
-8.6132	-6.9612	58.79
-8.713	-6.7441	58.72
-8.8571	-6.7953	58.67
-9.04	-6.7833	58.73
-9.186	-6.7336	58.76
-9.3344	-6.7088	58.76
-9.5468	-6.7136	58.74
-9.7613	-6.6976	58.74
-9.9367	-6.7393	58.73
-10.0557	-6.7587	58.76
-10.1588	-6.7635	58.78
-10.2909	-6.6299	58.76
-10.4823	-6.5575	58.74
-10.6295	-6.5167	58.75
-10.6954	-6.5019	58.74
-10.7715	-6.5513	58.75
-10.8708	-6.6687	58.76
-10.9276	-6.9229	58.8
-10.8929	-7.255	58.79
-10.8829	-7.5004	58.77
-10.9492	-7.7856	58.8
-11.0638	-7.9478	58.82
-11.2265	-8.1791	58.81
-11.3689	-8.4755	58.75
-11.4067	-8.8482	58.68
-11.3186	-9.2211	58.61
-11.2364	-9.4116	58.66
-11.0778	-9.5055	58.69
-10.9233	-9.5914	58.74
-10.7154	-9.6327	58.8
-10.5865	-9.6171	58.81
-10.4736	-9.4883	58.8
-10.3215	-9.3512	58.74
-10.2513	-9.2918	58.7
-10.1644	-9.2677	58.69
-10.067	-9.2807	58.71
-9.9721	-9.3073	58.77
-9.9253	-9.3696	58.79
-9.8648	-9.3653	58.79
-9.8131	-9.4001	58.77
-9.784	-9.3974	58.74
-9.7553	-9.3909	58.73
-9.7739	-9.3456	58.75
-9.7353	-9.2992	58.75
-9.7396	-9.2489	58.75
-9.7724	-9.1082	58.74
-9.8008	-8.9479	58.72
-9.7517	-8.7565	58.74
-9.7466	-8.5623	58.75
-9.7681	-8.326	58.73
-9.783	-8.138	58.72
-9.7802	-7.903	58.72
-9.8244	-7.602	58.72
-9.8524	-7.3055	58.71
-9.8345	-7.0351	58.75
-9.7621	-6.5378	58.79
-9.7552	-6.3859	58.73
-9.6966	-6.1793	58.75
-9.6053	-6.0565	58.79
-9.4821	-5.9287	58.77
-9.3437	-5.6888	58.79
-9.2025	-5.6688	58.76
-9.115	-5.6075	58.81
-9.0856	-5.5178	58.78
-9.073	-5.4804	58.72
-9.0098	-5.5109	58.68
-8.9536	-5.5056	58.66
-8.8936	-5.5368	58.66
-8.8374	-5.5614	58.69
-8.7659	-5.5727	58.74
-8.6819	-5.6307	58.79
-8.694	-5.6186	58.8
-8.6766	-5.5438	58.77
-8.6615	-5.5361	58.73
-8.6453	-5.5278	58.69
-8.6236	-5.609	58.69
-8.6101	-5.7247	58.69
-8.499	-5.832	58.75
-8.4486	-5.8609	58.78
-8.3835	-5.8441	58.75
-8.3239	-5.8591	58.72
-8.2934	-5.8347	58.69
-8.2999	-5.8642	58.71
-8.2422	-5.9172	58.72
-8.2657	-5.9195	58.74
-8.2111	-5.9832	58.76
-8.2261	-6.0001	58.75
-8.1824	-5.9881	58.76
-8.1583	-5.9932	58.74
-8.116	-6.0169	58.74
-8.1076	-6.168	58.73
-8.0075	-6.3302	58.78
-7.9648	-6.4851	58.77
-7.9619	-6.6526	58.76
-7.9102	-6.7567	58.72
-7.9466	-6.9171	58.7
-7.9991	-7.0651	58.69
-7.9789	-7.2097	58.71
-8.0743	-7.3809	58.76
-8.0643	-7.4995	58.8
-8.0813	-7.569	58.79
-8.0573	-7.6172	58.75
-8.1018	-7.6457	58.73
-8.1448	-7.7502	58.76
-8.3198	-7.6369	58.83
-8.4726	-7.4843	58.77
-8.5285	-7.4412	58.68
-8.5995	-7.563	58.62
-8.6623	-7.5923	58.6
-8.7028	-7.6638	58.62
-8.726	-7.7277	58.69
-8.7787	-7.7176	58.77
-8.8488	-7.6725	58.79
-8.8829	-7.6218	58.76
-8.93	-7.5281	58.71
-8.9091	-7.4736	58.64
-8.891	-7.4384	58.68
-8.916	-7.4183	58.69
-8.8788	-7.3817	58.74
-8.8421	-7.4301	58.76
-8.8776	-7.3764	58.72
-8.8287	-7.2896	58.7
-8.8569	-7.319	58.71
-8.8252	-7.3216	58.73
-8.8295	-7.4071	58.76
-8.8558	-7.481	58.75
-8.8352	-7.563	58.74
-8.8389	-7.4929	58.75
-8.7984	-7.4288	58.7
-8.766	-7.427	58.72
-8.7217	-7.4491	58.73
-8.6553	-7.5598	58.75
-8.5977	-7.6241	58.76
-8.4886	-7.7503	58.77
-8.4183	-7.8765	58.78
-8.3417	-8.0321	58.75
-8.2679	-8.1865	58.72
-8.1792	-8.3896	58.71
-8.1535	-8.6306	58.67
-8.0809	-8.8592	58.69
-8.0095	-9.0297	58.74
-7.9082	-9.2232	58.8
-7.8048	-9.2678	58.84
-7.6865	-9.2968	58.83
-7.5546	-9.3536	58.79
-7.4681	-9.4122	58.76
-7.3977	-9.4603	58.78
-7.3342	-9.4979	58.74
-7.2785	-9.558	58.7
-7.2496	-9.703	58.69
-7.1809	-9.7923	58.69
-7.166	-9.8322	58.7
-7.152	-9.8733	58.71
-7.1404	-9.929	58.78
-7.1022	-9.9544	58.81
-7.1216	-9.9633	58.83
-7.1447	-9.8941	58.78
-7.1085	-9.8997	58.72
-7.1194	-9.9512	58.73
-7.1255	-10.012	58.72
-7.1468	-10.0251	58.75
-7.1365	-10.0475	58.81
-7.1578	-10.1365	58.8
-7.1652	-10.1215	58.78
-7.1367	-10.1199	58.76
-7.1713	-10.0853	58.76
-7.1599	-10.0836	58.75
-7.195	-10.0809	58.74
-7.2442	-10.0157	58.76
-7.3382	-9.9202	58.8
-7.4876	-9.4957	58.85
-7.461	-9.4972	58.71
-7.4531	-9.4593	58.71
-7.5041	-9.4803	58.74
-7.5196	-9.5324	58.76
-7.5204	-9.5063	58.75
-7.5866	-9.5499	58.77
-7.5952	-9.5475	58.73
-7.6266	-9.5748	58.75
-7.6306	-9.5707	58.75
-7.586	-9.518	58.77
-7.5706	-9.5203	58.76
-7.535	-9.4605	58.77
-7.5364	-9.439	58.76
-7.4689	-9.3342	58.79
-7.449	-9.2534	58.82
-7.442	-9.1556	58.88
-7.4539	-9.1714	58.85
-7.4626	-9.0775	58.78
-7.4685	-8.927	58.7
-7.5373	-8.874	58.67
-7.4884	-8.8927	58.65
-7.4752	-8.8679	58.69
-7.4924	-8.8977	58.72
-7.4738	-8.8831	58.77
-7.4993	-8.8468	58.81
-7.534	-8.6575	58.81
-7.5679	-8.5701	58.74
-7.5723	-8.4926	58.74
-7.6452	-8.4926	58.74
-7.6288	-8.4275	58.74
-7.6997	-8.3749	58.75
-7.7057	-8.3993	58.77
-7.6708	-8.3832	58.78
-7.6545	-8.3028	58.77
-7.6101	-8.3437	58.79
-7.5639	-8.3711	58.82
-7.5838	-8.3307	58.83
-7.5794	-8.2811	58.8
-7.6379	-8.226	58.77
-7.6489	-8.2866	58.75
-7.6698	-8.2163	58.76
-7.6431	-8.192	58.77
-7.6275	-8.1582	58.79
-7.6396	-8.1341	58.8
-7.6214	-8.1795	58.81
-7.6107	-8.1818	58.79
-7.6142	-8.1429	58.76
-7.6224	-8.1161	58.73
-7.6157	-8.1329	58.75
-7.5903	-8.2023	58.78
-7.5871	-8.2801	58.8
-7.548	-8.3291	58.84
-7.5264	-8.3103	58.81
-7.5135	-8.2453	58.78
-7.492	-8.2655	58.74
-7.4481	-8.248	58.79
-7.457	-8.2832	58.79
-7.4984	-8.2437	58.76
-7.5021	-8.2554	58.73
-7.5441	-8.2901	58.7
-7.512	-8.3275	58.68
-7.5086	-8.4178	58.67
-7.4912	-8.4399	58.71
-7.4671	-8.4669	58.77
-7.5304	-8.4696	58.77
-7.5766	-8.5392	58.74
-7.5627	-8.4528	58.75
-7.6135	-8.3715	58.72
-7.5977	-8.3536	58.71
-7.5949	-8.3514	58.7
-7.6464	-8.3776	58.73
-7.611	-8.3416	58.75
-7.5906	-8.2955	58.77
-7.5733	-8.2962	58.74
-7.6137	-8.2438	58.73
-7.5853	-8.2844	58.71
-7.5753	-8.279	58.72
-7.5944	-8.2919	58.74
-7.6262	-8.3248	58.73
-7.627	-8.3985	58.75
-7.6292	-8.4629	58.73
-7.6682	-8.4353	58.76
-7.7295	-8.5219	58.75
-7.7533	-8.6321	58.76
-7.7838	-8.7556	58.78
-7.7953	-8.8509	58.79
-7.8165	-8.9136	58.76
-7.8459	-8.9826	58.76
-7.8511	-9.0457	58.75
-7.8111	-9.0761	58.73
-7.8499	-9.1046	58.69
-7.8643	-9.144	58.71
-7.8549	-9.1574	58.75
-7.8652	-9.2564	58.73
-7.8754	-9.2737	58.72
-7.8506	-9.3318	58.74
-7.935	-9.3302	58.75
-7.9438	-9.3123	58.71
-8.0077	-9.2673	58.65
-8.0506	-9.3226	58.62
-8.0109	-9.2371	58.59
-7.9534	-9.2431	58.61
-7.9811	-9.2536	58.69
-8.0343	-9.2474	58.81
-7.933	-9.2056	58.84
-7.9116	-9.1448	58.81
-7.8853	-9.0998	58.75
-7.8959	-9.0837	58.7
-7.9102	-9.1242	58.68
-7.8523	-9.2226	58.7
-7.8299	-9.3146	58.7
-7.8244	-9.4515	58.74
-7.7712	-9.5928	58.75
-7.7331	-9.5818	58.75
-7.7168	-9.6812	58.71
-7.6687	-9.7615	58.72
-7.6771	-9.8467	58.71
-7.6383	-9.9727	58.75
-7.5741	-10.0408	58.78
-7.5736	-10.0885	58.75
-7.5862	-10.1793	58.71
-7.603	-10.1827	58.71
-7.6115	-10.2253	58.71
-7.5721	-10.3173	58.72
-7.6124	-10.3253	58.74
-7.728	-10.1044	58.81
-7.7355	-10.1315	58.72
-7.7601	-10.1452	58.65
-7.794	-10.2184	58.65
-7.7877	-10.2547	58.67
-7.7362	-10.2605	58.71
-7.6985	-10.3278	58.77
-7.6873	-10.3669	58.79
-7.6765	-10.3309	58.77
-7.676	-10.2817	58.74
-7.6275	-10.2702	58.72
-7.6261	-10.2217	58.73
-7.6089	-10.3342	58.73
-7.6158	-10.359	58.74
-7.6193	-10.3737	58.68
-7.6727	-10.452	58.63
-7.6299	-10.466	58.59
-7.6448	-10.5115	58.57
-7.6208	-10.6437	58.66
-7.5653	-10.6552	58.73
-7.5094	-10.6736	58.8
-7.4706	-10.6036	58.81
-7.5136	-10.62	58.73
-7.5252	-10.5993	58.67
-7.4834	-10.7525	58.66
-7.5129	-10.893	58.69
-7.5015	-11.0222	58.75
-7.4972	-11.2407	58.78
-7.4856	-11.3551	58.77
-7.4899	-11.4704	58.73
-7.4497	-11.5717	58.7
-7.5053	-11.592	58.73
inclinaison X	inclinaison Y
