# Supplementary material for: Postural Control Can Be Well Maintained by Healthy, Young Adults in Difficult Visual Task, Even in Sway-Referenced Dynamic Conditions
Source: PLoS One. 2016 Oct 13;11(10):e0164400. doi: 10.1371/journal.pone.0164400 (PMC5063355; doi:10.1371/journal.pone.0164400)
Supplement: S2 File — (ZIP) [file pone.0164400.s002.zip › DATA_FRAMIRAL/S03B_FREE_STABLE_I3.xls]

## Sheet: S03_MTT_2015042211
gravite X	gravite Y	Poids
-7.4175	-15.9184	58.79
-7.5014	-15.7157	58.74
-7.5165	-15.7727	58.68
-7.505	-15.8442	58.7
-7.523	-15.913	58.76
-7.5817	-15.9261	58.77
-7.623	-16.0722	58.74
-7.6797	-16.16	58.73
-7.7057	-16.3905	58.72
-7.7507	-16.6723	58.76
-7.7931	-16.9577	58.85
-7.7189	-17.224	58.89
-7.6682	-17.4354	58.82
-7.6706	-17.6692	58.75
-7.6618	-17.8607	58.68
-7.7409	-17.9798	58.69
-7.8195	-18.133	58.71
-7.9055	-18.3664	58.66
-8.0247	-18.6102	58.66
-8.0497	-18.8151	58.66
-8.0767	-18.9509	58.64
-8.0929	-19.0463	58.65
-8.1239	-19.1436	58.67
-8.1792	-19.2504	58.73
-8.2318	-19.299	58.78
-8.2783	-19.3471	58.75
-8.3545	-19.4059	58.73
-8.3894	-19.4985	58.75
-8.434	-19.6379	58.7
-8.5408	-19.7424	58.7
-8.6021	-19.8525	58.71
-8.6448	-19.8966	58.74
-8.7197	-19.9189	58.75
-8.8047	-19.9368	58.76
-8.8493	-19.8984	58.74
-8.9409	-19.8673	58.73
-8.9963	-19.8044	58.73
-9.0236	-19.7557	58.75
-8.9961	-19.6232	58.77
-8.9414	-19.4813	58.77
-8.9413	-19.3271	58.74
-8.9163	-19.3614	58.71
-8.968	-19.3973	58.7
-8.922	-19.3667	58.73
-8.9063	-19.45	58.75
-8.8748	-19.5068	58.78
-8.8348	-19.4916	58.8
-8.788	-19.4397	58.77
-8.7841	-19.4562	58.76
-8.7622	-19.4979	58.77
-8.7328	-19.5165	58.79
-8.709	-19.5346	58.75
-8.6973	-19.5548	58.71
-8.687	-19.5433	58.66
-8.6006	-19.5518	58.64
-8.5356	-19.6024	58.68
-8.4564	-19.6923	58.72
-8.3533	-19.6823	58.79
-8.2775	-19.5979	58.85
-8.2047	-19.459	58.79
-8.2025	-19.2591	58.72
-8.1271	-19.115	58.71
-8.0681	-19.0574	58.67
-8.0092	-18.947	58.67
-7.9288	-18.8687	58.7
-7.8349	-18.8081	58.73
-7.8056	-18.7787	58.73
-7.7028	-18.6974	58.77
-7.6393	-18.6258	58.8
-7.5838	-18.5092	58.81
-7.5546	-18.4098	58.81
-7.5914	-18.145	58.83
-7.5282	-18.1608	58.75
-7.4609	-18.2729	58.74
-7.3876	-18.2511	58.71
-7.2809	-18.3571	58.71
-7.2086	-18.5417	58.7
-7.0953	-18.7312	58.75
-7.0149	-19.01	58.81
-6.8904	-19.2295	58.85
-6.8006	-19.4084	58.84
-6.7294	-19.6556	58.78
-6.6326	-19.9063	58.76
-6.5146	-20.1948	58.78
-6.3943	-20.4463	58.78
-6.3748	-20.6443	58.75
-6.3306	-20.8143	58.72
-6.2449	-21.0051	58.67
-6.1071	-21.1665	58.63
-5.9612	-21.3697	58.63
-5.768	-21.5444	58.63
-5.592	-21.7508	58.72
-5.4523	-21.9345	58.75
-5.337	-22.0132	58.75
-5.2829	-22.1023	58.73
-5.1874	-22.2172	58.74
-5.1306	-22.3219	58.7
-5.0705	-22.3562	58.7
-5.0536	-22.4202	58.7
-5.0214	-22.488	58.72
-4.9535	-22.4821	58.72
-4.9216	-22.394	58.75
-4.8409	-22.3257	58.75
-4.7531	-22.2409	58.73
-4.6273	-22.1787	58.7
-4.5243	-22.0427	58.71
-4.478	-21.916	58.71
-4.3878	-21.7206	58.73
-4.3054	-21.5562	58.7
-4.2667	-21.3421	58.71
-4.1144	-21.244	58.7
-4.0374	-21.1412	58.71
-3.925	-21.0467	58.74
-3.8208	-20.8982	58.78
-3.7152	-20.7317	58.77
-3.5887	-20.6664	58.75
-3.526	-20.5172	58.73
-3.524	-20.4602	58.78
-3.5047	-20.3395	58.75
-3.5158	-20.2648	58.71
-3.4876	-20.1932	58.68
-3.4639	-20.1227	58.65
-3.37	-20.029	58.65
-3.3105	-19.8889	58.66
-3.2755	-19.6057	58.7
-3.1499	-19.2248	58.77
-3.1864	-19.0154	58.73
-3.1286	-18.8986	58.7
-3.0919	-18.8834	58.66
-3.0046	-18.8227	58.71
-2.9406	-18.9306	58.7
-2.8831	-19.0592	58.73
-2.8139	-19.1714	58.75
-2.7113	-19.3025	58.74
-2.6523	-19.3765	58.71
-2.6386	-19.4927	58.72
-2.6035	-19.6287	58.73
-2.6112	-19.7249	58.74
-2.6366	-19.8464	58.74
-2.6142	-19.8933	58.76
-2.6445	-19.9207	58.75
-2.7218	-19.961	58.73
-2.7316	-19.9999	58.69
-2.7997	-19.9971	58.7
-2.8766	-19.9965	58.7
-2.9314	-19.9629	58.72
-3.0032	-19.9687	58.73
-3.0886	-19.9802	58.73
-3.1604	-20.0101	58.75
-3.2185	-20.0892	58.77
-3.2477	-20.1556	58.78
-3.3219	-20.2106	58.74
-3.3825	-20.2752	58.72
-3.4869	-20.3229	58.76
-3.5583	-20.414	58.78
-3.6506	-20.577	58.72
-3.7715	-20.7229	58.68
-3.8268	-20.8521	58.68
-3.8193	-20.9693	58.65
-3.7971	-21.1064	58.66
-3.8325	-21.3252	58.69
-3.8287	-21.4038	58.75
-3.8998	-21.4858	58.77
-4.0205	-21.544	58.75
-4.0312	-21.596	58.71
-4.1111	-21.7111	58.72
-4.1159	-21.8643	58.7
-4.2052	-21.9601	58.7
-4.2759	-22.0241	58.73
-4.3088	-22.0404	58.74
-4.3993	-22.0404	58.73
-4.422	-21.9732	58.72
-4.5068	-21.9062	58.73
-4.5533	-21.8561	58.74
-4.6133	-21.8218	58.74
-4.687	-21.788	58.72
-4.7553	-21.8028	58.72
-4.846	-21.7721	58.71
-4.9144	-21.7014	58.71
-4.9691	-21.6423	58.72
-5.0891	-21.6593	58.72
-5.1168	-21.7119	58.69
-5.1621	-21.7787	58.71
-5.2137	-21.8116	58.7
-5.2068	-21.8979	58.73
-5.2634	-22.0201	58.71
-5.2721	-22.1663	58.7
-5.3071	-22.2253	58.74
-5.3254	-22.2902	58.77
-5.3367	-22.3062	58.74
-5.305	-22.3807	58.7
-5.3611	-22.493	58.74
-5.3862	-22.5619	58.8
-5.4232	-22.5077	58.77
-5.4935	-22.4368	58.7
-5.5014	-22.4569	58.65
-5.4678	-22.4323	58.65
-5.4376	-22.4587	58.65
-5.4295	-22.4693	58.69
-5.4405	-22.5515	58.71
-5.4276	-22.4968	58.76
-5.4388	-22.4063	58.74
-5.4546	-22.3291	58.71
-5.4709	-22.3571	58.71
-5.4783	-22.4189	58.72
-5.5013	-22.3946	58.71
-5.4916	-22.362	58.72
-5.4668	-22.3341	58.71
-5.4466	-22.3318	58.7
-5.4009	-22.2949	58.74
-5.4303	-22.324	58.74
-5.3892	-22.3829	58.77
-5.392	-22.3837	58.74
-5.4293	-22.4376	58.75
-5.4398	-22.552	58.72
-5.469	-22.6118	58.72
-5.395	-22.7156	58.74
-5.4334	-22.7626	58.73
-5.3933	-22.7748	58.75
-5.3548	-22.8255	58.75
-5.3404	-22.842	58.72
-5.2911	-22.8747	58.69
-5.2655	-22.9145	58.69
-5.234	-22.9266	58.71
-5.2448	-22.9996	58.73
-5.2557	-22.9749	58.76
-5.2259	-22.94	58.76
-5.2052	-22.8527	58.75
-5.2578	-22.6744	58.75
-5.2523	-22.6098	58.76
-5.2384	-22.5147	58.78
-5.3003	-22.4851	58.76
-5.3626	-22.3893	58.68
-5.4965	-22.3075	58.62
-5.4842	-22.2629	58.61
-5.4902	-22.2007	58.65
-5.5122	-22.1729	58.69
-5.4418	-22.0673	58.77
-5.4542	-21.9919	58.83
-5.4961	-21.8774	58.79
-5.5243	-21.7142	58.72
-5.5625	-21.6524	58.68
-5.556	-21.604	58.7
-5.5797	-21.4996	58.68
-5.6551	-21.3874	58.7
-5.6493	-21.3538	58.72
-5.6723	-21.317	58.7
-5.6941	-21.2051	58.7
-5.6804	-21.1192	58.72
-5.6592	-20.9866	58.72
-5.6634	-20.8571	58.73
-5.6939	-20.7023	58.73
-5.7094	-20.6063	58.75
-5.7282	-20.4795	58.74
-5.7388	-20.3341	58.77
-5.7293	-20.1705	58.74
-5.7406	-20.0515	58.71
-5.7827	-19.994	58.72
-5.764	-19.8981	58.7
-5.7125	-19.9445	58.7
-5.6796	-19.9651	58.73
-5.6329	-20.0556	58.77
-5.5785	-20.0476	58.81
-5.5328	-19.9507	58.8
-5.4884	-19.8825	58.77
-5.4894	-19.8081	58.77
-5.5268	-19.8007	58.73
-5.5441	-19.7629	58.68
-5.5672	-19.7378	58.66
-5.5785	-19.7869	58.68
-5.5336	-19.7594	58.7
-5.4994	-19.8145	58.7
-5.4541	-19.8447	58.68
-5.4636	-19.82	58.72
-5.4421	-19.8157	58.72
-5.4291	-19.7719	58.72
-5.4205	-19.7529	58.68
-5.4106	-19.7516	58.69
-5.3732	-19.8739	58.67
-5.3298	-19.9421	58.68
-5.2977	-20.0077	58.7
-5.2477	-20.0743	58.73
-5.2227	-20.0494	58.73
-5.1844	-20.0815	58.73
-5.1329	-20.1158	58.73
-5.1361	-20.1704	58.74
-5.0919	-20.3249	58.75
-5.0864	-20.3158	58.77
-5.0464	-20.4101	58.73
-5.0409	-20.4986	58.74
-5.0589	-20.6008	58.72
-5.0584	-20.7598	58.72
-5.0034	-20.88	58.71
-5.0053	-21.0304	58.73
-5.0145	-21.2063	58.71
-5.0444	-21.4027	58.7
-5.0225	-21.5575	58.7
-5.0545	-21.764	58.66
-5.0189	-21.8755	58.68
-5.0592	-21.966	58.7
-5.0413	-22.0096	58.71
-5.0167	-22.057	58.75
-4.9546	-22.1053	58.78
-4.9132	-22.135	58.76
-4.8712	-22.1346	58.75
-4.8363	-22.1783	58.76
-4.8977	-22.2243	58.79
-4.9314	-22.1642	58.74
-4.9868	-22.0777	58.69
-5.0322	-22.0627	58.66
-5.1019	-21.9816	58.65
-5.107	-21.8358	58.65
-5.1791	-21.6755	58.66
-5.2196	-21.5553	58.69
-5.2291	-21.3954	58.74
-5.3096	-21.2354	58.76
-5.3839	-21.0579	58.74
-5.4242	-20.9871	58.72
-5.481	-20.8862	58.71
-5.5181	-20.8706	58.68
-5.5298	-20.858	58.69
-5.5613	-20.9215	58.72
-5.6093	-20.8849	58.76
-5.6252	-20.892	58.77
-5.6429	-20.8943	58.77
-5.6882	-20.8851	58.74
-5.7418	-20.9525	58.71
-5.7786	-20.8639	58.73
-5.8619	-20.8992	58.7
-5.8708	-20.8923	58.75
-5.971	-20.8754	58.77
-5.9285	-20.8725	58.77
-5.955	-20.8014	58.76
-5.9715	-20.7717	58.72
-5.9917	-20.8261	58.73
-6.0097	-20.8646	58.72
-5.9881	-20.958	58.72
-6.0173	-20.9356	58.73
-6.0591	-20.9397	58.69
-6.062	-20.8877	58.71
-6.0485	-20.9051	58.72
-6.0519	-20.8861	58.73
-6.0561	-20.8938	58.73
-6.056	-20.8817	58.73
-5.9898	-20.8583	58.75
-5.9402	-20.7076	58.79
-5.8967	-20.6268	58.75
-5.8494	-20.5163	58.76
-5.8469	-20.4794	58.79
-5.8058	-20.4659	58.78
-5.793	-20.4156	58.73
-5.7978	-20.3708	58.68
-5.8019	-20.3938	58.64
-5.7741	-20.378	58.66
-5.7559	-20.3427	58.67
-5.7137	-20.3092	58.72
-5.6929	-20.2404	58.76
-5.6876	-20.1461	58.82
-5.6617	-20.1494	58.78
-5.7142	-20.1383	58.77
-5.6669	-20.1494	58.72
-5.7091	-20.2532	58.72
-5.7101	-20.3862	58.71
-5.7136	-20.5439	58.71
-5.7405	-20.6185	58.74
-5.6948	-20.7287	58.76
-5.6217	-20.7619	58.77
-5.6184	-20.8324	58.76
-5.5734	-20.8993	58.73
-5.5358	-20.8911	58.72
-5.5646	-20.9453	58.73
-5.5474	-20.9394	58.78
-5.522	-20.9363	58.78
-5.454	-20.9457	58.78
-5.4157	-20.9931	58.77
-5.4224	-21.0347	58.74
-5.3767	-21.0596	58.73
-5.3476	-21.1184	58.72
-5.3504	-21.2099	58.73
-5.3064	-21.3029	58.74
-5.3178	-21.3789	58.75
-5.3573	-21.3638	58.74
-5.3757	-21.338	58.73
-5.4582	-21.3589	58.71
-5.4738	-21.4273	58.72
-5.4754	-21.4435	58.75
-5.4855	-21.4323	58.78
-5.5437	-21.4059	58.8
-5.5656	-21.2635	58.8
-5.5779	-21.2202	58.76
-5.5916	-21.1868	58.8
-5.639	-21.2418	58.84
-5.6876	-21.2444	58.82
-5.7949	-21.2761	58.72
-5.8517	-21.2858	58.66
-5.8775	-21.3381	58.61
-5.9173	-21.3497	58.64
-5.918	-21.391	58.68
-5.9413	-21.389	58.75
-5.9921	-21.3782	58.84
-6.015	-21.2746	58.83
-6.071	-21.2181	58.78
-6.1417	-21.1796	58.71
-6.179	-21.2459	58.72
-6.2598	-21.299	58.72
-6.2892	-21.258	58.73
-6.315	-21.2902	58.77
-6.3429	-21.2322	58.79
-6.3421	-21.2094	58.76
-6.3972	-21.2352	58.76
-6.4199	-21.2202	58.75
-6.4242	-21.2125	58.75
-6.455	-21.149	58.74
-6.5059	-21.0696	58.75
-6.5609	-21.0284	58.75
-6.5872	-20.9758	58.75
-6.5803	-20.9501	58.73
-6.5168	-20.9965	58.77
-6.5351	-21.037	58.79
-6.5329	-21.1221	58.77
-6.5177	-21.1959	58.79
-6.5326	-21.293	58.77
-6.5232	-21.3761	58.77
-6.5604	-21.4527	58.74
-6.5625	-21.5853	58.72
-6.5427	-21.6377	58.7
-6.5904	-21.6644	58.73
-6.5913	-21.6958	58.76
-6.6075	-21.6584	58.81
-6.5644	-21.6256	58.82
-6.5281	-21.5588	58.8
-6.5408	-21.4841	58.8
-6.5133	-21.501	58.82
-6.5159	-21.5142	58.8
-6.5688	-21.5503	58.74
-6.624	-21.5439	58.7
-6.6325	-21.669	58.7
-6.5876	-21.6724	58.68
-6.5304	-21.7611	58.69
-6.491	-21.8399	58.7
-6.4778	-21.8587	58.74
-6.4233	-21.9255	58.77
-6.3985	-21.8855	58.76
-6.3818	-21.8518	58.76
-6.4026	-21.8611	58.72
-6.3878	-21.8581	58.74
-6.3881	-21.7768	58.7
-6.4411	-21.8454	58.68
-6.4391	-21.8424	58.74
-6.422	-21.9326	58.78
-6.3807	-21.9105	58.77
-6.3642	-21.9438	58.76
-6.3526	-21.9445	58.75
-6.3953	-21.9168	58.75
-6.3852	-21.8523	58.73
-6.3792	-21.846	58.74
-6.3743	-21.7931	58.75
-6.3226	-21.7603	58.76
-6.3543	-21.7511	58.74
-6.2588	-21.7378	58.76
-6.2295	-21.7086	58.75
-6.1752	-21.6822	58.74
-6.1678	-21.6904	58.73
-6.1164	-21.694	58.73
-6.1264	-21.6837	58.72
-6.1138	-21.7003	58.71
-6.1182	-21.7475	58.71
-6.1178	-21.754	58.72
-6.1077	-21.8071	58.73
-6.0917	-21.8692	58.76
-6.0885	-21.9509	58.79
-6.064	-21.9594	58.78
-6.0687	-21.9728	58.77
-6.0626	-22.0398	58.79
-6.0198	-22.0828	58.79
-6.0743	-22.0404	58.76
-6.1384	-22.0214	58.71
-6.1118	-22.097	58.67
-6.0845	-22.158	58.65
-6.0462	-22.1749	58.64
-6.0367	-22.1192	58.7
-5.9766	-22.0819	58.75
-5.9867	-22.0244	58.78
-6.0234	-21.9399	58.76
-6.0423	-21.8804	58.74
-6.0793	-21.8168	58.71
-6.0885	-21.8193	58.71
-6.1045	-21.8384	58.72
-6.1233	-21.8643	58.7
-6.1015	-21.917	58.75
-6.1025	-21.9131	58.73
-6.0633	-21.8789	58.74
-6.0674	-21.8196	58.75
-6.0728	-21.8201	58.74
-6.0546	-21.8273	58.75
-6.0953	-21.8316	58.77
-6.0869	-21.8712	58.77
-6.0964	-21.8277	58.76
-6.1107	-21.7669	58.74
-6.1029	-21.6993	58.74
-6.1162	-21.6698	58.74
-6.0725	-21.6191	58.75
-6.0311	-21.6672	58.73
-6.0418	-21.71	58.75
-6.0134	-21.6648	58.74
-6.0284	-21.6186	58.72
-6.0382	-21.6114	58.71
-6.0291	-21.5936	58.71
-6.018	-21.5684	58.74
-6.0368	-21.5232	58.77
-5.9958	-21.5607	58.79
-6.0383	-21.4934	58.8
-5.9758	-21.4372	58.74
-5.9816	-21.3215	58.73
-6.0327	-21.2381	58.78
-6.0427	-21.169	58.81
-6.1146	-21.0531	58.73
-6.2045	-20.9476	58.69
-6.2215	-20.8291	58.65
-6.2093	-20.7483	58.61
-6.2354	-20.68	58.65
-6.2252	-20.6115	58.67
-6.2075	-20.5992	58.76
-6.1504	-20.5388	58.78
-6.1903	-20.4502	58.77
-6.1574	-20.4189	58.71
-6.1795	-20.4683	58.7
-6.1329	-20.5247	58.7
-6.0936	-20.6158	58.7
-6.0651	-20.7073	58.73
-6.0874	-20.7774	58.76
-6.0657	-20.749	58.77
-6.036	-20.6595	58.72
-6.0041	-20.6483	58.7
-5.988	-20.6323	58.69
-5.9988	-20.6601	58.71
-5.9715	-20.6894	58.73
-5.9894	-20.6181	58.77
-5.9678	-20.6291	58.77
-5.9534	-20.5565	58.74
-5.8942	-20.5198	58.74
-5.918	-20.5093	58.76
-5.8937	-20.5965	58.74
-5.8935	-20.6699	58.74
-5.896	-20.7069	58.71
-5.904	-20.744	58.72
-5.9226	-20.8277	58.7
-5.9069	-20.8448	58.68
-5.9167	-20.8492	58.71
-5.8885	-20.9647	58.74
-5.9494	-21.0663	58.76
-5.9093	-21.1854	58.78
-5.9028	-21.2317	58.8
-5.9189	-21.2362	58.76
-5.8649	-21.2581	58.75
-5.8503	-21.3528	58.76
-5.8764	-21.4398	58.8
-5.8911	-21.4669	58.78
-5.9461	-21.4419	58.74
-6.0041	-21.5577	58.66
-5.9543	-21.5761	58.6
-5.9215	-21.6047	58.63
-5.9284	-21.6875	58.69
-5.8937	-21.6953	58.79
-5.9172	-21.6634	58.81
-5.9054	-21.5971	58.8
-5.9014	-21.5323	58.76
-5.9474	-21.5026	58.68
-5.9514	-21.6387	58.67
-5.9224	-21.7394	58.71
-5.954	-21.7961	58.73
-5.9832	-21.9096	58.78
-5.9828	-21.8886	58.78
-5.9826	-21.9082	58.74
-5.9628	-21.9026	58.72
-5.9636	-21.9294	58.71
-5.9758	-21.9466	58.72
-6.0139	-21.9176	58.72
-6.1007	-21.9023	58.75
-6.0562	-21.837	58.78
-6.1476	-21.812	58.76
-6.1749	-21.7556	58.74
-6.163	-21.7352	58.73
-6.223	-21.7162	58.73
-6.287	-21.6886	58.78
-6.2761	-21.6369	58.76
-6.2739	-21.5819	58.74
-6.3064	-21.5323	58.72
-6.3553	-21.4922	58.7
-6.4393	-21.3768	58.72
-6.4544	-21.3386	58.74
-6.4419	-21.2779	58.78
-6.4347	-21.221	58.81
-6.4169	-21.1435	58.78
-6.4188	-21.0718	58.76
-6.4184	-21.0712	58.81
-6.418	-21.0981	58.85
-6.4499	-21.1676	58.83
-6.5192	-21.1102	58.74
-6.5223	-21.1187	58.63
-6.5269	-21.0873	58.58
-6.457	-21.1808	58.59
-6.4735	-21.2585	58.68
-6.4356	-21.2202	58.8
-6.3831	-21.1265	58.86
-6.392	-20.9678	58.86
-6.4393	-20.8148	58.78
-6.4657	-20.7055	58.69
-6.4918	-20.7317	58.73
-6.4785	-20.7338	58.74
-6.4824	-20.7326	58.74
-6.4886	-20.7286	58.76
-6.4542	-20.7474	58.76
-6.471	-20.7024	58.73
-6.4283	-20.7729	58.72
-6.4273	-20.8097	58.77
-6.4285	-20.8657	58.8
-6.3966	-20.8853	58.78
-6.4192	-20.8307	58.77
-6.3911	-20.8095	58.75
-6.3903	-20.759	58.72
-6.3654	-20.6365	58.72
-6.3498	-20.6073	58.75
-6.3627	-20.6203	58.79
-6.343	-20.5595	58.77
-6.3409	-20.5163	58.75
-6.3182	-20.4558	58.73
-6.3185	-20.367	58.73
-6.2833	-20.3166	58.74
-6.2811	-20.2701	58.76
-6.2185	-20.2918	58.79
-6.1747	-20.1473	58.81
-6.156	-19.9847	58.79
-6.096	-19.8668	58.8
-6.1327	-19.8608	58.82
-6.1613	-19.8359	58.79
-6.1885	-19.8125	58.73
-6.2348	-19.8478	58.69
-6.2266	-19.8139	58.69
-6.1972	-19.7845	58.68
-6.1612	-19.79	58.7
-6.1583	-19.7869	58.69
-6.1001	-19.7831	58.76
-6.0833	-19.7071	58.8
-6.1058	-19.6797	58.79
-6.0666	-19.6486	58.76
-6.0869	-19.6752	58.72
-6.097	-19.661	58.71
-6.0848	-19.6437	58.7
-6.0321	-19.6976	58.72
-6.0295	-19.7433	58.74
-6.0366	-19.8088	58.75
-5.9515	-19.8062	58.75
-5.8928	-19.8302	58.78
-5.8419	-19.8277	58.83
-5.7931	-19.8405	58.8
-5.7619	-19.9102	58.77
-5.7558	-19.9074	58.74
-5.7403	-20.0032	58.72
-5.7867	-19.9227	58.73
-5.7398	-19.9702	58.73
-5.6958	-19.9812	58.74
-5.6534	-20.0452	58.73
-5.6005	-20.0507	58.75
-5.5944	-20.0874	58.72
-5.615	-20.1353	58.73
-5.5577	-20.2307	58.75
-5.5283	-20.3023	58.79
-5.4854	-20.2543	58.79
-5.4821	-20.2426	58.78
-5.4759	-20.1698	58.76
-5.482	-20.1021	58.74
-5.5031	-20.0855	58.74
-5.5555	-20.1172	58.73
-5.5987	-20.1894	58.72
-5.5704	-20.2349	58.7
-5.5209	-20.2028	58.68
-5.5226	-20.2373	58.66
-5.5417	-20.2596	58.68
-5.5246	-20.2389	58.73
-5.5381	-20.2248	58.78
-5.5635	-20.2004	58.78
-5.6154	-20.1409	58.72
-5.649	-20.1196	58.68
-5.6933	-20.1209	58.71
-5.7664	-19.9932	58.71
-5.7672	-20.0197	58.7
-5.7847	-19.9585	58.75
-5.7819	-19.9284	58.78
-5.8094	-19.865	58.76
-5.8018	-19.794	58.76
-5.8176	-19.8009	58.72
-5.8217	-19.7844	58.73
-5.7923	-19.7825	58.72
-5.8129	-19.8579	58.73
-5.8188	-19.864	58.75
-5.7959	-19.831	58.77
-5.779	-19.8005	58.77
-5.7967	-19.8575	58.76
-5.7766	-19.8699	58.75
-5.7869	-19.8372	58.73
-5.7771	-19.8718	58.7
-5.7767	-19.8783	58.7
-5.8186	-19.8515	58.71
-5.8113	-19.8719	58.74
-5.8165	-19.8637	58.78
-5.7859	-19.9393	58.78
-5.7075	-19.9297	58.8
-5.6999	-19.953	58.79
-5.7019	-20.0267	58.76
-5.7065	-20.0947	58.76
-5.6959	-20.1064	58.78
-5.7185	-20.182	58.72
-5.8134	-20.232	58.7
-5.7869	-20.233	58.67
-5.7664	-20.252	58.66
-5.7814	-20.2481	58.68
-5.7534	-20.1962	58.71
-5.7524	-20.1336	58.77
-5.7311	-20.0867	58.77
-5.7437	-20.0548	58.77
-5.7121	-19.9546	58.75
-5.7271	-19.9078	58.73
-5.7051	-19.9681	58.73
-5.7179	-20.0426	58.73
-5.666	-20.0834	58.73
-5.6521	-20.1107	58.75
-5.6337	-20.1215	58.76
-5.6087	-20.1667	58.75
-5.5975	-20.1573	58.73
-5.5798	-20.0729	58.74
-5.5714	-20.0302	58.75
-5.5543	-20.0303	58.75
-5.5107	-20.0348	58.76
-5.4762	-20.0416	58.76
-5.4421	-19.9596	58.76
-5.439	-19.9445	58.75
-5.4093	-19.9612	58.75
-5.4266	-19.9699	58.74
-5.3909	-19.9874	58.76
-5.3957	-19.9699	58.76
-5.4107	-20.0021	58.73
-5.4249	-19.9682	58.71
-5.4417	-19.9198	58.72
-5.4235	-19.8605	58.74
-5.4456	-19.8517	58.73
-5.4525	-19.8415	58.75
-5.4201	-19.7887	58.78
-5.4186	-19.7086	58.8
-5.3859	-19.628	58.79
-5.4083	-19.5305	58.78
-5.4087	-19.4692	58.78
-5.4318	-19.4907	58.81
-5.4865	-19.4216	58.77
-5.5038	-19.3956	58.72
-5.5165	-19.3838	58.67
-5.502	-19.3347	58.64
-5.5065	-19.3786	58.64
-5.4925	-19.4013	58.7
-5.4669	-19.354	58.75
-5.4568	-19.2967	58.82
-5.4631	-19.2497	58.8
-5.4879	-19.2432	58.76
-5.4832	-19.1831	58.72
-5.4831	-19.2259	58.72
-5.5173	-19.2256	58.72
-5.4825	-19.239	58.72
-5.5162	-19.2254	58.78
-5.5297	-19.2319	58.77
-5.5444	-19.2308	58.75
-5.5204	-19.2135	58.73
-5.4683	-19.2182	58.74
-5.5009	-19.2475	58.76
-5.5133	-19.3164	58.76
-5.5131	-19.3197	58.76
-5.5026	-19.3163	58.78
-5.5928	-19.2829	58.78
-5.5266	-19.244	58.76
-5.55	-19.1848	58.74
-5.5044	-19.2334	58.72
-5.5046	-19.265	58.76
-5.4736	-19.2804	58.78
-5.4569	-19.274	58.77
-5.4645	-19.263	58.78
-5.4978	-19.2443	58.74
-5.4531	-19.2765	58.72
-5.4492	-19.2502	58.71
-5.4521	-19.351	58.72
-5.4147	-19.374	58.76
-5.4397	-19.4264	58.77
-5.4167	-19.4516	58.78
-5.4132	-19.4035	58.78
-5.4006	-19.3105	58.78
-5.4178	-19.3345	58.78
-5.4549	-19.3601	58.84
-5.455	-19.3448	58.84
-5.5036	-19.324	58.77
-5.5171	-19.2917	58.67
-5.534	-19.2874	58.62
-5.5055	-19.2811	58.6
-5.5089	-19.2972	58.66
-5.5009	-19.2869	58.76
-5.5179	-19.2548	58.81
-5.5032	-19.1345	58.83
-5.5593	-19.0663	58.78
-5.5415	-18.9581	58.7
-5.5589	-18.9393	58.69
-5.5442	-18.8583	58.72
-5.5459	-18.8332	58.75
-5.5679	-18.832	58.79
-5.6052	-18.8318	58.8
-5.5728	-18.7871	58.79
-5.5132	-18.737	58.74
-5.4915	-18.7514	58.74
-5.4825	-18.746	58.75
-5.4383	-18.7092	58.77
-5.467	-18.6423	58.78
-5.4581	-18.5822	58.79
-5.4079	-18.5354	58.78
-5.4013	-18.4171	58.76
-5.3765	-18.3104	58.71
-5.315	-18.2224	58.73
-5.2888	-18.2478	58.74
-5.2579	-18.2209	58.75
-5.1995	-18.1397	58.79
-5.198	-18.0758	58.76
-5.1694	-17.9904	58.75
-5.1284	-17.9422	58.73
-5.1339	-17.8685	58.72
-5.1122	-17.8556	58.73
-5.0866	-17.8284	58.73
-5.0159	-17.8273	58.76
-4.9616	-17.7454	58.8
-4.9233	-17.738	58.8
-4.8391	-17.676	58.79
-4.8013	-17.6553	58.78
-4.7868	-17.6877	58.81
-4.7656	-17.6255	58.81
-4.7572	-17.5727	58.75
-4.7356	-17.5497	58.7
-4.6901	-17.6185	58.67
-4.6062	-17.6373	58.65
-4.5541	-17.6423	58.66
-4.5083	-17.6491	58.71
-4.4288	-17.6615	58.74
-4.4273	-17.604	58.77
-4.3724	-17.5167	58.77
-4.3316	-17.4857	58.74
-4.3187	-17.4541	58.74
-4.2349	-17.4421	58.72
-4.2271	-17.3981	58.71
-4.2352	-17.3686	58.72
-4.221	-17.3704	58.74
-4.178	-17.3654	58.75
-4.1218	-17.3268	58.76
-4.0661	-17.3535	58.76
-4.0357	-17.3867	58.77
-4.0632	-17.3759	58.74
-4.0461	-17.2853	58.75
-4.0671	-17.2601	58.75
-4.0617	-17.1919	58.78
-4.0756	-17.2087	58.76
-4.0967	-17.1802	58.76
-4.0768	-17.124	58.74
-4.0603	-17.162	58.73
-4.068	-17.1187	58.75
-4.0479	-17.1324	58.73
-4.004	-17.1115	58.75
-4.0254	-17.155	58.74
-4.031	-17.1806	58.72
-4.0309	-17.1686	58.72
-4.0144	-17.234	58.71
-4.0072	-17.2399	58.76
-3.9805	-17.3761	58.77
-3.9277	-17.4078	58.79
-3.8683	-17.3863	58.79
-3.8734	-17.3946	58.77
-3.8577	-17.4823	58.82
-3.9026	-17.6034	58.77
-3.9634	-17.6791	58.75
-4.0263	-17.7651	58.69
-4.0052	-17.833	58.68
-3.9897	-17.9477	58.65
-3.9714	-17.9536	58.67
-4.0081	-18.0349	58.69
-4.0082	-18.1126	58.75
-4.0066	-18.1283	58.78
-4.0281	-18.1566	58.77
-4.1197	-18.15	58.74
-4.1857	-18.1984	58.71
-4.1979	-18.274	58.71
-4.2961	-18.3839	58.71
-4.3209	-18.4309	58.72
-4.357	-18.4945	58.75
-4.3559	-18.5756	58.76
-4.3854	-18.5503	58.77
-4.4162	-18.5466	58.75
-4.4681	-18.636	58.74
-4.5543	-18.6824	58.72
-4.6469	-18.672	58.74
-4.662	-18.7848	58.76
-4.7116	-18.8053	58.78
-4.7302	-18.8237	58.76
-4.7234	-18.8664	58.73
-4.767	-18.8584	58.72
-4.8343	-18.9084	58.73
-4.8473	-18.882	58.73
-4.8811	-18.8489	58.74
-4.9665	-18.8483	58.74
-4.959	-18.7705	58.73
-4.9651	-18.766	58.7
-5.0122	-18.7426	58.7
-5.0372	-18.7556	58.71
-5.1041	-18.8242	58.73
-5.0693	-18.84	58.79
-5.0986	-18.8299	58.79
-5.1599	-18.7966	58.78
-5.1407	-18.7463	58.75
-5.1788	-18.7723	58.75
-5.1802	-18.8239	58.79
-5.2107	-18.8575	58.78
-5.2545	-18.9163	58.76
-5.3055	-18.963	58.71
-5.309	-19.0157	58.66
-5.3193	-19.0617	58.64
-5.2926	-19.0026	58.66
-5.3133	-19.0463	58.71
-5.2881	-19.0475	58.76
-5.3178	-19.0309	58.76
-5.3644	-18.99	58.77
-5.4168	-18.9787	58.76
-5.4495	-19.0124	58.72
-5.48	-19.0889	58.71
-5.5396	-19.1861	58.71
-5.5673	-19.303	58.73
-5.5159	-19.3688	58.78
-5.5389	-19.4926	58.75
-5.5397	-19.5737	58.74
-5.5354	-19.6757	58.73
-5.5402	-19.8227	58.72
-5.5564	-19.9485	58.72
-5.5821	-20.0426	58.72
-5.6054	-20.2097	58.74
-5.5611	-20.282	58.75
-5.5564	-20.2962	58.76
-5.5276	-20.3515	58.74
-5.5197	-20.4088	58.73
-5.515	-20.56	58.73
-5.5064	-20.6577	58.73
-5.524	-20.7971	58.71
-5.4938	-20.8785	58.71
-5.5454	-20.9539	58.71
-5.57	-21.028	58.72
-5.5929	-21.1009	58.69
-5.599	-21.1734	58.72
-5.6323	-21.1096	58.78
-5.6601	-21.2226	58.8
-5.6243	-21.2371	58.77
-5.5929	-21.2561	58.74
-5.6296	-21.3077	58.75
-5.5807	-21.4059	58.77
-5.6094	-21.4754	58.78
-5.6977	-21.4848	58.7
-5.7733	-21.5197	58.66
-5.7357	-21.5941	58.65
-5.741	-21.6924	58.64
-5.6873	-21.6827	58.66
-5.666	-21.6346	58.71
-5.6845	-21.5836	58.75
-5.6376	-21.5093	58.75
-5.626	-21.397	58.74
-5.6501	-21.2982	58.71
-5.6545	-21.2203	58.72
-5.6238	-21.1466	58.73
-5.6618	-21.1029	58.69
-5.6468	-21.0274	58.72
-5.6314	-20.9585	58.75
-5.5979	-20.9063	58.74
-5.5555	-20.8333	58.74
-5.5083	-20.8324	58.75
-5.5209	-20.8279	58.75
-5.4875	-20.7878	58.74
-5.4605	-20.7195	58.76
-5.3938	-20.7578	58.74
-5.3558	-20.8109	58.73
-5.3591	-20.7556	58.75
-5.2958	-20.7629	58.74
-5.2705	-20.7292	58.74
-5.2155	-20.7002	58.73
-5.2285	-20.6617	58.73
-5.1976	-20.6221	58.75
-5.1758	-20.5969	58.75
-5.1847	-20.4807	58.75
-5.1538	-20.4161	58.72
-5.1632	-20.3296	58.71
-5.1543	-20.2297	58.72
-5.1758	-20.2187	58.72
-5.1587	-20.1497	58.78
-5.1361	-20.074	58.8
-5.1175	-19.9029	58.82
-5.1139	-19.8155	58.82
-5.1277	-19.7335	58.81
-5.1477	-19.685	58.83
-5.1702	-19.656	58.76
-5.2267	-19.6696	58.7
-5.2532	-19.6273	58.64
-5.258	-19.6372	58.63
-5.2732	-19.6215	58.66
-5.2477	-19.6014	58.71
-5.2683	-19.5655	58.77
-5.2476	-19.5039	58.82
-5.2506	-19.375	58.79
-5.2799	-19.2995	58.74
-5.288	-19.189	58.7
-5.321	-19.1569	58.72
-5.3338	-19.1097	58.72
-5.3705	-19.0831	58.74
-5.3337	-18.9716	58.78
-5.3214	-18.8874	58.78
-5.2812	-18.8658	58.75
-5.2219	-18.7895	58.75
-5.1662	-18.7341	58.75
-5.1697	-18.6761	58.77
-5.1316	-18.65	58.76
-5.1224	-18.5692	58.78
-5.1575	-18.5612	58.76
-5.1493	-18.5546	58.76
-5.1668	-18.5326	58.76
-5.1702	-18.502	58.77
-5.1867	-18.5271	58.77
-5.2388	-18.4949	58.77
-5.2736	-18.4935	58.76
-5.2825	-18.4594	58.75
-5.3009	-18.4603	58.74
-5.2968	-18.4767	58.74
-5.3229	-18.4392	58.73
-5.3219	-18.4591	58.74
-5.3593	-18.4983	58.75
-5.3439	-18.5162	58.78
-5.2989	-18.5233	58.81
-5.2367	-18.5225	58.79
-5.2528	-18.5421	58.8
-5.247	-18.6068	58.81
-5.2329	-18.6683	58.83
-5.2488	-18.68	58.79
-5.3152	-18.6813	58.71
-5.3003	-18.6668	58.63
-5.352	-18.7146	58.63
-5.3554	-18.7346	58.69
-5.3666	-18.8224	58.75
-5.3487	-18.7954	58.81
-5.3423	-18.7485	58.84
-5.3981	-18.6559	58.79
-5.448	-18.5492	58.76
-5.4621	-18.4401	58.7
-5.4708	-18.4521	58.7
-5.4666	-18.4646	58.75
-5.5051	-18.4841	58.74
-5.5477	-18.5385	58.74
-5.6024	-18.5316	58.75
-5.5777	-18.5427	58.74
-5.5659	-18.5854	58.73
-5.5556	-18.6732	58.74
-5.5852	-18.7267	58.74
-5.6379	-18.6846	58.73
-5.6617	-18.6352	58.75
-5.6996	-18.6646	58.76
-5.7317	-18.6612	58.78
-5.6842	-18.6517	58.79
-5.7128	-18.6548	58.8
-5.7167	-18.6918	58.75
-5.7054	-18.74	58.74
-5.7355	-18.7409	58.73
-5.6929	-18.7959	58.73
-5.7199	-18.7694	58.72
-5.725	-18.7606	58.71
-5.7237	-18.7716	58.72
-5.6695	-18.8279	58.75
-5.6514	-18.8796	58.81
-5.6464	-18.8852	58.82
-5.6144	-18.8733	58.79
-5.5848	-18.8352	58.79
-5.548	-18.8409	58.77
-5.5497	-18.8627	58.75
-5.5673	-18.8374	58.75
-5.6129	-18.8907	58.71
-5.6423	-19.0176	58.71
-5.6005	-19.0958	58.7
-5.6022	-19.2	58.67
-5.6347	-19.2326	58.69
-5.6078	-19.2831	58.7
-5.523	-19.3208	58.75
-5.5156	-19.3874	58.78
-5.4462	-19.4382	58.79
-5.4209	-19.4793	58.73
-5.3964	-19.5542	58.72
-5.3695	-19.62	58.73
-5.4708	-19.6816	58.74
-5.5149	-19.8233	58.77
-5.58	-19.9241	58.8
-5.5861	-20.0603	58.77
-5.6013	-20.1045	58.74
-5.6558	-20.152	58.7
-5.6148	-20.1934	58.73
-5.589	-20.2517	58.73
-5.5925	-20.3272	58.73
-5.6823	-20.3616	58.78
-5.6592	-20.3865	58.8
-5.6993	-20.4437	58.77
-5.7173	-20.4394	58.76
-5.7678	-20.4642	58.72
-5.8053	-20.4878	58.73
-5.8788	-20.4634	58.72
-5.9661	-20.4699	58.7
-6.1089	-20.4529	58.73
-6.1535	-20.4476	58.71
-6.2389	-20.4469	58.71
-6.2851	-20.4519	58.72
-6.3238	-20.4616	58.76
-6.358	-20.4	58.8
-6.3594	-20.3073	58.79
-6.3789	-20.2529	58.77
-6.4503	-20.1941	58.78
-6.5053	-20.2021	58.74
-6.5908	-20.1982	58.74
-6.689	-20.1841	58.7
-6.8014	-20.121	58.69
-6.8127	-20.2038	58.66
-6.8584	-20.1878	58.68
-6.9497	-20.1567	58.66
-6.979	-20.1458	58.71
-6.9952	-20.091	58.76
-7.0794	-20.1067	58.77
-7.1359	-20.055	58.76
-7.2129	-19.9817	58.72
-7.2498	-19.9697	58.7
-7.2845	-19.9202	58.7
-7.3347	-19.9642	58.67
-7.3729	-19.9429	58.74
-7.3936	-19.9295	58.75
-7.4328	-19.8532	58.78
-7.4479	-19.8556	58.76
-7.4508	-19.7584	58.74
-7.511	-19.7124	58.7
-7.6063	-19.6647	58.69
-7.6731	-19.6016	58.71
-7.6793	-19.5213	58.73
-7.759	-19.4626	58.74
-7.7765	-19.2883	58.74
-7.8038	-19.1676	58.73
-7.817	-19.0985	58.73
-7.8252	-19.047	58.74
-7.8443	-19.0205	58.72
-7.8242	-18.9352	58.75
-7.8676	-18.8823	58.74
-7.928	-18.8512	58.71
-7.9661	-18.7917	58.71
-7.986	-18.8102	58.69
-8.025	-18.7891	58.72
-7.9957	-18.7895	58.78
-7.8871	-18.7631	58.83
-7.9178	-18.7365	58.79
-7.8633	-18.625	58.75
-7.8545	-18.6557	58.75
-7.8775	-18.7103	58.74
-7.8813	-18.7519	58.74
-7.9156	-18.7637	58.74
-7.9512	-18.8412	58.73
-7.9081	-18.9368	58.69
-7.8787	-19.0083	58.69
-7.8463	-19.0677	58.67
-7.7828	-19.1241	58.66
-7.7965	-19.1085	58.72
-7.7784	-19.1371	58.73
-7.7711	-19.1294	58.76
-7.7706	-19.136	58.76
-7.7796	-19.1481	58.72
-7.746	-19.2119	58.72
-7.7723	-19.2909	58.67
-7.7965	-19.408	58.68
-7.803	-19.458	58.73
-7.7575	-19.4975	58.75
-7.762	-19.5293	58.75
-7.734	-19.5384	58.73
-7.6834	-19.5871	58.73
-7.6605	-19.6572	58.74
-7.657	-19.7099	58.73
-7.6477	-19.7899	58.73
-7.6574	-19.8163	58.72
-7.6481	-19.8689	58.73
-7.6496	-19.8614	58.71
-7.6197	-19.912	58.71
-7.6393	-20.0125	58.72
-7.6547	-20.1328	58.73
-7.6699	-20.1586	58.75
-7.6813	-20.2172	58.72
-7.7299	-20.159	58.71
-7.7333	-20.1683	58.68
-7.7144	-20.1985	58.66
-7.6835	-20.2153	58.71
-7.6664	-20.2388	58.74
-7.6433	-20.3395	58.75
-7.5923	-20.418	58.78
-7.5298	-20.4146	58.8
-7.4672	-20.3759	58.79
-7.4412	-20.4689	58.76
-7.3764	-20.5294	58.76
-7.3583	-20.6006	58.77
-7.3931	-20.6771	58.73
-7.3566	-20.7152	58.67
-7.3274	-20.8111	58.66
-7.2712	-20.9112	58.67
-7.2394	-20.9616	58.64
-7.2242	-20.9467	58.66
-7.215	-20.9552	58.71
-7.2385	-20.928	58.76
-7.2104	-20.8661	58.79
-7.2451	-20.8441	58.78
-7.2684	-20.7261	58.73
-7.253	-20.5622	58.76
-7.2301	-20.3841	58.71
-7.2595	-20.3166	58.68
-7.2535	-20.2921	58.69
-7.2753	-20.3746	58.72
-7.3168	-20.3631	58.73
-7.304	-20.3546	58.77
-7.3522	-20.3151	58.76
-7.3969	-20.2856	58.74
-7.4796	-20.2272	58.73
-7.5485	-20.1895	58.73
-7.6361	-20.2105	58.74
-7.6694	-20.1926	58.75
-7.7098	-20.182	58.77
-7.7259	-20.1796	58.78
-7.7889	-20.2191	58.75
-7.8711	-20.3228	58.74
-7.9544	-20.3555	58.72
-8.0224	-20.4285	58.72
-8.0847	-20.5132	58.73
-8.1327	-20.6326	58.72
-8.1774	-20.7194	58.7
-8.2578	-20.8185	58.7
-8.3377	-20.9943	58.71
-8.37	-21.1022	58.72
-8.389	-21.1978	58.76
-8.3852	-21.3283	58.79
-8.4083	-21.3876	58.8
-8.4407	-21.363	58.79
-8.4617	-21.3309	58.79
-8.509	-21.4447	58.78
-8.5857	-21.5296	58.78
-8.6386	-21.5059	58.74
-8.7493	-21.534	58.68
-8.7745	-21.6363	58.62
-8.8084	-21.7096	58.62
-8.8373	-21.7857	58.66
-8.8538	-21.8209	58.72
-8.8775	-21.8438	58.76
-8.8867	-21.8356	58.81
-8.9164	-21.8295	58.76
-8.9831	-21.8621	58.71
-8.9781	-21.949	58.68
-8.9655	-22.1074	58.73
-9.0024	-22.2591	58.74
-9.0025	-22.427	58.74
-9.0573	-22.5262	58.74
-9.0398	-22.6303	58.74
-9.0644	-22.7556	58.71
-8.9774	-22.8607	58.69
-8.9942	-22.9891	58.72
-9.0374	-22.9978	58.71
-9.0712	-23.0007	58.72
-9.0593	-23.0387	58.74
-9.0367	-23.0317	58.75
-9.0198	-23.0716	58.77
-9.03	-23.0953	58.76
-8.9897	-23.0978	58.72
-8.9466	-23.0615	58.69
-8.9782	-23.0042	58.74
-9.0202	-23.0133	58.72
-9.1062	-22.991	58.71
-9.1727	-22.9422	58.7
-9.2294	-22.8786	58.69
-9.3335	-22.9445	58.68
-9.3488	-22.8931	58.69
-9.4001	-22.8714	58.75
-9.4128	-22.8731	58.8
-9.4567	-22.7991	58.82
-9.4868	-22.6752	58.83
-9.47	-22.5774	58.8
-9.5094	-22.4745	58.8
-9.5687	-22.4252	58.77
-9.6523	-22.4123	58.7
-9.7538	-22.4023	58.65
-9.7673	-22.4404	58.68
-9.8083	-22.4867	58.69
-9.8343	-22.468	58.68
-9.9103	-22.4616	58.69
-9.9165	-22.4014	58.71
-9.9149	-22.3411	58.74
-9.9712	-22.2627	58.77
-9.9972	-22.2499	58.74
-10.0906	-22.1822	58.74
-10.0797	-22.2195	58.7
-10.0619	-22.2043	58.68
-10.0689	-22.263	58.69
-10.0617	-22.3422	58.71
-10.0037	-22.4185	58.72
-9.9304	-22.5127	58.75
-9.9117	-22.55	58.73
-9.8561	-22.5734	58.73
-9.8279	-22.6478	58.72
-9.8264	-22.6637	58.73
-9.7153	-22.7044	58.76
-9.6415	-22.768	58.76
-9.6339	-22.8105	58.78
-9.5544	-22.8304	58.77
-9.4616	-22.9193	58.76
-9.3598	-22.9992	58.76
-9.3148	-23.0676	58.77
-9.2637	-23.2116	58.74
-9.1845	-23.3536	58.72
-9.1023	-23.4327	58.7
-9.0196	-23.5269	58.73
-8.9447	-23.6338	58.72
-8.8148	-23.7971	58.76
-8.7682	-23.899	58.81
-8.7984	-23.943	58.81
-8.857	-23.9985	58.75
-8.8589	-23.9919	58.74
-8.9069	-24.0845	58.73
-8.9815	-24.0544	58.72
-9.0691	-24.0991	58.7
-9.1204	-24.1262	58.7
-9.174	-24.1558	58.68
-9.2103	-24.1576	58.7
-9.2083	-24.1402	58.68
-9.229	-24.154	58.69
-9.2707	-24.0734	58.75
-9.3075	-23.9987	58.77
-9.3384	-23.9661	58.76
-9.3904	-23.8895	58.73
-9.4634	-23.796	58.7
-9.5128	-23.8145	58.71
-9.5173	-23.7915	58.71
-9.5986	-23.7954	58.71
-9.6473	-23.7036	58.76
-9.68	-23.661	58.76
-9.7267	-23.5706	58.77
-9.7314	-23.517	58.77
-9.7819	-23.514	58.74
-9.8149	-23.4836	58.75
-9.8569	-23.4895	58.76
-9.8946	-23.4604	58.76
-9.9085	-23.4279	58.76
-9.9004	-23.3731	58.73
-9.8953	-23.2894	58.74
-9.8627	-23.1973	58.75
-9.8757	-23.0887	58.76
-9.8265	-23.125	58.74
-9.8137	-23.09	58.74
-9.8478	-23.0469	58.74
-9.8727	-23.0746	58.72
-9.8675	-23.0827	58.7
-9.8675	-23.1621	58.73
-9.8823	-23.2422	58.74
-9.7947	-23.3683	58.8
-9.7957	-23.438	58.82
-9.7448	-23.4691	58.79
-9.7194	-23.5153	58.76
-9.7479	-23.499	58.74
-9.7088	-23.4946	58.78
-9.7616	-23.3776	58.77
-9.7845	-23.379	58.71
-9.7846	-23.3547	58.68
-9.7681	-23.3638	58.67
-9.7443	-23.2684	58.69
-9.6923	-23.2201	58.7
-9.6582	-23.1681	58.75
-9.6504	-23.0427	58.78
-9.6449	-22.8828	58.76
-9.6509	-22.7767	58.73
-9.6437	-22.7059	58.72
-9.6335	-22.7005	58.71
-9.6624	-22.6746	58.71
-9.6658	-22.6765	58.72
-9.6791	-22.745	58.74
-9.6439	-22.7244	58.77
-9.6313	-22.7718	58.77
-9.634	-22.8135	58.75
-9.6525	-22.8403	58.74
-9.6141	-22.9338	58.74
-9.6204	-22.9284	58.76
-9.62	-23.008	58.73
-9.6091	-22.9723	58.77
-9.6591	-22.9845	58.78
-9.6522	-22.9382	58.77
-9.6357	-22.8953	58.74
-9.6031	-22.8462	58.76
-9.6258	-22.8104	58.75
-9.6006	-22.7218	58.75
-9.5688	-22.6539	58.74
-9.6034	-22.617	58.76
-9.5904	-22.588	58.74
-9.5948	-22.5222	58.74
-9.5922	-22.4834	58.73
-9.5558	-22.451	58.74
-9.5516	-22.4253	58.77
-9.5073	-22.4266	58.81
-9.4651	-22.4084	58.81
-9.4272	-22.3826	58.81
-9.3989	-22.3165	58.8
-9.3938	-22.3886	58.8
-9.4153	-22.4082	58.8
-9.4442	-22.4032	58.75
-9.4969	-22.3469	58.71
-9.4866	-22.3413	58.7
-9.4247	-22.3574	58.66
-9.3912	-22.2476	58.68
-9.3984	-22.2026	58.72
-9.3643	-22.1548	58.78
-9.332	-22.0479	58.8
-9.342	-21.9891	58.79
-9.3617	-21.8926	58.75
-9.3733	-21.8299	58.73
-9.3431	-21.841	58.73
-9.3481	-21.8544	58.72
-9.3264	-21.9331	58.75
-9.3445	-21.9757	58.77
-9.3676	-21.9889	58.79
-9.3497	-22.1115	58.79
-9.3911	-22.1667	58.8
-9.3564	-22.2588	58.8
-9.3981	-22.3562	58.77
-9.4552	-22.4299	58.76
-9.4592	-22.5811	58.76
-9.4526	-22.5989	58.77
-9.4805	-22.6407	58.78
-9.4417	-22.7098	58.79
-9.4537	-22.8275	58.76
-9.4202	-22.8916	58.75
-9.4293	-22.925	58.78
-9.4371	-23.0351	58.75
-9.457	-23.0859	58.76
-9.4431	-23.1796	58.74
-9.462	-23.2155	58.72
-9.5103	-23.2652	58.71
-9.5343	-23.2961	58.72
-9.5227	-23.4132	58.74
-9.5082	-23.4456	58.81
-9.4796	-23.5441	58.85
-9.4811	-23.5469	58.81
-9.4625	-23.5814	58.79
-9.538	-23.6361	58.8
-9.5246	-23.6983	58.86
-9.5628	-23.7671	58.83
-9.6374	-23.7743	58.76
-9.7099	-23.8102	58.68
-9.7739	-23.8856	58.63
-9.7818	-23.9776	58.63
-9.7855	-23.9935	58.68
-9.7939	-23.992	58.76
-9.8075	-23.9647	58.81
-9.8166	-23.9243	58.84
-9.8585	-23.858	58.79
-9.9468	-23.8391	58.72
-9.9699	-23.7937	58.74
-10.0069	-23.7434	58.75
-10.0704	-23.7756	58.72
-10.0614	-23.7601	58.75
-10.1096	-23.8032	58.77
-10.1417	-23.7306	58.76
-10.1397	-23.7438	58.74
-10.1526	-23.757	58.77
-10.1607	-23.7108	58.8
-10.2278	-23.6438	58.78
-10.2213	-23.5242	58.77
-10.2411	-23.4466	58.78
-10.2781	-23.418	58.77
-10.2596	-23.3975	58.75
-10.2429	-23.3728	58.77
-10.2259	-23.4431	58.77
-10.2355	-23.5096	58.79
-10.2029	-23.5739	58.75
-10.2405	-23.5391	58.73
-10.2091	-23.6395	58.71
-10.2279	-23.7149	58.73
-10.1794	-23.787	58.76
-10.1469	-23.8781	58.77
-10.0871	-23.9147	58.8
-10.0717	-23.8773	58.82
-10.0694	-23.7719	58.78
-10.0567	-23.6578	58.76
-10.0317	-23.6388	58.81
-10.0502	-23.6592	58.82
-10.0487	-23.6177	58.78
-10.1415	-23.548	58.71
-10.1844	-23.5178	58.66
-10.1264	-23.5422	58.65
-10.1031	-23.5414	58.66
-10.1277	-23.5224	58.72
-10.0917	-23.4987	58.73
-10.1177	-23.4245	58.78
-10.0838	-23.2812	58.78
-10.0764	-23.2263	58.73
-10.0683	-23.1651	58.72
-10.0314	-23.1785	58.74
-10.0415	-23.0923	58.73
-10.0046	-23.0355	58.75
-10.0243	-23.016	58.76
-10.0047	-22.9774	58.75
-9.9355	-22.9508	58.73
-9.9328	-22.8937	58.75
-9.8909	-22.8754	58.8
-9.9033	-22.7732	58.8
-9.8837	-22.7253	58.77
-9.8512	-22.6944	58.76
-9.8367	-22.5776	58.77
-9.8562	-22.5246	58.76
-9.8395	-22.549	58.76
-9.7603	-22.6084	58.74
-9.7331	-22.6398	58.75
-9.705	-22.6989	58.74
-9.6762	-22.7522	58.73
-9.6661	-22.8109	58.74
-9.5934	-22.92	58.74
-9.6371	-22.9559	58.78
-9.5635	-23.053	58.84
-9.5487	-23.0858	58.83
inclinaison X	inclinaison Y
