# Supplementary material for: Postural Control Can Be Well Maintained by Healthy, Young Adults in Difficult Visual Task, Even in Sway-Referenced Dynamic Conditions
Source: PLoS One. 2016 Oct 13;11(10):e0164400. doi: 10.1371/journal.pone.0164400 (PMC5063355; doi:10.1371/journal.pone.0164400)
Supplement: S2 File — (ZIP) [file pone.0164400.s002.zip › DATA_FRAMIRAL/S03B_SEARCH_MOBILE_I7.xls]

## Sheet: S03_MTT_2015042211
gravite X	gravite Y	Poids
2.8242	-6.0766	58.55
2.8882	-6.2188	58.56
2.9544	-6.3378	58.54
3.0408	-6.4472	58.53
3.037	-6.5211	58.53
3.084	-6.602	58.53
3.1577	-6.6463	58.52
3.2561	-6.7621	58.53
3.3199	-6.7732	58.54
3.4538	-6.826	58.53
3.584	-6.8909	58.5
3.6956	-7.0344	58.51
3.7614	-7.1642	58.5
3.8191	-7.2688	58.53
3.9501	-7.3823	58.56
4.0309	-7.5896	58.58
4.1262	-7.6728	58.57
4.2223	-7.7531	58.55
4.3126	-7.8095	58.6
4.3698	-7.8981	58.64
4.3857	-7.7914	58.59
4.4123	-7.5995	58.42
4.4399	-7.427	58.34
4.4744	-7.4737	58.34
4.5899	-7.4679	58.39
4.6774	-7.4131	58.47
4.8116	-7.3583	58.55
4.9115	-7.2616	58.62
5.0435	-7.1437	58.58
5.0686	-7.0222	58.49
5.1596	-7.0326	58.43
5.2529	-7.0676	58.4
5.382	-7.0679	58.44
5.4468	-7.0873	58.48
5.5124	-7.1192	58.51
5.5278	-7.1406	58.53
5.5778	-7.1548	58.54
5.6212	-7.175	58.54
5.647	-7.156	58.54
5.7093	-7.0123	58.51
5.731	-6.9665	58.5
5.772	-6.8607	58.52
5.7932	-6.7295	58.51
5.8284	-6.5184	58.5
5.8576	-6.348	58.54
5.8723	-6.2534	58.52
5.9389	-6.1016	58.53
5.9407	-6.0182	58.51
6.0094	-6.0304	58.51
5.9687	-6.0823	58.53
5.9755	-6.0848	58.55
5.8827	-6.0511	58.61
5.8089	-6.146	58.63
5.7224	-6.2447	58.56
5.6178	-6.2272	58.45
5.4804	-6.3347	58.37
5.4122	-6.4198	58.37
5.3746	-6.4744	58.41
5.3461	-6.4869	58.43
5.3275	-6.4771	58.49
5.2728	-6.5969	58.53
5.2982	-6.627	58.58
5.2533	-6.6103	58.51
5.2456	-6.6002	58.46
5.2507	-6.7516	58.46
5.1943	-6.9358	58.47
5.1712	-7.1613	58.5
5.1488	-7.3373	58.51
5.1155	-7.427	58.51
5.1045	-7.5872	58.49
5.0522	-7.5897	58.5
4.9587	-7.7017	58.5
4.9564	-7.7719	58.53
4.9508	-7.7779	58.54
4.8933	-7.8	58.52
4.8593	-7.779	58.47
4.7814	-7.7467	58.47
4.7625	-7.7923	58.45
4.7532	-7.7914	58.45
4.6975	-7.8797	58.46
4.5866	-7.9161	58.5
4.5557	-8.0455	58.52
4.5211	-8.173	58.58
4.5041	-8.25	58.58
4.5218	-8.3306	58.53
4.4625	-8.4774	58.53
4.3831	-8.661	58.51
4.271	-8.751	58.47
4.1687	-8.9361	58.42
4.0854	-9.1288	58.4
4.1039	-9.2894	58.39
3.9794	-9.4464	58.4
3.9213	-9.5222	58.43
3.8557	-9.5374	58.51
3.7922	-9.4107	58.55
3.6922	-9.3236	58.51
3.6346	-9.1785	58.46
3.615	-9.1629	58.44
3.6267	-9.0913	58.45
3.5823	-9.0226	58.47
3.6303	-8.9968	58.51
3.5907	-8.9714	58.53
3.6497	-8.8354	58.53
3.689	-8.7372	58.52
3.7535	-8.6228	58.51
3.7883	-8.524	58.5
3.7977	-8.4641	58.48
3.8311	-8.4243	58.49
3.8439	-8.3703	58.49
3.8452	-8.4303	58.47
3.896	-8.4334	58.48
3.9089	-8.4721	58.48
3.9638	-8.5056	58.5
4.0563	-8.4916	58.52
4.1612	-8.4687	58.49
4.2466	-8.4111	58.49
4.2999	-8.4106	58.47
4.414	-8.3008	58.48
4.4732	-8.2576	58.49
4.5773	-8.1665	58.57
4.7119	-8.064	58.59
4.7983	-7.8811	58.58
4.8348	-7.744	58.59
4.8863	-7.6307	58.54
4.8872	-7.4641	58.48
4.8996	-7.3432	58.38
5.0414	-7.3017	58.38
5.1394	-7.2731	58.43
5.2059	-7.3058	58.45
5.2699	-7.3124	58.5
5.3351	-7.2898	58.53
5.3596	-7.3001	58.55
5.429	-7.2168	58.53
5.4643	-7.2885	58.48
5.4903	-7.3468	58.48
5.547	-7.464	58.48
5.6188	-7.5287	58.49
5.6818	-7.5316	58.5
5.8596	-7.4494	58.52
5.9123	-7.3277	58.51
5.9843	-7.1614	58.51
6.0414	-6.9973	58.49
6.1323	-6.8403	58.51
6.1732	-6.6381	58.52
6.2209	-6.4539	58.55
6.2642	-6.2539	58.54
6.2921	-6.036	58.51
6.3151	-5.8487	58.53
6.3442	-5.7357	58.49
6.3934	-5.715	58.51
6.3935	-5.7614	58.51
6.2991	-5.8263	58.52
6.2815	-5.8837	58.52
6.225	-5.9595	58.5
6.1647	-6.0129	58.5
6.0922	-6.0128	58.5
6.0035	-6.0905	58.49
5.9554	-6.1975	58.5
5.9281	-6.3542	58.56
5.8671	-6.453	58.61
5.8268	-6.532	58.59
5.7186	-6.6768	58.57
5.6015	-6.7632	58.59
5.4892	-6.8621	58.56
5.4102	-6.9387	58.46
5.3732	-7.0183	58.4
5.3294	-7.0865	58.41
5.3422	-7.0046	58.45
5.3434	-6.9511	58.48
5.3523	-6.8852	58.52
5.3553	-6.7329	58.57
5.3942	-6.5871	58.56
5.4655	-6.4477	58.52
5.4558	-6.3542	58.49
5.4815	-6.4045	58.49
5.5027	-6.4971	58.5
5.518	-6.6153	58.48
5.5241	-6.717	58.51
5.5371	-6.7867	58.51
5.5952	-6.8397	58.49
5.6147	-6.8571	58.51
5.5756	-6.8756	58.51
5.5128	-6.869	58.5
5.4247	-6.7734	58.52
5.3341	-6.6333	58.52
5.3009	-6.4144	58.5
5.2785	-6.3322	58.51
5.3129	-6.3133	58.5
5.2769	-6.3191	58.52
5.3049	-6.445	58.5
5.3213	-6.5909	58.52
5.3213	-6.6719	58.52
5.3231	-6.8434	58.51
5.358	-6.9754	58.51
5.3595	-7.0543	58.49
5.3584	-7.1609	58.51
5.4111	-7.2629	58.5
5.4051	-7.3227	58.52
5.4212	-7.286	58.57
5.4577	-7.2724	58.59
5.4688	-7.1867	58.56
5.5125	-7.1187	58.55
5.4661	-7.1799	58.59
5.4529	-7.2073	58.55
5.3524	-7.2641	58.49
5.3879	-7.3912	58.4
5.4247	-7.4832	58.37
5.4464	-7.584	58.38
5.4865	-7.6802	58.45
5.5082	-7.7707	58.54
5.5145	-7.8207	58.6
5.5389	-7.8155	58.61
5.5772	-7.7447	58.53
5.5381	-7.6459	58.45
5.5741	-7.6751	58.43
5.5235	-7.7402	58.47
5.4878	-7.7409	58.52
5.455	-7.7604	58.55
5.4548	-7.7795	58.56
5.4562	-7.7504	58.54
5.3711	-7.7326	58.49
5.3333	-7.7873	58.49
5.3893	-7.8226	58.48
5.2967	-7.9036	58.51
5.196	-8.0234	58.54
5.2304	-8.07	58.54
5.2362	-8.0759	58.53
5.2433	-8.0218	58.5
5.2386	-7.9404	58.5
5.256	-7.9023	58.49
5.2953	-7.8055	58.52
5.3086	-7.7869	58.52
5.3565	-7.7458	58.51
5.3484	-7.7348	58.5
5.3673	-7.6329	58.48
5.3625	-7.6516	58.49
5.3782	-7.6036	58.5
5.3812	-7.5906	58.51
5.4067	-7.6008	58.56
5.4712	-7.5862	58.56
5.5698	-7.56	58.55
5.5836	-7.4841	58.54
5.6017	-7.4806	58.57
5.636	-7.4962	58.57
5.5989	-7.4098	58.51
5.5883	-7.3331	58.41
5.7025	-7.2323	58.38
5.7289	-7.1706	58.41
5.6803	-7.2569	58.47
5.6965	-7.3401	58.52
5.6509	-7.2705	58.59
5.6427	-7.1822	58.58
5.6213	-7.1559	58.54
5.5963	-7.1726	58.49
5.6063	-7.2397	58.48
5.5576	-7.2146	58.49
5.5232	-7.168	58.49
5.4864	-7.1728	58.52
5.4544	-7.2089	58.54
5.4504	-7.0819	58.53
5.4156	-6.9586	58.49
5.3895	-6.8538	58.49
5.3568	-6.8083	58.51
5.3025	-6.7086	58.54
5.2453	-6.6064	58.55
5.194	-6.4905	58.54
5.1327	-6.3732	58.55
5.0577	-6.3092	58.53
4.9958	-6.211	58.5
4.9075	-6.1929	58.48
4.8352	-6.1538	58.52
4.7332	-6.0031	58.55
4.6491	-6.0119	58.53
4.6165	-6.0173	58.51
4.5813	-6.0361	58.48
4.5101	-6.0335	58.46
4.482	-6.0116	58.48
4.4671	-6.0593	58.51
4.4916	-6.1151	58.58
4.4986	-6.2213	58.6
4.5608	-6.2435	58.58
4.5778	-6.1972	58.57
4.5992	-6.2051	58.57
4.5667	-6.176	58.55
4.554	-6.0543	58.45
4.6152	-5.9406	58.38
4.6563	-5.9235	58.4
4.7736	-5.8827	58.43
4.8006	-5.8837	58.46
4.8813	-5.8295	58.47
4.963	-5.7796	58.56
5.0243	-5.6617	58.58
5.1384	-5.4991	58.55
5.2366	-5.3603	58.5
5.343	-5.2672	58.46
5.4294	-5.334	58.46
5.4908	-5.39	58.49
5.5951	-5.3962	58.51
5.6678	-5.4737	58.52
5.757	-5.4814	58.53
5.8481	-5.4674	58.51
5.9585	-5.459	58.48
6.0467	-5.408	58.5
6.0764	-5.3887	58.5
6.0899	-5.4132	58.53
6.1334	-5.4641	58.53
6.228	-5.4264	58.52
6.2738	-5.4017	58.5
6.3137	-5.4115	58.52
6.3274	-5.4198	58.52
6.3578	-5.4667	58.51
6.361	-5.5432	58.53
6.372	-5.6106	58.51
6.347	-5.6921	58.51
6.3103	-5.8091	58.49
6.2488	-5.9002	58.51
6.2104	-5.9696	58.51
6.143	-6.0743	58.5
6.1602	-6.179	58.55
6.1606	-6.2989	58.55
6.1537	-6.3312	58.53
6.1054	-6.4108	58.55
6.0323	-6.5027	58.55
5.9704	-6.5776	58.53
5.8669	-6.5766	58.46
5.8083	-6.7092	58.41
5.7756	-6.8033	58.4
5.7447	-6.9259	58.41
5.7288	-6.9806	58.44
5.7065	-7.037	58.49
5.6299	-7.1405	58.54
5.6459	-7.2435	58.55
5.6116	-7.2439	58.51
5.6039	-7.2881	58.46
5.5116	-7.452	58.45
5.5105	-7.5741	58.46
5.4416	-7.7083	58.47
5.4227	-7.7947	58.49
5.4423	-7.8891	58.51
5.451	-7.951	58.51
5.4493	-7.9195	58.49
5.3853	-7.9386	58.49
5.4108	-7.9578	58.49
5.3792	-7.9363	58.5
5.3727	-7.8796	58.52
5.3647	-7.8341	58.52
5.3812	-7.737	58.52
5.3493	-7.6665	58.49
5.3147	-7.6581	58.5
5.3621	-7.6279	58.49
5.4201	-7.5758	58.51
5.4504	-7.561	58.51
5.5068	-7.5235	58.5
5.5481	-7.4729	58.47
5.6133	-7.4473	58.46
5.6458	-7.4532	58.48
5.6923	-7.4759	58.48
5.7108	-7.4805	58.51
5.7589	-7.4194	58.54
5.776	-7.4187	58.58
5.8105	-7.3653	58.58
5.8693	-7.2958	58.54
5.8716	-7.232	58.56
5.8321	-7.2269	58.57
5.7786	-7.1755	58.51
5.7733	-7.1254	58.44
5.7965	-7.1628	58.38
5.8227	-7.2021	58.38
5.8063	-7.2021	58.41
5.8876	-7.2289	58.45
5.8574	-7.2196	58.53
5.8794	-7.2313	58.57
5.9322	-7.1869	58.55
5.8717	-7.1672	58.52
5.8881	-7.1869	58.45
5.9392	-7.2101	58.45
5.9169	-7.236	58.46
5.9562	-7.2751	58.49
5.9955	-7.314	58.53
6.0623	-7.332	58.54
6.078	-7.2849	58.52
6.1134	-7.252	58.47
6.1461	-7.1931	58.44
6.1686	-7.2247	58.47
6.1877	-7.2766	58.49
6.1892	-7.3312	58.56
6.2128	-7.3297	58.54
6.2398	-7.2499	58.56
6.3081	-7.2157	58.52
6.3375	-7.1307	58.49
6.3612	-7.1446	58.47
6.4022	-7.1315	58.49
6.4971	-7.1441	58.52
6.5264	-7.1166	58.52
6.5124	-7.0499	58.53
6.5132	-7.0198	58.52
6.5234	-7.0059	58.51
6.511	-7.0371	58.5
6.5035	-7.0651	58.5
6.4655	-7.1655	58.53
6.5705	-7.1951	58.55
6.5702	-7.2642	58.55
6.5821	-7.2095	58.56
6.5974	-7.2425	58.58
6.5451	-7.1526	58.62
6.4678	-7.0402	58.58
6.4243	-6.9354	58.47
6.351	-6.8226	58.4
6.4076	-6.8894	58.36
6.4889	-6.8316	58.4
6.4963	-6.85	58.48
6.575	-6.9023	58.57
6.6308	-6.8376	58.64
6.6839	-6.7431	58.62
6.6911	-6.6758	58.53
6.7536	-6.6082	58.43
6.8416	-6.5873	58.42
6.8968	-6.576	58.45
6.9893	-6.5948	58.5
7.0698	-6.6188	58.58
7.198	-6.5924	58.58
7.2526	-6.4943	58.52
7.3392	-6.3403	58.47
7.4469	-6.2014	58.44
7.5165	-6.0691	58.49
7.5779	-6.0878	58.54
7.6824	-6.0531	58.59
7.8113	-6.0156	58.58
7.9343	-5.9374	58.56
8.0152	-5.9198	58.5
8.0284	-5.915	58.47
8.0672	-5.9347	58.47
8.0929	-5.9748	58.5
8.132	-6.0461	58.53
8.1595	-6.1219	58.55
8.1297	-6.2221	58.55
8.1128	-6.3524	58.52
8.0948	-6.4975	58.5
8.0249	-6.6429	58.51
7.9513	-6.8658	58.53
7.9146	-7.1377	58.55
7.9194	-7.3199	58.58
7.9188	-7.439	58.59
7.866	-7.5451	58.57
7.8062	-7.5836	58.6
7.7472	-7.7266	58.6
7.649	-7.6833	58.51
7.6871	-7.6362	58.42
7.6221	-7.662	58.36
7.631	-7.7049	58.36
7.6128	-7.7428	58.43
7.6068	-7.7146	58.53
7.6299	-7.6665	58.61
7.5987	-7.6305	58.62
7.58	-7.59	58.54
7.5295	-7.5516	58.47
7.5046	-7.606	58.43
7.4422	-7.6422	58.45
7.4056	-7.694	58.47
7.4283	-7.7533	58.52
7.446	-7.7886	58.55
7.4373	-7.8424	58.52
7.408	-7.731	58.48
7.368	-7.7487	58.46
7.288	-7.7457	58.48
7.215	-7.7218	58.52
7.1644	-7.6913	58.54
7.0988	-7.5778	58.55
7.1036	-7.5938	58.51
7.0814	-7.5661	58.48
7.0412	-7.5218	58.5
7.0399	-7.5283	58.51
6.9572	-7.4765	58.51
6.8829	-7.4939	58.53
6.8588	-7.4336	58.51
6.8255	-7.3223	58.5
6.7996	-7.3221	58.47
6.7628	-7.2848	58.49
6.6515	-7.3342	58.52
6.6146	-7.3161	58.54
6.5541	-7.2996	58.58
6.5481	-7.2902	58.6
6.54	-7.2754	58.56
6.5233	-7.2525	58.55
6.4537	-7.2086	58.56
6.3236	-7.1103	58.5
6.2112	-7.0436	58.43
6.1325	-7.0612	58.4
6.089	-7.0565	58.41
6.0484	-7.0543	58.43
6.0993	-7.0114	58.47
6.1229	-7.0477	58.53
6.1002	-7.0268	58.58
6.0539	-7.0041	58.57
6.0456	-6.9236	58.52
6.0236	-6.9505	58.45
6.0591	-6.9441	58.44
6.0395	-6.9108	58.46
6.0595	-6.8939	58.51
6.0817	-6.8829	58.54
6.1415	-6.8716	58.55
6.1938	-6.869	58.54
6.2484	-6.8105	58.51
6.2638	-6.8014	58.49
6.2644	-6.7362	58.52
6.2427	-6.7166	58.52
6.2678	-6.7123	58.52
6.2771	-6.6668	58.51
6.3396	-6.5962	58.53
6.3507	-6.5019	58.5
6.4113	-6.4913	58.5
6.4301	-6.4773	58.48
6.4715	-6.488	58.49
6.525	-6.5788	58.48
6.5692	-6.6343	58.47
6.5743	-6.7084	58.47
6.5863	-6.8429	58.48
6.6186	-6.8954	58.5
6.656	-6.9912	58.54
6.7591	-7.023	58.58
6.7786	-7.0291	58.56
6.8152	-6.9735	58.54
6.8347	-6.918	58.55
6.8791	-6.9235	58.54
6.8516	-6.8866	58.48
6.8033	-6.9236	58.42
6.8679	-6.9436	58.42
6.9073	-7.0025	58.42
6.9713	-7.0335	58.42
7.027	-7.0919	58.46
7.0397	-7.1191	58.49
7.0544	-7.1288	58.55
7.082	-7.0805	58.53
7.0976	-7.0443	58.51
7.1064	-7.0559	58.47
7.1171	-7.1312	58.46
7.1542	-7.1803	58.47
7.1285	-7.1958	58.51
7.1458	-7.2233	58.54
7.1583	-7.2848	58.54
7.2116	-7.333	58.53
7.2366	-7.3477	58.47
7.2245	-7.3908	58.47
7.2236	-7.5174	58.48
7.255	-7.5151	58.53
7.2212	-7.523	58.53
7.2245	-7.4836	58.53
7.1603	-7.4909	58.5
7.1931	-7.5477	58.48
7.2119	-7.5686	58.47
7.1621	-7.6663	58.49
7.1672	-7.7558	58.49
7.1548	-7.7714	58.52
7.1294	-7.7833	58.48
7.1516	-7.842	58.48
7.1362	-7.9246	58.47
7.138	-7.957	58.49
7.1301	-7.9921	58.52
7.0997	-8.0529	58.56
7.0823	-8.0256	58.56
7.1073	-8.0061	58.53
7.1326	-7.9827	58.53
7.0871	-8.0415	58.55
7.0351	-8.0833	58.53
6.9558	-8.0699	58.48
6.8907	-8.1508	58.42
6.9165	-8.1823	58.38
6.9169	-8.206	58.38
6.9239	-8.2193	58.43
6.9177	-8.1661	58.51
6.8914	-8.1297	58.58
6.9174	-8.03	58.58
6.9246	-7.9717	58.52
6.9461	-7.9143	58.48
6.9483	-7.9243	58.46
6.9495	-7.9679	58.46
6.9793	-8.0446	58.49
7.0252	-8.1051	58.54
7.0423	-8.2015	58.54
7.095	-8.1955	58.53
7.1309	-8.1707	58.48
7.1416	-8.1189	58.47
7.1735	-8.1282	58.49
7.2143	-8.0645	58.53
7.2133	-8.0173	58.54
7.291	-7.9296	58.53
7.2891	-7.8354	58.51
7.3431	-7.7956	58.49
7.3881	-7.8095	58.47
7.3786	-7.8395	58.48
7.4217	-7.9286	58.51
7.4532	-8.0034	58.54
7.4864	-8.0527	58.55
7.5129	-8.1232	58.51
7.5725	-8.1659	58.48
7.6124	-8.2484	58.48
7.6625	-8.286	58.49
7.6856	-8.3416	58.51
7.7155	-8.2913	58.57
7.6757	-8.2243	58.58
7.6857	-8.06	58.56
7.6926	-7.9505	58.54
7.6884	-7.9506	58.57
7.7169	-8.0189	58.55
7.6675	-8.0243	58.5
7.6757	-8.0162	58.42
7.6699	-8.0574	58.37
7.6477	-8.0915	58.37
7.6841	-8.1861	58.45
7.6568	-8.2614	58.53
7.6192	-8.3388	58.58
7.6006	-8.3296	58.59
7.5582	-8.3803	58.53
7.5081	-8.4052	58.43
7.4643	-8.4813	58.44
7.4225	-8.5705	58.46
7.3431	-8.6483	58.51
7.3306	-8.6481	58.54
7.3447	-8.6952	58.57
7.3511	-8.7519	58.52
7.3701	-8.7893	58.48
7.348	-8.8585	58.45
7.376	-8.8681	58.47
7.3323	-8.9396	58.51
7.288	-9.0264	58.52
7.2768	-9.0651	58.58
7.28	-9.0455	58.55
7.268	-9.0587	58.51
7.2705	-9.0808	58.49
7.326	-9.128	58.46
7.3348	-9.1853	58.5
7.3777	-9.2473	58.5
7.3713	-9.2257	58.51
7.3733	-9.1778	58.5
7.3985	-9.1743	58.47
7.4421	-9.1128	58.49
7.439	-9.1134	58.52
7.4899	-9.101	58.55
7.4906	-9.0438	58.54
7.5407	-8.985	58.55
7.5653	-8.8806	58.53
7.5688	-8.833	58.56
7.5816	-8.8408	58.56
7.5675	-8.7628	58.54
7.5374	-8.6399	58.47
7.5341	-8.6262	58.4
7.5561	-8.6114	58.4
7.5863	-8.5693	58.39
7.5876	-8.539	58.45
7.6347	-8.438	58.54
7.6149	-8.2848	58.58
7.6018	-8.1381	58.58
7.6358	-8.0264	58.52
7.5944	-7.9463	58.47
7.6142	-7.9218	58.45
7.6527	-7.8834	58.45
7.6651	-7.8676	58.46
7.6537	-7.8419	58.51
7.6844	-7.8234	58.5
7.6598	-7.8012	58.52
7.7057	-7.7811	58.53
7.7248	-7.7446	58.55
7.7432	-7.7419	58.54
7.7491	-7.6932	58.52
7.7836	-7.628	58.52
7.7482	-7.5879	58.5
7.7454	-7.5509	58.52
7.7733	-7.4644	58.53
7.7715	-7.4128	58.54
7.8093	-7.4236	58.52
7.8154	-7.3984	58.53
7.8233	-7.3667	58.51
7.8672	-7.437	58.47
7.8433	-7.4348	58.49
7.8313	-7.486	58.51
7.8107	-7.4907	58.54
7.8932	-7.5233	58.56
7.9641	-7.4726	58.6
8.0371	-7.4072	58.57
8.1091	-7.3101	58.54
8.1474	-7.3681	58.54
8.2079	-7.3766	58.54
8.1672	-7.3543	58.5
8.1662	-7.3872	58.45
8.1555	-7.4584	58.43
8.2079	-7.4986	58.46
8.2624	-7.4941	58.47
8.3566	-7.5603	58.47
8.4266	-7.5513	58.52
8.4812	-7.563	58.55
8.5418	-7.598	58.52
8.6378	-7.5002	58.53
8.691	-7.4697	58.47
8.7442	-7.479	58.46
8.8594	-7.4639	58.46
8.9931	-7.4822	58.51
9.0891	-7.4316	58.55
9.1921	-7.3823	58.55
9.3516	-7.2847	58.56
9.5236	-7.2312	58.53
9.6797	-7.213	58.5
9.8159	-7.1785	58.5
9.886	-7.0961	58.51
9.9689	-7.0369	58.53
10.053	-6.994	58.54
10.1102	-6.8138	58.52
10.1645	-6.7129	58.53
10.2476	-6.5884	58.54
10.2983	-6.457	58.54
10.3823	-6.4358	58.53
10.379	-6.4015	58.52
10.4099	-6.4199	58.49
10.401	-6.3308	58.49
10.3961	-6.3459	58.5
10.4479	-6.321	58.52
10.5069	-6.3418	58.54
10.5827	-6.351	58.57
10.636	-6.3077	58.59
10.642	-6.3031	58.55
10.6983	-6.2729	58.55
10.6989	-6.2534	58.59
10.608	-6.2374	58.55
10.5322	-6.1663	58.52
10.4109	-6.1863	58.51
10.3025	-6.1569	58.6
10.0182	-6.1891	58.74
9.7434	-6.1174	58.87
9.5034	-6.012	58.82
9.273	-5.6357	58.61
9.0403	-5.3226	58.35
8.914	-5.169	58.12
8.9107	-5.1643	57.98
8.9418	-5.3538	58
8.9686	-5.551	58.21
9.0509	-5.8854	58.48
9.1663	-6.1073	58.65
9.3623	-6.2267	58.7
9.5292	-6.2472	58.7
9.7539	-6.3235	58.57
9.8632	-6.2381	58.45
10.036	-6.3103	58.4
10.2223	-6.4316	58.44
10.4116	-6.6025	58.49
10.5384	-6.7151	58.57
10.6935	-6.8069	58.59
10.8632	-6.8636	58.57
11.0319	-6.9011	58.52
11.1902	-6.9754	58.52
11.3396	-7.1105	58.57
11.5266	-7.1573	58.58
11.7086	-7.2291	58.57
11.7995	-7.2194	58.52
11.9249	-7.1479	58.48
12.0801	-7.1964	58.43
12.2159	-7.2584	58.44
12.4172	-7.3313	58.42
12.6287	-7.472	58.46
12.9512	-7.521	58.46
13.1371	-7.6566	58.43
13.2482	-7.7261	58.35
13.1504	-7.8941	58.27
13.0634	-8.1482	58.32
12.9418	-8.4831	58.42
12.885	-8.7632	58.58
12.9486	-9.1302	58.72
13.1399	-9.3141	58.76
13.3598	-9.3223	58.72
13.594	-9.2956	58.54
13.8281	-9.0873	58.44
14.0371	-9.0275	58.46
14.1819	-9.077	58.5
14.3392	-9.1121	58.5
14.4965	-9.1317	58.51
14.694	-9.2134	58.54
14.8247	-9.1869	58.52
14.998	-9.22	58.51
15.2068	-9.2338	58.53
15.349	-9.3125	58.53
15.5053	-9.2466	58.53
15.6411	-9.1811	58.54
15.889	-9.125	58.51
16.0543	-9.0096	58.48
16.1328	-8.8944	58.51
16.2022	-8.8201	58.49
16.2785	-8.7508	58.46
16.4205	-8.6883	58.41
16.5377	-8.6645	58.42
16.7278	-8.6798	58.43
16.8894	-8.6355	58.48
17.0726	-8.6111	58.53
17.2567	-8.4963	58.55
17.3748	-8.3786	58.57
17.5175	-8.266	58.55
17.6802	-8.0795	58.54
17.881	-7.9199	58.52
18.1024	-7.7384	58.5
18.2354	-7.5591	58.48
18.4178	-7.3723	58.5
18.5535	-7.2049	58.51
18.685	-6.9592	58.5
18.7979	-6.7489	58.48
18.8622	-6.5287	58.48
18.8827	-6.3456	58.53
18.902	-6.0747	58.57
18.9375	-5.8766	58.54
19.0227	-5.7174	58.55
19.0869	-5.5775	58.56
19.1508	-5.4627	58.6
19.1711	-5.2221	58.56
19.2276	-4.9056	58.56
19.2183	-4.5978	58.53
19.2081	-4.3522	58.49
19.073	-4.1202	58.47
18.9575	-3.9569	58.47
18.8617	-3.9686	58.53
18.744	-3.9267	58.57
18.635	-3.7788	58.57
18.5904	-3.6886	58.59
18.4925	-3.6095	58.54
18.4061	-3.5167	58.52
18.3352	-3.4436	58.5
18.1714	-3.4669	58.48
18.0191	-3.4669	58.54
17.8117	-3.4531	58.56
17.6423	-3.482	58.58
17.551	-3.4006	58.57
17.4628	-3.3108	58.58
17.4698	-3.3009	58.54
17.4913	-3.2552	58.53
17.5245	-3.2546	58.55
17.6325	-3.2685	58.6
17.6818	-3.2376	58.61
17.8104	-3.2789	58.56
18.035	-3.3166	58.53
18.2052	-3.2839	58.51
18.3657	-3.3361	58.49
18.5135	-3.3754	58.5
18.6467	-3.5144	58.52
18.7088	-3.6989	58.56
18.8366	-3.8768	58.57
19.0078	-4.1028	58.56
19.076	-4.2401	58.61
19.1896	-4.4822	58.64
19.3266	-4.6641	58.59
19.5238	-4.8529	58.45
19.7545	-5.1095	58.36
19.9674	-5.4313	58.38
20.1147	-5.8119	58.48
20.2551	-6.1154	58.56
20.3851	-6.3467	58.62
20.403	-6.481	58.63
20.435	-6.5444	58.57
20.4494	-6.6655	58.49
20.371	-6.8672	58.48
20.2974	-7.1064	58.49
20.2379	-7.3745	58.48
20.106	-7.6072	58.5
20.0724	-7.8006	58.5
20.035	-8.0089	58.47
19.9854	-8.2213	58.45
19.944	-8.5645	58.46
19.8718	-8.9474	58.46
19.799	-9.301	58.45
19.7219	-9.7281	58.47
19.6744	-10.1066	58.5
19.6452	-10.5068	58.52
19.5725	-10.8619	58.52
19.5095	-11.0935	58.46
19.3628	-11.2954	58.38
19.2538	-11.4487	58.39
19.0753	-11.5963	58.43
18.8887	-11.6752	58.43
18.7091	-11.7426	58.42
18.5087	-11.8472	58.54
18.375	-11.9681	58.61
18.3088	-12.0257	58.59
18.29	-12.0053	58.59
18.2863	-12.0775	58.62
18.2726	-12.041	58.61
18.2403	-11.93	58.52
18.2244	-11.8687	58.43
18.3247	-11.8069	58.37
18.4364	-11.8541	58.38
18.5557	-11.8288	58.43
18.6542	-11.9187	58.51
18.7481	-11.8346	58.59
18.8465	-11.7644	58.58
18.9505	-11.5699	58.54
19.0219	-11.426	58.51
19.0136	-11.3024	58.5
19.0146	-11.16	58.5
19.0386	-11.0369	58.45
19.0359	-10.8917	58.48
19.0588	-10.8633	58.49
19.1666	-10.8682	58.49
19.2841	-10.8969	58.49
19.4384	-10.9565	58.55
19.5263	-10.9533	58.59
19.6467	-11.0293	58.6
19.6459	-11.0603	58.58
19.6207	-11.0549	58.57
19.6216	-11.0564	58.52
19.6134	-10.9997	58.46
19.5806	-11.0472	58.44
19.5025	-11.112	58.44
19.4413	-11.2165	58.48
19.3549	-11.2622	58.55
19.2623	-11.2919	58.59
19.2484	-11.2928	58.61
19.1449	-11.2461	58.59
19.0892	-11.1661	58.53
18.9775	-11.1243	58.55
18.9394	-11.2533	58.56
18.8292	-11.2849	58.53
18.6912	-11.279	58.49
18.5934	-11.3889	58.44
18.5199	-11.4872	58.43
18.4532	-11.5808	58.43
18.3595	-11.6931	58.47
18.2548	-11.7714	58.5
18.1508	-11.8769	58.53
18.1023	-11.9569	58.5
18.0339	-12.1073	58.5
17.9722	-12.3137	58.45
17.8946	-12.5709	58.44
17.7349	-12.8439	58.5
17.6066	-13.0759	58.57
17.5392	-13.3008	58.59
17.4378	-13.4344	58.56
17.3527	-13.6242	58.5
17.2494	-13.7794	58.46
17.128	-13.8981	58.48
17.0239	-14.0014	58.5
16.939	-14.1327	58.5
16.8651	-14.1822	58.52
16.835	-14.1698	58.51
16.8113	-14.0741	58.48
16.8593	-13.8145	58.35
16.8712	-13.45	58.11
16.9811	-12.9866	57.99
16.9884	-12.696	58.09
17.0493	-12.6991	58.3
17.0236	-12.8063	58.59
17.0196	-12.7156	58.97
16.9955	-12.6509	59.14
17.0822	-12.5792	59.18
17.1182	-12.5102	59.14
17.2025	-12.3952	58.81
17.2622	-12.227	58.51
17.2296	-12.2755	58.42
17.2114	-12.4651	58.39
17.2557	-12.5125	58.33
17.282	-12.5149	58.3
17.3777	-12.5092	58.25
17.3852	-12.5473	58.26
17.361	-12.662	58.43
17.2976	-12.8342	58.57
17.2686	-12.9367	58.6
17.1858	-13.0444	58.56
17.122	-12.9876	58.52
17.0848	-12.975	58.49
17.0791	-13.0525	58.45
17.0917	-13.2195	58.47
17.1121	-13.2901	58.5
17.1466	-13.3044	58.54
17.1634	-13.2463	58.54
17.1445	-13.2318	58.52
17.166	-13.1732	58.5
17.1307	-13.1182	58.51
17.1508	-13.0131	58.51
17.0708	-12.8841	58.53
17.0474	-12.7976	58.54
17.0637	-12.6814	58.54
16.9995	-12.5604	58.52
16.9164	-12.5423	58.51
16.8996	-12.5289	58.48
16.8281	-12.5874	58.48
16.7705	-12.521	58.5
16.6711	-12.5575	58.49
16.6163	-12.6041	58.49
16.5643	-12.6382	58.49
16.5216	-12.6427	58.5
16.4797	-12.7461	58.55
16.4444	-12.8964	58.57
16.4657	-13.0145	58.54
16.3965	-13.0946	58.54
16.2515	-13.1411	58.56
16.143	-13.1123	58.56
15.968	-13.1548	58.48
15.767	-13.1257	58.45
15.6484	-13.167	58.4
15.5444	-13.1423	58.4
15.4924	-13.0693	58.43
15.4187	-12.9313	58.5
15.4254	-12.8847	58.54
15.4366	-12.7523	58.54
15.4891	-12.6448	58.52
15.556	-12.5274	58.51
15.663	-12.437	58.46
15.6901	-12.4126	58.49
15.7326	-12.3013	58.5
15.7349	-12.239	58.52
15.816	-12.1582	58.52
15.8274	-12.0616	58.54
15.9016	-11.9995	58.5
15.9882	-11.9553	58.52
15.9803	-11.8437	58.51
16.1319	-11.6122	58.53
16.3356	-11.1588	58.61
16.4024	-10.9912	58.55
16.4442	-10.8866	58.51
16.582	-10.7564	58.46
16.6088	-10.7185	58.46
16.6606	-10.6778	58.47
16.7056	-10.6372	58.51
16.7314	-10.689	58.52
16.6942	-10.6175	58.53
16.6717	-10.5497	58.52
16.6728	-10.4653	58.51
16.7345	-10.4087	58.51
16.6745	-10.3929	58.51
16.7509	-10.3287	58.52
16.7387	-10.2402	58.52
16.7984	-10.1361	58.52
16.8648	-10.0318	58.49
16.983	-9.9233	58.5
16.9367	-9.861	58.52
16.9976	-9.859	58.56
17.029	-9.8146	58.6
17.0891	-9.7015	58.59
17.0861	-9.5632	58.58
17.0577	-9.5235	58.56
16.9432	-9.4306	58.55
16.8437	-9.3569	58.5
16.7277	-9.2753	58.47
16.6997	-9.2477	58.42
16.6367	-9.2437	58.44
16.6849	-9.1977	58.47
16.7204	-9.1033	58.51
16.7934	-9.0551	58.55
16.7539	-8.9926	58.55
16.7529	-8.9535	58.55
16.7124	-8.9703	58.49
16.6576	-8.9859	58.49
16.6775	-8.937	58.48
16.627	-8.9449	58.47
16.6701	-8.9509	58.49
16.7019	-8.9283	58.54
16.8019	-8.8638	58.56
16.8257	-8.755	58.57
16.8972	-8.7221	58.53
17.0044	-8.6842	58.53
17.069	-8.7602	58.51
17.1465	-8.8498	58.51
17.228	-8.885	58.54
17.2887	-8.8779	58.57
17.3218	-8.9105	58.56
17.4091	-8.8848	58.55
17.424	-8.9284	58.52
17.4883	-8.9674	58.52
17.5224	-9.0449	58.52
17.5415	-9.1346	58.54
17.5403	-9.1979	58.53
17.504	-9.1544	58.51
17.4874	-9.1604	58.49
17.4575	-9.0964	58.51
17.466	-9.1062	58.49
17.4537	-9.085	58.5
17.4838	-9.0466	58.5
17.5053	-9.0447	58.52
17.4925	-9.0118	58.53
17.4727	-8.9834	58.54
17.5134	-8.973	58.56
17.4851	-8.9252	58.6
17.4937	-8.9292	58.57
17.4492	-8.9591	58.55
17.4153	-9.0496	58.59
17.3536	-9.112	58.61
17.2535	-9.0453	58.56
17.1575	-8.9708	58.51
17.1382	-9.0031	58.41
17.1202	-9.1034	58.39
17.1229	-9.1799	58.42
17.0202	-9.2695	58.5
16.9714	-9.3351	58.57
16.9307	-9.4243	58.6
16.8274	-9.4426	58.6
16.8296	-9.4386	58.55
16.7743	-9.4162	58.49
16.7253	-9.4752	58.48
16.6686	-9.5262	58.5
16.633	-9.6098	58.53
16.5624	-9.7219	58.56
16.5132	-9.7744	58.57
16.4992	-9.8363	58.54
16.437	-9.8609	58.51
16.3947	-9.9252	58.49
16.3379	-10.0015	58.49
16.2574	-10.146	58.51
16.1706	-10.2751	58.54
16.0609	-10.4144	58.54
16.0428	-10.5514	58.53
15.9931	-10.6911	58.53
15.9572	-10.8934	58.52
15.9351	-11.0655	58.51
15.9077	-11.2987	58.5
15.8558	-11.501	58.54
15.785	-11.7374	58.53
15.7988	-11.9594	58.49
15.7719	-12.136	58.5
15.7546	-12.2818	58.48
15.7796	-12.4399	58.49
15.7379	-12.6072	58.5
15.7369	-12.6985	58.49
15.7125	-12.7804	58.49
15.7008	-12.7871	58.53
15.6989	-12.8236	58.52
15.6574	-12.8674	58.53
15.6406	-12.8804	58.56
15.6031	-12.85	58.56
15.6303	-12.8314	58.54
15.6101	-12.8843	58.58
15.6089	-13.0227	58.6
15.5817	-13.1172	58.59
15.5447	-13.1502	58.51
15.5399	-13.2283	58.43
15.5719	-13.3058	58.38
15.5503	-13.398	58.37
15.5626	-13.4875	58.4
15.5366	-13.5125	58.48
15.4857	-13.4714	58.53
15.4849	-13.3015	58.54
15.5209	-13.1515	58.5
15.5	-13.0846	58.45
15.586	-13.0305	58.44
15.6185	-12.9449	58.46
15.5893	-12.9311	58.48
15.6169	-12.8805	58.52
15.6501	-12.8972	58.58
15.6907	-12.8521	58.55
15.7759	-12.8633	58.54
15.8912	-12.9441	58.52
15.9967	-13.1244	58.52
16.1089	-13.2036	58.53
16.271	-13.3932	58.54
16.4506	-13.5131	58.52
16.5732	-13.6092	58.53
16.6805	-13.7483	58.52
16.8671	-13.828	58.5
17.0185	-13.9452	58.48
17.154	-14.0645	58.49
17.2379	-14.2452	58.49
17.2934	-14.3965	58.51
17.3205	-14.5252	58.51
17.3345	-14.7298	58.48
17.347	-14.8919	58.48
17.3139	-15.117	58.49
17.3216	-15.3167	58.49
17.3459	-15.4934	58.49
17.3383	-15.5607	58.53
17.4046	-15.6672	58.54
17.459	-15.7437	58.55
17.5399	-15.816	58.49
17.5928	-15.8719	58.5
17.6209	-15.9104	58.58
17.6743	-15.9515	58.6
17.7065	-16.0415	58.55
17.7168	-16.119	58.48
17.7158	-16.2446	58.42
17.7072	-16.387	58.38
17.649	-16.6748	58.42
17.6151	-16.8723	58.49
17.6033	-17.0392	58.54
17.5699	-17.0898	58.58
17.5163	-17.1298	58.57
17.4381	-17.1712	58.48
17.4985	-17.2765	58.42
17.5648	-17.4256	58.42
17.6524	-17.5781	58.46
17.6009	-17.4071	58.57
17.6263	-17.2642	58.59
17.6261	-17.1369	58.56
17.6249	-17.024	58.51
17.5903	-16.927	58.48
17.5347	-16.8688	58.47
17.4343	-16.8898	58.49
17.3148	-16.9125	58.53
17.2389	-16.9013	58.57
17.1063	-16.785	58.57
17.0572	-16.6287	58.54
16.8814	-16.4385	58.5
16.7901	-16.2399	58.5
16.7392	-16.1242	58.48
16.7019	-15.9398	58.47
16.6619	-15.8495	58.48
16.6303	-15.7051	58.5
16.5694	-15.619	58.5
16.483	-15.4906	58.51
16.3862	-15.4454	58.52
16.3314	-15.342	58.56
16.1941	-15.2059	58.56
16.126	-15.0283	58.54
16.0528	-14.8848	58.54
15.9391	-14.7933	58.55
15.7895	-14.735	58.58
15.6228	-14.5795	58.53
15.4791	-14.5028	58.49
15.3981	-14.4829	58.44
15.3909	-14.4801	58.42
15.3877	-14.4115	58.43
15.3297	-14.3051	58.45
15.2836	-14.2213	58.49
15.2535	-14.0791	58.56
15.2238	-13.9484	58.58
15.1888	-13.8399	58.6
15.1387	-13.6559	58.61
15.226	-13.3299	58.58
15.2762	-13.0541	58.54
15.2946	-12.9498	58.61
15.2842	-12.8499	58.77
15.2763	-12.6859	58.9
15.2827	-12.3633	58.84
15.2702	-11.9685	58.76
15.2677	-11.6122	58.75
15.2959	-11.2027	58.8
15.4017	-10.7454	58.8
15.5519	-10.1867	58.71
15.7032	-9.6506	58.58
15.8935	-9.1296	58.48
15.9774	-8.7341	58.54
16.0548	-8.3462	58.61
16.1	-7.9713	58.61
16.0735	-7.8451	58.56
16.1272	-7.8523	58.57
16.3088	-8.1225	58.49
16.3379	-8.0605	58.53
16.4306	-8.134	58.59
16.5082	-8.1986	58.64
16.5782	-8.2712	58.68
16.6399	-8.2453	58.61
16.7229	-8.1749	58.56
16.7048	-8.1915	58.49
16.7241	-8.134	58.39
16.6461	-8.1189	58.26
16.6107	-8.2656	58.18
16.7434	-8.5674	58.15
16.8146	-8.7303	58.13
16.9857	-8.8499	58.03
17.0884	-9.0082	57.99
17.1527	-9.1407	58.03
17.2344	-9.4096	58.06
17.2269	-9.6788	58.06
17.2313	-9.9954	58.1
17.2723	-10.4332	58.22
17.4298	-10.9159	58.35
17.5099	-11.3819	58.46
17.6347	-11.7799	58.45
17.7219	-12.033	58.41
17.85	-12.2543	58.37
17.954	-12.3872	58.37
17.9698	-12.5496	58.43
17.9066	-12.6234	58.53
17.8974	-12.6317	58.54
17.8768	-12.5538	58.53
17.8414	-12.3479	58.43
17.835	-12.1573	58.39
17.8611	-12.1301	58.65
17.9947	-12.2602	58.98
18.0616	-12.0682	59.02
18.0499	-11.8275	59.01
18.0602	-11.6858	59.07
18.1432	-11.4761	59.09
18.1705	-11.1956	58.98
18.0221	-11.0011	58.93
17.7695	-10.933	59
17.463	-10.8483	59.06
17.1957	-10.7219	58.96
16.9359	-10.5077	58.82
16.7302	-10.5023	58.87
16.654	-10.5331	58.91
16.5767	-10.4599	58.68
16.4546	-10.2738	58.42
16.2691	-10.1575	58.32
16.0581	-10.181	58.38
15.9134	-10.2669	58.56
15.7712	-10.3342	58.78
15.6702	-10.2923	58.91
15.5445	-10.1942	58.92
15.4967	-9.9415	58.72
15.453	-9.6024	58.43
15.4131	-9.3858	58.25
15.4106	-9.3853	58.22
15.3278	-9.5793	58.32
15.209	-9.8418	58.58
15.1544	-10.0839	58.75
15.2333	-10.2486	58.72
15.2879	-10.413	58.61
15.3076	-10.5833	58.59
15.3526	-10.6648	58.57
15.5141	-10.6761	58.46
15.6385	-10.5948	58.35
15.6675	-10.6217	58.26
15.6369	-10.6902	58.2
15.5739	-10.6886	58.12
15.5362	-10.6819	58.02
15.6005	-11.0481	58.03
15.727	-11.7155	58.22
15.7252	-12.2369	58.36
15.6784	-12.6534	58.24
15.6516	-12.7337	58.05
15.5711	-12.8272	57.94
15.4846	-13.0589	58.01
15.3097	-13.4904	58.26
15.2289	-14.0263	58.58
15.2808	-14.4485	58.76
15.3913	-14.8179	58.8
15.3834	-15.2916	58.6
15.4455	-15.4611	58.4
15.3492	-15.9023	58.23
15.3309	-16.4103	58.03
15.3802	-17.2045	57.86
15.4298	-17.9555	57.87
15.6717	-18.569	58
16.0594	-19.2944	58.25
16.2757	-19.8613	58.27
16.4711	-20.0792	58.13
16.5428	-20.0621	57.91
16.5992	-20.1947	57.97
16.7265	-20.4008	58.33
16.8141	-20.8485	58.63
16.9088	-21.1023	58.93
16.914	-21.385	59.22
16.9102	-21.5772	59.38
16.8473	-22.0149	59.57
16.6618	-22.3408	59.81
16.4732	-22.2449	59.71
16.4131	-21.933	59.41
16.6488	-21.821	58.77
16.9587	-21.7844	58.12
17.0404	-22.0353	57.9
16.8847	-22.4047	57.71
16.804	-22.8163	57.51
16.7374	-23.278	57.44
16.4512	-23.7002	57.52
15.6665	-24.0667	57.68
14.9665	-24.3553	57.75
14.6615	-24.4295	57.62
14.9151	-24.6196	57.61
15.0054	-25.0709	57.79
14.77	-25.1537	57.97
14.5668	-25.2067	58.05
14.5103	-25.4777	58.17
14.3555	-25.849	58.35
14.1761	-26.1359	58.4
14.0976	-26.4108	58.43
14.138	-26.8688	58.51
14.2504	-27.6244	58.56
14.2293	-28.2525	58.68
14.016	-28.855	58.85
13.7426	-29.3321	58.95
13.5382	-29.882	59.09
13.4292	-30.3304	59.22
13.3957	-30.667	59.24
13.4263	-31.0259	59.11
13.4124	-31.4096	58.94
13.3985	-31.6273	58.81
13.3449	-31.5528	58.82
13.2142	-31.328	58.86
13.1027	-31.0949	58.73
12.8817	-30.9587	58.61
12.5313	-30.7266	58.64
12.3858	-30.802	58.64
12.1889	-30.8373	58.75
12.0926	-30.9273	58.84
12.0034	-30.8093	58.84
12.0056	-30.5105	58.72
12.1166	-30.3816	58.56
12.2096	-30.2897	58.54
12.2321	-30.3713	58.52
12.2525	-30.326	58.46
12.3311	-30.4034	58.42
12.3909	-30.4871	58.46
12.3726	-30.8673	58.51
12.3626	-31.2528	58.6
12.3984	-31.6358	58.66
12.3648	-32.0555	58.63
12.2071	-32.4008	58.55
11.9624	-32.8748	58.48
11.8281	-33.3721	58.48
11.7598	-33.7979	58.48
11.768	-34.2146	58.49
11.7823	-34.6861	58.5
11.8652	-35.1565	58.56
11.9601	-35.6259	58.57
11.9799	-36.0858	58.54
12.0599	-36.4548	58.51
12.1134	-36.7202	58.45
12.1379	-36.9052	58.44
12.1976	-36.9606	58.38
12.3093	-36.9461	58.38
12.4039	-36.9388	58.4
12.5398	-36.95	58.45
12.6768	-36.816	58.44
12.773	-36.5685	58.41
12.8827	-36.3225	58.42
13.003	-36.1439	58.47
13.0845	-35.9117	58.52
13.0833	-35.6647	58.58
13.0881	-35.4249	58.57
13.0453	-35.1363	58.53
13.0323	-34.7275	58.47
13.0434	-34.3293	58.41
12.941	-33.8806	58.4
12.8013	-33.3985	58.42
12.7177	-32.9544	58.48
12.6094	-32.5273	58.52
12.511	-32.0767	58.55
12.3804	-31.7876	58.49
12.2787	-31.3792	58.48
12.128	-31.1095	58.44
11.958	-30.8754	58.44
11.8251	-30.6733	58.48
11.7101	-30.4935	58.54
11.5887	-30.3634	58.56
11.5237	-30.2874	58.54
11.4316	-30.2566	58.51
11.3894	-30.333	58.47
11.3711	-30.409	58.43
11.3142	-30.4405	58.44
11.2639	-30.456	58.48
11.233	-30.4232	58.5
11.2127	-30.4189	58.52
11.1662	-30.405	58.51
11.1141	-30.4258	58.52
11.0513	-30.4336	58.53
11.0177	-30.5623	58.58
10.9722	-30.5976	58.63
10.8539	-30.5054	58.67
10.7549	-30.3652	58.65
10.7116	-30.095	58.58
10.7553	-29.8281	58.48
10.7955	-29.6085	58.4
10.8138	-29.4279	58.41
10.8451	-29.4243	58.42
10.8884	-29.4063	58.42
10.8924	-29.463	58.43
10.852	-29.47	58.43
10.8254	-29.5091	58.42
10.8284	-29.6209	58.43
10.8408	-29.6934	58.45
10.8168	-29.6783	58.44
10.769	-29.6296	58.4
10.738	-29.5688	58.38
10.697	-29.4737	58.37
10.648	-29.3268	58.38
10.5561	-29.1493	58.4
10.4287	-28.9535	58.46
10.2376	-28.859	58.59
10.2647	-28.776	58.68
10.4432	-28.6027	58.68
10.7085	-28.3867	58.65
10.9712	-28.1827	58.57
11.1792	-27.9616	58.57
11.3509	-27.8526	58.57
11.5768	-27.6583	58.55
11.8378	-27.5417	58.48
12.023	-27.3979	58.44
12.24	-27.2737	58.42
12.4291	-26.8657	58.45
12.6238	-26.6226	58.48
12.8497	-26.403	58.46
13.049	-26.1847	58.47
13.1623	-25.9426	58.46
13.2164	-25.8134	58.41
13.1899	-25.6927	58.37
13.0972	-25.6259	58.38
13.0098	-25.6413	58.42
12.8309	-25.741	58.51
12.6667	-25.7972	58.58
12.5838	-25.8122	58.61
12.3581	-26.0084	58.61
12.1937	-26.0848	58.52
12.1036	-26.1176	58.46
11.9877	-26.0996	58.42
11.8383	-26.1249	58.45
11.7387	-26.1812	58.5
11.7407	-26.2673	58.53
11.711	-26.3009	58.55
11.7544	-26.1555	58.57
11.8163	-26.0652	58.54
11.8962	-26.0764	58.5
12.0881	-26.0699	58.47
12.3032	-26.2698	58.45
12.3764	-26.2336	58.51
12.5093	-26.1365	58.56
12.6553	-26.13	58.58
12.8371	-26.0808	58.59
13.0128	-26.0022	58.57
13.2164	-26.0125	58.5
13.39	-26.0795	58.44
13.5887	-26.0563	58.43
13.7416	-26.0007	58.46
13.8746	-25.9943	58.49
13.908	-25.9552	58.56
13.8862	-25.9201	58.6
13.819	-25.8175	58.52
13.7666	-25.7607	58.42
13.6766	-25.7788	58.31
13.6025	-25.7147	58.28
13.5098	-25.7254	58.33
13.4324	-25.7094	58.45
13.391	-25.7116	58.54
13.3829	-25.5665	58.59
13.4103	-25.4082	58.56
13.3826	-25.2617	58.46
13.3964	-25.1979	58.41
13.4313	-25.0411	58.41
13.4403	-24.842	58.44
13.4957	-24.6656	58.49
13.5721	-24.4573	58.49
13.6876	-24.2607	58.47
13.7667	-24.0641	58.46
13.9753	-23.8329	58.48
14.123	-23.6607	58.49
14.1958	-23.4861	58.52
14.2494	-23.2574	58.54
14.3091	-23.0919	58.54
14.4653	-23.1036	58.48
14.5211	-23.0656	58.48
inclinaison X	inclinaison Y
-0.2659	-0.3324
-0.1994	-0.3656
-0.2659	-0.3656
-0.2327	-0.3324
-0.1994	-0.3324
-0.1994	-0.2991
-0.2659	-0.2991
-0.2327	-0.4321
-0.2991	-0.3989
-0.2991	-0.2327
-0.2327	-0.1994
-0.1662	-0.4321
-0.2659	-0.3989
-0.3324	-0.3656
-0.2327	-0.3324
-0.1994	-0.3324
-0.2991	-0.3656
-0.2327	-0.3989
-0.2327	-0.4653
-0.2991	-0.2659
-0.2327	-0.2659
-0.1662	-0.3324
-0.2991	-0.3989
-0.3656	-0.3324
-0.2991	-0.3324
-0.1662	-0.2659
-0.1994	-0.3656
-0.3324	-0.3989
-0.2991	-0.3656
-0.2327	-0.2327
-0.1662	-0.2991
-0.3324	-0.4321
-0.3324	-0.4321
-0.2659	-0.3656
-0.1994	-0.2991
-0.1994	-0.2659
-0.2991	-0.4321
-0.2991	-0.3656
-0.2327	-0.3656
-0.1662	-0.4321
-0.2659	-0.2327
-0.2991	-0.2659
-0.2659	-0.4653
-0.1994	-0.3324
-0.2659	-0.2991
-0.2659	-0.4321
-0.2327	-0.3324
-0.1994	-0.3324
-0.2991	-0.3324
-0.1662	-0.2659
-0.2659	-0.2991
-0.2991	-0.3989
-0.2327	-0.3324
-0.2327	-0.2991
-0.2327	-0.2991
-0.2327	-0.3989
-0.2327	-0.3656
-0.2327	-0.2659
-0.2327	-0.2659
-0.1994	-0.3324
-0.2659	-0.3989
-0.2991	-0.3324
-0.2991	-0.3324
-0.2327	-0.3656
-0.2327	-0.3989
-0.1994	-0.3656
-0.2991	-0.3324
-0.2327	-0.3656
-0.1994	-0.3324
-0.3324	-0.3656
-0.2991	-0.2659
-0.2327	-0.3656
-0.2659	-0.3324
-0.2991	-0.2991
-0.2659	-0.3656
-0.2327	-0.3324
-0.2327	-0.3324
-0.2991	-0.3656
-0.2327	-0.2991
-0.2659	-0.2991
-0.2327	-0.3656
-0.1994	-0.2991
-0.2327	-0.3656
-0.2659	-0.3324
-0.2327	-0.3656
-0.2659	-0.2991
-0.2327	-0.3324
-0.1994	-0.3324
-0.2659	-0.4986
-0.2991	-0.3989
-0.2659	-0.2659
-0.1994	-0.2659
-0.2327	-0.3324
-0.3324	-0.4321
-0.2991	-0.3989
-0.1994	-0.3656
-0.1994	-0.3324
-0.2327	-0.2991
-0.3324	-0.3989
-0.2659	-0.3656
-0.1994	-0.3989
-0.2659	-0.2991
-0.2991	-0.3324
-0.2327	-0.3989
-0.2659	-0.3656
-0.2659	-0.3656
-0.2991	-0.2659
-0.2659	-0.3989
-0.2327	-0.3656
-0.2991	-0.3656
-0.2327	-0.3656
-0.1662	-0.3324
-0.2327	-0.3324
-0.2659	-0.3324
-0.1994	-0.3324
-0.2327	-0.2991
-0.1994	-0.3656
-0.2991	-0.3656
-0.2659	-0.2991
-0.2659	-0.2991
-0.2327	-0.2659
-0.2327	-0.3324
-0.2991	-0.3656
-0.2327	-0.4321
-0.2327	-0.3656
-0.1994	-0.3324
-0.2991	-0.2991
-0.2659	-0.3324
-0.1994	-0.3324
-0.2327	-0.3989
-0.2991	-0.2991
-0.1994	-0.3656
-0.2659	-0.3656
-0.2991	-0.3656
-0.2991	-0.2991
-0.2327	-0.3324
-0.2327	-0.3989
-0.2991	-0.3324
-0.2659	-0.3656
-0.1994	-0.3656
-0.2327	-0.2991
-0.2991	-0.3324
-0.2991	-0.3324
-0.2991	-0.4321
-0.2327	-0.3989
-0.2991	-0.2991
-0.4986	-0.133
-0.3656	-0.2991
-0.1662	-0.3656
-0.2991	-0.2327
-0.4653	-0.2327
-0.4321	-0.2327
-0.3989	-0.3656
-0.4986	-0.3989
-0.3989	-0.1994
-0.4321	-0.2327
-0.4653	-0.2991
-0.5651	-0.2659
-0.7313	-0.2991
-0.5983	-0.1994
-0.5983	-0.2327
-0.5983	-0.2991
-0.698	-0.2659
-0.6648	-0.3656
-0.698	-0.3656
-0.7645	-0.2991
-0.5651	-0.2991
-0.4986	-0.1994
-0.6648	-0.2991
-0.7313	-0.3656
-0.7645	-0.4321
-0.698	-0.2659
-0.6315	-0.2991
-0.6648	-0.3324
-0.7313	-0.2327
-0.7645	-0.133
-0.6315	-0.1994
-0.6315	-0.3656
-0.698	-0.1994
-0.7977	-0.2659
-0.7313	-0.3989
-0.6648	-0.3989
-0.7313	-0.133
-0.6315	-0.1994
-0.7313	-0.2659
-0.7313	-0.3324
-0.7645	-0.2991
-0.698	-0.2659
-0.698	-0.0997
-0.6648	-0.133
-0.698	-0.133
-0.698	-0.133
-0.7313	-0.1994
-0.6648	-0.1994
-0.698	-0.0997
-0.6648	-0.0665
-0.6315	-0.2327
-0.7313	-0.2991
-0.698	-0.1994
-0.698	-0.0665
-0.5651	-0.0997
-0.698	-0.133
-0.698	-0.1662
-0.7645	-0.2991
-0.6648	-0.2327
-0.6648	-0.0997
-0.6315	0.0332
-0.698	-0.133
-0.7313	-0.2327
-0.698	-0.2659
-0.6648	-0.133
-0.6315	-0.0997
-0.6648	-0.133
-0.6648	-0.1662
-0.7313	-0.1662
-0.5983	-0.133
-0.6648	-0.133
-0.6648	-0.1994
-0.698	-0.133
-0.6315	-0.1662
-0.6315	-0.1662
-0.7313	-0.1662
-0.6648	-0.1662
-0.6648	-0.0997
-0.5983	-0.0665
-0.6648	-0.1994
-0.7645	-0.1994
-0.698	0.0332
-0.5983	-0.133
-0.6315	-0.2991
-0.7645	-0.2991
-0.831	-0.133
-0.698	-0.0665
-0.5651	-0.0665
-0.6648	-0.1994
-0.7977	-0.2327
-0.698	-0.133
-0.5983	-0.0332
-0.6315	-0.133
-0.6648	-0.1662
-0.7313	-0.1662
-0.6648	-0.133
-0.6315	-0.1994
-0.6648	-0.0665
-0.5983	-0.0997
-0.6648	-0.0665
-0.5651	0.0665
-0.5983	-0.2327
-0.831	-0.4986
-0.831	-0.3656
-0.698	-0.1994
-0.5983	-0.0997
-0.6315	-0.133
-0.7645	-0.133
-0.6648	-0.0997
-0.4986	-0.0332
-0.5983	-0.0665
-0.8642	-0.2327
-0.7977	-0.2991
-0.698	-0.2991
-0.4986	-0.1662
-0.5983	-0.133
-0.7977	-0.0997
-0.9639	-0.133
-0.4653	-0.3324
-0.3989	-0.1662
-0.698	0.1994
-0.7645	0.3656
-0.6315	0.3324
-0.4653	-0.0665
-0.4321	0.0665
-0.5983	-0.133
-0.698	-0.0665
-0.831	0.2991
-0.5318	0.5983
-0.3989	0.5651
-0.3989	0.3989
-0.5651	0.0997
-0.698	-0.0332
-0.7645	0.0665
-0.5983	0.3989
-0.3989	0.698
-0.3656	0.6315
-0.5318	0.3656
-0.6315	0.1662
-0.5651	0.0665
-0.5318	0.1662
-0.6315	0.3656
-0.4321	0.5651
-0.4653	0.4986
-0.4986	0.2659
-0.5983	0.133
-0.698	0.2659
-0.4321	0.3989
-0.3989	0.3989
-0.4986	0.4653
-0.6648	0.0997
-0.7645	-0.0332
-0.5651	0.133
-0.4321	0.3656
-0.4986	0.4321
-0.5983	0.3656
-0.6648	0.133
-0.6315	0.133
-0.4653	0.2327
-0.4986	0.3656
