# Supplementary material for: Postural Control Can Be Well Maintained by Healthy, Young Adults in Difficult Visual Task, Even in Sway-Referenced Dynamic Conditions
Source: PLoS One. 2016 Oct 13;11(10):e0164400. doi: 10.1371/journal.pone.0164400 (PMC5063355; doi:10.1371/journal.pone.0164400)
Supplement: S2 File — (ZIP) [file pone.0164400.s002.zip › DATA_FRAMIRAL/S03B_SEARCH_MOBILE_I8.xls]

## Sheet: S03_MTT_2015042211
gravite X	gravite Y	Poids
9.6672	13.1034	58.67
9.6529	13.1249	58.72
9.6195	13.0931	58.64
9.6626	13.2177	58.54
9.6101	13.2127	58.45
9.6772	13.2998	58.46
9.6435	13.3689	58.52
9.5865	13.2719	58.56
9.558	13.1398	58.63
9.5752	13.031	58.63
9.5485	13.0142	58.59
9.4983	12.9695	58.58
9.4007	12.8875	58.55
9.3538	12.7655	58.53
9.3313	12.6882	58.46
9.3268	12.5513	58.42
9.2937	12.4284	58.41
9.3176	12.3305	58.45
9.2809	12.3335	58.49
9.2313	12.2724	58.56
9.1992	12.2157	58.62
9.2223	12.2741	58.59
9.1876	12.3628	58.53
9.1894	12.3515	58.5
9.2592	12.2438	58.49
9.2868	12.1292	58.49
9.2425	11.9741	58.52
9.2685	11.8287	58.55
9.2631	11.7107	58.56
9.2853	11.643	58.53
9.2588	11.5776	58.51
9.2687	11.4856	58.51
9.1955	11.4429	58.51
9.1336	11.3762	58.5
9.0911	11.3092	58.52
9.0368	11.2826	58.54
8.9475	11.1906	58.54
8.8772	11.1966	58.55
8.8263	11.1835	58.52
8.7533	11.1542	58.49
8.6502	11.1194	58.5
8.6001	11.112	58.52
8.5561	11.0508	58.55
8.488	10.98	58.58
8.5174	10.9325	58.59
8.5311	10.9529	58.58
8.5161	10.9247	58.57
8.5278	10.9621	58.57
8.5516	11.0078	58.56
8.5595	11.1681	58.53
8.5517	11.3457	58.44
8.5819	11.5717	58.37
8.6436	11.7061	58.36
8.6898	11.8897	58.39
8.7002	12.0286	58.48
8.7193	12.0893	58.58
8.7492	12.1822	58.63
8.8104	12.4035	58.59
8.8544	12.5587	58.55
8.9272	12.7399	58.47
8.9756	12.8255	58.43
9.0208	12.8809	58.44
9.0861	12.8346	58.49
9.122	12.8403	58.53
9.1919	12.8627	58.6
9.2771	12.9511	58.6
9.347	13.0499	58.59
9.4288	13.159	58.58
9.4503	13.3011	58.55
9.4755	13.3958	58.53
9.5339	13.4732	58.51
9.561	13.6036	58.5
9.5958	13.7054	58.5
9.6285	13.7831	58.48
9.6594	13.8443	58.5
9.7204	13.8293	58.54
9.7556	13.8049	58.56
9.8388	13.7483	58.6
9.8605	13.6766	58.62
9.9085	13.6038	58.62
9.9328	13.594	58.58
9.9935	13.5461	58.55
10.0452	13.5501	58.55
10.0209	13.4956	58.52
10.0012	13.4531	58.49
10.0207	13.3022	58.45
10.0495	13.2303	58.46
10.1055	13.2207	58.48
10.1558	13.2017	58.51
10.13	13.1805	58.54
10.1488	13.131	58.6
10.1821	13.1801	58.6
10.1258	13.1713	58.56
10.0817	13.0909	58.48
10.0822	12.9608	58.45
10.0287	12.8121	58.44
10.0071	12.6531	58.5
9.9786	12.5469	58.54
9.9308	12.4997	58.54
9.7778	12.5378	58.58
9.7693	12.5022	58.54
9.7417	12.4822	58.52
9.6811	12.474	58.53
9.6004	12.3974	58.52
9.578	12.3925	58.53
9.5521	12.3417	58.53
9.5773	12.3276	58.56
9.5249	12.2894	58.54
9.5751	12.2463	58.53
9.614	12.1648	58.53
9.6335	12.1678	58.51
9.7046	12.0718	58.52
9.7543	11.9629	58.56
9.8305	11.8823	58.59
9.8666	11.7988	58.58
9.924	11.7593	58.62
9.974	11.686	58.58
10.0079	11.6565	58.54
10.0459	11.5733	58.47
10.2301	11.5749	58.49
10.2391	11.554	58.45
10.3032	11.5104	58.45
10.3878	11.3832	58.48
10.4404	11.3466	58.54
10.507	11.2897	58.56
10.5983	11.3147	58.52
10.7506	11.3046	58.51
10.895	11.3335	58.52
11.0032	11.3534	58.51
11.0696	11.3458	58.57
11.0022	11.6004	58.66
11.2299	11.7191	58.57
11.316	11.8849	58.48
11.3989	12.0059	58.49
11.5161	12.0956	58.5
11.6181	12.2858	58.59
11.796	12.4684	58.61
11.8503	12.5955	58.6
12.0199	12.7464	58.54
12.0737	12.8155	58.51
12.126	12.8448	58.46
12.1935	12.8159	58.47
12.3465	12.774	58.5
12.46	12.6071	58.53
12.5266	12.4838	58.56
12.5966	12.3827	58.61
12.5993	12.2647	58.62
12.6899	12.1407	58.62
12.7207	12.0332	58.58
12.728	11.8961	58.59
12.624	11.7751	58.59
12.5501	11.7402	58.52
12.5052	11.6808	58.48
12.488	11.6577	58.46
12.4899	11.5545	58.45
12.4529	11.5014	58.48
12.4686	11.4918	58.55
12.4998	11.473	58.6
12.5497	11.58	58.6
12.5812	11.667	58.56
12.6576	11.7748	58.54
12.7227	11.8063	58.54
12.8213	11.9223	58.53
12.8329	12.0647	58.55
12.9051	12.1804	58.54
12.8861	12.3228	58.52
12.8914	12.4406	58.5
12.9111	12.5007	58.52
12.978	12.5372	58.55
12.9523	12.5529	58.55
12.9435	12.467	58.57
12.9592	12.4269	58.56
13.0173	12.3823	58.55
13.017	12.3395	58.53
13.0221	12.2936	58.53
13.0553	12.2421	58.52
13.0552	12.1799	58.52
13.0736	12.1304	58.51
13.0695	12.0566	58.53
13.0546	11.9536	58.58
12.9968	11.8702	58.61
12.9893	11.8751	58.62
13.0035	11.8569	58.6
13.064	11.9154	58.58
13.081	11.9229	58.59
13.0844	11.9339	58.56
13.0954	12.0334	58.51
13.1022	12.1023	58.45
13.1687	12.1155	58.44
13.2331	12.1541	58.44
13.2195	12.1221	58.49
13.2708	12.1016	58.6
13.2561	12.0725	58.67
13.2895	12.0601	58.63
13.2954	12.1006	58.57
13.2842	12.1529	58.53
13.2722	12.1346	58.49
13.2808	12.1501	58.49
13.2436	12.0929	58.54
13.2556	11.9988	58.54
13.2827	12.0388	58.55
13.2884	12.0866	58.56
13.297	12.1176	58.56
13.2783	12.1592	58.53
13.2798	12.1646	58.51
13.2396	12.2524	58.55
13.2145	12.3151	58.57
13.2093	12.4305	58.59
13.1663	12.5124	58.57
13.1898	12.6036	58.56
13.2331	12.6854	58.55
13.3035	12.7448	58.56
13.3018	12.6966	58.57
13.2698	12.6986	58.58
13.252	12.7483	58.6
13.2433	12.8456	58.58
13.2515	12.9656	58.58
13.2243	13.073	58.58
13.1454	13.1566	58.61
13.0516	13.2617	58.62
12.9642	13.4568	58.56
12.924	13.6148	58.45
12.8405	13.7095	58.38
12.7445	13.7637	58.37
12.6993	13.7234	58.45
12.6379	13.768	58.57
12.5908	13.8106	58.67
12.5601	13.9273	58.65
12.5236	14.083	58.6
12.5349	14.155	58.53
12.5185	14.1968	58.49
12.4814	14.1599	58.48
12.4483	14.1088	58.51
12.4483	13.9532	58.52
12.4658	13.8796	58.52
12.483	13.8242	58.54
12.4861	13.7723	58.54
12.4483	13.7561	58.58
12.4569	13.6853	58.6
12.4274	13.6804	58.64
12.4344	13.7424	58.6
12.4514	13.8062	58.56
12.4643	13.9159	58.54
12.5644	14.0113	58.51
12.6171	14.1087	58.53
12.7125	14.2213	58.54
12.814	14.3302	58.58
12.9475	14.3992	58.59
13.0345	14.4917	58.62
13.1818	14.5969	58.63
13.3323	14.7259	58.61
13.3894	14.835	58.62
13.4529	15.0047	58.62
13.513	15.2406	58.56
13.5709	15.5753	58.51
13.5625	16.0165	58.48
13.59	16.4494	58.43
13.6126	16.8404	58.42
13.5461	17.1858	58.46
13.411	17.4583	58.45
13.2607	17.8002	58.46
13.0768	18.0943	58.45
12.8214	18.0923	58.5
12.6276	18.0309	58.56
12.4701	18.035	58.67
12.3899	18.0276	58.75
12.3046	17.9926	58.79
12.3384	18.1201	58.69
12.3125	18.2986	58.53
12.3717	18.3619	58.51
12.4774	18.3567	58.54
12.5413	18.4118	58.56
12.6277	18.5712	58.59
12.7083	18.8085	58.61
12.7838	19.1067	58.63
12.884	19.4587	58.61
12.9253	19.7207	58.61
12.9228	19.9215	58.66
13.0177	20.1012	58.65
13.1555	20.2651	58.65
13.2918	20.4202	58.66
13.4648	20.5181	58.69
13.5801	20.6624	58.65
13.7478	20.9311	58.59
13.7598	21.4173	58.6
14.1018	21.4525	58.48
14.2715	21.4174	58.44
14.4478	21.4305	58.37
14.6637	21.3528	58.29
14.8702	21.2577	58.29
15.1376	21.1642	58.4
15.3701	21.0484	58.47
15.6265	21.0087	58.46
15.7523	21.0658	58.38
15.8931	21.1277	58.34
15.9045	21.0684	58.46
16.0238	21.1275	58.68
16.1366	21.383	58.82
16.2138	21.6313	58.84
16.3318	21.894	58.83
16.4878	21.991	58.77
16.6461	21.932	58.58
16.8891	21.9479	58.43
17.027	21.7927	58.39
17.1627	21.5512	58.44
17.2466	21.2193	58.5
17.3357	20.9206	58.57
17.4358	20.5801	58.61
17.5601	20.3737	58.61
17.6802	20.2191	58.6
17.7614	20.0097	58.53
17.8787	19.8346	58.49
17.8933	19.5952	58.49
18.0304	19.2557	58.49
18.0809	18.9497	58.52
18.1852	18.6429	58.54
18.2041	18.41	58.57
18.2521	18.1883	58.6
18.2455	18.1459	58.65
18.2694	18.1169	58.65
18.3027	18.1713	58.62
18.2985	18.2258	58.61
18.2607	18.1882	58.6
18.1626	18.1555	58.56
18.0178	18.2009	58.53
17.9393	18.1592	58.48
17.8837	18.1295	58.45
17.7323	18.1703	58.5
17.6261	18.1942	58.52
17.4911	18.2292	58.58
17.3148	18.3289	58.61
17.1507	18.4377	58.6
17.0077	18.5789	58.56
16.8499	18.7602	58.55
16.6875	18.8666	58.49
16.4467	18.9868	58.5
16.2568	19.0852	58.53
16.0599	19.1658	58.56
15.8753	19.3696	58.59
15.7776	19.616	58.59
15.6777	19.9039	58.57
15.5944	20.2341	58.56
15.5519	20.5184	58.52
15.408	20.8236	58.56
15.2918	21.0859	58.57
15.2635	21.277	58.58
15.3038	21.4677	58.59
15.3559	21.688	58.6
15.4728	21.9515	58.6
15.6615	22.2288	58.61
15.7994	22.4554	58.57
15.9007	22.6728	58.56
16.0014	22.8389	58.55
16.072	22.9637	58.56
16.0963	23.0277	58.56
16.1412	23.0771	58.55
16.238	23.0241	58.53
16.2972	22.9546	58.52
16.374	22.7513	58.52
16.4789	22.5685	58.53
16.6119	22.2549	58.58
16.6954	22.0071	58.62
16.8132	21.728	58.63
16.9278	21.4815	58.64
17.0131	21.2189	58.65
17.0557	20.969	58.63
17.1443	20.8624	58.55
17.215	20.7466	58.47
17.3061	20.6237	58.37
17.4193	20.4987	58.38
17.5249	20.4096	58.45
17.6049	20.2714	58.55
17.682	20.1733	58.66
17.7305	20.159	58.71
17.7816	20.2391	58.67
17.8712	20.3552	58.56
17.9554	20.4659	58.51
17.9958	20.5	58.49
18.0279	20.4817	58.5
18.0188	20.4615	58.55
18.0498	20.4003	58.6
18.0454	20.3769	58.6
18.0698	20.4539	58.59
18.1201	20.5409	58.55
18.1068	20.6251	58.52
18.0395	20.7776	58.52
17.9665	20.8224	58.55
17.9471	20.9343	58.58
17.9304	20.9935	58.62
17.8947	21.1047	58.62
17.9209	21.224	58.59
17.9557	21.2915	58.54
17.8969	21.3321	58.53
17.9377	21.3579	58.53
17.9295	21.2845	58.53
17.8762	21.2425	58.55
17.855	21.1354	58.57
17.8495	21.103	58.58
17.8034	21.0396	58.56
17.7761	20.9741	58.54
17.7664	20.9494	58.54
17.6773	20.8941	58.57
17.6765	20.7311	58.56
17.6153	20.6938	58.58
17.5787	20.6163	58.6
17.5883	20.5969	58.61
17.5958	20.5796	58.57
17.565	20.4327	58.61
17.501	20.288	58.68
17.4563	20.1291	58.66
17.4728	20.1047	58.56
17.4385	20.1418	58.44
17.4992	20.1816	58.38
17.4927	20.1585	58.4
17.4996	20.1207	58.52
17.4922	20.1269	58.65
17.4591	20.1502	58.72
17.4494	20.3571	58.73
17.4942	20.6339	58.64
17.5044	20.902	58.52
17.4779	21.088	58.48
17.513	21.1835	58.46
17.5243	21.2347	58.52
17.5126	21.2645	58.59
17.4896	21.3001	58.65
17.4856	21.4144	58.63
17.4897	21.6101	58.57
17.5172	21.7099	58.52
17.482	21.7813	58.54
17.4161	21.807	58.54
17.3861	21.7467	58.6
17.3251	21.7092	58.62
17.2941	21.708	58.62
17.2458	21.6865	58.6
17.244	21.6654	58.56
17.2265	21.5383	58.55
17.2532	21.5423	58.52
17.2364	21.3934	58.54
17.2583	21.3614	58.55
17.2572	21.2925	58.57
17.3069	21.263	58.57
17.3407	21.2608	58.59
17.398	21.2559	58.61
17.4302	21.339	58.57
17.4717	21.4629	58.56
17.5371	21.4588	58.53
17.5966	21.4957	58.51
17.6418	21.5655	58.52
17.7443	21.5282	58.58
17.8089	21.5321	58.62
17.8334	21.577	58.66
17.8854	21.5764	58.63
17.892	21.5843	58.61
17.8587	21.5493	58.62
17.8582	21.5604	58.63
17.8539	21.6135	58.56
17.8066	21.6202	58.49
17.8004	21.5818	58.43
17.7026	21.5861	58.44
17.6703	21.5495	58.47
17.6635	21.5048	58.55
17.6478	21.4868	58.63
17.6118	21.4447	58.65
17.5654	21.4679	58.62
17.5618	21.517	58.56
17.5432	21.5845	58.5
17.5325	21.5975	58.5
17.5089	21.6028	58.51
17.5029	21.5395	58.54
17.5061	21.5325	58.6
17.4991	21.5176	58.61
17.5373	21.596	58.6
17.5133	21.6672	58.56
17.5969	21.6723	58.53
17.6145	21.6349	58.56
17.562	21.6466	58.59
17.5501	21.6062	58.61
17.5115	21.5675	58.61
17.5152	21.5215	58.6
17.4514	21.4718	58.6
17.4198	21.4717	58.55
17.4091	21.5003	58.56
17.3936	21.5115	58.54
17.3854	21.4668	58.52
17.2859	21.471	58.55
17.2244	21.4914	58.57
17.1992	21.4805	58.57
17.1115	21.4939	58.58
17.1097	21.4908	58.56
17.0534	21.4762	58.55
16.9918	21.4785	58.55
16.9693	21.5059	58.54
16.9021	21.4264	58.54
16.8501	21.3753	58.54
16.8099	21.2319	58.56
16.6946	21.1545	58.6
16.6556	21.036	58.62
16.605	21.0589	58.63
16.5599	20.9591	58.57
16.5094	20.8757	58.6
16.4249	20.81	58.61
16.3263	20.7396	58.58
16.1999	20.6512	58.56
16.1288	20.6151	58.48
16.054	20.5446	58.47
15.9715	20.4987	58.46
15.9159	20.4141	58.49
15.8585	20.3265	58.58
15.7718	20.33	58.61
15.7298	20.3064	58.63
15.6491	20.2914	58.59
15.5603	20.3936	58.53
15.5285	20.4044	58.49
15.4565	20.3904	58.48
15.3664	20.3484	58.51
15.2946	20.3136	58.56
15.221	20.2608	58.61
15.1882	20.3057	58.6
15.1765	20.2682	58.57
15.143	20.2965	58.53
15.1111	20.2881	58.52
15.0483	20.3081	58.54
15.0228	20.258	58.57
14.9658	20.2508	58.59
14.9292	20.3139	58.63
14.899	20.372	58.6
14.9022	20.4989	58.57
14.8324	20.4938	58.54
14.8625	20.5251	58.51
14.8046	20.5574	58.51
14.7788	20.4951	58.51
14.8149	20.472	58.56
14.7454	20.3929	58.59
14.7276	20.4526	58.58
14.6986	20.5319	58.58
14.7292	20.622	58.57
14.6885	20.709	58.55
14.6705	20.7624	58.55
14.6396	20.7384	58.52
14.654	20.7578	58.53
14.6642	20.754	58.54
14.6412	20.7575	58.56
14.6346	20.7426	58.57
14.5891	20.778	58.58
14.5822	20.7659	58.62
14.607	20.7961	58.59
14.5818	20.832	58.59
14.6055	20.8696	58.62
14.6063	20.7696	58.61
14.5439	20.8582	58.61
14.5299	20.9379	58.53
14.5468	21.0814	58.44
14.5267	21.127	58.4
14.5661	21.2154	58.42
14.5499	21.2076	58.48
14.5376	21.1477	58.58
14.4695	21.0825	58.66
14.4797	21.1097	58.67
14.4256	21.1931	58.61
14.439	21.2822	58.51
14.4475	21.2439	58.48
14.4059	21.2109	58.47
14.3964	21.0841	58.51
14.3764	20.9733	58.59
14.3653	20.9066	58.63
14.4194	20.8777	58.61
14.5158	20.9549	58.56
14.5303	20.9268	58.52
14.5928	20.94	58.5
14.6156	20.875	58.53
14.6167	20.8271	58.57
14.5988	20.8007	58.59
14.6257	20.8389	58.6
14.6478	20.8108	58.59
14.6812	20.8566	58.56
14.7085	20.8765	58.53
14.7081	20.9187	58.53
14.7513	20.8607	58.53
14.7564	20.8225	58.56
14.7595	20.7368	58.58
14.7989	20.7068	58.58
14.8409	20.6645	58.6
14.8443	20.609	58.57
14.8162	20.5884	58.57
14.802	20.5596	58.54
14.7948	20.5888	58.53
14.7522	20.6028	58.55
14.7097	20.5683	58.58
14.7385	20.5605	58.6
14.7169	20.5465	58.62
14.6954	20.6652	58.6
14.7336	20.77	58.57
14.7675	20.8276	58.57
14.7244	20.8755	58.62
14.6713	20.9583	58.66
14.6625	21.1263	58.59
14.6709	21.3344	58.49
14.6837	21.4864	58.4
14.7158	21.4877	58.38
14.6885	21.5438	58.47
14.7035	21.4129	58.61
14.6501	21.3783	58.73
14.6632	21.4306	58.75
14.7104	21.5953	58.68
14.8311	21.8125	58.57
14.8833	21.9816	58.53
14.9351	22.1464	58.5
14.9563	22.1095	58.48
14.9254	22.0124	58.5
14.9617	21.937	58.58
14.9885	21.8794	58.61
15.046	21.8896	58.6
15.065	21.8922	58.59
15.0944	21.8974	58.58
15.1277	21.9058	58.57
15.111	21.8949	58.57
15.0693	21.9155	58.59
15.0802	21.8604	58.58
15.0587	21.8371	58.59
15.0896	21.8227	58.58
15.1267	21.7698	58.59
15.0963	21.7732	58.59
15.0679	21.6612	58.57
15.0653	21.5158	58.57
15.0329	21.4542	58.58
14.9999	21.3278	58.57
14.9396	21.2748	58.59
14.9153	21.2574	58.59
14.8748	21.1797	58.55
14.8752	21.1375	58.55
14.8079	21.0735	58.54
14.7688	20.9678	58.55
14.7289	20.82	58.57
14.6678	20.7737	58.59
14.6893	20.6705	58.61
14.7262	20.6196	58.6
14.7123	20.5324	58.64
14.7168	20.373	58.7
14.6686	20.296	58.69
14.6662	20.3459	58.59
14.7066	20.4835	58.43
14.7572	20.5235	58.35
14.7162	20.4851	58.39
14.7572	20.3315	58.52
14.7716	20.2302	58.66
14.7323	20.165	58.75
14.7377	20.2035	58.73
14.7489	20.3276	58.62
14.8007	20.4374	58.48
14.8396	20.4513	58.46
14.849	20.3667	58.46
14.8044	20.2125	58.54
14.7846	20.1196	58.65
14.7365	20.0175	58.68
14.7446	20.1158	58.63
14.7818	20.2364	58.56
14.7897	20.29	58.49
14.8131	20.314	58.5
14.8139	20.2371	58.53
14.7837	20.198	58.6
14.8018	20.1973	58.64
14.7631	20.207	58.63
14.7953	20.3324	58.6
14.849	20.4268	58.54
14.8798	20.4453	58.52
14.8815	20.4709	58.55
14.9224	20.4912	58.59
14.9498	20.5167	58.61
14.9688	20.5814	58.6
15.0096	20.6602	58.58
15.029	20.7625	58.55
15.0765	20.8719	58.52
15.0909	20.8914	58.53
15.1387	20.8685	58.56
15.1998	20.823	58.62
15.2575	20.8604	58.64
15.3622	20.8898	58.66
15.4635	20.9554	58.65
15.5096	20.9869	58.64
15.5421	21.0541	58.58
15.5347	21.1782	58.53
15.5119	21.2389	58.5
15.6044	21.2709	58.48
15.6288	21.3508	58.48
15.7155	21.4023	58.51
15.7363	21.3701	58.54
15.7156	21.3947	58.6
15.7674	21.3658	58.61
15.7379	21.3627	58.61
15.751	21.4368	58.58
15.8008	21.442	58.52
15.7847	21.4689	58.5
15.8455	21.4928	58.47
15.8495	21.4497	58.5
15.8547	21.3986	58.58
15.8549	21.3076	58.59
15.8347	21.2764	58.63
15.8383	21.2967	58.59
15.8468	21.376	58.54
15.8463	21.3579	58.53
15.8443	21.3533	58.55
15.7937	21.2983	58.57
15.7487	21.2004	58.59
15.6649	21.0944	58.59
15.6258	21.053	58.57
15.6044	20.9556	58.54
15.6115	20.9127	58.53
15.5895	20.8381	58.54
15.5156	20.7748	58.54
15.4617	20.7075	58.54
15.3883	20.6625	58.56
15.2877	20.5628	58.53
15.2733	20.4791	58.54
15.2328	20.3911	58.55
15.1882	20.2901	58.6
15.1826	20.2187	58.64
15.1178	20.1773	58.63
15.1077	20.1499	58.62
15.1014	20.1258	58.61
15.0265	20.0882	58.59
14.9494	20.0358	58.54
14.9183	19.9522	58.48
14.9074	19.8126	58.46
14.8601	19.7114	58.46
14.8464	19.6307	58.48
14.7818	19.5301	58.55
14.7343	19.4779	58.6
14.7164	19.4208	58.62
14.6568	19.4582	58.6
14.5844	19.494	58.57
14.5842	19.5186	58.52
14.595	19.533	58.48
14.5351	19.3914	58.5
14.4893	19.3275	58.53
14.4132	19.2131	58.59
14.4011	19.1053	58.59
14.3202	19.0869	58.59
14.3143	19.0262	58.56
14.289	18.9816	58.51
14.2629	18.9208	58.5
14.2198	18.806	58.52
14.1732	18.7023	58.55
14.1465	18.6099	58.57
14.1275	18.5708	58.6
14.1319	18.5122	58.56
14.153	18.5523	58.55
14.1273	18.4958	58.53
14.1008	18.4771	58.52
14.0926	18.3881	58.52
14.0774	18.3057	58.55
14.079	18.2655	58.57
14.0619	18.2089	58.56
14.0529	18.2413	58.54
14.005	18.2872	58.54
14.0329	18.3093	58.53
14.0372	18.3737	58.55
14.0354	18.4224	58.59
14.0084	18.487	58.6
14.0591	18.6179	58.6
14.0523	18.7136	58.59
14.0309	18.7625	58.6
14.001	18.8638	58.6
13.9497	18.9127	58.55
13.889	18.9781	58.52
13.8792	19.0721	58.43
13.8792	19.0877	58.43
13.8552	19.0881	58.48
13.8732	19.1261	58.53
13.8377	19.1145	58.62
13.8335	19.1786	58.63
13.8374	19.2656	58.62
13.8614	19.3744	58.57
13.84	19.4686	58.5
13.8739	19.5384	58.46
13.8808	19.5455	58.49
13.8897	19.4635	58.56
13.9111	19.4125	58.59
13.9008	19.4449	58.63
13.874	19.5525	58.6
13.895	19.5738	58.55
13.8878	19.6713	58.53
13.8784	19.7247	58.53
13.839	19.7393	58.53
13.8326	19.7497	58.56
13.7714	19.7399	58.6
13.756	19.7675	58.61
13.7295	19.8737	58.59
13.6952	19.9641	58.56
13.6608	19.9766	58.52
13.6123	20.024	58.51
13.5893	20.0389	58.53
13.5672	19.9787	58.57
13.5185	19.9937	58.6
13.4718	20.0436	58.58
13.443	20.1024	58.55
13.3949	20.17	58.54
13.3964	20.1475	58.52
13.3745	20.0885	58.52
13.3652	19.9954	58.54
13.3119	19.9046	58.57
13.2741	19.797	58.57
13.2357	19.6753	58.55
13.2175	19.5322	58.54
13.1649	19.4048	58.53
13.1736	19.165	58.55
13.1191	18.9678	58.59
13.0821	18.7601	58.58
13.0989	18.5941	58.6
13.0547	18.4774	58.63
12.9845	18.3876	58.66
12.8894	18.3794	58.63
12.8775	18.3957	58.53
12.8476	18.4032	58.44
12.8833	18.4212	58.39
12.8972	18.4376	58.42
12.9326	18.3678	58.5
12.9432	18.3227	58.6
12.944	18.3111	58.67
12.925	18.3302	58.66
12.9695	18.3527	58.58
12.9166	18.4491	58.51
12.8895	18.4517	58.48
12.8157	18.4042	58.48
12.8167	18.356	58.53
12.7888	18.298	58.58
12.758	18.2869	58.6
12.7686	18.3037	58.58
12.7965	18.3929	58.53
12.8244	18.4821	58.48
12.849	18.588	58.46
12.8691	18.6554	58.51
12.8268	18.7117	58.56
12.7786	18.7477	58.64
12.7976	18.8583	58.66
12.8175	18.9672	58.65
12.8478	19.1148	58.59
12.8181	19.2163	58.53
12.817	19.2756	58.52
12.8271	19.3298	58.53
12.8372	19.3996	58.54
12.8062	19.4606	58.6
12.8026	19.5654	58.63
12.7704	19.697	58.62
12.8196	19.8516	58.61
12.7782	19.9284	58.54
12.7234	19.9463	58.48
12.5983	19.8939	58.47
12.5125	19.8419	58.51
12.4053	19.7149	58.53
12.333	19.6441	58.57
12.2279	19.5398	58.58
12.0856	19.3998	58.61
11.9592	19.2199	58.58
11.9037	19.0092	58.57
11.8464	18.7284	58.54
11.8107	18.4615	58.55
11.7691	18.1545	58.59
11.683	17.8715	58.62
11.6223	17.5389	58.67
11.4962	17.21	58.69
11.3585	17.0564	58.61
11.2972	16.8633	58.5
11.2352	16.7122	58.45
11.2115	16.5365	58.5
11.2301	16.2139	58.59
11.2772	16.0549	58.7
11.3874	15.9088	58.79
11.4684	15.8659	58.75
11.6133	15.9814	58.58
11.7458	16.1773	58.39
11.8368	16.2366	58.27
11.8555	16.1916	58.26
11.8207	16.1286	58.39
11.8118	15.9182	58.55
11.7794	15.8222	58.69
11.7244	15.8253	58.71
11.6527	15.9783	58.66
11.5813	16.051	58.53
11.398	16.1143	58.46
11.2288	16.0993	58.45
11.0585	15.9916	58.53
10.8463	15.8291	58.59
10.6688	15.6381	58.63
10.4954	15.5331	58.62
10.3267	15.447	58.58
10.1605	15.3801	58.53
10.0017	15.3444	58.51
9.8689	15.3062	58.51
9.6932	15.2682	58.52
9.5678	15.2215	58.55
9.4492	15.2174	58.57
9.374	15.2529	58.58
9.342	15.2614	58.59
9.2623	15.3269	58.58
9.2416	15.3235	58.55
9.2064	15.3573	58.56
9.2036	15.3869	58.55
9.2055	15.4531	58.56
9.2509	15.4188	58.57
9.2501	15.3701	58.55
9.2535	15.3492	58.56
9.2412	15.3081	58.58
9.268	15.2988	58.6
9.2867	15.345	58.61
9.306	15.3843	58.62
9.3273	15.443	58.65
9.3183	15.4587	58.68
9.3821	15.5417	58.63
9.3951	15.683	58.52
9.4613	15.8396	58.43
9.5895	15.8552	58.36
9.704	15.9046	58.41
9.822	15.946	58.5
9.9349	16.0304	58.61
10.0997	16.1653	58.69
10.2031	16.4264	58.68
10.3942	16.6331	58.59
10.5166	16.8008	58.5
10.6443	16.8735	58.44
10.7508	16.8505	58.49
10.8814	16.9343	58.54
11.0073	16.9295	58.62
11.1566	16.9772	58.66
11.3432	17.1267	58.62
11.5458	17.2402	58.55
11.7425	17.3976	58.49
11.8991	17.5239	58.51
12.0266	17.6415	58.56
12.0179	17.6428	58.58
12.0491	17.7783	58.59
12.0173	17.9197	58.59
12.0498	18.0307	58.56
12.0377	18.1565	58.56
11.9689	18.2292	58.54
11.9172	18.2562	58.54
11.9704	18.2315	58.53
12.0263	18.2912	58.55
12.0058	18.1733	58.56
12.0278	18.1442	58.58
12.0468	18.1353	58.57
12.2132	18.1699	58.59
12.3166	18.235	58.57
12.4046	18.329	58.58
12.5355	18.5054	58.54
12.6535	18.6641	58.53
12.6933	18.7942	58.52
12.7382	18.9775	58.53
12.7705	19.1315	58.55
12.8237	19.2938	58.6
12.8334	19.3901	58.61
12.8296	19.5425	58.61
12.7821	19.6395	58.61
12.7529	19.6976	58.64
12.7153	19.7201	58.6
12.5896	19.7891	58.55
12.5358	19.7736	58.48
12.3774	19.7767	58.44
12.294	19.705	58.47
12.171	19.6746	58.51
12.0466	19.5639	58.55
11.9085	19.4478	58.6
11.8131	19.3887	58.62
11.6573	19.3042	58.61
11.5079	19.2063	58.55
11.3386	19.0931	58.52
11.1522	18.9184	58.52
11.0202	18.7964	58.54
10.8843	18.6244	58.55
10.7581	18.4624	58.59
10.679	18.3859	58.63
10.6412	18.3129	58.6
10.5806	18.3077	58.58
10.5846	18.2556	58.54
10.4723	18.1996	58.52
10.437	18.0773	58.53
10.4401	17.9082	58.56
10.3952	17.8552	58.62
10.3994	17.8163	58.62
10.428	17.8561	58.61
10.4846	17.958	58.58
10.5791	18.0743	58.55
10.6641	18.1929	58.53
10.6882	18.2363	58.51
10.751	18.2848	58.54
10.8003	18.3477	58.57
10.8649	18.3752	58.57
10.832	18.4088	58.56
10.8179	18.4646	58.55
10.7956	18.4506	58.51
10.8184	18.3982	58.5
10.8543	18.3545	58.52
10.908	18.2729	58.53
10.8558	18.1673	58.56
10.8867	18.0292	58.58
10.8998	17.9135	58.6
10.9575	17.8854	58.59
10.9483	17.8143	58.59
10.9567	17.7021	58.62
11.0178	17.6541	58.64
11.0755	17.6279	58.58
11.1151	17.6027	58.51
11.1425	17.6723	58.44
11.1961	17.6987	58.43
11.1713	17.757	58.47
11.1752	17.8062	58.53
11.1706	17.8098	58.62
11.2047	17.963	58.66
11.2512	18.105	58.64
11.2605	18.2853	58.54
11.3114	18.4023	58.48
11.2495	18.4252	58.45
11.2843	18.447	58.49
11.233	18.3713	58.53
11.1855	18.2955	58.6
11.2006	18.2541	58.63
11.218	18.2741	58.63
11.2795	18.293	58.56
11.2815	18.3499	58.52
11.3007	18.4068	58.49
11.236	18.4728	58.49
11.2441	18.419	58.54
11.1944	18.3777	58.59
11.198	18.3776	58.62
11.1482	18.4589	58.63
11.1366	18.5459	58.6
11.1817	18.6694	58.57
11.1827	18.7443	58.54
11.1758	18.7979	58.53
11.1529	18.8338	58.51
11.1492	18.8477	58.55
11.0842	18.8313	58.56
11.0183	18.7859	58.57
10.9862	18.7671	58.58
10.9395	18.7017	58.58
10.9049	18.6351	58.58
10.8443	18.611	58.58
10.8025	18.609	58.58
10.7751	18.5522	58.61
10.7273	18.5357	58.62
10.7113	18.5683	58.59
10.6441	18.4931	58.58
10.5342	18.4111	58.62
10.4631	18.3482	58.62
10.398	18.3769	58.53
10.3549	18.3131	58.44
10.3296	18.2075	58.37
10.2458	18.122	58.38
10.1767	17.9395	58.48
10.1203	17.7688	58.61
10.0653	17.6786	58.72
10.0846	17.7251	58.71
10.1344	17.83	58.65
10.1878	17.964	58.52
10.1916	18.013	58.45
10.2806	18.0303	58.48
10.2616	18.0003	58.51
10.2903	17.9135	58.59
10.2705	17.867	58.65
10.3095	17.949	58.62
10.3577	18.0588	58.57
10.4146	18.1376	58.51
10.3631	18.1412	58.49
10.3711	18.1878	58.54
10.3813	18.1911	58.55
10.3156	18.1268	58.59
10.3488	18.2378	58.59
10.3175	18.3092	58.57
10.3214	18.406	58.57
10.342	18.5017	58.55
10.3192	18.4953	58.53
10.2689	18.4431	58.55
10.2243	18.3975	58.59
10.236	18.3683	58.62
10.2113	18.3352	58.61
10.1852	18.3499	58.59
10.1764	18.3534	58.57
10.1969	18.3321	58.57
10.16	18.2845	58.57
10.1885	18.2664	58.6
10.2555	18.2248	58.63
10.2523	18.2114	58.65
10.3319	18.2432	58.66
10.3337	18.1998	58.67
10.359	18.1331	58.67
10.314	18.1046	58.59
10.3321	18.148	58.52
10.3557	18.1469	58.46
10.4239	18.1333	58.42
10.4042	18.1689	58.48
10.4087	18.0886	58.55
10.458	18.0593	58.65
10.4633	18.0736	58.69
10.4928	18.1579	58.67
10.5033	18.2726	58.59
10.5784	18.3683	58.5
10.6849	18.3822	58.51
10.6786	18.3355	58.5
10.6772	18.3107	58.55
10.6601	18.1361	58.57
10.6831	18.1125	58.61
10.6824	18.1537	58.59
10.7107	18.2014	58.6
10.7459	18.2422	58.61
10.8241	18.3029	58.63
10.8362	18.4417	58.63
10.8514	18.6051	58.61
10.8448	18.7408	58.6
10.8762	18.879	58.57
10.8944	18.9546	58.56
10.923	19.0534	58.57
11.0028	19.1169	58.6
11.0394	19.2229	58.62
11.0522	19.3551	58.62
10.9981	19.4473	58.59
11.0209	19.6321	58.54
11.0219	19.7235	58.53
10.9583	19.7719	58.53
10.8847	19.7243	58.53
10.8884	19.6572	58.58
10.8595	19.5467	58.64
10.8445	19.4926	58.68
10.7989	19.507	58.65
10.7481	19.4534	58.62
10.6708	19.4221	58.6
10.5836	19.3805	58.54
10.4627	19.278	58.53
10.4033	19.1078	58.48
10.3298	18.9979	58.49
10.2703	18.7339	58.52
10.1957	18.5558	58.55
10.0572	18.336	58.61
9.9979	18.244	58.64
9.929	18.1188	58.62
9.9063	18.0813	58.55
9.9232	18.0845	58.53
9.8932	18.0613	58.53
9.9316	18.1078	58.56
9.9436	18.1178	58.56
9.9468	18.1822	58.59
9.9988	18.1597	58.59
10.0478	18.1628	58.57
10.0376	18.1561	58.58
10.0619	18.1727	58.57
10.0124	18.1063	58.56
9.9929	18.0474	58.55
9.8829	17.8789	58.55
9.793	17.7314	58.55
9.7282	17.5985	58.58
9.6589	17.4766	58.59
9.6272	17.3024	58.6
9.6435	17.172	58.58
9.6147	17.0961	58.56
9.6212	16.9791	58.55
9.5967	16.8879	58.54
9.5858	16.7664	58.53
9.5749	16.6689	58.55
9.5824	16.5818	58.58
9.5999	16.5011	58.6
9.629	16.4645	58.61
9.6309	16.4455	58.65
9.6036	16.5396	58.63
9.5907	16.6407	58.63
9.4992	16.6964	58.61
9.4266	16.7318	58.59
9.3346	16.7904	58.55
9.1365	16.7816	58.5
9.0588	16.7499	58.46
8.9582	16.6454	58.44
8.8669	16.5109	58.48
8.7735	16.3569	58.53
8.7003	16.1889	58.59
8.5556	16.1093	58.62
8.5134	16.0563	58.59
8.4803	16.0898	58.55
8.3922	16.0356	58.51
8.3775	15.935	58.5
8.3289	15.8388	58.51
8.3063	15.7469	58.55
8.2837	15.7329	58.59
8.3115	15.7677	58.6
8.313	15.8096	58.56
8.2832	15.8064	58.53
8.3033	15.7767	58.51
8.2494	15.6553	58.53
8.1987	15.5243	58.56
8.1709	15.3918	58.58
8.1961	15.3052	58.58
8.151	15.1882	58.58
8.2032	15.1076	58.57
8.1837	15.0371	58.56
8.1971	15.0069	58.56
8.2025	14.9543	58.55
8.1862	14.9052	58.55
8.1915	14.8836	58.54
8.2319	14.875	58.53
8.2473	14.7662	58.52
8.2501	14.6856	58.53
8.2392	14.6154	58.54
8.2183	14.5037	58.57
8.2493	14.4005	58.6
8.2459	14.3753	58.62
8.279	14.3416	58.6
8.3104	14.2932	58.59
8.3247	14.2299	58.61
8.3025	14.1309	58.59
8.28	14.0741	58.57
8.2857	14.0907	58.51
8.3207	14.1339	58.47
8.3527	14.223	58.46
8.3913	14.278	58.48
8.4361	14.2471	58.53
8.4516	14.269	58.59
8.4648	14.204	58.62
8.4918	14.2093	58.58
8.5279	14.2854	58.54
8.554	14.3039	58.48
8.5366	14.2685	58.49
8.5313	14.1811	58.49
8.5394	14.0649	58.56
8.5102	14.0399	58.58
8.5617	14.1373	58.58
8.6312	14.2319	58.57
8.6712	14.276	58.53
8.6907	14.2845	58.54
8.7282	14.2903	58.55
8.6961	14.2841	58.59
8.6851	14.3074	58.6
8.6888	14.2697	58.55
8.7095	14.2948	58.53
8.6956	14.2847	58.51
8.7301	14.2273	58.54
8.7683	14.169	58.57
8.8073	14.1393	58.59
8.8113	14.1582	58.59
8.8422	14.2092	58.56
8.864	14.2828	58.53
8.9486	14.3272	58.53
8.9485	14.405	58.53
8.9405	14.3826	58.53
8.9397	14.3745	58.56
8.9706	14.3534	58.58
8.9758	14.348	58.6
9.0023	14.392	58.6
9.0453	14.4534	58.57
9.0658	14.4947	58.57
9.0575	14.4728	58.6
9.07	14.5433	58.62
9.0394	14.6261	58.57
9.0399	14.7449	58.49
9.0463	14.887	58.42
9.0872	14.9451	58.41
9.1411	14.9873	58.49
9.1321	15.0437	58.57
9.1418	14.9864	58.67
9.172	14.9984	58.67
9.2593	15.0504	58.63
9.2755	15.1388	58.53
9.3492	15.1768	58.47
9.366	15.2035	58.48
9.411	15.154	58.51
9.4003	15.1526	58.58
9.4486	15.1756	58.62
9.473	15.2512	58.63
9.5938	15.3902	58.57
9.7547	15.7514	58.64
9.8133	15.9408	58.57
9.8107	15.9602	58.49
9.7351	15.851	58.51
9.6757	15.8844	58.53
9.6314	15.8403	58.56
9.6326	15.818	58.53
9.6381	15.7498	58.53
9.6094	15.6663	58.52
9.5889	15.5316	58.52
9.531	15.4513	58.56
9.4591	15.3325	58.55
9.3783	15.2316	58.53
9.3434	15.2075	58.53
9.2623	15.1734	58.53
9.2615	15.1759	58.54
9.2066	15.1705	58.56
9.1651	15.2548	58.55
9.1177	15.2585	58.55
9.1163	15.2166	58.53
9.0847	15.1626	58.52
9.0779	15.058	58.56
9.0204	14.9517	58.63
8.9618	14.7411	58.65
8.8806	14.6357	58.63
8.8183	14.5815	58.51
8.768	14.4743	58.37
8.6824	14.3018	58.32
8.6187	14.1066	58.4
8.6138	13.8597	58.52
8.6085	13.6726	58.67
8.627	13.5563	58.72
8.6084	13.5751	58.67
8.6383	13.6367	58.56
8.6739	13.7434	58.44
8.7055	13.6938	58.41
8.6962	13.5873	58.42
8.647	13.4125	58.51
8.6792	13.2145	58.61
8.7181	13.1331	58.61
8.7798	13.1263	58.57
8.8169	13.1312	58.5
8.8079	13.1215	58.48
8.8329	13.1295	58.51
8.8536	13.1142	58.54
8.7995	13.1703	58.58
8.8512	13.1953	58.61
8.8699	13.2156	58.57
8.894	13.2608	58.53
8.8976	13.249	58.48
8.9234	13.2177	58.48
8.8943	13.1662	58.5
8.9373	13.0992	58.55
8.9568	13.0457	58.57
8.9631	13.0369	58.56
8.9576	13.0997	58.54
8.9869	13.1399	58.51
9.0201	13.117	58.49
9.0341	13.1374	58.54
9.0855	13.1325	58.59
9.0572	13.1562	58.6
9.1265	13.2308	58.6
9.185	13.2502	58.58
9.2175	13.2397	58.59
9.2519	13.1719	58.57
9.209	13.1102	58.52
9.2106	13.0272	58.46
9.2768	12.8891	58.45
9.3195	12.8067	58.45
9.4069	12.6876	58.5
9.4423	12.5702	58.52
9.4545	12.4919	58.57
9.5044	12.4858	58.58
9.5506	12.4393	58.56
9.5593	12.3922	58.51
9.5782	12.3299	58.48
9.5682	12.2307	58.49
9.5456	12.1437	58.5
9.518	12.0776	58.54
9.5484	12.0219	58.56
9.5632	12.0136	58.6
9.6099	11.9652	58.55
9.6655	11.9468	58.53
9.7433	11.9082	58.53
9.7699	11.9364	58.52
9.7947	11.9235	58.53
9.8372	11.9759	58.55
9.8931	11.9771	58.6
9.9529	12.0855	58.6
9.9801	12.262	58.58
10.0421	12.4159	58.57
10.0687	12.5529	58.56
10.0464	12.709	58.54
10.0886	12.8091	58.54
10.0539	12.8672	58.54
10.0481	12.8846	58.55
10.0187	12.8701	58.55
9.971	12.8229	58.55
9.982	12.7893	58.56
9.9831	12.671	58.6
9.9455	12.6552	58.62
9.9422	12.6503	58.59
9.9431	12.6476	58.59
9.8798	12.6164	58.61
9.8347	12.5624	58.58
9.7601	12.4836	58.52
9.6793	12.4437	58.49
9.6854	12.358	58.46
9.6686	12.3827	58.5
9.6556	12.3287	58.55
9.6384	12.391	58.55
9.6326	12.3875	58.59
9.6011	12.4673	58.59
9.5937	12.521	58.56
9.5608	12.6515	58.55
9.5283	12.6618	58.54
9.5384	12.6521	58.53
9.5454	12.7239	58.54
9.5396	12.7103	58.55
9.5314	12.7712	58.57
9.4857	12.8784	58.56
9.5273	12.9543	58.56
9.5645	13.0748	58.54
9.5442	13.131	58.53
9.5299	13.1485	58.54
9.4673	13.1101	58.56
9.4373	13.087	58.56
9.4269	13.0359	58.55
9.3604	13.0351	58.59
9.3722	13.02	58.57
9.3794	13.0241	58.55
9.4257	13.0032	58.55
9.4499	12.9816	58.56
9.4851	13.0352	58.58
9.5328	13.0668	58.58
9.529	13.1667	58.55
9.5954	13.2295	58.56
9.6323	13.2836	58.54
9.6387	13.2592	58.53
9.6532	13.2457	58.57
9.656	13.1796	58.6
9.6793	13.1451	58.62
9.7108	13.1333	58.59
9.7144	13.1071	58.57
9.6861	12.9909	58.58
9.5954	12.8719	58.62
9.4883	12.7983	58.57
9.4079	12.7104	58.52
9.3552	12.709	58.47
9.3276	12.7202	58.46
9.3429	12.7722	58.47
9.3242	12.7721	58.5
9.3207	12.7829	58.57
9.3068	12.8047	58.63
9.3372	12.8674	58.63
9.3884	12.9039	58.55
9.443	12.9821	58.48
9.4458	12.9117	58.46
9.4585	12.8628	58.49
9.4809	12.7122	58.54
9.487	12.5593	58.58
9.4749	12.4925	58.6
9.4643	12.4779	58.57
9.512	12.4939	58.56
9.503	12.4952	58.54
9.4483	12.5417	58.56
9.4101	12.554	58.56
9.349	12.5217	58.56
9.321	12.4974	58.55
9.3182	12.5732	58.54
9.354	12.5887	58.51
9.3193	12.5901	58.48
9.3478	12.5919	58.49
9.2878	12.5144	58.5
9.2604	12.4266	58.51
9.2026	12.4261	58.55
9.2044	12.4207	58.54
9.2088	12.4852	58.56
9.2222	12.6201	58.53
9.2037	12.6397	58.51
9.2332	12.6641	58.49
9.1896	12.6615	58.52
9.1602	12.6371	58.54
9.1981	12.6107	58.57
9.2257	12.6773	58.58
9.212	12.7189	58.59
9.1966	12.7603	58.57
9.1189	12.7423	58.6
9.0875	12.7641	58.56
9.0529	12.8731	58.51
9.0059	12.9054	58.45
9.0227	13.0145	58.4
9.0341	13.0474	58.41
9.0032	13.1159	58.47
8.9827	13.1587	58.56
8.9494	13.2037	58.64
8.9732	13.3642	58.64
8.9875	13.589	58.58
9.0418	13.8123	58.5
9.0543	13.9455	58.45
9.0319	13.9872	58.45
9.017	14.0945	58.49
9.0082	14.0692	58.54
9.0096	14.101	58.59
8.9802	14.1798	58.58
8.9806	14.2456	58.55
8.9989	14.2734	58.52
8.9665	14.3196	58.5
8.8786	14.2903	58.54
8.8185	14.3224	58.57
8.7221	14.2728	58.59
8.66	14.3155	58.57
8.6093	14.3238	58.54
8.5491	14.3653	58.49
8.5103	14.3067	58.49
8.4863	14.2082	58.48
8.48	14.0576	58.52
8.4791	13.8544	58.56
8.5052	13.7497	58.56
8.4992	13.602	58.55
8.5519	13.4312	58.52
8.5164	13.2843	58.5
8.4814	13.1626	58.51
8.4735	13.0804	58.56
8.4315	13.0002	58.56
8.4048	12.9987	58.57
8.4203	13.004	58.58
8.4516	13.0007	58.54
8.461	12.9979	58.54
8.453	12.899	58.56
8.396	12.7273	58.6
8.3334	12.6354	58.57
8.2896	12.5874	58.49
8.3047	12.5669	58.39
8.317	12.4866	58.37
8.3653	12.4165	58.42
8.3192	12.2881	58.53
8.3193	12.2436	58.64
8.3562	12.2893	58.68
8.4165	12.3409	58.62
8.4473	12.4697	58.53
8.4585	12.5547	58.43
8.4432	12.5084	58.44
8.4347	12.4648	58.5
8.3904	12.3802	58.57
8.394	12.3783	58.63
8.3565	12.3862	58.59
8.3683	12.4698	58.51
8.396	12.5802	58.47
8.3648	12.6474	58.45
8.3357	12.7192	58.52
8.2999	12.7276	58.59
8.2462	12.736	58.6
8.2057	12.8214	58.59
8.2003	12.8914	58.54
8.1942	12.9019	58.49
8.2288	12.9384	58.52
8.2738	12.9583	58.53
8.2481	12.8001	58.48
8.1996	12.5957	58.49
8.1236	12.3926	58.52
8.023	12.1759	58.54
7.9557	11.9912	58.53
7.853	11.8674	58.54
inclinaison X	inclinaison Y
-0.4653	-0.698
-0.4986	-0.5651
-0.3656	-0.7313
-0.4321	-0.7977
-0.5318	-0.6648
-0.4321	-0.6315
-0.3989	-0.7313
-0.4986	-0.7313
-0.5318	-0.6315
-0.4986	-0.6648
-0.3324	-0.6648
-0.4653	-0.6315
-0.3989	-0.5651
-0.4321	-0.7977
-0.4986	-0.7645
-0.4986	-0.698
-0.4653	-0.6648
-0.3656	-0.6648
-0.4986	-0.6315
-0.4653	-0.698
-0.4653	-0.7313
-0.4321	-0.698
-0.3989	-0.5983
-0.4321	-0.5983
-0.4986	-0.698
-0.4653	-0.698
-0.4653	-0.6315
-0.3989	-0.5651
-0.4321	-0.698
-0.4986	-0.7645
-0.4653	-0.7645
-0.4986	-0.6315
-0.3989	-0.5983
-0.3989	-0.5318
-0.4653	-0.6648
-0.5651	-0.8642
-0.5651	-0.7645
-0.3989	-0.6648
-0.3656	-0.5651
-0.2991	-0.6315
-0.4653	-0.698
-0.5651	-0.7977
-0.4986	-0.6315
-0.3324	-0.698
-0.3989	-0.5983
-0.4653	-0.6648
-0.4986	-0.6315
-0.3989	-0.7977
-0.4986	-0.7977
-0.4321	-0.6648
-0.4321	-0.5651
-0.3989	-0.5983
-0.5318	-0.5983
-0.5983	-0.7645
-0.5983	-0.9307
-0.4653	-0.831
-0.4986	-0.6648
-0.4653	-0.6315
-0.4653	-0.9307
-0.5983	-0.9307
-0.698	-0.831
-0.6315	-0.9639
-0.5318	-0.9307
-0.6648	-0.831
-0.5983	-0.7645
-0.5651	-0.831
-0.5983	-0.8642
-0.6315	-0.8975
-0.6315	-0.8642
-0.5651	-0.8642
-0.5318	-0.831
-0.5318	-0.8975
-0.6648	-1.0304
-0.6648	-0.9972
-0.5983	-0.8975
-0.4986	-0.7313
-0.5651	-0.7313
-0.6315	-0.8975
-0.698	-0.9307
-0.6648	-0.9639
-0.6648	-0.831
-0.6315	-0.7645
-0.5651	-0.7977
-0.6315	-0.8642
-0.5318	-0.831
-0.5983	-0.8975
-0.5651	-0.9307
-0.6648	-0.9639
-0.6648	-0.8975
-0.5318	-0.8642
-0.5651	-0.831
-0.6315	-0.831
-0.698	-0.9639
-0.6315	-0.8642
-0.5318	-0.9307
-0.4986	-0.831
-0.5983	-0.9307
-0.5983	-0.9307
-0.6315	-0.9639
-0.5651	-0.8975
-0.5651	-0.8975
-0.6315	-0.8975
-0.698	-0.8975
-0.5651	-0.8975
-0.5983	-0.831
-0.6315	-0.8642
-0.6648	-0.9307
-0.5983	-0.8975
-0.5983	-0.9307
-0.5983	-0.8642
-0.5983	-0.8642
-0.6315	-0.8975
-0.6315	-0.831
-0.6315	-0.8642
-0.6315	-0.8975
-0.5983	-0.7977
-0.6315	-0.8975
-0.5983	-0.831
-0.6648	-0.8975
-0.6315	-0.8642
-0.5983	-0.8975
-0.6315	-0.8975
-0.6315	-0.8975
-0.6648	-0.8642
-0.6315	-0.831
-0.5651	-0.8975
-0.5983	-0.831
-0.6315	-0.8642
-0.5651	-0.8975
-0.5651	-0.8975
-0.6315	-0.831
-0.6315	-0.8975
-0.6648	-0.9307
-0.5983	-0.8642
-0.5983	-0.8642
-0.6315	-0.831
-0.6315	-0.8642
-0.6648	-0.8975
-0.5983	-0.9307
-0.5983	-0.8975
-0.5318	-0.8642
-0.6648	-0.8975
-0.5651	-0.8975
-0.5983	-0.9307
-0.5651	-0.831
-0.5983	-0.9307
-0.6648	-0.831
-0.5983	-0.9307
-0.6315	-0.9972
-0.6315	-0.8975
-0.5983	-0.8642
-0.5651	-0.8642
-0.5651	-0.8642
-0.6648	-0.9307
-0.5983	-0.9639
-0.5651	-0.8642
-0.5651	-0.8642
-0.5651	-0.8975
-0.5651	-0.8642
-0.6315	-0.8975
-0.6315	-0.9307
-0.6648	-0.9639
-0.6648	-0.8642
-0.5651	-0.8642
-0.5651	-0.7645
-0.6315	-0.8642
-0.6648	-0.9639
-0.5983	-0.8975
-0.5651	-0.831
-0.5651	-0.831
-0.5651	-0.8642
-0.6315	-0.9639
-0.5983	-0.9972
-0.5983	-0.8642
-0.4986	-0.7313
-0.4653	-0.7977
-0.5318	-0.831
-0.6315	-0.9639
-0.5318	-0.8975
-0.4986	-0.7977
-0.3989	-0.7645
-0.5651	-0.7645
-0.5983	-0.9307
-0.5651	-0.8642
-0.4986	-0.831
-0.5318	-0.831
-0.5983	-0.831
-0.5983	-0.7977
-0.5318	-0.9307
-0.5318	-0.8975
-0.5651	-0.7645
-0.4653	-0.8642
-0.5651	-0.9639
-0.5983	-0.8975
-0.5983	-0.831
-0.5318	-0.831
-0.4653	-0.7645
-0.5651	-0.7977
-0.5651	-0.8975
-0.5318	-0.9639
-0.5318	-0.8642
-0.5318	-0.7977
-0.5318	-0.698
-0.5318	-0.8975
-0.5318	-0.9307
-0.5651	-0.7977
-0.4653	-0.7977
-0.4986	-0.8642
-0.5651	-0.8642
-0.5651	-0.8642
-0.5983	-0.7977
-0.4321	-0.7977
-0.5318	-0.831
-0.6315	-0.7645
-0.5651	-0.9307
-0.4986	-0.8975
-0.4986	-0.7645
-0.4986	-0.7977
-0.5651	-0.8642
-0.5318	-0.831
-0.5651	-0.8975
-0.4986	-0.831
-0.5318	-0.7645
-0.4986	-0.831
-0.5983	-0.9639
-0.5318	-0.831
-0.5983	-0.8642
-0.4321	-0.7977
-0.4321	-0.698
-0.5318	-0.8975
-0.5651	-0.8975
-0.5651	-0.8975
-0.5318	-0.7313
-0.4653	-0.7313
-0.4986	-0.8975
-0.5318	-0.9307
-0.5318	-0.831
-0.5318	-0.831
-0.4986	-0.7977
-0.5318	-0.7977
-0.5651	-0.8975
-0.4986	-0.7977
-0.5651	-0.831
-0.4986	-0.831
-0.5651	-0.8642
-0.5318	-0.7977
-0.5318	-0.831
-0.5318	-0.7645
-0.5318	-0.7977
-0.5651	-0.7977
-0.5318	-0.8642
-0.4986	-0.831
-0.5318	-0.8642
-0.5318	-0.7645
-0.5318	-0.7977
-0.5983	-0.8975
-0.5318	-0.831
-0.4986	-0.7313
-0.4653	-0.8642
-0.5983	-0.8975
-0.5651	-0.831
-0.5318	-0.831
-0.4986	-0.7645
-0.4986	-0.7977
-0.6315	-0.831
-0.5651	-0.8642
-0.4653	-0.7645
-0.5318	-0.8642
-0.5318	-0.7977
-0.5318	-0.7977
-0.4653	-0.9307
-0.5651	-0.698
-0.5651	-0.7977
-0.4986	-0.831
-0.5651	-0.8975
-0.5651	-0.7645
-0.4986	-0.7645
-0.4653	-0.7977
-0.5651	-0.831
-0.5651	-0.8975
-0.5318	-0.831
-0.4986	-0.831
-0.5318	-0.8975
-0.4986	-0.831
-0.5318	-0.698
-0.4986	-0.831
-0.4986	-0.8642
-0.5651	-0.831
-0.5651	-0.8642
-0.4653	-0.831
-0.5651	-0.7977
-0.5318	-0.7977
-0.5983	-0.831
-0.5318	-0.7977
-0.4653	-0.831
-0.5983	-0.8642
-0.5318	-0.8642
-0.5318	-0.8642
-0.5318	-0.7645
-0.5651	-0.7645
-0.5318	-0.8642
-0.5318	-0.831
-0.5318	-0.8642
-0.4986	-0.831
-0.5318	-0.7977
-0.5983	-0.8642
