# Supplementary material for: Postural Control Can Be Well Maintained by Healthy, Young Adults in Difficult Visual Task, Even in Sway-Referenced Dynamic Conditions
Source: PLoS One. 2016 Oct 13;11(10):e0164400. doi: 10.1371/journal.pone.0164400 (PMC5063355; doi:10.1371/journal.pone.0164400)
Supplement: S2 File — (ZIP) [file pone.0164400.s002.zip › DATA_FRAMIRAL/S03B_SEARCH_MOBILE_I9.xls]

## Sheet: S03_MTT_2015042211
gravite X	gravite Y	Poids
-1.2824	-44.2365	58.84
-1.0934	-44.0078	59.03
-0.88	-43.9574	59.16
-0.7018	-44.0269	59.16
-0.5492	-43.9869	59.23
-0.529	-43.9651	58.97
-0.557	-43.7541	58.54
-0.6053	-43.6199	58.4
-0.6006	-43.6475	58.47
-0.532	-43.5814	58.54
-0.5677	-43.3396	58.43
-0.6421	-43.1043	58.34
-0.7285	-43.0422	58.31
-0.716	-42.9733	58.28
-0.6898	-43.1472	58.23
-0.659	-43.3751	58.19
-0.6292	-43.4423	58.08
-0.5898	-43.6871	57.98
-0.5579	-44.1063	57.96
-0.5348	-44.4603	57.99
-0.4586	-45.0156	58.16
-0.1891	-45.7342	58.41
-0.002	-46.4807	58.5
0.2157	-47.2545	58.45
0.4253	-48.1786	58.45
0.5312	-49.0129	58.47
0.6711	-49.7085	58.48
0.7769	-50.1227	58.41
0.8183	-50.6549	58.38
1.023	-51.1915	58.35
1.3214	-51.7316	58.35
1.6412	-52.1787	58.35
1.831	-52.5123	58.37
1.9759	-52.6068	58.4
2.0101	-52.3974	58.28
1.9348	-52.3348	58.22
1.8274	-52.126	58.19
1.5892	-51.9202	58.2
1.4252	-51.8608	58.35
1.342	-51.8349	58.55
1.3784	-51.7749	58.62
1.3567	-51.6875	58.47
1.3285	-51.7861	58.26
1.4829	-51.8429	58.14
1.636	-51.5355	58.17
1.7206	-51.2729	58.19
1.7543	-51.0411	58.18
1.853	-50.927	58.18
1.8851	-51.0223	58.25
1.9974	-51.2115	58.37
1.9949	-51.4568	58.46
1.9914	-51.7082	58.46
2.0574	-51.8979	58.44
2.0222	-52.113	58.48
1.9994	-52.4956	58.56
2.0426	-52.8401	58.59
2.0283	-53.042	58.53
2.0058	-53.3768	58.38
2.1043	-53.683	58.31
2.121	-53.9696	58.35
2.2302	-54.2356	58.43
2.2878	-54.4634	58.51
2.3031	-54.6532	58.57
2.2425	-54.7654	58.69
2.0826	-55.0029	58.87
1.9757	-55.0232	59.1
2.1014	-55.1456	58.84
2.3285	-55.2852	58.44
2.4511	-55.3974	58.39
2.4072	-55.4586	58.51
2.338	-55.4955	58.63
2.237	-55.5121	58.59
2.2687	-55.6039	58.36
2.308	-55.557	58.25
2.2794	-55.5564	58.31
2.2449	-55.5745	58.51
2.3816	-55.5566	58.62
2.453	-55.423	58.54
2.557	-55.3145	58.42
2.679	-55.2623	58.29
2.712	-55.1633	58.23
2.6978	-55.0246	58.24
2.6154	-54.8738	58.33
2.5249	-54.7363	58.41
2.4396	-54.6024	58.48
2.4517	-54.4841	58.49
2.626	-54.5067	58.43
2.7834	-54.5663	58.38
2.9224	-54.6915	58.36
2.8321	-54.8008	58.37
2.794	-54.8429	58.36
2.861	-54.5582	58.37
2.7626	-54.7004	58.29
2.6389	-54.829	58.28
2.5303	-54.8288	58.4
2.4518	-54.8957	58.43
2.4493	-54.7855	58.38
2.518	-54.6097	58.28
2.7161	-54.358	58.25
3.0252	-53.8523	58.3
3.1501	-53.5486	58.28
3.2018	-53.2057	58.26
3.1629	-52.9243	58.24
3.0562	-52.845	58.22
2.9243	-52.7144	58.18
2.7566	-52.5624	58.16
2.5981	-52.323	58.21
2.3371	-52.1658	58.26
2.2026	-51.9194	58.36
2.0893	-51.7616	58.49
2.1181	-51.4947	58.59
2.1388	-51.1428	58.68
2.24	-50.701	58.77
2.3172	-50.387	58.73
2.3805	-49.9945	58.62
2.45	-49.7208	58.48
2.4996	-49.474	58.41
2.5294	-49.4351	58.32
2.5438	-49.4839	58.3
2.6093	-49.5788	58.37
2.7698	-49.6618	58.35
2.9623	-49.7081	58.29
3.1511	-49.7398	58.22
3.4585	-49.6994	58.2
3.8032	-49.8143	58.2
4.1458	-49.931	58.35
4.5573	-50.1098	58.42
5.0115	-50.204	58.43
5.3885	-50.1177	58.39
5.6866	-50.0258	58.36
5.949	-49.9236	58.32
6.0835	-49.8567	58.26
6.2455	-49.798	58.27
6.4807	-49.8158	58.36
6.6192	-49.8469	58.39
6.6417	-49.7337	58.38
6.6354	-49.6355	58.32
6.5483	-49.6529	58.29
6.338	-49.6459	58.36
6.1667	-49.569	58.47
6.1102	-49.5806	58.6
6.0632	-49.5373	58.71
6.0337	-49.4768	58.71
5.9519	-49.5555	58.68
5.9698	-49.6402	58.55
5.919	-49.7099	58.31
5.9291	-49.7235	58.09
5.9886	-49.6738	58.06
5.9691	-49.5895	58.2
5.9553	-49.4203	58.32
5.9807	-49.206	58.39
6.0393	-49.0222	58.4
6.2128	-48.7837	58.38
6.3867	-48.5885	58.35
6.5726	-48.4128	58.33
6.7681	-48.3161	58.35
6.8347	-48.1414	58.43
6.8687	-48.0087	58.5
6.892	-47.8499	58.51
7.0222	-47.654	58.46
7.0871	-47.4388	58.45
7.1796	-47.2581	58.46
7.2421	-47.0848	58.47
7.2789	-46.9739	58.41
7.2733	-46.9188	58.35
7.2639	-46.8109	58.32
7.2593	-46.7832	58.36
7.1584	-46.7508	58.37
7.1124	-46.6905	58.4
7.0581	-46.6277	58.42
6.9664	-46.6364	58.43
6.858	-46.5154	58.43
6.8075	-46.4461	58.39
6.7512	-46.397	58.39
6.6671	-46.3589	58.37
6.6301	-46.3466	58.36
6.5875	-46.3897	58.36
6.5531	-46.3894	58.36
6.5319	-46.4556	58.36
6.5093	-46.4274	58.4
6.4496	-46.4526	58.4
6.4628	-46.4885	58.4
6.4946	-46.5532	58.39
6.4368	-46.4754	58.4
6.3525	-46.3131	58.42
6.2546	-46.3254	58.41
6.1928	-46.2681	58.43
6.1871	-46.2623	58.44
6.243	-46.3946	58.4
6.2557	-46.3895	58.41
6.3316	-46.2826	58.41
6.3361	-46.1308	58.45
6.3065	-45.9297	58.43
6.2711	-45.6303	58.39
6.2121	-45.2722	58.41
6.205	-44.925	58.42
6.1049	-44.6055	58.42
6.0054	-44.3746	58.46
5.8964	-44.1239	58.47
5.8592	-43.8768	58.45
5.8207	-43.5633	58.39
5.7288	-43.4375	58.41
5.6654	-43.3426	58.43
5.5838	-43.2732	58.43
5.5167	-43.265	58.42
5.4773	-43.4076	58.34
5.4243	-43.4584	58.27
5.3731	-43.5041	58.23
5.2946	-43.6188	58.2
5.2903	-43.6904	58.2
5.3235	-43.8891	58.31
5.3042	-44.1934	58.43
5.2503	-44.4828	58.47
5.2016	-44.7553	58.45
5.2339	-44.9497	58.44
5.2666	-45.0908	58.42
5.2962	-45.1367	58.42
5.347	-45.1166	58.43
5.3505	-44.9789	58.43
5.3469	-44.755	58.42
5.4209	-44.5597	58.4
5.3866	-44.2587	58.38
5.4748	-43.966	58.39
5.5733	-43.6787	58.38
5.7042	-43.4374	58.4
5.8684	-43.2092	58.42
6.0505	-43.0629	58.43
6.3107	-42.8584	58.4
6.6264	-42.6346	58.45
6.9142	-42.4971	58.47
7.1744	-42.4047	58.45
7.3976	-42.3463	58.35
7.5967	-42.2782	58.3
7.7903	-42.2179	58.27
7.8428	-42.0852	58.26
7.8935	-42.1363	58.24
7.8095	-42.1373	58.19
7.681	-42.1118	58.12
7.4863	-42.0084	58.16
7.3393	-41.937	58.22
7.1582	-41.8943	58.42
7.0574	-41.8793	58.58
7.0321	-41.724	58.67
7.0484	-41.5312	58.67
7.0983	-41.3239	58.61
7.1053	-41.2065	58.45
7.0994	-40.9208	58.32
7.0827	-40.7108	58.3
7.0482	-40.5807	58.37
7.0487	-40.4467	58.4
7.0926	-40.2926	58.42
7.2318	-40.2207	58.43
7.4557	-40.4376	58.4
7.5785	-40.2663	58.47
7.8516	-40.0897	58.51
8.1599	-39.8697	58.53
8.4944	-39.664	58.49
8.9082	-39.4428	58.45
9.3458	-39.3535	58.39
9.7565	-39.2331	58.37
10.0713	-38.8653	58.33
10.3619	-38.4362	58.33
10.5495	-37.7521	58.37
10.6634	-37.0223	58.5
10.6497	-36.3073	58.7
10.6843	-35.4914	58.84
10.7846	-34.7333	58.94
10.8226	-34.025	58.95
10.8997	-33.4116	58.94
11.0531	-32.8147	58.81
11.0714	-32.2348	58.42
11.1079	-31.638	58.2
11.1905	-31.1145	58.06
11.2078	-30.3602	58
11.184	-29.5035	57.99
11.1987	-28.8856	58.06
11.3616	-28.1721	58.2
11.5844	-27.4768	58.32
11.7697	-26.91	58.45
11.9122	-26.3376	58.47
12.0051	-25.6953	58.43
11.9944	-24.9702	58.46
11.9839	-24.3497	58.52
11.9134	-23.741	58.62
11.8136	-23.1076	58.74
11.5881	-22.1695	58.82
11.3973	-21.203	58.86
11.1616	-20.0509	58.95
11.0127	-18.8152	58.91
10.9497	-17.7301	58.81
11.0856	-16.6602	58.69
11.3058	-15.5012	58.48
11.3975	-14.2185	58.38
11.245	-13.0468	58.41
11.0682	-11.8538	58.46
10.9718	-10.8394	58.4
11.0143	-10.1071	58.3
11.1575	-9.4594	58.2
11.1107	-9.1645	58.19
11.045	-9.2268	58.24
10.9259	-9.3459	58.32
10.8291	-9.701	58.41
10.7543	-10.1442	58.47
10.6785	-10.5621	58.52
10.6835	-10.9716	58.55
10.7534	-11.394	58.5
10.6347	-11.7414	58.53
10.3643	-11.7607	58.6
10.0549	-11.6957	58.61
9.6907	-11.5349	58.61
9.3488	-11.3614	58.55
9.0601	-11.1088	58.5
8.8404	-10.7391	58.53
8.7519	-10.3538	58.53
8.6447	-9.9713	58.53
8.6496	-9.5667	58.54
8.6688	-9.1212	58.57
8.7531	-8.6889	58.59
8.9384	-8.1519	58.6
9.1266	-7.6094	58.59
9.4129	-7.0951	58.6
9.7466	-6.4559	58.63
10.0861	-5.9086	58.68
10.4051	-5.3781	58.68
10.5614	-4.8712	58.66
10.642	-4.5735	58.61
10.6916	-4.4073	58.61
10.7454	-4.3617	58.67
10.8736	-4.3306	58.62
11.0741	-4.283	58.54
11.0745	-4.2924	58.45
10.9588	-4.4399	58.25
10.656	-4.7272	58.18
10.367	-5.1046	58.21
10.1541	-5.4755	58.32
9.8545	-5.9152	58.42
9.6937	-6.1577	58.51
9.6434	-6.3449	58.54
9.6021	-6.5296	58.51
9.6665	-6.6305	58.51
9.7797	-6.5602	58.52
9.9256	-6.4448	58.45
10.1512	-6.3012	58.38
10.4504	-6.1251	58.29
10.8337	-5.8271	58.26
11.1382	-5.4818	58.37
11.2543	-4.9521	58.61
11.6293	-4.5933	58.69
11.9922	-4.0981	58.69
12.4358	-3.5141	58.52
12.7204	-2.8542	58.41
13.0883	-2.4221	58.41
13.4927	-1.7285	58.5
13.8094	-1.3204	58.46
14.0574	-1.0858	58.4
14.053	-1.0469	58.42
14.0464	-0.965	58.52
13.9191	-0.8749	58.58
13.7211	-0.7304	58.67
13.5823	-0.9032	58.72
13.2933	-1.4722	58.74
13.0316	-1.8807	58.68
12.746	-2.3443	58.61
12.4525	-2.6493	58.57
12.1404	-2.863	58.49
11.9016	-3.1925	58.45
11.723	-3.5577	58.49
11.5874	-3.9886	58.6
11.5607	-4.3023	58.59
11.6517	-4.3548	58.56
11.8263	-4.282	58.5
11.9426	-4.0326	58.47
12.1725	-3.7028	58.44
12.4722	-3.4274	58.4
12.873	-3.1092	58.46
13.1386	-2.8234	58.47
13.4854	-2.4388	58.45
13.7934	-2.0945	58.5
14.0072	-1.9889	58.6
14.0576	-1.8409	58.67
14.1074	-1.8516	58.73
14.1575	-1.8641	58.7
14.198	-1.8733	58.64
14.236	-1.9832	58.58
14.0415	-2.1914	58.56
13.7619	-2.4541	58.51
13.4541	-2.8885	58.44
13.3394	-3.2707	58.46
13.1249	-3.5388	58.58
12.8841	-3.8259	58.61
12.5046	-4.0942	58.61
12.0022	-4.3491	58.56
11.4254	-4.591	58.48
10.9142	-5.0295	58.43
10.3101	-5.4036	58.45
9.7003	-5.873	58.49
9.1115	-6.2884	58.57
8.6751	-6.6114	58.71
8.4032	-6.8604	58.82
8.315	-6.9214	58.79
8.3076	-6.8497	58.66
8.3997	-6.5625	58.41
8.5446	-6.0376	58.18
8.6923	-5.6047	58.11
8.9546	-5.1849	58.26
9.1572	-5.0445	58.44
9.4389	-4.7525	58.59
9.761	-4.4182	58.65
10.1183	-3.9453	58.65
10.4028	-3.4377	58.56
10.6848	-2.9355	58.48
10.913	-2.4971	58.43
11.067	-2.0915	58.4
11.1701	-1.6806	58.41
11.2938	-1.2809	58.49
11.4221	-0.9367	58.55
11.6318	-0.6362	58.63
11.8378	-0.4637	58.68
11.787	-0.3281	58.65
11.7014	-0.3509	58.68
11.7446	-0.494	58.66
11.8189	-0.3861	58.63
11.8579	-0.2741	58.6
11.9369	-0.1779	58.59
11.9937	0.008	58.54
12.0553	0.2236	58.59
12.2209	0.6115	58.67
12.3476	0.9395	58.65
12.3699	1.2598	58.66
12.3549	1.5023	58.68
12.3735	1.7235	58.65
12.3679	1.9892	58.67
12.3627	2.0652	58.62
12.3511	2.1854	58.53
12.4206	2.3142	58.43
12.5029	2.3955	58.35
12.6109	2.4836	58.28
12.7287	2.5271	58.26
12.8042	2.6263	58.28
12.8881	2.6316	58.38
12.8954	2.5414	58.54
12.9802	2.4293	58.6
13.0392	2.509	58.62
13.0802	2.4783	58.61
13.1211	2.469	58.57
13.1545	2.4357	58.53
13.1788	2.4246	58.52
13.0999	2.3627	58.53
12.9782	2.2652	58.56
12.9535	2.2569	58.57
12.8834	2.2415	58.58
12.8022	2.2856	58.56
12.6722	2.2851	58.51
12.4699	2.2958	58.48
12.2936	2.3162	58.48
11.9794	2.1744	58.49
11.7133	2.019	58.53
11.4548	1.8257	58.57
11.1864	1.727	58.56
10.9748	1.5515	58.53
10.7033	1.4452	58.52
10.4201	1.3004	58.5
10.2054	1.1551	58.48
10.0371	0.9318	58.47
9.8215	0.7463	58.51
9.6682	0.4955	58.51
9.591	0.3212	58.54
9.4911	0.1704	58.57
9.4451	0.1433	58.59
9.3727	0.0625	58.59
9.2948	-0.0105	58.6
9.1785	-0.056	58.58
9.044	-0.0429	58.51
8.9093	-0.0493	58.47
8.8621	-0.0568	58.47
8.8178	-0.1494	58.46
8.8013	-0.2035	58.45
8.7025	-0.304	58.51
8.6583	-0.424	58.55
8.6102	-0.5088	58.56
8.5096	-0.5701	58.55
8.4521	-0.651	58.5
8.5031	-0.721	58.51
8.4355	-0.8949	58.51
8.4372	-1.0032	58.53
8.3956	-1.1034	58.55
8.4071	-1.0841	58.56
8.3791	-0.991	58.57
8.3745	-0.9176	58.54
8.3498	-0.8167	58.56
8.3459	-0.6929	58.56
8.2771	-0.5299	58.53
8.1786	-0.4478	58.49
8.0658	-0.4201	58.5
7.9276	-0.4347	58.51
7.9096	-0.5276	58.52
7.7953	-0.5888	58.54
7.7424	-0.7085	58.53
7.703	-0.7469	58.53
7.7075	-0.7354	58.53
7.7283	-0.7549	58.51
7.7601	-0.7318	58.52
7.8125	-0.7167	58.51
7.8308	-0.651	58.5
7.931	-0.5509	58.52
7.9648	-0.5124	58.52
7.991	-0.5203	58.52
8.0021	-0.4933	58.53
8.0557	-0.5131	58.57
8.0881	-0.5521	58.62
8.1412	-0.5408	58.6
8.2111	-0.5257	58.57
8.2218	-0.4716	58.58
8.2402	-0.4369	58.57
8.2125	-0.39	58.5
8.1849	-0.3043	58.45
8.1664	-0.2032	58.43
8.1728	-0.1954	58.41
8.2536	-0.0992	58.44
8.2536	-0.0762	58.47
8.3326	-0.0694	58.51
8.3633	-0.132	58.57
8.439	-0.0975	58.55
8.4823	-0.059	58.54
8.584	-0.0207	58.52
8.6942	-0.0793	58.5
8.8688	-0.235	58.46
8.8948	-0.3208	58.51
8.9925	-0.2828	58.54
9.0799	-0.2332	58.56
9.1612	-0.1681	58.58
9.2059	-0.1648	58.62
9.2689	-0.0761	58.6
9.3278	0.0091	58.56
9.3593	0.1332	58.52
9.378	0.1987	58.53
9.335	0.2458	58.51
9.276	0.304	58.53
9.2158	0.393	58.55
9.2369	0.4741	58.55
9.3216	0.6013	58.55
9.3487	0.6981	58.54
9.3929	0.7948	58.53
9.4445	0.83	58.5
9.4384	0.9073	58.51
9.4308	0.9494	58.53
9.3993	1.0307	58.54
9.4032	1.112	58.54
9.3775	1.0966	58.54
9.3293	1.1091	58.52
9.2883	1.143	58.56
9.2821	1.1845	58.6
9.2537	1.2886	58.61
9.2718	1.3515	58.58
9.3379	1.459	58.59
9.2864	1.5212	58.59
9.2476	1.6076	58.56
9.2326	1.676	58.5
9.1895	1.7288	58.44
9.2002	1.6787	58.43
9.2078	1.724	58.46
9.1917	1.668	58.51
9.2548	1.6237	58.54
9.325	1.6671	58.61
9.4039	1.7821	58.62
9.4723	1.9116	58.57
9.5455	2.0363	58.54
9.568	2.093	58.48
9.6255	2.1242	58.47
9.6476	2.1386	58.49
9.6887	2.1444	58.52
9.7328	2.1112	58.57
9.7637	2.1139	58.59
9.7961	2.0912	58.57
9.8267	2.1233	58.54
9.8892	2.1236	58.53
9.8833	2.1581	58.54
9.9613	2.1218	58.56
9.9613	2.1063	58.56
10.0653	2.0274	58.58
10.1484	1.9626	58.54
10.2295	1.9194	58.55
10.2983	1.8735	58.52
10.33	1.8078	58.51
10.4543	1.6878	58.49
10.4741	1.6787	58.53
10.5559	1.6279	58.52
10.6311	1.5698	58.51
10.7036	1.5266	58.52
10.8127	1.4984	58.53
10.8943	1.4196	58.55
10.9746	1.3407	58.58
11.0232	1.2161	58.6
11.1459	1.1384	58.58
11.2546	1.0186	58.56
11.3275	0.8782	58.58
11.3593	0.7268	58.59
11.4127	0.6653	58.56
11.4159	0.6239	58.51
11.4241	0.536	58.45
11.4824	0.4704	58.42
11.5504	0.4	58.42
11.5914	0.3721	58.45
11.6466	0.3586	58.54
11.6704	0.3073	58.59
11.676	0.3535	58.6
11.6858	0.4587	58.55
11.6952	0.4591	58.53
11.7164	0.5257	58.48
11.7075	0.4753	58.49
11.726	0.3742	58.5
11.7094	0.2884	58.54
11.7486	0.2647	58.56
11.7665	0.2724	58.56
11.8361	0.2991	58.55
11.8329	0.396	58.54
11.8523	0.4968	58.53
11.9252	0.597	58.53
11.9215	0.7593	58.54
11.8758	0.8914	58.53
11.8658	1.0307	58.54
11.8587	1.1549	58.53
11.8694	1.3094	58.54
11.8841	1.4607	58.53
11.8916	1.5419	58.53
11.8191	1.647	58.53
11.7616	1.675	58.51
11.6741	1.7953	58.52
11.628	1.8375	58.53
11.5623	1.9229	58.54
11.5083	2.035	58.55
11.488	2.0615	58.57
11.422	2.1428	58.57
11.3812	2.1291	58.54
11.3434	2.2224	58.54
11.2992	2.1206	58.57
11.2393	2.0194	58.59
11.0942	1.9526	58.55
11	1.9183	58.46
10.9511	1.7571	58.43
10.9611	1.6642	58.42
10.9577	1.5316	58.44
10.9616	1.4678	58.49
10.9812	1.4534	58.56
10.9891	1.4091	58.61
10.9475	1.4281	58.63
10.987	1.5148	58.58
11.0059	1.5554	58.52
11.0608	1.6155	58.46
11.0467	1.589	58.45
11.0767	1.5135	58.49
11.0604	1.4145	58.55
11.1537	1.3627	58.58
11.1897	1.3667	58.57
11.219	1.3973	58.58
11.2648	1.4874	58.54
11.3056	1.5565	58.55
11.3166	1.615	58.53
11.3434	1.6267	58.53
11.3538	1.6378	58.54
11.3773	1.6535	58.53
11.4091	1.6877	58.54
11.4609	1.7447	58.56
11.5187	1.8532	58.55
11.5494	1.9065	58.56
11.6001	1.9535	58.54
11.634	2.0113	58.54
11.6572	2.0851	58.53
11.6158	2.17	58.55
11.6246	2.1564	58.59
11.6491	2.213	58.61
11.6835	2.1906	58.59
11.7046	2.1875	58.57
11.6667	2.1946	58.59
11.6299	2.1207	58.6
11.6222	2.1152	58.56
11.5798	2.1302	58.49
11.5463	2.1335	58.43
11.5907	2.1491	58.42
11.5731	2.1433	58.46
11.5501	2.1091	58.53
11.5329	2.0742	58.62
11.5175	2.1143	58.67
11.4865	2.2362	58.63
11.5201	2.4048	58.51
11.4819	2.4722	58.48
11.5059	2.5165	58.45
11.4783	2.4968	58.46
11.4494	2.4435	58.52
11.403	2.4174	58.58
11.4209	2.4319	58.59
11.3755	2.4995	58.56
11.3877	2.6143	58.58
11.3452	2.7049	58.56
11.2542	2.8318	58.58
11.2039	2.9989	58.58
11.1618	3.1311	58.57
11.1203	3.2713	58.56
11.0506	3.4239	58.54
11.0295	3.5753	58.54
11.028	3.7609	58.54
10.9435	3.8488	58.51
10.9591	3.9972	58.49
10.921	4.0308	58.51
10.8532	4.0939	58.55
10.8086	4.0142	58.59
10.7732	3.96	58.64
10.7833	3.9666	58.65
10.777	3.9658	58.66
10.8418	4.0586	58.66
10.8511	4.1109	58.63
10.8048	4.2079	58.53
10.7683	4.3971	58.41
10.743	4.4285	58.36
10.732	4.4022	58.4
10.7325	4.3229	58.46
10.6986	4.1994	58.55
10.6702	4.1539	58.59
10.6705	4.098	58.61
10.6409	4.1719	58.61
10.6558	4.1976	58.53
10.647	4.2498	58.46
10.6094	4.1611	58.46
10.6058	4.1169	58.48
10.5461	4.0768	58.5
10.5274	3.9813	58.53
10.4197	3.9062	58.56
10.4039	3.8294	58.56
10.3751	3.8512	58.53
10.3302	3.8563	58.51
10.2762	3.8555	58.53
10.277	3.8657	58.55
10.1857	3.8424	58.56
10.1502	3.8421	58.56
10.0949	3.7922	58.56
10.0244	3.7528	58.53
9.9455	3.7	58.51
9.8942	3.6401	58.49
9.873	3.6054	58.49
9.7757	3.5367	58.48
9.7032	3.4075	58.51
9.6408	3.2845	58.5
9.6076	3.1229	58.55
9.5789	2.9368	58.62
9.541	2.8303	58.59
9.4785	2.7243	58.56
9.4318	2.6434	58.56
9.355	2.5548	58.56
9.1839	2.52	58.51
9.0913	2.4721	58.48
8.963	2.4458	58.47
8.8495	2.3154	58.46
8.8353	2.2413	58.47
8.722	2.1522	58.49
8.6651	2.0734	58.52
8.5964	1.9059	58.56
8.5397	1.8452	58.54
8.4212	1.7726	58.53
8.4113	1.7087	58.49
8.3624	1.5894	58.47
8.2963	1.4614	58.49
8.356	1.2981	58.49
8.3648	1.1878	58.55
8.3716	1.1293	58.56
8.4361	1.1406	58.56
8.4494	1.1957	58.53
8.5	1.2474	58.48
8.5465	1.2935	58.48
8.6264	1.2461	58.49
8.6492	1.2182	58.51
8.6864	1.1596	58.52
8.7494	1.0544	58.53
8.7546	0.9964	58.53
8.8598	0.9915	58.54
8.9483	0.9837	58.52
9.0508	1.0303	58.5
9.1854	1.0607	58.49
9.27	1.0445	58.49
9.3675	1.0359	58.5
9.4584	0.9876	58.55
9.5944	0.9085	58.58
9.7402	0.9573	58.6
9.8693	0.965	58.57
9.9571	1.0383	58.56
10.0277	1.0801	58.57
10.084	1.0489	58.56
10.1012	1.1579	58.54
10.0948	1.2451	58.48
10.137	1.2812	58.43
10.2436	1.2773	58.41
10.341	1.2066	58.42
10.3934	1.2423	58.51
10.3676	1.3594	58.6
10.3466	1.4671	58.62
10.3843	1.634	58.59
10.3903	1.7959	58.51
10.3458	1.9888	58.45
10.3282	2.0132	58.43
10.3129	1.9767	58.46
10.2318	1.9005	58.53
10.209	1.848	58.59
10.2538	1.9517	58.6
10.2504	2.0459	58.57
10.2544	2.1719	58.52
10.2722	2.3023	58.47
10.2535	2.3939	58.5
10.2515	2.4786	58.51
10.2676	2.561	58.56
10.2709	2.6497	58.56
10.2408	2.8126	58.56
10.2954	2.9141	58.54
10.3184	3.0501	58.53
10.3394	3.1134	58.5
10.3753	3.182	58.52
10.3565	3.2397	58.53
10.3796	3.3317	58.54
10.3885	3.4287	58.53
10.3703	3.4765	58.52
10.36	3.5651	58.52
10.3504	3.6618	58.53
10.364	3.7417	58.54
10.3532	3.7933	58.58
10.3621	3.8769	58.6
10.4299	3.9614	58.6
10.4756	4.0727	58.56
10.5247	4.1548	58.59
10.5566	4.1709	58.58
10.5424	4.2827	58.54
10.4609	4.3647	58.49
10.4625	4.3965	58.44
10.4495	4.4646	58.41
10.4348	4.3414	58.45
10.4339	4.3022	58.5
10.357	4.293	58.57
10.3189	4.2934	58.61
10.2699	4.1979	58.6
10.1957	4.1726	58.54
10.1456	4.1734	58.49
10.1723	4.1077	58.48
10.1408	4.018	58.49
10.1262	3.9262	58.53
10.1061	3.8884	58.57
10.1026	3.9063	58.59
10.1952	3.9164	58.55
10.2312	4.0313	58.51
10.2637	4.0379	58.48
10.2482	4.1378	58.49
10.3103	4.117	58.5
10.3292	4.141	58.54
10.3369	4.1619	58.56
10.3602	4.1296	58.53
10.3595	4.0575	58.51
10.3664	4.0043	58.5
10.3642	3.8521	58.52
10.3946	3.7572	58.54
10.3937	3.6212	58.55
10.4346	3.5172	58.54
10.427	3.4029	58.51
10.4524	3.2878	58.49
10.4986	3.1723	58.48
10.5039	3.0548	58.5
10.5277	2.9507	58.49
10.5752	2.8275	58.53
10.5637	2.7478	58.57
10.6566	2.6565	58.6
10.7103	2.6039	58.57
10.7978	2.5432	58.54
10.8593	2.5033	58.55
10.8685	2.3744	58.58
10.8811	2.3134	58.56
10.9399	2.3006	58.5
10.9948	2.2373	58.44
11.0807	2.1652	58.39
11.1899	2.1057	58.41
11.2404	2.0856	58.5
11.2681	2.048	58.55
11.356	2.0982	58.62
11.361	2.2067	58.62
11.4358	2.3725	58.54
11.4515	2.5782	58.46
11.4594	2.7123	58.42
11.5112	2.7781	58.42
11.5101	2.8723	58.46
11.4883	2.9267	58.53
11.5247	3.0007	58.58
11.5503	3.038	58.6
11.612	3.1013	58.63
11.673	3.2149	58.6
11.7975	3.3423	58.53
11.8696	3.4646	58.5
11.9376	3.6051	58.48
12.0379	3.7006	58.49
12.0978	3.8306	58.5
12.2059	3.9955	58.52
12.3152	4.2444	58.54
12.3678	4.4057	58.55
12.5112	4.5358	58.56
12.5887	4.6013	58.56
12.6316	4.6687	58.53
12.754	4.6612	58.52
12.794	4.6637	58.54
12.9322	4.5891	58.5
12.9641	4.5802	58.51
13.0072	4.5473	58.52
13.038	4.4318	58.56
13.097	4.4023	58.58
13.1254	4.4093	58.59
13.1519	4.5102	58.58
13.2276	4.5839	58.53
13.1903	4.6123	58.56
13.1037	4.6074	58.62
13.0354	4.629	58.6
12.9316	4.76	58.53
12.8402	4.8754	58.42
12.7128	4.8645	58.34
12.6041	4.8395	58.37
12.5077	4.7137	58.47
12.4081	4.6142	58.6
12.2974	4.6122	58.71
12.1356	4.6578	58.69
12.0052	4.6802	58.58
11.8732	4.6905	58.48
11.7429	4.6283	58.44
11.6338	4.4768	58.46
11.5175	4.3438	58.52
11.3573	4.0963	58.58
11.244	3.8622	58.62
11.1411	3.7111	58.58
11.1023	3.5826	58.54
11.0259	3.443	58.49
10.9441	3.3076	58.5
10.8609	3.1587	58.53
10.7464	3.0019	58.57
10.6901	2.8651	58.6
10.6562	2.8384	58.6
10.5884	2.7022	58.56
10.5387	2.5958	58.53
10.548	2.4925	58.5
10.4976	2.3834	58.52
10.4581	2.2892	58.55
10.4493	2.226	58.58
10.4539	2.1885	58.55
10.467	2.1946	58.51
10.4603	2.1536	58.47
10.456	2.1614	58.47
10.3938	2.0593	58.51
10.3798	1.9795	58.57
10.3455	1.9224	58.64
10.3747	1.9037	58.62
10.4116	1.8731	58.6
10.4008	1.8456	58.62
10.3687	1.8086	58.58
10.2669	1.8007	58.51
10.214	1.826	58.47
10.1935	1.7836	58.46
10.2149	1.7757	58.46
10.2332	1.8059	58.48
10.2048	1.8831	58.49
10.2338	1.9426	58.55
10.3058	2.1296	58.59
10.336	2.2495	58.59
10.3599	2.379	58.55
10.4322	2.501	58.5
10.4288	2.5801	58.47
10.4457	2.6226	58.47
10.3913	2.6026	58.49
10.3733	2.565	58.54
10.3273	2.4327	58.56
10.3122	2.4128	58.57
10.2841	2.429	58.56
10.2768	2.4604	58.56
10.2417	2.4938	58.51
10.1753	2.5065	58.5
10.1172	2.5165	58.54
10.0501	2.489	58.55
9.9929	2.5237	58.56
9.9559	2.567	58.55
9.9449	2.4902	58.54
9.9624	2.4954	58.52
9.9674	2.418	58.52
9.9479	2.3876	58.51
9.9197	2.3406	58.52
9.9234	2.2629	58.53
9.9669	2.255	58.52
9.9567	2.3128	58.53
9.9567	2.3438	58.53
9.9431	2.4509	58.56
9.974	2.5323	58.62
9.9858	2.6983	58.62
10.0457	2.8852	58.59
10.0347	3.0408	58.58
10.0332	3.1619	58.56
10.0167	3.2646	58.53
9.9378	3.4151	58.49
9.9019	3.4901	58.47
9.8875	3.5883	58.46
9.9088	3.7028	58.48
9.9603	3.7646	58.48
9.9843	3.8357	58.51
9.9684	3.9897	58.57
9.9652	4.12	58.59
9.9985	4.2182	58.56
10.0606	4.3082	58.5
10.1158	4.3717	58.48
10.1835	4.3902	58.49
10.1457	4.3306	58.51
10.1733	4.3235	58.54
10.2263	4.2811	58.58
10.166	4.3085	58.58
10.1781	4.3061	58.56
10.1492	4.3592	58.53
10.0436	4.4188	58.52
9.9939	4.4877	58.54
9.9044	4.5639	58.56
9.8212	4.579	58.57
9.7949	4.5866	58.57
9.7842	4.6381	58.56
9.7508	4.6216	58.53
9.7799	4.6636	58.53
9.8273	4.6907	58.53
9.7998	4.6843	58.52
9.7731	4.7167	58.55
9.7309	4.7693	58.57
9.6488	4.8182	58.54
9.5979	4.86	58.51
9.5263	4.8378	58.51
9.4589	4.7923	58.5
9.3617	4.6904	58.52
9.3092	4.5669	58.61
9.2102	4.5052	58.61
9.1835	4.4335	58.6
9.1654	4.3616	58.58
9.1124	4.2509	58.56
9.0308	4.1216	58.54
8.8908	4.0632	58.51
8.8398	3.9749	58.46
8.7871	3.8001	58.41
8.7886	3.6803	58.41
8.7624	3.6102	58.47
8.7542	3.4901	58.52
8.7008	3.3656	58.59
8.6782	3.3014	58.63
8.6704	3.2261	58.6
8.6621	3.2705	58.51
8.5885	3.2394	58.46
8.6508	3.2089	58.45
8.6038	3.1397	58.51
8.5649	3.1187	58.54
8.5603	3.0879	58.59
8.5825	3.0919	58.59
8.5984	3.1065	58.54
8.6214	3.1941	58.5
8.567	3.2842	58.49
8.5667	3.3423	58.49
8.5529	3.3595	58.52
8.4929	3.3967	58.55
8.447	3.4828	58.6
8.4874	3.5338	58.58
8.4846	3.6275	58.57
8.537	3.7249	58.51
8.5635	3.7523	58.5
8.6026	3.8454	58.5
8.6491	3.8505	58.53
8.6434	3.8847	58.53
8.6487	3.986	58.53
8.6808	4.0102	58.51
8.687	4.1081	58.5
8.733	4.1306	58.5
8.7193	4.1263	58.51
8.7455	4.1082	58.59
8.7902	4.089	58.63
8.8298	4.1281	58.62
8.8613	4.1812	58.58
8.8524	4.2082	58.59
8.8928	4.2654	58.55
8.8554	4.3057	58.48
8.8834	4.4007	58.41
8.8921	4.4419	58.39
8.9546	4.4366	58.4
8.9964	4.4949	58.48
8.9731	4.4622	58.55
9.0088	4.5411	58.62
9.0458	4.6369	58.62
9.0688	4.7587	58.56
9.055	4.8573	58.46
9.0404	4.8783	58.44
9.1174	4.8583	58.44
9.1253	4.853	58.5
9.1194	4.7836	58.54
9.165	4.7646	58.57
9.1968	4.7034	58.56
9.2232	4.671	58.53
9.2524	4.6728	58.51
9.2475	4.6414	58.51
9.2478	4.5989	58.51
9.2961	4.5232	58.53
9.331	4.4535	58.53
9.4135	4.4242	58.55
9.4439	4.4109	58.52
9.4574	4.3956	58.52
9.5431	4.3796	58.52
9.6047	4.3818	58.54
9.6549	4.3809	58.54
9.6604	4.4956	58.56
9.712	4.5946	58.53
9.7376	4.6897	58.5
9.752	4.7641	58.49
9.8107	4.7942	58.5
9.8034	4.7926	58.52
9.8413	4.8185	58.57
9.8543	4.8876	58.61
9.9374	4.9501	58.6
9.976	5.022	58.58
9.9765	5.0742	58.6
9.9745	5.1282	58.56
9.9556	5.2354	58.49
9.9003	5.268	58.44
9.8798	5.2595	58.41
9.8985	5.2461	58.43
9.9365	5.2431	58.46
9.9559	5.2705	58.49
9.9282	5.2259	58.55
9.9491	5.2556	58.6
9.962	5.2787	58.6
10.0105	5.3229	58.54
10.0393	5.3332	58.48
10.0637	5.3022	58.44
10.0751	5.261	58.43
10.0676	5.2257	58.47
10.0582	5.1041	58.52
10.036	5.055	58.55
10.0721	4.9836	58.57
10.1087	4.9824	58.58
10.1324	4.9873	58.57
10.1095	5.0704	58.55
10.1096	5.1038	58.52
10.1336	5.1283	58.51
10.1735	5.1692	58.52
10.1686	5.2465	58.53
10.2128	5.264	58.54
10.2368	5.3196	58.53
10.2776	5.34	58.51
10.3333	5.3474	58.51
10.3403	5.3581	58.52
10.3459	5.3355	58.51
10.383	5.3392	58.48
10.3966	5.3721	58.49
10.3897	5.2388	58.51
10.4482	5.2042	58.54
10.4796	5.1398	58.6
10.5138	5.1396	58.6
10.6007	5.2157	58.57
10.6907	5.2368	58.55
10.7418	5.2169	58.55
10.7695	5.2101	58.54
10.7485	5.2188	58.49
10.7705	5.2428	58.45
10.7742	5.1632	58.43
10.822	5.1493	58.45
10.9237	5.0548	58.46
10.9879	5.0017	58.48
11.0117	4.952	58.51
11.048	4.9059	58.55
11.0941	4.9013	58.55
11.1574	4.8735	58.51
11.1838	4.798	58.49
11.2223	4.7532	58.47
11.2366	4.7207	58.49
11.2331	4.7114	58.5
11.2558	4.7118	58.54
11.3094	4.726	58.55
11.3608	4.7722	58.55
11.3925	4.8562	58.52
11.4028	4.9385	58.51
11.3943	4.9851	58.51
11.3893	5.0469	58.51
11.3525	5.0555	58.54
11.3882	5.1025	58.53
11.4064	5.0835	58.53
11.4868	5.1097	58.53
11.5222	5.0694	58.51
11.5139	5.0579	58.51
11.5718	5.0333	58.52
11.5475	4.9663	58.49
11.5604	4.8556	58.51
11.5968	4.8486	58.5
11.5922	4.7592	58.51
11.6418	4.6611	58.52
11.6406	4.5677	58.57
11.6626	4.4867	58.61
11.6815	4.4137	58.6
11.7181	4.3852	58.57
11.7762	4.3957	58.58
11.7934	4.3432	58.56
11.8044	4.3398	58.5
11.7732	4.3663	58.47
11.7988	4.3036	58.43
11.8703	4.2948	58.44
11.9281	4.2392	58.45
12.0076	4.1702	58.48
12.0695	4.1285	58.51
12.0629	4.1127	58.56
12.067	4.142	58.58
12.1208	4.1597	58.55
12.1275	4.2066	58.5
12.1542	4.2084	58.47
12.1919	4.1823	58.46
12.1682	4.1506	58.47
12.2219	4.0764	58.52
12.2532	4.0851	58.55
12.2657	4.0733	58.55
12.2528	4.1486	58.53
12.3088	4.2276	58.51
12.3653	4.3206	58.51
12.3705	4.424	58.52
12.3818	4.4466	58.53
12.4165	4.5435	58.52
12.4629	4.6148	58.54
12.4847	4.6575	58.54
12.5529	4.7052	58.52
12.6067	4.708	58.53
12.6207	4.7278	58.52
12.6511	4.7239	58.52
12.7014	4.7947	58.51
12.7568	4.8038	58.49
12.7783	4.8269	58.49
12.8059	4.8356	58.52
12.8119	4.893	58.57
12.8358	4.8653	58.61
12.8491	5.0009	58.61
12.8987	5.1004	58.58
12.9302	5.1472	58.53
12.9243	5.1698	58.54
12.8772	5.1778	58.54
12.8581	5.1945	58.53
12.8292	5.1969	58.47
12.8602	5.2243	58.42
12.8572	5.2442	58.42
12.8944	5.2124	58.46
12.8705	5.1923	58.55
12.8842	5.1483	58.6
12.8829	5.1768	58.62
12.8912	5.1822	58.53
12.8651	5.1819	58.46
12.8375	5.1365	58.45
12.8355	5.0598	58.44
12.8088	4.9162	58.49
12.7087	4.7867	58.55
12.6802	4.6445	58.59
12.6599	4.515	58.56
12.5879	4.4283	58.54
12.5365	4.3721	58.52
12.506	4.2884	58.51
12.4756	4.2148	58.51
12.3981	4.1227	58.55
12.3954	4.0791	58.57
12.3818	4.0634	58.57
12.4012	4.1084	58.54
12.3525	4.1158	58.55
12.4035	4.1325	58.53
12.382	4.1148	58.51
12.3785	4.0895	58.49
12.3481	4.1089	58.49
12.3216	4.0956	58.51
12.297	4.0147	58.51
12.2571	3.9493	58.56
12.2383	3.9651	58.6
12.248	4.0235	58.6
12.2156	4.1112	58.57
12.1342	4.0885	58.57
12.0364	4.0428	58.57
11.9841	4.1026	58.55
11.8633	4.1717	58.47
11.8064	4.1922	58.42
11.7904	4.245	58.39
11.7198	4.2468	58.42
11.6791	4.2372	58.49
11.6109	4.2601	58.59
11.5495	4.3183	58.64
11.4836	4.4338	58.6
11.4304	4.5802	58.48
11.3494	4.6566	58.42
11.3096	4.697	58.36
11.2459	4.6881	58.38
11.2152	4.5734	58.49
11.2205	4.3785	58.64
11.1618	4.3488	58.72
11.1253	4.3439	58.69
11.0835	4.5128	58.61
11.1179	4.6366	58.52
11.0971	4.7478	58.45
11.1009	4.8855	58.43
11.0829	4.8384	58.48
11.1291	4.7851	58.55
11.1248	4.6978	58.62
11.1778	4.6498	58.59
11.2226	4.6931	58.53
11.236	4.734	58.51
11.2923	4.7534	58.46
11.3013	4.7729	58.46
11.3103	4.7361	58.48
11.3375	4.6455	58.54
11.3684	4.5857	58.6
11.4476	4.5651	58.65
11.4689	4.6074	58.61
11.5143	4.6392	58.55
11.5168	4.6112	58.56
11.5236	4.6258	58.53
11.4314	4.6699	58.48
11.4067	4.7482	58.43
11.4142	4.7923	58.41
11.401	4.7243	58.44
11.4339	4.7292	58.46
11.405	4.7047	58.52
11.4115	4.6611	58.57
11.4322	4.6355	58.6
11.4315	4.6836	58.58
11.4597	4.7194	58.48
11.4879	4.7417	58.45
11.5201	4.7522	58.42
11.5548	4.6842	58.44
11.5644	4.6148	58.48
11.5739	4.5417	58.56
11.5678	4.5294	58.57
11.575	4.5228	58.55
11.5625	4.5908	58.53
11.5822	4.6345	58.52
11.5129	4.6365	58.5
11.4779	4.6965	58.52
11.4261	4.7083	58.52
11.3743	4.7201	58.52
11.3064	4.7286	58.52
11.2403	4.6952	58.51
11.2817	4.704	58.5
11.2698	4.656	58.47
11.2881	4.5438	58.47
11.2827	4.4463	58.47
11.2768	4.2907	58.53
11.3284	4.1318	58.57
11.3666	3.977	58.62
11.3663	3.9575	58.62
11.4358	3.963	58.6
11.4229	3.9648	58.57
11.363	4.0056	58.55
11.2918	3.9812	58.52
11.2328	3.9875	58.5
11.1336	3.9331	58.46
11.1169	3.9123	58.48
11.0051	3.8313	58.48
10.9588	3.7915	58.5
10.8633	3.7512	58.53
10.8079	3.6569	58.55
10.7272	3.5956	58.55
10.6623	3.516	58.53
10.5925	3.4339	58.5
10.5295	3.3959	58.49
10.49	3.2988	58.5
10.4607	3.193	58.52
10.3705	3.1067	58.55
10.3346	3.0715	58.55
10.2866	3.0391	58.58
10.2552	3.0906	58.57
10.2402	3.1007	58.53
10.2201	3.1245	58.52
10.1479	3.1407	58.52
10.1001	3.0942	58.53
10.0162	3.0706	58.54
9.9381	3.073	58.57
9.8852	3.0705	58.55
9.9235	3.0911	58.53
9.8374	3.1496	58.53
9.7774	3.2292	58.51
9.6846	3.2807	58.5
9.6551	3.3742	58.49
9.5767	3.5431	58.52
9.4938	3.6382	58.55
9.4504	3.7371	58.58
9.4573	3.8661	58.61
9.5085	4.0207	58.61
9.5991	4.2278	58.57
9.6479	4.4278	58.58
9.7344	4.5634	58.57
9.7092	4.6956	58.57
9.736	4.7759	58.54
9.7531	4.92	58.48
9.7555	5.0169	58.44
9.8096	5.1415	58.47
9.8687	5.2221	58.48
9.9573	5.3013	58.53
9.9965	5.4066	58.6
10.059	5.5176	58.6
10.0665	5.6151	58.56
10.1018	5.7085	58.48
10.0994	5.7407	58.47
10.1338	5.6784	58.47
10.1094	5.6004	58.51
10.1606	5.5809	58.58
10.2032	5.578	58.61
10.2387	5.6405	58.6
10.2817	5.7514	58.57
10.3699	5.8765	58.56
10.3882	5.9535	58.53
10.4136	6.0268	58.53
10.3866	6.074	58.56
10.416	6.1212	58.58
10.3962	6.1818	58.59
10.4702	6.2352	58.56
10.4959	6.358	58.54
10.481	6.3712	58.53
10.4929	6.381	58.51
10.4335	6.3584	58.5
10.4665	6.2798	58.51
10.4241	6.3175	58.56
10.4043	6.236	58.53
10.3822	6.2668	58.53
10.311	6.1712	58.52
10.2966	6.1133	58.55
10.363	6.0236	58.59
10.3832	6.0485	58.64
10.4237	6.0663	58.65
10.496	6.0837	58.63
10.5036	6.0689	58.59
10.4996	6.0627	58.55
10.4841	6.0651	58.49
10.3976	6.0239	58.45
10.4002	5.8997	58.42
10.4207	5.8032	58.45
10.4393	5.729	58.49
10.4348	5.6735	58.54
10.3866	5.654	58.61
10.3044	5.636	58.64
10.3135	5.6272	58.61
10.2878	5.5325	58.52
10.2804	5.5473	58.49
10.2998	5.5601	58.48
10.2811	5.4778	58.49
10.3077	5.4422	58.53
10.3395	5.2715	58.57
10.3653	5.273	58.6
10.3784	5.2537	58.59
10.4122	5.2773	58.55
10.3499	5.2787	58.54
10.3341	5.295	58.53
10.3074	5.252	58.54
10.2631	5.2181	58.57
10.273	5.2203	58.59
10.2661	5.2096	58.58
10.2558	5.2343	58.56
10.3127	5.2564	58.53
10.3456	5.2555	58.54
10.4132	5.2274	58.55
10.4894	5.2458	58.55
10.5183	5.3032	58.55
10.5608	5.3579	58.51
10.6522	5.4279	58.5
10.7131	5.4568	58.52
10.6643	5.46	58.53
10.6775	5.3957	58.55
10.6866	5.3588	58.57
10.7027	5.3946	58.6
10.7314	5.4464	58.58
10.7305	5.4327	58.56
10.7448	5.3397	58.6
10.7043	5.2924	58.61
10.6445	5.2137	58.59
10.5885	5.3044	58.5
10.5893	5.2768	58.43
10.6022	5.2658	58.38
10.5956	5.1706	58.44
10.5866	5.08	58.54
10.6287	4.9853	58.63
10.6418	4.9557	58.7
10.656	4.9916	58.65
10.7003	5.1232	58.52
10.7458	5.1464	58.44
10.7967	5.1363	58.42
10.8515	5.0539	58.43
10.8733	4.9815	58.5
10.8997	4.8665	58.61
11.0091	4.8784	58.64
11.0666	4.9507	58.6
11.1105	5.0172	58.55
11.0964	5.0324	58.52
11.0573	5.0462	58.5
11.0252	4.9833	58.51
11.0244	4.8993	58.54
10.9804	4.8272	58.57
10.9769	4.7558	58.58
11.0463	4.7462	58.56
11.0441	4.6696	58.55
11.0409	4.5964	58.55
11.0683	4.5854	58.54
11.111	4.5327	58.52
11.1563	4.5297	58.5
11.2424	4.5428	58.48
11.2346	4.5258	58.5
11.2557	4.5042	58.52
11.2906	4.4173	58.58
11.3499	4.3588	58.63
11.4526	4.3272	58.63
11.5392	4.4412	58.6
11.5803	4.5116	58.55
11.5836	4.6099	58.53
11.604	4.7548	58.51
11.613	4.8403	58.47
11.6449	4.9147	58.46
11.6705	4.9358	58.48
11.7141	5.0426	58.49
11.7394	5.147	58.49
11.7883	5.2426	58.5
11.7667	5.2617	58.54
11.7444	5.3912	58.56
11.731	5.4474	58.55
11.7068	5.5048	58.52
11.7204	5.5206	58.51
11.7175	5.5501	58.53
11.7374	5.5726	58.53
11.7574	5.626	58.54
11.7985	5.6465	58.53
11.7899	5.7451	58.55
11.8355	5.7984	58.55
11.7886	5.8934	58.57
11.7998	5.9995	58.55
11.7497	6.0524	58.57
11.7098	6.1163	58.55
11.6595	6.0979	58.55
11.6224	6.0756	58.54
11.5788	6.0212	58.55
inclinaison X	inclinaison Y
0.0997	0.5318
-0.0997	0.8975
0	1.2299
-0.0997	0.5651
-0.2327	0.0997
-0.3324	0.1994
-0.4321	0.3989
-0.3324	1.1967
0.0997	1.1967
0.0665	1.0304
-0.2991	0.4986
-0.3989	0.2991
-0.3989	0.5651
-0.1662	0.7313
-0.0665	1.0969
-0.0332	1.1634
-0.1662	0.9307
-0.3324	0.6315
-0.4653	0.4986
-0.2659	0.6648
-0.1662	0.7645
-0.1994	1.1967
-0.0332	0.9972
-0.2327	0.7313
-0.3656	0.4321
-0.2327	0.4653
-0.1662	0.8642
-0.2659	0.9972
-0.3656	0.7313
-0.3989	0.5651
-0.2659	0.6315
-0.0997	0.7645
-0.2327	0.8642
-0.3989	0.7313
-0.4321	0.5651
-0.2659	0.4986
-0.2327	0.7313
-0.2327	0.8642
-0.3656	0.8975
-0.3324	0.7977
-0.2991	0.5651
-0.2991	0.4653
-0.2991	0.4986
-0.3324	0.6315
-0.3324	0.7977
-0.0997	0.8642
-0.1662	0.6648
-0.3989	0.4321
-0.5318	0.4653
-0.4321	0.5318
-0.2659	0.5651
-0.133	0.5651
-0.3656	0.698
-0.6315	0.7313
-0.6315	0.3989
-0.4653	0.133
-0.4653	0.0332
-0.698	0.2659
-0.5651	0.0997
-0.3324	-0.133
-0.4653	-0.5651
-0.7313	-0.4321
-0.6648	-0.0665
-0.3656	0.2327
-0.0665	0.2327
-0.3324	-0.0997
-0.7313	-0.6648
-0.9307	-0.7977
-0.6315	-0.3656
-0.2327	0.133
-0.133	0.3656
-0.5318	-0.0332
-0.9639	-0.698
-0.9307	-1.0969
-0.5651	-0.5983
-0.1994	0
-0.2327	0.2659
-0.5651	-0.0997
-0.8642	-0.5651
-0.7977	-0.7645
-0.3656	-0.4321
-0.1994	0.0665
-0.1994	0.2327
-0.5983	-0.0665
-0.7977	-0.6315
-0.831	-0.831
-0.5651	-0.5318
-0.4653	-0.2991
-0.3989	-0.2327
-0.5318	-0.2991
-0.6648	-0.3989
-0.6315	-0.5318
-0.5651	-0.4986
-0.5983	-0.3989
-0.4321	-0.3324
-0.5318	-0.3656
-0.4653	-0.4653
-0.5983	-0.4986
-0.5651	-0.4653
-0.5318	-0.4986
-0.4653	-0.3989
-0.4321	-0.3656
-0.5318	-0.4321
-0.5983	-0.4321
-0.5318	-0.4653
-0.4653	-0.4653
-0.5318	-0.4321
-0.4986	-0.3324
-0.4986	-0.3989
-0.4986	-0.4986
-0.5318	-0.4653
-0.4986	-0.4321
-0.4986	-0.3989
-0.3989	-0.3989
-0.4653	-0.4321
-0.5983	-0.4321
-0.5651	-0.4653
-0.5651	-0.4321
-0.4986	-0.3989
-0.4653	-0.4653
-0.5318	-0.4653
-0.5983	-0.3656
-0.4986	-0.4321
-0.4653	-0.3989
-0.5983	-0.2991
-0.5651	-0.4321
-0.5318	-0.4653
-0.5318	-0.4321
-0.5651	-0.4653
-0.4986	-0.3324
-0.4653	-0.4986
-0.5318	-0.4321
-0.5983	-0.3989
-0.5651	-0.4321
-0.4321	-0.4321
-0.4986	-0.4986
-0.5651	-0.4321
-0.5318	-0.3989
-0.4653	-0.4986
-0.4986	-0.3989
-0.5318	-0.3989
-0.5318	-0.5318
-0.4986	-0.4653
-0.5318	-0.4321
-0.5318	-0.3989
-0.4986	-0.4321
-0.4321	-0.4321
-0.5651	-0.3989
-0.5318	-0.4653
-0.4986	-0.4653
-0.4986	-0.3656
-0.5318	-0.2991
-0.4653	-0.3989
-0.4986	-0.4653
-0.5651	-0.4653
-0.5318	-0.3989
-0.4986	-0.3989
-0.4986	-0.4653
-0.5318	-0.4653
-0.4653	-0.3989
-0.4986	-0.4986
-0.5318	-0.4321
-0.5651	-0.3656
-0.4986	-0.4653
-0.4986	-0.5318
-0.4653	-0.4321
-0.5651	-0.4653
-0.5318	-0.4321
-0.4321	-0.4321
-0.4986	-0.3989
-0.4986	-0.3656
-0.5651	-0.5318
-0.5651	-0.4653
-0.5318	-0.3656
-0.4321	-0.4321
-0.5318	-0.3989
-0.4986	-0.3656
-0.4986	-0.4986
-0.5983	-0.4653
-0.5983	-0.2991
-0.5318	-0.4321
-0.4986	-0.4653
-0.5318	-0.4653
-0.5651	-0.3989
-0.4986	-0.4321
-0.5318	-0.4653
-0.5318	-0.3989
-0.5318	-0.3656
-0.4653	-0.3989
-0.4653	-0.4321
-0.4986	-0.3989
-0.6315	-0.3989
-0.5651	-0.3656
-0.4653	-0.4653
-0.5983	-0.4653
-0.5983	-0.4321
-0.5318	-0.4321
-0.4986	-0.3989
-0.4986	-0.3656
-0.5651	-0.4321
-0.5318	-0.5651
-0.5318	-0.4986
-0.5318	-0.4653
-0.4986	-0.3656
-0.4653	-0.4653
-0.5318	-0.4986
-0.5318	-0.4986
-0.5318	-0.4653
-0.4986	-0.3989
-0.4986	-0.3656
-0.4653	-0.4986
-0.5318	-0.4653
-0.4986	-0.4653
-0.4986	-0.4653
-0.5651	-0.3989
-0.4653	-0.4653
-0.5318	-0.4321
-0.5318	-0.3324
-0.4986	-0.4321
-0.5983	-0.3989
-0.4986	-0.3656
-0.5651	-0.4321
-0.5651	-0.3989
-0.4986	-0.4653
-0.5983	-0.4986
-0.4986	-0.4321
-0.5318	-0.4321
-0.4986	-0.3989
-0.5318	-0.3989
-0.5318	-0.5318
-0.5318	-0.4653
-0.5318	-0.3989
-0.5318	-0.4321
-0.4986	-0.4321
-0.5318	-0.3656
-0.4986	-0.4321
-0.5318	-0.5318
-0.4986	-0.4653
-0.5651	-0.3656
-0.4986	-0.4321
-0.4986	-0.3989
-0.5318	-0.4321
-0.5318	-0.5318
-0.4986	-0.3656
-0.4986	-0.4653
-0.5651	-0.4321
-0.4653	-0.4653
-0.4986	-0.3989
-0.5318	-0.3656
-0.5318	-0.4653
-0.5983	-0.4653
-0.5651	-0.3989
-0.4986	-0.3989
-0.4986	-0.4321
-0.4986	-0.4653
-0.6315	-0.4321
-0.5318	-0.4321
-0.5318	-0.4986
-0.5318	-0.4321
-0.5318	-0.3989
-0.4986	-0.5318
-0.5651	-0.4321
-0.5318	-0.3989
-0.5318	-0.4986
-0.5318	-0.4986
-0.5318	-0.4653
-0.5651	-0.3324
-0.5318	-0.5318
-0.4986	-0.4653
-0.5983	-0.4321
-0.5651	-0.3989
-0.4653	-0.3989
-0.4986	-0.4321
-0.5983	-0.4321
-0.5983	-0.3989
-0.5318	-0.3989
-0.4653	-0.3656
-0.5651	-0.3989
-0.5651	-0.4653
-0.4986	-0.5983
-0.4653	-0.4653
-0.5318	-0.3656
-0.4986	-0.3656
-0.5651	-0.4986
-0.5318	-0.4653
-0.5318	-0.3989
-0.4653	-0.3989
-0.4321	-0.5318
-0.5318	-0.4986
-0.5651	-0.3989
-0.5318	-0.4653
-0.4986	-0.4986
-0.5651	-0.4653
-0.5983	-0.4653
-0.5318	-0.3989
-0.4653	-0.4321
-0.5651	-0.4321
-0.5983	-0.4321
-0.5983	-0.5318
-0.5651	-0.4653
-0.4321	-0.3324
-0.5318	-0.3656
-0.5651	-0.3989
-0.4653	-0.5651
-0.5651	-0.4986
