# Supplementary material for: Postural Control Can Be Well Maintained by Healthy, Young Adults in Difficult Visual Task, Even in Sway-Referenced Dynamic Conditions
Source: PLoS One. 2016 Oct 13;11(10):e0164400. doi: 10.1371/journal.pone.0164400 (PMC5063355; doi:10.1371/journal.pone.0164400)
Supplement: S2 File — (ZIP) [file pone.0164400.s002.zip › DATA_FRAMIRAL/S03B_SEARCH_STABLE_I10.xls]

## Sheet: S03_MTT_2015042211
gravite X	gravite Y	Poids
2.4039	-1.6556	58.9
2.3071	-1.8897	58.89
2.2478	-2.1813	58.91
2.1689	-2.3443	58.98
2.059	-2.5087	58.98
2.0004	-2.6546	58.97
1.9321	-2.6693	58.98
1.8858	-2.6502	58.97
1.7911	-2.6333	58.99
1.7352	-2.5558	59
1.7392	-2.3948	58.99
1.7467	-2.1644	58.99
1.7137	-2.0154	58.95
1.7896	-1.8544	58.95
1.7885	-1.7043	58.96
1.7546	-1.6197	58.95
1.7829	-1.508	58.98
1.808	-1.439	58.98
1.8332	-1.3086	58.98
1.8885	-1.19	58.97
1.9002	-1.1361	58.98
1.8774	-1.101	59.02
1.8622	-1.0322	58.97
1.8224	-0.8864	58.88
1.8289	-0.8174	58.82
1.8537	-0.8329	58.84
1.9249	-0.8139	58.87
2.0125	-0.822	58.91
2.1415	-0.8034	58.98
2.2718	-0.7888	59.01
2.4712	-0.7401	59.01
2.5126	-0.6136	58.94
2.641	-0.5606	58.92
2.6985	-0.584	58.96
2.7878	-0.6307	58.96
2.8538	-0.7195	59
2.9601	-0.8468	59.01
3.0235	-0.9547	59.02
3.0297	-1.1155	59.07
3.0789	-1.2535	59.11
3.0945	-1.2503	59.06
3.0368	-1.1012	58.95
2.9463	-0.9357	58.89
2.8644	-0.7621	58.89
2.7511	-0.619	58.93
2.6317	-0.4377	59
2.565	-0.2378	59.04
2.5304	0.0657	59.03
2.5306	0.4117	59
2.6118	0.8269	58.96
2.5697	1.1664	58.93
2.6095	1.3213	58.89
2.6193	1.3078	58.94
2.5955	1.3333	58.99
2.6234	1.4821	59.01
2.639	1.6081	59.03
2.6305	1.7121	59.02
2.6023	1.8483	58.98
2.5075	2.0095	58.91
2.4739	2.1067	58.9
2.4623	2.1581	58.87
2.4613	2.1417	58.89
2.4806	2.1165	58.93
2.49	2.1481	59
2.5219	2.2231	59.03
2.4918	2.2653	59.03
2.4651	2.4111	58.96
2.4445	2.493	58.94
2.4865	2.4652	58.95
2.5207	2.3841	58.96
2.5156	2.1712	58.99
2.4909	1.9639	58.99
2.4752	1.8533	58.98
2.418	1.817	58.93
2.439	1.7588	58.94
2.3695	1.7003	58.98
2.3303	1.692	59
2.347	1.657	59.01
2.3095	1.6386	58.99
2.2995	1.5637	58.94
2.2874	1.5026	58.93
2.2626	1.3798	58.93
2.2029	1.3338	58.93
2.1677	1.3216	58.96
2.0824	1.1987	58.98
2.0381	1.1438	59.02
2.0348	1.0058	59.02
2.0227	0.8523	59.02
2.0231	0.6563	59.02
2.0854	0.5284	59.07
2.1419	0.5056	59.04
2.1557	0.5752	59.01
2.1249	0.5806	58.94
2.1209	0.5346	58.94
2.0756	0.5201	58.9
2.0333	0.5205	58.9
2.107	0.4242	58.88
2.1501	0.2931	58.88
2.24	0.258	58.87
2.3252	0.2921	58.87
2.3578	0.2645	58.9
2.4031	0.2522	58.93
2.4403	0.3094	58.95
2.4873	0.417	58.93
2.4935	0.4022	58.9
2.492	0.4132	58.93
2.4483	0.39	58.95
2.5067	0.42	58.97
2.5206	0.4858	58.94
2.4992	0.6129	58.94
2.5118	0.7707	58.93
2.4746	0.8755	58.9
2.4778	1.006	58.91
2.4247	1.0631	58.94
2.3604	1.0978	58.95
2.3983	1.1397	58.95
2.3876	1.2386	58.99
2.4487	1.3895	58.95
2.5008	1.5519	58.91
2.5307	1.652	58.9
2.6164	1.7677	58.88
2.7297	1.7696	58.91
2.8226	1.7531	58.93
2.9218	1.7505	58.98
3.044	1.7298	59
3.1148	1.7389	58.95
3.1693	1.8102	58.89
3.21	1.8965	58.85
3.2227	1.9697	58.84
3.2928	1.8866	58.88
3.3324	1.788	58.94
3.4413	1.7093	58.97
3.517	1.7469	58.97
3.5922	1.8406	58.93
3.6794	1.93	58.89
3.7889	2.0211	58.9
3.8793	2.0482	58.89
3.963	2.1818	58.9
4.0772	2.2346	58.91
4.2072	2.2828	58.93
4.3824	2.426	58.96
4.459	2.6066	58.95
4.5905	2.8879	58.99
4.6133	3.1354	58.96
4.662	3.4522	58.88
4.6762	3.8394	58.8
4.6832	4.2016	58.75
4.7533	4.4853	58.76
4.8887	4.8081	58.81
5.0479	5.0703	58.92
5.183	5.3799	59
5.3239	5.5982	59.07
5.4426	5.867	59.06
5.6365	6.1936	58.98
5.7889	6.4987	58.9
6.0059	6.8568	58.88
6.2366	7.1577	58.87
6.4809	7.4354	58.88
6.7068	7.6604	58.94
6.931	7.9963	58.97
7.1469	8.3491	58.97
7.3333	8.8414	58.96
7.4384	9.3699	58.92
7.5094	9.8643	58.88
7.5273	10.3373	58.86
7.506	10.7845	58.88
7.4643	11.1991	58.93
7.4427	11.646	58.98
7.4725	12.107	58.99
7.5298	12.7364	58.96
7.6317	13.2769	58.92
7.7544	13.8129	58.88
7.8751	14.2917	58.88
8.035	14.7759	58.91
8.2321	15.2497	58.95
8.3606	15.7962	59.01
8.5067	16.3246	58.98
8.5904	16.9608	58.95
8.7038	17.5579	58.94
8.7925	18.1189	58.91
8.8588	18.7033	58.93
8.8851	19.2347	58.94
8.9675	19.7248	58.94
9.0831	20.2013	58.95
9.1423	20.6057	58.97
9.1677	21.0146	58.99
9.2517	21.4477	58.96
9.2917	21.7209	58.96
9.3195	22.0265	58.97
9.2056	22.453	58.9
9.1934	22.5715	58.97
9.1637	22.6794	59.02
9.0872	22.725	58.99
8.9825	22.8047	58.93
8.9645	22.8662	58.88
8.9284	22.832	58.84
8.9895	22.7304	58.84
9.0034	22.5513	58.86
8.9249	22.2558	58.96
8.9201	21.9743	59.02
8.8553	21.6968	59.04
8.7572	21.5114	58.99
8.6428	21.3238	58.94
8.4736	21.1576	58.88
8.2935	20.9214	58.87
8.2239	20.6707	58.91
8.0747	20.3625	58.98
8.0169	20.1356	59
7.9428	20.0281	58.96
7.9275	20.0042	58.92
7.9716	19.9909	58.88
7.9878	19.8709	58.86
7.9689	19.7421	58.88
7.936	19.639	58.93
7.9508	19.546	58.98
7.9851	19.5503	58.98
8.0134	19.5901	58.93
8.089	19.6929	58.87
8.2066	19.7603	58.85
8.3049	19.825	58.82
8.4261	19.8713	58.81
8.5314	19.823	58.84
8.6002	19.7199	58.95
8.6731	19.6094	59.06
8.7676	19.5804	59.05
8.8427	19.5543	58.98
8.8974	19.6242	58.88
8.8874	19.5191	58.84
8.8397	19.3559	58.82
8.7287	19.1332	58.85
8.5944	18.8366	58.9
8.5073	18.5511	58.98
8.408	18.2939	59.05
8.3822	18.1142	59.09
8.3557	18.0063	59.04
8.3452	17.9787	58.97
8.3498	17.9146	58.94
8.2951	17.8077	58.94
8.2637	17.6982	58.9
8.1996	17.6617	58.84
8.2356	17.6304	58.83
8.2981	17.6331	58.78
8.3383	17.6552	58.8
8.3923	17.6197	58.84
8.426	17.4996	58.93
8.5068	17.5052	58.98
8.4815	17.5088	59.01
8.4916	17.5189	59.02
8.5373	17.5732	58.95
8.5737	17.5482	58.88
8.6016	17.5567	58.86
8.6326	17.4572	58.88
8.6586	17.3404	58.94
8.7298	17.1902	58.98
8.7921	17.2029	58.96
8.8249	17.3052	58.94
8.9087	17.4883	58.94
8.9924	17.6644	58.89
9.0355	17.7934	58.86
9.0896	17.9415	58.89
9.0912	17.9935	58.96
9.1262	18.1258	59
9.1268	18.1778	58.97
9.1454	18.328	58.95
9.1326	18.41	58.93
9.1442	18.4742	58.91
9.2174	18.4639	58.9
9.2183	18.3565	58.92
9.2002	18.2769	58.93
9.2127	18.1287	58.96
9.2156	18.0834	58.97
9.1884	18.0692	58.96
9.186	17.9764	58.92
9.1446	17.9169	58.92
9.1124	17.7888	58.91
9.1198	17.7092	58.92
9.1305	17.5113	58.94
9.1286	17.3295	58.98
9.1474	17.2011	58.97
9.1535	17.0651	58.96
9.1298	16.8981	59.01
9.1149	16.728	59
9.0975	16.6458	58.92
9.0751	16.6128	58.88
9.0903	16.4927	58.82
9.1407	16.3978	58.8
9.1254	16.2928	58.84
9.0941	16.2406	58.9
9.0993	16.15	58.98
9.0961	16.1371	59.02
9.0593	16.1163	58.99
9.0734	16.1953	58.9
9.0553	16.2161	58.85
9.0729	16.1473	58.85
9.0582	16.14	58.86
9.0565	16.0603	58.93
9.0668	16.0174	58.97
9.1476	16.0093	58.97
9.1709	16.0741	58.93
9.2361	16.161	58.9
9.3026	16.1768	58.88
9.3547	16.2755	58.9
9.4017	16.3069	58.92
9.4528	16.3923	58.94
9.509	16.4747	58.94
9.5711	16.6922	58.94
9.6057	16.8555	58.93
9.6773	17.047	58.91
9.7438	17.2104	58.91
9.8355	17.2918	58.92
9.8821	17.3178	58.9
9.959	17.2989	58.92
9.9623	17.3244	58.93
10.007	17.324	58.91
10.0227	17.2524	58.95
9.9659	17.1921	58.96
9.965	17.1635	58.96
9.9051	17.1211	58.99
9.8614	17.1421	58.97
9.8249	17.2691	58.96
9.827	17.2844	58.95
9.7541	17.2918	58.97
9.7279	17.2906	58.95
9.6719	17.3122	58.88
9.5844	17.2887	58.82
9.5123	17.2082	58.82
9.4364	17.1016	58.85
9.4396	17.0069	58.88
9.4014	16.903	58.93
9.3045	16.7818	58.98
9.2717	16.7841	58.97
9.2235	16.8436	58.95
9.231	16.861	58.88
9.1896	16.8904	58.85
9.1587	16.8227	58.88
9.1178	16.8376	58.9
9.0783	16.8202	58.96
9.0397	16.8547	58.96
9.0147	16.91	58.96
8.9465	17.0495	58.95
8.9189	17.0771	58.94
8.8488	17.1203	58.92
8.7992	17.1463	58.94
8.7308	17.1577	58.94
8.6548	17.1205	58.94
8.5718	17.1561	58.93
8.5106	17.2236	58.91
8.4879	17.2869	58.92
8.4599	17.372	58.9
8.4358	17.5061	58.92
8.3969	17.599	58.89
8.3798	17.6455	58.89
8.3207	17.6702	58.89
8.2765	17.6904	58.9
8.2294	17.663	58.9
8.1231	17.6549	58.93
8.0471	17.5351	58.96
8.0341	17.5177	58.99
7.9483	17.5204	58.99
7.9799	17.5022	58.95
7.9686	17.4641	59
7.9087	17.3938	59.01
7.8547	17.3363	58.97
7.755	17.3138	58.89
7.6936	17.2722	58.82
7.6376	17.2456	58.79
7.6181	17.2017	58.81
7.6338	17.1192	58.85
7.6279	17.0258	58.96
7.6372	16.9781	59.01
7.6844	16.9944	59.01
7.658	17.1349	58.95
7.6627	17.2685	58.85
7.6136	17.3084	58.84
7.6105	17.3131	58.86
7.5052	17.2624	58.92
7.484	17.1988	58.95
7.4155	17.15	58.98
7.3722	17.1929	58.96
7.3333	17.248	58.93
7.3097	17.3282	58.88
7.2599	17.3549	58.87
7.1958	17.3137	58.9
7.1365	17.2116	58.94
7.0698	17.1471	58.96
7.0444	17.0699	58.96
7.0286	17.061	58.96
7.0203	17.0329	58.92
6.9818	17.0519	58.92
6.9613	17.0447	58.88
6.9487	17.0078	58.92
6.9249	17.0138	58.94
6.8856	16.9843	58.95
6.8634	16.9884	58.92
6.842	17.0117	58.92
6.7865	16.9844	58.92
6.7855	16.9625	58.93
6.7668	16.912	58.95
6.7789	16.9039	58.99
6.758	16.9359	58.98
6.7981	17.0293	58.96
6.7788	17.0628	58.98
6.7437	17.1029	58.99
6.7378	17.0965	58.93
6.7181	17.0942	58.85
6.7767	17.0265	58.79
6.8195	16.9798	58.79
6.8401	16.9095	58.84
6.8306	16.8867	58.91
6.8819	16.8281	58.98
6.8796	16.8616	59
6.9182	16.9379	58.96
6.915	17.0322	58.91
6.8691	17.1225	58.87
6.8554	17.0972	58.88
6.8434	17.0563	58.87
6.8051	16.9531	58.91
6.7811	16.8395	58.97
6.7719	16.7602	58.98
6.7377	16.7585	58.94
6.7284	16.7746	58.92
6.7215	16.7124	58.91
6.6723	16.593	58.89
6.6254	16.5168	58.93
6.5912	16.4353	58.94
6.5893	16.3607	58.95
6.5491	16.3007	58.94
6.5629	16.3147	58.93
6.5553	16.3168	58.92
6.6055	16.3013	58.89
6.62	16.2952	58.91
6.6315	16.2922	58.92
6.5626	16.2441	58.93
6.5618	16.2576	58.94
6.5417	16.2607	58.93
6.4799	16.3279	58.91
6.4405	16.3981	58.88
6.412	16.3703	58.87
6.3649	16.3363	58.91
6.3761	16.2714	58.96
6.3802	16.2527	59
6.3752	16.3246	59
6.3688	16.4036	58.98
6.4075	16.5231	59.05
6.3648	16.6846	59.01
6.2842	16.7179	58.9
6.1786	16.7551	58.85
6.1415	16.8093	58.84
6.0815	16.8163	58.84
6.081	16.7722	58.85
6.066	16.6696	58.91
5.972	16.5727	58.99
5.9212	16.5661	59.03
5.7663	16.6315	59.01
5.6201	16.6904	58.94
5.5286	16.6973	58.88
5.3417	16.6541	58.83
5.2144	16.5617	58.87
5.0578	16.4044	58.92
4.9786	16.2334	58.95
4.8889	16.1159	58.96
4.8079	16.069	58.97
4.7264	16.0108	58.93
4.6497	15.9466	58.88
4.5126	15.8704	58.9
4.3782	15.7696	58.93
4.2278	15.5782	58.96
4.0919	15.4355	58.97
3.8797	15.2822	58.97
3.7352	15.1507	58.98
3.5471	14.9963	58.94
3.358	14.8622	58.91
3.214	14.6663	58.92
3.0604	14.4076	58.94
2.8576	14.1916	58.93
2.7558	13.9629	58.94
2.633	13.7662	58.95
2.511	13.6518	58.93
2.424	13.5069	58.89
2.3089	13.3814	58.91
2.1724	13.1918	58.93
2.0719	13.1194	59
2.0013	13.1291	59.06
1.8484	13.0832	58.96
1.9086	13.0398	58.95
1.8457	12.8839	58.94
1.8497	12.7254	58.96
1.7921	12.6425	58.92
1.7773	12.5411	58.88
1.7849	12.4379	58.81
1.8404	12.3397	58.81
1.895	12.2567	58.84
1.9947	12.1327	58.91
2.0736	12.0129	58.96
2.0891	11.9155	59.01
2.1015	11.9217	59.01
2.1593	11.9957	58.95
2.1497	12.0269	58.88
2.1126	11.986	58.86
2.0609	11.9636	58.87
2.0215	11.8447	58.91
1.9678	11.7924	58.97
1.9539	11.8379	59
1.93	11.8384	58.96
1.9183	11.9026	58.93
1.9066	11.967	58.9
1.9282	11.9648	58.89
1.9365	11.9479	58.9
1.9644	11.9577	58.94
1.9552	11.8873	58.96
1.9851	11.9075	58.96
1.9599	11.9134	58.95
1.9532	11.9027	58.91
1.9704	11.8408	58.91
1.9701	11.7803	58.92
1.9614	11.7129	58.93
1.9359	11.5838	58.94
1.9524	11.5106	58.96
1.9918	11.4102	58.95
2.0523	11.3944	58.93
2.0915	11.4849	58.9
2.1732	11.488	58.88
2.2073	11.4527	58.88
2.2063	11.4133	58.9
2.2183	11.3506	58.93
2.3059	11.2568	58.97
2.3809	11.1722	59.01
2.4367	11.1235	59
2.5023	11.0873	58.97
2.5144	10.9716	58.99
2.5439	10.8769	59
2.542	10.8857	58.96
2.562	10.9204	58.9
2.6185	10.987	58.79
2.6804	10.9555	58.75
2.7275	11.0146	58.82
2.7691	10.9762	58.92
2.8111	10.8929	59.01
2.8511	10.9503	59.05
2.9189	11.0457	58.97
2.9561	11.2278	58.9
3.0109	11.3104	58.84
3.0356	11.3032	58.85
3.0887	11.319	58.89
3.1476	11.3333	58.97
3.226	11.3644	59
3.3347	11.4726	58.96
3.4266	11.5853	58.91
3.535	11.7036	58.87
3.6241	11.7333	58.88
3.6779	11.8023	58.89
3.6625	11.7438	58.94
3.7026	11.7559	58.97
3.6736	11.7428	58.96
3.7514	11.8549	58.94
3.8287	11.9304	58.92
3.9319	12.0339	58.9
4.0268	12.0449	58.88
4.1231	12.063	58.9
4.2365	12.0544	58.92
4.2911	12.056	58.93
4.3959	12.1331	58.95
4.4731	12.1693	58.94
4.6079	12.1951	58.9
4.7306	12.216	58.91
4.7636	12.1356	58.92
4.8258	12.1778	58.94
4.8784	12.189	58.92
4.9299	12.2323	58.92
4.969	12.2807	58.9
5.0215	12.2932	58.93
5.0622	12.3081	58.95
5.0734	12.3393	58.97
5.0997	12.4164	59
5.068	12.5111	58.97
5.0072	12.6607	58.89
4.9586	12.7437	58.81
4.9786	12.8402	58.78
5.0331	12.9037	58.79
5.0819	12.8952	58.86
5.1394	12.9105	58.92
5.2501	12.9327	59.01
5.3037	13.0449	59.02
5.3732	13.2324	58.95
5.427	13.404	58.88
5.4597	13.5506	58.84
5.5114	13.6294	58.83
5.522	13.6629	58.85
5.5613	13.6295	58.93
5.62	13.722	58.97
5.6714	13.8118	58.96
5.7604	13.9211	58.92
5.8398	14.0204	58.89
5.9556	14.0799	58.88
6.0041	14.1474	58.91
6.1137	14.1871	58.91
6.1788	14.184	58.94
6.3066	14.1977	58.97
6.4101	14.3088	58.96
6.5303	14.366	58.91
6.716	14.4442	58.89
6.8438	14.459	58.88
6.9896	14.4983	58.91
7.1191	14.4733	58.93
7.2477	14.4899	58.92
7.3267	14.4627	58.93
7.4251	14.4321	58.93
7.5219	14.4023	58.94
7.5477	14.3835	58.91
7.5942	14.4331	58.91
7.5607	14.3881	58.87
7.5701	14.2772	58.87
7.5673	14.2021	58.92
7.5667	14.0886	58.96
7.5577	14.0568	59
7.5433	14.0037	59.01
7.5843	13.989	58.96
7.5869	13.9666	58.97
7.5895	13.9675	58.95
7.5537	13.9953	58.91
7.5159	13.9965	58.84
7.4851	14.0415	58.81
7.4633	14.0098	58.82
7.5058	14.0403	58.88
7.5283	14.0306	58.9
7.5677	14.0518	58.93
7.5855	14.115	58.98
7.6571	14.1946	58.95
7.6835	14.2968	58.91
7.723	14.4422	58.87
7.6698	14.5046	58.85
7.6879	14.5334	58.87
7.6889	14.5469	58.9
7.7629	14.588	58.94
7.8149	14.6784	58.96
7.8412	14.8346	58.95
7.854	14.9587	58.92
7.9253	15.0301	58.9
7.94	15.0724	58.88
7.8945	15.0361	58.9
7.9233	15.0224	58.94
7.8539	14.9195	58.95
7.8716	14.9593	58.98
7.8308	14.9589	58.96
7.8132	14.9853	58.94
7.8255	14.911	58.91
7.7582	14.8779	58.91
7.7243	14.7544	58.91
7.7213	14.621	58.94
7.6729	14.5524	58.95
7.6092	14.4832	58.95
7.582	14.4921	58.93
7.544	14.4661	58.9
7.5166	14.5171	58.88
7.4998	14.5061	58.88
7.5161	14.485	58.92
7.5078	14.4813	58.95
7.5526	14.508	58.99
7.5704	14.5633	59.01
7.5861	14.7042	58.99
7.6149	14.8036	58.93
7.6245	14.8788	58.95
7.6343	14.8964	58.97
7.6192	14.931	58.96
7.5868	15.0007	58.91
7.5852	15.049	58.86
7.5888	15.1225	58.8
7.6099	15.1103	58.81
7.5394	15.1561	58.85
7.5377	15.0625	58.93
7.4598	15.0358	59
7.4484	15.092	59.02
7.4194	15.1874	58.98
7.4341	15.2664	58.9
7.4069	15.2686	58.85
7.3532	15.2296	58.84
7.2643	15.0635	58.87
7.2491	14.9254	58.96
7.2124	14.7767	58.99
7.1892	14.7273	58.97
7.1483	14.7394	58.92
7.1226	14.7168	58.89
7.0675	14.6982	58.89
6.9878	14.6352	58.88
6.9025	14.5064	58.92
6.8784	14.3302	58.95
6.833	14.2085	58.98
6.8019	14.141	58.96
6.7751	14.0348	58.94
6.7795	13.8691	58.91
6.7441	13.6502	58.89
6.7067	13.4693	58.92
6.67	13.2557	58.92
6.6473	13.1212	58.93
6.6081	12.9996	58.95
6.587	13.0581	58.94
6.5778	13.0457	58.91
6.5568	13.078	58.87
6.5362	13.0062	58.84
6.4798	12.9573	58.88
6.4694	12.7911	58.9
6.4237	12.6108	58.94
6.4627	12.5032	58.97
6.4682	12.3777	58.96
6.4437	12.3682	58.95
6.4646	12.255	58.96
6.4188	12.0752	58.99
6.3887	11.9509	58.97
6.3765	11.8318	58.89
6.3648	11.6632	58.82
6.3835	11.4755	58.77
6.425	11.3064	58.79
6.4442	11.1558	58.85
6.44	10.9516	58.93
6.4433	10.8237	59.01
6.4369	10.8358	59.03
6.4465	10.8941	58.94
6.4689	10.9758	58.86
6.4374	10.9655	58.88
6.4357	10.9782	58.89
6.4457	10.9115	58.91
6.4533	10.8254	58.96
6.478	10.8239	58.97
6.4818	10.9037	58.93
6.5352	10.953	58.88
6.5414	11.0182	58.86
6.5571	10.9732	58.87
6.5414	10.9221	58.9
6.5392	10.8109	58.95
6.5433	10.6404	58.96
6.518	10.5326	58.96
6.5518	10.4653	58.93
6.5233	10.3707	58.93
6.5547	10.2531	58.92
6.6129	10.1772	58.93
6.6217	10.0382	58.93
6.6144	9.9511	58.92
6.6529	9.9164	58.92
6.6327	9.9451	58.91
6.6288	9.9612	58.91
6.6237	9.9663	58.88
6.639	9.9791	58.9
6.6342	9.9435	58.9
6.6578	9.9366	58.92
6.7018	9.967	58.94
6.7714	10.0323	58.96
6.8056	10.0826	58.96
6.9067	10.1633	58.99
6.8859	10.2158	59.02
6.895	10.335	58.98
6.903	10.535	58.88
6.9001	10.7504	58.76
6.9747	10.8877	58.71
7.0337	10.9468	58.78
7.0976	10.9281	58.91
7.1306	10.9314	59.05
7.1872	10.9732	59.07
7.1751	11.2085	59.02
7.2518	11.5064	58.91
7.2839	11.6705	58.83
7.3116	11.7726	58.87
7.3256	11.7948	58.9
7.3526	11.853	58.95
7.3792	11.8982	58.97
7.4564	11.9722	58.96
7.46	12.1085	58.9
7.5009	12.2597	58.88
7.5448	12.3623	58.86
7.5129	12.4922	58.94
7.5658	12.6088	58.98
7.5208	12.7054	59
7.4856	12.8583	59
7.56	13.0935	58.98
7.5773	13.2866	58.91
7.5975	13.4701	58.88
7.6163	13.5816	58.86
7.5486	13.5906	58.86
7.5187	13.5833	58.92
7.4845	13.5637	58.93
7.394	13.5505	58.94
7.3388	13.5783	58.93
7.2879	13.5596	58.9
7.2291	13.4954	58.9
7.162	13.3929	58.93
7.1449	13.2535	58.96
7.1271	13.1477	59
7.0653	13.051	58.99
7.037	12.9146	58.99
6.9971	12.8268	59
6.8931	12.7347	58.95
6.793	12.7079	58.87
6.759	12.6113	58.8
6.7362	12.4922	58.79
6.752	12.292	58.8
6.7344	12.1051	58.85
6.7037	11.9222	58.93
6.6692	11.8332	59.01
6.6679	11.8387	59.02
6.645	11.9086	58.92
6.6181	11.96	58.86
6.5895	11.9779	58.85
6.506	11.9504	58.84
6.4215	11.933	58.87
6.4076	11.8845	58.88
6.375	11.8447	58.94
6.3882	11.9113	58.94
6.417	12.0604	58.9
6.4098	12.1365	58.89
6.3862	12.175	58.91
6.3828	12.2152	58.93
6.3741	12.2265	58.94
6.3844	12.2605	58.96
6.3704	12.247	58.93
6.386	12.2677	58.91
6.3703	12.3087	58.93
6.4305	12.2902	58.92
6.4733	12.3097	58.92
6.4986	12.3207	58.92
6.4927	12.3605	58.9
6.4879	12.3598	58.87
6.4906	12.318	58.88
6.5	12.2381	58.91
6.5147	12.1563	58.97
6.5727	12.0604	58.99
6.6056	12.0853	59
6.6948	12.185	58.96
6.7006	12.242	58.94
6.7453	12.2842	58.93
6.7296	12.3449	58.91
6.751	12.3525	58.88
6.7483	12.3281	58.83
6.7911	12.3631	58.83
6.8187	12.39	58.85
6.8618	12.418	58.87
6.8605	12.3616	58.92
6.9129	12.3601	58.94
6.9046	12.3799	58.94
6.8716	12.4322	58.93
6.8678	12.5103	58.89
6.89	12.4885	58.88
6.8246	12.5133	58.86
6.832	12.461	58.91
6.7935	12.4492	58.94
6.8346	12.4853	58.95
6.8067	12.5468	58.94
6.807	12.5821	58.9
6.7876	12.5973	58.88
6.7817	12.6021	58.86
6.7248	12.5957	58.91
6.7235	12.5547	58.92
6.6916	12.5663	58.97
6.6421	12.55	58.96
6.6077	12.577	58.93
6.6116	12.5762	58.9
6.5272	12.5783	58.89
6.5052	12.5073	58.9
6.4681	12.5055	58.92
6.4253	12.517	58.93
6.4152	12.5182	58.9
6.3439	12.5828	58.89
6.3787	12.6615	58.88
6.3084	12.6966	58.9
6.3041	12.7462	58.94
6.3295	12.7219	58.97
6.3572	12.7024	58.99
6.3486	12.7687	58.95
6.3415	12.7631	58.98
6.3075	12.7942	58.98
6.2443	12.7732	58.94
6.2073	12.8	58.89
6.2034	12.7899	58.85
6.1958	12.7538	58.8
6.1882	12.72	58.83
6.207	12.6481	58.9
6.2268	12.6018	58.95
6.1861	12.6316	59
6.1389	12.6046	58.97
6.0816	12.6294	58.91
6.0521	12.7009	58.87
6.0584	12.612	58.86
6.0243	12.522	58.9
5.9697	12.3601	58.93
5.9241	12.3233	58.96
5.9259	12.1874	58.95
5.9204	12.1275	58.93
5.8881	12.0225	58.92
5.9152	11.9636	58.9
5.8751	11.9137	58.92
5.8615	11.7726	58.93
5.855	11.6482	58.96
5.8224	11.6008	58.95
5.8003	11.5412	58.96
5.778	11.5359	58.93
5.7794	11.4728	58.92
5.776	11.3893	58.91
5.7921	11.333	58.92
5.7873	11.2158	58.93
5.7264	11.2021	58.95
5.748	11.1676	58.94
5.7098	11.1797	58.94
5.6936	11.2472	58.93
5.6754	11.3463	58.9
5.66	11.4659	58.88
5.6042	11.5273	58.88
5.6032	11.5207	58.93
5.5949	11.5437	58.97
5.5892	11.6145	58.98
5.6079	11.7029	58.96
5.6563	11.7989	58.94
5.6282	11.8171	58.97
5.613	11.7658	58.99
5.5453	11.7097	58.95
5.5351	11.7468	58.88
5.4971	11.6828	58.84
5.5427	11.611	58.82
5.5681	11.6066	58.82
5.5891	11.5617	58.9
5.5428	11.5341	58.98
5.5224	11.5313	59.01
5.5146	11.6295	59
5.5155	11.7341	58.91
5.5044	11.8162	58.85
5.4874	11.7854	58.85
5.4536	11.6763	58.89
5.4455	11.5705	58.98
5.4306	11.4772	59
5.4371	11.412	58.98
5.4307	11.4017	58.92
5.459	11.3876	58.89
5.4388	11.3281	58.88
5.4361	11.307	58.91
5.3924	11.2461	58.97
5.3637	11.1972	59
5.3658	11.2168	58.98
5.3335	11.3096	58.96
5.357	11.28	58.9
5.3865	11.3297	58.9
5.3945	11.2356	58.9
5.3918	11.1331	58.94
5.4264	11.1141	58.97
5.4235	11.0586	58.96
5.4688	11.0639	58.93
5.4478	11.1265	58.93
5.4255	11.1097	58.9
5.3994	11.2096	58.9
5.4133	11.2622	58.89
5.4	11.2566	58.93
5.4418	11.3013	58.94
5.4949	11.3353	58.96
5.4889	11.3823	58.97
5.5605	11.4541	58.98
5.6057	11.5522	58.95
5.5868	11.6027	58.96
5.5726	11.5758	59.02
5.5778	11.6396	59.01
5.5072	11.7229	58.91
5.5109	11.7819	58.83
5.5792	11.7992	58.74
5.5938	11.8203	58.81
5.5721	11.8371	58.89
5.546	11.8563	59.02
5.4996	11.922	59.06
5.4754	12.0835	59.04
5.4298	12.2867	58.93
5.4211	12.464	58.85
5.3722	12.5687	58.86
5.3677	12.6478	58.9
5.3121	12.7271	58.95
5.2722	12.6865	59.01
5.2262	12.828	58.99
5.2828	12.9923	58.93
5.2735	13.1403	58.89
5.3051	13.2104	58.87
5.3439	13.275	58.9
5.3182	13.2996	58.95
5.3259	13.3223	59
5.2911	13.3826	59
5.2982	13.4475	58.97
5.29	13.5752	58.92
5.305	13.6273	58.89
5.2856	13.6447	58.92
5.2762	13.6388	58.93
5.2386	13.6417	58.96
5.2244	13.5956	58.98
5.192	13.6231	58.96
5.1612	13.6781	58.93
5.1631	13.6634	58.91
5.1072	13.7204	58.91
5.078	13.6484	58.91
5.0471	13.5757	58.92
5.0895	13.5139	58.97
5.0784	13.4918	59
5.1017	13.4473	59.03
5.1174	13.5207	58.99
5.1303	13.5326	58.99
5.1208	13.5225	59
5.1369	13.523	58.97
5.0105	13.5492	58.91
4.9685	13.5465	58.86
5.0274	13.5357	58.82
5.0715	13.4769	58.81
5.1416	13.3889	58.83
5.168	13.1898	58.88
5.1752	13.1077	58.98
5.1559	12.9976	59.01
5.1636	12.967	58.98
5.1551	12.9331	58.89
5.1242	12.8461	58.82
5.0886	12.7417	58.84
5.044	12.5895	58.86
5.0395	12.4816	58.92
5.0063	12.396	58.96
5.0199	12.3477	58.95
5.0069	12.3976	58.95
5.0283	12.4855	58.9
5.0404	12.5071	58.91
5.0877	12.5119	58.9
5.0461	12.5781	58.93
5.0259	12.5651	58.92
5.0288	12.6203	58.93
5.0379	12.6175	58.93
5.0886	12.6748	58.93
5.1509	12.7314	58.9
5.1918	12.7504	58.91
5.1914	12.7882	58.92
5.2031	12.8673	58.92
5.2098	12.9173	58.94
5.2604	12.9765	58.9
5.2575	13.069	58.88
5.2782	13.1102	58.89
5.2984	13.1231	58.9
5.2863	13.1108	58.93
5.3489	13.1634	58.99
5.3874	13.1134	58.98
5.394	13.1963	58.96
5.4385	13.1813	58.94
5.4427	13.1229	58.94
5.4485	13.07	58.97
5.4009	12.9834	58.9
5.3419	12.8902	58.85
5.3201	12.7591	58.82
5.2739	12.6715	58.82
5.3057	12.5301	58.85
5.3436	12.391	58.9
5.3432	12.2644	58.95
5.3446	12.2001	58.98
5.3642	12.2481	58.95
5.3351	12.2786	58.9
5.3662	12.2246	58.85
5.3462	12.2144	58.88
5.3275	12.172	58.9
5.3329	12.0914	58.93
5.3468	12.0614	58.97
5.409	12.1443	58.94
5.4304	12.2685	58.93
5.4325	12.3716	58.86
5.4387	12.3796	58.84
5.3823	12.3761	58.9
5.3448	12.3377	58.93
5.3783	12.3542	58.98
5.3462	12.4304	59
5.3388	12.5277	58.94
5.3518	12.6271	58.89
5.3558	12.7275	58.89
5.3512	12.8083	58.89
5.3568	12.7977	58.92
5.3243	12.8344	58.95
5.2786	12.837	58.94
5.2666	12.8661	58.93
5.2635	12.9037	58.91
5.2302	12.9252	58.91
5.1932	12.9012	58.89
5.2137	12.8659	58.95
5.2055	12.8023	58.99
5.2051	12.8247	58.99
5.224	12.8757	58.97
5.2491	12.9504	58.93
5.2359	12.9651	58.93
5.2155	12.9417	58.97
5.1956	13.0188	58.95
5.1332	13.0716	58.89
5.1276	13.1176	58.86
5.1231	13.1781	58.81
5.0945	13.2096	58.84
5.1586	13.2148	58.89
5.1996	13.2316	58.94
5.191	13.2055	58.99
5.1695	13.2708	58.99
5.212	13.3937	58.94
5.1794	13.439	58.88
5.1978	13.4577	58.87
5.1714	13.4209	58.88
5.1673	13.3758	58.92
5.1412	13.2708	58.98
5.1547	13.2647	58.97
5.1945	13.3304	58.95
5.1781	13.354	58.9
5.1747	13.3368	58.89
5.1554	13.268	58.87
5.1546	13.1896	58.93
5.1138	13.0323	58.96
5.1112	12.9444	58.99
5.0989	12.8939	58.94
5.0927	12.8412	58.92
5.0395	12.7768	58.9
5.0401	12.7123	58.9
5.017	12.5566	58.93
4.9971	12.476	58.96
4.9285	12.3416	58.93
4.9261	12.2219	58.91
4.8786	12.1258	58.88
4.8412	12.0116	58.87
4.7926	11.8718	58.9
4.8249	11.7393	58.92
4.8118	11.5776	58.98
4.8062	11.4002	59
4.816	11.337	58.99
4.8323	11.3139	58.95
4.8401	11.2619	58.96
4.8096	11.086	58.98
4.7593	10.9732	58.93
4.743	10.9106	58.88
4.7278	10.8463	58.81
4.7564	10.7517	58.78
4.7582	10.5909	58.82
4.7305	10.4339	58.89
4.7218	10.3147	59
4.7394	10.2683	59.04
4.7181	10.2887	58.99
4.7034	10.4034	58.91
4.708	10.4055	58.86
4.7028	10.419	58.87
4.6747	10.3943	58.9
4.6713	10.3794	58.94
4.6853	10.3728	58.98
4.6669	10.3984	58.94
4.6822	10.4309	58.91
4.684	10.4853	58.89
4.6568	10.4857	58.91
4.6173	10.491	58.92
4.5625	10.4639	58.97
4.5531	10.4696	58.98
4.5273	10.5273	58.98
4.5046	10.5803	58.94
4.4772	10.609	58.91
4.4527	10.6076	58.9
4.4596	10.5923	58.92
4.3972	10.5047	58.96
4.3279	10.452	58.98
4.2876	10.4224	58.95
4.282	10.3631	58.92
4.1674	10.283	58.92
4.0791	10.1423	58.91
4.0006	10.0646	58.94
3.9298	10.035	58.98
3.9288	10.052	58.99
3.9128	10.0701	58.98
3.8965	10.1611	58.96
3.8106	10.0973	58.98
3.7559	10.0954	58.97
3.7207	10.0604	58.93
3.6989	10.0469	58.88
3.6822	10.0197	58.82
3.6486	9.92	58.82
3.631	9.7981	58.83
3.6441	9.7026	58.89
3.596	9.6153	58.97
3.5464	9.5852	59.02
3.543	9.6066	59
3.5146	9.7026	58.92
3.4798	9.7625	58.86
3.4371	9.8091	58.86
3.4107	9.8264	58.87
3.4156	9.8053	58.93
3.4315	9.7789	58.95
3.4567	9.8167	58.95
3.4921	9.8862	58.92
3.5551	9.9148	58.93
3.6022	9.8647	58.93
3.6059	9.9062	58.94
3.623	9.8906	58.94
3.6172	9.875	58.96
3.6015	9.8901	58.94
3.6529	9.9724	58.93
3.6744	10.0388	58.92
3.6447	10.0509	58.92
3.6346	10.0935	58.94
3.602	10.1479	58.92
3.5607	10.1787	58.9
3.5736	10.2256	58.89
3.5603	10.2476	58.9
3.5793	10.2725	58.93
3.5953	10.3358	58.94
3.6529	10.3807	58.97
3.6768	10.4075	58.99
3.7767	10.525	58.95
3.7868	10.6299	58.93
3.8273	10.644	58.95
3.8151	10.6727	58.94
3.7858	10.7479	58.93
3.7454	10.8083	58.9
3.7834	10.7992	58.85
3.8321	10.8543	58.82
3.8779	10.8084	58.84
3.9259	10.8	58.88
3.9392	10.7709	58.93
3.9312	10.7846	58.98
3.9997	10.801	58.97
4.0236	10.8967	58.93
4.0794	10.8736	58.87
4.0549	10.7753	58.86
4.0725	10.6599	58.86
4.0527	10.5172	58.9
4.0398	10.3862	58.97
4.0152	10.3343	58.96
3.9659	10.3427	58.93
3.9672	10.3536	58.92
3.9206	10.4205	58.91
3.9039	10.429	58.91
3.9073	10.4424	58.92
3.8458	10.4263	58.94
3.7985	10.4834	58.95
3.6888	10.4671	58.94
3.6638	10.4685	58.93
3.5664	10.4431	58.93
3.5025	10.4007	58.93
3.4235	10.2934	58.91
3.3811	10.2319	58.91
3.3016	10.178	58.89
3.2387	10.1226	58.88
3.1532	10.091	58.89
3.0811	10.026	58.89
3.029	9.9454	58.91
2.9987	9.8469	58.92
2.9758	9.7097	58.96
2.9634	9.6837	58.96
2.9306	9.5825	58.94
2.9017	9.4919	58.94
2.8502	9.3118	58.96
2.7877	9.1721	58.94
2.7093	9.1451	58.9
2.7379	9.0644	58.85
2.7493	9.0611	58.8
2.7839	8.996	58.8
2.8296	8.899	58.82
2.8775	8.7805	58.89
2.9002	8.7376	58.94
2.9704	8.7702	58.97
3.0448	8.939	59
3.0031	8.9725	58.84
2.9892	8.8681	58.79
2.9619	8.704	58.83
2.8918	8.5083	58.88
2.842	8.3102	58.95
2.7819	8.1964	58.96
2.727	8.151	58.96
2.597	8.2038	58.92
2.4773	8.3701	58.92
2.4212	8.4202	58.85
2.3532	8.3897	58.85
2.2333	8.2441	58.87
2.1548	8.0984	58.93
2.1037	8.0555	58.93
2.0586	7.9915	58.9
2.0326	7.9433	58.91
2.0009	7.8888	58.87
1.9837	7.7675	58.88
1.9891	7.6464	58.87
1.9809	7.4993	58.87
2.0111	7.3094	58.88
1.9822	7.1371	58.88
1.9824	7.0404	58.88
2.0298	6.8976	58.88
1.9998	6.7648	58.9
2.0715	6.677	58.92
2.1512	6.5566	58.96
2.2238	6.4755	58.96
2.2423	6.4171	58.93
2.3075	6.3774	58.9
2.3081	6.2662	58.9
2.2651	6.1528	58.92
2.2412	6.0482	58.89
2.1832	5.9591	58.87
2.1434	5.8185	58.82
2.1479	5.749	58.82
2.1616	5.65	58.81
2.0913	5.56	58.86
2.0849	5.4848	58.92
2.0418	5.4374	58.93
1.9615	5.4235	58.92
1.9539	5.3714	58.91
1.9009	5.3153	58.86
1.8809	5.1864	58.84
1.8015	5.0429	58.81
1.7957	4.8488	58.87
1.7564	4.6913	58.91
1.7431	4.6396	58.93
1.7271	4.6382	58.91
1.7196	4.5824	58.88
1.7207	4.5849	58.86
1.6738	4.6318	58.85
1.5705	4.6259	58.88
1.5226	4.6274	58.91
1.4664	4.6604	58.93
1.4705	4.7491	58.93
1.4071	4.8248	58.91
1.4033	4.8492	58.89
1.4293	4.8389	58.88
1.4127	4.7974	58.87
1.4164	4.7724	58.89
1.3781	4.6872	58.9
1.375	4.5386	58.88
1.3795	4.4732	58.88
1.3931	4.3895	58.87
1.3593	4.2777	58.87
1.3643	4.1706	58.87
1.3087	3.9954	58.9
1.3207	3.9119	58.93
1.3123	3.9005	58.93
1.359	3.904	58.93
1.3511	3.9016	58.91
1.3549	3.8849	58.93
1.3282	3.851	58.97
1.2525	3.8188	58.95
1.226	3.7729	58.84
1.1598	3.7785	58.77
1.1433	3.7801	58.75
1.1636	3.7811	58.79
1.2431	3.9097	58.97
1.2074	4.0298	59
1.2291	4.1473	58.97
1.1834	4.2476	58.93
1.0957	4.4091	58.84
1.0751	4.4662	58.81
0.9383	4.368	58.84
0.8816	4.3325	58.9
0.8638	4.2362	58.95
0.8164	4.1757	58.99
0.7747	4.1594	58.95
0.7075	4.2374	58.9
0.662	4.2003	58.84
0.6404	4.1756	58.86
0.5971	4.165	58.9
0.5747	4.1564	58.96
0.5235	4.1555	58.97
0.4725	4.1912	58.97
0.3968	4.1802	58.92
0.4106	4.1741	58.85
0.4066	4.1047	58.85
0.3686	3.9613	58.87
0.36	3.8274	58.91
0.364	3.7003	58.96
0.3009	3.5748	58.95
0.2887	3.4916	58.93
0.3152	3.461	58.87
0.3284	3.4	58.86
0.3752	3.3369	58.88
0.3794	3.3247	58.89
0.3705	3.3194	58.91
0.434	3.3094	58.94
0.4974	3.3193	58.96
0.5444	3.3396	58.94
0.5526	3.4786	58.93
0.5908	3.4588	58.93
0.5497	3.6584	59.05
0.5988	3.7027	58.91
0.5657	3.8045	58.83
0.6095	3.7855	58.78
0.6912	3.6543	58.77
0.8232	3.4929	58.81
0.9247	3.3964	58.86
1.0638	3.2713	58.93
1.1523	3.1913	58.97
1.2594	3.1421	58.95
1.3372	3.1363	58.91
1.4328	3.0736	58.86
1.5272	2.9347	58.85
1.5567	2.7983	58.88
1.6794	2.6492	58.92
1.7349	2.5022	58.92
1.8834	2.4814	58.94
1.9941	2.4693	58.94
2.0337	2.4707	58.9
2.1554	2.4535	58.85
2.2139	2.3861	58.88
2.2827	2.2975	58.87
2.3144	2.1675	58.93
2.3443	2.0555	58.94
2.3285	1.9949	58.92
2.3211	1.9304	58.9
2.3348	1.9196	58.88
2.3471	1.8689	58.9
2.4148	1.8603	58.91
2.431	1.8711	58.92
2.4859	1.8589	58.93
2.4604	1.9131	58.93
2.4952	1.956	58.91
2.5048	2.0457	58.88
2.5182	2.1041	58.86
2.5397	2.0848	58.86
2.4701	2.1033	58.89
2.473	2.0248	58.92
2.4661	1.9492	58.98
2.4975	1.9697	58.95
2.4989	2.0404	58.91
2.4903	2.0519	58.91
2.4346	1.9208	58.93
2.3755	1.8906	58.92
2.2967	1.8351	58.89
2.2221	1.7871	58.85
2.1797	1.7604	58.85
2.181	1.7268	58.82
2.1933	1.6568	58.84
2.1275	1.6092	58.88
2.1094	1.5621	58.91
2.1464	1.5839	58.94
2.1425	1.6305	58.93
2.1407	1.6751	58.87
2.1116	1.73	58.85
2.1247	1.6684	58.84
2.1356	1.6397	58.89
2.155	1.6418	58.93
2.1293	1.7074	58.93
2.1652	1.7783	58.88
2.2	1.8793	58.86
2.1918	1.9104	58.85
2.1897	1.9549	58.89
2.2109	1.9392	58.89
2.2267	1.9611	58.92
2.2268	2.0191	58.91
2.2054	2.0037	58.91
2.215	2.0163	58.89
2.1907	2.0138	58.86
2.2035	1.9867	58.86
2.1933	1.8732	58.91
2.2701	1.7764	58.91
2.275	1.7113	58.91
2.2875	1.6685	58.92
2.2755	1.6113	58.9
2.303	1.5741	58.87
2.2904	1.5395	58.87
2.3592	1.5049	58.85
2.375	1.419	58.89
2.3982	1.3131	58.94
2.4326	1.2977	58.94
2.4796	1.3168	58.93
2.5277	1.3173	58.91
2.5607	1.301	58.93
2.578	1.2279	58.93
2.5868	1.1548	58.93
2.5684	1.0755	58.88
2.5707	1.0459	58.84
2.6116	1.0006	58.79
2.6524	0.8586	58.76
2.7059	0.7416	58.8
2.6943	0.563	58.87
2.6868	0.4579	58.94
2.697	0.4839	58.98
2.7545	0.5421	58.94
2.7537	0.6242	58.87
2.7521	0.6291	58.82
2.7901	0.5516	58.83
2.8238	0.5358	58.84
2.7984	0.5192	58.92
2.7943	0.4307	58.92
2.8293	0.5078	58.9
2.8303	0.5698	58.87
2.8046	0.6316	58.87
2.8297	0.6467	58.88
2.7853	0.6	58.92
2.7778	0.6081	58.9
2.7164	0.6155	58.93
2.648	0.5812	58.94
2.7016	0.5933	58.89
2.6695	0.6714	58.85
2.7127	0.6444	58.84
2.753	0.6432	58.88
2.7479	0.6121	58.9
2.7594	0.6501	58.92
2.7729	0.6079	58.91
2.7991	0.5849	58.9
2.833	0.627	58.9
2.7574	0.6741	58.88
2.7445	0.678	58.88
2.7218	0.639	58.91
2.7583	0.6343	58.94
2.8087	0.7454	58.94
2.8089	0.9457	58.93
2.7927	1.0195	58.91
2.8072	1.0605	58.95
2.761	1.0957	58.94
2.7311	1.0942	58.86
2.6993	1.0996	58.82
2.7067	1.0586	58.76
2.6833	0.9882	58.81
2.6459	0.8865	58.88
2.6218	0.6735	58.94
2.5813	0.5036	59
2.5528	0.3772	58.99
2.4635	0.3291	58.91
2.3783	0.2539	58.83
2.3457	0.1542	58.8
2.2817	0.0543	58.81
2.2546	0.0387	58.85
2.2265	-0.031	58.91
2.1694	0.0036	58.95
2.1824	0.1383	58.93
2.2054	0.1733	58.89
2.2187	0.208	58.87
2.2444	0.1616	58.87
2.2305	0.1653	58.9
2.2392	0.1383	58.9
2.2679	0.1956	58.91
2.2723	0.1917	58.91
2.3115	0.2303	58.89
2.3252	0.2189	58.87
2.3298	0.2113	58.86
2.342	0.0801	58.89
2.358	0.0797	58.91
2.3878	0.1103	58.91
2.4345	0.1485	58.9
2.4994	0.1561	58.88
2.5038	0.133	58.88
2.5746	0.086	58.92
2.6275	-0.0034	58.97
2.6926	0.0687	59.02
2.7604	0.0883	58.94
2.8508	0.1072	58.92
inclinaison X	inclinaison Y
