# Supplementary material for: Postural Control Can Be Well Maintained by Healthy, Young Adults in Difficult Visual Task, Even in Sway-Referenced Dynamic Conditions
Source: PLoS One. 2016 Oct 13;11(10):e0164400. doi: 10.1371/journal.pone.0164400 (PMC5063355; doi:10.1371/journal.pone.0164400)
Supplement: S2 File — (ZIP) [file pone.0164400.s002.zip › DATA_FRAMIRAL/S03B_SEARCH_STABLE_I11.xls]

## Sheet: S03_MTT_2015042211
gravite X	gravite Y	Poids
1.2103	-1.8807	58.99
1.2834	-1.8588	58.96
1.2894	-1.7565	58.89
1.3427	-1.6583	58.8
1.3912	-1.5825	58.74
1.5106	-1.5909	58.75
1.6063	-1.7172	58.83
1.7531	-1.8744	58.91
1.9065	-1.9384	59.01
2.016	-1.8159	59.02
2.1095	-1.6496	58.91
2.2778	-1.4978	58.85
2.3836	-1.4867	58.86
2.4474	-1.4678	58.86
2.5512	-1.4831	58.91
2.6216	-1.5636	58.96
2.7827	-1.553	58.96
2.8834	-1.4545	58.91
3.0247	-1.4133	58.89
3.1439	-1.3295	58.88
3.2693	-1.2146	58.91
3.4221	-1.0617	58.91
3.5172	-0.866	58.94
3.6428	-0.7014	58.96
3.7957	-0.4602	58.95
3.8961	-0.2184	58.9
4.0386	0.0158	58.86
4.161	0.2491	58.92
4.3047	0.501	58.97
4.3747	0.6704	58.94
4.4412	0.6926	58.95
4.4534	0.6721	59.01
4.4087	0.769	58.98
4.42	0.8005	58.95
4.3941	0.7917	59
4.3228	0.8116	58.99
4.273	0.9136	58.92
4.2317	0.9542	58.85
4.1964	1.0057	58.81
4.1723	1.0333	58.79
4.2121	1.0629	58.82
4.2584	1.0533	58.88
4.3046	0.9896	58.95
4.3278	0.9887	58.97
4.3629	1.1198	58.95
4.3371	1.1598	58.9
4.331	1.1977	58.92
4.3125	1.222	58.89
4.2616	1.1954	58.89
4.1837	1.0567	58.91
4.1616	0.9103	58.93
4.122	0.8446	58.95
4.0849	0.7721	58.94
4.038	0.7454	58.94
3.9596	0.6658	58.91
3.8867	0.5891	58.92
3.8358	0.5779	58.92
3.7364	0.6204	58.94
3.6788	0.5867	58.92
3.6596	0.6144	58.89
3.6538	0.6075	58.85
3.7014	0.6421	58.84
3.7346	0.7097	58.9
3.7705	0.7216	58.88
3.7996	0.6557	58.89
3.8645	0.5851	58.94
3.8829	0.5496	58.98
3.8617	0.5613	58.98
3.8712	0.5769	58.96
3.8973	0.5961	58.95
3.8573	0.5932	58.92
3.7962	0.5751	58.88
3.7956	0.472	58.84
3.7931	0.4378	58.82
3.8195	0.3491	58.81
3.8261	0.3332	58.84
3.8898	0.3242	58.9
3.8787	0.289	58.93
3.8783	0.2928	58.94
3.9531	0.3968	58.9
3.9349	0.4207	58.86
4.0103	0.497	58.87
4.0365	0.4816	58.86
4.0587	0.4614	58.91
4.1234	0.441	58.95
4.1974	0.4832	58.93
4.2175	0.5917	58.88
4.2442	0.7228	58.86
4.2313	0.8269	58.86
4.2329	0.9224	58.89
4.2602	1.0524	58.91
4.3076	1.1432	58.95
4.3364	1.2889	58.96
4.3933	1.424	58.93
4.429	1.5709	58.9
4.4892	1.6517	58.89
4.5707	1.7093	58.88
4.5659	1.817	58.88
4.6137	1.9076	58.92
4.7164	1.9535	58.91
4.8004	1.9563	58.92
4.8938	1.9518	58.92
4.9176	1.9393	58.94
4.985	2.0502	58.95
5.0205	2.201	58.92
5.0304	2.3018	58.9
5.0257	2.3764	58.95
5.0215	2.5652	58.94
4.9873	2.7761	58.89
4.9359	2.887	58.84
4.9294	2.9888	58.82
4.9377	3.0813	58.81
4.9137	3.0834	58.84
4.9688	3.1581	58.93
4.9583	3.2656	59
5.0132	3.523	58.99
5.0149	3.8477	58.91
4.9835	4.1938	58.87
5.0275	4.469	58.89
5.0731	4.7686	58.93
5.0794	5.0212	58.94
5.0812	5.2733	58.96
5.1374	5.6291	58.94
5.1024	5.9345	58.89
5.1603	6.0879	58.86
5.1591	6.2529	58.86
5.1866	6.4472	58.88
5.2174	6.5743	58.91
5.2922	6.7223	58.92
5.379	6.8307	58.94
5.5062	6.9801	58.94
5.6309	7.1688	58.96
5.797	7.2546	58.91
5.9961	7.3734	58.88
6.204	7.1762	58.82
6.2257	7.2815	58.92
6.2954	7.2973	58.94
6.4302	7.3645	58.95
6.5201	7.4485	58.98
6.6354	7.5295	58.97
6.6925	7.5611	58.99
6.7632	7.614	58.97
6.8498	7.5735	58.92
6.8789	7.5688	58.93
6.9109	7.4072	58.98
6.9453	7.2724	58.98
6.9159	7.154	58.95
6.9256	6.9593	58.88
6.9465	6.7238	58.82
6.9597	6.4998	58.83
7.0041	6.2228	58.85
7.0073	5.8859	58.91
6.9792	5.5681	59
6.9801	5.2991	59.01
6.938	5.1566	58.97
6.9467	5.0515	58.91
6.9434	4.8555	58.91
6.9231	4.6749	58.9
6.9245	4.5341	58.93
6.948	4.4015	58.95
6.9926	4.3843	58.97
7.0582	4.3687	58.92
7.1498	4.4158	58.9
7.1858	4.4825	58.89
7.1962	4.5117	58.9
7.1944	4.579	58.88
7.1658	4.6349	58.9
7.1635	4.6565	58.92
7.1506	4.7259	58.92
7.1038	4.787	58.89
7.0869	4.8374	58.88
7.019	4.8419	58.88
6.9617	4.7983	58.9
6.8708	4.7631	58.91
6.8062	4.6935	58.92
6.7391	4.6175	58.91
6.6648	4.4931	58.93
6.6431	4.3349	58.94
6.6133	4.2666	58.98
6.5845	4.1827	58.98
6.5305	4.102	58.93
6.4921	4.0751	58.93
6.4181	3.9396	58.95
6.3641	3.8956	58.98
6.3007	3.8798	58.94
6.2491	3.8352	58.87
6.2482	3.7525	58.85
6.231	3.6857	58.81
6.2409	3.6028	58.84
6.1959	3.4253	58.91
6.1309	3.312	59
6.0676	3.2793	59.03
5.9836	3.2868	58.98
5.9171	3.3101	58.93
5.8943	3.3195	58.91
5.8314	3.2858	58.9
5.8001	3.2774	58.91
5.786	3.1918	58.93
5.8139	3.1905	58.95
5.8314	3.1522	58.94
5.8435	3.2249	58.95
5.9115	3.2245	58.95
5.9497	3.1818	58.95
5.92	3.1281	58.95
5.9187	3.1312	58.96
5.934	3.1262	58.98
5.9278	3.1931	58.95
5.9069	3.2616	58.91
5.9012	3.3186	58.92
5.8722	3.4387	58.91
5.8609	3.5439	58.89
5.8358	3.5647	58.93
5.74	3.5484	58.95
5.7084	3.5627	58.96
5.6676	3.6114	58.99
5.6876	3.6219	59
5.6518	3.6787	59.01
5.6364	3.6598	58.96
5.6729	3.6998	58.93
5.6344	3.693	58.98
5.626	3.7364	59.01
5.6634	3.7963	58.98
5.6224	3.8656	58.88
5.6349	3.9334	58.8
5.6178	3.9096	58.76
5.5978	3.8966	58.83
5.592	3.8352	58.93
5.5177	3.7078	58.99
5.4739	3.6809	59.05
5.4027	3.7738	58.99
5.3666	3.8791	58.93
5.3171	3.8382	58.91
5.2592	3.7157	58.86
5.213	3.5782	58.9
5.1323	3.4445	58.95
5.0954	3.3232	58.98
5.0663	3.3192	58.93
4.9793	3.306	58.91
4.9128	3.35	58.89
4.9198	3.3913	58.9
4.8537	3.4209	58.93
4.814	3.4586	58.94
4.808	3.5652	58.95
4.7521	3.6577	58.96
4.7347	3.6879	58.91
4.6917	3.7573	58.91
4.6911	3.8572	58.92
4.6784	3.8341	58.92
4.6526	3.7453	58.92
4.6586	3.693	58.95
4.7052	3.6617	58.96
4.7308	3.6389	59.01
4.8104	3.6644	59.02
4.8469	3.7626	58.99
4.9148	3.8311	58.94
4.9384	3.8949	58.95
4.904	3.9835	58.95
4.8862	4.0483	58.92
4.8691	4.1371	58.86
4.8971	4.1506	58.84
4.9041	4.2574	58.85
4.9484	4.3282	58.87
4.9792	4.3907	58.91
4.9523	4.4976	58.96
4.9807	4.5501	58.97
5.0146	4.6925	58.97
5.0073	4.8098	58.91
5.0448	4.8629	58.91
5.0385	4.9192	58.89
5.0507	4.9959	58.89
5.0445	4.9862	58.91
5.0095	4.9931	58.92
5.0643	5.0849	58.92
5.0669	5.1643	58.94
5.069	5.1858	58.91
5.0372	5.2572	58.93
5.0024	5.2373	58.94
5.0243	5.261	58.93
5.0362	5.1983	58.94
5.0711	5.1874	58.94
5.0798	5.1451	58.94
5.059	5.1148	58.93
5.0885	5.0024	58.94
5.0601	4.9499	58.93
5.0351	4.8965	58.92
5.035	4.8002	58.88
4.9933	4.728	58.88
4.9891	4.5735	58.88
4.9822	4.4629	58.92
5.021	4.382	58.96
5.0123	4.2971	58.97
4.9417	4.3106	58.99
4.9056	4.3167	58.92
4.8814	4.2563	58.91
4.8279	4.239	58.94
4.6883	4.1402	58.94
4.5265	4.0524	58.89
4.3937	3.956	58.86
4.3266	3.857	58.85
4.2352	3.8248	58.87
4.1419	3.6866	58.88
4.0677	3.5735	58.9
3.9386	3.4108	58.93
3.8117	3.2695	58.93
3.6813	3.2138	58.91
3.5273	3.1445	58.87
3.4255	3.0606	58.87
3.264	2.9383	58.87
3.1102	2.7997	58.89
2.998	2.5981	58.92
2.9421	2.5131	58.94
2.9045	2.4096	58.94
2.8968	2.3796	58.92
2.8477	2.343	58.89
2.8559	2.3118	58.9
2.8318	2.2746	58.88
2.8187	2.1431	58.89
2.7786	2.0878	58.93
2.749	2.0033	58.93
2.754	1.9576	58.92
2.7209	1.8621	58.91
2.7178	1.8206	58.89
2.6806	1.7405	58.88
2.6902	1.6178	58.87
2.7055	1.5509	58.91
2.7143	1.389	58.91
2.7372	1.2678	58.97
2.7232	1.2903	58.99
2.7707	1.2096	58.98
2.8154	1.2721	58.94
2.805	1.3546	58.89
2.8468	1.3037	58.91
2.8151	1.2797	58.94
2.8124	1.3384	58.91
2.7339	1.3172	58.87
2.7394	1.3835	58.84
2.7834	1.3764	58.82
2.881	1.3639	58.83
2.8328	1.2978	58.85
2.8621	1.2449	58.94
2.8427	1.209	58.99
2.8353	1.2751	58.96
2.8598	1.3231	58.9
2.8883	1.3284	58.85
2.8994	1.3351	58.88
2.8441	1.2583	58.88
2.8384	1.2383	58.91
2.8381	1.1726	58.92
2.8211	1.2768	58.91
2.803	1.3534	58.92
2.8003	1.3968	58.89
2.7916	1.3543	58.9
2.787	1.2924	58.91
2.7766	1.276	58.95
2.7604	1.2457	58.93
2.7697	1.1421	58.93
2.7236	1.0965	58.92
2.7748	1.1347	58.91
2.7622	1.2043	58.91
2.7624	1.1967	58.9
2.7239	1.2855	58.9
2.7329	1.3397	58.89
2.7143	1.4276	58.91
2.7136	1.5352	58.91
2.6961	1.5658	58.92
2.6823	1.6114	58.94
2.6899	1.6223	58.95
2.6964	1.6825	58.99
2.7402	1.7602	58.96
2.7331	1.8115	58.92
2.7745	1.8257	58.95
2.7697	1.7946	58.96
2.6869	1.8469	58.91
2.6688	1.8649	58.85
2.6996	1.8346	58.84
2.6835	1.7736	58.82
2.7583	1.7871	58.86
2.748	1.7435	58.89
2.779	1.7064	58.95
2.743	1.7206	58.98
2.7395	1.8329	58.96
2.7249	1.912	58.91
2.7476	1.8821	58.89
2.7403	1.9024	58.87
2.6884	1.9021	58.88
2.6807	1.8339	58.95
2.6894	1.8957	58.94
2.7064	1.9303	58.94
2.7118	1.9929	58.91
2.7383	2.1093	58.89
2.7463	2.1899	58.89
2.7032	2.2669	58.9
2.7278	2.3276	58.91
2.7349	2.3688	58.93
2.7554	2.4491	58.94
2.7769	2.4992	58.93
2.7695	2.5351	58.91
2.7648	2.5926	58.91
2.7801	2.5677	58.94
2.8061	2.4985	58.94
2.8274	2.4946	58.94
2.8381	2.4	58.91
2.8187	2.3555	58.88
2.8342	2.2691	58.91
2.8496	2.229	58.94
2.8696	2.1469	58.97
2.8763	2.1531	59
2.9477	2.1477	58.94
2.9801	2.1303	58.9
2.9686	2.1049	58.95
2.9899	2.0276	58.96
2.9453	1.991	58.92
2.9601	1.9346	58.89
3.0052	1.8666	58.85
3.0466	1.8453	58.8
3.074	1.8396	58.84
3.1128	1.7558	58.91
3.1263	1.6455	58.98
3.0947	1.6638	59.01
3.076	1.6771	58.96
3.016	1.7417	58.89
3.0296	1.6804	58.88
2.9862	1.6454	58.9
2.9383	1.591	58.92
2.9696	1.5583	58.97
2.9584	1.4784	58.95
2.9631	1.5596	58.94
2.9236	1.5	58.89
2.94	1.4725	58.9
2.8881	1.3876	58.92
2.9126	1.3406	58.94
2.8944	1.2707	58.97
2.8731	1.1745	58.98
2.8876	1.1214	58.95
2.8852	1.0723	58.92
2.8939	1.03	58.92
2.9024	0.9759	58.93
2.9366	0.8949	58.93
2.9115	0.7258	58.93
2.8763	0.5716	58.96
2.8818	0.4411	58.95
2.8507	0.3062	58.98
2.8683	0.2448	58.98
2.8468	0.2602	58.98
2.8864	0.2949	58.95
2.8741	0.2874	58.95
2.8464	0.1409	59
2.7711	0.0917	58.98
2.7367	0.0812	58.91
2.6896	-0.0102	58.84
2.6867	-0.0446	58.82
2.639	-0.0753	58.84
2.5937	-0.0793	58.89
2.5566	-0.1065	58.95
2.5078	-0.0566	58.99
2.4657	0.0707	58.97
2.3832	0.2065	58.9
2.3503	0.2341	58.88
2.3078	0.2343	58.88
2.2822	0.2499	58.88
2.2714	0.2531	58.93
2.2877	0.3221	58.93
2.2538	0.3993	58.93
2.2967	0.5109	58.91
2.2799	0.5573	58.9
2.3206	0.5987	58.94
2.2942	0.714	58.94
2.3107	0.8138	58.95
2.318	0.9055	58.96
2.3234	0.9601	58.94
2.3277	1.0795	58.92
2.3758	1.0877	58.9
2.3794	1.1297	58.91
2.4262	1.1371	58.91
2.4387	1.1677	58.91
2.4832	1.2894	58.95
2.517	1.424	58.94
2.5848	1.4773	58.94
2.638	1.5603	58.97
2.6829	1.6589	59
2.7238	1.6836	58.95
2.781	1.7618	58.91
2.8478	1.7219	58.94
2.8417	1.7014	58.97
2.8089	1.687	58.95
2.7566	1.6393	58.9
2.7157	1.6137	58.87
2.7463	1.5716	58.86
2.7674	1.5019	58.87
2.8173	1.4275	58.89
2.8501	1.3032	58.92
2.8311	1.2521	58.96
2.8279	1.2026	58.95
2.8257	1.2307	58.91
2.8264	1.1925	58.9
2.8144	1.166	58.89
2.8229	1.0465	58.9
2.7752	0.9615	58.92
2.7893	0.937	58.97
2.7558	0.9913	58.96
2.7444	1.0807	58.93
2.7365	1.1119	58.91
2.7376	1.0893	58.9
2.7291	1.02	58.9
2.6524	0.9819	58.91
2.6336	0.9002	58.94
2.5917	0.8044	58.94
2.5621	0.7354	58.94
2.5076	0.7323	58.93
2.5343	0.7172	58.91
2.5051	0.7562	58.89
2.5306	0.702	58.9
2.5383	0.6631	58.91
2.4788	0.5749	58.92
2.5743	0.5734	58.97
2.5229	0.4889	58.98
2.5192	0.4892	58.97
2.5001	0.4824	58.93
2.459	0.3406	58.91
2.3986	0.1906	58.94
2.3747	0.0449	58.92
2.3046	-0.0543	58.88
2.2939	-0.1694	58.85
2.3154	-0.2042	58.85
2.3376	-0.2543	58.83
2.3061	-0.3006	58.87
2.2913	-0.3661	58.92
2.2556	-0.366	58.95
2.2765	-0.32	58.96
2.3044	-0.3738	58.91
2.2532	-0.3428	58.91
2.2543	-0.4081	58.89
2.237	-0.4965	58.91
2.2232	-0.5464	58.93
2.2315	-0.6311	58.95
2.2115	-0.604	58.92
2.2119	-0.6002	58.91
2.1734	-0.6	58.91
2.2115	-0.5848	58.91
2.194	-0.577	58.92
2.2244	-0.5849	58.91
2.2109	-0.5848	58.93
2.2196	-0.5695	58.92
2.237	-0.585	58.91
2.2534	-0.5466	58.92
2.325	-0.5817	58.94
2.2992	-0.6277	58.95
2.3509	-0.6857	58.94
2.3777	-0.7781	58.92
2.3573	-0.9549	58.92
2.3935	-1.0356	58.97
2.4256	-1.1199	59.02
2.443	-1.1162	59.01
2.4799	-1.1131	58.95
2.4507	-1.0208	58.93
2.4963	-1.0363	58.96
2.4822	-1.0399	58.98
2.4416	-0.9592	58.94
2.4344	-0.9132	58.91
2.4744	-0.8713	58.87
2.5431	-0.7909	58.85
2.5767	-0.7603	58.86
2.6036	-0.7873	58.92
2.5968	-0.8485	58.97
2.5995	-0.8062	59
2.5791	-0.7408	58.98
2.5524	-0.687	58.91
2.5364	-0.76	58.9
2.5066	-0.7713	58.9
2.5067	-0.8521	58.9
2.4612	-0.8785	58.96
2.4356	-0.9013	58.97
2.4043	-0.8626	59
2.4238	-0.8783	58.95
2.3988	-0.8167	58.93
2.4075	-0.7668	58.92
2.3897	-0.7551	58.94
2.422	-0.7552	58.97
2.4044	-0.7167	58.98
2.3994	-0.6552	58.99
2.3797	-0.6358	58.96
2.3512	-0.5434	58.92
2.386	-0.4705	58.9
2.3853	-0.4859	58.92
2.3503	-0.4819	58.94
2.3232	-0.4587	58.97
2.2967	-0.4586	58.99
2.2961	-0.4049	59
2.3518	-0.2438	58.97
2.3529	-0.0628	58.94
2.305	0.0642	58.95
2.2822	0.0986	58.98
2.3279	0.1211	59
2.2874	0.2527	58.95
2.333	0.3227	58.88
2.3431	0.4466	58.83
2.4269	0.5303	58.86
2.5548	0.788	59
2.6094	0.8028	59.01
2.5577	0.8374	59.02
2.562	0.9527	59.01
2.5284	1.0517	58.91
2.5158	1.1406	58.9
2.4994	1.1179	58.89
2.4468	1.1289	58.92
2.3719	1.1278	58.97
2.3365	1.1618	59
2.3205	1.2858	58.97
2.2842	1.3876	58.92
2.2446	1.5065	58.94
2.2061	1.5181	58.94
2.1536	1.5982	58.97
2.0886	1.6631	58.99
2.0504	1.6557	58.99
1.9577	1.711	58.96
1.9502	1.7158	58.94
1.9168	1.7398	58.92
1.9074	1.739	58.94
1.9287	1.7312	58.94
1.9276	1.6761	58.98
1.9331	1.5847	58.95
1.8695	1.512	58.96
1.8827	1.4004	58.96
1.844	1.3232	58.98
1.8176	1.2032	59.01
1.8253	1.1717	59.03
1.8093	1.1842	59.01
1.8014	1.1307	59
1.7834	1.08	59.03
1.7253	1.1006	58.99
1.6259	1.115	58.92
1.551	1.113	58.87
1.5626	1.1235	58.9
1.5671	1.1778	58.89
1.6255	1.1956	58.92
1.6278	1.2055	58.97
1.5721	1.2055	58.98
1.5933	1.2709	58.98
1.5715	1.4247	58.98
1.5767	1.4719	58.95
1.577	1.48	58.93
1.5686	1.5072	58.93
1.5936	1.464	58.95
1.5626	1.4128	58.99
1.5965	1.347	59
1.5765	1.3059	58.97
1.5219	1.2875	58.95
1.5266	1.2417	58.94
1.5	1.2061	58.98
1.4796	1.1337	58.96
1.4795	1.0642	58.97
1.4414	0.9914	58.98
1.4241	0.9835	58.99
1.4075	0.9762	58.98
1.3573	0.9773	58.95
1.3313	0.9693	58.97
1.3236	0.9237	58.95
1.2894	0.9006	58.96
1.3151	0.8582	58.96
1.3028	0.77	58.95
1.2474	0.6932	58.97
1.2852	0.5693	59
1.2811	0.4693	59.01
1.2856	0.4232	59.01
1.2907	0.4391	58.98
1.2657	0.3664	58.97
1.24	0.2664	58.99
1.2194	0.1937	58.98
1.1402	0.1063	58.93
1.1794	0.0178	58.91
1.2612	-0.0594	58.89
1.27	-0.1557	58.89
1.2867	-0.2752	58.92
1.2939	-0.4024	58.98
1.2678	-0.4752	59.01
1.2387	-0.5096	59
1.2354	-0.4826	58.96
1.2541	-0.4557	58.9
1.2451	-0.5326	58.93
1.2368	-0.6056	58.93
1.2317	-0.6478	58.96
1.2904	-0.7288	59
1.2687	-0.6941	59.01
1.2871	-0.702	58.96
1.2457	-0.7326	58.93
1.2714	-0.7443	58.93
1.2501	-0.8594	58.94
1.2119	-1.0051	58.96
1.1314	-1.1467	58.97
1.1194	-1.3157	58.97
1.0646	-1.4422	58.97
1.0315	-1.5729	58.96
0.9944	-1.7	58.93
0.9993	-1.8576	58.93
0.9906	-1.9685	58.95
0.962	-2.1801	58.94
0.9793	-2.303	58.95
0.9284	-2.3525	58.95
0.9414	-2.4293	58.96
0.8951	-2.4412	58.94
0.8831	-2.488	58.91
0.8152	-2.5949	58.92
0.7849	-2.6436	58.96
0.7499	-2.657	59.01
0.6823	-2.6382	58.98
0.619	-2.5776	58.95
0.5804	-2.5806	58.96
0.4528	-2.5949	58.97
0.3297	-2.602	58.97
0.1601	-2.5683	58.91
-0.0183	-2.5648	58.86
-0.1716	-2.5034	58.83
-0.2737	-2.534	58.82
-0.3037	-2.5543	58.89
-0.3931	-2.5967	58.99
-0.453	-2.5135	59.06
-0.5173	-2.3564	59.03
-0.5818	-2.1776	58.96
-0.5909	-2.0486	58.89
-0.5827	-1.9836	58.87
-0.6212	-1.9329	58.89
-0.6639	-1.8701	58.93
-0.681	-1.8039	58.97
-0.7027	-1.7001	58.97
-0.6398	-1.5089	58.93
-0.4796	-1.1484	58.94
-0.5139	-1.0837	58.84
-0.5267	-1.095	58.86
-0.5477	-1.1286	58.96
-0.5684	-1.2583	59.03
-0.6316	-1.3926	59.01
-0.5851	-1.3474	58.96
-0.5808	-1.3911	58.86
-0.5849	-1.4453	58.83
-0.6315	-1.4985	58.86
-0.6862	-1.6284	58.9
-0.7324	-1.7543	58.94
-0.8171	-1.8149	58.96
-0.864	-1.7839	58.95
-0.9069	-1.7848	58.9
-0.9199	-1.801	58.85
-0.9664	-1.8735	58.87
-1.0123	-2.0536	58.89
-1.0411	-2.2178	58.93
-1.0701	-2.332	58.96
-1.0608	-2.4813	58.98
-1.0224	-2.5433	58.97
-1.0138	-2.6876	58.92
-1.03	-2.8404	58.94
-1.0672	-3.0546	58.96
-1.1519	-3.1659	58.95
-1.1992	-3.2222	58.89
-1.2809	-3.2284	58.83
-1.2774	-3.2465	58.77
-1.2811	-3.3227	58.79
-1.2751	-3.4534	58.87
-1.2308	-3.4782	59
-1.1879	-3.4768	59.03
-1.1592	-3.3329	59
-1.1649	-3.1826	58.92
-1.119	-3.1786	58.84
-1.0677	-3.1899	58.86
-1.0675	-3.2125	58.87
-1.02	-3.2211	58.94
-0.9645	-3.2085	58.97
-0.9396	-3.0823	58.96
-0.9405	-2.9971	58.88
-0.8686	-2.9062	58.86
-0.8091	-2.8836	58.85
-0.792	-2.8476	58.89
-0.7749	-2.8388	58.92
-0.7578	-2.8104	58.97
-0.6602	-2.7653	58.95
-0.6564	-2.6863	58.91
-0.593	-2.6069	58.88
-0.5208	-2.5647	58.89
-0.4399	-2.557	58.9
-0.3761	-2.5684	58.92
-0.3293	-2.557	58.92
-0.2744	-2.461	58.93
-0.2447	-2.4161	58.9
-0.1465	-2.4409	58.86
-0.087	-2.4635	58.89
-0.0529	-2.5014	58.91
0.062	-2.5782	58.94
0.1634	-2.5311	58.99
0.2863	-2.4512	58.99
0.3751	-2.2489	58.96
0.4682	-2.077	58.94
0.5397	-1.8966	58.95
0.5403	-1.7595	58.89
0.5609	-1.5328	58.87
0.65	-1.3451	58.85
0.7603	-1.1265	58.83
0.8576	-0.9576	58.83
0.933	-0.8001	58.86
1.0335	-0.7197	58.91
1.1173	-0.6049	58.94
1.1756	-0.4477	58.96
1.2394	-0.2942	58.94
1.3168	-0.1329	58.89
1.347	-0.0443	58.87
1.3935	0.0555	58.87
1.4569	0.1282	58.87
1.5192	0.1426	58.92
1.5989	0.1763	58.94
1.6278	0.4107	58.94
1.7082	0.5949	58.93
1.8051	0.825	58.93
1.898	0.982	58.93
1.9011	1.1585	58.95
1.9606	1.2815	58.94
2.0877	1.3999	58.93
2.1682	1.5148	58.93
2.2448	1.6069	58.92
2.339	1.7264	58.9
2.4526	1.8096	58.92
2.5409	1.8892	58.93
2.63	1.9232	58.94
2.737	2.0117	58.92
2.8255	1.9714	58.86
2.875	1.881	58.9
2.9199	1.8755	58.93
3.0066	1.8076	58.98
3.1276	1.8246	59.01
3.1505	1.7986	58.99
3.1871	1.8656	58.94
3.2351	1.8546	58.92
3.2908	1.7581	58.92
3.3125	1.6464	58.92
3.2842	1.5935	58.9
3.2979	1.5168	58.89
3.3168	1.4521	58.87
3.3223	1.3717	58.86
3.3419	1.3168	58.88
3.3387	1.2651	58.94
3.324	1.2488	58.97
3.26	1.2491	58.97
3.251	1.2703	58.91
3.2109	1.2641	58.87
3.177	1.2181	58.87
3.1288	1.1561	58.9
3.0306	1.0332	58.91
2.9777	0.921	58.95
2.9266	0.8134	58.96
2.8982	0.7988	58.94
2.9086	0.7725	58.91
2.8671	0.7154	58.89
2.8784	0.6108	58.92
2.8449	0.461	58.92
2.8198	0.3573	58.93
2.8069	0.2727	58.93
2.8037	0.1922	58.92
2.7664	0.0348	58.91
2.7367	-0.092	58.92
2.7121	-0.3265	58.92
2.7423	-0.5266	58.93
2.7329	-0.7226	58.96
2.7304	-0.9302	58.94
2.6769	-1.0685	58.92
2.6488	-1.3146	58.91
2.6112	-1.5143	58.91
2.6515	-1.6214	58.96
2.7002	-1.7145	58.93
2.7499	-1.745	58.96
2.7817	-1.7652	58.92
2.7918	-1.8349	58.9
2.8165	-1.9231	58.92
2.8202	-2.0956	58.94
2.7573	-2.1494	58.93
2.6722	-2.2623	58.86
2.6548	-2.3873	58.8
2.7411	-2.5154	58.79
2.7306	-2.568	58.83
2.745	-2.601	58.88
2.6742	-2.6871	58.93
2.6681	-2.6935	58.97
2.6395	-2.6826	58.94
2.6245	-2.6953	58.91
2.5929	-2.7544	58.87
2.5002	-2.8274	58.85
2.4201	-2.9351	58.84
2.398	-3.1069	58.87
2.3746	-3.2811	58.93
2.3923	-3.3509	58.92
2.3975	-3.417	58.91
2.3806	-3.4668	58.91
2.3551	-3.4475	58.91
2.3468	-3.3787	58.9
2.3142	-3.3607	58.87
2.2996	-3.4278	58.91
2.2903	-3.45	58.93
2.252	-3.442	58.93
2.2742	-3.401	58.91
2.3474	-3.2987	58.88
2.356	-3.2567	58.87
2.3698	-3.2655	58.85
2.356	-3.2567	58.87
2.3714	-3.3243	58.91
2.3955	-3.3767	58.95
2.4219	-3.3892	58.93
2.4704	-3.5061	58.91
2.5124	-3.5672	58.92
2.5716	-3.659	58.94
2.5789	-3.6426	58.96
2.6081	-3.6805	58.97
2.6068	-3.8093	59.01
2.5785	-3.8565	58.98
2.5181	-3.9478	58.92
2.463	-3.9601	58.84
2.4624	-3.9297	58.76
2.4457	-3.98	58.76
2.4775	-4.0082	58.81
2.4379	-4.0131	58.92
2.4472	-3.9977	58.98
2.387	-3.8741	58.99
2.3298	-3.6659	58.92
2.2738	-3.5122	58.83
2.2351	-3.4656	58.84
2.1874	-3.3954	58.85
2.125	-3.4074	58.91
2.1574	-3.4633	58.95
2.1622	-3.4945	58.94
2.1798	-3.3536	58.92
2.2199	-3.302	58.88
2.2245	-3.2372	58.86
2.2277	-3.1941	58.88
2.2264	-3.1928	58.91
2.2265	-3.2236	58.91
2.1762	-3.27	58.9
2.1504	-3.2312	58.9
2.1712	-3.1581	58.9
2.1668	-3.0698	58.9
2.1557	-3.0751	58.86
2.1669	-3.1159	58.9
2.1711	-3.2538	58.91
2.132	-3.2948	58.94
2.1284	-3.2993	58.92
2.0703	-3.3043	58.89
2.082	-3.3224	58.92
2.0769	-3.2908	58.93
2.0639	-3.2407	58.93
2.0533	-3.1238	58.97
2.0359	-3.1155	58.98
2.014	-3.088	58.99
1.9482	-2.9864	58.93
1.8445	-2.8735	58.85
1.8251	-2.8521	58.8
1.8215	-2.7952	58.78
1.8595	-2.7412	58.78
1.8777	-2.6925	58.85
1.9046	-2.6672	58.92
1.9119	-2.5551	58.94
1.9362	-2.3205	58.95
1.8831	-2.1837	58.88
1.8451	-2.0608	58.86
1.8667	-1.942	58.84
1.8096	-1.8216	58.87
1.8428	-1.7138	58.88
1.8578	-1.5633	58.92
1.8748	-1.3829	58.9
1.8835	-1.2177	58.88
1.9668	-1.0948	58.91
1.962	-1.0101	58.92
1.9834	-0.9719	58.91
1.9886	-0.9067	58.88
1.9673	-0.8604	58.88
1.9793	-0.8257	58.89
2.0213	-0.7875	58.9
1.9996	-0.8258	58.92
2.0631	-0.7992	58.92
2.1011	-0.7341	58.92
2.1025	-0.7265	58.89
2.107	-0.6996	58.88
2.1033	-0.765	58.87
2.1243	-0.8498	58.89
2.1679	-0.9534	58.97
2.2479	-0.9884	58.99
2.2961	-0.866	58.95
2.3838	-0.836	58.89
2.405	-0.8284	58.89
2.4341	-0.7862	58.9
2.4219	-0.7477	58.89
2.397	-0.7322	58.87
2.4659	-0.7481	58.86
2.5397	-0.8102	58.84
2.6038	-0.776	58.83
2.6199	-0.8068	58.85
2.6084	-0.8566	58.91
2.568	-0.7908	58.95
2.5831	-0.7949	58.9
2.5081	-0.6983	58.86
2.5135	-0.7215	58.84
2.4919	-0.8329	58.86
2.4237	-0.921	58.87
2.38	-1.0168	58.9
2.3362	-1.1008	58.93
2.2601	-1.1427	58.92
2.2196	-1.1544	58.88
2.1374	-1.0383	58.9
2.0819	-0.9649	58.9
2.0257	-0.8991	58.91
1.9443	-0.8677	58.92
1.9407	-0.8562	58.9
1.8345	-0.8325	58.9
1.8595	-0.7749	58.9
1.8124	-0.7246	58.91
1.7882	-0.7476	58.87
1.7877	-0.7822	58.89
1.7592	-0.8514	58.86
1.7594	-0.9092	58.86
1.6914	-1.0165	58.87
1.6613	-1.1585	58.9
1.6434	-1.2849	58.93
1.638	-1.3996	58.98
1.6041	-1.4109	58.98
1.6096	-1.4037	58.94
1.5715	-1.3959	58.94
1.5294	-1.4572	58.93
1.4579	-1.4802	58.91
1.404	-1.5612	58.87
1.304	-1.677	58.82
1.3382	-1.7503	58.82
1.2919	-1.8503	58.82
1.2871	-1.9075	58.84
1.24	-2.003	58.86
1.1923	-2.0595	58.9
1.1493	-2.0818	58.92
1.1022	-2.0008	58.92
1.1285	-1.9978	58.89
1.1548	-2.0446	58.87
1.0872	-2.0983	58.86
1.0363	-2.2247	58.87
0.993	-2.3539	58.92
0.9763	-2.446	58.92
0.943	-2.4697	58.9
0.8794	-2.4888	58.89
0.8804	-2.5782	58.86
0.859	-2.6239	58.87
0.8337	-2.689	58.88
0.8028	-2.691	58.92
0.7687	-2.6638	58.93
0.7346	-2.5605	58.9
0.7472	-2.48	58.9
0.7266	-2.4044	58.85
0.7261	-2.3654	58.87
0.7006	-2.3806	58.87
0.7471	-2.3879	58.89
0.7515	-2.3959	58.88
0.7687	-2.4805	58.89
0.7646	-2.5265	58.89
0.8028	-2.5992	58.91
0.8232	-2.6172	58.95
0.8229	-2.6626	58.97
0.8406	-2.6637	58.94
0.867	-2.5811	58.89
0.8751	-2.5996	58.91
0.8541	-2.7107	58.92
0.7864	-2.7683	58.91
0.7364	-2.8156	58.87
0.7368	-2.9082	58.87
0.7551	-2.9527	58.82
0.8029	-3.0234	58.79
0.8147	-3.1021	58.84
0.8007	-3.1798	58.91
0.8127	-3.2355	58.96
0.7784	-3.1661	58.96
0.7364	-3.0867	58.92
0.7023	-3.0331	58.91
0.7024	-2.9188	58.89
0.6854	-2.8461	58.87
0.6893	-2.8417	58.89
0.7272	-2.7838	58.9
0.7144	-2.7112	58.88
0.7696	-2.5621	58.86
0.7558	-2.4152	58.88
0.8104	-2.2576	58.89
0.7929	-2.1266	58.89
0.7794	-2.0722	58.91
0.7784	-1.9982	58.94
0.8074	-1.8866	58.96
0.8494	-1.8022	58.96
0.8456	-1.7297	58.93
0.8977	-1.7462	58.89
0.9489	-1.6623	58.87
0.9961	-1.6283	58.85
1.0216	-1.6937	58.86
1.0001	-1.774	58.88
0.9993	-1.8538	58.93
0.9857	-1.8569	58.96
0.9809	-1.8334	58.98
0.9899	-1.8147	58.96
0.9741	-1.7888	58.9
0.9744	-1.8043	58.9
0.9481	-1.8266	58.93
0.9042	-1.8519	58.99
0.8626	-1.8639	58.95
0.7794	-1.8614	58.87
0.8147	-1.8206	58.81
0.8065	-1.7671	58.78
0.8232	-1.7976	58.8
0.7574	-1.7916	58.89
0.7649	-1.8596	58.95
0.7677	-1.7739	59
0.7473	-1.6904	58.95
0.7014	-1.6295	58.89
0.7267	-1.595	58.9
0.7053	-1.6178	58.91
0.6502	-1.7019	58.91
0.633	-1.7897	58.94
0.5608	-1.8047	58.94
0.5314	-1.7858	58.91
0.5056	-1.6935	58.9
0.4502	-1.6547	58.9
0.3856	-1.485	58.9
0.3296	-1.369	58.92
0.286	-1.2338	58.96
0.2217	-1.0643	58.95
0.1788	-0.8874	58.92
0.1313	-0.7256	58.93
0.0802	-0.6137	58.89
0.0458	-0.5404	58.89
0.0498	-0.475	58.89
0.0492	-0.4328	58.93
0.0279	-0.4404	58.94
0.0322	-0.4481	58.94
0.0364	-0.502	58.97
0.0831	-0.4523	58.95
0.1171	-0.4102	58.94
0.2019	-0.3492	58.94
0.1934	-0.3877	58.96
0.2151	-0.3723	58.91
0.2282	-0.3799	58.88
0.2245	-0.4106	58.85
0.2887	-0.4649	58.85
0.3316	-0.4959	58.83
0.3056	-0.5459	58.88
0.3779	-0.6118	58.91
0.4114	-0.6581	58.95
0.4584	-0.6853	58.94
0.4807	-0.7778	58.9
0.4772	-0.8818	58.88
0.5326	-0.9359	58.89
0.5836	-0.9285	58.89
0.5963	-1.0054	58.91
0.655	-0.9709	58.95
0.6594	-0.852	58.92
0.698	-0.76	58.89
0.7443	-0.6333	58.89
0.7649	-0.5219	58.9
0.7558	-0.4603	58.91
0.7382	-0.3679	58.92
0.7592	-0.3219	58.93
0.7548	-0.2103	58.91
0.7462	-0.1525	58.91
0.7031	-0.1101	58.93
0.7164	-0.0945	58.9
0.7335	-0.1254	58.9
0.7381	-0.2062	58.9
0.7431	-0.3216	58.88
0.7852	-0.3797	58.92
0.8271	-0.4724	58.96
0.8434	-0.5033	59
0.8608	-0.511	58.98
0.8913	-0.3766	58.93
0.9044	-0.3381	58.91
0.8697	-0.2957	58.93
0.8664	-0.3147	58.89
0.7814	-0.3142	58.88
0.7902	-0.2718	58.86
0.7905	-0.2871	58.85
0.7945	-0.2294	58.86
0.8245	-0.2604	58.85
0.8282	-0.2413	58.87
0.8396	-0.2109	58.93
0.8133	-0.1186	58.95
0.8263	-0.0069	58.92
0.7505	0.0557	58.87
0.7505	0.1019	58.86
0.742	0.1059	58.86
0.7582	0.113	58.9
0.7486	0.0855	58.95
0.8119	0.1195	58.97
0.8555	0.1776	58.91
0.8477	0.1896	58.88
0.8902	0.1855	58.88
0.8728	0.1353	58.9
0.898	0.1234	58.92
0.8802	0.0807	58.96
0.8551	0.0541	58.95
0.8176	0.0123	58.92
0.8178	0.0317	58.91
0.7836	0.0974	58.9
0.7458	0.1172	58.88
0.746	0.0864	58.87
0.7122	0.0289	58.87
0.6821	-0.0597	58.9
0.6734	-0.1984	58.94
0.6432	-0.2945	58.98
0.6178	-0.3328	58.99
0.6404	-0.3634	58.92
0.6362	-0.3672	58.92
0.641	-0.5173	58.92
0.5642	-0.5553	58.94
0.4886	-0.6202	58.9
0.4128	-0.6312	58.85
0.4002	-0.6158	58.83
0.4051	-0.6197	58.8
0.3621	-0.6078	58.82
0.3229	-0.6268	58.88
0.2754	-0.6649	58.95
0.2878	-0.6726	58.97
0.2331	-0.657	58.93
0.2086	-0.7262	58.86
0.1454	-0.8644	58.86
0.1204	-0.9721	58.84
0.0269	-1.1291	58.88
0.0099	-1.2667	58.95
0.0097	-1.3239	58.99
-0.0112	-1.3241	58.96
-0.0494	-1.305	58.93
-0.0874	-1.3205	58.9
-0.0915	-1.3246	58.88
-0.0956	-1.3478	58.87
-0.1126	-1.3705	58.89
-0.0871	-1.4166	58.91
-0.1165	-1.5124	58.92
-0.0951	-1.5357	58.91
-0.1119	-1.5971	58.91
-0.1244	-1.651	58.91
-0.124	-1.7282	58.9
-0.1191	-1.8709	58.88
-0.1445	-1.9696	58.93
-0.1442	-2.0427	58.93
-0.1444	-2.076	58.98
-0.0933	-2.0767	58.97
-0.0931	-2.07	58.93
-0.0631	-2.071	58.9
0.009	-2.0744	58.93
0.0008	-2.17	58.95
-0.0245	-2.1896	58.93
-0.0325	-2.2218	58.87
-0.0235	-2.2655	58.83
0.0411	-2.3136	58.78
0.0458	-2.4024	58.78
0.092	-2.4386	58.86
0.0914	-2.5317	58.95
0.163	-2.5224	59.02
0.1633	-2.4474	58.96
0.1813	-2.4045	58.86
0.2452	-2.424	58.87
0.2281	-2.4542	58.88
0.2576	-2.4612	58.91
0.2187	-2.5507	58.98
0.2785	-2.5556	58.96
0.3083	-2.4646	58.93
0.3213	-2.3547	58.88
0.3254	-2.2819	58.87
0.3256	-2.2593	58.85
0.3462	-2.2314	58.89
0.3499	-2.2647	58.94
0.3578	-2.1835	58.96
0.3577	-2.126	58.95
0.3321	-2.0456	58.94
0.3533	-1.9615	58.92
0.3706	-1.9353	58.89
0.4007	-1.9589	58.88
0.3588	-2.0172	58.84
0.3758	-2.0936	58.87
0.4009	-2.1617	58.92
0.4258	-2.2334	58.98
0.4888	-2.2364	59.02
0.5523	-2.1372	59.01
0.5563	-1.9727	58.99
0.5867	-1.9087	58.94
0.5916	-1.8176	58.88
0.5832	-1.718	58.86
0.5623	-1.6569	58.82
0.5875	-1.6145	58.83
0.6676	-1.5529	58.86
0.6968	-1.4644	58.87
0.7217	-1.4257	58.9
0.7553	-1.3259	58.9
0.7377	-1.2525	58.91
0.7629	-1.0836	58.9
0.7713	-0.9414	58.88
0.7579	-0.8604	58.89
0.7619	-0.8142	58.89
0.7534	-0.8526	58.9
0.7453	-0.9334	58.9
0.7542	-1.0719	58.9
0.7196	-1.0638	58.93
0.6645	-1.0712	58.92
0.6732	-1.1174	58.92
0.5875	-1.0782	58.95
0.5791	-1.0513	58.93
0.5275	-0.9971	58.95
0.5107	-0.9241	58.92
0.4856	-0.9778	58.91
0.4807	-0.966	58.95
0.447	-0.9813	58.93
0.4555	-0.9852	58.94
0.4728	-1.02	58.92
0.5068	-1.024	58.93
0.4693	-1.0741	58.89
0.4612	-1.1817	58.89
0.4825	-1.2663	58.91
0.4736	-1.3541	58.96
0.4942	-1.3806	59
0.4644	-1.3229	58.99
0.4437	-1.235	58.94
0.4182	-1.1888	58.92
0.4307	-1.2079	58.94
0.3928	-1.2578	58.94
0.3208	-1.2652	58.92
0.2915	-1.2424	58.87
0.3216	-1.2889	58.86
0.3643	-1.366	58.88
0.4199	-1.4088	58.87
0.4753	-1.5548	58.9
0.5302	-1.6046	58.94
0.5509	-1.585	58.97
0.5678	-1.52	58.96
0.5721	-1.3744	58.92
0.5425	-1.3245	58.9
0.5937	-1.2558	58.88
0.6105	-1.2366	58.89
0.6556	-1.1899	58.97
0.6727	-1.1671	58.95
0.7024	-1.0751	58.94
0.7153	-0.9869	58.92
0.7448	-0.9486	58.92
0.7967	-0.9338	58.88
0.8043	-0.9144	58.92
0.7574	-0.941	58.93
0.7611	-0.9523	58.96
0.7229	-0.9368	58.95
0.7198	-0.987	58.91
0.7154	-0.9678	58.91
0.7115	-1.0178	58.9
0.6986	-1.0369	58.91
0.6868	-1.1793	58.89
0.6909	-1.3212	58.93
0.683	-1.5133	58.94
0.7005	-1.6824	58.95
0.7258	-1.8164	58.98
0.7431	-1.8857	58.98
0.7696	-1.9443	58.94
0.7451	-2.041	58.91
0.7415	-2.2292	58.92
0.7077	-2.4244	58.95
0.6364	-2.4791	58.9
0.5942	-2.4946	58.89
0.6082	-2.5312	58.83
0.6555	-2.5705	58.82
0.6934	-2.5777	58.84
0.6971	-2.6418	58.88
0.671	-2.7895	58.94
0.6748	-2.8345	58.97
0.637	-2.8581	58.95
0.668	-2.9026	58.9
0.6385	-2.9374	58.89
0.6218	-2.9149	58.87
0.5788	-2.9443	58.9
0.5616	-3.0048	58.92
0.5401	-3.0118	58.94
0.5361	-3.0047	58.92
0.5622	-2.9871	58.89
0.5793	-3.0255	58.89
0.5961	-3.0366	58.9
0.5533	-3.0204	58.92
0.5867	-3.0346	58.95
0.4978	-2.9967	58.92
0.5191	-3.0045	58.92
0.5107	-2.9743	58.91
0.4942	-2.9945	58.88
0.5362	-2.9745	58.91
0.4893	-2.9053	58.9
0.545	-2.9295	58.88
0.481	-2.9249	58.89
0.5239	-3.0021	58.89
0.5027	-3.0404	58.89
0.532	-3.1155	58.94
0.5701	-3.1878	58.96
0.6089	-3.2195	58.95
0.6047	-3.1779	58.93
0.6347	-3.1899	58.92
0.6213	-3.2379	58.97
0.6123	-3.2557	59
0.5967	-3.2895	58.93
0.5597	-3.2964	58.85
0.4849	-3.3963	58.77
0.515	-3.4237	58.76
0.5017	-3.5593	58.82
0.4663	-3.6123	58.92
0.465	-3.6271	59
0.4432	-3.5647	59.02
0.4224	-3.4293	58.96
0.3599	-3.3797	58.86
0.3603	-3.3965	58.83
0.3181	-3.519	58.84
0.3219	-3.6653	58.91
0.301	-3.8898	58.95
0.31	-4.009	58.95
0.2766	-4.0419	58.91
0.2648	-4.1746	58.88
0.2946	-4.2012	58.89
0.3245	-4.2701	58.9
0.3663	-4.2706	58.96
0.3534	-4.24	58.95
0.3147	-4.1167	58.95
0.3365	-4.051	58.9
0.2981	-3.9899	58.88
0.3193	-3.9445	58.87
0.3404	-3.9702	58.9
0.3854	-3.8805	58.99
0.4612	-3.7234	58.99
0.4711	-3.7354	58.91
0.5096	-3.7857	58.91
0.5437	-3.8317	58.92
0.5607	-3.8052	58.92
0.6036	-3.7837	58.89
0.6329	-3.7635	58.91
0.6662	-3.7996	58.96
0.6493	-3.8377	58.96
0.6581	-3.7779	58.93
0.6975	-3.7506	58.87
0.6688	-3.7802	58.82
0.7246	-3.8044	58.81
0.7626	-3.8836	58.84
0.8249	-3.9107	58.91
0.8574	-3.907	58.98
0.8911	-3.8267	58.98
0.969	-3.7654	58.91
0.9538	-3.7578	58.84
0.9881	-3.8234	58.84
0.9709	-3.8686	58.86
0.9229	-3.9306	58.91
0.8328	-3.9549	58.95
0.7569	-4.0016	58.93
0.7021	-4.0181	58.91
0.6478	-4.1043	58.87
0.639	-4.1907	58.91
0.5916	-4.2075	58.94
0.5742	-4.2401	58.97
0.5276	-4.248	58.97
0.4428	-4.2748	58.96
0.392	-4.253	58.93
0.35	-4.2474	58.89
0.3208	-4.3102	58.87
0.3125	-4.3904	58.88
0.2491	-4.5094	58.88
0.2234	-4.5684	58.92
0.211	-4.6873	58.92
0.1858	-4.7751	58.93
0.2197	-4.8496	58.96
0.2235	-4.8622	59
0.2111	-4.8601	58.98
0.2201	-4.8595	58.93
0.1986	-4.8168	58.94
0.1521	-4.8294	58.92
0.1182	-4.7627	58.88
0.029	-4.8308	58.89
0.0168	-4.9253	58.86
0.0087	-4.9878	58.84
0.0346	-5.1142	58.85
0.0474	-5.1331	58.86
0.0347	-5.2228	58.89
0.0304	-5.2663	58.93
-0.012	-5.3195	58.93
-0.0121	-5.319	58.94
-0.1394	-5.3505	58.92
-0.1649	-5.4126	58.96
-0.186	-5.4435	58.95
-0.2372	-5.4193	58.96
-0.22	-5.4001	58.92
-0.1903	-5.3567	58.88
-0.1605	-5.317	58.85
-0.1436	-5.2636	58.85
-0.0974	-5.1978	58.91
-0.055	-5.2006	58.92
-0.0257	-5.0925	58.93
-0.03	-5.0885	58.93
-0.0428	-5.0617	58.93
-0.0175	-5.0195	58.93
-0.0049	-4.9812	58.93
-0.1028	-4.9055	58.91
-0.1413	-4.8706	58.91
-0.2306	-4.8671	58.89
-0.2941	-4.9554	58.89
-0.3535	-5.0027	58.92
-0.4215	-5.0388	58.95
-0.4594	-5.1336	58.96
-0.5269	-5.2665	58.98
-0.5733	-5.3395	58.97
-0.6457	-5.3325	58.96
-0.7133	-5.4443	58.95
-0.8406	-5.4847	58.96
-0.8744	-5.563	58.94
-0.93	-5.5861	58.89
-0.9686	-5.6291	58.84
-0.9686	-5.685	58.81
-0.9299	-5.7416	58.83
-0.9421	-5.8199	58.86
-0.9157	-5.9269	58.91
-0.9235	-6.0108	58.96
-0.9193	-6.0025	58.97
-0.9196	-6.0064	58.93
-0.9414	-5.949	58.88
-0.9115	-6.0363	58.85
-0.9196	-6.0557	58.89
-0.894	-6.0792	58.89
-0.8637	-6.1293	58.93
-0.8044	-6.0793	58.94
-0.813	-6.0615	58.92
-0.8091	-6.009	58.9
-0.7707	-6.0373	58.89
-0.7323	-6.068	58.9
-0.6808	-6.1425	58.93
-0.6934	-6.1938	58.91
-0.6507	-6.2117	58.93
-0.6254	-6.1745	58.92
-0.6209	-6.2333	58.9
-0.5572	-6.1983	58.91
-0.4762	-6.2409	58.91
-0.4804	-6.2656	58.94
-0.5272	-6.2509	58.93
inclinaison X	inclinaison Y
