# Supplementary material for: Postural Control Can Be Well Maintained by Healthy, Young Adults in Difficult Visual Task, Even in Sway-Referenced Dynamic Conditions
Source: PLoS One. 2016 Oct 13;11(10):e0164400. doi: 10.1371/journal.pone.0164400 (PMC5063355; doi:10.1371/journal.pone.0164400)
Supplement: S2 File — (ZIP) [file pone.0164400.s002.zip › DATA_FRAMIRAL/S03B_SEARCH_STABLE_I12.xls]

## Sheet: S03_MTT_2015042211
gravite X	gravite Y	Poids
-2.3309	-8.6634	58.89
-2.2834	-8.598	58.92
-2.3187	-8.4896	58.9
-2.3356	-8.3287	58.92
-2.341	-8.2199	58.9
-2.3123	-8.1347	58.87
-2.3214	-8.0001	58.87
-2.3643	-7.9465	58.87
-2.3978	-7.866	58.89
-2.4236	-7.8667	58.89
-2.4562	-7.873	58.93
-2.4634	-7.8993	58.96
-2.5368	-7.9144	58.93
-2.572	-7.9339	58.9
-2.5634	-8.0351	58.89
-2.5154	-8.1289	58.91
-2.4677	-8.2858	58.92
-2.3774	-8.4701	58.92
-2.3077	-8.6942	58.95
-2.2612	-8.7899	58.92
-2.2963	-8.9356	58.87
-2.2825	-9.0877	58.88
-2.2521	-9.3044	58.88
-2.2933	-9.5251	58.89
-2.3344	-9.7292	58.92
-2.3921	-9.9709	58.94
-2.4671	-10.198	58.96
-2.5148	-10.4139	58.91
-2.6233	-10.56	58.84
-2.7016	-10.7357	58.77
-2.7742	-10.9323	58.75
-2.8321	-11.1196	58.78
-2.8247	-11.3371	58.83
-2.7746	-11.5141	58.9
-2.7722	-11.6241	58.95
-2.748	-11.5445	58.92
-2.7365	-11.5233	58.89
-2.7077	-11.528	58.87
-2.6952	-11.5454	58.86
-2.7339	-11.6453	58.84
-2.7573	-11.6973	58.89
-2.8005	-11.8097	58.86
-2.8089	-11.8605	58.86
-2.8469	-11.9328	58.86
-2.9232	-11.9699	58.86
-2.952	-11.9378	58.89
-3.0415	-11.926	58.89
-3.1305	-11.8064	58.91
-3.1652	-11.7225	58.9
-3.2902	-11.6225	58.88
-3.3124	-11.5712	58.86
-3.3684	-11.5031	58.85
-3.4281	-11.6281	58.84
-3.4228	-11.7217	58.86
-3.4846	-11.8192	58.89
-3.5207	-11.8847	58.93
-3.5888	-11.9469	58.92
-3.6576	-11.9101	58.91
-3.7254	-12.01	58.91
-3.7899	-12.0363	58.97
-3.8502	-12.0268	58.96
-3.9978	-12.0826	58.9
-4.0708	-12.1894	58.89
-4.0965	-12.2638	58.88
-4.0911	-12.321	58.82
-4.1364	-12.3528	58.78
-4.1481	-12.3492	58.8
-4.1486	-12.3136	58.86
-4.2187	-12.2748	58.9
-4.2369	-12.2823	58.88
-4.2628	-12.3261	58.87
-4.2407	-12.3681	58.81
-4.2622	-12.4622	58.81
-4.2554	-12.5361	58.84
-4.2057	-12.6171	58.88
-4.1836	-12.5677	58.9
-4.2037	-12.5793	58.91
-4.1888	-12.5104	58.95
-4.1776	-12.3984	58.93
-4.1808	-12.3503	58.89
-4.2011	-12.238	58.91
-4.1889	-12.1385	58.91
-4.1955	-12.0951	58.87
-4.1664	-12.0158	58.87
-4.1251	-12.0083	58.85
-4.1024	-11.934	58.87
-4.085	-11.8548	58.88
-4.0346	-11.8556	58.94
-3.969	-11.7179	58.98
-3.9412	-11.5647	58.96
-3.8848	-11.3842	58.92
-3.8428	-11.25	58.92
-3.7966	-11.1353	58.92
-3.7624	-11.1037	58.92
-3.7596	-11.0384	58.9
-3.7786	-10.9394	58.87
-3.7778	-10.7903	58.82
-3.7415	-10.5785	58.8
-3.6604	-10.4733	58.81
-3.6129	-10.2534	58.84
-3.5629	-10.08	58.91
-3.4907	-9.9019	58.92
-3.4681	-9.7552	58.87
-3.3578	-9.6403	58.88
-3.3483	-9.5205	58.91
-3.2801	-9.3726	58.92
-3.2673	-9.2285	58.93
-3.1918	-9.0649	58.92
-3.1084	-8.8797	58.9
-3.0059	-8.6337	58.94
-2.8967	-8.417	58.92
-2.7785	-8.1091	58.93
-2.6721	-7.9732	58.95
-2.6	-7.791	58.96
-2.5211	-7.5761	58.93
-2.4812	-7.3086	58.89
-2.4318	-7.0999	58.86
-2.4575	-6.8509	58.89
-2.4625	-6.6193	58.89
-2.4075	-6.4219	58.91
-2.4165	-6.2873	58.91
-2.3399	-6.1009	58.93
-2.3106	-5.8729	58.94
-2.3287	-5.6425	58.94
-2.3295	-5.462	58.94
-2.329	-5.3443	58.97
-2.3374	-5.1732	58.99
-2.3871	-4.9821	58.92
-2.4321	-4.7661	58.88
-2.4051	-4.5974	58.81
-2.2914	-4.4846	58.78
-2.1271	-4.4102	58.87
-1.9897	-4.3344	58.93
-1.9042	-4.1978	58.97
-1.8325	-4.091	58.96
-1.745	-3.941	58.91
-1.6649	-3.8582	58.89
-1.5759	-3.7468	58.89
-1.5124	-3.6743	58.89
-1.4061	-3.5118	58.92
-1.3892	-3.4303	58.94
-1.3223	-3.2438	58.9
-1.2596	-3.0802	58.87
-1.2007	-2.9233	58.86
-1.1833	-2.9141	58.9
-1.1361	-2.8585	58.95
-1.0936	-2.8197	58.97
-1.0473	-2.7594	58.94
-1.0051	-2.7063	58.93
-0.9669	-2.7422	58.9
-0.8468	-3.1479	58.79
-0.8245	-3.1365	58.97
-0.7904	-3.1715	58.96
-0.752	-3.223	58.93
-0.7099	-3.1233	58.94
-0.6507	-3.0195	58.94
-0.5999	-2.9497	58.96
-0.5708	-2.7919	58.98
-0.5161	-2.6511	58.95
-0.4997	-2.4931	58.96
-0.462	-2.3621	58.98
-0.4838	-2.2174	58.93
-0.4888	-2.0423	58.86
-0.3915	-1.8588	58.83
-0.3879	-1.6968	58.84
-0.3204	-1.5696	58.87
-0.2785	-1.4155	58.9
-0.2918	-1.3073	58.93
-0.3395	-1.0953	58.96
-0.3489	-0.8724	58.96
-0.3534	-0.7841	58.92
-0.3703	-0.8338	58.95
-0.4466	-0.9064	58.95
-0.578	-1.0018	58.93
-0.7012	-1.0665	58.91
-0.8372	-1.1544	58.88
-0.9266	-1.1577	58.88
-1.0199	-1.2263	58.89
-1.1087	-1.2367	58.94
-1.1938	-1.2478	58.94
-1.2616	-1.305	58.94
-1.3173	-1.2125	58.93
-1.3644	-1.2046	58.92
-1.4115	-1.2046	58.89
-1.4964	-1.1614	58.92
-1.5259	-1.1457	58.94
-1.5215	-1.1456	58.95
-1.5469	-1.1994	58.94
-1.5428	-1.2072	58.93
-1.5766	-1.3032	58.92
-1.6141	-1.3487	58.96
-1.6822	-1.4177	58.94
-1.7076	-1.4984	58.93
-1.7245	-1.5446	58.92
-1.8209	-1.6932	58.96
-1.8892	-1.7817	58.93
-1.9584	-1.8671	58.88
-1.9891	-1.9567	58.83
-1.9672	-2.0567	58.83
-1.9664	-2.1603	58.85
-1.9993	-2.2477	58.88
-2.0483	-2.3494	58.95
-2.1104	-2.4513	58.99
-2.2092	-2.4557	58.96
-2.2448	-2.4341	58.9
-2.2922	-2.4769	58.88
-2.3299	-2.5611	58.89
-2.3967	-2.6751	58.91
-2.4347	-2.7556	58.91
-2.4257	-2.79	58.92
-2.4481	-2.7292	58.9
-2.4531	-2.7455	58.87
-2.4573	-2.7531	58.87
-2.4312	-2.7682	58.89
-2.4267	-2.7756	58.89
-2.4435	-2.8101	58.9
-2.409	-2.7903	58.92
-2.3798	-2.8338	58.89
-2.3667	-2.8219	58.9
-2.372	-2.8347	58.87
-2.2995	-2.866	58.87
-2.3034	-2.9971	58.86
-2.2387	-3.0699	58.88
-2.1781	-3.119	58.91
-2.1809	-3.1788	58.95
-2.1387	-3.1988	58.94
-2.0491	-3.1757	58.95
-2.0142	-3.1938	58.98
-2.0007	-3.2777	59
-1.9681	-3.3037	58.94
-1.9359	-3.3149	58.86
-1.8937	-3.3511	58.84
-1.8521	-3.3766	58.79
-1.8221	-3.3338	58.8
-1.7915	-3.4061	58.83
-1.7466	-3.4905	58.92
-1.7495	-3.5455	58.97
-1.7709	-3.5534	58.96
-1.7625	-3.5538	58.96
-1.7754	-3.6277	58.94
-1.7422	-3.6649	58.89
-1.7259	-3.7213	58.85
-1.7165	-3.8436	58.86
-1.7156	-3.8683	58.91
-1.6945	-3.8263	58.9
-1.7238	-3.8248	58.93
-1.736	-3.8192	58.96
-1.7531	-3.8232	58.95
-1.7962	-3.8245	58.92
-1.8097	-3.8224	58.89
-1.8648	-3.841	58.9
-1.894	-3.8859	58.91
-1.8986	-3.8478	58.91
-1.8942	-3.8398	58.91
-1.9794	-3.855	58.91
-2.0087	-3.8343	58.93
-2.0386	-3.7414	58.94
-2.0805	-3.7554	58.96
-2.1141	-3.793	58.97
-2.0978	-3.7287	58.95
-2.1244	-3.6569	58.93
-2.2217	-3.6205	58.95
-2.2758	-3.595	58.99
-2.2819	-3.4819	58.95
-2.327	-3.3774	58.87
-2.4182	-3.3407	58.83
-2.3815	-3.3006	58.78
-2.3803	-3.3493	58.81
-2.3933	-3.4593	58.92
-2.4157	-3.4892	59.02
-2.5036	-3.4367	59.06
-2.5779	-3.304	59.01
-2.6195	-3.2501	58.93
-2.629	-3.2165	58.9
-2.6388	-3.1678	58.87
-2.6718	-3.2397	58.89
-2.632	-3.3386	58.92
-2.6222	-3.449	58.95
-2.6357	-3.5041	58.92
-2.6111	-3.5828	58.89
-2.5467	-3.567	58.9
-2.6017	-3.4927	58.92
-2.5901	-3.4287	58.89
-2.6023	-3.3776	58.92
-2.6198	-3.3085	58.91
-2.569	-3.2473	58.91
-2.6079	-3.1898	58.9
-2.574	-3.0896	58.91
-2.5868	-3.0897	58.9
-2.6372	-3.0731	58.93
-2.6146	-3.0832	58.96
-2.5585	-3.0825	58.99
-2.4867	-3.0875	58.97
-2.488	-2.9924	58.95
-2.4878	-2.9884	58.95
-2.5052	-2.8961	58.95
-2.5742	-2.8736	58.93
-2.6608	-2.7586	58.9
-2.726	-2.7364	58.86
-2.7783	-2.6947	58.84
-2.7401	-2.6603	58.84
-2.7594	-2.6699	58.89
-2.7369	-2.7307	58.91
-2.8413	-2.7591	58.96
-2.8192	-2.7777	58.98
-2.8339	-2.7601	58.93
-2.8811	-2.822	58.92
-2.9116	-2.9306	58.89
-2.9542	-3.0772	58.87
-3.0036	-3.2568	58.9
-3.0012	-3.3546	58.94
-2.9874	-3.4306	58.96
-2.9957	-3.3995	58.97
-3.0013	-3.3778	58.94
-3.0188	-3.3705	58.93
-3.016	-3.318	58.9
-2.9861	-3.3259	58.9
-3.0228	-3.3239	58.94
-3.0002	-3.3457	58.97
-3.039	-3.2689	58.96
-3.0319	-3.2125	58.93
-3.0291	-3.1985	58.9
-3.0341	-3.2109	58.88
-3.0629	-3.2561	58.9
-3.0405	-3.309	58.92
-3.0301	-3.3573	58.96
-2.9781	-3.4607	58.98
-2.9739	-3.4531	58.98
-2.946	-3.4322	58.93
-2.9633	-3.3976	58.93
-3.0178	-3.4815	58.94
-3.0858	-3.4848	58.94
-3.1969	-3.5117	58.93
-3.2161	-3.5178	58.88
-3.1745	-3.5191	58.86
-3.1103	-3.5888	58.86
-3.1362	-3.6006	58.85
-3.0989	-3.6126	58.92
-3.0928	-3.5912	58.97
-3.0885	-3.5371	58.97
-3.1205	-3.4931	58.92
-3.1254	-3.428	58.92
-3.152	-3.4213	58.89
-3.1693	-3.3867	58.89
-3.1895	-3.4319	58.91
-3.1492	-3.4569	58.95
-3.1366	-3.4418	58.95
-3.1079	-3.4432	58.93
-3.0703	-3.4132	58.91
-3.0879	-3.3287	58.91
-3.0745	-3.332	58.92
-3.0955	-3.3625	58.93
-3.0691	-3.4081	58.94
-3.056	-3.4309	58.95
-3.0312	-3.5014	58.92
-3.0517	-3.5389	58.94
-3.0363	-3.5333	58.9
-3.0058	-3.5828	58.91
-2.9931	-3.6603	58.9
-2.982	-3.7267	58.96
-2.9909	-3.7233	58.95
-2.9961	-3.6433	58.94
-2.9888	-3.6178	58.91
-2.9639	-3.5182	58.9
-2.986	-3.4533	58.89
-2.9473	-3.4145	58.9
-2.9204	-3.3512	58.94
-2.8778	-3.305	58.95
-2.8346	-3.2504	58.97
-2.7913	-3.1611	59
-2.7974	-3.0859	58.96
-2.7221	-2.9989	58.94
-2.6955	-3.0712	58.96
-2.7206	-3.0398	58.97
-2.7985	-3.0523	58.94
-2.8344	-3.0542	58.89
-2.8653	-3.0898	58.86
-2.879	-3.0908	58.84
-2.8608	-3.1786	58.86
-2.858	-3.2103	58.92
-2.8209	-3.2842	58.99
-2.8758	-3.2179	59.01
-2.9028	-3.1036	58.98
-2.948	-3.0173	58.93
-2.985	-2.9698	58.86
-2.9865	-3.0214	58.82
-3.0453	-3.055	58.84
-3.0717	-3.2331	58.9
-3.073	-3.2802	58.96
-3.0338	-3.1907	58.99
-3.0427	-3.1101	58.99
-3.0368	-3.0818	58.93
-3.0976	-3.1444	58.9
-3.1096	-3.1784	58.91
-3.1513	-3.2352	58.93
-3.1617	-3.2482	58.98
-3.167	-3.2878	58.95
-3.2056	-3.2416	58.95
-3.2113	-3.2584	58.92
-3.2201	-3.2587	58.91
-3.2276	-3.3348	58.92
-3.2595	-3.4521	58.96
-3.2965	-3.4892	58.98
-3.2749	-3.4967	58.99
-3.2481	-3.5695	58.92
-3.3293	-3.5616	58.91
-3.3729	-3.5354	58.89
-3.3894	-3.4922	58.91
-3.4308	-3.5179	58.93
-3.4366	-3.4765	58.99
-3.4548	-3.4234	59.05
-3.4547	-3.2885	59.06
-3.4783	-3.1364	59.03
-3.5254	-2.9357	58.95
-3.5562	-2.8706	58.94
-3.5895	-2.816	58.96
-3.6509	-2.7552	58.93
-3.6949	-2.6672	58.91
-3.7089	-2.5946	58.89
-3.6816	-2.5308	58.85
-3.6002	-2.477	58.86
-3.5851	-2.4101	58.91
-3.5627	-2.3787	58.93
-3.5811	-2.3692	58.99
-3.6286	-2.2461	58.98
-3.6102	-2.1553	58.94
-3.6272	-2.1706	58.94
-3.695	-2.2548	58.94
-3.6999	-2.2898	58.92
-3.7036	-2.3665	58.93
-3.7436	-2.4227	58.97
-3.7096	-2.4999	58.96
-3.6715	-2.5156	58.96
-3.6336	-2.5354	58.95
-3.6724	-2.4969	58.94
-3.678	-2.4592	58.92
-3.6597	-2.4123	58.95
-3.6597	-2.4007	58.95
-3.6473	-2.3047	58.95
-3.6229	-2.2553	58.93
-3.5807	-2.1556	58.93
-3.5154	-1.9473	58.98
-3.5218	-1.879	58.94
-3.5178	-1.8753	58.94
-3.5769	-1.8131	58.95
-3.655	-1.9287	58.91
-3.7152	-1.9826	58.9
-3.7535	-2.0016	58.9
-3.861	-2.0747	58.87
-3.9971	-2.1162	58.87
-4.1569	-2.122	58.9
-4.3334	-2.1585	58.94
-4.4676	-2.1954	58.96
-4.5996	-2.1947	58.96
-4.6506	-2.2097	58.96
-4.6958	-2.2567	58.92
-4.7495	-2.3982	58.93
-4.8562	-2.5344	58.98
-4.9804	-2.6496	58.96
-5.042	-2.7022	58.87
-5.1746	-2.8928	58.8
-5.3043	-3.0899	58.77
-5.3305	-3.3272	58.8
-5.3882	-3.5638	58.92
-5.4317	-3.7591	59
-5.4594	-3.8384	59.02
-5.5437	-3.7786	58.98
-5.6134	-3.778	58.91
-5.6459	-3.7359	58.84
-5.6885	-3.7896	58.83
-5.7658	-3.8977	58.82
-5.8368	-4.0017	58.88
-5.8874	-4.1448	58.92
-5.8414	-4.3124	58.96
-5.8675	-4.3666	58.95
-5.8084	-4.4398	58.89
-5.7784	-4.436	58.89
-5.7935	-4.4762	58.87
-5.8441	-4.5257	58.87
-5.8448	-4.6465	58.9
-5.817	-4.7221	58.93
-5.8168	-4.7798	58.92
-5.826	-4.8459	58.91
-5.8104	-4.8587	58.9
-5.7793	-4.9736	58.91
-5.7878	-5.0278	58.95
-5.7521	-5.1308	58.97
-5.6867	-5.1722	58.98
-5.6846	-5.1741	58.96
-5.6577	-5.1999	58.88
-5.6793	-5.2116	58.82
-5.6538	-5.1693	58.82
-5.6262	-5.214	58.85
-5.5658	-5.2213	58.9
-5.4466	-5.2683	58.95
-5.3779	-5.2719	58.96
-5.2785	-5.1593	58.93
-5.1757	-5.0708	58.89
-5.1198	-5.0126	58.9
-5.1089	-4.9872	58.94
-5.102	-5.0042	58.91
-5.1538	-4.9853	58.91
-5.162	-5.0083	58.86
-5.1477	-4.9569	58.82
-5.0629	-4.9076	58.82
-4.9868	-4.8932	58.81
-4.8972	-4.8431	58.87
-4.8779	-4.7792	58.91
-4.8086	-4.7167	58.93
-4.7893	-4.6608	58.9
-4.7777	-4.6658	58.89
-4.7153	-4.7798	58.86
-4.6948	-4.8077	58.85
-4.668	-4.853	58.86
-4.6261	-4.9655	58.91
-4.612	-5.0453	58.92
-4.5918	-5.0658	58.91
-4.5496	-5.1477	58.89
-4.5625	-5.2173	58.89
-4.5546	-5.2683	58.88
-4.4889	-5.2588	58.91
-4.4848	-5.2861	58.9
-4.4501	-5.3049	58.91
-4.4029	-5.2969	58.92
-4.3827	-5.2598	58.9
-4.3532	-5.1675	58.9
-4.3669	-5.1608	58.89
-4.3283	-5.1645	58.89
-4.3165	-5.1967	58.88
-4.3022	-5.2065	58.9
-4.327	-5.2132	58.91
-4.3442	-5.2211	58.91
-4.4104	-5.2157	58.87
-4.4647	-5.249	58.89
-4.4888	-5.2858	58.9
-4.5652	-5.3431	58.9
-4.5656	-5.3849	58.96
-4.5739	-5.4309	58.96
-4.6216	-5.4781	58.94
-4.6576	-5.4531	58.92
-4.6916	-5.4412	58.92
-4.6997	-5.3934	58.98
-4.8008	-5.3037	58.94
-4.8823	-5.1811	58.88
-4.9702	-5.1795	58.85
-4.9599	-5.0738	58.82
-4.959	-4.9608	58.84
-4.9418	-4.8989	58.84
-4.9325	-4.8824	58.91
-4.9405	-4.7775	58.98
-4.9711	-4.6315	58.98
-4.9521	-4.4909	58.95
-5.0021	-4.3777	58.92
-5.0143	-4.3422	58.87
-5.0235	-4.2731	58.87
-5.0146	-4.3077	58.87
-5.0638	-4.3135	58.89
-5.0421	-4.2789	58.96
-5.0433	-4.2374	58.94
-5.0875	-4.1575	58.93
-5.1108	-4.1281	58.9
-5.1802	-4.1247	58.89
-5.1964	-4.0893	58.9
-5.2324	-4.1221	58.92
-5.2855	-4.124	58.95
-5.2888	-4.1271	58.96
-5.269	-4.0859	58.95
-5.3441	-4.0026	58.92
-5.3897	-3.9736	58.88
-5.4411	-4.0198	58.88
-5.4797	-4.0399	58.92
-5.5118	-4.0962	58.94
-5.6094	-4.1456	58.94
-5.656	-4.1837	58.94
-5.7192	-4.2129	58.9
-5.8132	-4.2048	58.9
-5.7973	-4.2635	58.88
-5.8414	-4.2845	58.91
-5.8423	-4.3747	58.94
-5.9027	-4.449	58.98
-5.9313	-4.4788	58.99
-5.9439	-4.4778	58.94
-5.9524	-4.4507	58.94
-6.0018	-4.4956	58.96
-6.0009	-4.4872	58.97
-6.0648	-4.5208	58.92
-6.1048	-4.5757	58.9
-6.1238	-4.5955	58.84
-6.0754	-4.5282	58.81
-6.0266	-4.4924	58.83
-5.9925	-4.4626	58.88
-5.9515	-4.4	58.96
-5.9827	-4.2939	58.99
-5.9257	-4.1495	58.97
-5.9264	-3.987	58.92
-5.9268	-3.8588	58.88
-5.9129	-3.7951	58.85
-5.9383	-3.7987	58.85
-5.9104	-3.7911	58.92
-5.8219	-3.7279	58.96
-5.7977	-3.6326	58.95
-5.7717	-3.5347	58.91
-5.7438	-3.5012	58.89
-5.7365	-3.4904	58.88
-5.7591	-3.4424	58.92
-5.7311	-3.4412	58.94
-5.7201	-3.4013	58.97
-5.7423	-3.3863	58.96
-5.7945	-3.2925	58.91
-5.7717	-3.2092	58.88
-5.7865	-3.1986	58.86
-5.7989	-3.1885	58.91
-5.7786	-3.1908	58.95
-5.7544	-3.2049	58.98
-5.8101	-3.174	58.98
-5.8666	-3.182	58.96
-5.9227	-3.1705	58.95
-5.9561	-3.1026	58.92
-5.9729	-3.0947	58.92
-6.0284	-3.1099	58.92
-6.0577	-3.1922	58.96
-6.0363	-3.2672	59.01
-6.0274	-3.2747	59.01
-6.0686	-3.3029	58.98
-6.1033	-3.3838	58.97
-6.1563	-3.5556	58.98
-6.1708	-3.7182	58.96
-6.2559	-3.8318	58.91
-6.3106	-4.0341	58.87
-6.3393	-4.1633	58.83
-6.348	-4.3371	58.82
-6.3175	-4.4933	58.91
-6.3223	-4.6111	58.98
-6.2887	-4.6711	59.06
-6.2788	-4.6231	59.03
-6.2925	-4.5295	58.94
-6.2808	-4.5101	58.89
-6.2641	-4.5181	58.89
-6.2421	-4.6065	58.89
-6.2691	-4.7085	58.91
-6.1971	-4.8186	58.99
-6.1466	-4.8655	58.99
-6.1305	-4.8387	58.93
-6.2099	-4.8435	58.86
-6.1046	-4.6875	58.9
-6.0682	-4.5587	58.93
-6.0673	-4.4809	58.94
-6.0666	-4.4419	58.95
-6.069	-4.3905	58.97
-6.0772	-4.3132	58.98
-6.0818	-4.2507	58.93
-6.0156	-4.1174	58.92
-6.0091	-4.0378	58.9
-6.0266	-3.9724	58.9
-6.0091	-3.8334	58.91
-6.0424	-3.7672	58.92
-6.0551	-3.6669	58.93
-6.0778	-3.5904	58.91
-6.0836	-3.4987	58.9
-6.1256	-3.4404	58.91
-6.1458	-3.509	58.92
-6.093	-3.5139	58.98
-6.0693	-3.6244	59
-6.0549	-3.6682	58.97
-6.0093	-3.7192	58.96
-5.9987	-3.7489	58.98
-6.0144	-3.8314	58.94
-6.1039	-3.8913	58.9
-6.1601	-3.9879	58.88
-6.1916	-4.0852	58.86
-6.1769	-4.1485	58.83
-6.1544	-4.1788	58.85
-6.1327	-4.2299	58.89
-6.1292	-4.2585	58.93
-6.1681	-4.2598	58.96
-6.1916	-4.1505	58.99
-6.2528	-4.096	58.93
-6.2727	-4.1478	58.9
-6.2952	-4.1869	58.89
-6.3856	-4.241	58.87
-6.3474	-4.2927	58.91
-6.3581	-4.3799	58.93
-6.3747	-4.4143	58.93
-6.3322	-4.4145	58.93
-6.3166	-4.3732	58.92
-6.2588	-4.367	58.9
-6.2071	-4.3669	58.91
-6.1613	-4.3766	58.94
-6.1689	-4.4221	58.95
-6.123	-4.3575	58.94
-6.1062	-4.4079	58.94
-6.0905	-4.3549	58.93
-6.0038	-4.2955	58.9
-5.9226	-4.3112	58.91
-5.9283	-4.2861	58.94
-5.8634	-4.2357	58.95
-5.8492	-4.1914	58.92
-5.8991	-4.1199	58.89
-5.9032	-4.0619	58.89
-5.8785	-4.0317	58.89
-5.9012	-4.022	58.92
-5.8557	-4.0705	58.95
-5.8349	-4.0951	58.99
-5.8138	-4.0722	58.99
-5.8184	-4.0174	58.94
-5.8247	-4.0342	58.92
-5.8425	-4.0588	58.95
-5.8694	-4.098	58.94
-5.9472	-4.1524	58.92
-5.9553	-4.2166	58.88
-5.9564	-4.2482	58.86
-5.9119	-4.196	58.84
-5.8805	-4.1257	58.86
-5.8593	-4.1307	58.91
-5.8583	-4.0694	58.97
-5.8462	-3.9967	58.96
-5.9014	-3.8422	58.97
-5.925	-3.7459	58.9
-5.9693	-3.7658	58.88
-5.9859	-3.6652	58.89
-6.0394	-3.6407	58.91
-6.0566	-3.6884	58.95
-6.0928	-3.6678	58.98
-6.0738	-3.5883	58.96
-6.0442	-3.5138	58.91
-6.0494	-3.4873	58.9
-6.0283	-3.5453	58.9
-6.0346	-3.5634	58.92
-6.0283	-3.57	58.94
-5.991	-3.5569	58.98
-5.9639	-3.5624	58.95
-5.9595	-3.5338	58.91
-5.9767	-3.503	58.91
-5.9172	-3.515	58.91
-5.8772	-3.5181	58.92
-5.858	-3.5093	58.95
-5.8624	-3.5402	58.95
-5.8816	-3.549	58.92
-5.8923	-3.5425	58.9
-5.8609	-3.5557	58.87
-5.8703	-3.6193	58.9
-5.8748	-3.7287	58.94
-5.7933	-3.8071	58.99
-5.7273	-3.8485	59.02
-5.7487	-3.8357	58.97
-5.7011	-3.7649	58.93
-5.704	-3.7988	58.95
-5.694	-3.7902	58.96
-5.7554	-3.764	58.94
-5.8089	-3.7112	58.92
-5.7922	-3.6908	58.87
-5.7344	-3.5726	58.85
-5.6838	-3.4806	58.85
-5.6715	-3.467	58.89
-5.6308	-3.4365	58.97
-5.6239	-3.3119	59.01
-5.5877	-3.167	58.99
-5.6077	-2.9894	58.92
-5.5942	-2.8447	58.88
-5.591	-2.8144	58.87
-5.5519	-2.7449	58.88
-5.5382	-2.7658	58.94
-5.535	-2.7413	58.98
-5.4802	-2.6726	58.98
-5.4772	-2.6171	58.92
-5.4504	-2.5569	58.89
-5.4244	-2.5261	58.89
-5.4122	-2.49	58.94
-5.3987	-2.4859	58.95
-5.4271	-2.4698	58.96
-5.4616	-2.4197	58.96
-5.4462	-2.3434	58.95
-5.4011	-2.3251	58.93
-5.4233	-2.256	58.92
-5.3917	-2.1708	58.94
-5.3963	-2.1979	58.94
-5.3837	-2.2134	58.94
-5.3944	-2.2179	58.91
-5.4128	-2.226	58.89
-5.364	-2.1717	58.92
-5.382	-2.1758	58.91
-5.3659	-2.1517	58.95
-5.3041	-2.1782	58.98
-5.2226	-2.19	58.98
-5.2057	-2.1748	58.98
-5.1369	-2.1379	58.94
-5.0766	-2.1842	58.95
-5.0787	-2.3104	58.97
-5.094	-2.4422	58.93
-5.1297	-2.4812	58.91
-5.1363	-2.5246	58.87
-5.0631	-2.5767	58.83
-5.0369	-2.6306	58.83
-4.9794	-2.7033	58.86
-4.9899	-2.7848	58.94
-5.0058	-2.7628	59.01
-5.0028	-2.7635	58.99
-5.0245	-2.6886	58.94
-5.0162	-2.6946	58.88
-5.0117	-2.7061	58.88
-5.0669	-2.7442	58.88
-5.012	-2.7966	58.93
-5.0334	-2.883	58.98
-4.9974	-2.8883	58.95
-5.0531	-2.8188	58.95
-5.0251	-2.8738	58.92
-5.0298	-2.8971	58.91
-5.0253	-2.951	58.91
-5.0575	-3.0076	58.93
-5.0291	-3.064	58.97
-5.0226	-3.0959	58.94
-5.0015	-3.0846	58.94
-5.006	-3.0732	58.94
-4.9672	-3.104	58.94
-4.9486	-3.1186	58.96
-4.9231	-3.1573	58.96
-4.9296	-3.1354	58.93
-4.9141	-3.1904	58.91
-4.9174	-3.209	58.92
-4.9228	-3.2405	58.9
-4.9208	-3.2625	58.93
-4.9032	-3.3097	58.99
-4.8728	-3.294	59
-4.8313	-3.2411	58.99
-4.7839	-3.205	58.94
-4.8132	-3.1699	58.95
-4.7938	-3.1647	58.98
-4.8036	-3.1963	58.96
-4.8992	-3.1314	58.94
-4.9305	-3.0689	58.87
-4.9206	-3.0166	58.83
-4.9061	-2.9733	58.86
-4.8848	-2.9865	58.91
-4.8816	-2.9132	59.01
-4.8242	-2.8431	59.05
-4.8276	-2.691	59.01
-4.8684	-2.5592	58.93
-4.923	-2.4178	58.89
-4.9029	-2.3297	58.88
-4.9112	-2.2024	58.89
-4.912	-2.1626	58.93
-4.8956	-2.0999	58.98
-4.8633	-1.8852	58.97
-4.8428	-1.7058	58.92
-4.8194	-1.5718	58.89
-4.7928	-1.5332	58.91
-4.7488	-1.4138	58.94
-4.7633	-1.3594	58.98
-4.759	-1.2479	58.98
-4.7756	-1.1401	58.99
-4.7576	-1.0215	58.95
-4.7433	-0.9257	58.92
-4.7135	-0.8682	58.93
-4.7223	-0.8066	58.93
-4.677	-0.8147	58.9
-4.6338	-0.7649	58.92
-4.6541	-0.757	58.93
-4.6289	-0.7495	58.93
-4.627	-0.8532	58.95
-4.5938	-0.9531	58.99
-4.5522	-0.9991	59.04
-4.4954	-0.9652	59
-4.4433	-0.9504	58.95
-4.4013	-0.9623	58.95
-4.4223	-0.989	58.95
-4.4186	-1.0584	58.94
-4.502	-1.0736	58.9
-4.48	-1.1506	58.9
-4.4878	-1.1125	58.85
-4.4452	-1.1783	58.85
-4.4603	-1.1663	58.88
-4.4228	-1.2238	58.93
-4.3955	-1.2621	58.95
-4.3982	-1.2849	58.97
-4.4249	-1.2503	58.96
-4.4533	-1.2237	58.92
-4.4712	-1.2391	58.9
-4.5186	-1.2274	58.89
-4.5136	-1.2427	58.9
-4.5069	-1.2769	58.94
-4.5186	-1.2728	58.95
-4.5072	-1.2039	58.94
-4.5078	-1.1347	58.93
-4.5443	-1.0386	58.9
-4.5178	-0.9733	58.92
-4.4913	-0.9502	58.94
-4.549	-0.919	58.96
-4.562	-0.9843	58.96
-4.5471	-0.9153	58.93
-4.547	-0.8269	58.94
-4.4763	-0.8159	58.91
-4.5224	-0.8271	58.92
-4.5012	-0.858	58.92
-4.492	-0.9426	58.93
-4.5316	-0.9925	58.9
-4.5346	-1.0578	58.92
-4.4736	-1.1772	58.93
-4.4592	-1.3348	58.95
-4.4432	-1.4573	58.99
-4.4051	-1.5383	58.98
-4.3643	-1.6082	58.95
-4.3771	-1.7198	58.94
-4.3456	-1.8002	58.97
-4.3765	-1.8543	58.95
-4.4681	-1.8891	58.91
-4.4748	-1.9593	58.87
-4.4295	-2.0141	58.84
-4.3812	-2.0216	58.86
-4.3755	-2.0172	58.89
-4.3273	-2.0247	58.91
-4.3245	-2.066	58.95
-4.3586	-2.0504	58.95
-4.3441	-1.9513	58.91
-4.3246	-1.8943	58.89
-4.3257	-1.9679	58.87
-4.3384	-2.0295	58.87
-4.3191	-2.1058	58.9
-4.3277	-2.1926	58.96
-4.3441	-2.2615	58.96
-4.3197	-2.2314	58.95
-4.2705	-2.1516	58.92
-4.2417	-2.1059	58.91
-4.2462	-2.0521	58.91
-4.2384	-2.0563	58.9
-4.1901	-2.029	58.92
-4.1931	-2.0862	58.94
-4.1543	-2.0555	58.95
-4.1477	-2.0524	58.92
-4.1353	-1.9949	58.92
-4.1098	-1.9835	58.92
-4.062	-1.968	58.93
-4.0404	-2.0219	58.94
-4.0577	-1.9641	58.94
-4.0551	-2.011	58.91
-4.0659	-2.0196	58.87
-4.0518	-2.0924	58.88
-4.032	-2.2146	58.92
-4.0087	-2.3101	58.95
-3.9628	-2.4126	59
-3.9123	-2.4632	58.99
-3.863	-2.476	58.96
-3.8902	-2.5385	58.92
-3.8919	-2.6371	58.96
-3.9	-2.7023	58.96
-3.9365	-2.7268	58.92
-3.9949	-2.7399	58.87
-3.9561	-2.8198	58.8
-3.9209	-2.827	58.81
-3.8973	-2.9067	58.85
-3.8855	-2.9701	58.9
-3.8892	-3.0553	58.98
-3.9602	-3.0617	59
-3.9758	-3.0328	58.95
-3.9888	-3.0127	58.88
-4.0707	-3.0785	58.86
-4.0478	-3.1702	58.88
-4.1346	-3.2024	58.92
-4.1534	-3.32	58.95
-4.147	-3.3879	58.98
-4.1995	-3.3462	58.96
-4.1674	-3.2631	58.93
-4.1992	-3.1987	58.91
-4.2167	-3.1064	58.9
-4.2419	-3.0752	58.91
-4.2715	-3.0093	58.92
-4.2367	-2.928	58.94
-4.2568	-2.7846	58.96
-4.225	-2.6937	58.93
-4.2351	-2.6868	58.91
-4.2257	-2.6362	58.93
-4.2431	-2.5593	58.93
-4.2473	-2.54	58.93
-4.2229	-2.4174	58.92
-4.2616	-2.425	58.91
-4.2485	-2.4018	58.92
-4.2271	-2.3981	58.92
-4.2088	-2.3205	58.95
-4.1591	-2.2578	59
-4.1465	-2.1425	59
-4.1015	-1.9935	58.98
-4.0556	-1.8594	58.98
-4.0644	-1.8865	58.97
-4.0955	-1.9352	59.01
-4.1037	-1.9674	58.95
-4.1464	-1.9958	58.87
-4.0954	-2.0674	58.8
-4.0947	-2.0748	58.81
-4.0732	-2.2118	58.87
-4.0712	-2.2629	58.97
-4.1221	-2.3336	59.04
-4.122	-2.3374	59.04
-4.1216	-2.2815	58.98
-4.2002	-2.1914	58.89
-4.1664	-2.2226	58.88
-4.2183	-2.2111	58.87
-4.2615	-2.2323	58.92
-4.2547	-2.2736	58.96
-4.2715	-2.2272	58.97
-4.2491	-2.1902	58.92
-4.2538	-2.1056	58.92
-4.2244	-2.0751	58.92
-4.2366	-2.0825	58.92
-4.2652	-2.0857	58.94
-4.2777	-2.1125	58.94
-4.3288	-2.1353	58.94
-4.3568	-2.1053	58.91
-4.3863	-2.0781	58.91
-4.3862	-2.1088	58.91
-4.4018	-2.1467	58.93
-4.4247	-2.1356	58.91
-4.4464	-2.1164	58.9
-4.4642	-2.1204	58.89
-4.4807	-2.1625	58.9
-4.4804	-2.1971	58.9
-4.4778	-2.3077	58.93
-4.462	-2.3565	58.97
-4.4778	-2.3367	58.99
-4.425	-2.3304	58.95
-4.3863	-2.3612	58.96
-4.3959	-2.4233	58.94
-4.4702	-2.4931	58.91
-4.5096	-2.5744	58.88
-4.5696	-2.6938	58.87
-4.5573	-2.86	58.86
-4.502	-2.9028	58.85
-4.4675	-3.0224	58.85
-4.4346	-3.1519	58.89
-4.4718	-3.2714	58.96
-4.4468	-3.3221	58.95
-4.498	-3.3719	58.95
-4.5127	-3.4041	58.91
-4.5754	-3.4638	58.87
-4.5924	-3.4405	58.87
-4.6385	-3.4126	58.88
-4.6276	-3.4226	58.91
-4.5923	-3.4027	58.93
-4.577	-3.3577	58.91
-4.5309	-3.2929	58.9
-4.5562	-3.2077	58.91
-4.558	-3.1202	58.89
-4.5832	-3.1276	58.9
-4.5722	-3.1029	58.93
-4.595	-3.042	58.91
-4.5908	-3.046	58.91
-4.5829	-3.0425	58.9
-4.5778	-3.0845	58.91
-4.5474	-3.0689	58.92
-4.5614	-3.0965	58.91
-4.5966	-3.0777	58.89
-4.5675	-3.0012	58.88
-4.585	-3.0129	58.88
-4.5707	-2.9966	58.9
-4.6031	-2.9993	58.92
-4.5509	-3.0182	58.94
-4.5647	-3.0625	58.98
-4.5062	-3.0249	58.97
-4.5272	-2.9154	58.92
-4.4716	-2.931	58.92
-4.4801	-2.9849	58.92
-4.505	-3.0654	58.92
-4.6091	-3.1584	58.89
-4.6245	-3.2257	58.85
-4.6356	-3.2775	58.81
-4.6396	-3.3584	58.81
-4.6153	-3.3912	58.85
-4.6059	-3.4533	58.92
-4.5816	-3.5014	58.96
-4.6163	-3.4941	58.95
-4.6433	-3.4833	58.93
-4.6883	-3.5118	58.89
-4.7119	-3.5364	58.86
-4.7685	-3.591	58.84
-4.8239	-3.6301	58.89
-4.8439	-3.7217	58.91
-4.8415	-3.7161	58.94
-4.9327	-3.6628	58.92
-4.9429	-3.6061	58.9
-4.9691	-3.6296	58.89
-4.9595	-3.5903	58.9
-5.0184	-3.6203	58.91
-5.069	-3.6428	58.92
-5.0857	-3.6656	58.92
-5.0509	-3.6036	58.93
-5.0657	-3.5471	58.91
-5.0591	-3.529	58.89
-5.0582	-3.5362	58.9
-5.0797	-3.5902	58.89
-5.0747	-3.6013	58.9
-5.0781	-3.6162	58.91
-5.1396	-3.5707	58.89
-5.1311	-3.5708	58.89
-5.1263	-3.6554	58.89
-5.0632	-3.6341	58.94
-5.0184	-3.6367	58.97
-4.9885	-3.6329	58.97
-4.9335	-3.6171	58.91
-4.946	-3.6284	58.91
-4.8765	-3.705	58.93
-4.9045	-3.8346	58.94
-4.9667	-3.9018	58.9
-4.9748	-3.9625	58.85
-4.9814	-4.0454	58.82
-4.9201	-4.0402	58.78
-4.8582	-4.0967	58.81
-4.8354	-4.1076	58.89
-4.8234	-4.136	58.99
-4.8068	-4.0864	58.99
-4.8543	-3.9474	58.93
-4.8657	-3.8022	58.84
-4.8473	-3.7704	58.86
-4.9036	-3.7399	58.85
-4.8839	-3.7535	58.88
-4.8281	-3.7002	58.95
-4.8152	-3.6039	58.96
-4.8052	-3.5018	58.92
-4.7746	-3.3885	58.88
-4.754	-3.231	58.88
-4.7673	-3.1579	58.88
-4.7367	-3.119	58.89
-4.7299	-3.1252	58.93
-4.7511	-3.0942	58.93
-4.7346	-3.0793	58.92
-4.732	-3.0455	58.9
-4.7033	-3.0888	58.88
-4.6839	-3.1376	58.92
-4.7086	-3.1447	58.93
-4.7297	-3.1174	58.93
-4.7221	-3.0949	58.92
-4.7579	-3.088	58.9
-4.779	-3.0993	58.9
-4.7613	-3.1685	58.9
-4.774	-3.1914	58.9
-4.7815	-3.2383	58.97
-4.7375	-3.1721	59
-4.7023	-3.0857	58.96
-4.7529	-2.995	58.91
-4.7908	-2.9445	58.92
-4.8006	-2.8719	58.91
-4.8585	-2.9192	58.87
-4.907	-2.885	58.85
-4.8985	-2.8967	58.85
-4.9003	-2.8397	58.83
-4.8348	-2.82	58.85
-4.8237	-2.7648	58.89
-4.8587	-2.7359	58.93
-4.8023	-2.6394	58.95
-4.8817	-2.5401	58.92
-4.9069	-2.4221	58.87
-4.9084	-2.3186	58.86
-4.8967	-2.2305	58.85
-4.9339	-2.1604	58.87
-4.9617	-2.1749	58.89
-4.9886	-2.1737	58.93
-5.0019	-2.1276	58.93
-4.982	-2.0858	58.91
-4.9874	-2.0785	58.9
-5.0123	-2.0935	58.9
-4.9734	-2.0358	58.92
-5.0194	-2.0622	58.92
-5.042	-2.0086	58.91
-5.0376	-2.0047	58.91
-5.0474	-2.0128	58.89
-5.0468	-1.9625	58.91
-5.0665	-1.9542	58.93
-5.069	-1.9318	58.89
-5.091	-1.9088	58.89
-5.114	-1.8591	58.87
-5.1775	-1.9009	58.87
-5.1738	-2.0039	58.91
-5.1652	-2.0064	58.97
-5.1409	-2.0864	59
-5.1596	-2.0599	58.98
-5.2269	-2.0606	58.94
-5.2272	-2.0813	58.88
-5.2716	-2.1303	58.91
-5.309	-2.1452	58.92
-5.366	-2.1647	58.89
-5.4161	-2.231	58.85
-5.3873	-2.2276	58.84
-5.3413	-2.1896	58.83
-5.3343	-2.1117	58.87
-5.3324	-2.1149	58.89
-5.277	-2.0561	58.95
-5.2905	-2.0178	58.94
-5.272	-1.9071	58.91
-5.3168	-1.8959	58.89
-5.3911	-1.9113	58.86
-5.417	-1.9961	58.85
-5.4569	-2.1646	58.88
-5.4732	-2.3361	58.93
-5.4379	-2.486	58.94
-5.4721	-2.5745	58.93
-5.4964	-2.6218	58.89
-5.5224	-2.6642	58.88
-5.5335	-2.7213	58.9
-5.5447	-2.7359	58.92
-5.5359	-2.6896	58.92
-5.5487	-2.6549	58.93
-5.536	-2.6203	58.93
-5.5133	-2.5831	58.89
-5.5302	-2.5328	58.9
-5.5564	-2.5715	58.89
-5.5413	-2.6708	58.91
-5.5523	-2.7162	58.93
-5.5852	-2.781	58.94
-5.5679	-2.7674	58.89
-5.5905	-2.7987	58.88
-5.583	-2.8455	58.86
-5.6139	-2.9402	58.9
-5.5899	-3.02	58.92
-5.5785	-3.0957	58.95
-5.5597	-3.1488	58.97
-5.5116	-3.0851	58.94
-5.4588	-3.0097	58.91
-5.5016	-2.9903	58.91
-5.4692	-3.0161	58.94
-5.5258	-3.0742	58.93
-5.573	-3.0917	58.87
-5.5379	-3.163	58.83
-5.5235	-3.2533	58.79
-5.4741	-3.2754	58.82
-5.4701	-3.2964	58.87
-5.4411	-3.3154	58.96
-5.4162	-3.2173	59.01
-5.4166	-3.1136	59.01
-5.4207	-3.0408	58.91
-5.4072	-2.9617	58.87
-5.4048	-2.9665	58.85
-5.3938	-2.9422	58.88
-5.4425	-2.9677	58.91
-5.4739	-3.0664	58.94
-5.4512	-3.0774	58.95
-5.4574	-3.0552	58.93
-5.4271	-3.011	58.89
-5.4705	-3.0999	58.87
-5.4863	-3.1685	58.88
-5.5397	-3.2443	58.9
-5.538	-3.3089	58.92
-5.6084	-3.3151	58.94
-5.6463	-3.3571	58.95
-5.7519	-3.3351	58.91
-5.7419	-3.3637	58.87
-5.765	-3.4162	58.9
-5.7802	-3.4537	58.92
-5.7259	-3.5201	58.9
-5.7986	-3.5738	58.9
-5.8127	-3.5784	58.88
-5.8094	-3.66	58.87
-5.8305	-3.6443	58.87
-5.8027	-3.6778	58.89
-5.8165	-3.6219	58.93
-5.7772	-3.637	58.94
-5.7008	-3.6491	58.94
-5.5997	-3.6156	58.93
-5.5488	-3.5313	58.93
-5.5553	-3.5763	58.95
-5.5433	-3.6127	58.99
-5.5627	-3.668	58.96
-5.6044	-3.6609	58.87
-5.6585	-3.7048	58.84
-5.6141	-3.7363	58.76
-5.5955	-3.7548	58.78
-5.6023	-3.8243	58.84
-5.5903	-3.8773	58.93
-5.608	-3.8941	58.97
-5.6057	-3.8183	58.95
-5.6302	-3.7226	58.87
-5.6692	-3.7151	58.86
-5.7194	-3.6255	58.88
-5.6759	-3.5789	58.89
-5.6999	-3.4622	58.91
-5.7096	-3.3872	58.95
-5.7055	-3.2679	58.95
-5.7477	-3.1502	58.91
-5.7923	-3.0373	58.85
-5.8183	-2.9332	58.85
-5.7916	-2.8634	58.86
-5.8236	-2.8392	58.89
-5.8472	-2.8112	58.91
-5.8702	-2.7561	58.94
-5.8986	-2.6685	58.91
-5.9183	-2.627	58.89
-5.9151	-2.5851	58.88
-5.9404	-2.6157	58.88
-5.9393	-2.6114	58.89
-5.9631	-2.6876	58.9
-5.9804	-2.6953	58.9
-5.9455	-2.6605	58.91
-5.9386	-2.5996	58.9
-6.004	-2.5458	58.88
-6.0285	-2.5159	58.85
-6.0485	-2.5076	58.86
-6.0703	-2.5578	58.86
-6.1531	-2.5372	58.88
-6.1068	-2.5978	58.92
-6.0978	-2.6461	58.97
-6.0671	-2.5767	58.98
-6.0237	-2.5705	58.94
-6.0213	-2.5404	58.93
-6.0294	-2.6018	58.93
-6.0978	-2.5668	58.93
-6.1839	-2.6452	58.87
-6.2202	-2.669	58.84
-6.2152	-2.7089	58.81
-6.2294	-2.6746	58.79
-6.1641	-2.6668	58.81
-6.1603	-2.7425	58.84
-6.1158	-2.8329	58.9
-6.1288	-2.8042	58.95
-6.1833	-2.8438	58.91
-6.1906	-2.8449	58.88
-6.2189	-2.9115	58.85
-6.232	-2.9809	58.84
-6.2515	-3.1999	58.85
-6.2526	-3.3218	58.88
-6.2527	-3.4508	58.92
-6.1957	-3.3964	58.94
-6.1597	-3.3708	58.91
-6.156	-3.3038	58.87
-6.1213	-3.1977	58.83
-6.0986	-3.1509	58.85
-6.0877	-3.1036	58.87
-6.1327	-3.0793	58.9
-6.084	-3.1096	58.91
-6.0489	-3.0092	58.93
-6.0118	-2.9792	58.92
-6.0102	-2.9996	58.89
-6.0246	-3.0272	58.87
-6.0074	-3.0581	58.87
-5.9764	-3.077	58.88
-5.9542	-3.1577	58.89
-5.9532	-3.2189	58.9
-5.9559	-3.2704	58.87
-5.9364	-3.3099	58.85
-5.9273	-3.3753	58.85
-5.9117	-3.4935	58.87
-5.9043	-3.6191	58.9
-5.8444	-3.7093	58.95
-5.7839	-3.7707	58.96
-5.7782	-3.7648	58.93
-5.7165	-3.7819	58.9
-5.7284	-3.8468	58.91
-5.7009	-3.9305	58.93
-5.7284	-3.9818	58.9
-5.7324	-3.9651	58.86
-5.7323	-3.8983	58.81
-5.6474	-3.8747	58.76
-5.6037	-3.8434	58.78
-5.4908	-3.8014	58.85
-5.4405	-3.7581	58.95
-5.3989	-3.6522	58.99
-5.4231	-3.4998	58.96
-5.3957	-3.3497	58.89
-5.3929	-3.2487	58.83
-5.397	-3.1907	58.83
-5.3564	-3.2091	58.86
-5.3652	-3.2531	58.9
-5.3667	-3.294	58.93
-5.3724	-3.2947	58.92
-5.3906	-3.2953	58.9
-5.3899	-3.3706	58.86
-5.4262	-3.4618	58.88
-5.4688	-3.5541	58.87
-5.478	-3.5866	58.91
-5.5234	-3.651	58.93
-5.518	-3.6696	58.94
-5.5579	-3.7205	58.92
-5.5516	-3.6988	58.89
-5.5959	-3.742	58.87
-5.5939	-3.76	58.89
-5.6209	-3.8661	58.92
-5.6702	-3.9301	58.94
-5.7091	-3.9766	58.93
-5.7718	-3.9512	58.89
-5.8447	-3.9731	58.84
-5.8789	-3.9962	58.84
-5.933	-4.0838	58.85
-5.9925	-4.123	58.89
-5.9466	-4.1789	58.93
-5.9788	-4.1593	58.99
-5.9982	-4.0567	58.97
-6.0063	-3.9589	58.94
-6.0285	-3.8784	58.93
-6.06	-3.8613	58.96
-6.1285	-3.838	58.95
-6.196	-3.8243	58.91
-6.2198	-3.801	58.85
-6.2243	-3.7958	58.8
-6.1508	-3.7866	58.77
-6.1077	-3.7107	58.82
-6.0863	-3.6081	58.87
-6.0427	-3.4629	58.93
-5.9992	-3.3471	58.95
-6.0289	-3.1679	58.91
-6.0548	-3.0542	58.87
-6.0346	-3.0124	58.86
-5.9674	-2.8705	58.85
-5.9704	-2.8083	58.87
-5.9516	-2.7768	58.89
-5.9361	-2.772	58.92
-5.9721	-2.6916	58.9
-5.9385	-2.588	58.9
-5.929	-2.5145	58.91
-5.838	-2.4605	58.93
-5.8427	-2.3644	58.93
-5.8183	-2.2725	58.92
-5.8252	-2.1578	58.9
-5.7908	-2.0963	58.91
-5.7797	-2.0005	58.89
-5.7027	-1.9431	58.9
-5.7023	-1.8852	58.91
-5.6688	-1.8587	58.9
-5.6166	-1.7778	58.92
-5.619	-1.7312	58.94
-5.6015	-1.7206	58.9
-5.6508	-1.7016	58.87
-5.6326	-1.74	58.88
-5.64	-1.8591	58.89
-5.6434	-1.8973	58.9
-5.6144	-1.9197	58.94
-5.5716	-1.9995	58.99
-5.5351	-2.008	58.97
-5.4876	-1.9169	58.93
-5.497	-1.9094	58.92
-5.4805	-2.0328	58.91
-5.4881	-2.0672	58.92
-5.5653	-2.1324	58.91
-5.6013	-2.1559	58.88
-5.5829	-2.153	58.85
-5.5415	-2.1151	58.84
-5.5187	-2.1417	58.85
-5.5346	-2.0719	58.87
-5.4831	-2.0631	58.92
-5.4687	-2.0396	58.95
-5.4914	-1.9206	58.93
-5.5067	-1.8557	58.91
-5.4831	-1.8256	58.88
-5.4794	-1.741	58.88
-5.5137	-1.6676	58.88
-5.5082	-1.5942	58.9
-5.4682	-1.5325	58.92
-5.4725	-1.471	58.93
-5.4362	-1.4331	58.91
-5.441	-1.36	58.9
-5.4108	-1.337	58.91
-5.4107	-1.2985	58.91
-5.4006	-1.2945	58.93
-5.4647	-1.2941	58.93
-5.499	-1.2747	58.92
-5.5214	-1.3363	58.91
-5.5398	-1.3325	58.89
-5.5255	-1.4132	58.91
-5.5187	-1.4629	58.93
-5.5641	-1.6017	58.89
-5.577	-1.7518	58.89
-5.5769	-1.8096	58.88
-5.6234	-1.8631	58.89
-5.6126	-1.9396	58.91
-5.6537	-2.0121	58.92
-5.6901	-2.0037	58.94
-5.6589	-2.042	58.96
-5.6707	-2.0301	58.97
-5.6524	-1.9579	58.94
-5.6658	-1.8848	58.94
-5.6593	-1.8277	58.92
-5.6702	-1.7925	58.94
-5.6844	-1.7812	58.92
-5.7247	-1.7314	58.9
-5.7643	-1.6938	58.84
-5.7298	-1.6987	58.8
-5.6939	-1.6985	58.82
-5.6869	-1.7096	58.85
-5.6697	-1.7587	58.9
-5.7196	-1.761	58.96
-5.7535	-1.6954	58.96
-5.7536	-1.6771	58.91
-5.8096	-1.6123	58.86
-5.8097	-1.6354	58.86
-5.8666	-1.7047	58.84
-5.9184	-1.7576	58.88
-5.9192	-1.8377	58.91
-5.9169	-1.764	58.94
-5.9108	-1.753	58.91
-5.9341	-1.7187	58.89
-5.9265	-1.7536	58.88
-5.9318	-1.7384	58.87
-5.9293	-1.7494	58.9
-5.9191	-1.7452	58.92
-5.8999	-1.7102	58.94
-5.9315	-1.6373	58.92
-5.8746	-1.6228	58.9
-5.8937	-1.5923	58.87
-5.9121	-1.604	58.86
-5.8672	-1.6808	58.88
-5.8893	-1.6838	58.92
-5.8927	-1.7221	58.93
-5.8866	-1.6726	58.9
-5.8436	-1.639	58.86
-5.8313	-1.6507	58.86
-5.8684	-1.7081	58.87
-5.8518	-1.8228	58.9
-5.8426	-1.8679	58.96
-5.8517	-1.9757	58.94
-5.7881	-1.98	58.94
-5.8079	-2.0692	58.91
-5.8089	-2.0734	58.9
-5.8534	-2.1841	58.92
-5.8842	-2.3445	58.95
-5.9486	-2.419	58.89
-6.0061	-2.4516	58.82
-6.0385	-2.487	58.79
-6.0778	-2.4871	58.78
-6.0724	-2.5176	58.79
-6.0353	-2.469	58.87
-6.028	-2.455	58.95
-6.0179	-2.3506	58.97
-6.0659	-2.1711	58.92
-6.1059	-2.0542	58.82
-6.1143	-2.0156	58.82
-6.0924	-2.0349	58.83
-6.1367	-2.0212	58.9
-6.1402	-2.0276	58.95
-6.1824	-1.9926	58.95
-6.2164	-1.8472	58.92
-6.2605	-1.7519	58.86
-6.2706	-1.7213	58.85
-6.3171	-1.647	58.9
-6.3722	-1.6312	58.9
inclinaison X	inclinaison Y
