# Supplementary material for: Postural Control Can Be Well Maintained by Healthy, Young Adults in Difficult Visual Task, Even in Sway-Referenced Dynamic Conditions
Source: PLoS One. 2016 Oct 13;11(10):e0164400. doi: 10.1371/journal.pone.0164400 (PMC5063355; doi:10.1371/journal.pone.0164400)
Supplement: S2 File — (ZIP) [file pone.0164400.s002.zip › DATA_FRAMIRAL/S04B_FREE_MOBILE_I4.xls]

## Sheet: S04_MTT_201504010950
gravite X	gravite Y	Poids
8.984	-17.5743	60.97
9.0511	-17.5322	60.83
9.1586	-17.1434	60.69
9.3907	-16.8631	60.78
9.5129	-17.4524	60.93
9.6622	-18.4055	61.07
9.772	-19.0343	61.04
9.7797	-19.159	60.8
9.8497	-18.9101	60.58
9.9242	-19.3378	60.56
9.9139	-20.0142	60.86
9.8648	-21.0755	60.86
9.8617	-21.7179	60.64
9.7371	-22.1362	60.41
9.5556	-22.5427	60.41
9.594	-22.6074	60.66
9.4274	-22.4715	60.87
9.2631	-22.4422	61.07
9.1267	-22.7732	61.14
8.9697	-22.8786	61.2
8.8012	-22.8467	61.21
8.656	-22.6472	61.13
8.5846	-23.007	60.73
8.4756	-24.0157	60.63
8.3988	-25.7286	60.78
8.1611	-27.1247	60.72
7.9152	-27.5277	60.6
7.8327	-27.3088	60.71
7.7313	-27.0048	60.85
7.6763	-26.0864	60.98
7.7756	-25.9149	61.01
7.7862	-25.9738	60.99
7.7733	-25.8538	60.93
7.7783	-25.2047	60.84
7.7943	-23.9036	60.81
7.7548	-22.9643	60.8
7.7951	-22.9326	60.83
7.7369	-23.1631	60.81
7.6866	-23.2278	60.73
7.599	-22.867	60.69
7.5089	-22.4616	60.8
7.4141	-22.5967	60.87
7.2856	-23.3134	60.93
7.2547	-24.2284	60.91
7.187	-25.1306	60.76
7.1764	-25.5176	60.62
7.0237	-25.2336	60.71
7.0755	-24.7931	60.95
7.0429	-25.2463	60.99
6.8667	-26.0225	60.91
6.7011	-26.4951	60.76
6.7786	-26.8679	60.64
6.8777	-26.9527	60.68
7.0665	-26.5066	60.81
7.1337	-25.8902	60.91
7.3667	-25.7087	60.89
7.743	-25.5792	60.81
8.1138	-25.1401	60.74
8.4213	-23.9788	60.83
8.7985	-22.481	61
9.281	-21.2006	61.06
9.9235	-20.5198	61.03
10.3429	-20.0881	60.85
10.6066	-19.6555	60.73
10.6456	-19.1408	60.89
10.7155	-18.525	61.22
10.6547	-18.2212	61.32
10.5987	-18.8062	61.05
10.4831	-19.5795	60.59
10.3161	-20.2189	60.24
10.0628	-20.8643	60.06
9.75	-20.9502	60.26
9.4916	-21.1853	60.72
9.2699	-21.6454	60.85
9.0343	-22.1385	60.79
8.8275	-22.6843	60.7
8.569	-22.8224	60.67
8.3769	-22.5527	60.76
8.3724	-22.8249	60.91
8.3375	-23.0384	60.99
8.137	-23.1826	60.96
8.1392	-23.3206	60.95
8.0966	-22.9612	61.06
8.1984	-22.4549	61.14
8.5069	-22.0762	61.01
8.6042	-21.8361	60.9
8.6396	-21.7415	60.8
8.8204	-21.5641	60.75
9.1184	-21.1383	60.81
9.3823	-20.2768	60.97
9.7237	-19.8185	60.93
9.9697	-19.76	60.84
10.1152	-19.7373	60.69
10.2987	-19.6265	60.65
10.4953	-19.5107	60.73
10.582	-20.2002	60.72
10.5353	-20.9938	60.74
10.248	-21.8123	60.78
9.9992	-22.3885	60.8
9.8109	-22.9636	60.85
9.6653	-23.5112	60.9
9.5325	-23.9397	60.87
9.3739	-23.9902	60.83
9.1732	-24.1827	60.8
8.8679	-24.3887	60.89
8.6749	-24.7424	60.92
8.5497	-25.0243	60.77
8.4567	-24.6783	60.64
8.4646	-24.0504	60.76
8.5092	-23.7687	61.02
8.4527	-23.4546	61.17
8.5437	-23.4081	61.11
8.603	-23.3409	60.87
8.6734	-22.9193	60.69
8.642	-22.182	60.63
8.4612	-21.1872	60.85
8.505	-20.7065	61.04
8.7793	-20.8895	60.95
8.9741	-20.5871	60.64
9.1032	-19.9632	60.4
9.182	-19.6161	60.45
9.0832	-19.5226	60.76
8.8746	-19.7643	61.07
8.5649	-20.4134	61.16
8.2578	-20.8922	61.08
7.8165	-21.1504	60.93
7.4849	-21.1984	60.76
7.1944	-21.1736	60.77
6.972	-21.674	60.82
6.6453	-22.6353	60.96
6.3322	-23.4158	61
6.0492	-23.3161	60.87
5.7883	-22.4974	60.77
5.5642	-22.0355	60.81
5.3774	-22.0651	60.96
5.327	-22.2887	60.93
5.2681	-22.1617	60.77
5.334	-21.6034	60.66
5.2512	-21.3078	60.69
5.2068	-21.1634	60.81
5.1986	-21.0459	60.93
5.3125	-20.8734	60.94
5.3686	-20.6773	60.9
5.5973	-20.8211	60.84
5.9055	-21.1072	60.86
6.2831	-21.0713	60.91
6.7075	-20.7926	60.86
6.9862	-20.776	60.77
7.3579	-21.222	60.75
7.7371	-22.0212	60.84
8.0973	-22.7002	60.93
8.5126	-22.8497	60.94
8.8062	-22.4382	60.84
8.9144	-22.1333	60.79
8.8395	-22.3196	60.8
8.896	-23.3064	60.76
9.0804	-24.3671	60.77
9.1682	-25.5867	60.68
9.239	-26.4893	60.55
9.3033	-26.3547	60.53
9.356	-25.4413	60.67
9.4803	-24.519	60.9
9.5811	-23.969	61.07
9.722	-23.7285	61.03
9.8913	-23.3764	60.83
10.0189	-22.8468	60.65
10.1143	-22.1866	60.58
10.2785	-21.5629	60.67
10.5097	-21.3768	60.78
10.7113	-21.6125	60.9
10.8638	-22.1296	60.98
11.0349	-22.4562	60.97
11.2255	-22.6323	60.82
11.3963	-22.6409	60.74
11.5526	-23.1083	60.69
11.6802	-23.7415	60.73
11.6616	-24.4998	60.75
11.5973	-25.1059	60.76
11.4497	-25.2301	60.73
11.375	-25.0105	60.73
11.3619	-25.0238	60.74
11.3852	-25.3567	60.9
11.1895	-26.0598	61.01
10.855	-26.9927	61
10.7426	-27.4521	60.88
10.6417	-27.3288	60.68
10.6157	-26.5068	60.65
10.5203	-25.6391	60.63
10.3054	-25.1828	60.57
10.1564	-24.8804	60.45
10.018	-24.408	60.45
9.9986	-23.1831	60.68
10.0002	-21.4939	60.94
10.0726	-20.648	61.05
10.1984	-20.7361	60.94
10.2792	-20.5065	60.76
10.3517	-20.3046	60.55
10.4728	-20.103	60.59
10.6244	-19.7617	60.73
10.533	-19.8711	60.73
10.414	-19.8684	60.8
10.1581	-19.7666	60.94
9.8795	-19.674	61.03
9.6602	-19.4001	61.08
9.2619	-18.5866	61.14
8.9025	-18.3088	61.01
8.6214	-18.4199	60.95
8.324	-18.7473	60.96
8.0906	-19.1267	60.91
7.9917	-19.2118	60.82
8.04	-18.9764	60.91
7.99	-19.3239	61.08
7.8046	-19.9385	61.25
7.6868	-20.1794	61.19
7.5476	-20.439	60.82
7.4829	-20.5748	60.53
7.3801	-20.3678	60.49
7.3641	-20.5793	60.62
7.3076	-21.0056	60.75
7.3143	-20.9399	60.86
7.5157	-20.8871	60.79
7.8305	-20.8694	60.75
7.9781	-20.6185	60.87
8.1313	-20.9018	60.87
8.2337	-21.4282	60.89
8.4565	-21.839	60.96
8.9171	-22.3469	60.92
9.3825	-22.8392	60.85
9.7765	-22.9495	60.74
10.0068	-23.2044	60.63
10.2518	-23.8706	60.71
10.498	-24.6386	60.94
10.7333	-26.373	61.02
10.9585	-28.9429	60.99
11.0888	-30.8399	60.71
11.1532	-31.8804	60.18
11.161	-32.3729	59.86
11.332	-32.6675	60
11.3125	-32.7292	60.25
11.2551	-32.1253	60.8
11.3329	-31.0988	61.29
11.3415	-30.0369	61.69
11.4074	-29.4273	61.87
11.4491	-28.9308	61.51
11.3832	-28.2884	61.06
11.2726	-26.856	61.17
11.1004	-24.2415	61.47
11.0448	-22.2496	61.7
10.9834	-21.1982	61.57
10.7637	-20.0619	61.1
10.6949	-18.7736	60.73
10.4694	-17.3666	60.64
10.4749	-16.9272	60.37
10.7202	-16.9738	60.19
10.9253	-17.909	59.94
11.1374	-18.9405	59.68
11.206	-19.8512	59.91
11.2593	-21.1093	60.07
11.332	-22.4651	60.05
11.548	-24.4439	60.01
11.7929	-26.7922	60.02
12.2012	-28.8846	60.19
12.8375	-29.7207	60.49
13.0722	-29.4025	60.86
13.3176	-29.1424	61.47
13.3514	-29.4149	61.94
13.3133	-30.1119	62
13.2223	-30.6942	61.89
12.9336	-29.9085	61.68
12.5693	-28.2534	61.29
12.3886	-27.5335	61.38
12.383	-27.44	61.36
12.2851	-27.3822	60.98
12.1446	-26.8981	60.58
11.5604	-25.7761	60.37
10.7623	-24.0463	60.41
10.4733	-23.6285	60.3
10.5841	-23.7364	60.12
10.7916	-23.6633	59.99
10.9388	-23.3848	60.09
10.9754	-22.8292	60.53
11.1717	-22.4795	60.84
11.2514	-22.3742	60.95
11.296	-22.7868	60.95
11.4016	-23.4657	60.88
11.6288	-24.1836	60.81
11.9764	-24.9125	60.72
12.3411	-25.0906	60.75
12.5592	-25.0788	60.81
12.664	-25.522	60.85
12.7193	-26.0319	60.85
12.7248	-26.2638	60.85
12.662	-26.1154	60.79
12.2794	-25.2069	60.97
11.7525	-24.4361	61.19
11.322	-24.266	61.03
10.8178	-23.9776	60.8
10.1664	-22.8747	60.73
9.4231	-21.4055	60.74
9.0019	-20.5466	60.83
8.7803	-20.3288	60.9
8.7467	-19.7534	61.02
8.5844	-18.8265	61.04
8.5057	-17.9564	61.16
8.6828	-17.3076	61.28
8.8595	-17.5863	60.98
9.2191	-17.8526	60.66
9.7241	-18.2624	60.42
10.5796	-18.3651	60.4
10.9478	-18.1106	60.44
11.1384	-18.1374	60.64
11.1858	-18.5983	61.03
11.3209	-18.9853	61.1
11.4344	-19.0788	60.94
11.4213	-18.9983	60.84
11.4466	-18.7937	60.72
11.5858	-19.0724	60.69
11.7806	-19.2688	60.71
11.8873	-19.4984	60.72
11.6295	-19.115	60.85
11.1584	-18.5793	61.04
10.692	-18.7569	61.17
9.9723	-19.281	61.12
9.3373	-19.679	60.98
8.8309	-19.8194	60.77
8.4937	-19.5176	60.72
8.2093	-19.4413	60.75
7.9444	-20.0232	60.8
7.7622	-20.559	60.82
7.9694	-21.0404	60.77
8.0848	-21.3595	60.81
8.0746	-21.5045	60.88
7.8313	-21.7458	60.74
7.7876	-21.8388	60.76
8.0637	-22.0186	60.83
8.5342	-23.303	60.86
9.0737	-24.6004	60.66
9.5348	-24.984	60.25
9.7562	-24.3348	60.28
9.9675	-23.3268	60.74
10.1105	-22.8929	61.07
10.2333	-22.7698	61.19
10.381	-22.7296	61.21
10.5171	-22.8261	61.16
10.5375	-22.7702	60.89
10.5858	-22.2534	60.81
10.5567	-22.4382	60.79
10.4383	-22.8851	60.84
10.4142	-23.0267	60.84
10.3374	-22.7401	60.85
10.3068	-22.4316	60.9
10.4333	-22.3842	60.95
10.5014	-22.854	60.86
10.432	-23.1598	60.82
10.4602	-23.459	60.73
10.3907	-23.5783	60.73
10.4129	-23.3388	60.77
10.5844	-23.3357	60.71
10.7705	-24.1	60.72
11.0266	-25.2594	60.81
11.2703	-26.3283	60.9
11.4303	-27.5746	60.84
11.5366	-28.5191	60.67
11.9722	-28.2144	60.62
12.1713	-26.9142	60.81
12.1833	-25.5793	60.99
12.075	-24.3032	61.01
11.9558	-23.2298	60.86
11.9097	-22.6697	60.84
11.8371	-22.6944	60.91
11.6702	-22.6966	60.94
11.6908	-22.4089	60.92
11.7144	-22.3511	60.78
11.7783	-22.4658	60.65
11.8328	-22.7085	60.59
11.8747	-23.3407	60.62
11.8677	-23.9066	60.64
11.8629	-23.9898	60.69
11.8966	-23.6426	60.7
11.9206	-23.4962	60.76
11.797	-23.4829	60.9
11.6308	-23.8028	60.96
11.588	-24.3509	60.91
11.6873	-24.8148	60.8
11.7076	-24.8706	60.78
11.7247	-25.0412	60.8
11.5644	-25.0965	60.88
11.4638	-24.9473	60.91
11.4456	-25.1139	60.84
11.4261	-25.1248	60.87
11.4312	-25.0464	60.93
11.4474	-25.5399	60.88
11.2965	-25.993	60.82
11.1794	-25.9202	60.69
11.1934	-25.6184	60.59
11.1091	-25.4974	60.58
11.0003	-25.7452	60.65
10.8047	-26.1827	60.78
10.8149	-26.7135	60.81
10.7924	-27.0182	60.76
10.8674	-26.7158	60.72
10.8292	-25.8741	60.8
10.6869	-25.5249	60.85
10.5556	-25.5493	60.87
10.4105	-25.5663	60.9
10.2844	-25.4775	60.84
10.1518	-25.0046	60.81
10.0372	-24.3834	60.86
9.8829	-24.1802	60.99
9.7741	-24.4059	60.94
9.6989	-24.2699	60.81
9.5466	-23.7577	60.65
9.4178	-23.1651	60.61
9.3034	-22.4787	60.74
9.3189	-22.3052	60.82
9.2914	-22.4093	60.79
9.2935	-22.4823	60.75
9.2737	-22.6134	60.7
9.2576	-22.5071	60.8
9.122	-21.9502	60.94
8.9103	-21.6349	60.94
8.8719	-21.7017	60.95
8.9713	-21.4917	60.92
9.0141	-21.2737	60.85
9.0256	-20.9374	60.82
9.0054	-20.7114	60.84
9.1989	-20.5081	60.86
9.418	-20.2753	60.95
9.6473	-19.9317	60.95
9.8792	-19.434	60.95
10.1699	-19.2303	60.93
10.6028	-19.1098	60.81
10.7628	-19.1693	60.7
11.0058	-19.298	60.77
11.1805	-19.7395	60.69
11.4019	-19.9491	60.68
11.594	-19.9338	60.73
11.8761	-19.6417	60.8
11.9497	-19.3338	60.92
12.0664	-19.572	60.96
12.1942	-19.9613	60.96
12.3371	-20.3578	60.88
12.5524	-20.4463	60.81
12.7383	-20.2107	60.75
12.7654	-19.6685	60.77
12.8436	-19.6251	60.83
12.881	-20.0506	60.96
12.9512	-20.4272	60.95
13.1718	-20.3531	60.83
13.316	-20.2558	60.72
13.4761	-20.1792	60.74
13.6214	-20.4072	60.77
13.7065	-20.9193	60.77
13.766	-21.8376	60.73
13.9061	-22.9363	60.69
14.1744	-23.7067	60.72
14.3624	-23.7662	60.77
14.3292	-23.1047	60.79
14.2201	-22.8603	60.84
14.176	-23.0872	60.9
14.187	-23.3319	60.89
14.2009	-23.9004	60.82
14.3024	-24.1327	60.85
14.3205	-23.8429	60.84
14.3599	-23.2398	60.77
14.315	-22.8388	60.84
14.0953	-22.7536	60.95
13.9805	-22.6759	60.95
13.7558	-22.4262	60.83
13.5023	-22.3724	60.7
13.3333	-22.4294	60.66
13.1854	-22.4563	60.75
13.0177	-22.5815	60.69
12.7567	-22.4512	60.65
12.4736	-22.2155	60.64
12.2871	-21.9839	60.79
12.1128	-21.8588	60.96
11.872	-22.1351	61.07
11.7146	-22.6658	60.99
11.6871	-23.1712	60.83
11.6456	-23.3129	60.69
11.5346	-22.764	60.76
11.3177	-22.2801	60.86
11.1824	-22.1799	60.92
11.0471	-21.9028	60.96
11.0692	-21.5072	60.88
11.1509	-21.1067	60.76
11.1414	-21.0115	60.73
11.1437	-21.201	60.76
11.146	-21.4199	60.8
11.2725	-21.5443	60.81
11.3707	-21.4908	60.7
11.464	-21.3514	60.71
11.5235	-21.5741	60.77
11.5131	-22.0813	60.85
11.4761	-22.4283	60.92
11.4805	-22.4772	60.88
11.5589	-22.382	60.79
11.5634	-22.1347	60.76
11.4922	-22.2396	60.84
11.3754	-22.6651	60.85
11.313	-23.1361	60.89
11.2768	-23.4753	60.82
11.0475	-23.431	60.86
10.8398	-23.0923	60.91
10.5984	-22.8878	60.87
10.3405	-23.0886	60.8
10.2043	-23.407	60.71
10.2064	-23.7877	60.61
10.3473	-23.8698	60.57
10.6068	-23.6316	60.64
10.8466	-23.2131	60.76
11.0032	-23.0786	60.96
11.2555	-23.1219	61.01
11.399	-23.1632	60.99
11.5358	-23.4893	60.89
11.761	-23.7864	60.76
11.9196	-23.7321	60.71
12.1043	-23.4087	60.73
12.2956	-23.0979	60.75
12.359	-22.9762	60.84
12.5078	-23.1267	60.9
12.6503	-23.3767	60.95
12.9352	-23.4756	60.91
13.1203	-23.4714	60.86
13.0681	-23.5502	60.81
12.9637	-23.7527	60.73
12.7733	-24.1912	60.7
12.616	-24.8309	60.7
12.5622	-25.3241	60.65
12.6184	-25.5991	60.68
12.5864	-25.6324	60.75
12.5655	-25.2605	60.81
12.5135	-25.003	60.87
12.47	-25.3414	60.91
12.6256	-25.5615	60.95
12.757	-25.7214	60.92
13.0752	-25.8231	60.82
13.4463	-25.6	60.84
13.6701	-25.2565	60.86
13.7575	-25.1917	60.84
13.7197	-25.0804	60.89
13.8054	-24.9746	60.82
13.9425	-24.9831	60.77
13.9513	-24.8382	60.71
13.9878	-24.7996	60.69
14.0883	-24.732	60.79
14.1011	-24.8835	60.76
14.0766	-25.0507	60.64
13.9324	-24.8247	60.65
13.7794	-24.5054	60.8
13.6593	-24.1202	60.96
13.565	-23.8333	60.99
13.4479	-23.7927	60.89
13.2912	-23.6941	60.72
13.2079	-23.4626	60.72
13.0438	-23.2921	60.83
12.9821	-23.0838	60.91
12.905	-22.7089	60.92
12.8845	-22.3732	60.93
12.891	-22.1086	60.86
12.9979	-21.8704	60.75
12.9454	-21.6874	60.76
12.7653	-21.5552	60.75
12.7252	-21.276	60.76
12.7152	-20.847	60.76
12.812	-20.267	60.72
12.9978	-20.0143	60.69
13.1072	-19.9697	60.68
13.0639	-19.782	60.75
13.0482	-19.484	60.79
12.918	-19.3642	60.88
12.9611	-19.2849	60.98
13.0613	-19.3839	60.94
13.1219	-19.5814	60.85
13.1118	-19.6812	60.81
13.0858	-19.5105	60.83
13.1782	-19.3353	60.89
13.1811	-19.3001	61.01
13.2916	-19.3315	60.99
13.4723	-19.4191	60.83
13.3858	-19.3723	60.74
13.2843	-19.2255	60.69
13.269	-19.4479	60.71
13.2793	-19.8505	60.82
13.29	-20.2124	60.76
13.3066	-20.2584	60.68
13.3574	-20.1819	60.71
13.4547	-20.4927	60.78
13.6179	-20.9131	60.92
13.7096	-21.2562	60.98
13.7089	-21.5577	60.93
13.7224	-21.9674	60.84
13.8139	-22.5567	60.83
13.9892	-23.1801	60.78
14.1314	-23.4833	60.76
14.196	-23.5537	60.8
14.2063	-23.6132	61
14.4027	-23.8928	60.99
14.6042	-24.4368	60.87
14.6859	-25.333	60.75
14.8295	-26.7474	60.61
15.01	-28.0109	60.54
15.1441	-28.479	60.51
15.2595	-28.0514	60.54
15.3661	-27.5547	60.63
15.3581	-27.4903	60.83
15.3562	-27.3612	60.97
15.3773	-26.9119	60.96
15.2762	-26.435	60.88
15.2625	-26.3344	60.83
15.2676	-26.2325	60.83
15.2926	-26.6377	60.77
15.4274	-27.4454	60.73
15.4793	-27.7751	60.69
15.5264	-27.938	60.7
15.5303	-28.057	60.74
15.5256	-28.0578	60.82
15.3773	-28.6268	60.82
15.2082	-29.4105	60.73
15.1357	-29.7853	60.63
15.1401	-29.589	60.64
15.2395	-29.0815	60.77
15.3262	-28.5462	60.88
15.369	-28.3392	60.9
15.5332	-28.1789	60.82
15.4894	-27.7248	60.76
15.4898	-27.0666	60.76
15.5086	-26.6792	60.78
15.5199	-26.3276	60.89
15.6684	-26.1561	60.9
15.7498	-25.7812	60.84
15.6583	-25.1232	60.77
15.6067	-24.1675	60.81
15.5723	-23.1123	61
15.7705	-23.0888	61.03
15.9842	-23.3167	60.85
16.0263	-23.4222	60.56
16.0196	-23.2578	60.37
15.9557	-23.0551	60.48
16.0323	-22.9652	60.71
16.083	-22.9876	60.81
16.1362	-22.6153	60.86
16.1337	-22.1729	60.84
15.9423	-21.6305	60.86
15.6886	-21.1962	60.86
15.4501	-21.1174	60.86
15.2941	-21.1936	60.76
15.1488	-21.121	60.59
15.1006	-20.9539	60.48
14.8328	-20.751	60.64
14.4261	-20.2114	60.85
14.2572	-19.8949	61.12
14.1062	-19.5933	61.18
14.1545	-19.3045	61.15
14.0855	-19.265	61.18
14.0114	-19.4639	61.25
13.9699	-19.8431	61.14
14.197	-20.0098	60.79
14.5708	-19.9554	60.63
14.7262	-20.1018	60.57
14.8516	-20.0415	60.68
14.9788	-19.7215	60.86
14.9301	-19.3328	60.95
14.9	-19.1141	60.98
14.938	-19.2992	60.9
14.9769	-19.4638	60.81
15.0421	-19.5375	60.77
15.056	-19.801	60.7
14.9778	-19.7443	60.8
15.0021	-19.1063	60.94
15.0147	-18.3851	61.1
14.9443	-17.7972	61.16
14.9969	-17.8233	60.94
14.8715	-17.6778	60.76
14.8106	-17.4573	60.57
14.7764	-17.3268	60.62
14.7004	-17.3718	60.73
14.6159	-17.658	60.76
14.512	-17.8886	60.73
14.2739	-17.8674	60.71
13.9349	-17.4481	60.77
13.5808	-17.2349	60.95
13.2247	-17.8004	61.1
12.9829	-18.5755	61.05
12.6045	-19.4457	60.82
12.4268	-19.8338	60.73
12.3083	-19.4373	60.82
12.3051	-19.0586	60.93
12.3543	-19.4081	61.01
12.3777	-19.7759	61.14
12.4654	-20.1093	61.01
12.6605	-20.4485	60.75
12.667	-20.321	60.72
12.7853	-20.1169	60.74
13.0704	-20.269	60.76
13.432	-20.4611	60.72
13.8313	-20.5859	60.58
14.0852	-20.8533	60.62
14.0849	-21.1298	60.76
14.1681	-20.9855	60.89
14.4912	-20.8811	60.97
14.725	-21.0351	60.96
14.8656	-21.2162	60.91
14.9	-21.4887	60.81
14.9812	-21.7897	60.73
14.9846	-22.1064	60.69
14.9468	-22.0724	60.84
15.0172	-22.2559	60.93
15.0188	-22.4208	60.92
15.2348	-22.8189	60.79
15.3694	-23.5635	60.7
15.4689	-24.0471	60.7
15.4744	-24.1239	60.62
15.3851	-23.8276	60.64
15.3481	-23.702	60.69
15.3288	-23.7651	60.75
15.308	-23.9602	60.78
15.1959	-24.1474	60.79
15.0571	-24.4154	60.79
14.9752	-24.3509	60.86
14.8145	-23.9794	60.91
14.8003	-23.7079	60.88
14.8234	-23.4382	60.91
14.9473	-23.1437	60.91
14.9889	-22.9189	60.74
15.0802	-22.7225	60.68
15.0089	-22.5917	60.85
15.048	-22.7217	60.89
15.1513	-22.7361	60.87
15.0829	-22.5908	60.8
14.9472	-22.4655	60.73
14.7498	-22.5773	60.7
14.5803	-22.6724	60.7
14.4192	-22.7295	60.69
14.2952	-22.8535	60.67
14.072	-23.0455	60.74
13.8508	-23.3497	60.79
13.4733	-23.6375	60.85
13.2111	-23.6133	60.88
13.0814	-23.5019	60.88
13.0469	-23.274	60.9
13.0688	-22.9099	60.98
13.1644	-22.7285	60.99
13.2134	-22.5506	60.9
13.1229	-22.1547	60.82
13.0565	-21.8441	60.7
13.0509	-21.5229	60.71
12.9947	-21.2908	60.75
13.0202	-20.9744	60.82
13.2575	-20.7021	60.85
13.5299	-20.6623	60.83
13.6411	-20.8617	60.7
13.6934	-20.9557	60.65
13.677	-20.742	60.66
13.628	-20.4255	60.76
13.6065	-20.3739	60.94
13.7001	-20.6411	61.09
13.9057	-20.7459	61.13
13.8622	-20.6602	61.05
13.5891	-20.3606	61.02
13.2794	-20.4257	60.88
13.2183	-20.957	60.7
13.0836	-21.1527	60.72
12.9087	-20.9635	60.83
12.9145	-20.6773	60.82
12.8683	-20.583	60.77
12.7918	-20.6483	60.76
12.7976	-20.9634	60.78
12.7829	-21.182	60.79
12.7318	-20.8053	60.74
12.7426	-20.1193	60.71
12.759	-19.786	60.76
12.7259	-19.8947	60.94
12.704	-19.8452	61
12.691	-19.7259	61
12.6751	-19.7786	60.9
12.5643	-19.6466	60.92
12.3876	-19.578	60.9
12.305	-19.5079	60.86
12.3227	-19.3801	60.85
12.3587	-19.2492	60.85
12.3329	-19.0715	60.97
12.371	-19.1161	60.95
12.4483	-19.2298	60.86
12.3064	-19.1294	60.8
12.1747	-18.8784	60.72
11.9504	-18.8142	60.7
11.8215	-19.4351	60.78
11.9721	-20.4247	60.79
11.9882	-21.3537	60.69
11.9515	-21.5058	60.67
11.7821	-20.7074	60.78
11.5609	-19.6885	60.98
11.3925	-19.1437	61.18
11.4376	-19.6329	61.08
11.3893	-19.9345	60.81
11.3424	-19.8088	60.58
11.3706	-19.8485	60.48
11.4353	-20.0352	60.68
11.4989	-20.2463	61.03
11.5111	-20.4938	61.19
11.5646	-20.6172	61.1
11.4506	-20.6313	60.89
11.3916	-20.7537	60.69
11.3537	-20.9591	60.65
11.3955	-21.4618	60.74
11.5066	-22.3025	60.87
11.5258	-23.7095	60.97
11.6089	-25.2852	60.93
11.5488	-26.5017	60.78
11.447	-26.5572	60.75
11.5543	-26.1538	61
11.6444	-25.4979	61.13
11.7323	-25.1218	60.97
11.9202	-25.3445	60.82
12.0433	-25.4707	60.7
12.2186	-25.282	60.59
12.2661	-24.592	60.57
12.2895	-24.0314	60.72
12.2601	-24.0404	60.84
12.1991	-24.144	60.94
12.2725	-23.9999	60.86
12.3407	-23.5456	60.7
12.3751	-23.5259	60.66
12.2356	-23.8009	60.74
12.0214	-24.1671	60.72
11.8522	-24.6147	60.59
11.7573	-24.5887	60.59
11.5171	-24.0325	60.74
11.2497	-23.7936	61.02
10.8757	-24.3708	61.27
10.7232	-25.1911	61.21
10.6603	-25.8544	60.89
10.5875	-25.8234	60.63
10.4388	-25.0115	60.57
10.2958	-24.2813	60.63
10.0283	-24.0885	60.84
9.7956	-23.9236	60.89
9.6554	-23.5871	60.79
9.5164	-23.4268	60.68
9.521	-23.1818	60.69
9.4714	-22.6508	60.75
9.4974	-22.2194	60.89
9.6888	-21.9519	60.94
9.871	-21.5756	60.83
9.9853	-20.8962	60.72
9.8607	-20.0469	60.64
9.9479	-19.8061	60.77
10.0868	-20.2393	60.98
10.2125	-20.7602	61.03
10.3519	-20.8615	60.91
10.526	-20.6916	60.83
10.7229	-20.854	60.87
11.1182	-21.2888	60.87
11.3464	-21.7887	60.96
11.4953	-22.2709	60.9
11.7073	-22.5492	60.75
11.9212	-22.4829	60.76
12.1724	-22.1786	60.69
12.2964	-21.9156	60.67
12.3686	-22.2696	60.72
12.4664	-23.0088	60.72
12.622	-23.5601	60.78
12.7565	-24.1022	60.78
12.8068	-24.0602	60.87
12.8604	-23.6335	60.95
12.9548	-23.6027	60.88
12.9971	-24.0061	60.77
12.9942	-24.6081	60.78
12.911	-25.35	60.79
13.0566	-25.6529	60.81
13.2271	-25.3014	60.83
13.3173	-25.0799	60.94
13.4475	-25.1346	61.04
13.5842	-25.4936	60.86
13.5599	-25.8267	60.67
13.4974	-26.1189	60.55
13.4572	-26.1097	60.54
13.4083	-26.114	60.59
13.2411	-26.6019	60.68
13.0392	-27.8444	60.74
12.951	-29.6155	60.78
12.7315	-31.0884	60.76
12.5577	-32.2361	60.61
12.4231	-32.7019	60.51
12.2994	-31.8321	60.51
12.3043	-30.4032	60.4
12.2221	-28.8865	60.54
11.9423	-27.8029	60.78
11.8247	-26.8058	61.18
11.5574	-25.7511	61.5
11.3218	-24.4408	61.34
11.3353	-23.6601	61.14
11.525	-23.6687	61.08
11.6808	-23.6933	60.97
11.7671	-23.4445	60.84
11.7911	-23.0408	60.78
12.01	-22.3784	60.64
12.4449	-22.2469	60.56
12.9411	-22.5955	60.38
13.2633	-22.4887	60.35
13.5359	-22.2482	60.46
13.8371	-22.3565	60.64
14.0015	-22.2969	60.75
14.0568	-22.3726	60.73
13.9767	-22.7105	60.79
13.7153	-23.3602	60.93
13.5626	-24.1114	61.06
13.4278	-24.3209	61.18
13.3523	-23.7894	61.24
13.3578	-23.4079	60.97
13.2348	-23.4902	60.77
13.0594	-23.9316	60.67
12.9758	-24.0809	60.64
12.903	-23.4861	60.64
12.9781	-22.2949	60.77
13.0995	-21.8846	60.85
13.2017	-22.0432	60.93
13.3067	-22.0003	60.93
13.3636	-21.6737	60.75
13.3002	-20.8749	60.71
13.3516	-20.5817	60.75
13.3836	-20.7293	60.9
13.4693	-20.8708	60.92
13.5578	-21.1198	60.79
13.6042	-21.1061	60.73
13.6661	-20.9366	60.78
13.5548	-20.5673	61.01
13.6234	-20.168	61.13
13.8626	-20.1974	61.06
13.9246	-20.6153	60.84
13.8625	-20.9616	60.67
13.5925	-21.4689	60.67
13.3438	-21.7134	60.71
13.1723	-21.5099	60.73
13.1465	-21.2609	60.7
12.972	-21.334	60.67
12.6211	-21.7037	60.77
12.2272	-22.4332	60.91
11.8979	-22.6127	61.04
11.7431	-22.039	61.04
11.7496	-21.408	60.97
11.7817	-21.4167	60.92
11.8488	-21.8982	60.84
11.9069	-22.6239	60.79
12.0073	-23.2893	60.84
12.1603	-23.3061	60.85
12.3551	-22.7833	60.78
12.4055	-22.1735	60.74
12.3902	-21.9803	60.77
12.4928	-22.7285	60.81
12.5237	-23.4723	60.81
12.5535	-24.0178	60.66
12.6943	-24.0002	60.61
12.6992	-23.4405	60.8
12.6432	-23.4666	60.89
12.5513	-23.8704	61
12.5451	-24.6228	60.99
12.4401	-25.2246	60.91
12.199	-25.254	60.84
12.0568	-25.222	60.77
11.9506	-25.7125	60.68
11.8552	-26.2272	60.67
11.6067	-27.1874	60.73
11.3358	-28.4093	60.81
11.2433	-29.1045	60.82
11.162	-29.2212	60.9
11.0689	-28.7524	60.95
10.952	-28.1045	60.83
10.8188	-27.745	60.81
10.6592	-27.7829	60.78
10.7745	-27.8753	60.78
11.0227	-27.6506	60.73
11.4086	-26.8063	60.85
11.4714	-26.4671	60.82
11.5151	-26.3566	60.82
11.6195	-26.1581	60.85
11.7927	-25.7256	60.89
11.8317	-25.0253	60.84
11.9109	-24.8606	60.73
11.9654	-25.0015	60.79
12.1016	-25.2174	60.9
12.1303	-25.1109	60.87
12.3104	-24.8335	60.66
12.3799	-24.7406	60.6
12.2733	-25.1718	60.62
12.1137	-26.077	60.75
11.8683	-27.0593	60.99
11.5566	-28.2524	60.92
11.435	-28.8197	60.69
11.5392	-28.3446	60.57
11.592	-27.2483	60.7
11.5589	-26.5885	60.96
11.6251	-26.5607	61.06
11.525	-26.5854	60.93
11.5999	-26.4208	60.71
11.6418	-26.218	60.6
11.5249	-26.3417	60.65
11.3807	-26.7487	60.8
11.1531	-27.0068	60.99
11.0183	-27.7576	60.98
11.1022	-28.5931	60.83
11.1526	-28.9942	60.68
11.0452	-28.7897	60.59
10.9279	-28.5173	60.64
10.9618	-28.55	60.81
11.0788	-28.548	60.89
11.3536	-28.3852	60.78
11.517	-28.0163	60.64
11.5799	-27.6355	60.73
11.5113	-27.5646	60.93
11.5627	-27.8532	60.97
11.6538	-28.2571	60.89
11.7012	-28.4499	60.7
11.7739	-28.4228	60.68
11.8107	-28.2444	60.76
11.8432	-27.9468	60.9
11.7901	-28.386	60.95
11.7234	-29.1842	60.99
11.6804	-29.6783	60.87
11.6418	-30.1754	60.66
11.6494	-30.5269	60.54
11.6408	-30.1867	60.64
11.7376	-29.5889	60.81
11.8281	-29.312	60.8
11.9002	-29.1526	60.81
12.0733	-29.2035	60.79
12.1022	-28.96	60.79
12.101	-28.538	60.8
12.0994	-27.997	60.92
12.04	-27.4442	60.96
12.224	-27.1569	60.94
12.4483	-27.2086	60.83
12.5116	-27.0997	60.71
12.5166	-26.5863	60.61
12.5548	-25.874	60.67
12.5695	-25.5598	60.97
12.8553	-25.5938	61.03
13.1648	-25.3593	60.87
13.3223	-24.7606	60.64
13.47	-23.9738	60.54
13.3896	-23.9564	60.71
13.4764	-24.2262	60.95
13.55	-24.5917	60.98
13.7846	-24.7552	60.8
14.0351	-24.5583	60.68
14.0807	-23.9681	60.65
13.9837	-23.4826	60.74
13.8242	-23.5376	60.77
13.6532	-23.8829	60.82
13.4635	-24.1262	60.84
13.4687	-23.8844	60.85
13.4191	-23.3845	60.84
13.3943	-22.9656	60.91
13.2629	-22.7703	61.01
13.3704	-22.5867	60.92
13.4874	-22.2634	60.81
13.3441	-21.9027	60.77
13.243	-21.6094	60.83
13.1332	-21.3108	60.87
13.1759	-21.0827	60.84
13.3081	-20.8193	60.76
13.5712	-20.4075	60.79
13.6768	-20.1139	60.99
13.5103	-20.1627	61.09
13.2495	-20.3007	61.05
13.1748	-20.6076	60.89
13.196	-21.0275	60.75
13.2302	-21.6531	60.46
13.4182	-21.8789	60.44
13.4502	-21.8747	60.7
13.4695	-22.0393	60.76
13.2646	-22.1742	60.98
13.0837	-22.8485	60.99
13.1048	-23.4587	60.87
13.2385	-23.6144	60.73
13.5695	-23.3471	60.64
13.785	-22.8948	60.73
13.783	-23.1316	60.87
13.9655	-23.638	60.87
14.034	-23.9854	60.76
14.0913	-24.1575	60.65
14.1363	-23.7495	60.66
14.138	-23.1356	60.81
14.0645	-23.1124	60.97
14.1001	-23.285	60.99
14.1913	-23.4119	60.92
14.2688	-23.3954	60.79
14.3398	-23.0515	60.76
14.2648	-22.9756	60.82
14.1122	-23.8498	60.93
14.0597	-24.5837	60.98
14.0972	-25.0436	60.78
14.0661	-25.2803	60.63
14.2197	-24.9102	60.61
14.2707	-24.2723	60.71
14.2763	-24.2029	60.75
14.3408	-24.2734	60.73
14.3575	-24.3568	60.61
14.2976	-24.1638	60.61
14.0144	-23.903	60.7
13.4472	-23.9863	60.86
13.4854	-24.238	61.07
13.8865	-24.4505	61.14
14.143	-24.8919	60.96
14.1853	-25.2381	60.86
14.3247	-25.4662	60.83
14.7261	-25.3493	60.82
15.2003	-25.1906	60.83
15.5448	-24.602	61.02
15.7864	-24.1758	60.95
15.8674	-23.789	60.69
15.7353	-23.1566	60.54
15.4959	-22.787	60.6
15.6405	-23.1015	60.82
16.0538	-23.2127	60.91
16.4681	-23.0699	60.78
16.6663	-22.7848	60.61
16.6749	-22.5474	60.61
16.7964	-22.737	60.74
17.0025	-23.1765	60.87
17.2625	-23.3054	60.9
17.439	-23.4178	60.79
17.588	-23.5151	60.76
17.7379	-23.5311	60.7
17.8666	-23.8997	60.68
18.1139	-24.0768	60.81
18.3193	-23.9776	60.98
18.54	-23.8828	60.93
18.7132	-23.941	60.92
18.7133	-23.8547	60.97
18.7859	-24.0077	60.95
19.086	-24.2091	60.95
19.5066	-24.0557	60.76
19.9262	-23.8101	60.68
20.2444	-23.7096	60.77
20.4142	-23.5915	60.84
20.5808	-23.3935	60.84
20.8	-23.1714	60.8
20.7189	-22.7629	60.97
20.3504	-22.5657	61.41
20.1151	-22.4763	61.5
20.2217	-22.0441	61.25
20.3723	-21.5709	60.97
20.3254	-21.437	60.82
20.2898	-21.4558	60.51
20.6611	-20.8549	60.15
21.0831	-20.7693	60.07
21.2414	-20.8661	60.24
21.5358	-20.9142	60.5
21.7721	-21.0009	60.71
22.3551	-21.0544	60.9
22.8029	-21.2568	60.91
23.2047	-21.6683	60.76
23.6232	-22.0625	60.73
23.9158	-22.1603	60.7
24.224	-22.2928	60.85
24.8313	-22.6443	60.92
25.1679	-23.5579	61.03
25.0537	-24.5366	61.17
24.4413	-24.8761	61.24
23.9066	-24.7078	61.14
23.4566	-24.479	60.77
23.0036	-24.3434	60.67
22.1776	-24.3426	60.73
21.392	-24.5118	60.61
20.4364	-24.577	60.65
19.6786	-24.2659	60.56
18.8232	-23.9607	60.48
18.2345	-24.1872	60.45
17.7384	-24.4549	60.48
17.2165	-24.6421	60.51
17.0253	-24.8758	60.59
16.6696	-24.808	60.86
16.1775	-24.7043	60.93
15.7323	-24.7877	60.92
15.7048	-24.748	61.04
15.9692	-24.8671	61.13
16.4022	-25.0015	61.08
16.8274	-24.6346	60.9
17.4599	-24.3541	60.76
18.0909	-24.3936	60.87
18.8103	-24.7524	60.95
19.3661	-24.8044	61.02
19.4318	-24.4845	61.04
19.2286	-23.8329	60.89
18.8027	-23.142	60.81
18.3533	-23.0388	60.76
17.6516	-23.229	60.6
16.8669	-23.5557	60.49
16.134	-23.6132	60.5
15.307	-23.4043	60.63
14.5593	-23.2209	60.66
14.1312	-23.1211	60.6
14.1113	-23.5302	60.73
14.0607	-23.6069	60.89
13.8976	-23.5083	60.95
13.6926	-23.4186	60.93
13.5552	-23.3634	60.93
13.6658	-23.4713	61.04
14.0807	-23.7942	61.33
14.6831	-23.7904	61.34
15.1352	-23.6563	61.18
15.5454	-23.6483	61.1
16.292	-23.5517	61.02
17.1278	-23.4855	61.01
18.0043	-23.8039	61.04
18.9277	-24.0294	61.06
19.4813	-24.0783	61
19.5992	-23.9004	60.77
19.5177	-23.5217	60.54
19.2587	-23.5322	60.37
19.1917	-23.6525	60.31
19.1363	-23.6958	60.35
18.7714	-23.6499	60.55
18.4881	-23.7944	60.67
18.3415	-23.74	60.7
18.266	-23.5686	60.69
17.9698	-23.7915	60.83
17.6564	-24.3261	60.93
17.2418	-24.7759	60.94
16.7265	-25.2663	60.87
16.0082	-25.8687	60.83
15.5441	-26.4252	60.86
15.438	-26.69	60.89
15.5323	-27.0985	60.86
15.6622	-27.4552	60.77
15.6478	-27.8636	60.82
15.5667	-28.1467	60.82
15.3715	-28.4568	60.78
15.2765	-28.66	60.86
15.4019	-28.7636	60.84
16.0698	-28.9885	60.6
16.7517	-29.2318	60.39
17.2855	-29.4115	60.54
17.5078	-29.4199	60.82
17.5814	-28.9646	60.99
17.5004	-28.4188	61.21
17.3795	-27.9346	61.47
17.4253	-27.985	61.34
17.4172	-27.9831	60.94
17.0463	-27.7622	60.8
16.5006	-27.8294	60.85
15.9486	-28.4651	60.71
15.4036	-29.1026	60.52
14.9076	-29.6097	60.38
14.496	-29.8504	60.62
14.0496	-29.7192	60.98
14.003	-29.3172	61
13.8918	-29.0892	60.88
13.8392	-28.8882	60.76
13.8156	-28.9295	60.62
13.8285	-28.763	60.63
13.7565	-28.2729	60.65
13.8308	-28.0227	60.71
13.8776	-28.144	60.99
13.9673	-28.4318	61.09
14.1288	-28.5491	60.96
14.2234	-28.5881	60.76
14.0573	-28.4125	60.7
13.8092	-28.1758	60.74
13.5155	-28.1474	60.72
13.5764	-28.1482	60.76
13.6536	-28.0841	60.75
13.6519	-28.1479	60.74
13.4326	-27.7981	60.83
12.9905	-26.9671	60.87
12.6078	-26.6426	60.81
12.1872	-26.542	60.77
11.7472	-26.3894	60.71
11.1616	-26.3197	60.58
10.6702	-25.8613	60.5
10.1803	-25.1692	60.53
9.9456	-24.7389	60.66
10.0055	-24.7704	60.77
10.0767	-24.584	61
10.2434	-23.8953	61.35
10.5787	-23.3066	61.45
10.8964	-22.8479	61.26
11.0062	-22.9528	61.03
11.196	-23.1948	60.9
11.3393	-23.1517	60.81
11.5071	-23.114	60.78
11.6167	-22.7822	60.78
11.6792	-22.6691	60.71
11.6722	-22.7197	60.64
11.6536	-22.5453	60.63
11.5707	-22.0995	60.75
11.454	-21.7235	60.85
11.1942	-21.2002	60.89
11.1394	-20.8066	60.93
11.2097	-20.634	60.92
11.2715	-20.6271	60.92
11.267	-20.2089	60.91
11.1413	-19.2633	61.04
11.1553	-18.525	61.1
11.2459	-18.5294	61.16
11.1439	-18.669	61.07
11.135	-18.6993	60.88
11.0395	-18.52	60.88
11.1695	-18.3792	60.78
11.6325	-18.7541	60.6
12.0843	-19.4071	60.41
12.5503	-19.8451	60.31
12.7999	-19.698	60.59
13.0288	-19.5306	60.92
13.1884	-19.5864	61.09
13.4992	-19.9597	61.06
13.7934	-20.3202	60.95
13.9762	-20.4407	60.86
14.0817	-19.9836	60.86
13.9729	-19.5912	60.79
14.0032	-19.7881	60.8
14.0749	-20.2949	60.94
14.0238	-20.3866	60.94
13.8959	-19.8817	60.79
13.7994	-19.7452	60.72
13.7394	-20.4542	60.74
13.6704	-21.5241	60.87
13.6191	-22.4544	60.78
13.4828	-22.8261	60.61
13.4832	-22.3439	60.67
13.7376	-21.9829	60.83
13.8915	-22.2255	60.97
13.971	-22.8516	60.91
14.0505	-23.3686	60.79
14.0944	-23.6352	60.69
14.1776	-23.7943	60.73
14.1867	-23.7373	60.81
14.0654	-23.641	60.95
14.1249	-23.9441	61.04
14.3364	-24.7816	61.03
14.3735	-25.9123	60.96
14.3368	-26.0053	60.81
14.1036	-25.2184	60.79
13.8513	-24.3785	60.88
13.6856	-23.6822	60.82
13.5739	-23.6856	60.75
13.3988	-23.7726	60.7
13.0858	-23.6731	60.59
12.8938	-23.1856	60.57
12.7662	-22.257	60.76
12.6571	-21.7945	60.95
12.5779	-22.3791	61.08
12.4405	-23.4571	61.03
12.2785	-24.3431	60.88
12.1648	-25.1076	60.71
11.9643	-25.1787	60.64
11.7025	-24.6873	60.68
11.5275	-24.712	60.71
11.3222	-25.3782	60.8
11.1546	-26.1976	60.9
10.9436	-26.922	60.89
10.8911	-26.9189	60.87
10.9134	-26.4526	60.87
10.7692	-25.9736	60.93
10.6486	-26.0935	60.91
10.5518	-26.4601	60.93
10.7246	-26.8304	60.9
11.0013	-27.0572	60.72
11.1952	-27.2216	60.6
11.2265	-27.3693	60.65
11.3144	-27.357	60.82
11.5708	-27.6908	60.84
11.8491	-28.0077	60.84
12.2213	-28.0756	60.83
12.553	-28.1669	60.82
13.0001	-28.1163	60.85
13.4265	-27.9657	60.8
13.7805	-27.9603	60.77
14.2568	-28.0287	60.83
14.8044	-28.0133	61.01
15.345	-27.9891	61.08
15.8482	-28.1384	61.14
15.9783	-28.2151	61.27
16.2383	-27.9624	61.24
16.5671	-28.0047	61.06
16.8132	-27.9896	60.8
16.7941	-28.1495	60.57
16.4529	-28.2001	60.12
16.1742	-28.0957	59.87
15.8707	-27.7713	59.98
15.2987	-27.7845	60.21
14.7486	-28.1833	60.41
14.2462	-28.5125	60.51
13.9042	-28.4263	60.57
13.527	-27.6888	60.65
13.2348	-27.2258	60.76
13.0013	-27.7626	60.95
12.9199	-28.2251	61.14
12.7978	-28.1566	61.19
12.5449	-27.652	61.22
12.1981	-26.9567	61.04
12.1936	-26.7867	60.9
12.2103	-27.0836	60.88
12.4756	-26.9771	60.97
12.774	-27.0762	60.87
13.0902	-26.7618	60.75
13.2074	-26.0109	60.7
13.2987	-25.3006	60.68
13.3221	-24.884	60.77
13.4234	-24.8084	60.85
13.6279	-24.8141	60.84
13.7911	-24.3426	60.84
13.7545	-23.686	60.86
13.6203	-23.0284	60.89
13.6729	-23.1817	60.88
13.727	-24.0344	60.82
13.8223	-24.5084	60.8
13.9745	-24.8129	60.7
14.017	-24.4748	60.81
13.8433	-23.9891	60.93
13.7889	-24.6337	60.94
13.6577	-25.5378	60.92
13.8243	-26.1919	60.76
13.8596	-27.0148	60.73
13.8613	-27.4186	60.92
14.0204	-27.1363	60.94
14.1492	-26.7919	60.76
14.2321	-26.7706	60.71
14.3551	-27.2294	60.79
14.3672	-27.9432	60.8
14.2747	-28.4977	60.81
14.1765	-28.7583	60.78
14.1428	-28.4081	60.81
14.1547	-27.7682	60.75
14.1475	-27.6595	60.71
14.2103	-27.8663	60.63
14.3889	-27.7203	60.65
14.5022	-27.0435	60.86
14.6662	-26.0938	61.13
14.8731	-25.5986	61.14
14.9608	-25.5129	60.97
15.1315	-25.2996	60.77
15.3373	-24.6543	60.7
15.3301	-23.5473	60.77
15.3249	-22.5188	60.76
15.2805	-22.8894	60.6
15.2286	-23.2479	60.63
15.2677	-23.8252	60.74
15.1713	-24.2299	60.95
14.9288	-24.414	61.13
14.6916	-24.5425	61.06
14.6318	-24.807	60.84
14.4694	-25.1166	60.74
14.412	-25.8942	60.72
14.2279	-26.4715	60.82
14.039	-27.0078	60.83
13.7917	-27.3728	60.8
13.5887	-27.3049	60.89
13.6337	-26.8113	61.04
13.7707	-26.9561	60.93
13.7999	-27.0273	60.92
13.7804	-26.9088	60.77
13.8333	-26.7976	60.65
13.7829	-26.7364	60.67
13.8	-26.7257	60.75
13.9751	-27.015	60.8
14.2151	-26.9037	60.9
14.4148	-26.5318	60.9
14.5535	-26.3188	60.85
14.5559	-26.2761	60.89
14.5217	-26.4013	60.82
14.6858	-26.6997	60.77
14.8886	-26.861	60.76
15.0362	-26.8057	60.79
15.0945	-26.6022	60.75
15.0035	-26.1834	60.86
14.7938	-26.247	60.91
14.6751	-26.6485	61.02
14.7329	-27.101	60.89
14.7777	-27.7384	60.7
14.6317	-27.8164	60.68
14.4811	-27.189	60.66
14.4079	-26.698	60.7
14.4589	-26.7276	60.76
14.4505	-27.0053	60.8
14.4377	-27.2672	60.77
14.346	-27.0355	60.8
14.152	-26.3867	60.84
13.9033	-25.858	60.89
13.8668	-25.6846	60.85
13.966	-25.6616	60.73
14.2018	-25.5146	60.67
14.4984	-25.1766	60.84
14.5339	-24.7879	61.04
14.4191	-24.5132	61.09
14.5074	-24.5797	60.93
14.6352	-24.7022	60.85
14.7967	-25.0047	60.78
15.0047	-25.5316	60.72
14.9894	-25.6773	60.78
14.8578	-25.7519	60.8
14.9253	-25.7777	60.81
15.0396	-25.6625	60.74
15.0345	-25.7021	60.6
15.0006	-25.9292	60.66
14.8569	-26.1688	60.81
14.59	-26.2426	60.94
14.5406	-26.2541	60.97
14.5889	-25.8755	60.95
14.4702	-25.3995	60.84
14.2192	-25.2707	60.77
13.8722	-25.5354	60.85
13.4096	-25.8773	60.98
13.1502	-25.8686	60.89
13.0456	-25.308	60.7
13.0839	-24.7469	60.69
12.9962	-24.5089	60.91
12.9694	-24.535	61
12.9386	-24.6748	60.9
13.1337	-24.326	60.75
13.3266	-23.8074	60.77
13.5494	-23.889	60.84
13.6928	-24.2151	60.89
13.7726	-24.7595	60.8
13.9756	-25.4236	60.74
14.1911	-25.8185	60.71
14.2363	-25.6693	60.82
14.0729	-25.0758	60.96
13.8849	-25.0064	60.96
13.7124	-25.5219	60.91
13.6034	-26.2822	60.86
13.5618	-26.6364	60.84
13.4874	-26.3329	60.78
13.2794	-25.6989	60.81
inclinaison X	inclinaison Y
0.432	0.2326
0.5317	0.0997
0.3323	0.0332
0.1329	0.0997
0.3988	0.1994
0.4653	0.0997
0.6314	0.3988
0.432	0.3656
0.3323	-0.0665
0.2326	-0.1329
0.3656	0.0332
0.432	0.5317
0.7644	0.6647
0.3323	0.0665
0.1329	-0.4985
0.0332	-0.3988
0.1662	0.1662
0.6647	0.5317
0.7644	0.565
0.432	0.0332
-0.0332	-0.1329
0.0997	0.0332
0.432	0.1994
0.7311	0.1662
0.4653	0.2991
0.1662	-0.0665
0.1329	0.1329
0.4653	0.2659
0.5982	0.3988
0.6979	0.2659
0.3656	0.1994
0.1994	-0.2991
0.0997	0.3656
0.4985	0.4985
0.6314	0.0665
0.3656	-0.2659
0.1329	-0.0332
0.2659	0.432
0.4985	0.6979
0.6314	0.2326
0.3988	-0.0997
0.1994	-0.1662
0.3323	-0.0665
0.3323	0
0.4653	0.3988
0.6647	0.3656
0.3988	-0.0997
0.2659	-0.1994
0.1662	0.4985
0.1994	1.0967
0.7976	0.8308
0.6979	-0.8308
0.1994	-1.0303
0.0332	-0.1994
0	0.8641
0.2659	1.13
0.7644	0.7311
0.8641	-0.2991
0.5317	-0.4985
-0.1329	0.0332
-0.0997	0.5982
0.5982	0.1994
0.9638	-0.1994
0.565	-0.0997
-0.0332	0.1662
0.0665	-0.0997
0.432	-0.1662
0.8641	-0.0997
0.6314	0.432
0.2326	0.432
0.1662	0.1329
0.2991	-0.1329
0.4653	-0.1662
0.3988	0.6647
0.3988	0.3323
0.3988	0
0.3656	-0.1329
0.2659	0.0665
0.3656	0.0997
0.3323	0
0.432	0.3656
0.4653	0.2991
0.3988	0.2326
0.2991	0.0665
0.2991	0.1662
0.4985	0.2659
0.432	0.1329
0.2991	0.1994
0.3656	0.0665
0.3988	0.0665
0.432	0.0332
0.3656	0.3323
0.3988	0.2326
0.3656	0.2991
0.3323	-0.1329
0.3323	0
0.432	0.2326
0.4985	0.3988
0.432	0.1329
0.2659	0.0997
0.2326	0.0332
0.3656	0.0665
0.5317	0.2659
0.565	0.2991
0.3656	0.1662
0.1662	-0.0997
0.2326	0.1662
0.5317	0.2659
0.5982	0.3323
0.3323	0.0332
0.2326	0.0665
0.3656	0.0665
0.5317	0.1994
0.4653	0.0997
0.3656	0.1994
0.3323	0.1329
0.3656	0.0665
0.2991	0.1994
0.3656	0.1662
0.4653	0.2326
0.3988	-0.0997
0.3323	0.2659
0.3656	0.1662
0.3988	0.0997
0.3988	0.1994
0.432	0.3988
0.3988	0.3656
0.432	-0.0332
0.1662	0.0665
0.2326	0.2659
0.1994	0.1662
0.3323	0
0.2991	0.0665
0.1994	0.0332
0.1994	0.2326
0.2659	-0.0332
0.2659	0.0665
0.1662	0.2326
0.3323	0.1662
0.3988	0.1329
0.2659	0.2659
0.2326	-0.0665
0.2659	-0.2659
0.2326	0.0997
0.2991	0.3988
0.432	0.1662
0.1994	-0.1994
0.0665	-0.0665
0.2991	0.1662
0.432	0.3656
0.4985	0.0665
0.2659	0.1329
0.0997	-0.1994
0.2659	-0.0665
0.2326	0.1994
0.3323	0.2991
0.432	0.1662
0.1662	0
0.0997	0.2659
0.2991	0.1662
0.4653	0.2659
0.2326	0
0.1662	0.2326
0.1994	0.432
0.5317	0.3656
0.3656	-0.0665
0.2659	-0.2326
0.2659	0.0997
0.3656	0.3656
0.4985	0.3656
0.3656	0.0332
0.2659	-0.1329
0.2326	0.0332
0.1662	0.3656
0.3656	0.2991
0.432	0.0997
0.2659	-0.3323
0.1329	0.2991
0.2991	0.6979
0.7644	0.5982
0.5982	-0.0997
0.1994	-0.3988
-0.0665	-0.0665
0.1329	0.2659
0.4653	0.4653
0.5982	0.3656
0.4985	0.0665
0.0997	-0.0665
0.1329	0.1994
0.432	0.0665
0.4653	0.0332
0.2326	0.1662
0.1994	0.0332
0.1994	0.2659
0.4653	0.1994
0.565	0.3323
0.4985	0.2326
0.2326	-0.0332
0.1662	0.3323
0.2659	0.3656
0.3988	0.1329
0.4985	0.1994
0.3323	0.2659
0.2659	0.1994
0.3323	0.0332
0.3988	0.2659
0.4985	0.3323
0.4653	0.1662
0.2991	0.1329
0.1662	0.2659
0.3323	0.1994
0.432	0.3656
0.3988	0.2326
0.2326	0.1662
0.2659	-0.0997
0.2991	0
0.2326	0.2326
0.3656	0.3323
0.432	-0.0332
0.3323	0.0332
0.0332	0.2991
0.3988	0
0.432	0.1994
0.3323	0.0997
0.1662	0.0332
0.3323	-0.0332
0.2659	0.0332
0.1994	0.1662
0	0.2659
-0.0997	0.1994
0.1329	-0.0665
0.0332	0.0665
-0.3323	0.2326
-0.6314	0.2326
-0.1329	-0.0665
0.432	0.2991
0.9305	0.3988
0.3656	0.3656
-0.565	0.0997
-0.3988	-0.2659
0.3988	-0.0665
0.8973	0.0332
0.1994	0.5317
-0.3323	0.3656
-0.432	-0.0997
0.0665	-0.0997
0.3988	0.1329
0.565	0.432
-0.0332	0.6979
-0.3988	0.2326
0.0665	0.2326
0.4653	0.1329
0.2991	0.1994
0	0.4653
-0.1329	0.3323
0.432	0.3988
0.7644	0
0.4653	0.1329
0.1662	0.1994
0.1329	0.2326
0.4985	-0.0997
0.432	-0.0665
0.2991	0.1994
0.1662	0.432
0.2326	0.1994
0.3656	-0.0665
0.3656	-0.0332
0.2326	0.4985
0.1329	0.5317
0.2991	-0.1662
0.3988	-0.2326
0.2991	0.2326
0.3988	0.2659
0.432	0.2659
0.3656	0.3656
0.432	0.2659
-0.3656	0.2326
-0.2326	0.432
0.4985	0.3988
0.8308	0.2991
0.4653	0.2326
0.1994	0.1662
-0.0332	0.0997
0.0665	-0.2326
0.1662	0.1662
0.3656	0.4653
0.4653	0.5982
0.2991	0.3323
0.0332	0
-0.0665	-0.2991
0.0997	0.1662
0.3323	0.3988
0.3988	0.565
0.2326	0.3656
0.1329	0.0665
0.0997	-0.0665
0.1329	0.2991
0.3323	0.3323
0.3323	0.1329
0.0332	0.1329
0.0665	0.4985
0.2326	0.432
0.3988	0.3988
0.3323	-0.0332
0.0997	0.0665
