# Supplementary material for: Postural Control Can Be Well Maintained by Healthy, Young Adults in Difficult Visual Task, Even in Sway-Referenced Dynamic Conditions
Source: PLoS One. 2016 Oct 13;11(10):e0164400. doi: 10.1371/journal.pone.0164400 (PMC5063355; doi:10.1371/journal.pone.0164400)
Supplement: S2 File — (ZIP) [file pone.0164400.s002.zip › DATA_FRAMIRAL/S04B_FREE_MOBILE_I5.xls]

## Sheet: S04_MTT_201504010950
gravite X	gravite Y	Poids
20.8863	-18.509	60.39
20.4154	-18.8536	60.54
20.149	-19.4247	60.77
20.2399	-20.3806	60.97
20.5542	-22.1545	60.78
21.1128	-23.4425	60.62
21.1762	-23.6986	60.66
20.9049	-22.8498	60.9
20.4941	-21.5935	61.17
20.3329	-21.1873	61.36
20.4525	-21.6849	61.49
20.4674	-21.7699	60.92
20.6654	-21.2855	60.5
20.696	-20.6541	60.67
20.8139	-20.4869	60.93
20.9068	-21.1932	60.77
20.8444	-21.7766	60.61
20.6875	-22.1213	60.64
20.7549	-22.3894	60.67
20.9591	-22.3875	60.8
21.0936	-22.4756	60.91
21.2262	-22.7771	60.83
21.2456	-23.2998	60.59
21.1563	-23.6954	60.53
20.9798	-24.2766	60.55
20.7842	-24.5977	60.8
20.6634	-24.5343	61.11
20.6272	-24.8768	61.18
20.7699	-24.9017	61.19
21.0283	-24.7956	61.11
21.1907	-24.8957	60.95
21.1566	-24.2296	60.81
21.0085	-22.9563	60.71
21.04	-22.1437	60.73
21.1906	-21.8429	60.82
21.3185	-21.824	60.72
21.2041	-21.2184	60.71
21.1769	-20.2862	60.9
21.4365	-20.4106	61.01
21.6641	-20.8355	60.92
21.7425	-20.8067	60.71
21.6581	-20.3123	60.48
21.6269	-19.4796	60.58
21.7179	-19.2092	60.92
21.7613	-19.8641	60.94
21.5884	-19.9734	60.89
21.1815	-19.0997	60.86
20.9114	-18.2295	61.05
20.8376	-18.1478	61.18
20.7124	-18.671	61.08
20.6876	-18.9303	60.88
20.6683	-18.605	60.7
20.6444	-17.9661	60.83
20.798	-18.0428	61.09
20.9686	-19.5444	60.84
21.2367	-21.4991	60.61
21.4404	-22.8945	60.61
21.473	-22.9385	60.62
21.43	-22.0261	60.7
21.23	-21.0751	60.96
21.2496	-21.1809	61.02
21.4328	-21.489	60.94
21.4534	-21.2077	60.92
21.4518	-20.8808	60.83
21.4971	-20.7993	60.84
21.6089	-20.9785	60.85
22.0094	-21.2348	60.71
22.1216	-20.8268	60.66
22.1041	-20.4358	60.73
22.1448	-20.4181	60.84
22.211	-20.7349	60.92
22.4142	-21.3861	60.76
22.4452	-21.4402	60.83
22.3753	-21.1214	61.02
22.5908	-21.4869	60.88
22.6985	-21.9334	60.84
22.7581	-21.9171	60.81
22.7084	-22.2108	60.7
22.5305	-22.3688	60.74
22.3073	-22.1093	60.84
22.3125	-22.5536	60.76
22.5302	-22.8059	60.8
22.6058	-22.5299	60.98
22.7324	-22.2006	60.96
22.6197	-22.0425	61
22.461	-22.5569	61.03
22.5114	-23.389	60.85
22.6226	-23.9625	60.62
22.8351	-23.5943	60.45
22.8973	-22.5616	60.64
22.7867	-21.9092	60.92
22.7406	-21.5119	61.02
22.6422	-21.4928	60.93
22.4974	-21.4653	60.73
22.3046	-21.0187	60.63
21.9081	-20.2957	60.78
21.4802	-19.7979	60.92
21.3407	-20.1793	60.98
21.4151	-20.6356	60.94
21.426	-20.3564	60.86
21.2846	-19.623	60.82
21.1511	-18.7585	60.93
20.9052	-18.7503	60.93
20.928	-19.3253	60.8
20.9985	-19.5432	60.57
20.8522	-19.3459	60.45
20.6813	-19.3089	60.73
20.6284	-19.5191	61.15
20.5124	-19.7017	61.34
20.3506	-19.6252	61.18
20.3403	-19.2532	60.93
20.2338	-18.5807	60.81
20.2171	-18.6988	60.76
20.282	-19.5527	60.77
20.3852	-19.9142	60.71
20.5286	-19.2774	60.59
20.4333	-18.1409	60.62
20.274	-17.5506	60.9
20.2061	-18.4774	61.05
20.2012	-19.2424	61.16
20.1465	-19.4182	61.05
20.2348	-19.8436	60.86
20.2025	-20.1739	60.89
20.1774	-20.2613	60.95
20.3064	-20.8817	60.81
20.2934	-21.5194	60.82
20.3278	-22.18	60.86
20.416	-23.296	60.78
20.4591	-23.9302	60.77
20.3224	-24.053	60.8
20.2703	-24.2045	60.87
20.421	-24.4766	60.93
20.5922	-24.3667	60.96
20.6704	-24.7831	60.86
20.3457	-25.2021	60.89
20.1323	-25.4126	60.78
19.9209	-25.05	60.7
19.304	-24.3842	60.76
18.8058	-24.2644	60.82
18.6503	-24.8986	60.83
18.7404	-25.3404	60.8
19.2071	-24.9397	60.83
19.3662	-24.1965	60.91
19.2654	-23.4326	61.02
19.2676	-23.4508	60.91
19.3439	-23.8224	60.76
19.6014	-23.7938	60.6
20.0821	-23.698	60.54
20.4237	-23.9617	60.61
20.522	-23.8002	60.9
20.6413	-23.6643	61
20.7597	-23.7243	60.87
20.9536	-23.8089	60.85
21.2412	-24.2258	60.85
21.2441	-24.6175	60.85
21.2876	-24.4139	60.94
21.3029	-23.9479	60.97
21.4066	-23.6905	60.97
21.4863	-23.6931	60.88
21.4241	-24.3272	60.75
21.2891	-25.2356	60.74
21.1361	-25.6651	60.74
21.0426	-25.6273	60.63
20.9109	-25.0927	60.56
21.0382	-24.6275	60.7
21.2066	-24.6857	60.78
21.4527	-24.4281	60.8
21.5628	-24.1785	60.74
21.5432	-23.9349	60.79
21.5762	-23.3441	60.97
21.796	-22.262	61.13
22.0205	-21.5715	61.17
22.4062	-21.7896	61.01
22.7143	-22.2078	60.81
22.9981	-22.4784	60.6
23.1815	-22.3022	60.54
23.2959	-21.8957	60.69
23.5144	-21.794	60.84
23.6784	-22.2955	60.92
23.856	-22.3348	61.03
23.8155	-22.2276	60.99
23.6181	-22.2668	60.92
23.4554	-22.2785	60.94
23.4326	-22.3172	60.88
23.512	-22.3223	60.71
23.2493	-22.1845	60.69
22.6692	-22.3154	60.81
22.1763	-22.6637	60.93
21.9362	-22.9251	60.89
21.9429	-22.9121	60.79
21.9843	-22.7339	60.68
22.05	-22.2863	60.73
21.923	-21.894	60.86
21.783	-21.5911	60.98
21.8624	-21.5227	60.97
22.0331	-21.9256	60.72
22.2771	-21.9357	60.65
22.5038	-21.7048	60.86
22.7671	-21.5211	61.01
22.9819	-21.3386	61.03
23.0647	-21.8536	60.86
23.1419	-22.559	60.75
23.136	-23.0184	60.74
23.0783	-23.2286	60.81
22.9063	-23.5726	60.98
22.8748	-23.6764	61.13
23.0147	-23.8682	60.94
22.9144	-24.1309	60.7
22.5808	-24.5237	60.71
22.1427	-24.8469	60.84
21.7649	-25.1532	60.8
21.6429	-25.2004	60.62
21.4502	-25.0318	60.64
21.1967	-24.7888	60.82
21.0348	-24.7713	60.97
20.9229	-24.8935	61
20.6162	-25.2987	60.89
20.4435	-25.486	60.78
20.3949	-24.9674	60.69
20.2847	-24.2658	60.68
20.3731	-23.6907	60.85
20.53	-23.5412	61
20.672	-23.9793	60.92
20.6663	-24.3305	60.71
20.4405	-24.471	60.63
20.1658	-24.1998	60.76
20.1088	-23.7396	60.96
20.1708	-23.5025	61.08
20.3484	-23.7663	61.09
20.4268	-24.3926	60.89
20.3693	-24.73	60.63
20.1551	-24.4509	60.58
19.8655	-23.9809	60.74
19.6883	-24.0364	60.87
19.8147	-24.7246	60.84
19.9288	-25.6338	60.73
19.9357	-25.9114	60.67
19.8634	-25.5981	60.76
19.9185	-25.3414	60.85
19.9799	-25.2439	61.05
19.9834	-25.4722	61.05
20.0516	-26.158	60.93
20.2075	-27.016	60.77
20.3139	-27.5808	60.66
20.2709	-27.324	60.67
20.247	-26.2712	60.84
20.461	-25.7202	60.94
20.5988	-25.7975	60.9
20.6003	-25.7125	60.83
20.7113	-25.3024	60.82
20.7699	-24.954	60.87
20.7865	-24.4508	61.01
20.8932	-24.0793	60.98
20.9724	-24.2699	60.81
20.8727	-24.6856	60.7
20.7364	-25.1019	60.7
20.7474	-25.0081	60.74
20.6898	-24.6161	60.8
20.4706	-24.5256	60.89
20.4241	-25.1658	60.89
20.4434	-25.7976	60.75
20.2973	-25.6301	60.69
20.0645	-25.2059	60.74
19.9247	-24.8274	61.01
19.7914	-24.2624	61.09
19.9476	-23.7663	60.93
20.0842	-23.6231	60.78
20.1451	-23.7653	60.81
20.0633	-24.5641	60.8
20.0573	-24.8152	60.8
20.0483	-24.0483	60.77
20.1909	-23.2482	60.77
20.4389	-23.0016	60.9
20.5176	-23.4657	60.97
20.4525	-23.8249	60.97
20.3666	-23.8531	60.88
20.2973	-23.4823	60.83
20.342	-22.8966	60.81
20.4982	-22.8557	60.82
20.5913	-23.448	60.89
20.6352	-23.8603	60.87
20.6113	-23.6923	60.78
20.5387	-23.2582	60.66
20.2568	-23.3392	60.75
20.1625	-24.0354	60.83
19.9696	-24.3428	60.83
19.699	-24.2492	60.75
19.5203	-23.9951	60.83
19.1054	-24.3103	60.93
18.7312	-24.8514	60.98
18.5934	-25.2592	60.86
18.5778	-24.9901	60.78
18.559	-24.0672	60.78
18.4626	-23.3724	60.88
18.2649	-23.5077	60.96
18.2706	-23.5436	61.07
18.5224	-23.4063	60.9
18.7454	-23.0617	60.7
18.8313	-22.5494	60.73
18.7518	-22.3555	60.98
18.5659	-22.2551	61.06
18.5494	-22.413	60.83
18.4685	-22.5395	60.69
18.3282	-22.6945	60.65
18.1956	-22.3309	60.81
17.831	-22.0959	60.87
17.8276	-22.0087	60.95
17.9465	-22.2224	60.83
18.0847	-22.4101	60.7
18.222	-22.6026	60.69
18.2513	-22.6949	60.84
18.3383	-22.8105	60.93
18.5215	-23.1726	60.81
18.8215	-23.9619	60.8
19.2606	-25.0745	60.96
19.7838	-26.2566	61.02
19.8884	-26.8819	61.01
19.9703	-26.7863	61.09
20.0129	-26.4645	61.05
20.357	-26.5958	60.72
20.6331	-26.8927	60.46
20.7357	-26.8161	60.47
20.855	-26.5018	60.72
21.0301	-25.8365	60.94
21.1768	-26.0071	60.93
21.4806	-26.5714	60.86
21.6901	-26.8009	60.76
21.7454	-26.7059	60.58
21.7375	-26.4403	60.63
21.5584	-26.8259	60.88
21.8158	-27.6977	61
22.1323	-28.1848	60.84
22.2576	-28.1512	60.54
22.3721	-27.6771	60.54
22.4556	-27.6565	60.71
22.4499	-28.181	60.8
22.4951	-28.3991	60.55
22.4939	-27.9135	60.37
22.3956	-27.0077	60.54
22.3737	-26.342	60.91
22.3116	-26.1097	61.12
22.2904	-25.9765	61.21
22.3035	-25.749	61.21
22.1602	-25.3109	61.24
21.9809	-24.717	60.99
21.7726	-24.4344	60.83
21.5741	-24.3666	60.87
21.5909	-24.4127	60.79
21.631	-24.2052	60.77
21.4587	-23.8832	60.88
21.2552	-24.0845	60.82
20.9495	-24.3873	60.75
20.7479	-24.5352	60.75
20.7241	-24.7088	60.73
20.7044	-24.8972	60.75
20.4769	-24.7925	60.82
20.237	-24.8552	60.8
20.0969	-25.0037	60.75
20.0305	-24.7099	60.79
19.8705	-24.1657	60.85
19.7622	-23.9789	60.89
19.6723	-24.6399	60.96
19.5538	-25.4042	60.88
19.4245	-25.4715	60.72
19.3474	-24.771	60.67
19.3843	-24.1631	60.77
19.5044	-24.253	60.85
19.5923	-24.6332	60.85
19.6157	-24.8194	60.8
19.4902	-24.8695	60.83
19.2916	-24.7357	60.96
19.1449	-24.8716	61.01
19.0972	-25.4899	60.92
19.2218	-25.4136	60.89
19.4489	-25.4256	60.8
19.4802	-26.0387	60.72
19.2566	-26.1059	60.85
18.9026	-26.2291	60.95
18.6512	-26.6005	60.87
18.6102	-26.6728	60.78
18.7343	-26.1323	60.72
18.8818	-25.1315	60.79
18.8265	-24.3758	60.97
19.0185	-24.348	61.1
18.8955	-24.7521	60.91
18.6595	-24.9053	60.68
18.7252	-24.8627	60.56
18.59	-24.5713	60.67
18.5026	-24.2392	60.88
18.6265	-24.2567	60.97
18.6866	-24.2421	60.93
18.6331	-24.2739	60.8
18.6695	-24.3576	60.77
18.6168	-24.5236	60.89
18.8547	-24.8088	61
19.0257	-25.4164	60.96
19.2546	-25.7209	60.89
19.3834	-25.7848	60.84
19.4799	-26.1705	60.74
19.416	-26.318	60.76
19.2436	-26.5858	60.81
19.3026	-27.0127	60.88
19.271	-27.5308	60.87
19.4142	-28.2683	60.78
19.484	-29.7561	60.64
19.3571	-30.7424	60.7
19.1085	-31.1096	60.7
19.1719	-31.1286	60.67
19.4121	-30.5085	60.71
19.7075	-29.5016	60.79
19.9015	-28.6902	60.9
19.9712	-28.3665	60.99
19.9984	-28.1095	60.96
20.2232	-27.6078	60.84
20.4323	-26.9918	60.69
20.6455	-26.41	60.74
20.7405	-25.9758	60.92
20.8073	-25.9668	61.02
20.9536	-26.1951	60.81
21.1316	-25.9686	60.59
21.2341	-25.768	60.5
21.218	-25.5237	60.74
21.0861	-25.4756	61.11
21.0985	-25.5557	61.25
21.2144	-25.9022	61.03
21.2978	-25.9889	60.75
21.2889	-25.909	60.6
21.1956	-26.0746	60.64
21.2903	-27.0366	60.69
21.4223	-27.7581	60.79
21.5857	-28.3948	60.75
21.3854	-29.0594	60.7
21.2339	-29.7773	60.85
21.213	-30.3762	60.93
21.3074	-30.027	60.96
21.4468	-28.8152	60.83
21.3602	-27.3088	60.76
20.9695	-25.9872	60.84
21.0314	-25.8368	60.83
21.0655	-25.8438	60.77
21.2754	-25.2395	60.72
21.3688	-25.0951	60.65
21.4025	-24.8388	60.81
21.1954	-24.3729	60.97
21.2859	-23.767	61.02
21.4267	-23.2993	61.01
21.4758	-23.7111	60.92
21.3273	-23.8241	60.87
20.8786	-23.3243	60.8
20.6337	-23.5384	60.71
20.5907	-24.4121	60.69
20.5079	-25.2278	60.71
20.265	-25.4102	60.67
19.9291	-25.0797	60.7
19.7448	-24.9726	60.92
19.5169	-25.3849	61.06
19.2966	-25.9142	61.02
19.0326	-26.3315	60.81
18.8183	-26.2424	60.72
18.6711	-25.6784	60.8
18.5854	-25.0394	60.87
18.7138	-24.956	60.8
18.861	-24.701	60.78
19.0559	-24.2235	60.83
19.0429	-24.0732	60.84
19.0474	-23.8602	60.9
18.9918	-23.3094	60.9
19.1271	-22.8401	60.88
19.4177	-22.5971	60.97
19.5695	-22.6937	61.04
19.5957	-22.6721	61
19.5566	-22.3573	60.9
19.4626	-22.2144	60.81
19.4289	-21.9112	60.77
19.3858	-21.5408	60.78
19.3799	-21.7626	60.84
19.3431	-22.5121	60.9
19.4636	-23.3478	60.8
19.4842	-23.7424	60.57
19.4096	-23.3013	60.63
19.2895	-22.5775	60.91
19.3959	-23.1624	61.07
19.3725	-24.1867	61.08
19.2602	-25.3435	60.83
19.2432	-25.8092	60.6
19.2345	-25.3157	60.54
19.3529	-24.4297	60.83
19.5346	-24.4211	61.02
19.7847	-24.8717	61
19.9283	-25.0151	60.98
19.9657	-25.7183	60.85
20.0821	-26.2052	60.89
20.3596	-26.1987	60.94
20.6956	-25.9413	60.9
20.846	-25.8141	60.9
20.9038	-25.8454	60.89
20.9313	-26.1226	60.81
20.6978	-26.6058	60.71
20.4789	-26.9757	60.71
20.3897	-27.4981	60.76
20.5115	-27.9301	60.86
20.6374	-28.6192	60.86
20.6625	-28.6986	60.75
20.6103	-28.2446	60.68
20.4093	-28.4115	60.79
20.3626	-28.5934	60.9
20.3484	-28.5942	60.83
20.1661	-28.8425	60.68
20.0049	-28.8073	60.75
20.0271	-28.4331	60.81
19.9783	-27.7304	60.9
19.9325	-27.2987	60.93
19.9226	-27.0417	60.96
19.968	-27.0115	60.91
20.1014	-26.8247	60.73
20.06	-26.2662	60.63
19.7971	-25.7721	60.62
19.7272	-25.6853	60.83
19.7816	-25.6118	61.04
19.969	-25.5836	61.13
20.0456	-25.4757	61.06
20.0468	-25.1221	60.91
19.8208	-24.8292	60.78
19.6634	-24.8361	60.69
19.6913	-25.6253	60.68
19.7919	-26.2304	60.71
20.0174	-26.2953	60.56
20.1134	-25.8315	60.56
19.9172	-25.1459	60.83
19.7885	-24.8457	61.07
19.9079	-25.232	61.21
20.0055	-25.9641	61.06
20.1491	-26.3605	60.78
20.2018	-25.6611	60.64
20.1467	-24.4888	60.78
20.1103	-24.2388	60.99
20.206	-25.1453	60.97
20.3393	-25.4259	60.78
20.5413	-24.9538	60.58
20.7159	-24.4218	60.69
20.9156	-24.7705	60.92
21.308	-25.5497	61.04
21.7869	-26.2053	61.01
22.1275	-26.5761	60.94
22.1415	-26.4686	61
21.9293	-26.1933	61.06
21.4654	-26.2174	60.97
20.8457	-26.7742	60.7
20.4589	-27.4935	60.45
19.9832	-27.9707	60.37
19.5466	-28.4709	60.54
19.2211	-29.0999	60.8
19.1451	-28.9694	61.04
19.1099	-28.1813	61.05
19.1136	-27.704	60.93
19.0223	-27.4749	60.92
19.1065	-27.1635	60.86
19.2382	-26.4099	60.81
19.3477	-25.8434	60.82
19.4418	-25.5623	60.85
19.4587	-25.6848	60.72
19.3061	-25.6216	60.62
19.2898	-25.6143	60.75
19.4452	-25.9738	60.97
19.4142	-26.4512	61.07
19.3673	-26.7747	61.04
19.4037	-27.0836	60.95
19.5576	-26.7966	61.06
19.5661	-26.2097	61.12
19.3056	-25.9125	60.98
19.1789	-26.4331	60.79
19.0961	-26.8453	60.73
19.16	-26.9369	60.63
19.4896	-26.2632	60.57
19.6745	-25.3878	60.74
19.827	-25.4677	60.94
19.8813	-26.2319	60.91
20.081	-26.3391	60.68
20.2374	-25.7801	60.52
20.3826	-25.2156	60.74
20.5743	-25.0754	61.14
20.8874	-25.5001	61.18
21.0776	-25.6786	60.91
21.2324	-25.7425	60.73
21.209	-26.0232	60.68
21.0012	-26.4689	60.88
21.0511	-27.2126	60.93
21.3624	-27.6324	60.93
21.6282	-27.6843	60.86
21.7319	-27.5638	60.79
21.4989	-27.268	60.78
21.1104	-27.678	60.84
21.039	-28.3667	61
21.0489	-29.0639	61.03
20.8462	-29.5131	60.79
20.5486	-29.4338	60.55
20.0714	-28.3444	60.63
19.5858	-26.8097	60.88
19.0154	-26.0508	61.05
18.5857	-26.0723	60.77
18.2411	-25.9688	60.36
17.9772	-25.258	60.28
17.8198	-23.88	60.64
17.8182	-22.7578	61.29
18.0453	-22.9629	61.46
18.3201	-23.5953	61.19
18.4269	-23.7778	60.84
18.4754	-23.5536	60.66
18.2738	-23.204	60.85
18.0259	-23.5579	61.03
17.9954	-24.4376	60.93
17.8349	-24.8256	60.81
17.5063	-24.9918	60.7
17.0289	-25.1925	60.77
16.3933	-25.7962	60.82
15.9102	-26.6991	60.98
15.6372	-27.642	61.18
15.5522	-27.4562	61.19
15.2987	-26.2628	61
14.7603	-24.5779	61
14.2845	-24.0605	61.01
14.2226	-24.4427	61
14.4262	-24.1623	61.1
14.6166	-23.0122	61.08
14.9157	-21.8631	60.93
15.1846	-21.5883	60.7
15.2639	-21.6727	60.52
15.1183	-21.5794	60.41
15.2274	-21.0371	60.54
15.2708	-20.1668	60.66
15.6055	-19.716	60.79
15.6349	-20.4789	60.91
15.2785	-21.6087	61.15
14.8515	-23.1518	61.13
14.5118	-24.516	60.82
14.3115	-25.0348	60.71
14.2664	-25.1574	60.71
14.1623	-25.4618	60.82
13.9722	-26.6508	60.95
13.8368	-27.7453	61.02
13.5353	-28.2066	60.98
13.229	-28.4447	60.97
13.0725	-27.9312	61.19
12.9275	-27.0584	61.12
12.874	-26.6458	60.89
12.8978	-26.4305	60.74
12.9476	-26.1714	60.6
12.7574	-25.4669	60.49
12.5173	-24.3575	60.51
12.3459	-23.1366	60.75
12.5825	-23.4209	60.96
12.7729	-23.395	60.97
12.9711	-22.9488	60.77
13.0993	-23.0774	60.7
13.095	-22.9422	60.98
13.106	-22.7855	61.09
13.2243	-23.132	61.01
13.3915	-23.5829	60.86
13.3978	-24.394	60.74
13.4435	-24.9948	60.73
13.4429	-24.9245	60.82
13.1915	-24.9751	60.91
13.1478	-25.262	60.97
13.1089	-25.4172	60.92
12.9733	-25.3101	60.85
13.2201	-25.6069	60.82
13.4251	-25.3185	60.96
13.5453	-24.5436	60.85
13.8783	-23.6576	60.7
14.1774	-23.2795	60.62
14.4002	-23.3448	60.59
14.4834	-23.631	60.57
14.676	-24.2393	60.66
14.7755	-24.0855	60.83
14.9197	-23.1259	60.93
15.104	-22.3947	61.01
15.334	-22.5423	60.96
15.5581	-23.3545	60.84
15.7382	-23.6364	60.68
15.7858	-23.0229	60.69
15.6769	-22.1468	60.86
15.7631	-22.1382	60.93
16.2751	-22.687	60.88
16.7423	-23.4362	60.82
16.9293	-24.5141	60.8
17.0014	-25.0927	60.87
17.0206	-24.8501	60.91
17.2128	-24.5461	60.91
17.6828	-24.2602	60.94
18.1785	-24.4047	60.79
18.3459	-24.4594	60.66
18.1738	-24.29	60.68
17.9289	-24.349	60.73
17.7017	-24.4335	60.78
17.7236	-24.2339	60.82
17.8472	-24.0236	60.75
18.0839	-23.961	60.83
18.1498	-24.3495	60.95
18.0632	-24.4798	61.03
18.0979	-24.4221	60.97
18.225	-24.7	60.81
18.4912	-24.8212	60.79
18.6455	-24.6283	60.68
18.5351	-23.9001	60.75
18.2429	-23.3112	60.87
18.2647	-23.7089	60.91
18.5996	-24.3376	60.89
18.8398	-24.3325	60.82
18.7753	-24.1909	60.76
18.6536	-24.0509	60.87
18.6538	-23.9223	60.97
18.745	-23.7746	60.98
18.7512	-23.3897	60.92
18.7817	-23.4146	60.82
18.5803	-23.5425	60.72
18.3682	-23.1851	60.65
18.125	-22.7372	60.7
18.0736	-22.4385	60.82
18.0993	-22.4244	60.87
18.1383	-22.6623	60.8
18.0556	-22.8604	60.74
17.8494	-22.8878	60.75
17.6433	-22.5363	60.97
17.481	-22.1054	61.08
17.547	-22.5422	61
17.6439	-23.2051	60.88
17.6684	-23.5828	60.74
17.5154	-23.5558	60.6
17.1703	-23.2932	60.62
16.8241	-23.0637	60.83
16.8057	-23.4532	60.98
16.8596	-24.0362	61.03
17.0238	-24.5419	60.82
17.1103	-24.7785	60.69
17.0278	-25.072	60.8
16.9119	-25.3574	61.02
17.0315	-25.5428	61.05
17.1531	-25.6675	60.83
17.1036	-25.8519	60.69
17.1487	-25.9446	60.76
17.2398	-25.845	60.79
17.0901	-25.8318	60.76
17.0062	-26.1105	60.73
17.0021	-26.7855	60.69
16.7944	-27.7596	60.63
16.3258	-28.7941	60.54
16.168	-29.1587	60.79
16.2787	-28.8327	61.13
16.3896	-27.9845	61.22
16.551	-27.6503	61.04
16.6676	-27.8792	60.86
16.6867	-27.9959	60.75
16.5823	-27.7861	60.63
16.3341	-27.4572	60.69
16.3505	-27.3666	60.91
16.6878	-27.6558	60.96
16.8632	-27.5373	60.82
16.7778	-26.9468	60.67
16.5547	-26.1709	60.76
16.3362	-25.7711	61
16.3063	-25.8788	61.03
16.2875	-25.7087	60.86
16.1778	-25.6585	60.58
16.0906	-25.4244	60.55
15.787	-24.6531	60.74
15.3623	-23.5604	60.88
14.9743	-22.431	60.9
14.932	-22.6938	60.81
15.0862	-22.8034	60.87
15.3197	-22.5144	60.87
15.5882	-21.7761	61
15.7377	-21.4407	60.97
15.9696	-21.5405	60.89
16.2072	-21.9195	60.71
16.328	-22.2275	60.59
16.3404	-22.3642	60.63
16.4628	-22.7288	60.76
16.6469	-22.9493	60.95
16.8056	-22.7564	60.98
16.9095	-22.5173	60.87
16.812	-22.3183	60.86
16.6365	-22.3644	60.89
16.5966	-22.3637	60.8
16.5425	-22.1358	60.84
16.6246	-21.9404	60.98
16.6686	-22.0508	61.02
16.6423	-21.78	60.89
16.6188	-21.3979	60.73
16.6347	-21.2327	60.7
16.7095	-21.7001	60.77
17.0826	-22.3142	60.8
17.3341	-22.2106	60.81
17.3227	-21.6555	60.8
17.239	-21.9811	60.79
17.435	-22.8416	60.8
17.7881	-23.5235	60.78
18.0038	-23.9538	60.75
18.3048	-24.3244	60.87
18.6683	-25.1132	61.04
18.9023	-25.9673	61.02
19.0226	-26.5325	60.77
19.0056	-26.733	60.55
18.9818	-26.5767	60.66
19.0189	-26.2683	60.94
19.2927	-26.0913	61.09
19.6832	-26.4458	60.96
19.9381	-26.9317	60.71
20.0753	-26.9513	60.6
20.0869	-26.3568	60.64
19.9969	-25.6995	60.98
19.824	-25.6935	61.19
20.0942	-25.9442	61.07
20.2879	-25.6682	60.67
20.3803	-25.1733	60.5
20.4335	-25.3155	60.61
20.4086	-25.7322	60.87
20.3642	-26.2456	60.86
20.3565	-26.7411	60.66
20.3539	-26.5144	60.7
20.3739	-26.244	60.82
20.552	-26.5098	60.91
20.5467	-26.7554	61.09
20.5733	-27.1964	61
20.8687	-27.0088	60.81
21.1344	-26.498	60.65
21.2021	-25.8754	60.72
21.0499	-25.3839	60.85
20.9394	-25.268	60.86
21.0621	-25.0789	60.82
21.3667	-24.8612	60.77
21.4738	-24.4629	60.73
21.3052	-23.8078	60.8
21.0754	-23.4066	60.79
20.9682	-23.307	60.77
20.9303	-23.2386	60.71
20.7974	-23.1713	60.69
20.6311	-23.0358	60.75
20.4206	-22.9364	60.77
20.1459	-22.9671	60.88
19.8425	-23.1366	61.05
19.8296	-23.4861	61.22
20.1191	-23.4191	61.18
20.5442	-22.8763	60.94
21.0989	-22.3274	60.83
21.5202	-21.9869	60.94
21.7983	-22.07	60.88
22.0711	-22.2864	60.75
22.3409	-22.2539	60.66
22.6792	-22.0622	60.64
22.9131	-22.0283	60.72
22.8816	-21.9808	60.8
22.7184	-21.8475	60.87
22.4104	-21.8535	60.9
22.1584	-21.8015	61.04
22.1238	-21.689	60.99
22.0861	-21.6296	60.92
22.1779	-20.9901	60.89
22.0937	-20.4281	60.9
22.1058	-20.2009	60.84
22.2844	-20.3323	60.78
22.3877	-20.6149	60.73
22.4705	-20.5858	60.73
22.2503	-20.3394	60.84
21.8416	-20.0734	60.89
21.3961	-20.2958	60.86
21.1157	-20.6315	60.85
21.1442	-20.9374	60.7
21.264	-21.0322	60.61
21.5018	-21.0084	60.75
21.5392	-21.1337	60.91
21.5236	-20.8857	60.97
21.4826	-20.7043	60.91
21.682	-21.03	60.85
22.0393	-21.9663	60.85
22.3018	-23.1792	60.76
22.2537	-24.1155	60.63
21.9824	-23.9362	60.71
21.7819	-23.4828	60.88
21.7941	-22.8937	61.08
21.8837	-22.5161	61.1
21.729	-22.2844	60.91
21.3659	-21.9332	60.75
20.9731	-21.5121	60.66
20.4999	-20.984	60.76
20.1183	-20.311	60.98
19.8003	-20.3367	61.01
19.6085	-20.6101	60.89
19.3259	-20.7774	60.76
19.0378	-20.9697	60.67
18.7566	-20.8736	60.78
18.5071	-20.906	60.88
18.2763	-21.4473	60.91
18.2512	-22.4696	60.91
18.365	-23.3472	60.84
18.5426	-23.9223	60.82
18.6264	-24.4013	60.94
18.7397	-24.5896	61.04
19.0592	-24.3076	60.95
19.4882	-24.1524	60.78
19.8641	-24.2546	60.7
20.2396	-24.3767	60.64
20.3136	-24.5424	60.76
20.2293	-24.5686	60.86
20.202	-24.4843	60.95
20.4094	-24.3099	60.89
20.4818	-24.0046	60.85
20.4213	-23.8391	60.89
20.1842	-23.6898	60.96
20.0254	-23.5155	60.91
19.8785	-23.1897	60.86
19.8031	-23.4944	60.73
19.9123	-24.1179	60.68
19.9542	-24.5696	60.67
19.8689	-24.8471	60.66
19.6262	-24.8432	60.69
19.4869	-24.6802	60.88
19.3787	-25.3512	60.96
19.3611	-26.2592	60.98
19.264	-27.0863	60.87
19.1675	-27.8888	60.68
18.8941	-28.0069	60.67
18.5329	-27.3872	60.92
18.4013	-26.3833	61.09
18.2725	-25.6678	61.01
18.3131	-25.4884	60.82
18.1676	-25.0886	60.76
18.1353	-24.4818	60.71
18.0968	-23.9148	60.75
18.1348	-23.4908	60.88
18.3028	-23.1871	60.92
18.1522	-22.8857	60.85
17.9928	-22.3563	60.71
17.8615	-21.5259	60.66
17.745	-20.9922	60.78
17.7444	-21.2744	60.89
17.7461	-21.4574	60.99
17.8324	-21.2426	61.06
17.8975	-20.7873	61
17.8621	-20.5225	60.99
17.8062	-20.8944	60.92
17.7602	-21.4086	60.97
17.7816	-21.6089	60.93
17.9536	-21.3134	60.75
18.0556	-20.6353	60.71
18.0188	-19.7116	60.84
17.9326	-19.3817	60.93
17.8452	-19.5278	60.95
17.6849	-19.4687	60.92
17.6202	-19.2868	60.85
17.5934	-19.1089	60.78
17.3827	-18.9595	60.87
17.1142	-19.3232	60.89
16.9376	-19.4391	60.93
16.7252	-19.2519	60.82
16.5585	-19.041	60.68
16.683	-18.7603	60.92
16.9474	-18.5649	61.17
17.2272	-18.1646	61.21
17.7173	-18.1025	61.06
18.0529	-18.2313	60.92
18.3431	-18.2727	60.86
18.6339	-18.1545	60.81
18.7357	-17.846	60.9
18.9504	-17.7209	61.22
19.3922	-18.2991	61.3
19.6403	-18.8592	61.08
19.636	-18.9297	60.77
19.465	-18.7785	60.66
19.4922	-18.6766	60.62
19.5723	-19.0068	60.45
19.6213	-19.4215	60.39
19.5981	-19.7579	60.73
19.475	-20.0044	60.84
19.2676	-19.832	60.81
19.0209	-19.6466	60.75
18.8098	-19.774	60.78
18.6983	-20.4361	60.92
18.684	-21.5775	60.95
18.8339	-22.2184	60.83
18.9454	-21.7706	60.75
18.9876	-20.798	60.93
19.2289	-20.7887	60.99
19.4353	-21.7035	61.02
19.7414	-22.5588	60.89
20.0488	-22.6035	60.7
20.1938	-21.819	60.72
20.2412	-21.0011	60.94
20.3656	-20.9285	61.1
20.5626	-21.3317	61
20.792	-21.6233	60.79
21.007	-21.6545	60.66
20.9041	-21.7625	60.65
20.7734	-21.5671	60.74
20.8327	-21.7166	60.77
20.9334	-22.1155	60.9
20.8592	-22.8441	61
20.8122	-24.2303	60.9
20.6582	-25.1271	60.66
20.3452	-25.1842	60.6
19.9226	-25.073	60.67
19.6811	-25.4878	60.7
19.5112	-26.1922	60.58
19.4316	-26.7607	60.39
19.2524	-26.8526	60.47
19.165	-26.0225	60.86
19.0814	-24.825	61.32
19.2396	-24.3307	61.48
19.3374	-24.1472	61.37
19.6015	-24.2743	60.94
19.5153	-24.2992	60.82
19.2094	-24.3272	60.93
19.2351	-24.5971	61.02
19.4149	-24.9827	61.01
19.7652	-25.8039	60.84
19.8491	-27.2928	60.66
19.7907	-28.0218	60.58
19.3614	-27.7173	60.59
18.819	-26.6758	60.79
18.2872	-25.8502	60.96
17.9086	-26.1624	60.89
17.6024	-26.3224	60.84
17.364	-26.1918	60.76
17.2782	-25.4686	60.81
17.2937	-24.5448	60.94
17.2625	-24.3821	60.89
17.3027	-24.2899	60.82
17.4619	-24.1399	60.77
17.6912	-23.9929	60.78
17.9767	-23.6675	60.83
18.1185	-22.6006	60.88
18.2269	-21.5889	61.01
18.6418	-21.2796	61.16
19.2645	-21.1858	61.11
19.6721	-21.0452	61.02
19.6553	-20.5964	61.18
19.6443	-20.1923	61.31
19.7257	-19.7448	61.19
19.7986	-19.6179	60.93
19.8527	-20.2655	60.65
19.8213	-20.8751	60.36
19.5887	-20.6798	60.22
19.0583	-19.9326	60.35
18.7005	-19.0756	60.84
18.6456	-19.3178	61.06
18.6373	-19.822	61.01
18.7409	-19.807	60.82
18.788	-19.1005	60.77
18.4576	-18.1608	60.95
18.0338	-17.6716	61.19
17.9773	-18.2826	61.07
18.0241	-18.6741	60.83
18.1907	-18.425	60.78
18.3268	-18.0579	60.8
18.1935	-17.7249	60.95
18.0478	-17.7221	61.01
18.1243	-18.051	60.96
18.1848	-18.2732	60.9
18.2152	-18.2094	60.79
18.2362	-18.3175	60.79
18.2263	-18.5287	60.96
18.6124	-18.5187	61.05
19.0256	-18.2758	60.89
18.971	-17.737	60.91
18.8246	-17.8046	60.96
18.6347	-18.6407	60.88
18.4416	-19.2821	60.86
18.2596	-19.8814	60.85
18.3585	-20.5402	60.74
18.5747	-20.7692	60.75
18.609	-21.1469	60.81
18.4383	-22.2316	60.87
18.0733	-23.1771	60.9
17.7584	-23.5853	60.72
17.6372	-23.1617	60.62
17.6296	-22.5373	60.78
18.036	-22.535	60.95
18.353	-23.0257	60.95
18.6435	-23.6175	60.73
18.8172	-24.0527	60.55
18.9159	-24.306	60.52
18.9528	-24.4191	60.65
18.9656	-24.6288	60.82
18.9792	-24.9798	60.84
19.0303	-25.218	60.92
19.1879	-25.5913	60.95
19.3117	-25.1465	61.13
19.476	-24.6438	61.34
19.7284	-25.18	61.25
19.7084	-25.275	61.01
19.7239	-25.2432	60.74
19.8913	-25.2484	60.57
19.9503	-24.9016	60.62
20.1215	-24.4346	60.76
20.3741	-24.6968	60.81
20.7477	-24.738	60.86
20.9674	-24.6724	60.83
21.0087	-25.0103	60.74
20.8348	-25.1048	60.79
20.5443	-24.9318	60.82
20.3689	-25.1193	60.81
20.1959	-25.4077	60.81
20.1882	-25.7523	60.71
20.2104	-26.0913	60.69
20.2599	-25.5554	60.77
20.1424	-24.1616	60.93
19.9689	-23.078	61.04
19.9344	-22.8247	61.04
19.9917	-22.956	60.84
20.1552	-22.6429	60.65
20.3234	-22.0124	60.68
20.2014	-20.7998	61.03
20.0331	-19.9391	61.46
20.0584	-20.3127	61.36
20.0473	-21.1248	60.95
19.9675	-21.6944	60.57
19.7452	-21.746	60.49
19.5051	-21.7417	60.56
19.4464	-22.0965	60.46
19.4087	-22.8838	60.46
19.4876	-23.5467	60.63
19.6413	-23.7811	60.75
19.6658	-23.4985	60.89
19.6911	-22.9489	61.08
19.6614	-22.5812	61.16
19.7497	-22.9316	61.03
19.9165	-23.3062	60.9
20.0973	-23.8522	60.7
20.1751	-23.5941	60.62
20.0958	-22.6099	60.82
20.0047	-21.6221	61.07
20.1762	-21.2759	61.16
20.3231	-21.3826	60.94
20.4381	-21.7168	60.62
20.433	-21.6546	60.46
20.1228	-21.2911	60.68
19.8692	-20.917	61.02
19.8622	-21.4029	61.11
19.8789	-22.2494	60.97
19.9363	-23.1266	60.69
19.6215	-23.7756	60.59
19.1562	-24.378	60.79
18.8486	-24.856	61.06
18.6611	-25.3688	61.01
18.6622	-25.4921	60.8
18.7767	-25.6589	60.71
18.7299	-25.7462	60.74
18.5616	-25.1383	60.94
18.3176	-24.515	61.06
18.2045	-24.6387	60.89
18.0048	-24.1788	60.87
17.7931	-23.2386	60.82
17.7216	-22.3071	60.84
17.8128	-22.0505	61
18.1645	-22.3191	61.08
18.5027	-22.1292	60.94
18.6329	-21.8943	60.78
18.6964	-21.8194	60.76
18.67	-21.6215	60.93
18.6923	-21.5607	60.93
18.8433	-21.9477	60.78
18.8635	-22.3945	60.76
18.7984	-22.7132	60.83
18.6908	-23.0673	60.89
18.3848	-23.7858	60.9
18.1354	-24.2744	60.87
17.8018	-24.2941	60.75
17.3197	-24.7502	60.68
16.9742	-25.347	60.74
16.675	-25.6525	60.86
16.6336	-25.9578	60.85
16.7706	-26.0412	60.8
16.9046	-25.2573	60.8
16.7952	-24.1908	61.04
16.6442	-23.4204	61.17
16.5793	-23.3212	61.14
16.7267	-23.9023	60.84
17.1899	-23.8942	60.63
17.5966	-23.1872	60.52
17.7392	-22.1049	60.69
17.9015	-21.3568	61.06
18.1571	-21.7418	61.15
18.5397	-22.3683	60.91
18.7285	-22.721	60.58
18.941	-22.9694	60.49
19.2773	-23.2844	60.69
19.6218	-23.2506	60.9
19.805	-22.8159	60.96
19.8787	-22.7486	60.91
19.8187	-22.773	60.96
19.7318	-22.8986	60.95
19.5872	-23.2438	60.92
19.1477	-24.0714	60.92
18.7918	-25.0539	60.92
18.5837	-25.4985	60.77
18.5039	-25.1423	60.6
18.4642	-24.4916	60.66
18.3755	-23.9797	60.88
18.281	-23.678	61.07
18.1749	-23.4654	61.02
18.0675	-23.6446	60.74
18.0083	-23.9891	60.59
18.1605	-23.9803	60.68
18.4982	-23.4869	60.83
18.6854	-22.9693	60.98
19.0457	-22.7229	61.12
19.302	-23.0203	61.04
19.4814	-23.1797	60.84
19.6396	-23.1075	60.63
19.5178	-22.728	60.64
19.3607	-22.5642	60.86
19.4851	-22.8356	61.03
19.9012	-23.1596	61.06
20.0372	-23.5121	60.9
19.8279	-23.5911	60.83
19.4656	-23.541	60.83
18.9822	-23.5492	60.86
18.4497	-23.7026	60.87
18.1532	-24.1413	60.74
17.9822	-24.2334	60.63
18.0104	-23.7775	60.64
17.9643	-23.4265	60.83
17.7682	-23.6323	61.06
17.7203	-23.8376	61.02
17.7185	-23.6639	60.83
17.6978	-23.2143	60.68
17.7751	-23.1507	60.75
17.9458	-23.4511	60.82
18.0721	-23.5438	60.85
18.3344	-23.2511	60.9
18.5656	-23.0341	60.94
18.6863	-22.8335	60.98
18.8128	-22.7011	60.96
18.7567	-22.7932	60.93
18.6528	-22.8744	60.87
18.7815	-22.5262	60.84
18.8589	-22.1903	60.86
19.0186	-22.5711	60.94
18.9692	-23.2291	61.09
18.7505	-23.7455	60.99
18.5529	-23.8828	60.82
18.4977	-23.3578	60.82
18.4429	-22.9253	60.91
18.3294	-22.7863	60.95
18.1798	-22.8224	60.8
18.0942	-22.6887	60.63
18.0667	-22.7757	60.63
18.1704	-23.1028	60.77
18.1591	-23.1335	60.93
18.0294	-22.6076	61.02
18.024	-21.9179	60.98
18.1522	-21.5921	60.89
18.2025	-22.1984	60.73
18.3613	-22.7705	60.68
18.4405	-22.7715	60.64
18.4324	-22.1816	60.76
18.4416	-21.2587	60.94
18.4886	-20.7465	61.07
18.6218	-21.0737	61.08
18.7521	-21.8741	60.99
18.8746	-22.4981	60.8
18.9863	-22.4432	60.7
19.0189	-21.7487	60.81
19.0922	-21.1951	61.05
19.3405	-21.3061	61.12
19.5136	-21.6228	60.94
19.5597	-21.4961	60.65
19.3527	-21.1431	60.6
19.1388	-21.0257	60.81
19.0839	-21.166	61.04
19.2856	-21.3017	60.93
19.4847	-21.03	60.65
19.6731	-20.6606	60.54
19.6435	-20.3941	60.72
19.4526	-20.4914	61
19.1847	-20.9127	61.14
19.1515	-21.1991	61
19.2072	-20.9693	60.8
19.1826	-20.457	60.8
19.0145	-20.2946	60.98
18.9571	-20.6887	61.03
18.9758	-21.4378	60.82
18.8372	-21.9156	60.67
18.8989	-22.1041	60.75
18.9193	-22.2227	60.92
18.9673	-22.1462	61
19.0744	-22.2171	60.95
19.2187	-22.4565	60.87
19.2892	-23.1478	60.82
19.3588	-24.0191	60.83
19.1312	-25.064	60.86
18.8032	-25.6781	60.93
18.5573	-25.5089	60.88
18.3412	-24.2888	60.82
18.0987	-23.4166	60.85
17.866	-23.1964	61.01
17.5052	-23.3998	61.07
17.1845	-23.4104	60.89
16.9496	-22.9251	60.69
16.8192	-21.9422	60.79
16.7851	-20.529	61.07
17.0377	-18.9772	61.31
17.0456	-19.1927	61.01
17.2075	-19.9639	60.69
17.2116	-20.9992	60.36
16.8638	-21.5275	60.34
16.5362	-21.6566	60.66
16.529	-21.7605	61.03
16.7169	-21.8296	61.17
16.985	-22.4727	61.04
17.2384	-23.3213	60.93
17.2273	-24.4825	60.9
17.2264	-25.2011	60.9
17.1898	-25.3577	60.84
17.2695	-24.9673	60.86
17.4417	-25.2003	60.92
17.4582	-26.4263	61.09
17.6566	-27.393	61.07
17.6771	-27.5357	60.67
17.4275	-26.7666	60.37
17.0505	-26.0213	60.42
16.7608	-26.0331	60.7
16.9587	-26.3073	60.85
17.2008	-26.6443	60.86
17.2722	-26.2683	60.88
17.1171	-25.1173	60.95
16.7134	-23.805	61.02
16.4152	-23.8798	60.92
16.2997	-23.961	60.83
16.2092	-23.3442	60.66
16.2537	-22.1472	60.68
16.2219	-20.3227	60.9
15.9704	-20.7449	60.97
16.004	-21.8674	60.94
15.8753	-22.301	60.89
15.8061	-22.3712	60.73
15.799	-22.2266	60.8
15.5396	-22.0977	60.84
15.1122	-23.0119	60.82
14.6164	-23.9594	60.74
14.179	-24.5423	60.75
14.3755	-25.1314	60.7
14.9086	-25.3548	60.72
15.2882	-24.8548	61.02
15.2498	-24.9561	61.2
15.2842	-25.3488	61.14
15.3826	-26.0097	60.95
15.661	-26.6297	60.89
15.8805	-26.5546	60.87
16.0819	-25.6933	60.81
16.4324	-24.1269	60.74
16.5695	-22.9718	60.78
16.6775	-22.6197	60.79
16.7317	-22.2548	60.96
16.8935	-22.2159	61.04
17.2048	-22.4648	60.85
17.4425	-22.1386	60.76
17.4968	-20.936	60.87
17.4187	-19.5393	60.99
17.3058	-18.9701	61.1
17.4499	-19.9144	60.79
17.5116	-21.2535	60.56
17.3362	-22.423	60.42
17.2039	-22.5497	60.65
17.1116	-22.2415	60.98
17.2417	-22.306	61.2
17.2047	-23.4353	61.06
17.2267	-24.515	60.9
17.2064	-25.817	60.67
16.8894	-26.9008	60.6
16.7638	-27.1124	60.69
16.5823	-26.4123	60.89
16.3516	-25.4938	60.97
16.2079	-25.5139	60.91
16.2317	-25.9969	60.96
16.1765	-26.4948	60.9
16.1052	-26.97	60.67
16.0706	-27.0772	60.59
16.0931	-26.5727	60.77
16.1579	-26.1893	60.92
16.1535	-26.2306	60.94
16.1832	-26.8038	60.8
16.2267	-27.3528	60.68
16.1871	-27.5332	60.68
16.2008	-27.0168	60.8
16.2345	-26.6162	60.93
16.3605	-26.418	61.02
16.6123	-26.3476	60.93
16.8608	-25.7453	60.84
16.9884	-25.0551	60.85
16.9307	-25.4277	60.81
16.7654	-26.2129	60.88
16.543	-26.5762	60.72
16.301	-26.3566	60.59
16.0738	-26.0445	60.76
15.9546	-26.5698	60.93
15.766	-27.1627	61.06
15.613	-27.5601	60.92
15.5257	-27.3314	60.77
15.5369	-26.768	60.8
15.5759	-26.684	60.82
15.6299	-26.8448	60.92
15.7759	-26.9804	60.88
15.9905	-26.7109	60.78
16.1537	-26.2861	60.72
16.3621	-26.2211	60.73
16.4041	-26.3518	60.82
16.6503	-26.3345	60.84
16.8946	-26.0563	60.71
17.0618	-25.7012	60.74
17.0866	-25.4072	60.93
17.1435	-25.2246	61.14
17.1192	-25.0645	61.15
17.2066	-24.7115	61.01
17.416	-24.3728	60.8
17.4346	-24.0922	60.65
17.3443	-23.5269	60.71
17.3836	-23.238	60.75
17.5258	-23.1365	60.72
17.5822	-22.8881	60.66
17.3141	-22.8552	60.72
17.0653	-23.2839	60.89
16.8119	-24.2911	61.04
16.6517	-25.3589	60.97
16.5489	-25.7721	60.81
16.3182	-25.4139	60.79
16.0468	-24.8436	60.99
15.8634	-25.0848	61.03
15.9484	-25.4318	60.97
16.0344	-25.402	60.74
16.0708	-25.2309	60.53
15.9531	-24.9498	60.54
15.7154	-24.6443	60.76
15.5434	-24.2359	61.04
15.6135	-24.0034	61.06
15.8015	-24.1554	60.96
15.9313	-24.4909	60.86
15.8426	-24.7789	60.78
15.6675	-24.943	60.72
15.5175	-24.8373	60.74
15.5703	-24.5599	60.84
15.6803	-24.1985	60.95
15.5573	-24.521	60.97
15.5481	-25.0408	60.89
15.5408	-25.1486	60.82
15.4955	-25.4793	60.73
15.4586	-25.9518	60.84
15.4683	-26.2284	60.91
15.4208	-26.8717	60.85
15.2064	-27.916	60.84
15.0994	-29.0799	60.89
14.8559	-29.789	60.95
14.545	-30.3552	60.94
14.4888	-30.8615	61.11
14.7114	-30.9199	60.95
15.2664	-30.1526	60.53
15.7066	-29.3765	60.46
15.8791	-29.112	60.56
16.0999	-28.8655	60.64
16.142	-28.4699	60.74
15.9422	-27.6832	60.72
15.777	-26.3368	60.84
15.8452	-25.146	61.01
16.0782	-25.3829	60.9
16.1214	-25.5096	60.86
16.1609	-25.3086	60.83
15.9957	-24.893	60.92
15.8796	-25.1607	60.93
15.4746	-26.2845	60.92
15.0095	-28.0222	60.67
14.8356	-29.2828	60.58
14.9087	-29.2755	60.68
15.0453	-28.591	60.93
15.0648	-28.5451	61.19
15.08	-29.3265	61.16
15.2731	-30.1191	60.98
15.4879	-30.3392	60.79
15.7174	-30.3273	60.75
16.1818	-30.3638	60.74
16.5466	-30.4955	60.78
16.8685	-30.3986	60.81
17.2897	-29.9323	60.8
17.5674	-28.8648	60.71
17.836	-27.7638	60.72
17.9557	-26.8421	60.82
17.8056	-25.9392	60.94
17.9659	-25.5424	60.95
18.2059	-24.8321	60.84
18.7073	-23.7761	60.72
18.9928	-23.3001	60.66
19.0079	-23.4986	60.72
18.6182	-24.0606	60.79
18.3142	-24.767	60.81
18.1088	-25.3279	60.77
17.9464	-25.642	60.68
17.9136	-25.6215	60.83
17.7858	-26.2418	61.05
17.7015	-27.3642	61.15
17.6029	-28.4505	60.85
17.2296	-28.8251	60.68
16.8671	-28.7578	60.82
16.5854	-28.8603	60.9
16.4419	-29.2462	60.83
16.191	-29.7945	60.68
16.1738	-30.1716	60.74
16.3217	-29.9138	60.84
16.5499	-29.1562	60.94
16.7736	-28.2096	61.1
16.7893	-27.6645	61.23
16.8658	-27.9357	60.84
16.95	-27.563	60.5
17.0859	-26.9619	60.39
17.3227	-26.3392	60.65
17.2936	-25.7506	61.03
17.0534	-25.6775	60.97
16.9546	-25.192	60.77
16.8011	-24.8813	60.69
16.6521	-25.2475	60.77
16.4803	-25.6617	61
16.4302	-25.9986	60.99
16.4438	-26.1389	60.73
16.4616	-25.8589	60.68
16.2787	-25.6547	60.8
16.0624	-26.3006	60.85
15.8912	-27.1689	60.87
15.7968	-28.3659	60.86
15.7658	-29.2447	60.78
15.63	-29.2371	60.8
15.3295	-28.5082	60.91
inclinaison X	inclinaison Y
-0.1329	-0.2991
0.0665	-0.1662
-0.1994	0.0332
-0.0665	0.3988
-0.0997	0.2991
-0.0997	0.0332
-0.2659	-0.0332
-0.0665	0.3988
0.1329	-0.0665
0	-0.0665
-0.1662	0
-0.1662	-0.0997
-0.1329	0
-0.2326	0.2326
-0.0997	0.4653
-0.0332	0.0665
-0.1662	-0.0332
-0.1994	0.2991
-0.1329	0.2659
-0.0665	0.432
0	0.2991
-0.0997	-0.0665
-0.1329	0
-0.0997	-0.1994
0	0.0665
-0.0332	0.0665
-0.1662	-0.0665
-0.1329	0.1329
-0.1994	0.1662
0.0332	0.0665
0.0665	-0.0332
-0.0665	0.0665
-0.1994	0.0665
-0.2326	0.0332
0	0.4985
0.1329	0.1662
-0.0997	0
-0.1994	0.1662
-0.2991	0.0332
0.0997	0.0997
0.2659	0.2326
-0.1662	0.0332
-0.2326	-0.0665
-0.2659	0.2326
0	0.3988
0.1662	0.1329
0.0332	0.0332
-0.0997	0
-0.3323	0.2326
-0.0665	0.1662
0.0332	0.3988
0	0.0665
-0.1662	-0.1994
-0.2326	0.1662
0.0997	0.1662
0.0997	-0.0332
-0.0332	0.0332
-0.2326	-0.0997
-0.1994	0.0332
0.0665	0.3323
0.0665	0.1662
-0.0665	0.1662
-0.1329	0.1329
-0.0332	-0.0997
0.0997	0.0997
-0.0665	0.1329
-0.1662	0.2659
-0.1994	0.0997
-0.1662	0.2991
-0.0665	0.3323
-0.0332	0.2659
-0.0332	0.0332
-0.1662	0.3988
-0.0665	0.4985
0	0.3323
-0.0332	0.1994
-0.1994	0.1329
-0.0332	0.1662
0	0.1994
-0.0332	0.0665
-0.0997	0.0997
-0.2659	-0.0997
-0.0665	0.565
-0.0332	0.7311
0.0665	0.3323
-0.0665	-0.0665
-0.2326	-0.3323
-0.0997	0.0332
0	0.6314
0.1662	0.6314
-0.0332	0.1662
-0.2991	0
-0.2991	0.2326
0.0665	0.3323
0.1994	0.3988
0.0332	0.3323
-0.2991	0.2659
-0.1994	0.0332
0.0332	0.3656
0.1662	0.3988
-0.1662	0.2991
-0.2991	0.1329
-0.1662	0.3323
0.1994	0.3656
0.1329	0.2991
-0.1329	-0.0665
-0.2326	0.1994
-0.0665	0.565
0.0997	0.3988
-0.0332	0.3323
-0.3988	0
-0.2326	0.432
0.1329	0.5317
0.2326	0.1329
-0.0997	0.0665
-0.1994	0.3323
-0.2326	0.3988
0.0332	0.2991
0.1662	0.1994
-0.0332	0.0665
-0.2659	0.2326
-0.0332	0.2659
0.0997	-0.1662
-0.2326	-0.2326
-0.1994	0.6647
0.0332	0.8308
0.2659	0.565
0.0997	-0.1994
-0.1329	-0.2659
-0.1329	0.3988
0.0332	0.7644
0.432	0.565
0.2326	-0.0665
-0.1662	0.0332
0	0.3656
-0.0332	0.7311
0.2659	0.4985
0.1662	-0.0332
-0.0332	0.2326
-0.1329	0.3323
0.0997	0.3656
0.1662	0.432
0	0.2326
-0.0665	0.2326
0	0.1662
0.0997	0.2659
0.0665	0.3988
-0.0332	0.2659
0.1329	0.2659
-0.0665	0
0.0997	0.4985
0.1662	0.2659
0.0665	0.1994
0.0665	0.3323
0.0332	0.565
0.1994	0.2326
-0.0332	0.1662
-0.0665	0.4653
0.0665	0.3656
0.1329	0.0665
0.1329	-0.0997
0	0.2659
-0.0665	0.432
0.0665	0.3323
0.0332	0.1994
0.0997	0.432
0.0997	0.4653
0.0332	0.3323
-0.0997	0.0997
0.0665	0.2659
-0.0332	0.2326
-0.1662	0.0997
-0.0997	0.0997
-0.1329	0.0332
0	0.1329
0.0332	-0.0997
-0.0665	0.4653
-0.1994	0.3656
-0.0332	0.0997
0.0332	-0.2659
0.0332	0.2326
0	0.5982
-0.1329	0.3988
-0.0997	0.1662
-0.0997	-0.2326
-0.0332	0.4653
0.2659	0.3988
0.1329	0.2326
0.0332	0.0997
-0.1994	0.0997
-0.1662	0.1994
-0.0665	0.4653
0.2991	0.3656
0.1329	0.1329
-0.2326	0.0665
-0.3656	0.0665
-0.0332	0.1994
0.1662	0.2659
0.1994	0.3988
-0.1662	0.1994
-0.3323	0
-0.1662	0.2991
0.2991	0.6979
0.1994	0
-0.2991	0.1329
-0.1662	0.2659
0.2659	0.432
0.1994	0.2659
0.0332	-0.1329
-0.3656	-0.1994
-0.2326	0.0997
0.0332	0.1994
0.1329	-0.0665
0.0332	0.1994
-0.2326	0.0665
-0.2991	0.3656
0.1662	0.2991
0.1662	0.2326
-0.0665	0.432
-0.0665	0.3656
-0.0997	0.0997
-0.0997	0.5317
0.0665	0.4985
0.0997	0.1994
-0.1329	-0.1662
-0.0332	0.1329
-0.0332	0.565
-0.0332	0.3656
0	-0.0997
-0.1329	0.0332
0	0.5982
0.1994	0.6314
0.1329	0.0665
-0.1662	-0.2991
-0.4653	-0.2326
-0.0332	0.3323
0.1994	0.565
0.1994	-0.0665
0	0.1662
-0.5317	0.1329
-0.1662	0.2326
0.2326	0.3656
0.1994	0.1329
-0.0997	0.0997
-0.2659	0.2991
-0.1662	0.3656
0.1662	0.3656
0.0665	0.3656
-0.1329	0.1994
-0.1662	0.2326
-0.0665	0.3323
0.0997	0.2991
0.1662	0.1329
-0.0997	0.0665
-0.1662	-0.0665
-0.1329	0.0332
0.0997	0.0665
0	0.1662
-0.1329	-0.0997
-0.1662	0.2991
0	0.6979
0.1329	0
0.0997	-0.1662
-0.1662	0.0997
-0.2326	0.4653
-0.0665	0.8641
0.1329	0.8308
0.0997	0.1329
-0.1662	-0.4653
-0.0665	0.0332
0	0.5317
0.0997	0.4985
0.0332	0
-0.1994	-0.2326
-0.1662	-0.1662
-0.0665	0.1329
0.0997	0.4653
0.1329	0.4985
0.1329	0.0665
-0.1329	-0.2326
-0.2326	0.1329
0	0.1994
0.2659	0.5317
0.1329	0.2659
-0.1994	0
-0.2991	0.1662
0.0665	0.2326
0.1994	0.432
0.0997	0.432
-0.0665	0.0665
-0.1994	-0.1994
-0.0332	0.3323
0.2659	0.7976
0.3323	0.7976
0	-0.0997
0	-0.1662
0.0665	0.0332
0.1994	0.6647
0.3323	0.5317
-0.0997	0.0332
-0.2326	-0.1994
-0.1994	0.432
0.2326	0.6979
0.2326	0.8308
0.0332	0.3656
-0.2991	-0.2326
