# Supplementary material for: Postural Control Can Be Well Maintained by Healthy, Young Adults in Difficult Visual Task, Even in Sway-Referenced Dynamic Conditions
Source: PLoS One. 2016 Oct 13;11(10):e0164400. doi: 10.1371/journal.pone.0164400 (PMC5063355; doi:10.1371/journal.pone.0164400)
Supplement: S2 File — (ZIP) [file pone.0164400.s002.zip › DATA_FRAMIRAL/S04B_FREE_MOBILE_I6.xls]

## Sheet: S04_MTT_201504010950
gravite X	gravite Y	Poids
7.486	-25.2406	60.9
7.9176	-25.5647	60.74
8.1309	-25.6149	60.72
8.2115	-25.4675	60.82
8.2559	-25.5895	60.85
8.3403	-25.6106	60.84
8.3511	-25.7814	60.77
8.622	-26.3985	60.8
8.8069	-26.5862	60.78
8.9915	-25.9616	60.9
9.0672	-25.0605	61.24
9.0051	-24.696	61.39
8.9794	-24.6982	61.32
9.0314	-24.7999	60.93
9.0489	-24.9454	60.72
9.1138	-24.5583	60.82
8.9079	-23.4953	61.09
8.3826	-22.3931	61.14
8.0585	-22.1756	61.05
7.9465	-23.3174	60.88
8.0274	-24.529	60.66
8.1327	-25.0926	60.51
8.2502	-25.2318	60.45
8.1963	-24.9445	60.76
7.9702	-25.0955	61.06
7.4247	-26.1642	61.03
7.1483	-27.1495	60.97
7.2297	-27.7104	60.89
7.4903	-27.7752	60.73
7.6727	-27.5273	60.68
7.5292	-26.9085	60.88
7.3465	-27.0645	60.93
7.1465	-28.0334	60.88
6.9971	-29.1198	60.82
7.041	-30.1515	60.63
7.4973	-30.3201	60.53
7.793	-29.7307	60.62
7.8985	-29.3163	60.68
8.1861	-29.0209	60.92
8.6986	-29.0937	60.96
9.2452	-29.5408	60.98
9.8692	-29.5454	61.01
10.3516	-28.6073	61.14
10.6644	-27.0374	61.1
10.723	-25.8238	60.88
10.4085	-25.4799	60.75
10.1723	-25.2677	60.72
9.6911	-25.1913	60.71
9.4524	-25.1816	60.83
9.2924	-24.4192	60.91
8.8479	-23.8363	60.95
8.2613	-23.602	61.05
8.0475	-24.2966	60.83
8.1027	-24.886	60.52
8.3878	-25.0911	60.35
8.797	-24.8082	60.52
8.8077	-24.0047	60.7
8.7632	-22.9475	60.89
8.9682	-22.3923	61.04
9.3	-22.1269	61.17
9.5363	-22.3658	61.33
10.0132	-22.6618	61.16
10.3721	-22.5239	60.79
10.3056	-22.1905	60.55
10.1121	-22.0987	60.64
10.229	-22.3129	60.64
10.5362	-22.9708	60.62
10.8807	-23.9722	60.73
11.1248	-24.2319	60.86
11.0133	-23.7828	60.87
10.8668	-23.6581	60.82
10.904	-23.8598	60.86
10.9486	-24.1714	60.9
11.3828	-24.3744	60.87
11.8319	-24.0158	60.86
11.8892	-23.6686	60.82
11.6373	-23.5737	60.82
11.4356	-23.5755	60.86
11.352	-23.8524	60.78
11.5241	-24.1687	60.59
11.6731	-23.9527	60.5
11.7396	-24.1123	60.54
11.911	-25.0823	60.86
12.1554	-25.911	61.21
12.314	-26.3145	61.2
12.1673	-25.8919	61.03
11.8561	-25.342	60.95
11.2633	-25.6945	60.96
10.8514	-26.9348	60.88
10.6274	-28.0339	60.62
10.4505	-28.5761	60.51
10.2908	-28.7085	60.67
9.6834	-28.3602	60.81
9.0001	-27.7216	60.92
8.3111	-27.4435	60.92
7.675	-27.9019	60.86
7.0831	-28.4215	60.74
6.6195	-28.1098	60.7
6.3121	-27.0044	60.71
6.3902	-25.5603	60.92
6.7022	-25.1132	60.95
6.7657	-25.2531	60.83
6.837	-24.9481	60.78
7.0494	-24.2545	60.77
7.2824	-23.217	60.92
7.6753	-22.1991	61.09
8.2078	-22.355	60.99
8.8475	-22.3023	60.83
9.4142	-21.9848	60.63
9.9459	-21.5778	60.61
10.5085	-20.5861	60.86
11.0611	-20.4335	60.96
11.8002	-20.9571	60.86
12.3139	-20.9571	60.66
12.4352	-20.6568	60.53
12.2344	-20.3351	60.66
11.8687	-20.2253	60.83
11.4065	-20.6968	60.76
11.0827	-21.1649	60.69
10.6792	-20.6422	60.78
10.167	-19.2808	60.97
9.7986	-18.5161	61.19
9.3601	-18.8835	61.3
9.1487	-19.224	61.38
9.2342	-18.9093	61.06
9.3357	-18.0375	60.82
9.6231	-17.6964	60.99
10.02	-18.0727	61.18
10.4963	-18.6015	61.11
11.0267	-18.7125	60.91
11.5546	-18.6138	60.78
12.3759	-19.0291	60.57
13.2211	-19.3819	60.46
14.0115	-19.392	60.43
14.8091	-19.8732	60.55
15.3198	-20.1399	60.58
15.5458	-19.3971	60.54
15.6175	-18.2722	60.48
15.7815	-17.759	60.6
15.668	-17.4621	60.91
15.2051	-17.4471	61.06
14.6236	-17.0378	61.23
13.8608	-16.0064	61.43
13.0869	-15.7969	61.52
12.6054	-16.49	61.24
12.5142	-17.1953	60.97
12.4194	-17.5534	60.8
12.5422	-17.1429	60.88
12.7061	-16.3367	60.9
12.7877	-16.4828	60.7
12.9566	-17.3215	60.74
13.1988	-18.5611	60.8
13.4355	-20.3654	60.74
13.6867	-21.3379	60.76
13.738	-22.4392	60.79
13.8424	-23.524	60.89
13.9835	-24.0783	61
14.0061	-24.5383	60.86
14.1892	-25.3323	60.67
14.2019	-26.3587	60.55
14.2571	-26.7817	60.62
13.9741	-26.8246	60.75
13.4152	-26.9822	61.02
12.8078	-26.7806	61.22
12.1075	-26.9852	61.22
11.5454	-27.0252	61.06
11.1539	-26.1321	60.77
11.1068	-24.925	60.71
11.0232	-23.2625	60.83
11.006	-23.0195	60.87
11.1942	-24.4083	60.87
11.3499	-24.6453	60.6
11.6596	-24.2739	60.39
11.9782	-23.2229	60.53
12.3922	-22.4081	60.87
12.8252	-23.3051	61
13.4705	-24.1737	61.05
13.9033	-24.7202	60.89
14.1731	-24.5392	60.85
14.5696	-23.6605	60.91
14.7388	-22.811	60.85
15.1306	-22.9205	60.8
15.3432	-24.0937	60.82
15.6294	-25.1951	60.9
15.9291	-25.8433	60.86
16.0113	-26.2399	60.93
15.9578	-26.4297	60.9
15.4965	-26.6026	60.64
15.0147	-27.5976	60.42
14.8024	-28.7632	60.51
14.7752	-29.3811	60.62
14.8626	-28.6839	60.77
14.7994	-26.9793	61.02
14.5387	-25.6451	61.07
14.3889	-24.7474	60.94
14.4601	-24.2039	60.74
14.7687	-23.4963	60.69
15.4894	-23.0625	60.75
16.4173	-22.2513	60.92
16.7164	-22.0921	60.85
17.1002	-22.51	60.78
17.4774	-22.747	60.79
17.9698	-22.9476	60.72
18.441	-23.2273	60.71
18.4729	-23.3105	60.77
18.5075	-24.4123	60.76
18.294	-25.6098	60.95
18.3057	-26.1339	61.07
18.1718	-26.3198	61.06
17.8917	-26.3292	60.96
17.8387	-26.5723	60.82
17.9671	-26.5201	60.83
18.0189	-25.866	60.83
17.8651	-25.3352	60.79
17.4523	-25.0707	60.8
16.7935	-25.0145	60.88
16.1908	-25.5732	60.83
15.7037	-26.0238	60.72
15.4444	-25.6515	60.7
15.2759	-24.9167	60.73
15.1334	-24.12	60.93
15.1225	-23.7616	61.04
14.9091	-23.763	60.97
14.7698	-23.393	60.81
14.7411	-22.7452	60.64
14.8901	-22.1403	60.66
15.0364	-22.3055	60.79
15.4486	-23.0437	60.92
15.5581	-23.7603	60.83
15.4436	-24.0756	60.83
15.3573	-24.6379	60.94
15.5908	-25.2502	61.09
16.0446	-26.0779	61.18
16.4467	-26.7349	61.12
16.5853	-27.2054	60.85
16.6805	-27.1463	60.52
16.7916	-26.2485	60.42
16.7072	-25.0568	60.69
16.6738	-24.9225	60.9
16.6038	-25.4236	60.89
16.4542	-25.9852	60.75
16.048	-26.4007	60.63
15.4016	-26.4537	60.71
14.5237	-26.0911	60.84
13.9187	-25.55	60.91
13.6273	-25.3945	60.92
13.3255	-25.5266	60.93
13.3199	-25.89	60.84
13.612	-26.3649	60.76
13.8812	-26.1765	60.85
14.197	-25.5273	60.93
14.4404	-25.0916	60.96
14.7891	-25.2354	60.87
15.2895	-25.851	60.77
15.8039	-26.9315	60.75
16.2638	-27.6979	60.76
16.6375	-28.3324	60.66
16.8325	-28.4145	60.69
16.9882	-27.9635	60.89
17.162	-27.4115	61.06
17.1771	-27.5315	61.03
17.1605	-28.1004	60.89
17.1684	-28.4798	60.71
16.9029	-28.2586	60.67
16.3601	-27.8802	60.72
15.8745	-27.54	60.83
15.531	-27.8149	60.78
15.2951	-28.1957	60.69
15.195	-28.108	60.68
15.0885	-27.8944	60.72
14.9136	-27.9359	60.84
14.7178	-27.9384	60.98
14.5587	-28.2609	60.95
14.5794	-28.7704	60.74
14.626	-29.1562	60.65
14.7569	-29.4803	60.68
15.1233	-29.6566	60.79
15.4118	-29.643	60.83
15.5704	-29.533	60.84
15.7804	-29.2452	60.81
16.0301	-28.857	60.73
16.2004	-28.3975	60.84
16.3071	-28.3659	60.98
16.3594	-28.5217	61.04
16.5951	-28.3681	60.98
16.7363	-27.8304	60.82
16.865	-26.9526	60.77
16.6517	-26.2342	60.89
16.3247	-26.1439	61.03
16.1086	-26.3925	60.92
15.9693	-26.0954	60.73
15.8463	-25.6357	60.61
15.7143	-25.2693	60.73
15.2963	-25.2402	60.99
14.7266	-25.9053	61.04
14.2977	-27.0558	60.8
14.1294	-27.4651	60.56
14.282	-27.3315	60.44
14.4754	-27.0008	60.66
14.5969	-26.7141	61.02
14.8477	-26.9055	61.09
15.1496	-27.3859	60.89
15.4859	-27.9628	60.76
15.5788	-28.152	60.74
15.6957	-27.9696	60.73
16.071	-27.714	60.78
16.4521	-27.3393	60.91
16.6634	-27.2982	61.01
16.6566	-26.9662	61.07
16.617	-26.2993	61.04
16.619	-25.4505	61
16.8328	-24.7511	60.9
17.2339	-24.8887	60.62
17.4051	-24.931	60.6
17.36	-25.2524	60.68
17.1627	-25.6536	60.78
16.9313	-25.3195	60.79
16.3905	-24.8489	60.76
15.7224	-24.8724	60.77
14.9578	-25.0402	60.86
14.2263	-25.6739	60.85
13.627	-26.2881	60.8
13.5332	-26.6897	60.75
13.6	-27.1166	60.59
13.6004	-27.2082	60.5
13.451	-27.0117	60.59
13.136	-27.3924	60.65
12.7686	-27.7661	60.85
12.4098	-27.6511	60.92
12.1629	-27.008	61.03
12.2568	-26.0411	61.23
12.4571	-25.4628	61.32
12.6142	-25.2403	61.27
12.7997	-25.5138	60.93
12.8137	-25.6146	60.62
12.7201	-25.3808	60.51
12.7646	-24.8577	60.66
12.9038	-24.5123	60.9
13.0636	-24.7711	61.04
13.1786	-25.2656	61.07
13.1125	-25.276	60.94
13.0821	-25.0291	60.8
13.1668	-25.7715	60.63
13.3605	-26.212	60.73
13.3069	-26.6876	60.83
13.2713	-26.9731	60.76
13.2493	-26.6668	60.76
13.1925	-26.2081	60.82
13.2152	-26.4874	60.93
12.8003	-26.9685	61.05
12.4928	-27.0505	61.01
12.3805	-27.538	60.89
12.3648	-28.068	60.93
12.5773	-27.9878	61.01
12.8056	-27.3533	60.82
13.3672	-26.9185	60.66
14.0276	-27.0439	60.62
14.5357	-27.3764	60.64
14.7887	-27.3701	60.79
15.0362	-27.1235	60.93
15.3667	-27.5991	60.87
15.8921	-28.0035	60.91
16.1078	-28.0163	60.93
16.3123	-28.0508	60.74
16.6683	-27.7241	60.72
16.9121	-27.6872	60.59
17.0113	-27.7966	60.5
16.8258	-27.6774	60.6
16.3611	-27.5598	60.92
15.9748	-27.5877	61.09
15.7731	-27.8997	61.01
15.4427	-28.7335	60.83
15.1525	-29.6012	60.83
14.9235	-29.9268	60.9
14.7966	-29.547	60.89
14.7083	-28.9542	60.75
14.3207	-28.5306	60.73
14.1715	-28.385	60.85
14.0633	-28.4263	60.87
14.0671	-28.6821	60.7
14.1862	-28.8	60.59
14.3145	-28.5054	60.68
14.6124	-28.1034	60.84
14.938	-27.7332	60.93
15.1189	-27.4048	60.9
15.1481	-27.035	60.86
15.108	-26.8714	60.77
15.1754	-26.6617	60.83
15.3851	-26.8343	60.88
15.6719	-27.1495	60.75
15.6877	-26.8936	60.76
15.4847	-26.3597	60.8
15.2961	-25.9631	60.92
15.2499	-26.0396	60.94
15.1502	-26.3277	60.82
14.8301	-26.1697	60.73
14.3091	-25.7574	60.73
13.6006	-25.3454	60.82
12.7742	-25.3237	60.95
11.9162	-25.6783	61.05
11.5443	-25.7656	61.08
11.5424	-25.3781	60.96
11.7003	-24.6527	60.81
12.1396	-24.2275	60.77
12.5711	-24.3158	60.84
12.9646	-24.5919	60.83
13.2899	-24.559	60.74
13.7314	-24.3266	60.69
14.0878	-24.3386	60.79
14.5116	-24.1439	60.99
14.9156	-23.944	60.96
15.1924	-24.3015	60.76
15.5451	-24.696	60.75
15.8418	-25.1482	60.84
15.8107	-25.6573	60.93
15.7173	-25.6302	61.05
15.6867	-25.2882	60.96
15.8066	-25.37	60.7
15.9757	-25.2087	60.71
15.928	-25.5745	60.75
15.638	-26.123	60.83
15.3016	-26.0932	60.97
14.8799	-25.7887	60.91
14.5138	-25.3352	60.78
14.2531	-25.4715	60.73
14.0826	-25.9107	60.85
14.0295	-26.1704	60.91
14.1146	-26.5784	60.87
14.1476	-26.7452	60.92
14.1864	-26.583	61
14.2543	-26.4716	60.88
14.424	-26.5146	60.63
14.5725	-26.9899	60.64
14.9295	-27.8278	60.86
15.1236	-28.3119	61.06
15.32	-28.4097	60.9
15.3631	-28.515	60.72
15.4536	-28.8377	60.77
15.3577	-29.7479	60.93
15.285	-30.7105	60.91
15.2647	-31.231	60.73
15.1375	-31.4196	60.58
15.1243	-30.9065	60.66
15.0423	-30.19	60.85
14.966	-29.9354	60.96
14.7799	-29.8552	60.94
14.4817	-29.2813	60.81
14.1049	-28.3534	60.71
13.6192	-27.4466	60.81
13.2301	-27.1894	60.95
13.1618	-27.359	60.81
13.312	-27.1666	60.56
13.4181	-26.5488	60.51
13.3023	-26.0106	60.77
13.1259	-25.8221	61.13
13.0223	-26.0056	61.22
13.1946	-26.5594	61
13.4601	-26.7764	60.76
13.9074	-27.3989	60.61
14.1839	-27.7844	60.7
14.5097	-27.741	60.84
14.7885	-27.6366	60.84
15.0305	-27.8986	60.83
15.241	-28.375	60.95
15.4191	-28.9656	61.03
15.4379	-28.8559	61.05
15.3581	-27.98	60.92
15.2411	-26.9662	60.86
15.1408	-26.6082	60.86
14.9985	-26.5776	60.87
14.8494	-26.4318	60.77
14.6801	-26.0777	60.62
14.5819	-25.8364	60.58
14.3819	-25.8165	60.67
14.1276	-25.9234	60.75
13.9199	-25.7912	60.84
13.7753	-25.7717	60.91
13.8346	-25.7598	60.87
13.9143	-25.5084	60.89
13.9277	-25.4867	61.01
13.7852	-25.5156	61.15
13.9008	-25.6634	61.02
14.0607	-25.5834	60.69
14.2207	-25.3919	60.51
14.4952	-25.5022	60.69
14.836	-25.8974	60.89
15.1635	-26.0803	60.96
15.2339	-26.6177	60.89
15.1182	-27.3467	60.83
15.0076	-27.8528	60.76
15.0894	-27.7747	60.78
14.9326	-27.4468	60.95
14.677	-27.4708	61.07
14.2804	-27.5932	60.98
13.8795	-27.4613	60.76
13.3809	-27.3638	60.61
12.8299	-27.4374	60.75
12.3907	-27.5287	60.92
12.1829	-27.5907	60.91
12.1484	-27.2197	60.83
12.2356	-26.6442	60.83
12.1561	-26.4914	60.88
12.0888	-26.6563	60.85
12.3459	-26.8738	60.66
12.695	-26.5328	60.61
13.1283	-25.8979	60.71
13.6036	-25.4214	60.87
14.1693	-25.5627	60.95
14.7225	-25.6434	60.94
15.1614	-25.8981	60.85
15.6141	-26.2306	60.81
15.9559	-26.6691	60.82
16.0871	-26.7365	60.84
16.0956	-26.5548	60.88
16.1818	-26.5541	60.76
16.4058	-26.5767	60.67
16.4484	-26.7015	60.66
16.2494	-26.9205	60.88
16.091	-27.0358	61.04
16.013	-26.7072	60.98
16.0543	-26.2141	60.66
15.8742	-25.7827	60.62
15.5071	-26.073	60.78
15.1816	-26.4357	60.91
14.9569	-26.4636	60.92
14.8831	-26.2204	60.72
14.7344	-26.0223	60.7
14.5896	-26.005	60.92
14.5423	-26.325	61.03
14.2183	-26.1816	61.15
14.1083	-26.3026	61.04
14.1765	-26.4681	60.86
14.3648	-26.6385	60.67
14.6269	-26.5697	60.51
14.7705	-26.55	60.53
14.965	-26.6414	60.7
15.2007	-26.712	60.86
15.3935	-26.7163	60.88
15.3992	-26.5613	60.9
15.3588	-26.3634	60.99
15.2656	-26.0337	61.15
15.2155	-25.8538	61.12
15.033	-25.4843	60.9
14.6969	-24.9995	60.72
14.3927	-24.873	60.61
14.3231	-24.9891	60.71
14.1198	-24.8443	61.01
13.9151	-24.6992	61.09
13.6197	-24.5089	60.9
13.5287	-24.264	60.63
13.5206	-24.2163	60.51
13.4289	-24.4793	60.53
13.3142	-24.7694	60.75
13.1048	-24.7713	60.99
12.9913	-24.7772	61.07
13.1426	-24.8398	61.06
13.375	-24.8443	60.94
13.3458	-24.6831	60.83
13.3166	-24.5496	60.86
13.3126	-24.809	60.9
13.455	-25.0836	60.86
13.6816	-24.9502	60.77
13.9012	-24.4862	60.63
14.1184	-24.2371	60.59
14.3126	-24.151	60.71
14.5079	-24.545	60.81
14.7182	-24.751	60.83
14.8727	-24.6263	60.77
14.941	-24.1657	60.74
14.9793	-23.7452	60.82
14.948	-23.8338	60.93
14.9577	-24.2106	60.95
14.9401	-24.5764	60.81
14.9913	-24.7952	60.58
15.0076	-24.8449	60.55
14.9221	-25.0775	60.76
14.878	-25.4244	61.01
14.8965	-25.8609	61.04
14.9453	-26.4694	60.84
15.1372	-26.8083	60.74
15.2982	-26.7468	60.85
15.3548	-27.053	60.98
15.3471	-27.7635	61.04
15.4489	-28.1695	60.92
15.5761	-28.2975	60.67
15.7753	-28.3247	60.61
15.9307	-28.0607	60.77
16.0446	-27.6475	60.77
15.9618	-27.3399	60.62
16.0342	-27.4314	60.59
15.9729	-27.9669	60.68
15.8867	-28.5887	60.92
15.8682	-29.0918	60.98
15.8105	-29.4331	60.87
15.7527	-29.4321	60.79
15.612	-29.1967	60.71
15.2757	-28.6578	60.72
14.9262	-27.8542	60.74
14.6215	-26.9135	60.79
14.6206	-26.8898	60.79
14.9776	-27.4756	60.92
15.1651	-28.3418	60.96
15.4656	-29.0891	60.81
15.8355	-29.2723	60.65
16.1274	-28.9457	60.68
16.2416	-28.684	60.89
16.3047	-28.9682	61.02
16.3989	-29.3595	61.05
16.5374	-29.7075	60.86
16.6016	-29.2942	60.74
16.5568	-28.9169	60.74
16.5067	-28.9842	60.89
16.4274	-29.2874	60.99
16.5209	-29.5635	60.88
16.8247	-29.5686	60.7
17.0529	-29.2174	60.65
16.93	-28.851	60.72
16.6264	-28.6366	60.85
16.5843	-28.7167	60.87
16.8177	-28.6701	60.7
16.8131	-27.9526	60.62
16.7198	-27.5019	60.67
16.5983	-27.7208	60.85
16.6913	-28.0191	60.88
16.9625	-27.8744	60.59
17.0596	-27.3107	60.54
17.0244	-27.1769	60.91
17.0732	-27.7058	61.18
17.1551	-27.9791	61.14
17.2552	-28.0894	60.84
17.3555	-27.9003	60.74
17.304	-27.6763	60.9
17.1629	-28.0332	60.93
17.1286	-28.5281	60.85
17.1758	-28.9273	60.59
17.1722	-28.8707	60.56
17.0635	-28.8279	60.84
16.8008	-29.0393	61.1
16.5902	-29.2519	61.08
16.5856	-29.1377	60.8
16.615	-28.769	60.63
16.7233	-28.6601	60.71
16.6759	-28.9606	60.99
16.6357	-29.2466	61.11
16.7104	-29.1741	60.9
16.7981	-28.5374	60.68
16.8525	-28.1604	60.67
16.8307	-28.2618	60.8
16.8389	-28.3663	60.81
16.7944	-28.2564	60.62
16.7256	-27.6985	60.62
16.8166	-27.2846	60.69
16.9355	-26.9743	60.89
17.0794	-26.9258	61
17.2554	-27.2802	60.92
17.292	-27.2119	60.87
17.2613	-27.1127	60.87
17.2072	-27.2176	60.95
17.1134	-27.3978	60.98
16.9789	-27.3128	60.77
16.9851	-27.1888	60.51
16.9655	-26.9137	60.54
16.8883	-26.8504	60.82
16.8352	-26.8056	61.08
16.9454	-26.9799	61.1
17.025	-27.1805	60.85
16.9587	-26.8575	60.72
16.9343	-26.2863	60.82
16.916	-26.2853	61.05
17.0272	-26.8399	61.01
17.1193	-27.099	60.81
17.2258	-26.89	60.59
17.081	-26.5403	60.68
16.8347	-26.5366	60.92
16.7197	-26.6283	61.05
16.8091	-26.9256	60.96
16.8949	-27.0752	60.8
17.1063	-26.8456	60.68
17.0618	-26.7517	60.73
16.9822	-27.2481	60.86
16.8641	-27.8527	60.92
16.7645	-28.0869	60.79
16.8429	-28.0137	60.62
16.947	-27.7651	60.7
16.8879	-27.6203	60.89
16.7325	-27.8317	60.89
16.7817	-28.1306	60.82
16.9468	-28.44	60.84
16.9348	-29.0438	60.85
16.9135	-29.315	60.82
16.7475	-29.4722	60.76
16.519	-29.5966	60.72
16.1969	-29.298	60.88
15.9755	-28.7345	60.95
15.763	-27.9719	60.84
15.7018	-27.4843	60.73
15.8356	-27.2292	60.74
15.949	-26.7442	60.86
15.9633	-26.5272	60.88
15.8676	-26.4556	60.9
15.8755	-26.4247	60.89
16.0052	-26.3414	60.79
16.0058	-25.9166	60.73
15.8922	-25.6327	60.81
15.8338	-25.6609	60.97
15.9192	-25.9708	60.93
16.0339	-25.9404	60.72
15.9567	-25.5796	60.68
15.9285	-25.5724	60.81
15.7679	-25.7738	60.96
15.7608	-25.833	60.98
15.8718	-26.305	60.85
16.1328	-26.5863	60.79
16.2507	-26.5029	60.8
16.207	-26.5098	60.91
16.2673	-26.7958	61.02
16.4944	-27.0247	60.98
16.7373	-27.1345	60.69
16.9978	-26.8457	60.54
17.2404	-26.8899	60.63
17.415	-27.5375	60.87
17.6442	-28.1233	61
17.917	-28.0972	60.79
18.2073	-27.5765	60.52
18.3256	-27.039	60.61
18.4037	-27.0524	60.96
18.4696	-27.343	61.19
18.5439	-27.4152	61.02
18.6491	-27.2272	60.69
18.8039	-26.9932	60.65
18.8918	-26.7856	60.82
18.883	-26.5814	60.92
18.8342	-26.6242	60.8
18.8108	-26.8967	60.7
18.8476	-26.98	60.69
18.8077	-26.9256	60.79
18.6903	-27.0344	60.91
18.7142	-27.6073	60.89
18.7928	-27.8354	60.82
18.763	-27.2809	60.72
18.6639	-26.8846	60.78
18.5108	-27.5772	60.93
18.5196	-28.5338	60.99
18.4907	-28.898	60.76
18.5574	-28.4622	60.58
18.3584	-27.8022	60.7
18.1909	-27.6269	60.98
18.1517	-28.2137	61.06
18.1297	-28.8244	60.83
17.983	-28.9721	60.66
17.7737	-28.7658	60.71
17.5741	-28.6053	60.89
17.6084	-28.5743	60.99
17.7524	-28.4458	60.85
17.804	-28.2524	60.66
17.6808	-27.8716	60.75
17.5815	-27.6658	60.94
17.3977	-27.6985	61.01
17.3479	-27.5994	60.85
17.4212	-27.2904	60.6
17.3944	-26.6928	60.52
17.2154	-26.1626	60.78
16.9225	-25.9941	61.08
16.8233	-26.211	61.05
16.6859	-26.0284	60.75
16.2759	-25.4773	60.52
15.7439	-24.9552	60.58
15.2639	-24.4829	60.82
14.7652	-24.4104	61.01
14.551	-24.5494	61.03
14.6915	-24.7842	60.97
14.9077	-25.262	60.82
15.116	-25.2048	60.76
15.2999	-24.8193	60.73
15.4153	-24.6751	60.73
15.5439	-24.8844	60.78
15.6094	-25.2642	60.82
15.7155	-25.4587	60.92
16.0451	-25.8582	60.94
16.3833	-26.1116	60.97
16.5017	-26.0668	60.97
16.4959	-26.2491	60.84
16.5116	-26.8137	60.8
16.5414	-27.1377	60.8
16.4581	-27.1682	60.79
16.2724	-27.0103	60.77
16.1266	-27.1154	60.79
16.0903	-27.592	60.82
16.0338	-28.2839	60.89
15.9191	-29.0273	60.92
15.7245	-29.4082	60.94
15.5594	-29.2321	60.8
15.6543	-29.0164	60.64
15.8417	-29.0647	60.65
16.0885	-29.2176	60.72
16.2707	-29.5193	60.69
16.3849	-29.6236	60.64
16.4351	-29.5307	60.72
16.6138	-29.4399	60.79
16.903	-29.2267	60.84
17.2609	-29.0026	60.97
17.6706	-28.8994	60.98
17.929	-28.9536	60.81
18.0092	-28.8488	60.75
17.9819	-28.5989	60.74
18.1024	-28.7501	60.8
18.3903	-29.0349	60.79
18.6685	-29.7361	60.79
18.7075	-30.1282	60.79
18.6607	-30.1611	60.73
18.5526	-29.9621	60.68
18.3669	-29.4705	60.62
17.816	-28.8047	60.71
17.4989	-28.4971	60.71
17.2461	-28.6553	60.75
17.0879	-28.9739	60.81
17.0089	-29.3358	60.84
16.9659	-29.3709	60.96
17.0397	-28.9959	61.13
17.2745	-28.7643	61.08
17.4408	-28.7954	61.03
17.5482	-29.1549	60.98
17.5328	-29.8558	60.8
17.4744	-30.2615	60.64
17.3992	-30.364	60.56
17.5234	-30.5162	60.71
17.5448	-30.6853	60.92
17.5055	-30.6497	61.07
17.4364	-30.8374	60.93
17.2449	-30.8527	60.74
17.2112	-30.5145	60.64
17.1576	-30.3354	60.72
17.0948	-30.3193	60.97
17.0089	-30.5111	60.95
16.9978	-30.4161	60.65
17.0368	-30.1404	60.51
17.0862	-30.1675	60.65
17.0265	-30.2977	60.9
17.025	-30.0358	60.99
16.9818	-29.426	60.89
17.112	-29.087	60.73
17.2686	-29.0023	60.73
17.2725	-29.1888	60.76
17.187	-29.2244	60.85
16.92	-28.9686	60.91
16.694	-28.6794	60.91
16.6275	-28.5324	60.88
16.5535	-28.6017	60.86
16.475	-28.6034	60.92
16.499	-28.7391	60.93
16.5349	-28.7263	60.84
16.2681	-28.4494	60.85
16.0432	-27.9816	60.94
15.9554	-27.8994	60.9
16.1171	-27.9927	60.76
16.3049	-27.7712	60.68
16.3416	-27.4698	60.73
16.2666	-27.4431	60.89
16.1106	-27.4394	61.04
16.1223	-27.5928	60.95
16.2799	-27.6217	60.73
16.3637	-27.607	60.69
16.385	-27.8369	60.81
16.4014	-28.2638	60.92
16.3894	-28.678	60.92
16.3595	-28.88	60.73
16.2406	-28.8074	60.64
16.1623	-29.0067	60.75
16.0653	-29.4791	60.93
15.8944	-29.9728	60.99
15.8802	-30.0022	60.81
15.9298	-29.7054	60.62
15.959	-29.3649	60.65
15.9427	-29.3973	60.83
15.8045	-29.6185	60.91
15.7997	-29.5654	60.88
15.9101	-29.3012	60.8
15.9631	-29.1726	60.68
16.0018	-29.0718	60.69
16.1076	-29.0409	60.87
16.2533	-29.1116	61.03
16.4884	-29.1492	60.96
16.7434	-28.9246	60.76
16.7773	-28.4904	60.71
16.7546	-28.1608	60.84
16.9872	-28.6438	60.93
17.1631	-29.2263	60.93
17.2259	-29.6945	60.7
17.0973	-29.8694	60.58
16.8883	-29.5982	60.71
16.5795	-29.2612	60.94
16.2205	-29.0526	61.03
15.8259	-29.0779	60.96
15.5685	-29.122	60.72
15.552	-29.0834	60.48
15.5379	-29.1145	60.61
15.6669	-29.6218	60.85
15.7006	-29.62	61
15.7524	-29.1665	60.91
15.925	-28.8012	60.74
16.0492	-28.8116	60.8
16.0787	-29.1282	61
16.1409	-29.5952	61.06
16.1183	-30.0031	60.95
16.2441	-30.1352	60.74
16.4208	-30.3075	60.61
16.4391	-30.5159	60.71
16.4667	-31.2397	60.92
16.5333	-32.016	61
16.6124	-32.5303	60.83
16.5563	-32.9866	60.61
16.4082	-33.16	60.65
16.3117	-32.8716	60.86
16.2903	-32.3802	60.93
16.2673	-32.3983	60.78
16.2379	-32.4733	60.7
16.1179	-32.707	60.77
16.0225	-33.1052	60.85
15.991	-33.308	60.91
16.1167	-33.312	60.77
16.175	-32.8412	60.62
16.0898	-32.1059	60.73
16.1415	-31.789	60.85
16.1025	-31.7155	60.83
16.1707	-31.5276	60.59
16.0974	-31.0662	60.48
16.0485	-30.2422	60.68
16.0682	-29.5671	61.03
16.1764	-29.3205	61.25
16.4279	-29.0023	61.14
16.6428	-28.9916	60.77
17.0032	-28.6515	60.56
17.1818	-28.0014	60.73
17.5466	-28.0884	61.01
17.9398	-28.5495	60.96
18.0635	-28.6043	60.69
17.9668	-28.3821	60.53
17.7273	-28.236	60.69
17.3745	-28.7959	61
17.018	-29.6427	61.07
16.6201	-30.0115	60.85
16.1844	-29.8809	60.54
15.7852	-29.5192	60.62
15.3879	-29.7211	60.94
15.0884	-30.4203	61.13
14.8008	-30.947	60.98
14.6322	-31.052	60.64
14.6214	-30.7656	60.57
14.5033	-30.6167	60.77
14.3516	-30.7955	61.03
14.2631	-30.7635	61.06
14.3286	-30.5572	60.85
14.4902	-30.1684	60.75
14.6973	-30.1213	60.8
14.7237	-30.1347	60.83
14.6141	-29.7042	60.71
14.6622	-29.083	60.71
15.0514	-28.9017	60.8
15.3272	-29.1135	60.83
15.4692	-29.1732	60.81
15.5131	-28.9301	60.77
15.4732	-28.5615	60.72
15.5254	-28.3335	60.74
15.5828	-28.5525	60.79
15.4208	-28.6518	61.04
15.2899	-28.7112	61.12
15.251	-28.6733	60.9
15.0829	-28.629	60.78
14.7508	-28.7221	60.88
14.3568	-29.0299	60.96
14.1846	-29.5549	60.85
14.1082	-29.866	60.74
14.1209	-30.3776	60.68
14.1963	-30.8652	60.8
14.2194	-30.9597	60.85
14.1066	-30.4223	60.81
13.9642	-29.6945	60.91
13.9808	-29.1871	61.04
14.3063	-29.2078	60.87
14.5787	-29.063	60.68
14.8154	-28.9672	60.64
14.9042	-28.7995	60.78
15.0591	-28.4532	60.91
15.1641	-28.0558	60.96
15.209	-27.9405	60.92
15.3206	-27.9123	60.91
15.4905	-27.4713	60.88
15.5821	-27.0496	60.9
15.6325	-26.8487	60.99
15.7985	-27.1406	60.83
15.8726	-27.1038	60.6
15.7375	-26.6089	60.62
15.6328	-26.284	60.84
15.5928	-26.271	61.04
15.7031	-26.5149	60.92
15.8999	-26.5077	60.73
16.1065	-26.2588	60.59
16.2517	-26.0319	60.66
16.2094	-26.1022	60.83
16.1935	-26.4846	61
16.3604	-26.8193	60.91
16.6476	-26.7845	60.65
16.8222	-26.5458	60.64
16.9666	-26.5746	60.87
17.1415	-26.8052	61.04
17.3676	-27.016	60.87
17.5901	-26.8122	60.68
17.791	-26.5115	60.72
17.9282	-26.2466	60.86
17.9093	-26.3087	60.95
17.8167	-26.4996	61.05
17.8654	-26.9188	60.94
17.949	-27.0767	60.71
18.0437	-27.0077	60.56
18.0749	-27.0378	60.69
18.115	-27.345	60.97
18.2611	-27.7651	61.02
18.3933	-27.8074	60.75
18.4027	-27.5825	60.68
18.3357	-27.8205	60.87
18.3597	-28.5225	61.03
18.2967	-28.9744	60.88
18.3128	-28.8343	60.65
18.3357	-28.5076	60.68
18.2578	-28.7295	60.79
18.1721	-28.8621	60.89
18.1216	-28.9693	60.79
18.1106	-29.2177	60.72
18.0846	-29.2529	60.82
18.0267	-29.1656	60.85
17.9651	-29.0686	60.79
17.9662	-29.2381	60.8
17.9977	-29.6406	60.88
18.069	-29.9335	60.85
17.978	-29.6714	60.66
17.7483	-28.9111	60.59
17.4393	-28.3212	60.79
17.3324	-28.2624	61
17.2456	-28.2447	61.03
17.3216	-27.8843	60.85
17.3662	-27.6757	60.66
17.3838	-27.6552	60.66
17.2664	-27.8364	60.79
16.9297	-27.6868	60.98
16.7082	-27.3984	61.03
16.5956	-27.4244	60.92
16.5567	-27.3451	60.77
16.551	-27.5964	60.69
16.4789	-27.7019	60.79
16.4066	-27.4884	60.89
16.3204	-27.2885	60.88
16.2678	-27.3888	60.87
16.2926	-27.6771	60.93
16.2547	-27.8585	60.98
16.2324	-27.8091	60.94
16.0832	-27.5967	60.81
15.9078	-27.4644	60.69
15.8053	-27.6226	60.73
15.6682	-27.689	60.91
15.6501	-27.8344	60.93
15.753	-28.0748	60.8
15.8426	-28.0778	60.71
15.8675	-28.0592	60.69
15.8345	-28.1124	60.74
15.7841	-28.4234	60.81
15.8098	-28.7141	60.83
15.8307	-28.6697	60.79
15.9493	-28.8128	60.78
16.056	-29.0916	60.85
16.1247	-29.1422	60.89
16.153	-29.0845	60.83
16.2875	-29.1708	60.81
16.2895	-29.327	60.85
16.2902	-29.3397	60.86
16.2707	-29.1089	60.87
16.3332	-29.0999	60.88
16.4411	-29.297	60.85
16.461	-29.3271	60.78
16.4446	-29.4126	60.66
16.5775	-29.6447	60.66
16.6338	-29.8566	60.77
16.5466	-29.994	60.86
16.4682	-30.1529	60.91
16.3847	-30.3013	60.89
16.3771	-30.183	60.79
16.3236	-29.7771	60.67
16.1609	-29.1511	60.69
16.0471	-28.7066	60.88
16.0795	-28.5137	61
16.3884	-28.441	60.86
16.431	-28.2777	60.71
16.2335	-28.007	60.7
16.0747	-27.6197	60.91
16.0514	-27.4908	61.1
16.3484	-28.0954	61.02
16.6454	-28.4855	60.69
16.7061	-28.3536	60.48
16.5487	-28.2596	60.55
16.4983	-28.513	60.85
16.7385	-28.6259	60.97
16.8756	-28.7383	60.79
17.094	-28.5404	60.74
17.3092	-28.7455	60.96
17.4054	-29.0325	61.12
17.543	-29.2886	61.08
17.6925	-29.5659	60.85
17.8176	-29.5572	60.73
17.7564	-29.3243	60.66
17.6422	-29.2565	60.67
17.6387	-29.2647	60.78
17.6306	-29.453	60.77
17.7195	-29.6224	60.68
17.7135	-29.2168	60.71
17.5768	-28.6184	60.86
17.6567	-28.1061	61.09
17.6456	-28.1825	61.15
17.6116	-28.279	60.96
17.5711	-27.8477	60.66
17.5606	-27.2371	60.56
17.5233	-26.8216	60.75
17.5206	-26.6921	60.94
17.47	-26.2067	60.98
17.4295	-25.6573	60.91
17.3704	-25.2894	60.83
17.2753	-24.855	60.79
17.0319	-24.3548	60.74
16.7443	-24.0448	60.78
16.6996	-24.0044	60.92
16.8543	-24.0217	60.96
16.9126	-24.4007	60.82
16.879	-24.6985	60.75
16.7276	-24.6433	60.77
16.5028	-24.2494	60.8
16.1992	-23.8093	60.9
15.9986	-23.8334	61.05
15.8067	-24.1296	61.02
15.6021	-24.1386	60.83
15.4129	-23.6754	60.58
15.1949	-23.1001	60.53
15.2157	-23.2041	60.73
15.1822	-23.6379	61.09
15.2241	-23.6219	61.31
15.513	-23.2999	61.11
15.7008	-22.6606	60.8
15.8672	-22.1505	60.64
15.9075	-22.3147	60.63
15.9944	-22.7972	60.8
16.0787	-23.6402	60.93
16.1007	-24.5565	60.98
16.148	-25.4139	60.87
16.2842	-25.7629	60.83
16.3994	-26.2484	60.84
16.346	-26.8621	60.89
16.2895	-27.6839	60.96
16.2881	-29.2471	60.85
16.5331	-30.8668	60.72
16.3548	-32.0218	60.63
15.9651	-32.6019	60.58
15.7617	-32.5951	60.68
15.7562	-32.5596	60.84
15.8594	-32.8156	60.84
15.8702	-32.9411	60.79
15.7877	-32.5563	60.86
15.7683	-31.7893	60.98
15.7403	-30.7464	61
15.8577	-30.3278	60.83
15.9172	-30.2022	60.57
15.9602	-29.6473	60.47
15.9308	-28.7011	60.61
16.0827	-28.1443	60.83
16.3741	-28.1	61.07
16.5701	-28.7175	60.97
16.7622	-28.9833	60.74
16.8958	-28.9619	60.61
16.752	-28.5739	60.77
16.7259	-28.3846	60.95
16.8458	-28.8417	60.82
17.0269	-29.3343	60.74
17.2031	-29.728	60.71
17.1265	-30.2711	60.8
16.8777	-30.6753	60.87
16.6817	-30.6854	60.94
16.7255	-30.9597	60.9
16.7522	-31.1581	60.78
16.6349	-31.2356	60.74
16.5075	-31.3502	60.83
16.3893	-32.4458	60.86
16.2917	-32.9148	60.81
16.0813	-32.2001	60.65
16.0244	-30.6657	60.7
15.9934	-29.6522	60.91
16.2727	-29.5147	61.01
16.4907	-29.4362	60.91
16.7908	-29.0428	60.67
17.1369	-28.6467	60.55
17.143	-28.0479	60.75
17.0526	-27.6747	60.96
17.2485	-27.6079	61.07
17.3189	-27.668	60.88
17.5978	-27.7616	60.61
17.8367	-27.5286	60.47
17.9963	-27.1298	60.62
17.9979	-26.9559	60.86
17.9	-27.5116	61.04
17.8015	-28.5419	61.03
17.9653	-29.2873	60.89
17.9951	-29.6104	60.78
17.8288	-29.8054	60.82
17.2435	-29.5325	60.98
16.6258	-28.9511	60.89
16.2694	-28.5206	60.71
16.1653	-28.4601	60.64
15.9132	-28.4625	60.78
15.733	-28.7894	60.78
15.4068	-29.1643	60.74
15.1391	-29.008	60.75
15.0269	-28.4986	60.82
14.9715	-28.3842	60.88
14.9887	-28.4115	61.04
15.0934	-28.984	60.96
15.3652	-29.1522	60.8
15.6099	-28.8696	60.63
15.7624	-28.8037	60.68
15.8835	-29.3501	60.85
16.0345	-29.6119	60.92
16.3115	-29.6581	60.81
16.343	-29.6522	60.82
16.1712	-29.7689	60.88
16.2097	-29.912	60.86
16.0973	-29.8637	60.76
16.0933	-29.5896	60.74
16.0492	-29.4194	60.85
15.9819	-29.5204	60.89
15.8481	-29.5603	60.9
15.6781	-29.8935	60.83
15.6417	-30.2614	60.75
15.6271	-30.384	60.69
15.4308	-30.1675	60.69
15.1978	-30.1147	60.87
14.9876	-30.5009	60.88
15.0462	-30.8082	60.72
15.0906	-30.6955	60.49
14.9572	-30.2336	60.57
14.7917	-30.4568	60.92
14.6157	-31.0025	61.16
14.693	-31.1531	61.08
15.0361	-31.095	60.78
15.3526	-30.9757	60.69
15.6683	-31.0292	60.85
15.9717	-31.2825	60.91
16.1159	-31.3219	60.82
16.1834	-30.9964	60.73
16.3147	-30.9477	60.76
16.5468	-31.1509	60.78
16.6252	-31.2292	60.75
16.604	-31.4428	60.74
16.5218	-31.7796	60.77
16.5806	-31.8485	60.78
16.7621	-31.9089	60.78
16.9192	-32.1619	60.87
16.7103	-32.3455	61.02
16.4862	-32.655	60.96
16.5124	-32.7865	60.69
16.6778	-32.5423	60.52
16.6537	-32.3646	60.56
16.5779	-32.1841	60.78
16.4461	-31.8745	60.93
16.5024	-31.5033	60.93
16.6336	-31.2557	60.88
16.8236	-31.066	60.89
16.8928	-30.8976	60.82
16.8678	-30.5593	60.77
16.7149	-29.8658	60.78
16.7526	-29.5633	60.77
17.0023	-29.5833	60.76
17.1298	-29.3027	60.77
17.1953	-28.9655	60.71
17.242	-28.3066	60.69
17.2744	-27.8727	60.7
17.2277	-28.0517	60.75
17.168	-28.3914	60.84
17.205	-28.5506	60.9
17.2386	-28.5823	60.97
17.2447	-28.4986	60.88
17.1697	-28.0024	60.69
17.0345	-27.5754	60.66
17.0725	-27.5771	60.91
17.0826	-28.3388	61.04
17.192	-29.3449	60.86
17.3206	-29.2754	60.63
17.3029	-28.748	60.54
17.2038	-28.6608	60.75
17.1684	-29.029	60.99
17.2368	-29.5997	61.02
17.3658	-30.0087	60.77
17.4752	-29.8739	60.57
17.5004	-29.6281	60.68
17.4828	-30.023	60.92
17.4533	-30.3147	61.03
17.5827	-30.7467	60.94
17.6249	-31.251	60.83
17.5935	-31.6945	60.86
17.534	-32.1411	60.81
17.5389	-32.1151	60.71
17.5893	-31.9797	60.71
17.643	-32.0451	60.8
17.6577	-32.3607	60.84
17.6583	-33.0865	60.86
17.553	-34.108	60.94
17.4904	-34.8645	60.89
17.5001	-35.7328	60.61
17.3658	-36.1274	60.51
17.2678	-35.9674	60.62
17.3188	-35.6321	60.78
17.4061	-35.0663	60.81
17.4373	-34.3585	60.89
17.3214	-33.8785	60.97
17.211	-33.5029	60.95
17.0964	-33.2034	60.76
17.1564	-33.0136	60.56
17.1695	-32.4466	60.59
17.0967	-31.8409	60.69
16.9085	-31.2452	60.93
16.8174	-31.0043	60.98
16.9371	-30.9105	60.81
16.9773	-30.5532	60.63
16.8234	-29.8208	60.67
16.7289	-29.1869	60.85
16.6022	-28.531	60.95
16.6898	-28.499	60.92
16.7589	-28.7004	60.91
16.8201	-28.835	60.72
16.7195	-28.2424	60.72
16.6929	-27.1635	60.96
16.668	-26.6584	61.16
16.9156	-26.6561	61.08
17.3016	-26.4235	60.8
17.3941	-25.7988	60.64
17.372	-25.2054	60.69
17.1233	-24.2006	60.8
16.6744	-23.0444	60.85
16.8241	-23.4852	60.75
16.7557	-24.1283	60.99
16.8416	-24.6535	60.94
16.9732	-24.4235	60.78
16.8634	-23.9132	60.79
16.7878	-24.1832	60.87
16.8584	-25.0819	60.9
16.859	-25.8358	60.89
16.7382	-26.7223	60.79
16.9024	-27.7652	60.68
17.1653	-27.8943	60.69
17.263	-27.5959	60.69
17.1788	-27.7136	60.91
17.119	-28.7318	61.09
17.0452	-29.6882	61.07
17.0749	-30.2212	60.76
16.8767	-30.4176	60.52
16.7814	-30.5736	60.55
16.6015	-30.8311	60.77
16.4837	-31.5739	60.79
16.3544	-32.2737	60.79
16.3513	-32.5206	60.76
16.1465	-31.7728	60.82
15.9098	-30.5199	61.1
15.54	-29.3645	61.27
15.3108	-29.0397	61.07
15.3134	-28.9069	60.65
15.3274	-28.4252	60.42
15.2298	-28.0603	60.48
15.166	-27.4762	60.8
15.0791	-27.4531	60.99
15.3603	-27.8174	61.07
15.3638	-28.1595	60.89
15.4632	-28.5723	60.67
15.4586	-28.8947	60.75
15.4692	-29.4319	60.99
15.474	-29.9605	61
15.5698	-30.251	60.7
15.6336	-30.7846	60.51
15.6988	-31.3687	60.71
15.751	-31.9593	60.93
15.9038	-32.351	60.87
16.0308	-32.0369	60.71
16.0564	-31.4461	60.7
16.0181	-31.0522	60.91
16.0306	-31.0984	61.08
16.1756	-31.3542	60.92
16.3284	-31.1654	60.63
16.4253	-30.2738	60.53
16.4938	-29.5707	60.62
16.5363	-29.1482	60.89
16.6203	-29.6305	60.96
16.8288	-29.7361	60.84
17.1427	-29.4179	60.69
17.471	-29.3419	60.62
17.5859	-29.3538	60.77
17.6817	-29.769	60.87
17.8327	-30.6456	60.91
18.0232	-31.298	60.89
18.1491	-32.0395	60.71
18.2698	-32.731	60.71
18.3161	-33.4096	60.83
18.2983	-33.6151	60.89
18.3504	-33.4752	60.84
18.4428	-33.6333	60.79
18.4825	-34.0538	60.89
18.4871	-34.2833	60.84
18.4544	-33.9522	60.65
18.263	-33.3671	60.7
18.2559	-33.6594	60.79
18.1365	-33.8923	60.86
18.1336	-34.0829	60.68
18.2792	-33.8063	60.55
18.2457	-32.9201	60.67
17.9637	-32.2695	60.88
17.9006	-32.1332	61.01
17.9854	-31.8768	60.9
18.1778	-31.6686	60.71
18.2837	-31.5216	60.62
18.3886	-31.4144	60.71
18.4159	-31.4074	60.83
18.4283	-31.6753	60.86
18.594	-31.936	60.85
18.8559	-32.8103	60.84
19.0758	-34.3682	60.87
19.0389	-35.8319	60.79
18.911	-37.1287	60.69
18.5471	-37.5123	60.58
18.249	-36.63	60.58
17.7905	-35.0509	60.71
17.0295	-32.8477	60.93
16.7178	-32.2746	60.99
16.8514	-32.473	60.8
17.0831	-32.2464	60.62
17.2559	-32.2979	60.65
17.2328	-32.1657	61
17.1332	-31.9388	61.06
17.1304	-31.8686	60.74
17.3528	-31.6218	60.58
17.5941	-31.6908	60.66
17.7274	-31.8901	60.81
17.7247	-31.7856	60.96
17.7275	-31.7567	60.93
17.6919	-31.99	60.86
17.651	-31.9875	60.9
17.7969	-32.6324	60.77
17.8851	-33.0132	60.74
17.967	-33.557	60.76
17.8819	-34.2805	60.84
17.7484	-34.7388	60.85
17.6913	-35.0501	60.71
17.6957	-35.1197	60.63
17.4808	-34.6752	60.69
17.0337	-33.7411	60.8
16.365	-32.4694	60.83
15.9302	-32.1305	60.81
15.8332	-32.8848	60.65
15.9225	-33.2136	60.63
16.1533	-33.4058	60.72
16.2988	-33.5609	60.96
16.3484	-33.9054	61.1
16.4438	-34.0462	60.98
16.7043	-33.8785	60.75
16.8996	-33.6334	60.77
17.0366	-33.6676	60.84
17.0519	-33.3983	60.89
17.316	-33.6173	60.77
17.6769	-34.1549	60.86
18	-34.7098	60.96
18.2678	-35.3265	60.85
18.126	-35.5109	60.7
17.9196	-35.6359	60.58
17.8432	-35.7765	60.59
17.938	-35.6926	60.65
18.0524	-35.7022	60.78
17.9874	-35.9423	60.95
17.7901	-35.8764	61
17.5709	-35.7266	60.79
17.5452	-35.6397	60.61
17.4169	-35.3491	60.71
17.2889	-35.1761	60.83
17.2065	-35.0297	60.79
17.1568	-34.7827	60.74
17.1507	-34.5516	60.79
17.2825	-34.4227	60.79
17.3444	-34.1543	60.73
17.3099	-34.045	60.69
17.2726	-34.1684	60.78
17.3805	-34.4572	60.83
17.6303	-34.5332	60.85
17.9782	-34.8689	60.78
18.3266	-35.1438	60.87
18.3897	-35.4749	60.91
18.3913	-35.439	60.79
18.1442	-34.7795	60.77
17.9709	-34.3845	60.94
17.8865	-34.8005	60.96
17.7422	-35.0556	60.75
17.8485	-35.2576	60.49
17.9672	-35.5371	60.66
17.9116	-36.0322	61.01
17.9756	-36.1475	61.11
17.9706	-35.5842	61.05
18.0479	-35.3708	60.83
18.1725	-35.2901	60.73
18.1274	-35.2732	60.66
17.8433	-34.9607	60.71
17.3449	-34.2362	60.9
16.9467	-33.9728	61.03
16.4188	-34.038	61.06
16.0818	-33.9731	60.86
16.0529	-33.7478	60.58
15.7588	-33.4893	60.58
15.6197	-33.9257	60.74
15.4881	-34.1232	60.82
15.4135	-34.0026	60.69
15.471	-34.0255	60.53
15.4404	-33.7872	60.6
15.2104	-33.6824	60.82
15.0995	-33.7954	61.01
15.0525	-34.3294	61.06
14.9883	-35.259	60.94
14.98	-35.7852	60.77
15.0624	-36.0433	60.62
14.9603	-35.6563	60.68
14.7015	-35.1219	60.88
14.5791	-35.1926	60.98
inclinaison X	inclinaison Y
0.3323	0.0665
0.6314	0.3988
0.5317	0.4985
0.3323	0.3988
0.3323	0.0332
0.3656	-0.0997
0.3988	0.1994
0.3323	0.2326
0.6979	0.2991
0.4985	0.7311
0.1994	0.432
0.3988	-0.2326
0.6979	0.2659
0.5317	0.0332
0.3656	0.0665
0.3656	0.4985
0.432	0.4985
0.5317	0.3323
0.1994	-0.0997
0.1329	0.1662
0.3988	0.4653
0.8308	0.5982
0.7976	0.3988
0.3656	0.1662
-0.3323	0.3323
-0.0665	0.3656
0.6647	0.0332
0.9305	-0.0665
0.3988	0.2659
-0.3656	-0.0332
-0.0332	-0.2659
0.5317	-0.565
0.432	-0.1329
0.0665	0.6314
0.1994	0.7311
0.6979	0.3988
0.6647	0.2659
0.1994	-0.2991
-0.4985	-0.432
-0.2659	0.3988
0.5317	0.432
0.6647	0
0.0665	0
-0.2326	0.2326
-0.1662	0.5317
0.2659	0.5317
0.4653	0.1329
0.2991	0.1329
-0.1329	0.1329
-0.3988	0.432
0.2326	0.3323
0.6979	-0.2659
0.3988	0.2326
-0.1662	0.3323
-0.2659	0.3988
0.0997	0.1329
0.432	0.3323
0.3656	0.432
0	0.3988
-0.1662	-0.1662
0.0665	-0.0332
0.1662	0.2659
0.2326	0.6647
0.0665	0.0665
-0.2326	-0.0665
0.0665	0.0332
0.1329	0.6314
0.4653	0.565
0.2991	0.1662
0	-0.0665
-0.1662	0.2659
0.1662	0.1329
0.3323	0.2659
0.1662	0.3323
-0.1329	0.2991
-0.0997	0.0997
0.1662	0.0332
0.3988	0.432
0.1994	0.3988
0.0665	0.1662
-0.2659	-0.0665
0.2991	-0.0665
0.5982	0.2991
0.2991	0.432
-0.1662	0.1329
-0.2326	0.1329
0.1994	0.0665
0.432	0.0665
0.2326	-0.0332
-0.0997	0.3323
-0.0665	0.2991
0.1662	0.2659
0.3988	-0.1329
0.2326	-0.0665
-0.0665	0.2659
-0.1329	0.3988
0.1329	0.2991
0.3323	0.0665
0.0997	-0.0997
-0.1662	0.3323
-0.0665	0.6314
0.3656	0.4653
0.4985	0.2659
0.0665	0.0665
-0.2659	0.2991
-0.2326	0.1329
0.0997	0.1662
0.3988	0.1994
0.1994	0.4653
0	0.4985
0.0665	0.1329
0.1329	-0.0665
0.2659	0.0997
0.1662	0.2659
0.0997	0.5317
0	0.2991
0.1329	0.1994
0.1662	0.2326
0.1994	0.432
0.0332	0.2991
0.1994	0.3988
0.3656	0.1994
0.0665	0.2991
0.0332	0.2991
0.1329	0.4653
0.2991	0.4985
0.0997	0.3323
-0.0332	0.1662
0.0332	0.3656
0.1662	0.4653
0.2991	0.2659
0.1329	0.3988
0.0332	0.0997
0.1994	0
0.1994	0.0997
0.0997	0.1662
0.1662	0.0665
0.1994	0.2659
0.0665	0.0997
0.0665	0.3988
0.1994	0.3323
0.1994	0.0332
0	0.0332
0.0665	0.0997
0.1994	0.2659
0.1662	0.5982
0.1994	0.3988
0.1329	0.1329
0.0665	0.3323
0.0332	0.4985
0	0.3988
0.2659	0.5317
0.1662	0.3656
0	0.2991
0.0332	0.0997
0.3323	0.0997
0.2659	0.2991
0.0332	0.1994
-0.0332	0.0332
0.1994	0.1662
0.2991	0.4653
0.0997	0.3656
0.0332	0
-0.0997	0.1994
0.1662	0.3988
0.2991	0.0997
0.0997	0.3988
0.0332	0.5317
0.0997	0.3656
0.1662	0.2326
0.1329	0.1662
0.0332	0.1329
0.1994	0.2991
0.1662	0.0332
0.0665	0.0665
0	0.3656
0.2326	0.3656
0.2659	0.1662
-0.0332	0.0665
-0.0665	0.1994
0.2326	0.565
0.2991	0.3323
0.0997	0
-0.0332	0.2659
0.0332	0.3656
0.2991	0.2326
0.2326	0.1994
0.0997	0.1662
-0.0997	-0.2991
-0.0332	-0.1662
0.2326	0.0665
0.432	0.4985
0.3323	0.4653
0	0.2991
-0.1662	-0.0665
-0.0332	0
0.2659	0.4653
0.2326	0.5982
0.2326	0.3656
0.0997	0.0997
0.0665	-0.1662
0.2326	0.0332
0.0997	0.432
0.1994	0.2326
0.1994	0.0997
0.1329	0.1662
0.0332	0.432
0.0997	0.432
0.1994	0.4653
0.0997	0.1662
0.0997	0.1994
0.0665	0.2991
0.1329	0.2326
0.1329	0.2659
0.1662	0.3323
0.1329	0.3656
0.0332	0.1994
0.1329	0.1994
0.2326	0.3988
0.2659	0.0997
0.1329	0.0332
0.0665	0.1329
0	0.0997
0.1662	0.3656
0.2659	0.2991
0.1994	0.3988
0.0997	0.0332
-0.0332	0
0.0997	0.432
0.2991	0.4653
0.1994	0.1329
0	-0.1662
-0.0332	0.0665
0.1994	0.6647
0.3656	0.7644
0.2659	0.2659
0	-0.1994
-0.1662	-0.0332
-0.0665	0.5982
0.3323	0.7976
0.4985	0.5317
0.0665	0.1662
-0.2659	0.0665
-0.1329	0.1994
0.2326	0.2326
0.4653	0.432
0.1994	0.3988
-0.0665	0.2326
-0.0665	-0.0665
0.1329	0.1662
0.2991	0.2991
0.1662	0.2991
-0.0332	0.1329
0.0665	0.1662
0.2991	0.3323
0.3656	0.3656
0.1329	0.2991
-0.0332	0.3323
0.0332	0.1329
0.1662	0.2659
0.0997	0.5317
0.1662	0.3988
0.2659	0.0997
0.0332	0.3988
0.1662	0.4653
0.1662	0.3988
0.1662	0.1329
0.0665	0.0665
-0.0332	0.2326
0.0332	0.2659
0.0665	-0.0332
0.1662	0.0665
0.1329	0.2326
0.0332	0.7644
0.2659	0.7311
0.2326	0.3988
0.0665	-0.1662
-0.0665	0.3656
0.0997	0.7644
0.1994	0.5982
0.2659	0.0332
0.0332	0.2326
-0.0665	0.3656
0.1662	0.5982
0.3323	0.4653
0.2659	-0.1329
-0.1329	0.1329
0.0665	0.6647
0.2991	0.3988
0.3656	0.3323
0.0332	-0.0332
-0.2326	0.5317
0.0997	0.5317
0.3988	0.2326
0.3323	-0.0665
-0.0332	0.2991
-0.1662	0.4653
0.1329	0.432
0.3323	0.2659
0.1662	0.3656
0.0665	0.1994
0.0332	0.3656
0.0332	0.3323
0.2326	0.1329
0.2326	0.2326
0.0997	0.1994
