# Supplementary material for: Postural Control Can Be Well Maintained by Healthy, Young Adults in Difficult Visual Task, Even in Sway-Referenced Dynamic Conditions
Source: PLoS One. 2016 Oct 13;11(10):e0164400. doi: 10.1371/journal.pone.0164400 (PMC5063355; doi:10.1371/journal.pone.0164400)
Supplement: S2 File — (ZIP) [file pone.0164400.s002.zip › DATA_FRAMIRAL/S04B_FREE_STABLE_I1.xls]

## Sheet: S04_MTT_201504010950
gravite X	gravite Y	Poids
7.7881	5.4852	61.2
7.9656	5.4079	61.22
8.1238	5.4855	61.28
8.1203	5.6586	61.36
8.1401	5.8352	61.33
8.199	5.9849	61.34
8.2491	6.2512	61.27
8.321	6.5343	61.22
8.3939	6.6557	61.22
8.5303	6.6563	61.24
8.6117	6.5821	61.3
8.6827	6.5023	61.35
8.7534	6.5288	61.34
8.8063	6.6235	61.28
8.8122	6.6287	61.27
8.7899	6.6533	61.28
8.7893	6.6899	61.29
8.7127	6.7539	61.25
8.7376	6.8101	61.27
8.718	6.7673	61.32
8.766	6.7513	61.33
8.8406	6.6373	61.35
8.9428	6.6589	61.35
9.0657	6.6393	61.33
9.1618	6.621	61.29
9.1864	6.5752	61.24
9.1797	6.4909	61.23
9.1987	6.5016	61.26
9.2736	6.5961	61.31
9.3257	6.6735	61.33
9.3418	6.6695	61.34
9.4196	6.5972	61.29
9.4347	6.5844	61.27
9.3861	6.6865	61.32
9.3748	6.8282	61.31
9.3575	6.8344	61.29
9.4101	6.8485	61.29
9.3947	6.8623	61.36
9.4156	6.9711	61.4
9.3391	7.2283	61.42
9.2403	7.3864	61.34
9.181	7.5025	61.25
9.0469	7.608	61.21
8.9225	7.6929	61.22
8.7637	7.7875	61.26
8.5939	7.8644	61.33
8.5328	7.9206	61.33
8.5267	7.9042	61.29
8.4509	7.9847	61.24
8.3579	8.1198	61.26
8.1713	8.2586	61.33
8.0368	8.2439	61.39
7.9292	8.2054	61.43
7.7984	8.1635	61.34
7.7353	8.1447	61.3
7.6776	8.1416	61.27
7.6529	8.1423	61.24
7.552	8.0998	61.23
7.5009	8.0096	61.22
7.4254	8.0184	61.26
7.3673	7.9985	61.3
7.2459	7.9657	61.35
7.2696	7.8526	61.4
7.3798	7.7265	61.37
7.4098	7.6579	61.33
7.3893	7.6994	61.3
7.4583	7.7621	61.27
7.502	7.6905	61.25
7.5892	7.609	61.27
7.7258	7.6387	61.32
7.8037	7.7385	61.32
7.9593	7.7116	61.34
8.1813	7.6556	61.37
8.304	7.6437	61.39
8.4724	7.7659	61.36
8.6184	7.8348	61.25
8.7837	8.0362	61.15
8.8132	8.1668	61.17
8.9473	8.2054	61.26
9.0925	8.1504	61.35
9.2222	8.0672	61.39
9.3675	7.9532	61.32
9.5382	7.9209	61.25
9.6932	7.919	61.21
9.8242	8.085	61.18
9.8555	8.1061	61.21
9.8785	8.0347	61.27
9.8924	7.9812	61.34
9.9088	7.9811	61.34
9.8688	8.0115	61.31
9.8422	8.0616	61.29
9.8144	8.0959	61.29
9.799	8.045	61.31
9.7946	7.9778	61.29
9.7876	8.0085	61.28
9.7341	7.994	61.3
9.6699	7.9178	61.32
9.5732	7.8526	61.29
9.5017	7.8732	61.25
9.3955	7.9223	61.25
9.3713	7.9674	61.27
9.3507	7.9824	61.3
9.2353	8.0157	61.3
9.2536	8.1397	61.26
9.2062	8.2863	61.3
9.191	8.4172	61.32
9.1631	8.3589	61.26
9.1712	8.3141	61.31
9.2396	8.3125	61.35
9.3115	8.3809	61.41
9.3359	8.466	61.35
9.35	8.5865	61.29
9.3401	8.6115	61.22
9.2735	8.5811	61.23
9.2749	8.5042	61.25
9.2961	8.4044	61.3
9.3007	8.4049	61.29
9.3131	8.4383	61.32
9.3097	8.4315	61.29
9.3092	8.4276	61.22
9.2775	8.4585	61.21
9.2977	8.5693	61.26
9.2088	8.6409	61.33
9.0932	8.6701	61.33
9.0256	8.6761	61.32
8.9874	8.6567	61.3
8.9202	8.6706	61.29
8.7802	8.6969	61.27
8.7004	8.6698	61.25
8.6659	8.5712	61.3
8.5817	8.5392	61.34
8.5459	8.5331	61.33
8.4741	8.5284	61.29
8.4547	8.5518	61.29
8.4236	8.4126	61.28
8.3294	8.3013	61.31
8.3087	8.2273	61.29
8.2944	8.2328	61.3
8.2883	8.22	61.29
8.2209	8.219	61.27
8.2306	8.1354	61.24
8.192	7.963	61.25
8.152	7.8599	61.28
8.1547	7.7843	61.29
8.2002	7.8025	61.34
8.2661	7.7472	61.31
8.3535	7.618	61.36
8.318	7.5861	61.35
8.2829	7.6361	61.34
8.2283	7.7209	61.26
8.1783	7.7173	61.18
8.1357	7.6454	61.2
8.08	7.5243	61.25
8.0883	7.4649	61.25
8.1377	7.4686	61.25
8.1392	7.5404	61.26
8.1099	7.4917	61.27
8.1944	7.5676	61.3
8.2422	7.6218	61.31
8.2314	7.5936	61.3
8.1901	7.6011	61.28
8.1376	7.5759	61.3
8.1499	7.5239	61.3
8.1721	7.4547	61.32
8.2063	7.4337	61.31
8.2607	7.3826	61.27
8.327	7.3643	61.27
8.355	7.3042	61.3
8.4364	7.2108	61.34
8.4968	7.0797	61.32
8.5839	6.9393	61.31
8.6749	6.7687	61.28
8.7646	6.5676	61.29
8.8628	6.3933	61.32
8.9305	6.1492	61.29
8.9544	5.9364	61.27
8.9741	5.8199	61.25
9.0334	5.7959	61.27
9.097	5.7302	61.25
9.1669	5.6097	61.31
9.2263	5.5388	61.35
9.275	5.448	61.4
9.2736	5.4435	61.41
9.286	5.5226	61.36
9.2786	5.5346	61.27
9.2426	5.4737	61.22
9.227	5.4198	61.24
9.2131	5.3807	61.23
9.2207	5.3455	61.28
9.2149	5.3001	61.29
9.1794	5.2343	61.37
9.2103	5.1985	61.35
9.2099	5.3341	61.33
9.231	5.5014	61.24
9.1782	5.7013	61.21
9.056	5.8027	61.2
8.9648	5.8999	61.23
8.8699	5.9721	61.29
8.8021	6.1021	61.35
8.7253	6.3157	61.4
8.6704	6.5352	61.32
8.6417	6.6762	61.32
8.6196	6.834	61.3
8.5597	6.9058	61.26
8.5053	7.0352	61.29
8.4478	7.0652	61.32
8.3279	7.1465	61.35
8.3249	7.229	61.32
8.3496	7.2772	61.31
8.344	7.3352	61.32
8.4028	7.3511	61.37
8.3929	7.2234	61.3
8.3836	7.2335	61.28
8.4227	7.2723	61.23
8.4636	7.298	61.2
8.5314	7.2702	61.27
8.5585	7.2428	61.31
8.6106	7.1678	61.38
8.7492	7.2223	61.38
8.8337	7.2573	61.33
8.8792	7.2975	61.24
8.9447	7.2074	61.19
9.0574	7.0713	61.21
9.1607	6.8909	61.29
9.2677	6.8092	61.29
9.4249	6.6716	61.25
9.5205	6.5822	61.22
9.6957	6.5975	61.18
9.7987	6.6212	61.22
9.8894	6.6552	61.24
9.9235	6.6865	61.26
10.0015	6.5481	61.23
10.1276	6.556	61.29
10.2244	6.5073	61.32
10.2461	6.3968	61.31
10.2829	6.3288	61.29
10.257	6.2677	61.28
10.2689	6.2107	61.26
10.2748	6.1673	61.25
10.1904	6.0909	61.24
10.146	6.0456	61.29
10.1394	5.9304	61.33
10.1762	5.908	61.33
10.1991	5.9181	61.27
10.1945	5.8746	61.22
10.1499	5.8133	61.25
10.0761	5.8111	61.27
10.0789	5.8178	61.28
10.0585	5.8253	61.28
10.0114	5.8677	61.26
10.0293	5.9315	61.25
10.0155	5.9492	61.26
10.0177	5.8417	61.3
9.9911	5.8295	61.31
9.8665	5.8017	61.37
9.7644	5.7827	61.35
9.679	5.8602	61.32
9.6505	5.8821	61.22
9.5497	5.9013	61.18
9.4037	5.8654	61.25
9.3144	5.7757	61.3
9.2008	5.5806	61.3
9.1762	5.4031	61.23
9.1492	5.3387	61.24
9.0635	5.4247	61.24
8.8985	5.5817	61.27
8.7814	5.5687	61.26
8.7293	5.4585	61.26
8.6736	5.3237	61.28
8.5872	5.2249	61.31
8.4621	5.0981	61.33
8.3726	4.9297	61.36
8.3095	4.7773	61.29
8.2436	4.6169	61.27
8.1409	4.4775	61.22
7.9974	4.253	61.17
7.8233	4.0266	61.19
7.6503	3.9974	61.2
7.5171	4.1702	61.27
7.5785	4.402	61.33
7.4795	4.5539	61.33
7.3739	4.6467	61.29
7.3003	4.5879	61.29
7.3548	4.5227	61.31
7.5211	4.4912	61.33
7.5831	4.5246	61.32
7.6216	4.7134	61.27
7.5812	4.8614	61.23
7.5916	4.9148	61.21
7.6076	4.8449	61.25
7.6569	4.6788	61.28
7.781	4.5796	61.4
7.9505	4.528	61.38
8.0383	4.4608	61.34
8.1531	4.3688	61.28
8.1862	4.2474	61.23
8.182	4.22	61.2
8.1363	4.1568	61.2
8.2617	4.147	61.27
8.3578	4.0082	61.29
8.3962	3.7477	61.26
8.4849	3.6002	61.24
8.6196	3.6529	61.27
8.6496	3.6644	61.26
8.7282	3.5643	61.26
8.7033	3.4772	61.24
8.7674	3.3057	61.25
8.7342	3.239	61.26
8.6498	3.0886	61.3
8.6119	2.8938	61.29
8.6175	2.7367	61.26
8.6537	2.6732	61.26
8.7	2.5424	61.28
8.7045	2.4499	61.28
8.628	2.2596	61.25
8.551	2.0084	61.26
8.553	1.7893	61.28
8.5275	1.6624	61.31
8.5431	1.6573	61.35
8.5667	1.659	61.3
8.6264	1.6122	61.25
8.7234	1.5317	61.21
8.7304	1.3647	61.22
8.6751	1.1247	61.22
8.6897	0.9717	61.26
8.7244	0.812	61.28
8.7929	0.7448	61.29
8.7011	0.7044	61.3
8.6466	0.5794	61.28
8.6098	0.4755	61.31
8.6077	0.4309	61.33
8.5685	0.5381	61.34
8.4743	0.6655	61.28
8.396	0.7479	61.26
8.3317	0.7522	61.25
8.2967	0.6972	61.24
8.23	0.6857	61.28
8.1818	0.7897	61.27
8.116	0.8456	61.27
8.0157	0.8932	61.31
8.0285	0.9643	61.28
8.009	1.1534	61.26
7.9391	1.3954	61.23
7.8352	1.6338	61.2
7.6699	1.9148	61.24
7.5666	2.0449	61.24
7.5155	2.1172	61.28
7.4644	2.3093	61.29
7.4504	2.5293	61.33
7.4077	2.7397	61.34
7.4359	2.8336	61.31
7.4566	2.9836	61.27
7.4122	3.1694	61.26
7.3298	3.336	61.32
7.3053	3.4584	61.32
7.2683	3.5273	61.29
7.3384	3.6072	61.25
7.3349	3.6832	61.27
7.2753	3.9009	61.28
7.2707	4.002	61.32
7.2595	4.0434	61.31
7.2477	4.1093	61.27
7.1556	4.2297	61.25
7.1366	4.3718	61.23
7.1665	4.4756	61.32
7.231	4.5042	61.32
7.1161	4.5981	61.36
7.0138	4.7942	61.32
7.0014	5.0264	61.25
6.8896	5.2066	61.15
6.767	5.3121	61.18
6.6783	5.3034	61.23
6.6437	5.1692	61.32
6.6901	5.0704	61.35
6.709	5.0089	61.3
6.7511	5.0047	61.22
6.7624	4.9779	61.23
6.7429	4.9941	61.25
6.7607	4.9216	61.28
6.8447	4.6934	61.3
6.8563	4.5586	61.28
6.8592	4.5829	61.25
6.9898	4.5892	61.25
7.177	4.5391	61.26
7.35	4.4201	61.26
7.4697	4.2309	61.26
7.5949	3.9979	61.25
7.7533	3.8019	61.23
7.9671	3.6967	61.29
8.1971	3.5456	61.31
8.3544	3.4085	61.3
8.6038	3.3754	61.28
8.8451	3.4164	61.25
8.9955	3.4372	61.25
9.1872	3.3579	61.26
9.3646	3.2594	61.28
9.5798	3.213	61.29
9.749	3.194	61.28
9.9082	3.1959	61.24
9.9765	3.1276	61.2
9.9786	3.1098	61.19
10.0754	3.0442	61.22
10.1226	2.976	61.3
10.1132	2.9905	61.31
10.1105	2.9562	61.33
10.124	2.9344	61.32
10.0513	2.9462	61.31
9.9708	3.0981	61.26
9.9288	3.236	61.19
9.8427	3.1846	61.19
9.8129	3.0405	61.25
9.7644	2.9609	61.22
9.6734	2.9501	61.23
9.6561	2.998	61.23
9.611	3.0798	61.23
9.5707	3.1143	61.27
9.4371	3.1052	61.32
9.3047	3.0641	61.28
9.1722	3.0675	61.23
9.0367	3.0772	61.21
8.913	2.9977	61.19
8.8342	2.842	61.2
8.7913	2.7919	61.24
8.692	2.6646	61.28
8.6224	2.485	61.26
8.5979	2.4347	61.23
8.5723	2.4346	61.24
8.4582	2.4252	61.29
8.4146	2.3394	61.31
8.3822	2.219	61.28
8.3236	2.0782	61.3
8.2576	1.9613	61.28
8.1414	1.9627	61.26
8.0855	1.9857	61.25
8.0328	2.0158	61.24
7.9834	1.9679	61.25
7.9527	1.9119	61.26
7.8722	1.903	61.22
7.7595	1.9684	61.27
7.6947	2.0108	61.32
7.6411	2.011	61.33
7.5965	2.0249	61.36
7.5409	1.9951	61.28
7.449	2.0853	61.26
7.4516	2.1469	61.21
7.387	2.2404	61.2
7.3444	2.2237	61.24
7.3449	2.2283	61.3
7.3765	2.2536	61.31
7.3709	2.3005	61.26
7.3862	2.3609	61.23
7.4269	2.4013	61.23
7.3969	2.429	61.27
7.3538	2.5432	61.29
7.2481	2.6276	61.31
7.2054	2.6622	61.29
7.1626	2.6486	61.28
7.1406	2.7036	61.29
7.1591	2.8489	61.27
7.2069	2.8999	61.27
7.2206	2.8764	61.23
7.2042	2.8616	61.23
7.2413	2.9449	61.26
7.287	3.0485	61.31
7.3281	3.1242	61.34
7.4152	3.0465	61.34
7.5144	3.0983	61.26
7.5684	3.1928	61.28
7.6353	3.3205	61.36
7.6719	3.2794	61.36
7.7134	3.2444	61.33
7.7318	3.3529	61.25
7.7333	3.4686	61.24
7.7174	3.5839	61.23
7.7549	3.6168	61.28
7.7838	3.5533	61.34
7.8969	3.5183	61.42
7.8559	3.622	61.41
7.8477	3.7838	61.32
7.7543	3.9249	61.22
7.7031	3.9063	61.17
7.7083	3.8096	61.23
7.7186	3.8448	61.3
7.7335	4.0009	61.34
7.7656	4.1583	61.31
7.8018	4.1995	61.25
7.8875	4.185	61.2
7.9461	4.3586	61.24
7.9191	4.5637	61.31
7.922	4.7937	61.34
7.9019	4.9125	61.34
7.9654	4.9533	61.29
8.064	4.917	61.32
8.1621	4.946	61.32
8.1743	5.0126	61.32
8.1943	5.0705	61.29
8.2584	5.0904	61.27
8.2828	5.0716	61.27
8.2109	5.1335	61.29
8.1197	5.1879	61.26
7.9679	5.2377	61.29
7.8727	5.3783	61.3
7.7761	5.4661	61.31
7.7188	5.5108	61.31
7.6576	5.4001	61.32
7.6101	5.2755	61.31
7.6368	5.1769	61.3
7.6824	5.1799	61.26
7.5964	5.2798	61.23
7.5465	5.2685	61.23
7.4687	5.2882	61.26
7.5014	5.2671	61.33
7.578	5.3887	61.36
7.5561	5.4439	61.4
7.5356	5.4958	61.4
7.519	5.5279	61.34
7.4878	5.6061	61.26
7.4558	5.7024	61.19
7.4424	5.7317	61.23
7.4627	5.6874	61.27
7.4704	5.6912	61.3
7.5184	5.627	61.31
7.5363	5.5613	61.3
7.6116	5.4991	61.29
7.6134	5.5301	61.28
7.5772	5.5759	61.3
7.4916	5.4543	61.3
7.5311	5.3202	61.35
7.5696	5.2539	61.31
7.5538	5.2499	61.27
7.5709	5.3333	61.33
7.5696	5.2805	61.34
7.5637	5.1554	61.29
7.6232	5.0565	61.28
7.6268	4.994	61.31
7.5863	4.8676	61.28
7.6431	4.7992	61.26
7.6668	4.7392	61.27
7.7094	4.7495	61.32
7.7495	4.7201	61.35
7.7891	4.6095	61.3
7.7993	4.4761	61.26
7.8875	4.4151	61.28
7.9205	4.4348	61.31
7.9508	4.469	61.29
7.9305	4.4804	61.29
7.8916	4.4348	61.22
7.9649	4.3525	61.22
7.9864	4.4545	61.24
8.0933	4.5727	61.32
8.1278	4.576	61.37
8.104	4.5297	61.39
8.1361	4.6106	61.4
8.1749	4.6907	61.32
8.138	4.8839	61.23
8.1756	5.0491	61.16
8.1545	5.0498	61.2
8.1695	5.0175	61.26
8.1841	5.0051	61.28
8.2511	5.0772	61.29
8.2695	5.2361	61.33
8.2637	5.3637	61.31
8.2982	5.3313	61.3
8.2828	5.3173	61.29
8.2586	5.3852	61.32
8.169	5.4824	61.31
8.102	5.607	61.29
8.0912	5.6229	61.28
8.0437	5.6362	61.3
8.012	5.746	61.35
8.0122	5.8091	61.34
7.9509	5.7558	61.25
7.8687	5.6292	61.23
7.8777	5.5519	61.23
7.8866	5.5945	61.28
7.8972	5.545	61.29
7.8742	5.524	61.28
7.7405	5.511	61.27
7.6341	5.5741	61.24
7.5842	5.7143	61.21
7.5777	5.8763	61.26
7.5861	5.9811	61.31
7.5672	5.9646	61.36
7.556	5.884	61.36
7.6204	5.8231	61.34
7.6093	5.8385	61.3
7.6058	5.8274	61.26
7.5996	5.7669	61.31
7.6141	5.795	61.32
7.7017	5.8746	61.37
7.7305	5.9603	61.4
7.7492	6.0616	61.34
7.6874	6.0943	61.29
7.627	6.1063	61.25
7.5398	6.0052	61.23
7.4767	5.9077	61.25
7.5021	5.9528	61.24
7.5103	5.9527	61.24
7.5068	5.9799	61.29
7.5339	5.9747	61.31
7.5843	6.0274	61.3
7.6531	6.2045	61.3
7.6712	6.3657	61.34
7.5958	6.383	61.32
7.6378	6.3874	61.31
7.7018	6.3748	61.35
7.8073	6.529	61.32
7.8694	6.6851	61.31
7.8848	6.8509	61.26
7.9406	6.8864	61.27
7.9794	6.8657	61.28
8.0853	6.9206	61.37
8.1166	7.0636	61.38
8.0828	7.2408	61.32
8.1371	7.3381	61.25
8.2717	7.4444	61.28
8.3907	7.5813	61.3
8.3624	7.7895	61.3
8.3527	7.9591	61.27
8.3515	8.1989	61.3
8.4413	8.3351	61.33
8.5294	8.3431	61.4
8.6126	8.4141	61.41
8.6232	8.5573	61.39
8.5662	8.7331	61.33
8.5363	8.9441	61.3
8.5514	9.1079	61.23
8.59	9.1431	61.21
8.5066	9.0869	61.2
8.4864	9.0302	61.25
8.4693	8.9769	61.29
8.4339	9.0559	61.3
8.4331	9.0855	61.28
8.3758	9.0977	61.25
8.3089	9.1791	61.23
8.2576	9.2365	61.24
8.1476	9.2692	61.3
8.1144	9.3681	61.33
8.0785	9.4214	61.32
8.0284	9.3595	61.27
7.9726	9.3244	61.26
8.0523	9.288	61.28
8.068	9.2166	61.28
8.0454	9.1586	61.3
8.0728	9.0233	61.31
8.1279	8.8061	61.31
8.2099	8.6128	61.31
8.3089	8.5648	61.3
8.3582	8.5505	61.28
8.4089	8.4701	61.27
8.4713	8.2665	61.26
8.5676	8.1486	61.31
8.7302	8.0429	61.32
8.8736	7.9793	61.26
8.9822	7.8247	61.23
9.07	7.7068	61.22
9.1683	7.5955	61.3
9.2665	7.4247	61.33
9.3531	7.2468	61.33
9.404	7.1071	61.32
9.4076	6.988	61.33
9.3381	6.8428	61.28
9.2789	6.7137	61.22
9.2221	6.6426	61.16
9.0868	6.5481	61.22
8.9259	6.4412	61.26
8.8332	6.3137	61.28
8.8051	6.1258	61.31
8.8133	6.0434	61.28
8.8546	6.0702	61.3
8.8888	6.1378	61.29
8.8044	6.1461	61.26
8.7491	6.1078	61.27
8.757	5.9896	61.3
8.6939	5.9806	61.29
8.6104	5.905	61.27
8.5298	5.8953	61.27
8.4357	5.878	61.29
8.2842	5.798	61.33
8.1039	5.7907	61.3
7.9059	5.7493	61.28
7.6967	5.6754	61.26
7.4753	5.5832	61.24
7.3108	5.4945	61.24
7.1635	5.5071	61.28
6.9174	5.5749	61.28
6.6917	5.6126	61.25
6.5067	5.6353	61.22
6.3746	5.6612	61.23
6.2545	5.6717	61.28
6.1642	5.5568	61.32
6.1929	5.501	61.36
6.1544	5.522	61.34
6.1569	5.5763	61.28
6.1856	5.6951	61.23
6.1507	5.8196	61.25
6.1156	5.8769	61.27
6.0941	5.8166	61.28
6.1771	5.7613	61.31
6.2539	5.7045	61.28
6.3065	5.7	61.25
6.3914	5.732	61.26
6.4759	5.7858	61.27
6.6574	5.7823	61.26
6.7985	5.7868	61.24
6.7855	5.8568	61.24
6.8019	5.8939	61.28
6.948	5.8993	61.29
7.0942	5.7857	61.23
7.2221	5.7338	61.23
7.3354	5.8399	61.27
7.3736	5.8375	61.29
7.4962	5.7588	61.29
7.7229	5.5955	61.28
7.8602	5.4888	61.27
7.8428	5.5468	61.24
7.848	5.5736	61.23
7.8455	5.4864	61.26
7.9659	5.2939	61.25
8.0638	5.2115	61.25
8.0762	5.2532	61.28
8.0681	5.2672	61.25
8.0239	5.306	61.27
8.0698	5.1478	61.3
8.1164	5.0367	61.38
8.0934	4.9713	61.37
8.0379	5.0134	61.36
7.9143	4.9662	61.28
7.8678	4.9338	61.23
7.7669	4.8612	61.22
7.6878	4.8488	61.2
7.5829	4.7522	61.25
7.4935	4.5799	61.28
7.4757	4.3444	61.27
7.4473	4.1742	61.27
7.4457	4.1893	61.32
7.352	4.2493	61.31
7.3672	4.3574	61.25
7.3231	4.4018	61.21
7.2336	4.4797	61.17
7.1196	4.5487	61.2
7.0309	4.5631	61.25
6.9768	4.6313	61.33
6.982	4.7654	61.31
7.007	4.8805	61.3
6.9773	5.0504	61.31
6.9923	5.1711	61.28
6.9469	5.1562	61.29
6.9394	5.1679	61.28
6.9488	5.2514	61.33
6.991	5.4194	61.35
7.0354	5.6221	61.32
7.0407	5.6896	61.27
7.1059	5.7518	61.24
7.0988	5.879	61.22
7.18	6.0045	61.29
7.2648	6.1331	61.36
7.3167	6.0577	61.37
7.3489	6.0793	61.38
7.3208	6.3132	61.33
7.3258	6.4847	61.26
7.2846	6.6335	61.16
7.2281	6.605	61.15
7.2373	6.5795	61.21
7.1553	6.6056	61.31
7.1127	6.7266	61.32
7.0529	6.8327	61.27
6.9808	6.9614	61.22
7.0272	7.0624	61.24
7.0418	7.2197	61.28
6.9748	7.3744	61.29
6.8847	7.4639	61.28
6.8721	7.5416	61.28
6.9107	7.6717	61.33
6.9273	7.7981	61.33
7.0175	7.8879	61.29
7.0384	7.9392	61.32
7.048	8.0029	61.34
7.069	8.0601	61.3
7.1814	8.1109	61.25
7.2345	8.1096	61.28
7.1981	8.1103	61.28
7.2395	8.0502	61.31
7.3349	8.066	61.29
7.4051	8.0848	61.29
7.4893	8.0349	61.27
7.5608	8.0038	61.23
7.6056	8.0411	61.2
7.6882	8.0921	61.25
7.7596	8.1548	61.33
7.8825	8.202	61.35
7.9486	8.2585	61.32
8.0243	8.2937	61.3
8.1153	8.3838	61.26
8.1402	8.418	61.23
8.1581	8.4599	61.25
8.1991	8.4299	61.25
8.2816	8.3005	61.22
8.3889	8.2523	61.21
8.516	8.3142	61.27
8.5793	8.4338	61.3
8.5881	8.4933	61.33
8.6302	8.5618	61.26
8.5847	8.57	61.21
8.5492	8.6938	61.22
8.4781	8.9045	61.23
8.4044	9.1376	61.28
8.3715	9.3336	61.3
8.3227	9.5022	61.27
8.2841	9.5885	61.31
8.2667	9.6319	61.31
8.2752	9.6817	61.28
8.293	9.7326	61.24
8.3047	9.7468	61.24
8.3224	9.7991	61.26
8.3455	9.7628	61.3
8.3897	9.7701	61.28
8.4646	9.8045	61.27
8.4389	9.9196	61.25
8.4081	9.9991	61.26
8.3958	10.0214	61.26
8.3469	9.9637	61.23
8.3537	9.8653	61.24
8.3627	9.8179	61.24
8.4147	9.7753	61.25
8.3873	9.6531	61.27
8.3828	9.4196	61.36
8.389	9.3284	61.38
8.4332	9.2646	61.25
8.4068	9.2161	61.2
8.4779	9.0827	61.23
8.4939	8.9261	61.23
8.6286	8.8239	61.27
8.6932	8.7748	61.25
8.7276	8.8501	61.26
8.7388	8.8564	61.27
8.7419	8.7221	61.25
8.785	8.6497	61.24
8.822	8.575	61.26
8.7519	8.5898	61.27
8.7752	8.4956	61.28
8.8028	8.3271	61.32
8.7931	8.1478	61.3
8.7825	8.1716	61.32
8.7758	8.188	61.28
8.7045	8.154	61.21
8.6251	8.0935	61.23
8.5404	7.9649	61.28
8.5535	7.9283	61.3
8.5721	7.9115	61.34
8.5129	7.8915	61.33
8.4971	7.8776	61.27
8.4682	7.8071	61.27
8.4225	7.7584	61.28
8.3706	7.7302	61.3
8.274	7.6358	61.29
8.2124	7.5321	61.26
8.2108	7.5082	61.31
8.2182	7.6186	61.34
8.117	7.6753	61.39
8.0385	7.7125	61.33
7.9434	7.7499	61.28
7.8817	7.7548	61.19
7.7644	7.8156	61.24
7.6371	7.86	61.27
7.5725	7.8125	61.3
7.5791	7.6474	61.32
7.5815	7.5683	61.3
7.5851	7.5974	61.3
7.4835	7.7546	61.29
7.3204	7.8268	61.29
7.2124	7.7893	61.27
7.194	7.828	61.28
7.1705	7.8479	61.28
7.1169	7.9703	61.27
7.1135	8.0593	61.3
7.0662	8.0235	61.32
7.0995	8.0416	61.35
7.0994	8.1305	61.34
7.145	8.158	61.31
7.1371	8.1556	61.27
7.1647	8.1664	61.25
7.154	8.2479	61.3
7.1547	8.384	61.35
7.1578	8.4941	61.36
7.2011	8.493	61.34
7.2449	8.4937	61.28
7.2933	8.501	61.25
7.3358	8.5535	61.27
7.3969	8.5917	61.34
7.3993	8.5922	61.38
7.4832	8.6018	61.36
7.5478	8.708	61.37
7.5982	8.7464	61.36
7.6164	8.768	61.31
7.6552	8.7433	61.2
7.6482	8.7384	61.16
7.6419	8.7498	61.21
7.6975	8.6823	61.29
7.7472	8.6298	61.31
7.8036	8.5254	61.29
7.8571	8.4927	61.26
7.9316	8.5527	61.25
7.9928	8.6925	61.28
7.9904	8.7269	61.3
8.0211	8.6473	61.28
7.9968	8.5772	61.28
8.0404	8.5762	61.27
8.1036	8.6736	61.28
8.1238	8.7214	61.28
8.1586	8.7867	61.26
8.1775	8.7841	61.3
8.2202	8.8445	61.32
8.3081	8.8683	61.3
8.3837	8.8818	61.26
8.4133	8.9495	61.25
8.4627	8.9829	61.25
8.5243	9.0088	61.25
8.6246	9.0135	61.26
8.6575	9.0618	61.26
8.6745	9.1508	61.28
8.7022	9.2677	61.31
8.7174	9.23	61.29
8.7178	9.1815	61.32
8.7297	9.178	61.29
8.76	9.3318	61.28
8.7223	9.441	61.33
8.7021	9.4525	61.33
8.596	9.5016	61.33
8.473	9.656	61.27
8.4497	9.8802	61.17
8.4333	10.1247	61.19
8.4114	10.3103	61.26
8.3765	10.1877	61.3
8.4222	10.0396	61.3
8.522	9.9863	61.26
8.6176	10.1213	61.25
8.6028	10.3129	61.23
8.4888	10.4445	61.23
8.4244	10.2975	61.22
8.4358	10.2491	61.29
8.3444	10.2568	61.27
8.3097	10.3898	61.25
8.37	10.4401	61.25
8.3497	10.2843	61.26
8.363	10.128	61.28
8.3304	10.0417	61.31
8.3148	9.9474	61.28
8.2966	9.7941	61.27
8.274	9.6172	61.29
8.2262	9.4582	61.31
8.1615	9.5002	61.31
8.1429	9.5546	61.29
8.1043	9.5772	61.25
8.0666	9.5416	61.2
8.1011	9.5088	61.21
8.0964	9.4613	61.28
8.0881	9.3848	61.34
8.0706	9.365	61.35
8.0747	9.2371	61.29
8.0916	9.2153	61.29
8.0083	9.2375	61.27
8.0169	9.2888	61.3
7.9435	9.2657	61.24
7.8686	9.2621	61.22
7.8008	9.2067	61.26
7.7369	9.214	61.31
7.6819	9.2195	61.33
7.7091	9.1506	61.25
7.6958	9.1135	61.23
7.7311	9.1572	61.21
7.6926	9.2547	61.25
7.6515	9.3674	61.3
7.5018	9.3244	61.32
7.4246	9.3254	61.32
7.3537	9.255	61.3
7.3576	9.2733	61.3
7.3382	9.4531	61.29
7.2907	9.5203	61.24
7.2308	9.5264	61.23
7.2112	9.4516	61.26
7.246	9.473	61.31
7.2258	9.5239	61.34
7.2008	9.5994	61.3
7.1682	9.6481	61.3
7.2146	9.6199	61.29
7.2546	9.6185	61.3
7.1756	9.6561	61.28
7.1587	9.7076	61.28
7.179	9.6367	61.28
7.1725	9.4923	61.3
7.2024	9.431	61.36
7.1827	9.4898	61.39
7.1609	9.5567	61.36
7.1605	9.5042	61.37
7.1543	9.4028	61.36
7.1228	9.3283	61.32
7.0804	9.3724	61.23
7.1044	9.334	61.17
7.0777	9.3238	61.18
7.1073	9.2101	61.25
7.0786	9.0859	61.28
7.1683	9.0478	61.29
7.2089	9.1029	61.29
7.2607	9.1841	61.26
7.2835	9.2263	61.28
7.2872	9.2206	61.31
7.2929	9.2114	61.3
7.3096	9.2392	61.26
7.2594	9.3035	61.3
7.2836	9.3439	61.3
7.3533	9.3994	61.3
7.4236	9.3442	61.3
7.4171	9.4059	61.28
7.4198	9.4338	61.29
7.3738	9.49	61.27
7.3601	9.5181	61.28
7.3397	9.5108	61.28
7.3315	9.5798	61.31
7.3304	9.6139	61.35
7.3444	9.668	61.33
7.2791	9.5791	61.27
7.3214	9.5338	61.23
7.3486	9.5913	61.24
7.4118	9.7037	61.31
7.4837	9.7345	61.33
7.5391	9.771	61.37
7.5706	9.7953	61.38
7.6748	9.8583	61.33
7.7094	9.9766	61.22
7.7258	9.9983	61.16
7.7642	9.9187	61.21
7.8198	9.8255	61.26
7.8531	9.7726	61.28
7.8945	9.7966	61.25
7.9382	9.8444	61.23
7.952	9.8448	61.25
8.0119	9.8426	61.26
8.0841	9.9989	61.29
8.0546	10.0215	61.27
7.9963	10.0504	61.28
8.0167	10.0591	61.25
8.005	10.045	61.24
7.9735	10.139	61.32
8.0333	10.211	61.33
7.9953	10.1837	61.34
7.9745	10.112	61.28
7.9344	10.0501	61.28
7.906	10.0454	61.31
7.9085	10.1192	61.29
7.9196	10.1228	61.27
7.9187	10.1068	61.27
7.8513	10.075	61.29
7.7069	10.0632	61.3
7.6837	10.0295	61.26
7.6903	9.9137	61.24
7.7495	9.8793	61.29
7.6971	9.8478	61.35
7.6467	9.8442	61.33
7.5445	9.8279	61.3
7.5096	9.8029	61.31
7.4886	9.8618	61.32
7.474	9.8791	61.3
7.4209	9.9313	61.24
7.4142	9.8123	61.2
7.3167	9.6373	61.23
7.2755	9.5893	61.3
7.1976	9.5932	61.3
7.1864	9.5071	61.26
7.1454	9.4685	61.29
7.0457	9.5301	61.3
6.9278	9.5113	61.33
6.7517	9.4656	61.3
6.7014	9.3176	61.28
6.6721	9.2053	61.29
6.5922	9.1824	61.28
6.5724	9.098	61.27
6.5458	8.995	61.3
6.446	8.839	61.28
6.3982	8.7742	61.27
6.352	8.7896	61.24
6.2935	8.8254	61.25
6.2774	8.7831	61.29
6.2094	8.6833	61.32
6.1946	8.6985	61.34
6.187	8.6956	61.33
6.1622	8.8311	61.3
6.1743	8.8553	61.26
6.2005	8.9207	61.24
6.2586	8.8917	61.23
6.3191	8.864	61.24
6.3287	8.9492	61.34
6.3853	8.9349	61.38
6.4573	8.9323	61.39
6.5223	8.9092	61.33
6.5002	8.866	61.27
6.4852	8.9108	61.22
6.4892	8.8549	61.22
6.4615	8.7746	61.29
6.5546	8.7004	61.34
6.5742	8.5522	61.31
6.6675	8.4036	61.29
6.7097	8.2327	61.32
6.7673	8.1449	61.28
6.7982	8.031	61.3
6.7719	7.9125	61.25
6.7949	7.8485	61.23
6.8008	7.8552	61.19
6.7903	7.7995	61.24
6.7885	7.8177	61.32
6.7889	7.703	61.32
6.8277	7.7052	61.31
6.8355	7.6165	61.28
6.8305	7.5866	61.25
6.791	7.6563	61.21
6.8007	7.6487	61.26
6.7811	7.544	61.33
6.7884	7.4354	61.34
6.7982	7.3739	61.33
6.7977	7.5087	61.26
6.745	7.6146	61.22
6.6885	7.5713	61.21
6.6591	7.4256	61.22
6.6133	7.3758	61.26
6.5381	7.395	61.35
6.5006	7.4517	61.42
6.4495	7.4543	61.41
6.4707	7.3828	61.33
6.5118	7.2799	61.3
6.5422	7.2148	61.28
6.5246	7.1409	61.23
6.5074	7.0152	61.17
6.508	6.8745	61.16
6.5466	6.8116	61.22
6.6389	6.8277	61.24
6.7221	6.8094	61.26
6.7672	6.772	61.26
6.8177	6.7727	61.29
6.8722	6.8884	61.3
6.8492	7.0089	61.29
6.8898	7.0274	61.26
6.9246	7.0368	61.24
6.9661	7.0069	61.27
6.9773	7.1468	61.27
6.954	7.2931	61.26
6.9144	7.3586	61.21
6.8669	7.2894	61.23
6.7893	7.2596	61.27
6.9192	7.2905	61.31
7.0165	7.4344	61.28
6.9948	7.5261	61.28
7	7.6528	61.3
6.974	7.6632	61.28
6.9703	7.6785	61.28
7.0015	7.6589	61.26
6.995	7.5893	61.28
7.0262	7.6127	61.33
7.0139	7.6417	61.36
6.9892	7.7307	61.36
6.9474	7.7316	61.3
6.9754	7.699	61.24
6.9546	7.7174	61.24
6.965	7.5748	61.23
6.9304	7.3791	61.28
6.8648	7.167	61.32
6.8176	6.9249	61.28
6.7946	6.8783	61.27
6.7926	6.8805	61.25
6.7915	6.8905	61.26
6.7175	6.8831	61.26
6.6747	6.8661	61.32
6.6667	6.9895	61.28
6.6521	7.0545	61.26
6.6134	7.0713	61.27
6.5538	7.0246	61.3
6.5425	7.0547	61.32
6.5835	7.1177	61.32
6.6234	7.2173	61.29
6.5713	7.2931	61.28
6.4888	7.3737	61.31
6.4773	7.4442	61.34
6.4905	7.5761	61.29
6.5196	7.7299	61.25
6.467	7.9058	61.24
6.4565	7.9959	61.25
6.4417	8.1053	61.34
6.4764	8.2235	61.39
6.5602	8.3428	61.41
6.5337	8.4549	61.35
6.5187	8.6643	61.26
6.5339	8.8857	61.19
6.4623	8.9914	61.2
6.3869	9.0322	61.25
6.4153	8.9888	61.29
6.5396	9.0516	61.31
6.5543	9.1701	61.29
6.6292	9.2866	61.27
6.632	9.4686	61.31
6.654	9.6306	61.29
6.6857	9.7612	61.26
6.6299	9.9004	61.32
6.6594	9.956	61.27
6.6169	10.0469	61.28
6.6511	10.1692	61.3
6.7128	10.3367	61.29
6.7569	10.5099	61.29
6.7378	10.5764	61.31
6.7582	10.5688	61.31
6.8009	10.5614	61.33
6.8687	10.5459	61.31
6.8864	10.6482	61.3
6.878	10.767	61.3
6.9368	10.8089	61.25
6.9979	10.8911	61.28
7.0788	11.0763	61.32
7.0958	11.2556	61.31
7.1576	11.5358	61.33
7.2653	11.873	61.34
7.3473	12.2574	61.39
7.4972	12.5213	61.36
7.5567	12.6698	61.33
7.5481	12.7645	61.27
7.5664	12.8527	61.22
7.586	12.8734	61.23
7.6353	12.9784	61.26
7.5869	13.1438	61.25
7.4451	13.2331	61.26
7.2823	13.2434	61.29
7.1419	13.2232	61.33
7.0059	13.2257	61.34
6.83	13.2007	61.31
6.7302	13.1982	61.32
6.6511	13.193	61.27
6.5241	13.0637	61.24
6.3999	12.9721	61.25
6.3895	12.9523	61.31
6.3423	12.9892	61.33
6.4046	12.9826	61.35
6.402	13.0228	61.34
6.3392	12.9621	61.28
6.3232	12.9853	61.28
6.2676	13.0626	61.3
6.1662	13.1164	61.32
6.0864	13.1533	61.34
6.1009	13.1019	61.33
6.158	13.1061	61.29
6.1302	13.1238	61.24
6.0504	13.1947	61.26
5.9894	13.1871	61.29
5.9876	13.1461	61.31
6.0786	13.0621	61.31
6.1073	13.0311	61.34
6.1111	13.0407	61.38
6.0422	13.1243	61.38
5.9763	13.1209	61.34
5.833	13.051	61.23
5.7065	12.91	61.15
5.647	12.9228	61.21
5.6122	12.9504	61.27
5.608	12.9263	61.31
5.6166	12.8899	61.31
5.709	12.841	61.33
5.761	12.9612	61.34
5.785	13.1775	61.29
5.7859	13.3042	61.24
5.7854	13.2621	61.25
5.7572	13.2205	61.28
5.8187	13.2614	61.28
5.844	13.392	61.31
5.8589	13.4819	61.32
5.8422	13.5521	61.32
5.9001	13.598	61.31
5.9006	13.5895	61.27
5.8719	13.5187	61.27
5.7654	13.3922	61.28
5.7466	13.2415	61.31
5.7131	13.0982	61.32
5.6889	12.9476	61.28
5.646	12.7437	61.27
5.5656	12.4823	61.27
5.627	12.2097	61.28
5.6763	11.9191	61.29
5.7457	11.7327	61.26
5.7735	11.422	61.24
5.7268	11.1061	61.22
5.7524	10.9064	61.3
5.7955	10.8058	61.32
5.9141	10.6827	61.37
5.9798	10.456	61.37
6.032	10.2411	61.31
6.0055	10.0096	61.26
6.0671	9.7668	61.23
6.0639	9.5276	61.16
6.0633	9.236	61.17
6.109	9.0181	61.21
6.2255	8.8413	61.2
6.334	8.7112	61.23
6.3967	8.6661	61.25
6.4414	8.6208	61.26
6.4684	8.6259	61.27
6.4813	8.5836	61.23
6.6063	8.5209	61.25
6.6696	8.5192	61.23
6.7866	8.5535	61.25
6.7769	8.6	61.26
6.8766	8.5975	61.25
6.9387	8.6078	61.27
6.9766	8.5755	61.26
7.0682	8.5941	61.29
7.0825	8.6769	61.3
7.102	8.6373	61.24
7.0905	8.5615	61.21
7.1116	8.5275	61.23
7.0697	8.607	61.27
7.015	8.7096	61.28
6.9469	8.7095	61.24
6.9248	8.6346	61.22
6.8939	8.5688	61.24
6.8063	8.5152	61.25
6.707	8.5086	61.23
6.6407	8.3852	61.24
6.5598	8.2242	61.31
6.5214	8.1245	61.36
6.4507	8.1367	61.41
6.4179	8.0901	61.37
6.426	7.9962	61.31
6.3196	7.9364	61.24
6.1746	7.901	61.18
6.0702	7.9586	61.19
5.9972	7.9451	61.19
5.9227	7.8366	61.2
5.9449	7.8148	61.22
5.9654	7.8412	61.3
5.9294	7.9373	61.33
5.8802	8.075	61.32
5.8013	8.1818	61.25
5.7819	8.2524	61.2
5.7705	8.3038	61.23
5.7832	8.451	61.26
5.7705	8.5242	61.34
5.6796	8.5989	61.38
5.6141	8.6187	61.3
5.5886	8.5158	61.28
5.5148	8.5111	61.24
5.2862	8.4232	61.19
5.1103	8.3398	61.24
4.9856	8.2593	61.26
4.8487	8.2348	61.28
4.7944	8.3226	61.29
4.7795	8.3772	61.27
4.7787	8.3722	61.28
4.8058	8.3062	61.3
4.7841	8.2633	61.32
4.8377	8.181	61.27
4.8038	8.0774	61.2
4.7197	8.1408	61.17
4.5905	8.2612	61.24
4.5707	8.2744	61.33
4.7659	8.2459	61.39
4.9706	8.1005	61.39
5.0263	7.9891	61.37
5.0873	7.9378	61.28
5.173	7.8548	61.16
5.3303	7.9067	61.1
5.5071	7.7997	61.14
5.5164	7.7228	61.21
5.6769	7.6782	61.29
5.7951	7.6679	61.33
5.8483	7.5822	61.33
5.9594	7.497	61.33
6.1337	7.5562	61.27
6.2488	7.5698	61.19
6.259	7.5349	61.17
6.2706	7.4522	61.18
6.2353	7.3823	61.2
6.2996	7.3385	61.25
6.3658	7.3231	61.28
6.4515	7.3409	61.28
6.4994	7.3141	61.26
6.5251	7.3673	61.25
6.5301	7.5319	61.23
6.54	7.6118	61.22
6.548	7.6254	61.25
6.5069	7.6392	61.29
6.4793	7.7595	61.28
6.4337	7.9238	61.24
6.4453	8.1326	61.2
6.5407	8.2736	61.22
6.584	8.4294	61.27
6.6463	8.4563	61.26
6.7577	8.5868	61.25
6.8782	8.7245	61.26
6.953	8.8133	61.28
6.9487	8.8524	61.32
6.9127	8.8187	61.35
6.8242	8.7669	61.3
6.722	8.6859	61.3
6.662	8.656	61.26
6.5313	8.6329	61.22
6.4129	8.6787	61.22
6.3117	8.666	61.21
6.2373	8.5763	61.22
6.1322	8.4077	61.21
6.0713	8.364	61.21
6.042	8.3541	61.25
6.019	8.4379	61.31
5.9575	8.4662	61.27
5.9657	8.5501	61.23
5.9352	8.6316	61.21
5.8022	8.6966	61.22
5.6967	8.834	61.25
5.63	8.9581	61.21
5.5124	9.0434	61.24
5.4076	9.2418	61.3
5.3197	9.4477	61.35
5.2712	9.4634	61.31
5.2641	9.4949	61.25
5.3218	9.5511	61.24
5.3491	9.5709	61.26
5.3615	9.7239	61.25
5.3785	9.7547	61.24
5.338	9.7818	61.23
5.3363	9.7377	61.25
5.3453	9.6799	61.29
5.3478	9.5542	61.31
5.3677	9.5011	61.32
5.3561	9.4612	61.32
5.3087	9.4456	61.26
5.2813	9.4252	61.2
5.3532	9.3316	61.18
5.3563	9.174	61.24
5.3355	9.0929	61.33
5.3717	8.9756	61.3
5.3143	8.8969	61.26
5.3573	8.9008	61.28
5.4637	8.915	61.28
5.5336	8.9933	61.28
5.6144	9.0275	61.24
5.7019	9.1485	61.22
5.8257	9.0598	61.22
5.9901	9.0559	61.21
6.1735	9.1503	61.22
6.2783	9.3445	61.23
6.3932	9.441	61.22
6.4872	9.5198	61.25
6.5453	9.5206	61.25
6.4942	9.6333	61.26
6.5868	9.6716	61.27
6.5994	9.6532	61.27
6.58	9.5917	61.26
6.6041	9.5984	61.27
6.6724	9.6408	61.28
6.6838	9.7861	61.31
6.7773	9.7294	61.25
6.8561	9.7063	61.21
6.9557	9.5475	61.2
7.0232	9.5702	61.29
7.0823	9.6412	61.3
7.1356	9.6371	61.24
7.2056	9.5683	61.2
7.3219	9.6053	61.22
7.3915	9.6813	61.25
7.4812	9.6229	61.29
7.622	9.5611	61.27
7.746	9.5061	61.27
7.8576	9.4387	61.29
7.9082	9.3596	61.25
7.9893	9.3157	61.2
8.0476	9.256	61.22
8.0397	9.1688	61.28
8.0944	9.2166	61.33
8.1135	9.2169	61.28
8.1183	9.2808	61.27
8.1645	9.413	61.23
8.1394	9.4645	61.23
8.1599	9.4879	61.2
8.167	9.377	61.16
8.1201	9.295	61.23
8.0297	9.2607	61.26
8.0628	9.3119	61.29
8.0117	9.4767	61.21
7.9068	9.5512	61.17
7.8253	9.6154	61.25
7.7023	9.685	61.28
7.6373	9.7165	61.34
7.6614	9.6638	61.34
7.6355	9.582	61.33
7.58	9.4916	61.32
7.6007	9.4551	61.22
7.6436	9.3977	61.21
7.7128	9.3373	61.21
7.7507	9.2652	61.27
7.7659	9.2303	61.28
7.7788	9.1852	61.31
7.763	9.1043	61.3
7.7698	8.9488	61.26
7.8068	8.7787	61.23
7.8456	8.6051	61.25
7.8974	8.6173	61.29
7.9285	8.5893	61.31
7.9282	8.5713	61.28
7.8994	8.4717	61.25
7.852	8.4256	61.24
7.7476	8.3979	61.26
7.7098	8.478	61.29
7.6388	8.4425	61.34
7.6333	8.3185	61.35
7.6597	8.2759	61.34
7.6287	8.3968	61.32
7.4635	8.5761	61.27
7.3459	8.677	61.19
7.3596	8.6636	61.18
7.3245	8.6537	61.2
7.2858	8.8575	61.27
7.2355	9.0348	61.27
7.1445	9.1322	61.25
7.0965	9.1466	61.2
7.1218	9.3117	61.26
7.0498	9.4874	61.27
6.9935	9.6601	61.26
6.9276	9.6822	61.26
6.902	9.7124	61.3
6.9335	9.7609	61.28
6.9086	9.8609	61.28
6.9409	9.9646	61.21
6.9535	10.0395	61.21
6.9101	10.1048	61.26
6.9329	10.2315	61.33
inclinaison X	inclinaison Y
