# Supplementary material for: Postural Control Can Be Well Maintained by Healthy, Young Adults in Difficult Visual Task, Even in Sway-Referenced Dynamic Conditions
Source: PLoS One. 2016 Oct 13;11(10):e0164400. doi: 10.1371/journal.pone.0164400 (PMC5063355; doi:10.1371/journal.pone.0164400)
Supplement: S2 File — (ZIP) [file pone.0164400.s002.zip › DATA_FRAMIRAL/S04B_FREE_STABLE_I2.xls]

## Sheet: S04_MTT_201504010950
gravite X	gravite Y	Poids
8.5079	17.8475	61.28
8.5265	18.0047	61.26
8.523	18.1429	61.28
8.5841	18.3584	61.28
8.5924	18.5114	61.27
8.6024	18.6008	61.26
8.6749	18.7471	61.26
8.7594	18.8681	61.32
8.7889	18.9533	61.37
8.839	18.9525	61.34
8.9018	18.9201	61.27
8.8653	18.8725	61.27
8.8206	18.7951	61.27
8.7762	18.7547	61.3
8.7756	18.7418	61.22
8.7482	18.7232	61.19
8.6753	18.6038	61.24
8.6925	18.4353	61.29
8.6598	18.1943	61.27
8.6725	18.0273	61.27
8.7312	17.9908	61.32
8.7031	18.0696	61.34
8.7346	18.1831	61.32
8.7462	18.3121	61.21
8.7566	18.4416	61.25
8.7295	18.5063	61.29
8.7584	18.6101	61.31
8.7438	18.6847	61.3
8.8139	18.7301	61.29
8.8801	18.7723	61.29
8.9158	18.8071	61.29
8.9995	18.8337	61.25
9.0091	18.8104	61.24
9.133	18.773	61.29
9.1349	18.7909	61.3
9.1321	18.8941	61.29
9.2216	18.9567	61.27
9.2608	18.8763	61.23
9.3554	18.7932	61.28
9.4225	18.8631	61.27
9.4759	18.9788	61.26
9.5922	19.0039	61.25
9.6679	19.0123	61.17
9.6841	18.829	61.17
9.8104	18.6363	61.21
9.9226	18.4892	61.3
10.0703	18.5004	61.39
10.1535	18.551	61.38
10.2336	18.6069	61.36
10.2884	18.5866	61.24
10.4143	18.3588	61.13
10.5261	18.062	61.16
10.6539	17.8175	61.2
10.776	17.5609	61.28
10.9449	17.3701	61.32
11.0355	17.1402	61.32
11.1165	17.0691	61.28
11.0641	17.103	61.26
10.9945	17.1272	61.21
10.9427	17.0504	61.19
10.8136	16.8964	61.22
10.746	16.7292	61.3
10.7109	16.6351	61.36
10.6433	16.7155	61.33
10.6031	16.816	61.3
10.4967	16.8464	61.3
10.3143	16.8829	61.27
10.2396	16.918	61.25
10.088	17.0156	61.25
10.0198	17.1119	61.26
9.9482	17.1546	61.32
9.7343	17.1841	61.38
9.4807	17.2555	61.38
9.2579	17.2343	61.37
9.1571	17.2862	61.3
9.0606	17.3165	61.22
9.0649	17.4336	61.11
9.1545	17.5473	61.13
9.1848	17.6574	61.22
9.2096	17.7684	61.32
9.2499	17.8489	61.32
9.3103	17.9176	61.33
9.3791	17.9831	61.31
9.3754	18.0213	61.28
9.4316	17.9636	61.23
9.5634	17.9193	61.26
9.7017	17.8834	61.24
9.7963	17.7755	61.24
9.8481	17.739	61.22
9.9446	17.6759	61.26
10.0359	17.7117	61.3
10.0043	17.7884	61.29
10.0252	17.8222	61.26
10.0058	17.8542	61.28
10.0729	17.872	61.29
10.1228	17.9365	61.31
10.1788	17.9936	61.32
10.3232	18.0619	61.31
10.4421	18.0017	61.28
10.5325	17.9523	61.24
10.564	17.9351	61.24
10.5309	18.0768	61.27
10.4499	18.1611	61.28
10.4113	18.2144	61.31
10.3757	18.2655	61.33
10.4141	18.2048	61.32
10.4074	18.155	61.29
10.3545	18.0809	61.27
10.3078	17.9993	61.23
10.2667	18.0186	61.28
10.3364	17.9928	61.3
10.3982	17.9829	61.35
10.3647	17.964	61.4
10.276	17.9103	61.37
10.2209	17.8499	61.29
10.1575	17.7447	61.21
10.1528	17.6646	61.17
10.1398	17.5819	61.2
10.0989	17.4824	61.25
10.0634	17.4445	61.26
10.0243	17.3957	61.25
9.9728	17.3919	61.27
9.9681	17.4206	61.27
9.9314	17.5443	61.29
9.9305	17.6133	61.27
9.8796	17.6774	61.28
9.8211	17.6759	61.33
9.8047	17.7055	61.29
9.7867	17.6577	61.27
9.8057	17.666	61.26
9.765	17.6407	61.26
9.7402	17.577	61.26
9.7683	17.6056	61.26
9.725	17.6685	61.25
9.7053	17.741	61.27
9.7322	17.7823	61.28
9.8023	17.7535	61.32
9.8623	17.6799	61.33
9.9222	17.7399	61.29
10.0168	17.8253	61.24
10.1211	17.9098	61.2
10.166	17.9245	61.23
10.2172	17.918	61.31
10.303	17.8252	61.36
10.3936	17.7261	61.38
10.5464	17.6678	61.35
10.6204	17.5557	61.32
10.668	17.5254	61.29
10.6889	17.4686	61.24
10.7483	17.3358	61.19
10.8392	17.1501	61.19
10.8748	16.795	61.23
10.9086	16.6139	61.22
11.046	16.4406	61.26
11.1679	16.2637	61.27
11.2331	16.1996	61.27
11.2586	16.0914	61.25
11.1866	16.0103	61.26
11.0563	15.9004	61.26
11.0239	15.7406	61.3
11.0426	15.5914	61.3
11.0312	15.5352	61.27
11.0011	15.4349	61.26
10.9218	15.3051	61.25
10.8392	15.1761	61.28
10.8029	15.0561	61.3
10.742	14.9364	61.28
10.6971	14.7825	61.26
10.6309	14.7131	61.28
10.5929	14.5891	61.25
10.5003	14.4691	61.24
10.45	14.2892	61.25
10.4408	14.2358	61.21
10.3721	14.2411	61.21
10.2997	14.2117	61.23
10.1994	14.1518	61.26
10.1134	14.1074	61.31
10.1412	14.0947	61.36
10.1182	14.2176	61.37
10.078	14.3656	61.34
10.0635	14.4193	61.26
10.0165	14.4188	61.25
9.9647	14.4919	61.24
9.8488	14.574	61.27
9.7285	14.6803	61.28
9.6999	14.7028	61.28
9.677	14.7873	61.26
9.7141	14.7751	61.24
9.7116	14.7018	61.28
9.727	14.8144	61.26
9.6755	14.9003	61.27
9.5722	14.9467	61.25
9.5132	14.9369	61.26
9.417	15.005	61.27
9.3728	15.04	61.27
9.2804	15.0414	61.31
9.1915	15.069	61.27
9.1638	15.0951	61.22
9.1607	15.1534	61.23
9.1426	15.1522	61.3
9.0261	15.1341	61.28
8.9834	15.0309	61.3
9.0227	14.9418	61.28
9.0845	14.7643	61.31
9.1629	14.631	61.31
9.1306	14.5815	61.26
9.1224	14.562	61.23
9.127	14.6121	61.25
9.1427	14.7078	61.25
9.1461	14.9197	61.28
9.1476	14.9833	61.32
9.1424	14.989	61.33
9.117	14.9811	61.36
9.0516	14.977	61.33
8.9169	15.0829	61.36
8.8267	15.1488	61.3
8.8204	15.1483	61.29
8.726	15.1475	61.24
8.656	15.117	61.21
8.6324	15.0745	61.24
8.6	14.9896	61.24
8.5632	14.9526	61.24
8.5624	14.8962	61.3
8.5776	14.8653	61.36
8.6341	14.9413	61.34
8.5699	14.9922	61.33
8.5636	14.9764	61.29
8.5388	14.9575	61.29
8.5545	14.8558	61.3
8.6061	14.7736	61.26
8.6004	14.771	61.27
8.6345	14.7321	61.26
8.6622	14.693	61.27
8.6877	14.7099	61.29
8.72	14.5974	61.29
8.7446	14.4836	61.35
8.7804	14.4742	61.36
8.8177	14.4845	61.3
8.8049	14.5231	61.25
8.7316	14.5324	61.27
8.6332	14.3955	61.3
8.6008	14.2222	61.33
8.6818	14.121	61.37
8.7634	13.968	61.37
8.7827	13.7856	61.33
8.7894	13.6222	61.32
8.7955	13.5535	61.28
8.8369	13.5416	61.25
8.9171	13.5211	61.21
8.992	13.4181	61.2
8.9314	13.4337	61.25
8.8737	13.4954	61.31
8.849	13.5114	61.33
8.8341	13.5162	61.3
8.8689	13.529	61.26
8.8179	13.5799	61.29
8.7694	13.638	61.32
8.6917	13.6607	61.32
8.6179	13.5827	61.32
8.5787	13.4433	61.28
8.5648	13.3615	61.27
8.5553	13.3707	61.28
8.6008	13.4307	61.27
8.6125	13.5478	61.25
8.6233	13.6692	61.28
8.6127	13.6925	61.32
8.5687	13.7455	61.29
8.5119	13.7401	61.31
8.4933	13.6725	61.3
8.5298	13.5814	61.28
8.5265	13.5566	61.27
8.4943	13.5492	61.24
8.4789	13.5073	61.26
8.4473	13.4517	61.31
8.4787	13.5042	61.29
8.5895	13.5648	61.32
8.61	13.5869	61.32
8.6408	13.6322	61.33
8.6932	13.6715	61.33
8.6957	13.6393	61.34
8.6859	13.5502	61.33
8.6286	13.5287	61.25
8.638	13.4847	61.21
8.6523	13.4516	61.23
8.7036	13.3217	61.25
8.747	13.1949	61.23
8.7696	13.0579	61.25
8.7938	13.0898	61.3
8.856	13.159	61.32
8.866	13.2968	61.33
8.8633	13.3632	61.27
8.8055	13.3255	61.27
8.808	13.3231	61.29
8.7638	13.3134	61.28
8.8269	13.2263	61.27
8.8747	13.1758	61.28
8.96	13.2488	61.28
9.0399	13.3533	61.29
9.129	13.469	61.27
9.1557	13.5664	61.28
9.1867	13.586	61.29
9.1935	13.6248	61.3
9.2163	13.7188	61.31
9.2363	13.8268	61.25
9.2806	13.9893	61.25
9.3685	14.0549	61.24
9.4059	14.1448	61.24
9.4412	14.0618	61.27
9.5071	13.9845	61.35
9.5267	13.8689	61.43
9.5434	13.8284	61.43
9.5631	13.8308	61.31
9.5492	13.835	61.24
9.4797	13.8973	61.22
9.4382	13.8744	61.22
9.3905	13.7912	61.21
9.3898	13.7143	61.19
9.3717	13.7194	61.2
9.3729	13.8194	61.22
9.3903	13.8557	61.24
9.3356	13.8031	61.27
9.3095	13.7184	61.34
9.2249	13.7815	61.35
9.1821	13.8024	61.31
9.1585	13.8495	61.25
9.0853	13.8533	61.22
9.069	13.7889	61.28
9.147	13.6764	61.33
9.254	13.5949	61.33
9.2337	13.5231	61.3
9.0853	13.4629	61.31
8.9505	13.3523	61.32
8.8687	13.2637	61.32
8.8225	13.2296	61.27
8.7055	13.1584	61.26
8.5364	13.1016	61.27
8.4157	13.0311	61.26
8.3273	13.0129	61.28
8.253	12.8673	61.29
8.1686	12.7484	61.31
8.1517	12.6648	61.29
8.1172	12.666	61.3
8.0819	12.7413	61.35
8.0011	12.7285	61.34
8.006	12.6712	61.36
8.0189	12.5882	61.3
7.9894	12.5403	61.25
8.0353	12.4111	61.25
8.0703	12.3236	61.3
8.074	12.1892	61.3
8.1552	12.0578	61.31
8.2052	11.9064	61.31
8.3105	11.8278	61.34
8.369	11.7884	61.34
8.3475	11.8242	61.34
8.3779	11.8137	61.3
8.4436	11.8287	61.25
8.5342	11.8066	61.24
8.5513	11.7759	61.26
8.573	11.7905	61.28
8.4823	11.7342	61.29
8.4792	11.7431	61.28
8.4457	11.7739	61.26
8.4037	11.8042	61.29
8.4247	11.8362	61.32
8.442	11.8986	61.34
8.5661	11.9388	61.35
8.6074	12.0061	61.35
8.5505	12.0682	61.32
8.5643	12.0835	61.28
8.6181	12.0096	61.28
8.7215	11.9808	61.32
8.8406	12.0532	61.4
8.8037	12.1646	61.4
8.7037	12.2926	61.35
8.5972	12.4331	61.27
8.5392	12.4763	61.19
8.4552	12.5035	61.2
8.3947	12.5751	61.25
8.3829	12.6989	61.33
8.4105	12.7208	61.36
8.4373	12.7116	61.32
8.4943	12.764	61.26
8.5281	12.9354	61.31
8.6049	13.1083	61.31
8.5619	13.1933	61.29
8.6721	13.1663	61.3
8.6703	13.2702	61.28
8.5869	13.3997	61.31
8.5127	13.4513	61.31
8.5246	13.5436	61.31
8.5415	13.5082	61.34
8.5001	13.5744	61.34
8.4372	13.5863	61.32
8.3476	13.6377	61.26
8.218	13.6028	61.23
8.1015	13.6457	61.27
7.8931	13.7485	61.29
7.6504	13.7696	61.27
7.4928	13.901	61.28
7.4837	13.9513	61.32
7.491	14.0354	61.36
7.5459	14.0011	61.41
7.7145	14.0282	61.4
7.875	14.0257	61.39
7.9522	14.046	61.33
7.9018	14.0953	61.25
7.7738	14.217	61.19
7.5866	14.325	61.15
7.4244	14.3884	61.2
7.6292	14.3754	61.32
8.0041	14.3901	61.39
8.2299	14.3238	61.38
8.5073	14.2391	61.36
8.8731	14.1937	61.29
9.2004	14.1287	61.22
9.4708	14.0835	61.17
9.5859	13.9647	61.12
9.633	13.7857	61.18
9.6578	13.6196	61.26
9.8336	13.4508	61.36
9.9604	13.2817	61.44
10.0326	13.0884	61.42
10.1204	12.8733	61.39
10.2383	12.6423	61.33
10.3048	12.4093	61.26
10.4319	12.207	61.29
10.4946	11.9472	61.31
10.4812	11.7455	61.32
10.4903	11.7873	61.31
10.4224	12.0293	61.25
10.333	12.3118	61.2
10.2319	12.4604	61.16
10.1242	12.5476	61.19
10.072	12.6046	61.25
9.9972	12.6564	61.31
9.9172	12.8584	61.32
9.7795	13.0524	61.33
9.6599	13.2077	61.28
9.5201	13.3878	61.31
9.3382	13.444	61.29
9.2025	13.4594	61.24
9.064	13.5073	61.26
8.8842	13.5473	61.29
8.8361	13.5738	61.26
8.7868	13.569	61.23
8.754	13.599	61.23
8.7326	13.6991	61.26
8.661	13.8416	61.27
8.6506	14.0018	61.28
8.5813	13.9833	61.25
8.5672	14.0065	61.26
8.5114	14.0182	61.31
8.5364	14.0412	61.3
8.573	14.0733	61.28
8.6311	13.9962	61.27
8.6067	13.8774	61.28
8.6751	13.7301	61.29
8.7315	13.6975	61.27
8.8643	13.6314	61.23
8.8904	13.4934	61.25
9.02	13.3542	61.29
9.1197	13.1513	61.28
9.2422	12.9142	61.27
9.3706	12.7482	61.26
9.4864	12.4871	61.28
9.5625	12.2325	61.35
9.7553	11.9849	61.33
9.9071	11.7928	61.3
10.0373	11.666	61.29
10.0468	11.5634	61.28
10.0642	11.4912	61.25
10.0613	11.4109	61.25
10.0652	11.5082	61.22
10.0698	11.5486	61.24
10.0614	11.6032	61.27
9.9715	11.5492	61.24
9.9048	11.4887	61.25
9.8381	11.4877	61.26
9.8249	11.5128	61.26
9.8308	11.6237	61.23
9.8175	11.7082	61.23
9.7693	11.696	61.28
9.6671	11.5754	61.33
9.5765	11.429	61.28
9.4859	11.3223	61.27
9.4555	11.1915	61.25
9.4695	11.0894	61.25
9.4827	11.0198	61.24
9.4137	10.9614	61.24
9.3573	10.8699	61.24
9.3297	10.7365	61.26
9.2946	10.6347	61.25
9.3027	10.4375	61.26
9.2112	10.2144	61.25
9.1578	10.0019	61.28
9.1389	9.8514	61.27
9.1866	9.8459	61.28
9.2402	9.7383	61.28
9.2701	9.5929	61.35
9.2561	9.5683	61.39
9.23	9.6496	61.35
9.1845	9.7626	61.27
9.1889	9.8795	61.21
9.07	9.9322	61.21
9.0232	9.816	61.2
8.9474	9.6655	61.22
8.9022	9.5206	61.22
8.8372	9.4993	61.22
8.8585	9.5038	61.22
8.8847	9.4682	61.21
8.9418	9.449	61.21
8.9537	9.4175	61.26
8.9103	9.4924	61.3
8.9402	9.579	61.29
8.9174	9.7556	61.28
8.8638	9.9374	61.28
8.813	10.128	61.31
8.7346	10.2465	61.31
8.6892	10.2585	61.29
8.7261	10.3078	61.26
8.7246	10.394	61.29
8.6401	10.5597	61.28
8.587	10.6754	61.27
8.5427	10.7694	61.27
8.4694	10.8203	61.24
8.454	10.9108	61.23
8.4483	11.0108	61.21
8.3457	11.1695	61.23
8.4588	11.1763	61.27
8.4842	11.1499	61.35
8.537	11.1402	61.38
8.5437	11.1731	61.36
8.5442	11.2474	61.24
8.5837	11.3377	61.2
8.5814	11.4014	61.16
8.5631	11.3899	61.2
8.621	11.2976	61.25
8.645	11.2468	61.28
8.6916	11.2485	61.27
8.7126	11.2768	61.24
8.7636	11.2603	61.23
8.8792	11.2927	61.25
8.9399	11.3294	61.3
8.9084	11.2932	61.24
8.865	11.1915	61.24
8.8888	11.1434	61.22
8.9056	11.0049	61.24
8.9183	10.8739	61.27
8.897	10.7973	61.3
8.9157	10.7679	61.26
8.9387	10.663	61.25
8.9764	10.5784	61.25
9.0049	10.4415	61.22
8.9871	10.2457	61.27
8.9924	10.1782	61.31
9.0172	10.2331	61.33
9.019	10.3225	61.27
9.0426	10.3717	61.22
9.0776	10.3294	61.21
9.1506	10.2723	61.21
9.282	10.1929	61.24
9.4481	10.2368	61.3
9.5413	10.3756	61.33
9.6488	10.3911	61.32
9.6128	10.4256	61.31
9.5997	10.5204	61.34
9.5071	10.5511	61.26
9.4556	10.5217	61.2
9.3166	10.4522	61.2
9.2226	10.3963	61.22
9.1289	10.4336	61.24
9.1023	10.5392	61.25
9.0689	10.6205	61.26
8.9319	10.609	61.24
8.7987	10.6072	61.26
8.5912	10.5789	61.28
8.4649	10.538	61.3
8.409	10.4225	61.27
8.2897	10.3905	61.25
8.2123	10.2687	61.25
8.152	10.2505	61.27
8.1137	10.0816	61.28
8.0715	9.8796	61.3
8.0401	9.6907	61.24
8.0587	9.5159	61.2
8.0921	9.3294	61.23
8.1258	9.1174	61.25
8.1703	9.0265	61.29
8.2589	8.9576	61.3
8.4172	8.8608	61.23
8.4798	8.6907	61.22
8.4998	8.4782	61.23
8.5716	8.301	61.28
8.6675	8.2499	61.29
8.7932	8.1296	61.28
8.8712	8.0105	61.31
8.8488	7.7937	61.32
8.8171	7.5982	61.32
8.8192	7.459	61.29
8.7943	7.451	61.21
8.7793	7.4148	61.15
8.7159	7.2128	61.16
8.7033	6.9004	61.17
8.6775	6.6097	61.19
8.71	6.5329	61.27
8.7741	6.7137	61.31
8.7392	6.9602	61.29
8.7148	7.1531	61.25
8.6204	7.3281	61.28
8.586	7.4381	61.29
8.5343	7.488	61.3
8.4945	7.5821	61.29
8.4294	7.7832	61.29
8.362	8.053	61.26
8.3706	8.3583	61.22
8.3579	8.5433	61.25
8.3315	8.6524	61.29
8.2136	8.7169	61.28
8.1651	8.7111	61.25
8.1079	8.6677	61.22
7.972	8.6343	61.23
7.8673	8.5581	61.25
7.7249	8.4885	61.27
7.6538	8.3452	61.32
7.687	8.3968	61.34
7.7373	8.5685	61.33
7.8505	8.8336	61.33
7.9324	8.8825	61.3
8.0391	8.8265	61.3
8.1454	8.7634	61.27
8.1997	8.6677	61.26
8.1838	8.5686	61.24
8.2188	8.3749	61.17
8.2532	8.0973	61.16
8.3363	7.7669	61.17
8.3771	7.5544	61.2
8.468	7.4989	61.25
8.5825	7.4796	61.34
8.8013	7.3876	61.35
8.9979	7.2867	61.35
9.0471	7.3271	61.32
9.0383	7.423	61.32
8.9844	7.3223	61.31
9.0289	7.2397	61.28
9.0135	7.0658	61.26
8.9755	7.0874	61.26
9.0051	6.9878	61.26
8.9855	6.9705	61.28
8.9185	6.7684	61.24
8.771	6.528	61.25
8.7264	6.3764	61.25
8.6856	6.3551	61.28
8.6435	6.4732	61.28
8.6875	6.5092	61.29
8.7217	6.5324	61.28
8.7053	6.4948	61.25
8.6505	6.4074	61.21
8.6492	6.3434	61.22
8.5892	6.2835	61.3
8.5848	6.2406	61.38
8.5717	6.2808	61.39
8.6256	6.4704	61.4
8.5663	6.7649	61.38
8.4387	6.9755	61.33
8.3205	7.0359	61.32
8.1985	7.1483	61.26
8.0943	7.3848	61.29
7.9931	7.6833	61.28
7.8766	8.0173	61.22
7.7721	8.3397	61.2
7.6683	8.5945	61.23
7.4359	8.6878	61.29
7.1883	8.7573	61.3
6.9616	8.8212	61.28
6.7981	8.7183	61.28
6.7401	8.7533	61.32
6.7493	9.0035	61.3
6.7384	9.3288	61.28
6.719	9.5588	61.3
6.672	9.6492	61.31
6.6911	9.7512	61.32
6.6783	9.8233	61.29
6.6804	9.7892	61.27
6.6405	9.7798	61.26
6.5674	9.6694	61.26
6.5772	9.5341	61.25
6.492	9.4501	61.25
6.4445	9.391	61.27
6.3624	9.4148	61.31
6.4399	9.464	61.35
6.634	9.497	61.36
6.8856	9.5673	61.38
7.1107	9.6259	61.37
7.269	9.6121	61.31
7.5156	9.532	61.28
7.7564	9.4245	61.22
8.0334	9.3217	61.21
8.2416	9.1218	61.24
8.505	8.869	61.24
8.8569	8.6259	61.2
9.1689	8.3904	61.2
9.5979	8.2679	61.23
9.9672	8.2854	61.27
10.1607	8.4526	61.31
10.2788	8.5555	61.33
10.3513	8.5129	61.29
10.419	8.5106	61.28
10.3801	8.357	61.3
10.2548	8.3108	61.29
10.1205	8.2532	61.31
10.0273	8.2317	61.26
9.85	8.302	61.24
9.6335	8.3929	61.24
9.4206	8.4944	61.26
9.2921	8.4342	61.27
9.0814	8.4151	61.28
8.9772	8.4619	61.32
8.8252	8.6699	61.32
8.7431	8.8115	61.29
8.6193	8.9119	61.27
8.499	8.9376	61.25
8.4497	8.9222	61.28
8.3983	8.9015	61.3
8.3733	8.8671	61.33
8.2892	8.8404	61.29
8.2325	8.9269	61.29
8.1447	9.0681	61.24
8.0572	9.1581	61.19
7.9631	9.0016	61.22
7.9104	8.8046	61.25
7.8455	8.6496	61.25
7.7944	8.722	61.26
7.7943	8.7674	61.23
7.8042	8.7943	61.25
7.7437	8.7233	61.31
7.7257	8.7105	61.32
7.6632	8.7132	61.33
7.5605	8.7922	61.3
7.5109	8.829	61.3
7.4873	8.8154	61.29
7.4649	8.6982	61.31
7.5168	8.6714	61.29
7.4783	8.5779	61.28
7.4766	8.4962	61.23
7.4673	8.4662	61.21
7.435	8.4696	61.24
7.4176	8.4406	61.31
7.4148	8.3104	61.36
7.4264	8.1286	61.34
7.5499	8.0597	61.28
7.5745	7.9903	61.22
7.6069	7.9124	61.19
7.5794	7.8227	61.28
7.6819	7.7356	61.37
7.7378	7.7557	61.41
7.8163	7.7639	61.37
7.8187	7.7784	61.29
7.7729	7.8976	61.24
7.6937	7.8525	61.22
7.7129	7.7471	61.23
7.7224	7.7367	61.25
7.7609	7.7419	61.24
7.7427	7.6807	61.25
7.8164	7.7245	61.28
7.8619	7.818	61.25
7.8129	7.941	61.24
7.7851	8.0178	61.35
7.7584	8.101	61.37
7.7946	8.1008	61.34
7.7703	8.0609	61.31
7.7536	8.0872	61.28
7.7304	8.0963	61.27
7.7332	8.1289	61.25
7.7553	8.2079	61.27
7.7572	8.2835	61.28
7.6885	8.3464	61.33
7.7137	8.3433	61.33
7.6946	8.3308	61.29
7.7443	8.3134	61.25
7.7753	8.3009	61.24
7.8045	8.3451	61.26
7.8796	8.3678	61.28
7.9516	8.3538	61.32
7.9817	8.3397	61.34
8.0543	8.2636	61.38
8.1212	8.2875	61.34
8.2073	8.3105	61.28
8.2383	8.2617	61.21
8.3094	8.1879	61.23
8.3975	8.126	61.24
8.4931	7.9484	61.26
8.5657	7.8059	61.25
8.6448	7.6767	61.22
8.7343	7.5864	61.19
8.8255	7.6947	61.26
8.9297	7.848	61.3
8.9847	7.994	61.31
8.9303	8.1341	61.32
8.8868	8.2027	61.28
8.8081	8.3619	61.28
8.7587	8.4175	61.28
8.7407	8.3536	61.24
8.6955	8.3276	61.24
8.5845	8.3384	61.3
8.4759	8.333	61.32
8.4746	8.3214	61.27
8.3976	8.3411	61.26
8.3487	8.3751	61.26
8.3249	8.3426	61.26
8.3338	8.3511	61.22
8.4039	8.3958	61.22
8.4002	8.4441	61.24
8.3461	8.4244	61.28
8.3485	8.3151	61.29
8.41	8.2035	61.29
8.4817	8.1417	61.31
8.5028	8.2499	61.3
8.5062	8.4059	61.25
8.5251	8.5759	61.2
8.4825	8.6382	61.18
8.4925	8.6246	61.19
8.5334	8.5862	61.25
8.5451	8.6482	61.28
8.6136	8.7103	61.26
8.6298	8.7477	61.23
8.6971	8.8197	61.22
8.7266	8.9054	61.24
8.7166	9.0181	61.27
8.6886	9.0852	61.29
8.6226	9.0628	61.3
8.5885	9.0479	61.25
8.5409	9.0127	61.24
8.5002	8.9903	61.27
8.4819	8.9555	61.26
8.4167	8.9153	61.26
8.4093	8.8679	61.25
8.4305	8.8575	61.25
8.4259	8.8242	61.22
8.4339	8.8084	61.25
8.3791	8.6102	61.27
8.3947	8.464	61.31
8.4075	8.3573	61.28
8.4154	8.3797	61.25
8.4581	8.4072	61.24
8.5257	8.3792	61.23
8.5728	8.1799	61.25
8.5981	8.0353	61.3
8.6479	7.9801	61.27
8.6308	7.868	61.3
8.6158	7.8137	61.3
8.6118	7.7434	61.27
8.5484	7.7309	61.26
8.4992	7.787	61.23
8.4469	7.8402	61.22
8.424	7.9458	61.23
8.4757	7.9737	61.24
8.4665	7.9727	61.25
8.4862	8.0275	61.25
8.4546	8.1217	61.24
8.3962	8.2135	61.28
8.3302	8.1911	61.28
8.3121	8.1156	61.27
8.2837	8.154	61.21
8.2229	8.1731	61.23
8.1681	8.1719	61.24
8.1296	8.1073	61.26
8.1128	7.9655	61.29
8.1926	7.8701	61.31
8.2241	7.8206	61.32
8.2955	7.8556	61.28
8.2965	7.8233	61.24
8.2277	7.7391	61.24
8.2852	7.5904	61.24
8.3355	7.4426	61.24
8.2942	7.2866	61.24
8.2239	7.1155	61.22
8.0668	6.9257	61.24
7.9724	6.7181	61.25
7.9155	6.6041	61.31
7.8589	6.6164	61.33
7.707	6.5685	61.34
7.5942	6.5855	61.3
7.5228	6.6139	61.25
7.4616	6.7779	61.24
7.3694	7.0289	61.25
7.3606	7.2248	61.28
7.4074	7.3711	61.26
7.481	7.4556	61.29
7.4513	7.4097	61.33
7.4584	7.3604	61.34
7.4465	7.3798	61.31
7.4202	7.4793	61.25
7.4228	7.586	61.23
7.4328	7.6999	61.18
7.4513	7.8687	61.19
7.3735	8.0648	61.25
7.3467	8.2473	61.29
7.3516	8.5072	61.31
7.3671	8.7909	61.34
7.4026	9.1379	61.34
7.374	9.2829	61.33
7.4075	9.3728	61.33
7.442	9.3601	61.31
7.4991	9.4487	61.31
7.4784	9.6639	61.31
7.5143	9.8075	61.31
7.5971	9.8082	61.3
7.5966	9.78	61.34
7.6896	9.845	61.34
7.8236	9.9879	61.34
7.9636	10.1851	61.33
7.9601	10.2788	61.32
7.9562	10.3051	61.32
8.0055	10.3846	61.29
8.0735	10.5656	61.21
8.0698	10.7018	61.17
7.9371	10.7954	61.21
7.8468	10.8161	61.3
7.837	10.8732	61.37
7.7985	10.8415	61.32
7.8589	10.9422	61.3
7.8467	11.0448	61.26
7.8207	11.2049	61.24
7.824	11.2765	61.21
7.8223	11.2927	61.22
7.8296	11.3169	61.29
7.8549	11.3417	61.31
7.9208	11.3452	61.37
8.0457	11.2792	61.33
8.1202	11.1573	61.32
8.1376	11.0992	61.32
8.1319	11.1417	61.27
8.2334	11.2404	61.21
8.2901	11.2279	61.22
8.3628	11.2747	61.28
8.4444	11.3464	61.31
8.5885	11.4712	61.27
8.7378	11.5117	61.23
8.8583	11.6213	61.22
8.9878	11.6615	61.25
9.1032	11.6906	61.32
9.1752	11.6272	61.36
9.2651	11.4399	61.39
9.2976	11.2565	61.34
9.4071	11.1358	61.28
9.4978	11.0974	61.22
9.5746	11.0867	61.18
9.6383	10.979	61.22
9.6859	10.8013	61.26
9.6963	10.6022	61.27
9.6376	10.3492	61.26
9.6023	10.1289	61.23
9.5819	9.9773	61.21
9.4817	9.9603	61.25
9.3046	9.9758	61.23
9.1724	9.9011	61.24
9.066	9.8423	61.24
8.992	9.9559	61.29
8.9693	10.0501	61.31
8.9632	10.1564	61.29
8.9377	10.2716	61.27
8.8208	10.3737	61.28
8.7629	10.4699	61.28
8.6432	10.5338	61.26
8.611	10.4998	61.28
8.5787	10.4362	61.31
8.4901	10.3506	61.27
8.526	10.3393	61.25
8.5235	10.2521	61.25
8.491	10.2142	61.27
8.535	10.038	61.28
8.5469	9.8741	61.29
8.6265	9.7634	61.31
8.58	9.658	61.32
8.5583	9.4312	61.31
8.5026	9.1637	61.25
8.4112	8.9828	61.18
8.4072	8.9042	61.21
8.4076	8.8611	61.32
8.4948	8.731	61.37
8.5873	8.4995	61.36
8.6171	8.2156	61.3
8.7046	8.0352	61.22
8.7267	7.981	61.15
8.7069	7.9746	61.09
8.6218	7.8681	61.12
8.5146	7.7639	61.18
8.3536	7.819	61.24
8.1988	7.8385	61.32
8.0674	7.9382	61.38
8.0562	8.0538	61.4
8.1008	8.2056	61.37
8.0861	8.4892	61.35
8.0214	8.7731	61.31
7.923	8.909	61.25
7.8562	8.92	61.23
7.841	8.9549	61.22
7.774	9.0641	61.25
7.6892	9.1058	61.27
7.6547	8.9801	61.32
7.6831	8.7718	61.33
7.6471	8.4768	61.3
7.6104	8.2723	61.34
7.4852	8.0334	61.34
7.3736	7.6774	61.32
7.2706	7.2926	61.25
7.2155	6.9058	61.18
7.2256	6.5804	61.14
7.2349	6.399	61.23
7.2054	6.1794	61.25
7.0956	5.9655	61.28
6.971	5.7792	61.3
6.9495	5.7749	61.34
7.026	5.8809	61.35
7.0636	6.0556	61.34
7.0062	6.1522	61.3
7.0118	6.2352	61.22
7.0948	6.3137	61.14
7.1161	6.5747	61.16
7.1112	6.8036	61.26
7.1162	6.9968	61.31
7.1608	7.0515	61.35
7.2025	6.9593	61.34
7.2128	6.9134	61.29
7.193	6.8031	61.26
7.2133	6.6916	61.23
7.1896	6.503	61.26
7.2442	6.1847	61.26
7.3027	5.9741	61.29
7.4598	5.9822	61.31
7.5985	6.0185	61.34
7.6978	5.9929	61.33
7.8153	5.7844	61.38
7.877	5.6467	61.35
7.9647	5.503	61.34
8.0033	5.3745	61.33
8.0118	5.1793	61.25
8.0981	5.0073	61.22
8.1819	4.8855	61.21
8.2593	4.7078	61.25
8.1944	4.538	61.25
8.159	4.2484	61.21
8.2782	4.2048	61.24
8.4366	4.5718	61.35
8.5431	5.1304	61.34
8.5759	5.5378	61.32
8.471	5.9063	61.3
8.3408	6.145	61.29
8.3074	6.3787	61.32
8.3157	6.6343	61.28
8.1967	6.8419	61.19
8.0354	6.886	61.17
7.9464	6.8914	61.2
7.9316	6.9933	61.24
7.9475	7.3933	61.32
7.951	7.8442	61.4
7.8586	8.1793	61.41
7.776	8.3804	61.35
7.7153	8.4499	61.28
7.7353	8.4202	61.26
7.7256	8.3332	61.27
7.7278	8.2501	61.26
7.6538	8.1239	61.26
7.5594	7.946	61.27
7.5903	7.7724	61.32
7.667	7.6366	61.39
7.6807	7.5197	61.36
7.7143	7.4169	61.32
7.8821	7.3494	61.29
7.9752	7.3558	61.21
8.0352	7.4287	61.16
8.0233	7.5033	61.18
8.0394	7.484	61.25
8.0778	7.5035	61.29
8.1818	7.586	61.31
8.2003	7.7104	61.29
8.1537	7.7056	61.27
8.1072	7.6418	61.22
8.0594	7.5282	61.22
8.1032	7.4857	61.26
8.1869	7.52	61.33
8.2665	7.5322	61.37
8.3049	7.5336	61.33
8.3312	7.4202	61.27
8.2286	7.3463	61.24
8.0951	7.2297	61.23
8.029	7.0847	61.27
8.024	7.0023	61.28
8.0386	7.0489	61.32
8.0604	7.2762	61.33
8.03	7.4493	61.28
7.9709	7.5113	61.27
7.9346	7.4821	61.29
7.9277	7.4717	61.34
7.9165	7.5137	61.33
7.9	7.6326	61.3
7.8133	7.7965	61.24
7.6772	7.9907	61.18
7.5918	8.1734	61.2
7.5603	8.2961	61.25
7.5119	8.3726	61.34
7.5279	8.3692	61.31
7.5842	8.2841	61.26
7.6648	8.309	61.24
7.7362	8.5096	61.28
7.8014	8.6881	61.24
7.9304	8.7759	61.2
8.0231	8.8481	61.21
8.0592	8.9027	61.21
8.0828	8.8731	61.3
8.1981	8.931	61.35
8.2526	8.962	61.34
8.3286	9.0428	61.3
8.381	8.9904	61.27
8.3829	8.9144	61.26
8.4288	8.8327	61.29
8.4182	8.6564	61.28
8.4454	8.5804	61.29
8.5051	8.55	61.22
8.4834	8.5196	61.2
8.4519	8.4324	61.17
8.4388	8.3085	61.21
8.4119	8.1753	61.31
8.4751	8.313	61.38
8.4993	8.571	61.43
8.4972	8.7223	61.35
8.491	8.7362	61.31
8.4825	8.8564	61.23
8.5038	9.0252	61.19
8.4384	9.1989	61.24
8.3053	9.242	61.25
8.216	9.1951	61.25
8.1477	9.1041	61.24
8.0954	9.2484	61.29
8.0968	9.5286	61.27
8.1022	9.9055	61.25
8.0918	10.1422	61.23
7.9806	10.2267	61.32
7.8498	10.254	61.38
7.8379	10.4013	61.41
7.8739	10.552	61.35
7.9328	10.7637	61.3
7.8132	10.8951	61.27
7.7437	10.8436	61.27
7.6777	10.7131	61.28
7.644	10.6468	61.32
7.5796	10.6706	61.38
7.5172	10.6995	61.32
7.4583	10.698	61.27
7.4658	10.7214	61.24
7.4744	10.7294	61.24
7.3989	10.7331	61.22
7.3404	10.6827	61.3
7.2776	10.7693	61.37
7.2766	10.8273	61.38
7.2784	10.8389	61.39
7.1842	10.9813	61.33
7.1207	11.0678	61.24
7.1813	11.0836	61.22
7.1857	11.1336	61.25
7.2002	11.1903	61.26
7.2619	11.2547	61.29
7.2999	11.2464	61.31
7.4167	11.2565	61.29
7.5556	11.2281	61.26
7.6228	11.3344	61.25
7.6124	11.3661	61.29
7.6141	11.335	61.28
7.6783	11.3016	61.26
7.7122	11.1988	61.25
7.7084	11.0112	61.29
7.7688	10.8923	61.33
7.7967	10.7351	61.34
7.8718	10.6419	61.3
7.9347	10.6138	61.29
8.0036	10.5494	61.3
8.0081	10.4124	61.3
8.0243	10.1223	61.31
8.031	9.7207	61.3
8.118	9.351	61.27
8.22	9.0946	61.25
8.28	8.8669	61.24
8.3181	8.715	61.26
8.2893	8.4475	61.27
8.2586	8.1639	61.27
8.2751	7.9823	61.24
8.2905	7.9515	61.25
8.2804	7.9649	61.23
8.2316	7.9246	61.23
8.2455	7.8518	61.23
8.248	7.8171	61.21
8.2002	7.7781	61.17
8.1626	7.8666	61.2
8.1322	8.0133	61.24
8.1171	8.1879	61.31
7.9936	8.191	61.35
7.9329	8.059	61.32
7.8219	7.9667	61.3
7.7781	7.8907	61.26
7.7033	7.8317	61.21
7.6679	7.7888	61.2
7.6432	7.7357	61.26
7.6031	7.5466	61.32
7.4944	7.4002	61.35
7.4162	7.3074	61.35
7.5088	7.4026	61.3
7.5819	7.5022	61.27
7.5901	7.5064	61.24
7.4777	7.3536	61.19
7.4292	7.1796	61.23
7.4018	7.0169	61.28
7.3654	6.8654	61.29
7.2914	6.7542	61.29
7.1713	6.6871	61.24
7.0893	6.6018	61.28
7.0105	6.5309	61.29
6.9401	6.501	61.26
6.9082	6.4799	61.22
6.9109	6.4006	61.24
6.9346	6.3996	61.24
6.9165	6.4205	61.22
6.9537	6.48	61.22
6.9346	6.5815	61.24
6.955	6.7779	61.27
6.9181	6.8964	61.3
6.8993	7.0086	61.35
6.7562	7.0731	61.31
6.69	7.022	61.25
6.6447	6.9297	61.22
6.6502	6.8419	61.21
6.5713	6.8927	61.25
6.5353	7.0892	61.31
6.4826	7.245	61.34
6.4601	7.318	61.32
6.4132	7.3023	61.3
6.3597	7.2725	61.3
6.305	7.234	61.32
6.2041	7.0886	61.27
6.1272	7.0092	61.23
6.0546	6.9786	61.18
6.0728	7.0082	61.24
6.0741	6.9668	61.31
6.0362	6.9314	61.36
5.9456	6.9014	61.37
5.9321	6.9642	61.34
6.0116	7.0884	61.32
6.09	7.2681	61.26
6.0478	7.3735	61.2
6.0669	7.3246	61.17
6.0872	7.3664	61.25
6.1816	7.4405	61.24
6.3403	7.5647	61.25
6.4894	7.6614	61.26
6.709	7.8022	61.31
6.8495	7.9878	61.32
6.8972	8.2049	61.32
6.9613	8.386	61.3
7.0698	8.5415	61.24
7.1331	8.5756	61.26
7.2052	8.6465	61.3
7.3169	8.7364	61.29
7.4361	8.8441	61.28
7.5139	8.9837	61.31
7.6596	8.9837	61.35
7.84	8.9461	61.34
7.9058	8.9713	61.25
7.9128	8.9672	61.23
7.8625	8.9624	61.24
7.9104	8.9579	61.22
7.9782	9.0559	61.23
7.9827	9.1445	61.25
8.0058	9.2558	61.32
7.9722	9.3752	61.38
7.9944	9.4885	61.36
7.9246	9.6257	61.36
7.7353	9.8345	61.34
7.5379	10.053	61.28
7.1839	10.1865	61.22
6.7213	10.4326	61.25
6.5286	10.5422	61.29
6.5456	10.6462	61.38
6.6362	10.7073	61.41
6.7831	10.824	61.37
6.9287	10.9664	61.28
7.0801	11.1754	61.2
7.2828	11.3263	61.18
7.3266	11.3476	61.23
7.1911	11.2767	61.33
7.0775	11.2139	61.39
7.1001	11.2023	61.37
7.2017	11.1775	61.34
7.3044	11.2086	61.27
7.2565	11.0866	61.24
7.2106	10.8561	61.28
7.1187	10.6629	61.27
7.155	10.5146	61.31
7.2144	10.3484	61.27
7.196	10.1945	61.39
7.11	10.1592	61.42
7.0426	10.1386	61.38
6.9941	10.2578	61.27
7.0361	10.174	61.2
7.0351	10.1242	61.21
7.1219	10.0984	61.26
7.223	10.135	61.31
7.3102	10.2495	61.32
7.195	10.3066	61.36
7.0597	10.3164	61.33
6.8236	10.2152	61.33
6.5759	10.0296	61.32
6.4662	9.8232	61.32
6.3076	9.668	61.28
6.0544	9.6013	61.2
5.7703	9.5149	61.22
5.5541	9.3916	61.26
5.3781	9.3549	61.22
5.1372	9.3169	61.26
4.9233	9.2937	61.32
4.863	9.2736	61.35
4.8542	9.1945	61.36
4.8628	9.0798	61.36
4.8598	9.0707	61.35
4.9609	9.064	61.27
4.9625	9.0296	61.26
4.9561	8.9993	61.24
4.9432	8.9423	61.25
5.0195	8.8946	61.27
5.15	8.8522	61.27
5.2955	8.8036	61.29
5.5379	8.696	61.29
5.7896	8.6566	61.27
6.0147	8.6331	61.27
6.307	8.6579	61.29
6.6142	8.5806	61.32
6.8817	8.466	61.31
7.0647	8.4525	61.32
7.1969	8.499	61.27
7.2986	8.6165	61.27
7.4695	8.6786	61.25
7.5297	8.73	61.22
7.6164	8.7143	61.25
7.7112	8.7135	61.28
7.8462	8.7209	61.25
7.9323	8.6247	61.22
7.935	8.5496	61.2
7.9298	8.4629	61.21
7.9246	8.4053	61.25
7.9098	8.4911	61.3
7.8732	8.5613	61.32
7.8334	8.5962	61.31
7.7952	8.5215	61.29
7.6294	8.3249	61.26
7.4922	8.0314	61.22
7.3648	7.8897	61.26
7.2878	7.7231	61.29
7.2394	7.5509	61.23
7.1334	7.3476	61.23
7.0048	7.0346	61.25
6.809	6.7946	61.29
6.6228	6.4376	61.28
6.3821	6.1988	61.25
6.1686	6.007	61.19
6.0273	5.8531	61.25
5.8634	5.7653	61.22
5.6774	5.6272	61.24
5.5424	5.4716	61.29
5.4576	5.4205	61.36
5.4625	5.4768	61.35
5.4638	5.6488	61.33
5.3915	5.7731	61.31
5.3516	5.8577	61.21
5.2918	5.7342	61.16
5.2984	5.6656	61.18
5.3343	5.6643	61.19
5.4055	5.6797	61.21
5.5071	5.5774	61.27
5.5919	5.579	61.32
5.6747	5.5651	61.27
5.7481	5.6278	61.23
5.8432	5.7025	61.22
5.8614	5.7294	61.28
5.9106	5.7104	61.32
5.9432	5.7694	61.32
5.9468	5.8955	61.28
5.9666	6.0623	61.24
5.9915	6.2706	61.23
6.0335	6.3383	61.22
6.0822	6.4632	61.25
6.1646	6.7775	61.31
6.2454	7.1546	61.31
6.3173	7.5495	61.31
6.3192	7.8058	61.24
6.3025	7.9706	61.2
6.3494	8.1816	61.25
6.3802	8.3558	61.3
6.4257	8.4957	61.33
6.5079	8.4883	61.32
6.5848	8.4942	61.33
6.6534	8.6503	61.3
6.737	8.7004	61.28
6.8206	8.7505	61.26
6.8042	8.6703	61.23
6.7668	8.5136	61.24
6.7405	8.4483	61.26
6.7527	8.3752	61.23
6.7312	8.2949	61.17
6.7107	8.1945	61.17
6.6681	8.06	61.26
6.549	7.8175	61.31
6.5207	7.5099	61.32
6.5032	7.3166	61.3
6.4859	7.1725	61.24
6.5017	7.1309	61.25
6.5623	7.0442	61.26
6.5517	6.8269	61.25
6.5895	6.5783	61.29
6.5871	6.1937	61.32
6.6035	5.8562	61.29
6.4584	5.5473	61.25
6.4039	5.234	61.17
6.3543	5.0407	61.18
6.2823	4.8311	61.21
6.2488	4.7235	61.25
6.1885	4.6144	61.32
6.0666	4.6426	61.39
6.0117	4.6267	61.41
5.9906	4.7959	61.33
5.95	5.0708	61.28
5.8413	5.3812	61.25
5.7172	5.6926	61.25
5.5113	6.0261	61.29
5.3787	6.2516	61.3
5.3011	6.449	61.29
5.2059	6.6503	61.25
5.2429	6.8809	61.24
5.2292	7.0744	61.2
5.2206	7.2674	61.2
5.2971	7.4418	61.25
5.3636	7.6213	61.23
5.4236	7.8923	61.27
5.4549	8.122	61.32
5.5304	8.3697	61.29
5.6287	8.5739	61.28
5.6861	8.72	61.32
5.7606	8.8957	61.3
5.865	9.0521	61.31
5.944	9.2729	61.29
6.0071	9.4996	61.3
6.0481	9.5924	61.3
6.2072	9.6839	61.3
6.3085	9.7301	61.31
6.3412	9.8551	61.27
6.3814	10.0574	61.23
6.3528	10.1284	61.23
6.4096	10.2241	61.23
6.4462	10.1948	61.27
6.4702	10.1056	61.31
6.5632	10.0897	61.36
6.5707	10.0925	61.36
6.5917	10.1402	61.32
6.5339	10.1609	61.29
6.4822	10.047	61.24
6.4419	9.8633	61.17
6.4252	9.5038	61.15
6.4223	9.1809	61.22
6.4327	8.9473	61.32
6.5025	8.7762	61.25
6.5697	8.564	61.21
6.5988	8.3016	61.18
6.615	8.0544	61.23
6.6996	7.8986	61.28
6.8535	7.9023	61.32
6.8981	8.0685	61.32
6.9066	8.2434	61.31
6.9151	8.4121	61.27
6.8847	8.4896	61.25
6.8852	8.5334	61.28
6.8844	8.5175	61.29
6.871	8.5497	61.29
6.8936	8.6897	61.27
6.9304	8.8492	61.27
6.9636	8.9649	61.26
6.9705	9.0429	61.23
6.9947	9.1634	61.27
6.9742	9.2155	61.26
6.9301	9.2152	61.29
6.891	9.2217	61.27
6.8482	9.2454	61.29
6.8747	9.2869	61.31
6.7968	9.341	61.34
6.7131	9.4225	61.32
6.6584	9.4468	61.33
6.575	9.4119	61.28
6.4521	9.3349	61.21
6.3295	9.1595	61.18
6.2474	9.0034	61.18
6.1503	8.9327	61.21
6.0866	8.9076	61.23
6.0078	9.0359	61.32
5.9242	9.1104	61.29
5.8307	9.0858	61.29
5.8018	9.0261	61.29
5.7464	8.9624	61.28
5.6619	8.821	61.31
5.6728	8.669	61.29
5.6939	8.614	61.28
5.6843	8.499	61.26
5.658	8.3858	61.2
5.5931	8.1376	61.21
5.4303	7.8386	61.21
5.4523	7.6189	61.24
5.5535	7.4903	61.26
5.6276	7.3603	61.26
5.6917	7.28	61.28
5.6937	7.2343	61.26
5.7468	7.2375	61.26
5.753	7.2179	61.24
5.7471	7.176	61.22
5.7979	7.1914	61.24
5.8129	7.1747	61.26
5.8653	7.2501	61.3
5.79	7.2893	61.32
5.7598	7.4711	61.28
5.6543	7.5695	61.27
5.5858	7.6773	61.22
5.5554	7.7311	61.15
5.6196	7.7863	61.28
inclinaison X	inclinaison Y
