# Supplementary material for: Postural Control Can Be Well Maintained by Healthy, Young Adults in Difficult Visual Task, Even in Sway-Referenced Dynamic Conditions
Source: PLoS One. 2016 Oct 13;11(10):e0164400. doi: 10.1371/journal.pone.0164400 (PMC5063355; doi:10.1371/journal.pone.0164400)
Supplement: S2 File — (ZIP) [file pone.0164400.s002.zip › DATA_FRAMIRAL/S04B_FREE_STABLE_I3.xls]

## Sheet: S04_MTT_201504010950
gravite X	gravite Y	Poids
7.1672	1.6245	61.37
7.0734	1.5096	61.51
7.0819	1.2541	61.54
7.0278	0.9592	61.43
6.9401	0.6209	61.22
6.9336	0.1819	61.12
6.9202	-0.3186	61.15
6.8932	-0.8334	61.18
6.82	-1.2399	61.23
6.7265	-1.4161	61.3
6.6785	-1.5785	61.29
6.746	-1.7153	61.32
6.8433	-1.7669	61.36
6.964	-1.7477	61.44
7.0863	-1.4711	61.5
7.264	-1.1782	61.4
7.4499	-1.0774	61.23
7.6361	-1.0758	61.09
7.7725	-1.1811	61.02
7.9036	-1.4347	61
7.8798	-1.648	61.12
7.9178	-1.9281	61.21
7.986	-2.1791	61.26
8.0692	-2.4312	61.26
8.117	-2.6012	61.27
8.1115	-2.8409	61.29
8.1717	-3.2877	61.31
8.195	-3.8979	61.31
8.2363	-4.4184	61.26
8.2494	-4.8412	61.35
8.2661	-5.1122	61.39
8.3394	-5.2383	61.34
8.4588	-5.0296	61.27
8.5901	-4.5709	61.22
8.7742	-3.7737	61.2
8.9109	-2.8409	61.22
9.0742	-2.2026	61.18
9.0689	-1.706	61.21
9.1188	-1.3282	61.24
9.1419	-0.8808	61.21
9.2267	-0.4594	61.24
9.3759	-0.0642	61.22
9.4719	0.2601	61.27
9.4751	0.64	61.32
9.3851	1.0288	61.31
9.1965	1.3562	61.28
9.0525	1.5393	61.25
8.932	1.623	61.21
8.6974	1.8576	61.21
8.4611	2.1226	61.28
8.223	2.3742	61.31
8.039	2.5641	61.3
7.915	2.7845	61.27
7.7765	3.0375	61.26
7.594	3.2413	61.28
7.4851	3.2484	61.23
7.5362	3.2953	61.25
7.5	3.3123	61.27
7.4801	3.4604	61.33
7.4218	3.5639	61.33
7.3848	3.578	61.24
7.3817	3.4694	61.2
7.3285	3.3102	61.21
7.3765	3.3629	61.25
7.3364	3.4733	61.2
7.3777	3.46	61.23
7.4533	3.2471	61.26
7.5438	3.0707	61.29
7.69	3.0526	61.27
7.8088	3.0741	61.2
7.948	3.023	61.18
8.1036	2.9293	61.18
8.2019	2.7766	61.19
8.2411	2.5761	61.26
8.2846	2.379	61.28
8.2808	2.2717	61.28
8.3029	2.0734	61.24
8.338	1.8431	61.26
8.3401	1.4632	61.23
8.2842	1.1082	61.23
8.2076	0.7275	61.23
8.1801	0.4126	61.26
8.2238	0.279	61.27
8.2902	0.3379	61.27
8.3242	0.4007	61.26
8.2745	0.438	61.26
8.3067	0.5191	61.26
8.3661	0.6116	61.24
8.4651	0.6666	61.24
8.5776	0.7464	61.28
8.6153	0.8492	61.29
8.6098	0.9859	61.3
8.618	1.0532	61.27
8.5748	1.0575	61.26
8.5554	1.0075	61.2
8.5818	1.0484	61.18
8.6001	1.1591	61.2
8.6401	1.2644	61.25
8.6771	1.2901	61.25
8.7443	1.3225	61.27
8.7406	1.342	61.24
8.6232	1.3245	61.23
8.5488	1.4443	61.2
8.5042	1.4743	61.2
8.4765	1.5162	61.27
8.4118	1.5363	61.24
8.2351	1.5669	61.24
8.0706	1.5984	61.22
7.8283	1.7801	61.25
7.6695	1.9542	61.27
7.5329	2.0434	61.28
7.373	2.0924	61.28
7.2452	2.2091	61.25
7.032	2.403	61.25
6.9227	2.6006	61.23
6.8836	2.674	61.18
6.897	2.6262	61.17
6.8803	2.5743	61.25
6.9276	2.4513	61.33
7.0834	2.3104	61.4
7.3182	2.0819	61.36
7.5751	1.8979	61.3
7.8509	1.6102	61.24
8.0782	1.3463	61.23
8.1441	1.1477	61.18
8.1509	0.9406	61.16
8.039	0.689	61.18
7.9362	0.4223	61.22
7.8057	0.2556	61.28
7.7298	0.0972	61.27
7.7184	0.0156	61.3
7.7265	-0.0322	61.27
7.7388	-0.0579	61.24
7.6528	-0.1419	61.18
7.5988	-0.2674	61.16
7.5659	-0.3006	61.16
7.5493	-0.2414	61.19
7.4618	-0.1819	61.23
7.4178	-0.1896	61.32
7.4164	-0.1675	61.33
7.4307	-0.186	61.32
7.4628	-0.2119	61.29
7.488	-0.156	61.22
7.4961	-0.1117	61.22
7.5338	-0.0455	61.24
7.5651	-0.0088	61.25
7.5624	0.0536	61.3
7.6191	0.1941	61.27
7.6629	0.331	61.25
7.7345	0.3266	61.26
7.7626	0.3735	61.32
7.846	0.417	61.34
7.8752	0.5093	61.33
7.855	0.6482	61.24
7.8567	0.8506	61.13
7.74	0.9556	61.11
7.6609	0.9469	61.18
7.5972	1.0102	61.32
7.6523	1.0649	61.33
7.6699	1.2509	61.29
7.735	1.4375	61.22
7.7048	1.6163	61.2
7.7307	1.8068	61.24
7.6602	1.9205	61.28
7.5832	1.9557	61.33
7.4878	1.9571	61.31
7.4702	2.0447	61.26
7.4864	2.1793	61.22
7.5673	2.2985	61.2
7.5877	2.4103	61.26
7.5417	2.4293	61.32
7.4637	2.4466	61.36
7.4018	2.5075	61.33
7.343	2.5789	61.24
7.2651	2.6812	61.21
7.2141	2.7048	61.26
7.2039	2.7151	61.27
7.1685	2.7438	61.29
7.1519	2.7346	61.33
7.1643	2.7753	61.32
7.1216	2.7321	61.31
7.1401	2.7811	61.22
7.0667	2.8485	61.22
6.9043	2.8761	61.21
6.6906	3.018	61.21
6.5975	3.0987	61.23
6.5933	3.0282	61.23
6.5646	2.8854	61.27
6.5402	2.8543	61.24
6.517	2.8811	61.23
6.5479	2.9933	61.2
6.5715	3.1544	61.17
6.5711	3.2261	61.21
6.462	3.4085	61.26
6.3975	3.5861	61.32
6.3182	3.7942	61.36
6.3358	3.9717	61.31
6.3378	4.1798	61.24
6.3064	4.4074	61.22
6.2329	4.5341	61.22
6.2039	4.6126	61.25
6.2205	4.6943	61.25
6.2219	4.7993	61.23
6.2702	4.9809	61.31
6.3179	5.1206	61.35
6.3088	5.179	61.32
6.3564	5.1325	61.26
6.4254	5.0837	61.31
6.5459	5.0469	61.26
6.6795	5.0602	61.3
6.7471	5.1279	61.25
6.7763	5.2209	61.24
6.8003	5.302	61.24
6.7445	5.3106	61.19
6.7151	5.1988	61.2
6.7522	4.8991	61.28
6.7987	4.627	61.35
6.8379	4.3682	61.3
6.8188	4.2821	61.22
6.8294	4.1776	61.14
6.7897	4.1017	61.16
6.7332	3.871	61.23
6.6654	3.6784	61.3
6.6302	3.5499	61.29
6.6043	3.5034	61.26
6.544	3.4994	61.22
6.4749	3.4989	61.18
6.4154	3.3991	61.24
6.4202	3.1932	61.27
6.3913	3.091	61.32
6.3757	3.0285	61.31
6.4166	3.012	61.28
6.49	2.9097	61.25
6.541	2.712	61.2
6.6368	2.4952	61.23
6.6856	2.3354	61.24
6.7701	2.3215	61.29
6.8705	2.3238	61.3
6.9737	2.3108	61.33
7.0237	2.2664	61.32
7.0675	2.1969	61.3
7.1193	2.1488	61.21
7.1447	2.0814	61.14
7.1178	2.0103	61.16
7.0808	1.9594	61.23
7.0218	2.066	61.34
6.9708	2.204	61.32
6.9103	2.4322	61.27
6.8475	2.643	61.21
6.6935	2.8599	61.19
6.5694	3.0599	61.26
6.4861	3.1857	61.27
6.3836	3.2826	61.27
6.3324	3.3484	61.29
6.2453	3.3766	61.26
6.2446	3.3465	61.27
6.2762	3.3395	61.31
6.4037	3.254	61.31
6.4677	3.2069	61.29
6.4906	3.2289	61.23
6.4841	3.2284	61.18
6.4993	3.1772	61.23
6.5272	3.1314	61.31
6.5449	3.115	61.33
6.5902	3.1646	61.36
6.6089	3.2154	61.37
6.6053	3.303	61.33
6.6311	3.3739	61.32
6.6397	3.5384	61.35
6.5642	3.6364	61.32
6.503	3.8384	61.24
6.3898	4.0219	61.22
6.355	4.1951	61.24
6.3102	4.2853	61.27
6.3401	4.3491	61.25
6.3672	4.448	61.26
6.3199	4.4868	61.25
6.2761	4.6736	61.23
6.2645	4.8491	61.25
6.2059	4.8969	61.3
6.158	4.9987	61.32
6.1639	5.0595	61.31
6.0951	5.1755	61.29
6.0033	5.3118	61.27
5.979	5.3269	61.3
6.0124	5.3236	61.34
6.1138	5.3594	61.34
6.1697	5.4986	61.35
6.1776	5.5874	61.31
6.0813	5.6752	61.29
5.9753	5.5947	61.25
5.9183	5.6028	61.25
5.9338	5.6129	61.26
6.0285	5.6867	61.32
6.0746	5.7911	61.35
5.9985	5.8191	61.33
5.9879	5.8467	61.32
6.0521	5.8864	61.29
6.0208	5.9514	61.23
6.0537	5.8663	61.2
6.0374	5.721	61.28
5.998	5.5815	61.31
6.0136	5.3804	61.32
6.0445	5.3154	61.27
6.1113	5.1453	61.22
6.1534	5.0941	61.21
6.1825	4.9534	61.25
6.169	4.7339	61.31
6.1061	4.5255	61.33
6.0859	4.3071	61.34
6.061	4.1055	61.27
6.0126	3.9117	61.19
5.9784	3.561	61.18
5.96	3.3482	61.21
5.9123	3.128	61.24
5.8963	2.9059	61.25
5.9113	2.6752	61.27
5.9402	2.3992	61.24
5.9599	2.0783	61.3
6.0294	1.6559	61.31
6.176	1.2429	61.37
6.3409	0.9531	61.41
6.4771	0.8196	61.4
6.5425	0.6729	61.33
6.5202	0.5478	61.32
6.4628	0.312	61.29
6.5059	0.2158	61.27
6.4956	0.0986	61.19
6.443	-0.064	61.19
6.3922	-0.2342	61.21
6.2929	-0.3447	61.22
6.2139	-0.5441	61.24
6.1124	-0.7026	61.24
5.9887	-0.8423	61.25
5.795	-0.9818	61.23
5.6006	-1.1133	61.3
5.3787	-1.0937	61.27
5.1571	-0.9665	61.27
4.9334	-0.7986	61.29
4.77	-0.7458	61.29
4.6934	-0.786	61.27
4.6903	-0.7676	61.26
4.668	-0.6343	61.28
4.6876	-0.3905	61.32
4.6594	-0.2129	61.31
4.6527	-0.1199	61.24
4.6884	-0.0647	61.25
4.7103	-0.0647	61.23
4.7298	-0.0834	61.25
4.7681	-0.058	61.28
4.8882	-0.0036	61.3
5.0223	0.2463	61.35
5.0368	0.3575	61.32
5.0725	0.4474	61.23
5.0721	0.437	61.19
5.0563	0.4038	61.19
5.0593	0.3851	61.2
5.0128	0.311	61.22
5.0001	0.2932	61.18
5.0001	0.2925	61.23
5.0488	0.1879	61.28
5.0338	0.0656	61.32
5.0427	0.0365	61.27
5.0273	0.015	61.21
4.9789	0.0625	61.29
4.9581	0.0774	61.29
4.925	0.0078	61.26
4.9603	-0.0703	61.28
4.9305	-0.1553	61.29
4.9961	-0.2297	61.3
5.0884	-0.2671	61.27
5.193	-0.327	61.29
5.306	-0.3019	61.31
5.3926	-0.2322	61.3
5.5422	-0.2108	61.27
5.6173	-0.3037	61.26
5.7068	-0.5003	61.27
5.7903	-0.6043	61.26
5.8421	-0.5196	61.27
5.8505	-0.516	61.31
5.941	-0.5683	61.31
6.0223	-0.7019	61.28
6.0548	-0.5986	61.24
6.0907	-0.4582	61.24
6.0657	-0.3138	61.24
6.1147	-0.3474	61.24
6.1494	-0.5215	61.27
6.157	-0.5659	61.24
6.1183	-0.4731	61.21
6.1142	-0.4805	61.21
6.1417	-0.5436	61.23
6.2255	-0.596	61.25
6.2318	-0.6034	61.27
6.1131	-0.6692	61.31
6.0689	-0.7835	61.3
6.0706	-0.9017	61.33
6.0727	-0.9349	61.35
6.1315	-0.8725	61.33
6.1604	-0.7102	61.25
6.1857	-0.6364	61.2
6.1273	-0.5953	61.17
5.9782	-0.6129	61.23
5.8645	-0.5494	61.29
5.7674	-0.3751	61.32
5.7175	-0.3414	61.28
5.6893	-0.304	61.24
5.6596	-0.2261	61.24
5.645	-0.13	61.26
5.7327	-0.0206	61.36
5.8002	0.097	61.38
5.7587	0.3151	61.37
5.6284	0.4134	61.29
5.5035	0.453	61.18
5.4764	0.5425	61.16
5.4896	0.6085	61.19
5.5364	0.7031	61.25
5.5029	0.7393	61.3
5.54	0.8612	61.29
5.5806	0.9396	61.25
5.6011	1.1025	61.24
5.6006	1.4617	61.24
5.5499	1.7838	61.24
5.5283	2.0041	61.28
5.4778	2.2574	61.33
5.4258	2.4672	61.35
5.4764	2.7143	61.28
5.4836	2.9447	61.2
5.4517	3.2175	61.22
5.3869	3.3687	61.29
5.425	3.3971	61.36
5.4495	3.3822	61.36
5.4888	3.3345	61.3
5.5375	3.2205	61.22
5.5789	3.1935	61.18
5.7034	3.1577	61.2
5.8504	3.0378	61.21
6.075	2.8766	61.22
6.2079	2.8655	61.21
6.2621	2.8932	61.24
6.2457	2.8949	61.27
6.2272	2.851	61.33
6.1609	2.8932	61.38
6.1161	2.9535	61.3
6.1553	2.9642	61.24
6.1981	2.8944	61.22
6.1429	2.8011	61.24
6.1392	2.6789	61.24
6.1821	2.5183	61.27
6.2847	2.4381	61.23
6.3126	2.4598	61.24
6.3254	2.4637	61.23
6.2622	2.4984	61.29
6.2086	2.543	61.29
6.2049	2.5284	61.29
6.2476	2.5179	61.27
6.223	2.5476	61.27
6.1208	2.6521	61.26
6.0323	2.744	61.28
5.9765	2.7451	61.27
6.0085	2.7022	61.24
5.9852	2.7141	61.23
5.9163	2.7371	61.22
5.8349	2.7787	61.21
5.8582	2.7371	61.23
5.9138	2.6839	61.25
6.0255	2.6019	61.32
6.1079	2.5829	61.39
6.2268	2.5972	61.38
6.194	2.6568	61.31
6.1804	2.638	61.24
6.1695	2.6276	61.23
6.1781	2.5741	61.19
6.1487	2.4757	61.16
6.1562	2.3065	61.21
6.1639	2.1583	61.3
6.1762	1.9821	61.27
6.3019	1.8542	61.21
6.4055	1.8392	61.2
6.464	1.9712	61.22
6.5154	2.0095	61.27
6.495	2.0821	61.3
6.5056	2.0385	61.28
6.4979	2.0943	61.28
6.4996	2.1876	61.26
6.5182	2.2625	61.24
6.5051	2.327	61.21
6.5262	2.3958	61.23
6.5271	2.3574	61.26
6.5005	2.3789	61.28
6.4863	2.4355	61.26
6.4673	2.5029	61.24
6.4291	2.6194	61.22
6.3511	2.7014	61.21
6.311	2.7964	61.24
6.2265	2.8046	61.3
6.1511	2.7984	61.36
6.109	2.8054	61.37
6.0506	2.7962	61.34
5.9808	2.9268	61.26
5.9087	3.1321	61.24
5.7335	3.324	61.26
5.5241	3.4203	61.23
5.3978	3.5559	61.26
5.3018	3.6005	61.32
5.2023	3.7371	61.33
5.1323	3.7992	61.24
5.1184	3.7827	61.21
5.1021	3.7981	61.26
5.0592	3.815	61.23
5.0128	3.8661	61.25
4.9402	3.8006	61.24
4.9668	3.7762	61.21
5.0067	3.7639	61.23
5.0607	3.7573	61.26
5.045	3.6799	61.26
5.0595	3.5709	61.28
5.0867	3.4325	61.31
5.1107	3.2161	61.28
5.2322	3.0132	61.26
5.2541	2.7928	61.29
5.2932	2.5914	61.32
5.3538	2.2241	61.34
5.3368	1.7686	61.28
5.2845	1.3091	61.21
5.296	0.9716	61.23
5.3752	0.7371	61.27
5.3083	0.4855	61.29
5.2339	0.2794	61.27
5.0899	0.0661	61.24
4.9689	-0.1995	61.23
4.8735	-0.4061	61.21
4.9187	-0.5692	61.22
4.9872	-0.5734	61.27
5.0993	-0.5261	61.34
5.2454	-0.5233	61.31
5.3065	-0.5125	61.27
5.4489	-0.469	61.23
5.5945	-0.4477	61.25
5.7001	-0.3487	61.29
5.829	-0.2387	61.31
5.8168	-0.1348	61.27
5.8373	-0.0942	61.26
5.8557	-0.0979	61.24
5.8608	0.0244	61.23
5.9652	0.1493	61.24
5.9938	0.2005	61.28
6.0451	0.2295	61.3
6.0217	0.3001	61.28
6.031	0.5074	61.27
6.0201	0.6661	61.28
5.9776	0.74	61.3
5.9584	0.8662	61.28
5.8884	0.9601	61.24
5.8666	1.171	61.25
5.8535	1.3733	61.29
5.8583	1.6173	61.39
5.7451	1.7758	61.41
5.6828	1.9121	61.34
5.5711	2.1325	61.22
5.4399	2.3376	61.13
5.3754	2.3794	61.11
5.3389	2.3274	61.2
5.3718	2.1528	61.29
5.4179	2.003	61.32
5.3933	2.0475	61.32
5.3807	2.0604	61.28
5.3909	2.1484	61.22
5.3641	2.2014	61.19
5.3361	2.109	61.28
5.3376	2.0708	61.31
5.3473	1.9344	61.3
5.3166	1.9058	61.28
5.3791	1.8743	61.22
5.4386	1.8934	61.2
5.4621	1.8668	61.21
5.385	1.8864	61.29
5.3729	1.9329	61.33
5.43	1.9288	61.33
5.5395	1.848	61.3
5.595	1.8931	61.27
5.6459	1.9157	61.26
5.6858	1.8632	61.27
5.7905	1.7671	61.25
5.8689	1.6765	61.28
5.9664	1.646	61.29
5.977	1.6491	61.31
6.0585	1.5485	61.31
6.0716	1.4056	61.27
6.0304	1.3244	61.28
6.006	1.3604	61.2
6.0136	1.3935	61.2
6.1139	1.4195	61.18
6.1598	1.3218	61.22
6.1219	1.1391	61.27
6.1223	1.0234	61.31
6.166	0.9748	61.32
6.1293	1.014	61.25
6.0134	1.0525	61.22
5.907	1.0817	61.26
5.8495	1.0487	61.26
5.7385	1.016	61.26
5.6977	0.9671	61.31
5.6128	0.9975	61.3
5.4922	0.984	61.27
5.3624	1.074	61.26
5.2249	1.0704	61.29
5.2147	1.1019	61.35
5.2342	1.1619	61.31
5.1912	1.1382	61.25
5.129	1.0951	61.22
5.1573	1.0949	61.22
5.2099	1.0869	61.23
5.2349	1.0375	61.27
5.2312	1.0254	61.31
5.1751	1.0101	61.34
5.1396	1.0477	61.33
5.066	1.0186	61.33
5.0574	1.0234	61.29
4.9929	0.9412	61.19
5.0028	0.8749	61.17
5.0595	0.8733	61.22
5.1518	0.8674	61.29
5.189	0.8525	61.29
5.2011	0.7154	61.29
5.2418	0.5532	61.26
5.3394	0.531	61.22
5.4555	0.6269	61.2
5.4928	0.6732	61.28
5.4844	0.6991	61.28
5.5399	0.6725	61.3
5.5759	0.747	61.27
5.5896	0.8805	61.25
5.5925	1.0469	61.25
5.6618	1.1489	61.29
5.6822	1.1709	61.29
5.7499	1.1996	61.31
5.8279	1.3509	61.3
5.8109	1.5063	61.3
5.7626	1.6623	61.28
5.7519	1.6593	61.27
5.7475	1.6296	61.27
5.7651	1.7188	61.26
5.8543	1.8349	61.3
5.8449	1.9883	61.35
5.8437	2.0248	61.36
5.8786	2.0107	61.33
5.8372	2.0067	61.26
5.6988	2.1153	61.17
5.6509	2.2535	61.15
5.6443	2.2134	61.22
5.6191	2.1687	61.31
5.6517	2.1111	61.35
5.605	2.1587	61.37
5.6158	2.2246	61.3
5.5535	2.3359	61.22
5.4256	2.5307	61.26
5.3644	2.5193	61.35
5.274	2.4441	61.31
5.2772	2.3844	61.33
5.2019	2.4342	61.3
5.1035	2.5532	61.3
5.0366	2.5663	61.27
4.9762	2.4597	61.26
4.9066	2.3749	61.26
4.8221	2.3517	61.3
4.7417	2.4531	61.28
4.7872	2.5198	61.27
4.7977	2.5508	61.24
4.825	2.5622	61.3
4.8425	2.6196	61.33
4.9944	2.6264	61.32
5.1574	2.7349	61.28
5.2015	2.8601	61.28
5.2502	2.9745	61.28
5.3107	3.0688	61.25
5.4243	3.1628	61.21
5.4583	3.2276	61.24
5.5236	3.306	61.28
5.5643	3.3214	61.32
5.6392	3.4441	61.3
5.6708	3.4803	61.31
5.6922	3.5401	61.3
5.711	3.6417	61.27
5.7011	3.7324	61.24
5.7318	3.7345	61.26
5.7546	3.7406	61.28
5.721	3.7595	61.33
5.6974	3.7974	61.32
5.765	3.7689	61.3
5.7637	3.7448	61.27
5.7944	3.7766	61.29
5.7571	3.821	61.29
5.7475	3.8415	61.27
5.7212	3.833	61.28
5.7228	3.8164	61.31
5.7078	3.7692	61.3
5.7141	3.7967	61.27
5.7464	3.7472	61.24
5.8078	3.6466	61.24
5.876	3.5721	61.3
5.8874	3.6317	61.35
5.907	3.6681	61.35
5.9073	3.6636	61.31
5.8616	3.68	61.24
5.7506	3.8161	61.16
5.6879	3.8899	61.17
5.634	3.846	61.21
5.6881	3.7959	61.29
5.6069	3.8161	61.32
5.5362	3.9528	61.33
5.4408	4.0481	61.3
5.4117	4.1621	61.21
5.2955	4.2504	61.18
5.1249	4.3496	61.25
4.9677	4.5048	61.31
4.8805	4.6822	61.32
4.8324	4.8504	61.3
4.6812	5.0224	61.29
4.5591	5.1648	61.27
4.4536	5.3041	61.26
4.2852	5.4382	61.26
4.2002	5.5164	61.29
4.0994	5.6101	61.32
4.0578	5.7616	61.33
4.0006	5.8275	61.27
3.9816	5.8817	61.24
3.9509	5.9534	61.27
3.9716	6.0962	61.31
4.1004	6.0776	61.34
4.1965	5.9908	61.32
4.2822	5.9306	61.32
4.3273	5.9473	61.27
4.447	5.9999	61.25
4.485	5.9956	61.19
4.5287	5.8983	61.16
4.6353	5.6804	61.22
4.7657	5.5885	61.28
4.9403	5.5497	61.25
5.0383	5.3705	61.26
5.0778	5.1756	61.28
5.1676	5.0449	61.29
5.2328	4.944	61.3
5.2438	4.8277	61.32
5.3604	4.6138	61.3
5.3869	4.4113	61.29
5.4517	4.206	61.26
5.4214	4.1818	61.2
5.403	4.1948	61.18
5.362	4.1951	61.18
5.3867	4.1359	61.22
5.38	4.023	61.29
5.4084	3.8897	61.34
5.3718	3.8086	61.35
5.3553	3.7516	61.26
5.3688	3.6924	61.21
5.4313	3.6779	61.2
5.4406	3.6899	61.19
5.4354	3.6898	61.24
5.4589	3.6229	61.3
5.535	3.4842	61.32
5.6543	3.4765	61.31
5.6363	3.4867	61.33
5.6289	3.5122	61.28
5.669	3.4845	61.25
5.6228	3.4756	61.22
5.554	3.4497	61.17
5.5323	3.3524	61.19
5.4557	3.2497	61.18
5.3971	3.2679	61.19
5.4309	3.1829	61.18
5.437	3.2012	61.25
5.3811	3.2072	61.27
5.2963	3.368	61.26
5.1892	3.383	61.26
5.0867	3.402	61.26
5.0258	3.3285	61.26
4.9878	3.276	61.28
4.9498	3.2264	61.25
4.8629	3.178	61.26
4.8647	3.0866	61.24
4.8568	2.9977	61.24
4.8264	2.9513	61.22
4.8177	2.9548	61.22
4.8651	2.9384	61.25
4.8479	2.8082	61.26
4.7595	2.6948	61.25
4.768	2.6641	61.2
4.7531	2.6181	61.23
4.823	2.6116	61.27
4.8572	2.5172	61.31
4.8819	2.3926	61.36
4.9104	2.2407	61.37
4.8902	2.1378	61.28
4.8352	2.0635	61.21
4.8398	2.0674	61.2
4.8639	2.0559	61.21
4.8676	2.052	61.21
4.9001	1.9998	61.22
4.8715	1.9925	61.22
4.8636	1.9705	61.21
4.8869	1.8881	61.23
4.9569	1.8138	61.23
4.9943	1.7526	61.27
4.9771	1.8117	61.28
4.9093	1.8944	61.26
4.9014	1.9502	61.25
4.9283	1.9474	61.22
4.9013	1.9168	61.25
4.8546	1.8348	61.28
4.84	1.8023	61.26
4.8915	1.7067	61.23
4.8976	1.6687	61.26
4.84	1.6133	61.27
4.8123	1.5361	61.26
4.8735	1.5542	61.26
4.9641	1.5205	61.26
4.984	1.5461	61.26
4.9757	1.5408	61.31
4.9419	1.559	61.32
4.8968	1.5334	61.32
4.9505	1.4778	61.32
4.9786	1.4256	61.33
5.0597	1.4078	61.29
5.0429	1.4448	61.29
4.9486	1.4934	61.29
4.8475	1.5797	61.28
4.7128	1.638	61.22
4.6879	1.6843	61.17
4.6712	1.7307	61.22
4.6045	1.799	61.28
4.5569	1.8906	61.31
4.5755	2.0324	61.28
4.5503	2.09	61.23
4.542	2.2607	61.23
4.4898	2.4594	61.25
4.4783	2.6316	61.29
4.4614	2.713	61.29
4.4597	2.9001	61.25
4.3914	3.1358	61.27
4.318	3.2552	61.26
4.249	3.2969	61.25
4.1603	3.4435	61.28
4.0848	3.6724	61.3
3.9647	3.8572	61.31
3.9193	4.0464	61.3
3.8393	4.1854	61.33
3.7684	4.2919	61.34
3.7322	4.4387	61.26
3.7517	4.7399	61.2
3.768	5.0114	61.19
3.7735	5.0004	61.23
3.7813	4.8532	61.3
3.843	4.8556	61.35
3.967	4.8701	61.39
4.023	4.9401	61.34
4.0472	5.0523	61.29
4.0784	5.0231	61.2
4.1573	4.9532	61.19
4.3224	4.909	61.18
4.4413	4.8516	61.23
4.5266	4.8571	61.29
4.6368	4.7634	61.29
4.7512	4.6887	61.25
4.9135	4.7014	61.22
5.0098	4.8698	61.23
5.072	5.0036	61.26
5.1343	4.9221	61.3
5.2463	4.8747	61.29
5.3043	4.9529	61.28
5.344	5.078	61.24
5.4067	5.2869	61.22
5.4473	5.357	61.22
5.5418	5.3452	61.26
5.5961	5.3713	61.33
5.6357	5.4031	61.34
5.672	5.5326	61.3
5.8223	5.561	61.23
5.9952	5.702	61.21
6.0817	5.7354	61.21
6.1721	5.9203	61.27
6.2434	5.981	61.26
6.3008	5.9659	61.26
6.37	5.9802	61.22
6.4321	6.0803	61.28
6.5166	6.212	61.29
6.558	6.3489	61.35
6.5649	6.2737	61.33
6.6015	6.2474	61.33
6.5946	6.2826	61.25
6.5859	6.2976	61.18
6.5921	6.2698	61.17
6.6171	6.1286	61.2
6.5933	6.1179	61.27
6.5574	6.1486	61.29
6.5601	6.1103	61.27
6.5367	6.1338	61.26
6.4973	6.1801	61.25
6.4124	6.2407	61.27
6.3158	6.3057	61.29
6.1704	6.4088	61.27
6.0454	6.4219	61.29
5.9241	6.3863	61.32
5.8021	6.3099	61.32
5.6378	6.259	61.28
5.5721	6.156	61.25
5.4929	6.1744	61.22
5.3703	6.2274	61.22
5.2188	6.2198	61.26
5.1344	6.1727	61.29
5.0147	6.0903	61.31
5.0258	6.0715	61.28
4.9834	6.1493	61.24
4.9006	6.1947	61.21
4.7599	6.1901	61.22
4.6437	6.1499	61.29
4.6702	6.0228	61.37
4.7319	5.9301	61.37
4.798	5.88	61.32
4.8123	5.8489	61.3
4.7965	5.8733	61.24
4.7638	5.8774	61.24
4.7268	5.8327	61.24
4.7648	5.7149	61.24
4.8314	5.5224	61.23
4.8531	5.3602	61.22
4.9042	5.3174	61.2
4.9519	5.2003	61.23
5.0421	5.073	61.28
5.1739	4.9839	61.27
5.1941	4.9053	61.32
5.1818	4.8497	61.32
5.1876	4.7142	61.27
5.2501	4.5775	61.22
5.3441	4.4393	61.22
5.4106	4.3731	61.26
5.4537	4.3045	61.28
5.4041	4.1671	61.29
5.3901	3.9762	61.28
5.3878	3.8403	61.26
5.4465	3.7631	61.25
5.3967	3.714	61.22
5.343	3.6175	61.23
5.3157	3.5822	61.26
5.3148	3.4518	61.27
5.3671	3.2989	61.29
5.3357	3.1098	61.24
5.3217	2.9827	61.26
5.3287	2.8151	61.28
5.4366	2.6736	61.36
5.4685	2.5568	61.33
5.4189	2.4775	61.29
5.3956	2.5227	61.28
5.3841	2.5936	61.27
5.3236	2.6376	61.21
5.2485	2.5876	61.19
5.2061	2.5054	61.21
5.1901	2.4849	61.25
5.1577	2.4631	61.24
5.1757	2.4861	61.23
5.194	2.5664	61.25
5.1594	2.6286	61.26
5.0977	2.8179	61.26
5.0413	2.9311	61.29
5.0049	2.9205	61.28
4.9497	2.9233	61.31
4.8231	2.9352	61.31
4.7431	3	61.28
4.6618	3.127	61.27
4.6201	3.1378	61.28
4.56	3.1168	61.26
4.5582	3.0673	61.29
4.5728	3.0615	61.26
4.5869	3.0887	61.24
4.6116	3.1555	61.23
4.5838	3.3456	61.21
4.5898	3.4738	61.23
4.5861	3.5855	61.22
4.6753	3.6291	61.28
4.7348	3.6347	61.3
4.7596	3.6944	61.34
4.8312	3.7369	61.36
4.8377	3.8022	61.38
4.8924	3.8661	61.36
4.8332	3.8682	61.33
4.7367	3.8512	61.22
4.7358	3.8353	61.18
4.8091	3.6822	61.2
4.8853	3.4725	61.22
4.9403	3.411	61.25
4.9982	3.2701	61.25
5.0745	3.1462	61.27
5.1296	3.1398	61.25
5.1934	3.1113	61.23
5.2147	3.108	61.22
5.2498	3.0732	61.24
5.2789	2.9992	61.24
5.2624	2.967	61.28
5.2583	2.9262	61.29
5.3007	2.8527	61.27
5.2936	2.7867	61.27
5.286	2.7389	61.26
5.2286	2.7206	61.26
5.1968	2.7288	61.25
5.218	2.6289	61.25
5.1618	2.5335	61.24
5.0765	2.5122	61.23
5.0322	2.461	61.23
4.9265	2.3396	61.23
4.8677	2.2243	61.25
4.7743	2.0955	61.25
4.7394	1.9908	61.28
4.8499	2.0194	61.37
4.965	2.0023	61.41
5.0206	2.0754	61.33
5.0435	2.223	61.25
5.0441	2.3813	61.19
5.1007	2.4251	61.2
5.1823	2.4466	61.2
5.2441	2.3553	61.24
5.2616	2.2758	61.28
5.2976	2.2921	61.24
5.3238	2.4061	61.18
5.3562	2.4576	61.18
5.385	2.5184	61.22
5.3098	2.4862	61.28
5.2367	2.5329	61.32
5.2834	2.5669	61.3
5.2572	2.6018	61.27
5.2664	2.6579	61.26
5.2428	2.6808	61.24
5.2388	2.6142	61.25
5.246	2.621	61.26
5.1835	2.6008	61.23
5.1475	2.5992	61.26
5.1516	2.5918	61.26
5.178	2.5755	61.29
5.1415	2.5611	61.28
5.146	2.5947	61.28
5.1461	2.6577	61.27
5.1849	2.6994	61.25
5.2644	2.7333	61.23
5.3306	2.7629	61.22
5.3396	2.8018	61.25
5.3519	2.9068	61.29
5.3986	2.9273	61.32
5.4382	2.9695	61.29
5.4304	2.9623	61.28
5.4183	3.0367	61.28
5.3274	3.0912	61.24
5.2363	3.1754	61.21
5.2163	3.1164	61.2
5.1945	3.0155	61.22
5.1825	2.9045	61.22
5.1922	2.8954	61.25
5.176	2.9623	61.25
5.1667	3.0136	61.26
5.098	3.0109	61.25
5.0786	3.0127	61.28
5.0557	3.0251	61.26
4.9745	2.9964	61.25
4.9878	2.9042	61.25
4.9316	2.8237	61.24
4.8664	2.8253	61.28
4.7944	2.7601	61.27
4.7212	2.5866	61.27
4.7085	2.3701	61.24
4.6728	2.204	61.23
4.6432	2.0777	61.25
4.6714	1.9475	61.26
4.7174	1.831	61.21
4.7572	1.7913	61.17
4.7754	1.7382	61.2
4.8117	1.7155	61.21
4.8614	1.6618	61.25
4.9754	1.6126	61.26
5.0191	1.6193	61.28
5.0683	1.6359	61.32
5.0801	1.7096	61.32
5.1287	1.6832	61.33
5.1501	1.6814	61.27
5.1285	1.677	61.2
5.1454	1.6883	61.19
5.2046	1.5922	61.17
5.1579	1.4843	61.2
5.1533	1.4493	61.25
5.126	1.4907	61.23
5.1556	1.6466	61.21
5.1321	1.8289	61.19
5.041	1.9755	61.24
5.0476	1.9969	61.26
4.9963	2.0241	61.24
5.0011	2.08	61.23
5.0079	2.1218	61.29
5.0658	2.1974	61.32
5.0289	2.1717	61.32
5.0215	2.1758	61.31
5.0256	2.2314	61.31
5.0139	2.3005	61.26
4.9961	2.2835	61.23
4.9672	2.2391	61.23
4.9438	2.1286	61.23
4.9008	2.202	61.24
4.8802	2.3318	61.24
4.8035	2.4145	61.23
4.8416	2.3236	61.26
4.9338	2.1887	61.29
4.9657	2.1008	61.35
4.9709	2.103	61.38
4.9075	2.1229	61.36
4.9161	2.142	61.26
4.9148	2.1307	61.18
4.9646	2.1158	61.18
4.9405	2.0623	61.22
4.9447	1.9454	61.27
4.9269	1.83	61.29
4.9555	1.7891	61.29
4.9408	1.8288	61.32
4.9038	1.8475	61.32
4.8195	1.8968	61.3
4.7305	1.8756	61.29
4.6703	1.8544	61.28
4.6648	1.9059	61.19
4.5852	2.039	61.21
4.5243	2.1747	61.25
4.5115	2.2352	61.3
4.5235	2.2979	61.3
4.4948	2.3685	61.3
4.4504	2.5655	61.28
4.3496	2.7934	61.25
4.2992	3.0234	61.31
4.2949	3.1679	61.3
4.2625	3.2689	61.35
4.2363	3.3971	61.31
4.2204	3.4903	61.3
4.2614	3.6051	61.29
4.286	3.7015	61.28
4.3569	3.7803	61.31
4.3647	3.9096	61.31
4.4212	4.0941	61.31
4.4462	4.202	61.3
4.4209	4.2908	61.26
4.4629	4.4328	61.24
4.5701	4.4734	61.27
4.6411	4.5041	61.25
4.6837	4.5385	61.28
4.7065	4.5481	61.25
4.71	4.5698	61.26
4.787	4.6206	61.27
4.869	4.6871	61.26
4.9743	4.845	61.27
4.9705	5.0013	61.26
4.9505	5.0794	61.29
4.9756	5.1391	61.28
5.0863	5.3683	61.32
5.1434	5.569	61.26
5.1603	5.7553	61.25
5.1196	5.9294	61.29
5.1122	5.9676	61.27
5.1081	6.0333	61.32
5.0908	6.0742	61.28
5.0845	6.1831	61.3
5.1461	6.2424	61.29
5.2077	6.2869	61.29
5.2626	6.2453	61.23
5.3557	6.2732	61.24
5.4679	6.2436	61.27
5.6204	6.0529	61.34
5.6642	5.8957	61.36
5.542	5.7305	61.32
5.4088	5.5624	61.31
5.3944	5.5943	61.29
5.4108	5.6394	61.25
5.3923	5.6311	61.18
5.2863	5.5988	61.18
5.2039	5.5862	61.27
5.1024	5.6129	61.31
5.1384	5.6015	61.27
5.1988	5.5852	61.28
5.1749	5.6009	61.28
5.0509	5.6532	61.24
4.9113	5.6572	61.25
4.7675	5.6266	61.3
4.7123	5.5948	61.33
4.7343	5.5732	61.36
4.8633	5.5703	61.38
4.9404	5.5554	61.34
4.9723	5.492	61.31
5.0293	5.4588	61.26
5.1116	5.4068	61.26
5.1913	5.352	61.29
5.2709	5.3121	61.31
5.397	5.3181	61.32
5.4723	5.3267	61.3
5.5113	5.325	61.28
5.5651	5.3289	61.27
5.5508	5.2899	61.29
5.5566	5.2243	61.36
5.6025	5.2136	61.39
5.7246	5.2013	61.4
5.7614	5.1791	61.32
5.8028	5.2424	61.27
5.7816	5.32	61.23
5.8017	5.4498	61.19
5.8238	5.4398	61.22
5.8464	5.3894	61.28
5.7898	5.4348	61.27
5.7829	5.551	61.29
5.7548	5.663	61.28
5.8192	5.7243	61.33
5.8257	5.7189	61.35
5.753	5.7239	61.34
5.6196	5.7819	61.32
5.4916	5.8339	61.29
5.3974	5.8389	61.25
5.3714	5.7409	61.27
5.2563	5.6667	61.28
5.1704	5.737	61.32
5.1174	5.8266	61.31
5.057	5.7649	61.31
5.0042	5.633	61.26
5.0224	5.5189	61.29
4.9489	5.4852	61.34
4.9157	5.3772	61.35
4.8462	5.1595	61.31
4.9082	4.971	61.27
4.8813	4.8839	61.25
4.9052	4.8496	61.26
4.8812	4.7645	61.3
4.8441	4.5752	61.32
4.8293	4.406	61.35
4.769	4.2998	61.35
4.6767	4.2611	61.33
4.6519	4.2353	61.28
4.651	4.0934	61.25
4.6631	3.8593	61.27
4.6335	3.6991	61.29
4.6386	3.5627	61.28
4.6913	3.4618	61.29
4.7794	3.4037	61.27
4.8096	3.2636	61.26
4.8813	3.2433	61.28
4.8605	3.3506	61.28
4.8797	3.4133	61.34
4.7721	3.4426	61.35
4.7328	3.4366	61.33
4.7637	3.4605	61.31
4.7877	3.578	61.26
4.7937	3.6468	61.28
4.7221	3.6603	61.3
4.6839	3.678	61.32
4.6219	3.6892	61.38
4.5206	3.7202	61.37
4.5075	3.7972	61.32
4.4448	3.8446	61.29
4.4297	3.9126	61.27
4.4368	3.8671	61.28
4.4687	3.8735	61.29
4.489	3.94	61.29
4.4343	4.0464	61.36
4.3762	4.1605	61.41
4.4034	4.1924	61.43
4.3827	4.2555	61.38
4.331	4.2948	61.31
4.3052	4.4018	61.26
4.2417	4.3523	61.24
4.2254	4.3185	61.29
4.2917	4.3369	61.34
4.3015	4.3826	61.36
4.2867	4.414	61.34
4.3187	4.4136	61.3
4.3668	4.4165	61.26
4.4819	4.4312	61.25
4.5491	4.4952	61.28
4.6568	4.5627	61.26
4.7102	4.629	61.3
4.7883	4.5915	61.35
4.8504	4.5734	61.34
4.955	4.549	61.31
5.0785	4.601	61.3
5.1199	4.6271	61.29
5.1945	4.6349	61.33
5.2452	4.6769	61.35
5.2642	4.694	61.32
5.2647	4.739	61.36
5.2681	4.7605	61.36
5.2705	4.633	61.34
5.2953	4.5144	61.3
5.314	4.3679	61.29
5.367	4.2638	61.33
5.4009	4.3428	61.36
5.4218	4.3763	61.35
5.4489	4.345	61.33
5.4174	4.3237	61.28
5.35	4.3074	61.25
5.3503	4.3151	61.25
5.3395	4.2495	61.24
5.3516	4.1751	61.24
5.3324	4.1502	61.23
5.2779	4.2683	61.24
5.2788	4.4326	61.26
5.2794	4.6484	61.29
5.204	4.714	61.31
5.092	4.8097	61.32
4.9435	4.9168	61.33
4.8359	5.0465	61.3
4.8053	5.0483	61.32
4.8103	4.9634	61.36
4.8224	4.9668	61.36
4.7507	4.9544	61.34
4.7361	4.9229	61.32
4.7026	4.8821	61.28
4.8379	4.7554	61.29
4.9308	4.6831	61.3
4.9925	4.683	61.3
4.9049	4.7008	61.27
4.9294	4.7154	61.27
5.0114	4.5925	61.27
5.1233	4.5412	61.3
5.1564	4.5153	61.39
5.0983	4.5074	61.4
5.0681	4.4913	61.42
5.0595	4.3724	61.39
5.1003	4.2532	61.26
5.0829	4.2484	61.18
4.9582	4.3442	61.19
4.9075	4.2689	61.26
4.8139	4.1808	61.35
4.7549	4.0943	61.33
4.7237	4.0365	61.27
4.715	4.0471	61.23
4.6837	4.0597	61.26
4.6393	4.0607	61.3
4.6211	3.9923	61.32
4.6172	3.9777	61.37
4.5001	3.9945	61.35
4.4588	4.0464	61.3
4.4165	4.0046	61.27
4.4111	3.9106	61.3
4.3706	3.7184	61.3
4.3907	3.6215	61.31
4.3714	3.3926	61.31
4.4303	3.2489	61.29
4.4266	3.1269	61.29
4.3978	3.0677	61.3
4.3591	2.9583	61.28
4.3634	2.8768	61.28
4.4108	2.778	61.25
4.3985	2.6594	61.26
4.4088	2.5468	61.29
4.4189	2.3972	61.32
4.4785	2.3255	61.35
4.4858	2.3323	61.36
4.4477	2.3638	61.32
4.4512	2.3844	61.28
4.4526	2.3297	61.26
4.4792	2.2602	61.24
4.4746	2.145	61.25
4.4731	2.0701	61.28
4.394	2.0535	61.24
4.3582	1.9987	61.23
4.3998	1.9061	61.23
4.3786	1.8296	61.29
4.3856	1.8586	61.31
4.3508	1.845	61.28
4.3026	1.8087	61.27
4.3125	1.8133	61.25
4.319	1.9198	61.27
4.3684	1.8974	61.26
4.4117	1.9037	61.29
4.4115	1.9295	61.29
4.4403	1.9405	61.28
4.5052	1.8621	61.29
4.5917	1.8396	61.29
4.6497	1.8581	61.28
4.6799	1.9456	61.3
4.6683	1.9423	61.3
4.7257	1.9901	61.29
4.8177	2.0276	61.27
4.8322	1.999	61.24
4.9034	2.0455	61.27
4.9821	2.1509	61.3
5.0529	2.2194	61.33
5.1287	2.3216	61.34
5.1529	2.4064	61.34
5.1223	2.5522	61.31
5.1548	2.6394	61.27
5.1502	2.8381	61.22
5.1466	3.076	61.21
5.0744	3.1935	61.23
4.9852	3.2705	61.31
4.9316	3.3269	61.35
4.8937	3.2892	61.37
4.8732	3.3183	61.32
4.8301	3.3903	61.3
4.7521	3.4939	61.25
4.7235	3.5053	61.25
4.5685	3.5552	61.29
4.4637	3.4756	61.27
4.3939	3.4761	61.33
4.3119	3.4838	61.33
4.2126	3.5018	61.29
4.0603	3.4759	61.25
3.8316	3.448	61.3
3.6627	3.2994	61.33
3.4685	3.2318	61.37
3.2571	3.16	61.36
3.0498	3.1328	61.34
2.9759	3.1218	61.35
2.9861	3.1759	61.31
3.0108	3.2955	61.22
3.1381	3.403	61.21
3.2212	3.4736	61.25
3.365	3.532	61.31
3.4685	3.6094	61.41
3.4871	3.7149	61.43
3.3685	3.8126	61.36
3.2607	3.9202	61.31
3.2077	4.0261	61.24
3.1819	4.1921	61.25
3.2454	4.3267	61.27
3.2843	4.3944	61.3
3.2666	4.519	61.31
3.2336	4.7084	61.3
3.2829	4.7976	61.29
3.3787	5.0524	61.25
3.4032	5.3424	61.23
3.2603	5.5273	61.28
3.1351	5.6057	61.32
3.009	5.5779	61.31
2.9545	5.7097	61.32
3.0377	6.0021	61.35
3.1395	6.2575	61.34
3.2605	6.3581	61.36
3.3411	6.3295	61.38
3.4493	6.3546	61.34
3.5684	6.4922	61.27
3.6495	6.5236	61.22
3.6869	6.4386	61.21
3.6888	6.3343	61.25
3.7551	6.2281	61.3
3.9	6.1641	61.34
4.0429	6.1616	61.29
4.1508	6.0665	61.27
4.2583	5.8443	61.27
4.3232	5.6779	61.33
4.3658	5.6487	61.36
4.3985	5.615	61.37
4.51	5.627	61.35
4.582	5.6259	61.32
4.5723	5.6292	61.29
4.5881	5.5331	61.25
4.6109	5.4167	61.23
4.6283	5.3025	61.22
4.5429	5.2963	61.22
4.5049	5.2878	61.23
4.5256	5.2237	61.28
4.592	5.2196	61.32
4.6319	5.4299	61.32
4.553	5.7161	61.27
4.4897	5.9222	61.29
4.4765	6.1125	61.24
4.4662	6.2883	61.25
4.4166	6.5869	61.3
4.3471	6.7882	61.29
4.368	6.9648	61.32
4.4092	7.1175	61.31
4.3975	7.1259	61.3
4.3532	7.1867	61.29
4.2417	7.3047	61.3
4.2202	7.3292	61.31
4.2435	7.3945	61.38
4.2445	7.5523	61.36
4.3148	7.6383	61.29
4.3928	7.7869	61.23
4.4095	7.8653	61.17
4.4265	7.9861	61.26
4.4813	8.0674	61.33
4.5556	8.0724	61.37
4.5739	8.1128	61.35
4.5799	8.1755	61.32
4.5295	8.1546	61.29
4.4997	8.0035	61.26
4.5115	7.9505	61.27
4.5084	8.001	61.3
4.5158	8.0889	61.31
4.5028	8.1247	61.27
4.4657	8.0794	61.22
4.447	8.0419	61.25
4.4007	8.0402	61.32
4.3549	8.039	61.33
4.3231	7.9552	61.32
4.2907	7.7808	61.28
4.2801	7.5716	61.27
4.2288	7.4229	61.3
4.1874	7.4854	61.31
4.1279	7.5226	61.28
3.9999	7.3312	61.25
3.8926	7.1102	61.22
3.7851	6.9153	61.24
3.6789	6.6965	61.25
3.5644	6.5223	61.26
3.4616	6.4288	61.28
3.3348	6.2099	61.29
3.2566	6.0121	61.24
3.1185	5.7764	61.24
3.002	5.4977	61.22
2.8275	5.1773	61.22
2.7054	4.9412	61.3
2.7319	4.7812	61.35
2.7975	4.5917	61.36
2.8303	4.4095	61.37
2.8928	4.2646	61.29
2.9213	4.136	61.23
2.9849	3.8907	61.13
2.9642	3.6424	61.08
3.0037	3.2939	61.13
3.0668	3.0263	61.27
3.2137	2.7726	61.36
3.4175	2.5518	61.31
3.6227	2.3911	61.25
3.7813	2.3959	61.21
3.8281	2.4451	61.18
3.8586	2.5131	61.15
3.9701	2.5027	61.19
4.0648	2.5961	61.24
4.2336	2.8754	61.32
4.2679	3.0476	61.34
4.2987	3.2159	61.3
inclinaison X	inclinaison Y
