# Supplementary material for: Postural Control Can Be Well Maintained by Healthy, Young Adults in Difficult Visual Task, Even in Sway-Referenced Dynamic Conditions
Source: PLoS One. 2016 Oct 13;11(10):e0164400. doi: 10.1371/journal.pone.0164400 (PMC5063355; doi:10.1371/journal.pone.0164400)
Supplement: S2 File — (ZIP) [file pone.0164400.s002.zip › DATA_FRAMIRAL/S04B_SEARCH_MOBILE_I10.xls]

## Sheet: S04_MTT_201504011003
gravite X	gravite Y	Poids
3.8245	-28.8972	60.74
4.0593	-28.7577	60.79
4.0419	-28.6686	60.8
3.8575	-28.7558	60.73
3.5878	-28.9226	60.76
3.3024	-28.8684	60.77
3.0189	-28.4779	60.79
2.7997	-27.8843	60.76
2.6245	-27.6902	60.78
2.5519	-27.6284	60.74
2.4155	-27.3866	60.64
2.2829	-26.7614	60.68
2.167	-25.9291	60.81
1.9145	-25.2755	60.98
1.7553	-25.2369	60.94
1.5084	-24.9555	60.78
1.0987	-24.5778	60.61
0.6545	-24.1729	60.61
0.2364	-23.36	60.73
-0.0353	-22.7464	60.87
-0.2121	-22.898	60.99
-0.3909	-23.4239	60.92
-0.5382	-23.6756	60.84
-0.6287	-23.812	60.72
-0.6947	-23.9064	60.65
-0.6494	-23.8807	60.63
-0.4922	-23.8763	60.71
-0.3623	-24.3579	60.79
-0.1544	-24.8695	60.86
0.0688	-24.9439	60.8
0.2819	-24.5933	60.79
0.5575	-24.4581	60.8
0.7659	-24.3691	60.88
0.9472	-24.5069	60.9
1.0676	-25.0482	60.77
1.2931	-25.6087	60.76
1.5555	-25.9284	60.72
1.8332	-25.7242	60.67
2.0441	-25.2998	60.62
2.2704	-24.8439	60.7
2.5337	-24.8115	60.8
2.4844	-24.7969	60.88
2.4394	-24.8571	60.88
2.5539	-25.3342	60.85
2.7245	-25.7061	60.85
2.8769	-25.8731	60.71
2.9744	-25.766	60.58
3.0068	-25.7575	60.59
3.1861	-26.1582	60.74
3.3337	-26.9546	60.8
3.4319	-27.7462	60.74
3.7617	-27.8312	60.62
4.1327	-27.3426	60.67
4.4272	-26.9555	60.79
4.761	-26.7094	60.83
5.1146	-26.6002	60.74
5.2826	-26.4936	60.66
5.2285	-26.4028	60.75
5.1996	-26.1276	60.79
5.1597	-25.8591	60.71
5.1347	-25.7039	60.62
5.1377	-25.6769	60.59
5.0753	-25.6711	60.64
5.0366	-25.5462	60.74
4.9718	-25.4225	60.81
4.926	-25.2841	60.86
4.7623	-25.1073	60.93
4.6193	-25.1719	60.97
4.4981	-25.5224	60.92
4.3797	-25.6473	60.7
4.3779	-25.4126	60.55
4.3976	-24.7251	60.53
4.3638	-24.2502	60.67
4.4117	-24.3679	60.91
4.4926	-24.6261	60.99
4.5825	-24.5354	60.89
4.6984	-24.0206	60.76
4.8135	-23.4881	60.74
4.8139	-22.8466	60.8
4.9798	-22.9059	60.89
5.2013	-23.422	60.87
5.494	-23.7883	60.76
5.6292	-23.9685	60.65
5.6484	-23.9113	60.66
5.6515	-24.2188	60.73
5.6529	-24.6974	60.86
5.802	-25.0205	60.86
6.1303	-25.1561	60.72
6.4612	-24.7999	60.7
6.5732	-24.2592	60.75
6.5093	-23.9705	60.83
6.4014	-24.1148	60.88
6.3136	-24.3113	60.86
6.1759	-24.3334	60.81
5.9845	-24.2974	60.7
5.7819	-24.001	60.69
5.5266	-23.9665	60.77
5.4487	-24.5772	60.79
5.3909	-25.3608	60.82
5.3246	-26.0824	60.73
5.1787	-26.1786	60.61
5.0047	-25.8855	60.65
4.8131	-25.804	60.81
4.4897	-26.0489	60.89
3.9945	-26.1351	60.86
3.4453	-26.0314	60.74
2.9728	-26.2882	60.65
2.6482	-26.8274	60.73
2.6187	-27.2985	60.87
2.6404	-27.6393	60.96
2.756	-27.5138	60.94
2.8145	-27.2103	60.74
2.9084	-27.1398	60.53
3.0817	-27.0816	60.53
3.1304	-27.0002	60.69
3.2222	-27.0793	60.82
3.333	-27.3442	60.84
3.367	-27.4244	60.83
3.4029	-27.263	60.77
3.4242	-26.9958	60.74
3.4815	-26.4503	60.78
3.5289	-25.9174	60.85
3.3519	-25.698	60.9
3.1244	-25.5479	60.83
2.9623	-25.4399	60.7
2.8419	-25.1679	60.62
2.7766	-24.6209	60.64
2.7681	-24.23	60.69
2.9844	-24.3266	60.74
3.3136	-24.7445	60.79
3.5561	-25.1183	60.76
3.7792	-25.4698	60.71
4.0485	-25.568	60.71
4.3727	-25.3833	60.67
4.6336	-25.1869	60.75
4.9155	-25.252	60.88
5.2195	-25.3718	60.94
5.4078	-25.5531	60.83
5.6636	-25.694	60.71
5.8921	-25.6507	60.65
6.1691	-25.4902	60.68
6.348	-25.359	60.82
6.5113	-25.3803	60.87
6.5565	-25.5928	60.84
6.6131	-25.8794	60.79
6.7401	-26.0826	60.73
6.7884	-26.0784	60.71
6.8845	-25.6903	60.75
6.8816	-25.3317	60.8
6.9133	-25.2269	60.87
6.73	-25.2178	60.86
6.5221	-25.2093	60.8
6.288	-25.2519	60.72
5.9464	-25.2366	60.67
5.6002	-25.1294	60.7
5.2911	-25.0751	60.69
4.9834	-25.0643	60.71
4.7735	-25.3196	60.67
4.75	-25.4637	60.71
4.8012	-25.6149	60.69
4.9324	-25.5263	60.75
5.0645	-25.1649	60.82
5.2764	-24.8531	60.88
5.519	-24.9669	60.8
5.7395	-25.0642	60.79
5.8759	-24.9157	60.78
6.093	-24.493	60.78
6.167	-24.0257	60.76
6.1707	-23.9474	60.8
6.1007	-24.3034	60.85
6.1113	-24.7092	60.73
6.1005	-24.8456	60.57
6.1209	-24.7378	60.53
6.133	-24.5775	60.68
6.1319	-24.6533	60.84
6.1154	-25.015	60.97
6.1023	-25.3869	60.92
6.1109	-25.63	60.77
6.0293	-25.6461	60.68
6.0527	-25.7431	60.74
6.0849	-26.1682	60.8
6.0723	-26.3898	60.85
6.0343	-26.49	60.82
5.9435	-26.751	60.8
5.798	-27.1108	60.78
5.6659	-27.355	60.79
5.5525	-27.3671	60.81
5.4712	-27.1924	60.79
5.5243	-27.0218	60.75
5.6216	-27.0509	60.73
5.7221	-27.3469	60.68
5.728	-27.5381	60.67
5.7844	-27.4258	60.68
5.8809	-27.1045	60.74
5.8798	-27.0011	60.86
5.9382	-27.1718	60.94
5.8883	-27.2866	60.83
5.7752	-27.1059	60.68
5.6703	-26.553	60.59
5.546	-25.9077	60.69
5.4324	-25.635	60.75
5.4421	-25.6557	60.73
5.3711	-25.7544	60.75
5.259	-25.5609	60.83
5.1365	-25.225	60.85
5.0116	-24.7247	60.84
4.9819	-24.5193	60.8
5.1184	-24.6282	60.8
5.0658	-24.6615	60.79
4.9932	-24.5361	60.72
4.9654	-24.1192	60.73
4.8962	-23.4864	60.79
4.8199	-23.1118	60.84
4.7596	-23.1514	60.87
4.628	-23.1877	60.82
4.4002	-23.0684	60.78
4.1913	-22.7421	60.69
3.8806	-22.2878	60.62
3.7803	-22.1572	60.63
3.7948	-22.2362	60.72
3.973	-22.2995	60.83
4.1158	-22.1729	60.84
4.1112	-21.721	60.82
4.1376	-21.2565	60.83
4.263	-21.0093	60.85
4.4993	-20.9397	60.83
4.6971	-20.7869	60.82
4.6098	-20.8329	60.78
4.6173	-20.5788	60.83
4.5802	-20.3756	60.87
4.7207	-20.5627	60.82
4.8165	-20.6855	60.77
4.8453	-20.8954	60.73
4.9222	-21.1069	60.76
5.0276	-21.3321	60.79
5.1414	-21.459	60.81
5.1953	-21.4124	60.85
5.3818	-21.5201	60.89
5.6963	-21.8218	60.92
6.1238	-22.0002	60.86
6.5358	-22.0938	60.72
6.9114	-22.0526	60.68
7.1172	-22.5073	60.64
7.5014	-22.8629	60.71
7.9475	-23.1837	60.78
8.3425	-23.4829	60.82
8.5788	-24.0448	60.83
8.7877	-24.374	60.82
8.8849	-24.2762	60.75
8.9521	-24.2366	60.66
8.9048	-23.9937	60.74
8.748	-24.0568	60.8
8.6137	-24.551	60.8
8.4073	-24.7004	60.81
8.1788	-24.433	60.73
7.9791	-23.8484	60.69
7.8044	-23.4264	60.72
7.5235	-23.2474	60.9
7.1774	-23.4905	61.01
6.7835	-23.6053	60.98
6.4839	-23.4228	60.78
6.1157	-23.0314	60.63
5.9729	-22.9253	60.53
5.7825	-22.9136	60.61
5.545	-22.8785	60.75
5.2165	-22.6917	60.86
4.9579	-22.4137	60.88
4.7749	-22.3215	60.8
4.7506	-22.1678	60.74
4.698	-22.1254	60.77
4.6409	-22.3488	60.83
4.6335	-22.6621	60.73
4.7354	-22.5866	60.7
4.9437	-22.3492	60.66
5.1537	-22.1689	60.75
5.2168	-22.1421	60.87
5.3589	-22.3149	60.9
5.3949	-22.4005	60.83
5.4779	-22.3196	60.69
5.5055	-22.0059	60.65
5.4128	-21.7961	60.75
5.3485	-21.9003	60.86
5.37	-22.1204	60.86
5.4138	-22.1855	60.8
5.444	-22.3599	60.75
5.4961	-22.5348	60.77
5.5471	-22.4927	60.75
5.5966	-22.2795	60.74
5.6162	-22.4195	60.8
5.6841	-22.8565	60.76
5.7691	-23.0389	60.7
5.8366	-23.162	60.61
5.897	-22.9434	60.7
5.8645	-22.8838	60.85
5.8592	-23.0708	60.95
5.8661	-23.3994	60.98
5.8969	-23.825	60.89
5.9895	-24.1237	60.73
5.9691	-24.1872	60.69
5.9759	-24.1048	60.7
6.0028	-24.0864	60.76
6.0943	-24.1961	60.87
6.1947	-24.5948	60.95
6.3461	-25.1538	60.9
6.3705	-25.6493	60.73
6.5142	-25.8431	60.6
6.5962	-25.5905	60.64
6.6063	-25.3881	60.76
6.6713	-25.511	60.84
6.7722	-25.7096	60.83
6.9058	-26.0009	60.72
7.0456	-26.1266	60.8
7.1151	-26.1968	60.87
7.1577	-26.3212	60.93
7.2807	-26.4284	60.87
7.2479	-26.3365	60.74
7.2028	-26.1658	60.66
7.0545	-26.0511	60.76
7.0188	-26.3408	60.86
6.9078	-26.495	60.86
6.7645	-26.2619	60.77
6.5913	-25.8565	60.72
6.3667	-25.5028	60.84
6.1741	-25.4084	60.94
5.9209	-25.3906	60.96
5.7117	-25.2119	60.87
5.5642	-24.9722	60.76
5.3933	-24.5259	60.72
4.9962	-24.1025	60.76
4.7186	-23.9852	60.91
4.347	-24.1012	60.93
4.12	-24.1269	60.83
3.9305	-23.9543	60.65
3.8808	-23.6498	60.57
3.9145	-23.5765	60.62
3.9734	-23.6578	60.84
3.9885	-23.6206	61.03
3.9037	-23.3694	60.99
3.9313	-23.2226	60.83
3.9941	-23.0816	60.81
3.9822	-23.0161	60.85
4.0798	-22.9852	60.87
4.0944	-22.8607	60.83
4.1383	-22.8263	60.8
4.135	-22.7962	60.84
4.131	-23.005	60.85
4.0965	-23.2473	60.82
4.1293	-23.535	60.84
4.114	-23.7867	60.9
4.2271	-24.0779	60.89
4.3566	-24.1061	60.86
4.4155	-23.8603	60.83
4.4843	-23.8037	60.85
4.5599	-23.8249	60.88
4.6885	-23.9324	60.78
4.7965	-23.9438	60.67
4.8246	-23.8777	60.68
4.9465	-24.0406	60.85
5.1493	-24.3982	60.9
5.3281	-24.504	60.84
5.4715	-24.4245	60.68
5.6301	-24.4339	60.7
5.7536	-24.5438	60.83
5.8684	-24.7544	60.89
5.9986	-24.6294	60.82
6.167	-24.3161	60.73
6.3113	-24.126	60.8
6.6056	-24.3742	60.87
6.7819	-24.7205	60.85
6.9028	-24.8249	60.74
7.0046	-24.7338	60.68
7.0346	-24.6483	60.74
7.0098	-24.6672	60.84
6.9504	-24.7582	60.89
6.7519	-24.988	60.87
6.6389	-25.1449	60.79
6.6711	-25.1342	60.76
6.6102	-25.0196	60.75
6.5157	-24.9887	60.85
6.3737	-25.0287	60.91
6.2132	-25.1412	60.91
6.1227	-25.3539	60.88
6.0808	-25.6876	60.78
6.0768	-25.9856	60.68
6.0987	-26.0185	60.7
6.1148	-25.9587	60.82
6.2678	-26.0782	60.86
6.3506	-26.1583	60.78
6.4533	-26.0817	60.67
6.4426	-25.962	60.73
6.3898	-25.71	60.86
6.2267	-25.421	60.87
6.026	-25.1194	60.85
5.7782	-25.1242	60.82
5.5646	-25.1994	60.81
5.3894	-25.1666	60.79
5.2337	-24.8903	60.72
4.9652	-24.4482	60.75
4.6872	-24.2854	60.81
4.4638	-24.1838	60.87
4.265	-24.0349	60.87
4.0887	-24.0376	60.86
3.8432	-24.0298	60.9
3.6045	-23.7054	60.88
3.4293	-23.7177	60.78
3.232	-23.8877	60.78
3.1242	-24.1611	60.88
3.1389	-24.5378	60.94
3.2859	-24.6956	60.9
3.4256	-24.3537	60.88
3.5788	-24.0265	60.79
3.7523	-24.1395	60.73
3.9679	-24.5145	60.79
4.2267	-24.8997	60.93
4.4992	-25.1707	60.88
4.7402	-25.327	60.77
4.8727	-25.1177	60.75
5.0312	-24.8222	60.72
5.0594	-24.853	60.82
5.0461	-25.3204	60.95
5.0603	-26.2702	61.01
5.2043	-26.9636	60.86
5.3694	-27.0258	60.69
5.4662	-26.5615	60.69
5.5844	-26.5563	60.75
5.5843	-26.9636	60.85
5.5855	-27.3314	60.94
5.6434	-27.5228	60.9
5.7148	-27.7771	60.77
5.8939	-27.8207	60.68
6.0546	-27.7735	60.72
6.166	-27.9645	60.92
6.2281	-28.2913	61
6.4146	-28.5621	60.92
6.6059	-28.6727	60.77
6.7095	-28.5626	60.72
6.8508	-28.3908	60.85
6.8801	-28.753	60.96
6.8975	-29.1569	60.93
6.8638	-29.4462	60.78
6.8175	-29.4099	60.61
6.6999	-29.2217	60.62
6.6306	-29.1424	60.78
6.5512	-29.1628	60.94
6.4892	-29.3024	60.91
6.4127	-29.1514	60.78
6.2368	-28.9013	60.68
6.1042	-28.6281	60.71
6.0322	-28.599	60.81
6.1116	-28.7696	60.84
6.2365	-28.7061	60.83
6.2981	-28.5454	60.75
6.157	-28.3995	60.79
6.0677	-28.4588	60.89
6.079	-28.8018	60.92
6.1406	-29.1159	60.93
6.1916	-29.2436	60.92
6.1843	-29.4186	60.84
6.1243	-29.6859	60.83
6.1535	-30.2546	60.81
6.1046	-30.7301	60.71
6.0115	-31.0142	60.66
5.9597	-31.1716	60.69
5.8445	-31.265	60.77
5.789	-31.2263	60.79
5.7507	-30.9171	60.79
5.6497	-30.5994	60.8
5.4238	-30.1197	60.85
5.1928	-29.5924	60.88
4.9676	-29.1679	60.89
4.8497	-28.5852	60.94
4.8286	-28.4836	60.85
4.977	-28.3403	60.75
5.0016	-28.0651	60.6
5.0714	-27.8062	60.59
5.0775	-27.7482	60.8
5.1563	-28.0583	60.98
5.2579	-28.3338	60.92
5.3259	-28.4323	60.77
5.4237	-28.3115	60.73
5.4203	-28.1892	60.76
5.4511	-28.1154	60.87
5.4456	-28.3611	60.89
5.4495	-28.8725	60.88
5.4554	-29.0285	60.82
5.515	-28.8707	60.75
5.5622	-28.4655	60.72
5.5399	-28.23	60.77
5.4999	-28.0655	60.87
5.5014	-28.0393	60.86
5.5169	-27.6586	60.85
5.5843	-27.2815	60.82
5.6154	-27.1309	60.83
5.7757	-26.8736	60.83
5.9956	-26.6612	60.81
6.167	-26.466	60.78
6.3364	-26.3031	60.77
6.5351	-26.1228	60.79
6.7719	-26.0093	60.81
7.0262	-25.8588	60.78
7.368	-25.825	60.69
7.6738	-25.7662	60.65
7.8758	-25.5408	60.74
7.9115	-25.8781	60.88
7.9623	-26.367	60.98
8.0225	-26.459	60.9
8.1668	-26.043	60.74
8.1455	-25.9865	60.71
8.1852	-26.2653	60.85
8.3079	-27.0922	60.94
8.3881	-27.6234	60.88
8.3936	-27.7715	60.73
8.4516	-27.4752	60.69
8.497	-27.1743	60.74
8.5613	-26.976	60.8
8.636	-27.2938	60.84
8.7106	-27.9285	60.93
8.784	-28.4258	60.9
8.7718	-28.5776	60.74
8.8678	-28.4317	60.7
8.9746	-28.4016	60.78
9.1187	-28.3686	60.78
9.1447	-28.2509	60.77
9.0762	-28.1501	60.81
9.0146	-28.1379	60.86
8.9702	-28.0019	60.8
8.9451	-27.758	60.66
8.774	-27.596	60.69
8.5284	-27.8315	60.8
8.2947	-28.1158	60.83
8.0716	-28.1765	60.71
7.8952	-28.0514	60.64
7.6473	-27.8956	60.64
7.4449	-27.7682	60.76
7.214	-27.8527	60.93
7.0487	-27.9586	61
6.7875	-28.0659	60.99
6.5554	-28.2706	60.8
6.4075	-28.2295	60.61
6.3046	-27.979	60.63
6.3011	-27.862	60.81
6.3576	-27.9217	60.86
6.4284	-27.8023	60.81
6.5046	-27.6283	60.75
6.5112	-27.6154	60.73
6.5423	-27.6072	60.78
6.6328	-27.331	60.81
6.5681	-26.9192	60.86
6.5321	-26.7387	60.88
6.5021	-26.7487	60.89
6.4282	-26.7398	60.81
6.3044	-26.5499	60.73
6.285	-26.0023	60.74
6.1175	-25.5642	60.82
5.9365	-25.3727	60.85
5.7226	-25.3705	60.72
5.532	-25.2166	60.64
5.4933	-24.9749	60.64
5.5453	-24.9169	60.74
5.5783	-24.9334	60.87
5.6483	-25.053	60.92
5.7632	-25.0599	60.92
5.6701	-24.921	60.94
5.5513	-24.7299	60.89
5.4761	-24.6353	60.85
5.4686	-24.8454	60.81
5.5737	-25.0727	60.76
5.6916	-25.0292	60.69
5.7747	-24.9141	60.68
5.8438	-24.5979	60.84
5.8977	-24.4661	60.91
6.0457	-24.5328	60.84
6.215	-24.3258	60.75
6.277	-24.2123	60.74
6.3017	-24.3929	60.79
6.4087	-24.6178	60.87
6.6177	-24.6038	60.84
6.8599	-24.3856	60.84
7.0108	-24.1427	60.92
7.1373	-24.1275	60.96
7.1526	-24.5351	60.98
7.2317	-25.2289	60.93
7.4055	-25.9546	60.75
7.5084	-26.1366	60.57
7.497	-25.8589	60.55
7.5027	-25.6458	60.72
7.5428	-25.8486	60.87
7.5794	-26.3597	60.92
7.6396	-26.8074	60.88
7.7653	-26.978	60.75
7.8967	-26.7519	60.62
7.9484	-26.395	60.63
7.9421	-26.1834	60.76
7.8206	-26.1667	60.89
7.7535	-26.271	60.87
7.772	-26.1705	60.79
7.9269	-25.6872	60.7
7.975	-25.0729	60.76
7.9215	-24.6865	60.86
7.73	-24.7114	60.91
7.6387	-24.9109	60.83
7.6087	-24.9397	60.68
7.7081	-25.0123	60.65
7.7505	-24.9716	60.73
7.7325	-25.0079	60.84
7.7264	-25.2351	60.83
7.7922	-25.4327	60.87
7.8096	-25.7665	60.87
7.8606	-25.8524	60.86
7.726	-25.8404	60.79
7.632	-25.5817	60.84
7.6428	-25.5175	60.78
7.5546	-25.6626	60.74
7.4243	-25.8054	60.76
7.2966	-26.1743	60.8
7.1677	-26.5413	60.82
7.0755	-26.421	60.8
7.0349	-26.2149	60.69
7.0024	-26.1067	60.71
6.9729	-26.4808	60.8
6.857	-26.9852	60.82
6.7024	-27.1428	60.77
6.5423	-27.2338	60.73
6.3541	-27.3173	60.79
6.3731	-27.4819	60.85
6.3868	-27.7825	60.89
6.4032	-28.1924	60.9
6.4844	-28.3658	60.81
6.6198	-28.2873	60.7
6.6228	-28.2586	60.68
6.6619	-28.3568	60.81
6.8355	-28.4448	60.91
6.9787	-28.6677	60.86
7.1078	-28.8326	60.78
7.1174	-29.2614	60.72
7.1128	-29.5114	60.66
7.0646	-29.3224	60.61
7.029	-28.842	60.75
7.0489	-28.6998	60.96
6.9992	-28.8437	61
7.0358	-28.8684	60.83
7.048	-28.8014	60.66
7.0732	-28.5647	60.62
7.1469	-28.1751	60.68
7.1808	-27.9796	60.8
7.1284	-28.1553	60.99
7.0876	-28.7641	60.98
7.1519	-29.1144	60.8
7.243	-28.9464	60.6
7.2712	-28.5091	60.56
7.2911	-28.2229	60.75
7.335	-28.2882	60.89
7.4495	-28.5831	60.84
7.4727	-28.6761	60.73
7.5131	-28.8531	60.68
7.4443	-28.8874	60.73
7.4791	-28.5971	60.87
7.4783	-28.3387	60.96
7.598	-28.4177	60.96
7.6934	-28.4778	60.87
7.7263	-28.4992	60.68
7.8519	-28.1531	60.6
7.9042	-27.62	60.65
7.9833	-27.3231	60.82
8.0353	-27.4782	60.93
8.0776	-27.5172	60.83
8.2503	-27.2543	60.71
8.4002	-26.9418	60.69
8.4524	-26.3958	60.8
8.5046	-25.9888	60.88
8.5905	-25.9942	60.94
8.5496	-26.0604	60.97
8.5276	-26.3461	60.85
8.4648	-26.3041	60.66
8.452	-25.7239	60.59
8.4431	-25.3183	60.64
8.5362	-25.3937	60.76
8.5761	-25.6256	60.84
8.5866	-25.8785	60.85
8.5608	-25.9649	60.78
8.4455	-25.4858	60.74
8.4515	-24.9774	60.82
8.4224	-25.1082	60.94
8.4014	-25.6354	61.02
8.4104	-26.2052	60.94
8.3399	-26.4674	60.75
8.3197	-26.2288	60.63
8.3031	-25.7092	60.7
8.35	-25.6454	60.77
8.2086	-25.7373	60.9
8.1434	-26.0677	60.97
8.0076	-26.6429	60.98
7.9127	-27.0634	60.88
7.8371	-26.9967	60.7
7.7158	-26.5857	60.7
7.5991	-26.4677	60.86
7.3626	-26.5911	60.95
7.2579	-26.7513	60.9
7.1017	-26.6515	60.86
6.8634	-26.4829	60.82
6.6936	-26.3102	60.78
6.4568	-26.0938	60.72
6.2117	-26.1435	60.66
6.12	-26.3177	60.75
6.125	-26.4627	60.78
6.2032	-26.3819	60.78
6.1064	-26.2124	60.68
6.0795	-26.0007	60.73
6.0612	-26.1328	60.87
6.0564	-26.3926	60.92
5.9491	-26.6872	60.86
5.8779	-26.8351	60.76
5.789	-26.7411	60.77
5.6726	-26.8655	60.83
5.5571	-27.2856	60.93
5.5502	-27.6418	60.89
5.5401	-27.7775	60.7
5.527	-27.5029	60.66
5.4581	-26.9731	60.83
5.4423	-26.932	60.96
5.5397	-27.2154	60.98
5.6349	-27.4961	60.9
5.7519	-27.5241	60.72
5.8869	-27.6012	60.62
6.0761	-27.6202	60.63
6.3528	-27.4395	60.74
6.5932	-27.3761	60.83
6.835	-27.5882	60.95
7.0576	-27.7232	60.99
7.2823	-27.8949	60.91
7.5064	-28.0065	60.77
7.7999	-27.8766	60.73
7.9921	-27.7432	60.74
8.2143	-27.8697	60.78
8.2743	-28.0906	60.82
8.3999	-28.4728	60.82
8.5178	-28.8364	60.73
8.5061	-28.7574	60.67
8.5404	-28.4724	60.73
8.4461	-28.4812	60.84
8.3919	-28.545	60.91
8.3297	-28.6652	60.8
8.2975	-28.6846	60.71
8.3728	-28.5633	60.64
8.4694	-28.414	60.74
8.6375	-28.1104	60.79
8.7903	-27.7602	60.84
8.9416	-27.6328	60.84
9.0987	-27.4883	60.81
9.2427	-27.2859	60.78
9.4063	-27.0434	60.76
9.5468	-26.8091	60.77
9.6252	-26.853	60.72
9.6636	-26.664	60.69
9.6473	-26.458	60.71
9.5692	-26.5268	60.81
9.4037	-26.6317	60.86
9.2335	-26.2879	60.84
9.052	-25.9214	60.8
8.9557	-25.8395	60.81
8.6923	-25.9447	60.92
8.3682	-26.0749	60.89
8.051	-26.1312	60.8
7.7869	-26.0267	60.71
7.5184	-26.1963	60.68
7.476	-26.5896	60.77
7.4023	-26.9167	60.84
7.1592	-27.2382	60.85
6.9881	-27.6224	60.78
6.7999	-27.8676	60.67
6.7012	-27.6101	60.55
6.5871	-27.1744	60.66
6.5621	-26.9334	60.91
6.6379	-27.0623	61.04
6.7038	-27.1894	60.94
6.7686	-26.9825	60.73
6.8985	-26.6036	60.63
7.0162	-26.4872	60.71
7.1188	-26.628	60.86
7.2359	-26.9844	60.89
7.2918	-27.1389	60.84
7.3516	-27.0151	60.72
7.4109	-27.0086	60.68
7.39	-27.0103	60.78
7.4129	-27.1771	60.92
7.4171	-27.6945	60.94
7.4574	-28.0447	60.77
7.5636	-27.8311	60.58
7.6256	-27.6597	60.64
7.6774	-27.9156	60.91
7.8222	-28.4355	61.01
7.9498	-28.6724	60.92
8.101	-28.8942	60.76
8.1821	-28.9943	60.71
8.1743	-29.2486	60.69
8.1355	-29.5331	60.68
8.1555	-29.5963	60.77
8.267	-29.7639	60.81
8.316	-29.9243	60.7
8.3712	-29.791	60.63
8.4167	-29.4584	60.68
8.5023	-29.0142	60.76
8.564	-28.6332	60.83
8.6618	-28.4105	60.89
8.6677	-28.0754	60.84
8.6001	-27.6072	60.81
8.622	-27.4839	60.85
8.6599	-27.4139	60.82
8.6714	-27.3915	60.66
8.6395	-27.3201	60.56
8.5188	-27.1942	60.59
8.2689	-26.9717	60.72
8.1395	-26.7583	60.84
8.1568	-26.6278	61
8.2059	-26.8108	61.01
8.2453	-27.0112	60.88
8.2631	-27.182	60.7
8.2391	-27.1796	60.64
8.1754	-27.0347	60.71
8.1626	-26.8381	60.85
8.1863	-26.8125	60.94
8.2202	-26.9237	60.91
8.212	-26.9466	60.82
8.0901	-26.9794	60.7
8.065	-26.7128	60.69
7.9518	-26.1805	60.75
7.8147	-26.0469	60.84
7.7489	-26.2842	60.88
7.7192	-26.3933	60.8
7.6935	-26.1932	60.7
7.6166	-25.8179	60.68
7.5594	-25.4953	60.73
7.3869	-25.3401	60.81
7.2848	-25.753	60.95
7.2097	-26.155	60.94
7.2361	-26.4606	60.77
7.2556	-26.5259	60.75
7.2647	-26.9088	60.79
7.2155	-27.4835	60.87
7.0339	-28.1305	60.86
6.9395	-28.55	60.84
6.9372	-28.8293	60.8
6.9416	-28.9342	60.76
6.895	-29.0442	60.74
6.7579	-29.0531	60.79
6.6175	-28.9397	60.89
6.5377	-28.9607	60.87
6.5362	-28.9987	60.74
6.5113	-28.8567	60.77
6.537	-28.7747	60.87
6.4561	-28.7835	60.93
6.3801	-28.4403	60.9
6.303	-28.0308	60.8
6.2354	-28.0818	60.7
6.1354	-28.3112	60.68
6.1512	-28.2164	60.68
6.0712	-27.9097	60.72
6.1405	-28.0778	60.81
6.248	-28.1562	60.89
6.3302	-28.3417	60.79
6.4779	-28.1317	60.68
6.4974	-27.7253	60.71
6.5103	-27.3961	60.84
6.4763	-27.3578	60.99
6.4522	-27.6184	60.92
6.5416	-27.76	60.76
6.6804	-27.6485	60.62
6.836	-27.4302	60.63
6.9933	-27.3876	60.76
7.0862	-27.7338	60.86
7.1475	-27.9894	60.87
7.3146	-27.9869	60.78
7.4803	-27.6912	60.71
7.7126	-27.3941	60.78
7.9786	-27.4682	60.89
8.2761	-27.6092	60.89
8.6859	-27.6026	60.7
9.0158	-27.284	60.59
9.2261	-26.9319	60.67
9.4189	-26.8385	60.88
9.5011	-26.8543	61.01
9.5083	-27.0723	61.02
9.4406	-27.3017	60.91
9.2745	-27.6378	60.72
9.2127	-27.8209	60.59
9.0604	-27.593	60.58
8.8344	-27.4676	60.78
8.626	-27.8037	60.95
8.3458	-28.1692	60.93
8.1039	-28.0471	60.74
7.7986	-28.0311	60.65
7.525	-28.3411	60.76
7.4949	-28.4112	60.87
7.5897	-28.2831	60.83
7.5581	-28.0996	60.79
7.5317	-27.8818	60.86
7.5314	-27.6907	60.88
7.5606	-27.7389	60.85
7.6835	-27.7183	60.82
7.7665	-27.5477	60.82
7.7365	-27.344	60.79
7.6462	-27.1719	60.78
7.5398	-27.1615	60.83
7.414	-27.0109	60.88
7.2046	-27.0039	60.84
7.127	-27.2656	60.78
7.064	-27.2764	60.82
7.007	-27.4583	60.79
6.9639	-27.5839	60.77
6.8965	-27.8904	60.79
6.7726	-28.1149	60.87
6.5793	-28.4335	60.88
6.5594	-28.7946	60.82
6.5798	-28.7518	60.78
6.5988	-28.6936	60.72
6.5402	-28.7432	60.77
6.5122	-28.919	60.84
6.5344	-29.3577	60.84
6.5797	-29.5934	60.78
6.5741	-29.5329	60.71
6.5551	-29.508	60.74
6.5347	-29.4814	60.88
6.4883	-29.5048	60.96
6.5604	-29.7772	60.84
6.5464	-29.7515	60.64
6.5881	-29.445	60.55
6.671	-29.4237	60.69
6.703	-29.495	60.95
6.7581	-29.6465	61.05
6.6809	-29.7472	60.87
6.685	-29.6802	60.69
6.7051	-29.5456	60.69
6.7776	-29.7335	60.78
6.8395	-29.9321	60.86
6.8964	-29.8595	60.79
7.0229	-29.5396	60.79
7.1978	-29.137	60.9
7.4001	-28.8544	60.92
7.4175	-28.6008	60.84
7.3056	-28.3407	60.77
7.214	-28.1241	60.77
7.0717	-27.9394	60.78
6.9484	-27.6098	60.73
6.7174	-27.2117	60.72
6.4907	-27.0923	60.78
6.3188	-26.9544	60.84
6.2477	-26.6616	60.8
6.2986	-26.2791	60.74
6.2613	-25.9641	60.8
6.2295	-25.9028	60.94
6.1827	-25.9606	61.03
6.2198	-25.8593	61.03
6.3281	-25.9697	60.91
6.5576	-25.9456	60.81
6.7659	-25.8406	60.78
6.9166	-25.8835	60.83
7.1583	-26.2148	60.86
7.3149	-26.1524	60.82
7.3446	-25.8875	60.74
7.3427	-25.6142	60.78
7.3606	-25.5922	60.9
7.5346	-25.8503	60.9
7.6901	-25.8919	60.78
7.7887	-25.808	60.75
7.8129	-25.7692	60.85
7.854	-25.9047	60.94
7.8342	-26.0977	60.94
7.7532	-26.4703	60.85
7.7099	-26.782	60.78
7.6297	-27.1127	60.78
7.5943	-27.5929	60.78
7.5089	-28.1713	60.85
7.4221	-28.9184	60.91
7.3658	-29.4524	60.78
7.35	-29.3915	60.55
7.4054	-28.9107	60.52
7.3269	-28.777	60.81
7.3072	-28.9799	61.04
7.2189	-29.2035	60.99
7.1777	-29.2684	60.83
7.2359	-29.3489	60.77
7.3764	-29.3176	60.76
7.5161	-29.0849	60.7
7.5652	-29.017	60.67
7.6045	-28.9668	60.77
7.6235	-28.8738	60.85
7.7558	-28.4499	60.83
7.7821	-27.964	60.83
7.8355	-27.9872	60.87
7.9537	-28.2494	60.91
8.0397	-28.268	60.86
8.0773	-28.1021	60.73
8.0936	-27.9395	60.73
8.1206	-28.0125	60.77
8.1845	-28.1845	60.82
8.1688	-28.2224	60.79
8.1388	-28.2612	60.77
7.9903	-28.4674	60.8
7.9119	-28.8022	60.84
7.8678	-28.8538	60.84
7.9519	-28.837	60.79
7.9326	-28.7061	60.81
7.9336	-28.7241	60.8
7.9541	-28.8379	60.81
8.0434	-29.0563	60.76
8.1471	-29.0967	60.7
8.1976	-28.7451	60.66
8.1678	-28.3801	60.71
8.1312	-28.2252	60.88
8.1517	-28.2156	60.91
8.1447	-28.0582	60.84
8.0437	-27.5862	60.69
7.9289	-26.8951	60.72
7.7862	-26.2742	60.88
7.6808	-26.2398	61.02
7.6014	-26.7698	60.95
7.4357	-27.225	60.78
7.2095	-27.4489	60.65
7.0624	-27.5716	60.61
6.8795	-27.6627	60.65
6.7513	-27.9148	60.84
6.639	-28.3352	60.97
6.4433	-28.8141	60.93
6.3071	-29.1363	60.8
6.2705	-29.1556	60.76
6.1703	-29.027	60.84
5.996	-28.7949	60.96
5.8495	-28.8445	60.95
5.7665	-29.2363	60.85
5.6402	-29.626	60.73
5.5463	-30.0528	60.61
5.4987	-30.1118	60.63
5.5079	-29.7793	60.69
5.5411	-29.6746	60.77
5.6592	-29.9229	60.84
5.7276	-30.1714	60.86
5.7353	-30.4265	60.72
5.6563	-30.3498	60.63
5.635	-30.2773	60.72
5.7262	-30.4545	60.85
5.6992	-30.7662	60.93
5.6277	-31.2236	60.92
5.5594	-31.5073	60.87
5.5587	-31.4393	60.75
5.5518	-31.2466	60.64
5.543	-31.4853	60.66
5.5836	-31.6674	60.8
5.7303	-31.8922	60.91
5.793	-32.2061	60.87
5.9211	-32.266	60.75
5.9009	-32.1663	60.66
5.9094	-32.2351	60.7
5.9989	-32.0009	60.82
6.0891	-31.5192	60.85
6.173	-31.1543	60.78
6.2171	-30.9516	60.71
6.2347	-30.6855	60.73
6.2691	-30.3805	60.78
6.3625	-30.1424	60.93
6.3436	-30.0813	60.99
6.3605	-30.3668	60.88
6.2681	-30.5295	60.72
6.3462	-30.3955	60.6
6.4946	-30.1249	60.56
6.6322	-29.9477	60.69
6.7933	-30.1722	60.84
6.7771	-30.5094	60.92
6.773	-30.7484	60.85
6.7794	-30.599	60.8
6.881	-30.1829	60.72
6.9181	-29.7237	60.71
6.9559	-29.6059	60.87
7.0315	-29.8332	60.93
7.1274	-29.8957	60.86
7.2307	-29.5751	60.68
7.2708	-28.9271	60.64
7.2527	-28.5308	60.74
7.2376	-28.5712	60.92
7.2963	-28.6489	60.95
7.3668	-28.4012	60.74
7.4174	-27.7823	60.65
7.4436	-27.2397	60.69
7.3887	-26.9996	60.82
7.3259	-27.1789	60.96
7.3059	-27.5444	61.03
7.279	-27.7771	60.96
7.3042	-27.7006	60.82
7.2371	-27.4717	60.79
7.0818	-27.5492	60.85
6.9345	-28.1173	60.83
6.7453	-28.5617	60.84
6.6476	-28.8474	60.77
6.5227	-28.9762	60.68
6.509	-28.9948	60.72
6.4953	-29.1902	60.82
6.4985	-29.2643	60.93
6.3817	-29.3816	60.84
6.2646	-29.4224	60.75
6.2236	-29.3277	60.74
6.3752	-29.2472	60.75
6.495	-28.892	60.81
6.6164	-28.5703	60.78
6.6797	-28.2481	60.79
6.7843	-28.0297	60.81
6.8835	-27.7808	60.86
7.0908	-27.4824	60.88
7.1726	-27.2311	60.84
7.1662	-27.0973	60.79
7.2493	-27.0299	60.78
7.2709	-27.2356	60.78
7.276	-27.2471	60.81
7.2677	-27.0225	60.8
7.2722	-26.6782	60.78
7.3288	-26.4258	60.82
7.4371	-26.3542	60.84
7.4731	-26.4357	60.85
7.521	-26.5751	60.8
7.5676	-26.8506	60.77
7.5456	-27.0103	60.75
7.6026	-26.9456	60.76
7.6368	-26.8271	60.81
7.6715	-26.8359	60.86
7.7017	-26.8259	60.85
7.7224	-26.7731	60.81
7.7749	-26.5548	60.78
7.8587	-26.344	60.74
7.881	-26.4818	60.73
7.8276	-26.8008	60.77
7.9084	-26.9266	60.81
7.9182	-26.6667	60.79
7.8668	-26.1208	60.76
7.6946	-25.8052	60.84
7.6718	-25.8114	60.89
7.6608	-25.8924	60.88
7.7875	-25.7034	60.79
7.7716	-25.213	60.74
7.6466	-24.9591	60.8
7.4753	-25.1249	60.95
7.3824	-25.394	60.95
7.358	-25.4262	60.85
7.3388	-25.4737	60.68
7.3518	-25.5573	60.61
7.2912	-25.7718	60.61
7.3265	-25.8294	60.72
7.3257	-25.9281	60.86
7.2439	-26.3661	60.97
7.1663	-26.8432	60.95
7.1001	-27.3243	60.8
7.1121	-27.3594	60.73
6.9975	-26.906	60.71
6.8735	-26.4195	60.76
6.6281	-26.4324	60.82
6.4304	-26.5741	60.86
6.3116	-26.7139	60.78
6.2703	-26.8591	60.71
6.2506	-27.0074	60.67
6.2226	-26.8227	60.77
6.1706	-26.7377	60.83
6.1425	-27.0011	60.91
6.1179	-27.5192	60.89
6.0812	-27.9205	60.82
6.0702	-28.0606	60.78
6.0657	-27.9724	60.7
6.1159	-27.8078	60.73
6.1327	-27.8245	60.84
6.098	-28.1222	60.91
6.0675	-28.6178	60.86
5.9605	-28.9978	60.8
5.8846	-29.195	60.74
5.939	-29.0701	60.73
5.9078	-28.7779	60.78
5.8223	-28.8262	60.81
5.7179	-29.0388	60.83
5.7447	-29.0789	60.73
5.7956	-28.7372	60.67
5.8479	-28.1267	60.74
5.8549	-27.8417	60.9
5.9428	-27.8098	60.96
5.9855	-27.6036	60.9
6.0544	-27.3336	60.74
6.1293	-27.2081	60.66
6.2214	-27.05	60.68
6.3726	-26.8476	60.76
6.5345	-26.7772	60.86
6.7392	-26.9646	60.87
6.894	-27.0845	60.82
7.0357	-27.1376	60.68
7.2083	-27.2088	60.65
7.269	-27.2097	60.73
7.5126	-27.1356	60.88
7.5903	-27.4356	60.9
7.7192	-27.7589	60.87
7.7214	-28.0177	60.8
7.7242	-28.0141	60.71
7.7337	-27.6965	60.76
7.8328	-27.2439	60.8
7.9509	-26.9513	60.9
7.9759	-27.0076	60.89
7.9609	-27.2365	60.77
8.0559	-27.3904	60.63
8.1229	-27.3841	60.59
8.2696	-27.2962	60.69
8.3501	-27.2232	60.88
8.3772	-27.6256	60.98
8.5188	-28.074	60.96
8.6391	-28.265	60.81
8.7426	-28.1626	60.75
8.741	-28.0632	60.82
8.6859	-28.089	60.88
8.6558	-28.32	60.76
8.5769	-28.3973	60.6
8.4406	-28.1311	60.59
8.2483	-27.9152	60.8
8.0418	-28.0698	60.93
7.9937	-28.2642	60.92
7.9809	-28.3263	60.87
7.8278	-28.1507	60.78
7.6616	-27.7428	60.71
7.4857	-27.4571	60.72
7.3959	-27.4032	60.81
7.2541	-27.2867	60.82
7.0743	-27.0521	60.8
6.961	-26.8344	60.74
6.8828	-26.4891	60.72
6.7263	-26.1034	60.78
6.5667	-25.9048	60.87
6.4224	-25.6461	60.93
6.2246	-25.6369	60.9
6.1172	-25.5376	60.82
5.8905	-25.4348	60.78
5.7104	-25.32	60.8
5.5231	-25.3736	60.82
5.3932	-25.1882	60.84
5.3308	-25.006	60.83
5.2754	-24.9805	60.9
5.1743	-25.2076	60.93
5.0471	-25.5918	60.95
5.0279	-25.9534	60.81
5.0316	-25.9603	60.72
4.9775	-25.6069	60.66
4.8787	-25.1484	60.73
4.8345	-24.8517	60.9
4.807	-25.0202	60.99
4.8926	-25.1209	60.9
4.9415	-24.9368	60.71
5.0423	-24.6944	60.59
5.269	-24.4987	60.64
5.3618	-24.3295	60.78
5.5116	-24.3682	60.98
5.5942	-24.5457	60.99
5.7412	-24.7075	60.88
5.9214	-24.8139	60.77
6.1229	-24.9562	60.78
6.2146	-25.1549	60.78
6.2713	-25.3242	60.8
6.3311	-25.4752	60.79
6.3789	-25.6128	60.77
6.4775	-25.7112	60.78
6.6201	-25.9375	60.83
6.7469	-26.2546	60.89
6.7858	-26.3494	60.84
6.9076	-26.1624	60.75
6.9997	-25.8877	60.73
7.1585	-25.6435	60.87
7.3105	-25.8935	60.98
7.3546	-26.3315	60.94
7.4291	-26.5476	60.87
7.5551	-26.7383	60.74
7.7181	-26.7224	60.63
7.7747	-26.4974	60.69
7.8949	-26.4227	60.81
8.088	-26.5981	60.91
8.1333	-26.7432	60.88
8.1821	-26.7029	60.77
8.3019	-26.6302	60.68
8.4179	-26.5495	60.7
8.5509	-26.4365	60.78
8.5219	-26.2974	60.86
8.5223	-26.1585	60.85
8.466	-26.0751	60.78
8.3724	-25.9203	60.74
8.2826	-25.5119	60.78
8.2292	-25.0763	60.83
8.2726	-25.0598	60.87
8.2507	-25.1401	60.91
8.2078	-25.1119	60.77
8.195	-24.7433	60.65
8.1047	-24.2191	60.72
8.0609	-23.9601	60.88
8.1206	-23.9219	60.83
8.1329	-23.9074	60.66
8.0722	-23.7478	60.64
7.9489	-23.9476	60.73
7.8595	-24.2758	60.91
7.7271	-24.2287	61.07
7.7344	-24.2114	61.08
7.6207	-24.1729	60.97
7.4704	-24.3071	60.84
7.3965	-24.3496	60.71
7.2663	-24.3362	60.69
7.1308	-24.3565	60.75
6.9837	-24.5584	60.81
6.8357	-25.0511	60.83
6.6896	-25.4912	60.79
6.6539	-26.0509	60.72
6.6794	-26.3145	60.73
6.7032	-26.1242	60.84
6.6251	-25.9554	60.86
6.4854	-25.9885	60.9
6.2661	-26.2155	60.84
6.0192	-26.4663	60.81
5.9654	-26.5694	60.78
6.0258	-26.391	60.71
6.1279	-26.189	60.71
6.2643	-26.2656	60.78
6.3344	-26.3799	60.94
6.3677	-26.4185	60.94
6.4775	-26.2879	60.8
6.6132	-26.0417	60.72
6.6438	-25.9266	60.74
6.6928	-26.0424	60.75
6.6521	-26.004	60.81
6.6456	-25.9181	60.79
6.7483	-26.0459	60.76
6.8396	-26.1369	60.8
6.9172	-26.2824	60.84
6.9875	-26.494	60.92
7.0176	-26.4588	60.94
7.0994	-26.2616	60.87
7.177	-26.6096	60.75
7.2337	-27.2132	60.78
7.26	-27.888	60.82
7.3764	-28.2961	60.79
7.5191	-28.4155	60.75
7.7034	-28.355	60.69
7.7884	-28.1289	60.7
7.7427	-27.823	60.72
7.6762	-27.7959	60.85
7.571	-27.9074	60.97
7.4899	-28.2949	60.91
7.5323	-28.4878	60.71
7.5384	-28.424	60.63
7.5033	-28.2559	60.74
7.4487	-28.2936	60.84
7.3204	-28.111	60.84
7.1191	-27.8441	60.76
6.963	-27.6576	60.78
6.9751	-27.6126	60.82
7.0896	-27.6982	60.79
7.1174	-27.6872	60.77
6.9895	-27.5872	60.77
6.8311	-27.6094	60.78
6.7587	-27.7628	60.77
6.7845	-27.7764	60.83
6.7932	-27.7366	60.9
6.6975	-27.4999	60.97
6.6093	-27.2471	60.97
6.4223	-27.1073	60.84
6.2357	-27.2216	60.7
6.0999	-27.2813	60.7
6.0364	-27.4485	60.76
6.0405	-27.3031	60.8
5.8748	-27.0692	60.71
5.7676	-26.7145	60.74
5.7267	-26.6517	60.82
5.7058	-26.8923	60.83
5.7072	-26.792	60.81
5.7069	-26.4744	60.76
5.6777	-26.3056	60.8
5.6179	-26.0898	60.89
5.5704	-25.8655	60.95
5.6369	-25.7627	60.94
5.7616	-25.7085	60.88
5.8025	-25.5551	60.76
5.7964	-25.1964	60.72
5.7885	-25.0736	60.79
5.6993	-25.3159	60.91
5.6125	-25.737	60.89
5.5725	-26.0386	60.76
5.5978	-26.1449	60.68
5.6917	-26.2672	60.74
5.8014	-26.4469	60.84
5.9063	-26.6375	60.99
5.9503	-26.8025	61.05
5.9708	-26.9037	60.93
6.0124	-27.0366	60.82
6.0723	-27.3082	60.77
6.1365	-27.615	60.76
6.2164	-27.748	60.79
6.2454	-27.8	60.79
6.3287	-28.1523	60.79
6.3912	-28.6062	60.8
6.4889	-29.0702	60.72
6.5723	-29.3699	60.69
6.8093	-29.4203	60.78
6.906	-29.3667	60.83
6.9026	-29.1765	60.89
6.9269	-29.0174	60.89
6.9605	-29.1359	60.82
7.0206	-29.0399	60.76
7.0895	-28.4952	60.79
7.1689	-27.7573	60.82
7.0754	-27.3063	60.9
7.1161	-27.4629	60.91
7.1855	-27.5263	60.78
7.2058	-27.2885	60.68
7.1485	-26.9327	60.66
7.0976	-26.646	60.76
7.0633	-26.4562	60.9
6.9823	-26.3509	60.92
6.8022	-26.0333	60.83
6.7749	-25.4273	60.73
6.7299	-25.0508	60.78
6.823	-25.2283	60.91
6.9062	-25.3198	61.04
6.9272	-25.3673	60.97
6.9071	-25.115	60.82
6.827	-24.686	60.72
6.6779	-24.4542	60.68
6.7415	-24.6683	60.74
6.7519	-24.8503	60.8
6.6836	-24.7153	60.74
6.6219	-24.3347	60.66
6.6233	-23.7913	60.77
6.6499	-23.4482	60.92
6.6974	-23.4146	61.04
6.762	-23.7103	61.02
6.7722	-23.9785	60.88
6.7664	-24.2566	60.72
6.8153	-24.4413	60.7
6.9144	-24.4412	60.77
6.9458	-24.5776	60.82
6.9322	-24.8454	60.84
6.8645	-25.18	60.83
6.848	-25.5434	60.85
6.8038	-26.1088	60.86
6.7914	-26.6079	60.84
6.7208	-26.6682	60.77
6.6746	-26.5734	60.74
6.6187	-26.425	60.79
6.5642	-26.8569	60.89
6.4458	-27.5171	60.98
6.432	-28.0737	60.94
6.4835	-28.1732	60.77
6.5628	-27.9558	60.69
6.4837	-27.8743	60.73
6.3081	-28.068	60.79
6.1829	-28.5981	60.9
6.0544	-29.2585	60.89
6.0112	-29.5853	60.85
5.9277	-29.6251	60.7
5.8402	-29.734	60.75
5.8036	-29.9885	60.92
5.6206	-30.1401	60.9
5.508	-30.0178	60.62
5.5264	-29.6745	60.5
5.547	-29.2796	60.65
5.4268	-29.0973	60.86
5.245	-28.9273	60.91
5.0619	-28.6221	60.82
4.8607	-28.3097	60.71
4.6291	-27.9231	60.59
4.4806	-27.4371	60.66
4.3137	-27.066	60.88
4.2204	-27.0644	61.08
4.1891	-27.3286	61.02
4.3308	-27.4575	60.78
4.5151	-27.3022	60.69
4.7326	-27.2015	60.7
4.9687	-27.3601	60.79
5.1868	-27.833	60.87
5.4026	-28.2865	60.91
5.5237	-28.3132	60.94
5.5289	-28.0914	60.96
5.4944	-28.0582	60.97
5.5242	-28.2665	61.01
5.5711	-28.6691	60.97
5.6339	-29.0345	60.85
5.751	-29.0817	60.67
5.7758	-28.8368	60.58
5.7214	-28.5326	60.61
5.8269	-28.3849	60.71
5.9184	-28.28	60.82
5.9713	-28.0422	60.78
5.9245	-27.7529	60.74
5.6706	-27.7052	60.8
5.5858	-27.6869	60.86
5.5728	-27.6587	60.87
5.6447	-27.8317	60.82
5.6508	-27.881	60.8
5.5884	-27.5924	60.79
5.5506	-27.2525	60.87
5.5037	-27.154	60.92
5.6663	-27.4784	60.92
5.7487	-27.7781	60.8
5.8057	-27.7448	60.73
5.8214	-27.4239	60.81
5.9322	-26.9372	60.95
6.0122	-26.6399	60.96
6.1487	-26.7149	60.92
6.2515	-26.9531	60.93
6.3113	-27.0833	60.8
6.3592	-26.7281	60.69
6.3414	-26.2261	60.72
6.2938	-26.1007	60.89
6.2899	-26.5109	60.94
6.2924	-26.6237	60.77
6.262	-26.2919	60.58
6.2178	-25.8318	60.59
6.2059	-25.6825	60.77
6.2592	-25.7451	60.93
6.3865	-25.9352	60.97
6.5316	-25.8563	60.92
6.5876	-25.406	60.78
6.7047	-25.1469	60.72
6.7473	-25.3635	60.82
6.8413	-25.7379	60.94
6.9536	-26.2813	60.92
6.9956	-26.3997	60.78
6.964	-26.1316	60.72
6.9896	-26.0007	60.81
7.0264	-26.0087	60.88
7.05	-25.9841	60.93
7.1173	-26.2456	60.89
7.0597	-26.4164	60.83
6.9883	-26.3656	60.74
6.8441	-26.2003	60.73
inclinaison X	inclinaison Y
0.3988	0.0332
0.0665	0.0665
0.1329	0.1662
0.2326	0.0997
0.3656	0.0665
0.4653	-0.0332
0.432	0.0997
0.3323	0.0332
0.1329	0.1994
0.1994	0.0997
0.3988	0.0332
0.3323	0.2659
0.2991	0.1329
0.2659	-0.1329
0.0332	0.0665
0.2991	0.1329
0.3988	0.0997
0.2991	-0.0997
0.0665	-0.0332
0.0665	0.0332
0.1662	0.0332
0.1329	0.1662
0.2991	0.0665
0.3656	0
0.2659	0.2659
0.0997	0.1329
0.3323	-0.2659
0.2659	-0.0332
0.1994	0.1329
0.1994	0.1662
0.1994	0.0332
0.1329	-0.1662
0.2991	0.0997
0.3988	0.3323
0.1329	0.0332
0.0332	-0.2326
0.1994	-0.0665
0.2659	-0.0332
0.3323	0.0665
0.2991	0.1329
0.1994	0.0332
0.2659	-0.1662
0.2659	0.0665
0.1994	-0.0665
0.3323	-0.0332
0.3323	0.0997
0.2659	0.0665
0.1329	-0.1329
0.2326	-0.0332
0.2991	-0.0997
0.1994	0.0665
0.0665	0.2991
0.1662	0.0997
0.2326	-0.0665
0.3656	-0.1329
0.1994	-0.0332
0.1662	0.0997
0.1994	0
0.2326	-0.0665
0.2326	0.0332
0.2326	0.1994
0.1662	0.0997
0.1994	0.1662
0.1662	0.1662
0.0665	0.1662
0.1662	0.0997
0.1329	-0.0665
0.3656	-0.0665
0.3323	0
0.1329	-0.0332
0.1994	-0.0332
0.2659	0.1662
0.2991	0.1994
0.2991	0.1994
0.1662	0.0665
0.1329	0.0665
0.1329	0.0332
0.3323	-0.1329
0.2659	0.0997
0.1329	0.2326
0.1994	-0.0332
0.1994	-0.1994
0.3988	0.1329
0.1994	0.0665
0.0665	0
0.1329	-0.0997
0.3656	-0.1329
0.3656	0.1329
0.1994	0.0665
0.0665	0.1329
0.2659	0.1329
0.3323	0.0332
0.0997	-0.1662
0.0997	0.1662
0.2326	0.0997
0.2991	-0.0997
0.2659	-0.0997
0.1329	0
0.0665	0.3323
0.3988	0.1994
0.2991	0.0665
0.1329	0.0332
0.0665	-0.0997
0.1994	-0.0665
0.3323	0.0997
0.2991	0.2659
0.0332	-0.0332
0.1329	-0.0997
0.3323	0
0.2991	0.0997
0.1329	0.2326
0.0332	-0.0332
0.1662	-0.1329
0.2991	-0.0997
0.2659	0.0997
0.1994	0.2326
0.1994	-0.1662
0.1329	-0.1994
0.1329	0.1329
0.2326	0.3656
0.2991	0.1329
0.1994	-0.1329
0.0332	0.0332
0.0665	0.0332
0.1662	0.0997
0.3323	0.0332
0.3323	-0.0665
0.1662	0.0665
0.0997	0.1329
0.2991	-0.2326
0.2326	0
0.1662	0.1994
0.1329	0.0997
0.1994	0.0332
0.2326	-0.0332
0.1994	0
0.1662	0.1994
0.1662	0.1329
0.1994	-0.0997
0.1662	-0.0332
0.2659	0.0997
0.2326	0.0332
0.1994	0.0997
0.1662	0.0332
0.2659	-0.0332
0.2991	0.0332
0.1994	0.0665
0.1662	-0.1662
0.1329	-0.0997
0.2991	0.1329
0.3323	0
0.0997	0
0.0665	-0.1329
0.1662	-0.1662
0.2659	0.1329
0.3656	0.3656
0.2991	0.1994
0.1329	-0.0665
0.0665	-0.0997
0.1994	-0.1329
0.1662	0.2326
0.1994	0.2326
0.1662	0.0332
0.1662	-0.0997
0.1329	-0.1329
0.1662	0.0997
0.1994	0.1662
0.2326	0.0997
0.1662	-0.1329
0.0997	0
0.2326	0.3323
0.3323	0.0997
0.2326	0.0665
0.0997	0.0665
0.1329	0.0665
0.1994	0.1329
0.2991	0.1994
0.0332	-0.0332
0.0665	-0.0997
0.2991	0.1662
0.3656	0.2659
0.1662	-0.0332
0	-0.0665
0.1662	-0.0997
0.1662	0.1994
0.3656	0.2659
0.2326	0.1329
0.0997	0.1329
0.0997	0.0665
0.0665	0.0332
0.2991	0.0997
0.2991	-0.0997
0.0997	-0.0665
0.0332	0.0997
0.0997	-0.1662
0.1329	0.0665
0.2326	0.2991
0.2991	0.2659
0.2659	0.0665
0.0665	0.0665
0.0997	-0.0997
0.2326	0.1329
0.2991	0.3988
0.1662	-0.0665
0.0997	-0.3323
0.0997	0
0.2659	0.1994
0.2991	0.0997
0.1994	0.0332
0.1329	-0.0665
0.1329	-0.0665
0.1662	0.2326
0.2326	0
0.1662	-0.1994
0.0997	0.0665
0.1994	0.1994
0.2326	0.1662
0.2326	0.1329
0.0997	-0.1662
0.0332	-0.0665
0.2659	0.2659
0.3656	0.2326
0.2326	-0.0997
0.0665	-0.0997
0.0997	-0.0997
0.1994	0
0.2659	0.2991
0.3323	0.2326
0.1662	-0.1329
0.0997	-0.2326
0.1329	0.0665
0.1994	0.1994
0.3656	0
0.2326	-0.0665
0.1329	-0.0665
0.1662	-0.0332
0.3323	0.2326
0.2326	-0.0332
0.0332	0
0.0665	0.1329
0.2326	0.0997
0.2326	0.1662
0.1662	0.1662
0.0997	0
0.2659	0.0665
0.1994	0.0665
0.1662	-0.0332
0.1662	-0.1329
0.1662	0.0332
0.1994	0.2326
0.2991	0.1329
0.2326	-0.0665
0.0997	0.0997
0.1662	0.0332
0.2991	-0.0665
0.1662	0
0.0997	0.1994
0.2326	0.1329
0.2659	0.0665
0.1329	0.0332
0.1662	-0.0665
0.1662	0.0997
0.1994	0.1329
0.2991	0.0332
0.1994	0
0.0665	-0.0332
0.1662	-0.1994
0.1662	0.1329
0.2326	0.1994
0.2326	0.2326
0.1662	0.0332
0.0997	0.0332
0.1994	-0.1662
0.2659	0.0665
0.2326	0.0997
0.1994	-0.0997
0.0997	-0.1329
0.0997	0.0665
0.2326	-0.0665
0.2659	0.1329
0.1662	0.3656
0.1662	0.0665
0.0997	0.0997
0.1994	0.0332
0.2326	-0.1662
0.1994	0.0997
0.2659	-0.1329
0.1329	-0.2326
0.0997	-0.0332
0.1994	0.1994
0.3323	0.0997
0.1994	0.1662
0.0997	0.2991
0.2326	0.0332
0.2659	-0.1994
0.0997	-0.1329
0.0997	0
0.1329	0.1994
0.2659	0.2991
0.2659	0.0997
0.1329	-0.0665
0.1329	-0.0665
0.1662	-0.0997
0.2659	0.0332
0.2326	0.0332
