# Supplementary material for: Postural Control Can Be Well Maintained by Healthy, Young Adults in Difficult Visual Task, Even in Sway-Referenced Dynamic Conditions
Source: PLoS One. 2016 Oct 13;11(10):e0164400. doi: 10.1371/journal.pone.0164400 (PMC5063355; doi:10.1371/journal.pone.0164400)
Supplement: S2 File — (ZIP) [file pone.0164400.s002.zip › DATA_FRAMIRAL/S04B_SEARCH_MOBILE_I11.xls]

## Sheet: S04_MTT_201504011003
gravite X	gravite Y	Poids
1.3564	-19.5483	60.72
1.4442	-19.6833	60.84
1.4324	-20.0033	60.86
1.5469	-20.426	60.81
1.6346	-21.0577	60.61
1.8359	-21.5753	60.48
1.8445	-21.5598	60.47
1.84	-21.0654	60.65
1.8134	-20.3437	60.84
1.783	-19.7793	61.05
1.8017	-19.4108	61.17
1.8164	-18.8092	61.15
1.8268	-18.0053	60.89
1.8674	-17.3034	60.73
1.9768	-16.6913	60.72
2.0172	-16.4605	60.71
1.8813	-16.5529	60.72
1.8574	-16.6093	60.7
1.913	-16.793	60.67
1.9546	-16.6662	60.75
1.991	-16.5746	60.76
1.9971	-16.7003	60.72
1.9879	-16.99	60.67
1.9893	-17.1591	60.66
1.8573	-17.1996	60.77
1.7539	-17.2142	60.89
1.64	-17.203	60.97
1.5848	-17.4803	60.93
1.6075	-18.0159	60.93
1.6235	-18.5934	60.89
1.621	-19.1569	60.79
1.7162	-19.2211	60.79
1.8341	-19.1329	60.82
1.9113	-19.5687	60.89
1.9105	-20.2779	60.99
1.9825	-20.9333	60.9
2.1016	-21.4309	60.65
2.2487	-21.8625	60.54
2.4057	-22.0649	60.75
2.4649	-22.2507	60.91
2.5655	-22.4123	60.88
2.6858	-22.2046	60.77
2.8847	-21.5025	60.7
2.9646	-21.0457	60.71
3.0319	-20.9915	60.83
3.2742	-21.1947	61
3.487	-21.3795	60.89
3.5907	-21.1435	60.68
3.6313	-20.558	60.66
3.539	-20.1848	60.78
3.3623	-20.4587	60.92
3.2521	-21.1465	60.95
3.2376	-21.5925	60.81
3.2402	-21.2921	60.61
3.1673	-20.4108	60.59
3.0735	-19.8749	60.75
2.9641	-19.7513	60.93
2.8458	-19.8963	60.99
2.7717	-19.8535	60.92
2.6151	-19.5784	60.73
2.4642	-19.1706	60.66
2.4534	-18.842	60.77
2.4658	-18.6356	60.93
2.5411	-18.6154	60.98
2.4614	-18.6076	60.85
2.4106	-18.4173	60.68
2.365	-17.8583	60.64
2.3476	-17.2454	60.69
2.424	-16.9399	60.88
2.4935	-16.9225	60.98
2.5604	-16.7941	60.95
2.447	-16.5742	60.8
2.3495	-16.5612	60.68
2.341	-16.556	60.69
2.4542	-16.2441	60.71
2.5521	-15.98	60.8
2.4532	-15.8126	60.87
2.3886	-16.0231	60.86
2.3399	-16.228	60.77
2.3003	-16.3059	60.74
2.329	-16.1191	60.73
2.4386	-16.0813	60.85
2.3439	-16.0109	61.02
2.2754	-16.0273	61.09
2.3012	-15.9704	60.87
2.2882	-15.6358	60.68
2.2342	-15.2614	60.65
2.1275	-15.1142	60.71
2.144	-15.1462	60.81
2.2409	-15.0776	60.85
2.236	-14.968	60.86
2.3031	-14.8284	60.82
2.2782	-14.7986	60.82
2.2635	-14.9715	60.8
2.3155	-15.2263	60.86
2.3543	-15.6803	60.86
2.399	-15.9582	60.81
2.331	-16.3445	60.8
2.2531	-16.8055	60.83
2.2303	-17.2311	60.92
2.18	-17.7298	60.89
2.2359	-18.4035	60.8
2.242	-18.9516	60.71
2.2723	-19.4192	60.72
2.3663	-19.8219	60.69
2.4631	-20.1218	60.68
2.5466	-20.1815	60.75
2.6346	-20.5635	60.92
2.6568	-21.3873	61.03
2.7969	-22.2149	60.93
2.8371	-22.5378	60.66
2.8508	-22.3914	60.55
2.8922	-22.3094	60.7
2.8724	-22.1484	60.9
2.8155	-22.1203	60.88
2.7056	-22.0943	60.77
2.5963	-21.7098	60.78
2.3878	-21.1018	60.78
2.2567	-20.2952	60.78
2.1897	-19.5776	60.84
2.2089	-19.4993	60.86
2.1547	-19.6899	60.8
1.9351	-19.738	60.62
1.7786	-19.648	60.59
1.6167	-19.368	60.69
1.5768	-19.1374	60.87
1.5568	-19.0304	60.97
1.5654	-19.155	60.97
1.4706	-19.6964	60.92
1.4365	-20.268	60.9
1.4126	-20.5615	60.77
1.4545	-20.2242	60.71
1.5195	-19.8021	60.69
1.5688	-19.6147	60.8
1.575	-19.8284	60.89
1.5572	-20.1557	60.84
1.5658	-20.5324	60.75
1.725	-20.6917	60.7
1.8462	-20.547	60.76
1.9154	-20.438	60.77
1.8956	-20.2344	60.84
1.9009	-19.9408	60.88
1.85	-19.8178	60.8
1.8966	-19.8609	60.77
1.9006	-19.7942	60.77
1.9089	-19.7341	60.76
2.0301	-19.6137	60.81
2.1099	-19.4182	60.85
2.1765	-19.2496	60.82
2.1516	-19.5092	60.75
2.1546	-19.6782	60.8
2.2322	-19.9058	60.83
2.3156	-20.1697	60.84
2.3679	-20.1147	60.86
2.3796	-20.067	60.87
2.3661	-20.3733	60.83
2.4476	-20.6467	60.87
2.4833	-21.0346	60.85
2.5214	-21.3498	60.85
2.4521	-21.2097	60.83
2.4264	-20.8987	60.82
2.4597	-20.9012	60.81
2.5288	-21.1551	60.77
2.557	-21.5845	60.74
2.5863	-21.8088	60.75
2.66	-21.8965	60.76
2.8185	-22.0828	60.75
2.9685	-22.1326	60.72
3.1022	-21.9353	60.68
3.1859	-21.6377	60.71
3.2476	-21.3911	60.77
3.2429	-21.3321	60.84
3.2307	-21.2857	60.84
3.2691	-21.1446	60.74
3.2745	-20.9031	60.7
3.3872	-20.6254	60.73
3.4241	-20.311	60.78
3.376	-20.1946	60.82
3.3285	-20.1332	60.91
3.2196	-20.0823	60.94
3.1513	-19.9198	60.9
3.1555	-19.701	60.82
3.0505	-19.7197	60.78
2.8524	-19.8526	60.79
2.7946	-19.9209	60.8
2.7226	-19.8723	60.83
2.6363	-19.8337	60.82
2.6151	-19.8841	60.84
2.6013	-19.7695	60.86
2.5651	-19.6186	60.91
2.5575	-19.474	60.89
2.5156	-19.4224	60.81
2.4229	-19.3198	60.67
2.3519	-19.2599	60.68
2.2318	-19.3814	60.8
2.1787	-19.6053	60.81
2.0752	-19.5294	60.81
2.0304	-19.3377	60.78
2.0159	-19.2496	60.82
2.1059	-19.2163	60.83
2.0917	-19.2171	60.88
1.9561	-19.2225	60.87
1.8222	-19.0969	60.8
1.7293	-18.8272	60.72
1.6726	-18.4192	60.76
1.5115	-18.1685	60.86
1.1872	-18.0102	60.95
0.8811	-17.802	61
0.7272	-17.8473	60.89
0.7563	-17.8974	60.67
0.7844	-18.0631	60.54
0.9035	-18.3244	60.63
0.9378	-18.4523	60.78
1.0213	-18.3239	60.89
1.2104	-18.0617	60.87
1.4612	-17.7903	60.84
1.6878	-17.8714	60.85
1.9367	-18.0363	60.93
2.0598	-18.0711	60.94
2.0884	-18.0401	60.84
2.0624	-18.0558	60.77
2.1467	-18.0568	60.73
2.1696	-17.958	60.77
2.1485	-18.0959	60.79
2.1836	-18.3699	60.86
2.2337	-18.5627	60.87
2.2504	-18.6532	60.78
2.3195	-18.648	60.71
2.389	-18.8224	60.74
2.464	-18.8602	60.81
2.5415	-18.8555	60.83
2.6003	-18.9607	60.81
2.6112	-19.1955	60.86
2.5467	-19.5344	60.86
2.6053	-19.7294	60.86
2.6605	-19.6562	60.82
2.7236	-19.6019	60.79
2.7547	-19.7898	60.76
2.6953	-20.0818	60.82
2.6687	-20.4005	60.8
2.7579	-20.508	60.76
2.8317	-20.3127	60.75
2.8036	-20.2235	60.81
2.7152	-20.466	60.86
2.6558	-20.7602	60.84
2.6377	-20.8135	60.71
2.7049	-20.782	60.6
2.7228	-20.6514	60.73
2.6622	-20.7665	60.88
2.6414	-20.8366	60.97
2.6501	-20.8507	60.96
2.5772	-21.0948	60.87
2.4839	-21.3461	60.78
2.4024	-21.502	60.68
2.3198	-21.4982	60.68
2.2304	-21.5933	60.75
2.138	-21.7207	60.8
2.0525	-21.7792	60.78
1.926	-21.7293	60.74
1.9755	-21.5777	60.72
1.9568	-21.2747	60.75
1.8961	-20.9646	60.79
1.8004	-20.7733	60.91
1.7117	-20.5917	60.83
1.6818	-20.3434	60.72
1.7772	-20.0449	60.67
1.8223	-19.5102	60.73
1.7984	-18.7615	60.85
1.7173	-18.0681	60.97
1.5811	-17.696	60.94
1.5459	-18.0155	60.8
1.537	-18.4382	60.74
1.6325	-18.8436	60.77
1.6917	-19.1815	60.89
1.7078	-19.2608	60.91
1.6126	-19.1259	60.91
1.6092	-19.0066	61
1.5999	-19.0729	61.04
1.6572	-19.125	61.05
1.6562	-19.1483	60.96
1.7274	-19.1216	60.81
1.7574	-18.8759	60.63
1.7515	-18.5514	60.53
1.7497	-18.4497	60.57
1.7844	-18.5821	60.77
1.8155	-18.6078	60.93
1.9267	-18.3495	60.9
2.0335	-18.2941	60.8
2.1128	-18.4853	60.7
2.154	-18.6399	60.62
2.2317	-19.013	60.67
2.2878	-19.5147	60.85
2.3118	-20.0105	61
2.3774	-20.5005	60.96
2.5067	-20.3555	60.82
2.5486	-20.1505	60.71
2.5322	-19.962	60.69
2.5358	-19.9767	60.7
2.6084	-20.08	60.58
2.5234	-20.0723	60.62
2.4255	-20.1853	60.78
2.3742	-20.5209	60.94
2.4004	-20.727	61.01
2.3727	-20.749	60.9
2.2954	-20.6365	60.78
2.1092	-20.6808	60.7
1.8828	-20.8224	60.69
1.8395	-20.9525	60.76
1.8993	-21.0577	60.83
1.9483	-20.8594	60.82
1.8833	-20.3251	60.84
1.7444	-20.0145	60.89
1.6966	-20.111	60.86
1.716	-20.1263	60.78
1.8801	-19.9375	60.67
2.0277	-19.9148	60.7
2.1414	-20.2342	60.77
2.2763	-20.6134	60.93
2.2693	-20.9649	60.93
2.3126	-21.1543	60.9
2.4567	-21.1478	60.81
2.4794	-21.1874	60.68
2.4114	-21.1484	60.63
2.4407	-21.26	60.72
2.4426	-21.5663	60.8
2.4118	-21.9404	60.78
2.3559	-22.1929	60.76
2.1635	-22.1817	60.73
2.0774	-21.8655	60.88
1.9475	-21.68	60.92
1.9455	-21.6624	60.87
1.9221	-21.6409	60.72
1.8454	-21.6023	60.67
1.7936	-21.6784	60.74
1.76	-21.9745	60.79
1.7246	-22.1661	60.76
1.7871	-22.1222	60.74
1.8963	-21.9588	60.78
2.0502	-21.965	60.85
2.1613	-22.2016	60.98
2.3013	-22.6113	61.01
2.4526	-22.8718	60.96
2.6107	-22.9446	60.76
2.8417	-22.8156	60.6
3.0133	-22.8698	60.57
3.0353	-22.9199	60.76
3.1048	-23.2355	60.94
3.2358	-23.5044	60.9
3.4117	-23.5909	60.79
3.5907	-23.4591	60.76
3.7203	-23.3372	60.79
3.7719	-23.1699	60.75
3.8266	-23.0303	60.78
3.8693	-23.0756	60.82
3.8992	-23.1832	60.81
3.9463	-23.1243	60.67
3.8437	-23.0246	60.6
3.5259	-22.7842	60.63
3.184	-22.395	60.8
2.9207	-22.1969	60.85
2.7105	-21.8123	60.9
2.4371	-21.3972	60.9
2.179	-21.1414	60.85
1.9492	-21.0362	60.81
1.8871	-21.0656	60.71
1.9959	-20.7852	60.65
2.0564	-20.354	60.64
2.0878	-20.3523	60.68
2.1374	-20.7158	60.82
2.1491	-21.116	60.97
2.195	-21.4849	60.99
2.2868	-21.4237	60.95
2.3237	-21.0596	60.83
2.2554	-20.5427	60.84
2.093	-20.4001	60.96
1.9326	-20.4632	60.97
1.861	-20.4171	60.79
1.7375	-20.4804	60.67
1.6152	-20.4672	60.75
1.4765	-20.323	60.81
1.4004	-19.8737	60.81
1.411	-19.534	60.83
1.4089	-19.7259	60.79
1.477	-19.962	60.75
1.5007	-20.1605	60.68
1.6285	-20.3284	60.7
1.8013	-20.4751	60.74
2.0044	-20.5981	60.83
2.2487	-20.9247	60.93
2.3968	-21.4457	60.97
2.623	-21.8071	60.84
2.8485	-21.8211	60.7
3.0813	-21.7732	60.67
3.369	-21.748	60.76
3.6766	-21.7747	60.85
3.8856	-21.9185	60.82
4.0611	-22.1282	60.8
4.1481	-22.1579	60.68
4.1611	-22.1679	60.68
4.098	-22.1871	60.75
3.9125	-22.026	60.85
3.8125	-21.6111	60.84
3.9112	-21.2169	60.77
4.0872	-20.9301	60.77
4.0575	-20.5419	60.87
3.9599	-20.2184	60.95
3.8455	-20.0564	60.93
3.8375	-19.8968	60.86
3.9076	-19.7355	60.68
4.0057	-19.6317	60.63
4.2268	-19.5636	60.71
4.3755	-19.7636	60.82
4.5067	-20.0625	60.84
4.7415	-20.3801	60.81
4.9193	-20.5337	60.81
4.995	-20.8296	60.81
5.182	-21.0381	60.85
5.3298	-21.342	60.86
5.578	-21.6109	60.82
5.748	-21.8053	60.74
5.8232	-21.8675	60.73
5.7687	-22.1765	60.71
5.839	-22.4129	60.72
5.8634	-22.3948	60.8
5.7751	-22.5093	60.82
5.6831	-22.6398	60.84
5.5849	-22.6346	60.79
5.3699	-22.3608	60.7
5.1156	-22.0742	60.72
4.9514	-21.883	60.79
4.7508	-21.9076	60.82
4.6584	-21.8766	60.79
4.5275	-21.7327	60.72
4.4165	-21.4562	60.75
4.3779	-21.2926	60.82
4.3352	-21.2612	60.89
4.2569	-21.1585	60.93
4.1823	-21.3599	60.84
4.074	-21.6363	60.82
4.1133	-22.0157	60.81
4.0928	-22.3796	60.77
4.1215	-22.6288	60.73
4.0443	-22.6544	60.77
4.0846	-22.7396	60.74
4.0546	-22.9775	60.71
4.0326	-23.1313	60.73
4.0055	-23.4264	60.78
3.8544	-23.7292	60.84
3.7147	-23.6615	60.77
3.6011	-23.1755	60.71
3.4782	-22.7778	60.73
3.3831	-22.6327	60.79
3.2318	-22.5456	60.83
3.137	-22.6176	60.84
2.9982	-22.7338	60.82
2.8311	-22.9012	60.8
2.7056	-22.9348	60.76
2.6141	-22.7299	60.76
2.561	-22.4429	60.81
2.4388	-22.4293	60.86
2.3369	-22.6067	60.86
2.2825	-22.6254	60.78
2.1788	-22.4439	60.68
2.1357	-22.0679	60.69
2.083	-21.7662	60.84
2.028	-21.9514	60.89
1.9923	-22.1999	60.88
1.9782	-21.9039	60.79
1.9739	-21.5391	60.76
2.0217	-21.2966	60.88
2.0522	-21.4208	60.95
2.0678	-21.3356	60.87
2.026	-20.9175	60.73
2.0227	-20.4899	60.67
2.1644	-20.4005	60.73
2.3092	-20.6751	60.84
2.3049	-21.0788	60.88
2.3494	-21.302	60.83
2.3903	-21.4162	60.76
2.4417	-21.5206	60.72
2.5053	-21.8733	60.81
2.4585	-22.441	60.88
2.3882	-22.828	60.92
2.4463	-22.9608	60.84
2.5761	-22.8243	60.78
2.7522	-22.5696	60.71
2.9421	-22.3629	60.69
3.0094	-22.2582	60.74
3.0913	-22.2333	60.82
3.1732	-22.1217	60.82
3.2925	-21.9695	60.75
3.447	-21.7797	60.71
3.5519	-21.6942	60.74
3.6184	-21.4544	60.84
3.6749	-21.2018	60.91
3.6293	-21.1034	60.97
3.646	-21.3093	60.85
3.6651	-21.4125	60.76
3.7245	-21.5771	60.68
3.8055	-21.4252	60.76
3.8897	-21.0393	60.88
3.7953	-20.8892	60.93
3.6681	-21.1108	60.88
3.6058	-21.4228	60.78
3.6277	-21.5235	60.71
3.6265	-21.703	60.67
3.539	-21.8776	60.76
3.4001	-21.997	60.81
3.4351	-22.1792	60.79
3.499	-22.3185	60.77
3.4626	-22.6421	60.84
3.4789	-23.096	60.87
3.5542	-23.4465	60.81
3.6647	-23.393	60.7
3.6133	-23.0476	60.64
3.5461	-22.6607	60.7
3.5052	-22.5377	60.75
3.5941	-22.6738	60.78
3.7178	-22.4046	60.77
3.815	-21.7895	60.76
3.7981	-21.285	60.79
3.85	-21.2063	60.87
3.9403	-21.2395	60.82
4.0816	-21.1617	60.75
4.0696	-20.8773	60.73
3.993	-20.5148	60.79
3.9886	-20.6343	60.92
4.0393	-21.1667	60.93
4.0165	-21.8196	60.83
4.057	-22.4763	60.65
4.1625	-22.574	60.51
4.2407	-22.2292	60.61
4.3611	-22.0527	60.81
4.4901	-22.1011	61
4.6271	-22.1261	60.98
4.6809	-21.9164	60.87
4.8104	-21.7358	60.7
4.8851	-21.5429	60.68
4.9405	-21.6257	60.71
5.097	-21.6492	60.81
5.2553	-21.649	60.79
5.3728	-21.679	60.73
5.4698	-21.7496	60.75
5.4734	-22.1076	60.86
5.5307	-22.4298	60.83
5.6052	-22.5641	60.75
5.6362	-22.6268	60.73
5.6159	-22.7495	60.73
5.4137	-22.7851	60.74
5.2597	-22.6468	60.74
5.1613	-22.552	60.78
5.1898	-22.4443	60.78
5.1396	-22.2724	60.78
5.0424	-22.0804	60.75
5.0164	-21.9199	60.8
4.9738	-21.8713	60.91
4.8818	-21.9764	60.88
4.8379	-22.0259	60.77
4.7682	-21.9265	60.72
4.6525	-21.9338	60.77
4.5735	-22.0857	60.83
4.4452	-22.1113	60.79
4.3768	-21.8108	60.75
4.3111	-21.4712	60.78
4.3095	-21.3659	60.85
4.2496	-21.6079	60.89
4.1953	-21.7905	60.91
4.118	-22.0398	60.86
3.9456	-22.0595	60.74
3.6515	-21.8725	60.68
3.3556	-21.747	60.71
3.1555	-21.7103	60.81
2.9632	-21.7511	60.86
2.8975	-21.865	60.79
2.9253	-21.8403	60.74
3.016	-21.7131	60.73
3.0951	-21.3616	60.76
3.1124	-20.8327	60.79
3.1252	-20.8414	60.85
3.1108	-20.9321	60.89
3.0953	-20.9008	60.87
3.0543	-20.55	60.77
2.9634	-20.0967	60.74
2.8978	-19.9439	60.8
2.8291	-20.3058	60.88
2.7482	-20.594	60.87
2.6303	-20.7523	60.77
2.5652	-20.7619	60.75
2.5499	-20.6588	60.8
2.5342	-20.3311	60.93
2.5438	-19.9074	60.95
2.4959	-19.8262	60.91
2.4788	-20.1549	60.78
2.6008	-20.3425	60.67
2.7511	-20.0899	60.62
2.8159	-19.6409	60.76
2.879	-19.696	60.9
2.9645	-20.1873	60.88
3.0196	-20.4986	60.87
2.9816	-20.9568	60.85
3.0435	-21.3686	60.87
2.9578	-21.3654	60.86
3.0393	-21.2468	60.79
3.1124	-21.3813	60.75
3.2314	-21.67	60.78
3.3066	-21.9814	60.79
3.3404	-22.3727	60.8
3.4353	-22.6687	60.82
3.6448	-22.7317	60.83
3.754	-22.5579	60.85
3.709	-22.5262	60.84
3.7256	-22.6981	60.85
3.7749	-22.8359	60.8
3.8989	-23.0929	60.76
4.0646	-23.2361	60.75
4.1108	-23.3501	60.75
4.1655	-23.4692	60.85
4.2672	-23.5532	60.93
4.3963	-23.7669	60.86
4.5227	-23.8628	60.73
4.5906	-23.901	60.71
4.7035	-24.0576	60.8
4.7664	-24.0007	60.88
4.9161	-23.9272	60.86
4.9635	-23.9866	60.75
5.0339	-24.0063	60.75
4.9664	-24.1131	60.77
5.0234	-24.1286	60.78
5.1846	-23.9418	60.81
5.198	-23.7514	60.88
5.2854	-23.807	60.96
5.331	-24.0921	60.92
5.3338	-24.2357	60.81
5.3259	-24.1879	60.68
5.3257	-23.8527	60.66
5.3358	-23.5157	60.81
5.3382	-23.6103	60.87
5.3411	-23.8635	60.85
5.3506	-23.7235	60.79
5.3466	-23.2738	60.72
5.3996	-22.9328	60.76
5.4566	-22.7865	60.8
5.4329	-22.6705	60.92
5.3475	-22.5696	60.99
5.3381	-22.5933	60.87
5.2877	-22.6051	60.66
5.3246	-22.5565	60.66
5.3037	-22.5233	60.8
5.3065	-22.3299	60.89
5.3048	-22.1076	60.86
5.2272	-22.0072	60.84
5.1967	-22.1592	60.82
5.1943	-22.1475	60.8
5.1899	-21.8716	60.75
5.0389	-21.4712	60.81
4.8922	-21.3451	60.92
4.8314	-21.4081	60.87
4.8252	-21.419	60.75
4.8437	-21.3756	60.72
4.8285	-21.308	60.8
4.8169	-21.0615	60.92
4.723	-20.9488	60.96
4.7146	-20.9935	60.91
4.6524	-21.09	60.83
4.601	-21.5647	60.72
4.5516	-21.8501	60.68
4.4774	-21.9942	60.74
4.3688	-21.9844	60.86
4.2826	-22.1569	60.87
4.2568	-22.438	60.79
4.3034	-22.9727	60.69
4.3531	-23.821	60.68
4.4201	-24.7228	60.72
4.4262	-25.2957	60.72
4.4939	-25.6534	60.77
4.5318	-25.6238	60.86
4.3727	-25.3169	61.04
4.2283	-25.0876	61.03
4.2762	-25.1628	60.95
4.4609	-25.3612	60.91
4.7125	-25.6863	60.92
4.832	-25.8472	60.83
4.9157	-25.7492	60.71
4.8937	-25.7408	60.64
4.8592	-25.7378	60.65
4.9188	-25.374	60.76
5.0198	-24.9292	60.81
5.0774	-24.7578	60.85
5.0931	-24.8708	60.81
4.983	-24.8863	60.76
4.8715	-24.49	60.69
4.7678	-23.8857	60.67
4.7975	-23.447	60.78
4.8553	-23.3729	60.92
4.8601	-23.5994	60.97
4.9486	-23.6584	60.86
4.9407	-23.3893	60.7
4.8973	-22.8874	60.65
4.8795	-22.637	60.7
4.7769	-22.8062	60.8
4.6361	-23.2382	60.83
4.5052	-23.4875	60.78
4.3755	-23.5545	60.65
4.2452	-23.4423	60.62
4.1643	-23.2512	60.75
4.0099	-23.1179	60.93
3.851	-23.4159	60.93
3.6405	-23.6339	60.89
3.5149	-23.7251	60.73
3.5743	-23.7127	60.71
3.7826	-23.3655	60.78
4.0368	-23.1727	60.9
4.2021	-23.0477	60.94
4.2807	-23.1622	60.84
4.4279	-23.1509	60.8
4.5789	-22.8375	60.8
4.7543	-22.3778	60.85
4.9685	-21.8559	60.92
5.1693	-21.7155	60.88
5.3466	-21.4938	60.69
5.5905	-20.9784	60.59
5.7632	-20.6526	60.62
6.1168	-20.7447	60.84
6.3163	-20.9141	61.02
6.4624	-20.8557	60.99
6.4319	-20.7137	60.89
6.358	-20.6497	60.81
6.2635	-20.6363	60.77
6.1869	-20.706	60.8
6.1043	-20.9813	60.81
6.0784	-21.4692	60.72
6.0353	-21.8324	60.68
5.9962	-21.9033	60.7
5.8952	-22.1218	60.76
5.8841	-22.591	60.89
6.0266	-22.7816	60.95
6.1301	-22.6715	60.82
6.1218	-22.4583	60.7
6.0343	-22.612	60.64
6.0312	-22.8351	60.75
6.0685	-23.2083	60.84
6.1473	-23.4529	60.85
6.3084	-23.3836	60.77
6.4548	-23.0439	60.7
6.5916	-22.7033	60.76
6.6847	-22.5827	60.8
6.7911	-22.5469	60.74
6.9729	-22.2045	60.62
7.0641	-21.6481	60.57
7.2291	-21.0039	60.62
7.1988	-20.4812	60.81
7.0642	-20.4521	60.93
6.8217	-20.5285	60.93
6.7034	-20.4099	60.81
6.4892	-20.182	60.7
6.3127	-20.0616	60.72
6.1919	-20.1507	60.85
6.1504	-20.4229	61.05
6.2109	-21.0104	61.08
6.2176	-21.4465	60.92
6.2167	-21.5815	60.67
6.2855	-21.6159	60.57
6.427	-21.8302	60.65
6.576	-22.311	60.84
6.6484	-22.7401	60.94
6.7051	-22.8214	60.81
6.7154	-22.7158	60.58
6.6663	-22.4527	60.53
6.6034	-22.1764	60.71
6.528	-21.9904	60.93
6.503	-22.0045	61
6.5472	-22.0834	60.9
6.5954	-22.0467	60.73
6.627	-21.9024	60.74
6.6913	-21.8684	60.76
6.7914	-21.6805	60.88
6.8925	-21.7834	60.86
6.9152	-21.8942	60.78
6.9521	-22.2382	60.73
7.0221	-22.3923	60.77
7.0842	-22.397	60.77
7.1388	-22.2858	60.75
7.105	-22.2274	60.79
7.063	-22.261	60.83
7.0086	-22.2803	60.84
6.8782	-22.3465	60.83
6.865	-22.3611	60.87
6.9198	-22.3356	60.86
6.9613	-22.1197	60.85
6.8821	-21.9187	60.82
6.7726	-21.6498	60.83
6.6151	-21.6361	60.8
6.5336	-21.684	60.76
6.5193	-21.5593	60.7
6.4629	-21.2014	60.67
6.4402	-20.9167	60.75
6.4598	-20.7083	60.86
6.4938	-20.4024	60.84
6.5138	-19.9522	60.76
6.5251	-19.4883	60.79
6.3623	-19.2381	60.87
6.1073	-19.064	60.9
5.7482	-18.7793	60.9
5.404	-18.3543	60.91
5.2236	-18.1546	60.85
5.2708	-18.3622	60.66
5.372	-18.5605	60.56
5.5119	-18.8528	60.63
5.6007	-19.2203	60.75
5.6142	-19.1567	60.86
5.6853	-18.8529	60.92
5.799	-18.9382	60.89
5.8945	-19.0699	60.89
6.0411	-19.2444	60.83
6.1286	-19.186	60.75
6.1948	-18.8178	60.73
6.3073	-18.3826	60.78
6.2788	-18.1737	60.85
6.3917	-18.1087	60.83
6.4846	-18.0116	60.8
6.6361	-17.962	60.81
6.8155	-18.0901	60.8
6.8736	-18.2414	60.77
6.8786	-18.2657	60.76
6.9243	-18.3653	60.83
7.0342	-18.6295	60.98
7.1915	-19.038	60.99
7.3538	-19.4671	60.89
7.5475	-19.6958	60.77
7.6718	-19.7628	60.73
7.7168	-19.8855	60.77
7.8119	-20.2305	60.87
7.9849	-20.6843	60.94
7.9961	-21.092	60.82
8.0773	-21.0167	60.67
8.1344	-20.4697	60.64
8.1182	-19.9852	60.74
8.0253	-20.0164	60.87
7.9195	-20.2989	60.87
7.773	-20.4164	60.77
7.6793	-20.2257	60.63
7.6716	-19.9653	60.65
7.6931	-19.8892	60.8
7.7351	-20.1266	60.86
7.7972	-20.2614	60.8
7.8646	-20.097	60.66
7.9378	-19.6894	60.63
8.0964	-19.3888	60.7
8.2602	-19.3945	60.85
8.3066	-19.4637	60.99
8.2413	-19.3819	61.01
8.1872	-19.1233	60.84
8.1633	-18.8381	60.71
8.1156	-18.5121	60.68
8.0468	-18.4297	60.76
7.9592	-18.4221	60.8
7.8297	-18.3267	60.78
7.7959	-18.2809	60.69
7.8051	-17.9891	60.61
7.7451	-17.5412	60.68
7.642	-17.2901	60.85
7.5575	-17.4171	61
7.4194	-17.5528	60.89
7.2101	-17.178	60.68
6.8765	-16.6504	60.62
6.5631	-16.5095	60.68
6.367	-16.8886	60.82
6.2343	-17.193	60.88
6.1427	-17.203	60.81
6.1095	-16.8701	60.8
6.0373	-16.6683	60.93
5.8988	-16.9297	61
5.8368	-17.4499	60.95
5.8774	-17.6029	60.8
5.917	-17.3651	60.65
5.8667	-17.3075	60.61
5.8577	-17.5868	60.75
5.9815	-18.0781	60.89
6.1435	-18.613	60.89
6.2576	-18.7837	60.84
6.2955	-18.4725	60.78
6.2635	-18.1358	60.8
6.2578	-18.3719	60.89
6.2268	-19.0279	60.98
6.2493	-19.4422	60.9
6.3211	-19.479	60.7
6.3786	-19.135	60.58
6.4074	-18.976	60.65
6.4686	-19.2367	60.88
6.4869	-19.6906	60.95
6.6008	-19.9497	60.83
6.7595	-19.9446	60.6
6.8786	-19.7841	60.6
6.8858	-19.8305	60.72
6.9287	-19.9994	60.91
6.9378	-20.1567	60.98
7.0368	-20.4149	60.89
7.0901	-20.5611	60.76
7.045	-20.4873	60.69
7.0426	-20.577	60.74
7.134	-20.7498	60.88
7.2652	-20.9111	60.89
7.283	-20.9949	60.78
7.2162	-20.9921	60.72
7.1496	-20.9608	60.76
7.0968	-20.9184	60.85
7.1188	-21.033	60.87
7.1396	-21.1737	60.88
7.1697	-21.3319	60.81
7.1543	-21.2724	60.66
7.1255	-21.0509	60.59
7.1651	-20.8029	60.73
7.2414	-20.789	60.94
7.4019	-20.7177	61
7.5694	-20.456	60.78
7.5707	-19.9718	60.66
7.5383	-19.6243	60.71
7.4996	-19.6587	60.85
7.49	-19.6528	60.8
7.4952	-19.3069	60.75
7.4798	-18.831	60.69
7.4136	-18.4822	60.74
7.4992	-18.3661	60.81
7.5719	-18.323	60.89
7.624	-18.2703	60.86
7.6569	-18.3124	60.83
7.6093	-18.2355	60.88
7.5035	-18.1917	60.9
7.4705	-18.2926	60.87
7.5901	-18.1882	60.84
7.6654	-18.0426	60.76
7.6216	-17.9828	60.75
7.605	-17.7925	60.77
7.5584	-17.5961	60.81
7.5711	-17.3543	60.86
7.5505	-17.2523	60.92
7.5095	-17.4972	60.8
7.4364	-17.3908	60.73
7.2299	-17.086	60.72
7.071	-16.7657	60.82
7.0406	-16.7262	60.9
7.0159	-16.7556	60.9
6.9558	-16.7367	60.89
6.8061	-16.6879	60.83
6.6769	-16.5377	60.8
6.6708	-16.3652	60.78
6.6367	-16.3828	60.75
6.5502	-16.6618	60.72
6.464	-16.9048	60.69
6.4001	-17.0378	60.75
6.375	-17.0762	60.83
6.3434	-17.0706	60.89
6.3615	-17.1337	60.88
6.429	-17.3062	60.83
6.5242	-17.5208	60.8
6.5178	-17.7346	60.76
6.4641	-17.8809	60.73
6.4505	-18.0448	60.78
6.4783	-18.0865	60.79
6.4953	-18.0628	60.82
6.4104	-18.163	60.85
6.3203	-18.3813	60.85
6.3257	-18.5354	60.81
6.4572	-18.6968	60.74
6.491	-18.8061	60.74
6.3839	-18.939	60.82
6.2742	-19.1191	60.88
6.2925	-19.3012	60.84
6.3222	-19.4624	60.8
6.4229	-19.6191	60.75
6.4557	-19.6815	60.79
6.4781	-19.8115	60.82
6.5282	-19.9721	60.78
6.693	-20.0833	60.79
6.7752	-20.2087	60.79
6.7592	-20.3753	60.86
6.7585	-20.4658	60.84
6.7563	-20.3421	60.78
6.6802	-20.1007	60.76
6.5133	-20.0352	60.81
6.3249	-20.1038	60.8
6.1652	-19.9495	60.7
6.047	-19.3775	60.67
5.9567	-19.0523	60.73
5.8034	-19.194	60.86
5.774	-19.4805	60.84
5.6739	-19.4328	60.72
5.6135	-19.2175	60.66
5.5655	-19.0676	60.72
5.5122	-19.0196	60.84
5.3641	-19.1644	60.89
5.3583	-19.2361	60.91
5.4102	-19.4376	60.85
5.5368	-19.4495	60.78
5.5479	-19.4639	60.71
5.5468	-19.4624	60.76
5.5005	-19.5125	60.81
5.4599	-19.4996	60.8
5.3317	-19.2089	60.75
5.2451	-18.7813	60.73
5.1741	-18.511	60.78
5.2607	-18.5502	60.82
5.3912	-18.6242	60.84
5.4545	-18.6282	60.74
5.4901	-18.4126	60.66
5.4931	-18.253	60.71
5.5303	-18.3534	60.84
5.6527	-18.5328	60.94
5.7803	-18.464	60.94
5.8762	-18.377	60.84
5.9954	-18.5394	60.81
6.1321	-18.8078	60.74
6.1555	-19.0707	60.68
6.1259	-19.2899	60.7
6.1458	-19.4676	60.79
6.2648	-19.6542	60.84
6.4462	-19.9764	60.81
6.5798	-20.1516	60.77
6.6657	-20.0988	60.74
6.7173	-19.8389	60.71
6.7847	-19.6064	60.69
6.9217	-19.5838	60.72
6.9128	-19.7344	60.8
6.8878	-19.9701	60.88
6.9369	-20.0428	60.85
6.9925	-20.2693	60.81
6.9961	-20.3267	60.74
6.9863	-20.1815	60.68
7.0488	-19.977	60.71
7.0681	-20.0601	60.82
7.0429	-20.2735	60.93
6.9478	-20.3744	60.87
6.8784	-20.2831	60.76
6.8446	-20.0965	60.76
6.8285	-20.1418	60.83
6.6977	-20.3386	60.93
6.5343	-20.5909	60.93
6.5137	-20.6665	60.82
6.5077	-20.6964	60.73
6.4727	-20.3911	60.78
6.3233	-20.1906	60.85
6.1663	-20.0916	60.89
6.0797	-20.054	60.89
6.0793	-19.9959	60.81
6.0385	-19.7671	60.72
5.9211	-19.3786	60.69
5.7623	-19.1632	60.78
5.6324	-19.2475	60.93
5.6933	-19.4013	60.9
5.6756	-19.2707	60.74
5.5197	-18.8921	60.63
5.3855	-18.6276	60.73
5.1714	-18.7983	60.86
5.1232	-19.0971	60.91
5.0747	-19.3402	60.82
5.0657	-19.3075	60.78
5.0298	-19.2902	60.81
4.9928	-19.3901	60.86
4.9876	-19.6838	60.89
5.0141	-19.8327	60.83
5.027	-19.5953	60.76
5.0012	-19.2753	60.76
4.9019	-19.3146	60.81
4.8282	-19.5767	60.92
4.9934	-19.8108	60.87
5.0973	-19.8323	60.82
5.1467	-19.6486	60.81
5.1352	-19.5291	60.93
5.2279	-19.8589	60.88
5.457	-20.1826	60.78
5.6822	-20.1699	60.75
5.8719	-20.088	60.79
5.9829	-20.0213	60.91
6.0665	-20.2033	60.98
6.2344	-20.5107	60.88
6.3454	-20.6482	60.71
6.3902	-20.5782	60.64
6.4352	-20.5756	60.71
6.5038	-20.6756	60.87
6.6316	-20.8349	60.88
6.7446	-20.7387	60.76
6.8871	-20.4356	60.62
6.9209	-20.0943	60.68
6.8974	-19.9809	60.87
6.9018	-20.1887	61.01
6.9883	-20.524	60.95
7.1014	-20.5618	60.73
7.1673	-20.3462	60.63
7.1894	-20.2411	60.75
7.1678	-20.4952	60.93
7.1698	-20.828	60.92
7.2477	-20.845	60.79
7.1455	-20.4917	60.71
7.0123	-20.2192	60.78
6.8263	-20.4231	60.92
6.5855	-20.7238	60.99
6.2832	-20.7347	60.97
6.0063	-20.6891	60.79
5.8907	-20.7381	60.67
5.8113	-21.0023	60.65
5.8573	-21.3017	60.74
5.9152	-21.5026	60.79
6.0386	-21.4178	60.79
6.0456	-21.1619	60.75
6.0253	-20.9878	60.86
6.1052	-21.1699	60.92
6.0984	-21.3581	60.92
6.0152	-21.3204	60.81
5.8435	-21.3291	60.71
5.6432	-21.2433	60.73
5.4055	-21.1085	60.75
5.2096	-21.1074	60.77
5.1498	-21.1955	60.75
5.0866	-21.1824	60.81
5.0099	-21.1724	60.84
4.8038	-21.1561	60.84
4.7329	-20.9473	60.84
4.7184	-20.8887	60.82
4.6506	-20.9051	60.89
4.5917	-21.1964	60.92
4.5159	-21.3433	60.84
4.5611	-21.322	60.74
4.6453	-21.276	60.77
4.733	-21.3302	60.81
4.7869	-21.4237	60.81
4.8002	-21.4749	60.8
4.8726	-21.6224	60.83
4.8982	-21.6833	60.87
4.9393	-21.6074	60.82
4.8725	-21.3764	60.82
4.8641	-21.3646	60.82
4.938	-21.4788	60.78
5.0718	-21.4277	60.76
5.162	-21.2871	60.72
5.1999	-21.1206	60.79
5.2743	-21.0189	60.87
5.3082	-20.8691	60.94
5.2772	-20.6774	60.91
5.2306	-20.547	60.83
5.2076	-20.6554	60.73
5.2217	-20.783	60.72
5.239	-20.9037	60.76
5.2639	-20.9449	60.8
5.2629	-20.8093	60.81
5.2888	-20.7842	60.84
5.3464	-20.8436	60.88
5.3697	-20.8866	60.9
5.3826	-20.862	60.81
5.445	-20.6566	60.71
5.4488	-20.486	60.71
5.456	-20.2935	60.79
5.5076	-20.3031	60.86
5.5134	-20.365	60.88
5.5271	-20.3536	60.83
5.5696	-20.2461	60.77
5.5472	-20.1631	60.78
5.57	-20.3312	60.85
5.5877	-20.5017	60.89
5.6058	-20.441	60.87
5.5955	-20.2774	60.8
5.5188	-20.1312	60.78
5.573	-20.0284	60.81
5.5652	-20.1437	60.81
5.599	-20.1282	60.8
5.503	-19.9877	60.81
5.4735	-19.7315	60.8
5.376	-19.2459	60.85
5.3406	-18.6721	60.94
5.3074	-18.3058	60.97
5.3664	-18.4809	60.92
5.4663	-18.5661	60.79
5.5604	-18.5804	60.63
5.5351	-18.6047	60.63
5.406	-18.7088	60.82
5.2952	-18.6823	60.94
5.3074	-18.6948	60.9
5.3217	-18.5739	60.83
5.3062	-18.4791	60.77
5.2208	-18.4472	60.72
5.2417	-18.4944	60.76
5.2796	-18.297	60.87
5.254	-18.0949	61.01
5.2235	-18.1549	60.94
5.1853	-18.3254	60.83
5.3739	-18.3375	60.75
5.4566	-18.2426	60.74
5.3984	-18.1831	60.83
5.383	-18.3088	60.91
5.3816	-18.541	60.89
5.3901	-18.6039	60.81
5.4626	-18.7037	60.79
5.5091	-18.8386	60.82
5.4379	-18.9102	60.88
5.3594	-19.0872	60.93
5.3445	-19.3365	60.88
5.3409	-19.4491	60.8
5.3206	-19.4376	60.75
5.3311	-19.7566	60.83
5.3205	-19.9674	60.95
5.3995	-20.0721	61.03
5.4357	-20.0895	60.95
5.3924	-20.053	60.84
5.303	-20.1548	60.79
5.179	-20.4096	60.72
5.214	-20.5385	60.75
5.1432	-20.4659	60.75
4.9759	-20.1076	60.76
4.831	-19.844	60.75
4.7398	-19.8119	60.8
4.8327	-19.8825	60.88
4.8292	-19.7711	60.91
4.8093	-19.5788	60.9
4.7546	-19.3214	60.95
4.7033	-19.226	60.96
4.6561	-19.4717	60.95
4.7683	-19.7148	60.9
4.9084	-19.6867	60.76
5.0157	-19.2186	60.64
5.0825	-18.6189	60.7
5.2115	-18.1111	60.85
5.3049	-18.0231	60.86
5.3248	-18.0287	60.86
5.2431	-17.8917	60.81
5.1647	-17.6994	60.8
5.13	-17.5492	60.86
5.2194	-17.638	60.87
5.2503	-17.9438	60.82
5.2651	-18.2436	60.76
5.3515	-18.2862	60.81
5.4838	-18.1839	60.84
5.5996	-17.8571	60.91
5.783	-17.4782	60.95
5.866	-17.2123	60.97
5.9498	-17.0458	60.84
5.9517	-16.834	60.65
5.9583	-16.6237	60.7
6.1037	-16.6879	60.77
6.2896	-16.7574	60.81
6.4459	-16.7325	60.74
6.4978	-16.5271	60.78
6.5619	-16.5122	60.87
6.591	-16.773	60.91
6.614	-16.9998	60.9
6.6731	-17.2675	60.86
6.6664	-17.4577	60.82
6.6509	-17.5484	60.81
6.6899	-17.8128	60.84
6.7422	-18.2941	60.9
6.7904	-18.7642	60.82
6.7413	-18.9509	60.72
6.6109	-18.9628	60.78
6.4605	-19.0496	60.91
6.4267	-19.1243	60.96
6.3777	-19.2246	60.85
6.3789	-19.2978	60.76
6.3112	-19.3082	60.7
6.2402	-19.42	60.72
6.1597	-19.5863	60.78
6.14	-19.705	60.85
6.1429	-19.7368	60.94
6.0765	-19.9268	60.91
5.9639	-20.0692	60.82
5.8759	-20.0781	60.75
5.7611	-20.1204	60.83
5.7805	-20.3097	60.89
5.7467	-20.5384	60.9
5.6234	-20.6653	60.87
5.4895	-20.6851	60.8
5.3539	-20.5013	60.75
5.2993	-20.3578	60.75
5.2693	-20.4611	60.81
5.2648	-20.7207	60.87
5.2118	-20.8546	60.87
5.1429	-20.84	60.81
5.068	-20.7156	60.82
4.9537	-20.5205	60.84
4.7671	-20.5072	60.86
4.6296	-20.5863	60.83
4.5198	-20.6975	60.71
4.4403	-20.6546	60.67
4.342	-20.6122	60.77
4.2136	-20.5049	60.87
4.1948	-20.313	60.95
4.2625	-20.0965	60.86
4.2218	-19.8773	60.79
4.1204	-19.825	60.76
4.1113	-19.9422	60.78
4.1397	-20.0588	60.85
4.2751	-20.0829	60.86
4.3443	-19.985	60.86
4.3584	-19.8417	60.83
4.3409	-19.7568	60.84
4.3743	-19.6525	60.83
4.4289	-19.6007	60.87
4.5496	-19.5509	60.85
4.6659	-19.4602	60.78
4.7803	-19.277	60.74
4.8547	-18.9693	60.77
4.978	-18.7046	60.81
5.0853	-18.6726	60.81
5.1877	-18.5389	60.81
5.2648	-18.2664	60.72
5.3025	-17.7201	60.78
5.377	-17.181	60.93
5.3558	-16.9504	61.01
5.2551	-16.9162	60.9
5.185	-16.7074	60.76
5.1271	-16.2094	60.69
5.045	-15.6486	60.8
4.882	-15.2501	61
4.8833	-15.5841	61.04
5.0523	-15.9403	60.91
5.1672	-16.0032	60.7
5.199	-15.8078	60.57
5.0735	-15.5297	60.66
5.0454	-15.7231	60.85
5.1869	-16.1621	60.94
5.333	-16.1725	61
5.3866	-16.011	60.91
5.3731	-15.9817	60.83
5.378	-15.9909	60.82
5.3744	-16.2503	60.83
5.4261	-16.5736	60.86
5.5125	-16.6954	60.83
5.5049	-16.6564	60.78
5.4583	-16.6602	60.75
5.4346	-16.8028	60.83
5.5434	-16.9884	60.94
5.6841	-17.3371	60.99
5.774	-17.6231	60.93
5.8252	-17.7758	60.83
5.8536	-17.9114	60.72
5.9372	-18.1329	60.68
5.9458	-18.4911	60.77
5.9755	-19.063	60.9
5.9043	-19.6165	60.98
5.9044	-19.9156	60.95
5.8444	-20.0133	60.81
5.7891	-20.0108	60.75
5.6565	-20.0725	60.8
5.5594	-20.0845	60.87
5.4163	-20.1935	60.86
5.2637	-20.0989	60.77
5.0965	-19.9721	60.74
5.0391	-19.9041	60.87
5.0356	-19.9947	60.96
5.1239	-19.977	60.98
5.086	-19.8333	60.9
5.0079	-19.6199	60.84
4.8864	-19.5382	60.76
4.7683	-19.4842	60.79
4.6189	-19.3804	60.8
4.4674	-19.1221	60.82
4.3045	-18.9453	60.79
4.1271	-18.8719	60.73
4.1003	-18.8601	60.76
4.0587	-18.8896	60.82
4.09	-18.7495	60.89
4.0087	-18.6103	60.87
3.9612	-18.5114	60.84
3.845	-18.4197	60.84
3.7494	-18.5143	60.86
3.7477	-18.5172	60.83
3.753	-18.3194	60.74
3.7199	-18.018	60.72
3.6782	-17.9987	60.79
3.627	-18.1934	60.89
3.7417	-18.3382	60.9
3.8453	-18.3657	60.84
3.9466	-18.1415	60.79
4.0115	-17.9271	60.85
4.0348	-17.9868	60.93
4.1464	-18.3119	60.94
4.2386	-18.5365	60.82
4.3674	-18.5386	60.7
4.444	-18.2456	60.71
4.5232	-18.0692	60.85
4.5148	-18.2673	60.96
4.5264	-18.5944	60.93
4.5444	-18.7249	60.82
4.6106	-18.763	60.72
4.5895	-18.8679	60.78
4.6024	-19.233	60.84
4.6156	-19.7749	60.91
4.5577	-20.1775	60.88
4.553	-20.3209	60.79
4.5467	-20.3828	60.67
4.5837	-20.5359	60.58
4.5941	-20.5731	60.71
4.5374	-20.6379	60.85
4.5236	-20.7183	60.92
4.5816	-20.7477	60.87
4.63	-20.835	60.78
4.6929	-21.0288	60.83
4.7626	-21.3303	60.9
4.9223	-21.5566	60.87
4.9895	-21.53	60.81
5.0639	-21.3263	60.75
5.1394	-21.1951	60.73
5.1986	-21.2115	60.76
5.2413	-21.3306	60.84
5.305	-21.4554	60.83
5.4055	-21.3184	60.8
5.472	-21.254	60.75
5.4533	-21.2715	60.73
5.4278	-21.3978	60.83
5.3938	-21.4419	60.89
5.361	-21.5047	60.85
5.2514	-21.3595	60.78
5.1361	-21.2457	60.77
5.0592	-21.33	60.85
5.0615	-21.5287	60.88
5.1639	-21.4769	60.79
5.1684	-21.2472	60.73
5.1344	-21.1255	60.78
5.0942	-21.2276	60.82
5.0517	-21.4063	60.84
5.0507	-21.3967	60.76
5.0254	-21.0828	60.71
4.8956	-20.8177	60.72
4.7438	-20.6775	60.85
4.5948	-20.799	60.96
4.457	-20.8905	60.94
4.4329	-20.7197	60.77
4.3924	-20.2054	60.63
4.2715	-19.9207	60.73
4.1356	-20.0051	60.9
3.9829	-20.0179	61.02
3.9832	-19.872	60.89
4.0294	-19.5104	60.69
4.0485	-19.1002	60.69
4.0022	-18.9051	60.81
3.9601	-18.6589	60.92
3.9263	-18.3808	60.91
3.9953	-18.3845	60.81
4.0375	-18.5292	60.75
4.0644	-18.8206	60.74
4.101	-19.2371	60.77
4.1107	-19.4113	60.87
4.0916	-19.515	60.97
3.9806	-19.7659	60.92
3.951	-19.9727	60.72
3.9339	-19.9435	60.61
3.944	-19.7028	60.68
3.9979	-19.677	60.85
4.0805	-19.7711	60.91
4.1509	-19.9358	60.8
4.2205	-19.8615	60.7
4.2388	-19.5821	60.66
4.2618	-19.4065	60.78
4.3945	-19.4288	60.93
4.4799	-19.4473	60.94
4.5762	-19.3596	60.87
4.6972	-19.2414	60.74
4.7904	-19.184	60.66
4.817	-19.2497	60.74
4.8806	-19.217	60.86
4.8397	-19.1521	60.9
4.8297	-19.1046	60.83
4.8372	-19.127	60.74
4.8454	-19.1016	60.79
4.8116	-19.2272	60.8
4.8089	-19.1774	60.83
4.8419	-18.9713	60.78
4.9721	-18.7786	60.79
5.0703	-18.7192	60.84
5.1968	-18.6461	60.85
5.192	-18.3885	60.89
5.1149	-18.1875	60.91
5.1329	-18.1099	60.94
5.2034	-18.1064	60.89
5.1642	-18.0952	60.73
5.1097	-17.8855	60.64
5.0666	-17.6901	60.7
5.0168	-17.7003	60.79
4.8756	-17.7271	60.85
4.6825	-17.7266	60.8
4.5444	-17.3586	60.8
4.3508	-16.8109	60.83
4.0693	-16.1267	60.92
3.7693	-15.6275	60.94
3.564	-15.2688	60.85
3.5825	-15.3242	60.7
3.7311	-15.3099	60.64
3.8891	-15.2697	60.63
3.9754	-15.3002	60.75
3.989	-15.5281	60.91
4.0251	-15.8628	60.95
4.1915	-16.0304	60.87
4.2604	-15.9987	60.78
4.3198	-16.273	60.77
4.3023	-16.7231	60.86
4.3909	-16.7903	60.89
4.5536	-16.7526	60.81
4.8202	-16.7972	60.74
5.0423	-16.5558	60.78
5.283	-16.1557	60.83
5.4592	-15.8388	60.96
5.5836	-15.535	61.02
5.5566	-15.5657	60.88
5.5136	-15.4459	60.68
5.5172	-15.4363	60.64
5.4816	-15.6051	60.76
5.4567	-15.8197	60.86
5.5271	-15.8507	60.85
5.6511	-15.7918	60.76
5.7419	-15.7839	60.72
5.7245	-15.9423	60.82
5.6184	-16.3367	60.95
5.3643	-16.8416	60.92
5.251	-17.0169	60.82
5.1094	-17.1206	60.75
4.9633	-17.3322	60.77
4.952	-17.5325	60.91
4.9677	-17.5836	60.97
4.9396	-17.6371	60.96
4.8309	-17.4824	60.93
4.793	-17.4354	60.84
4.7847	-17.4986	60.75
4.8081	-17.5458	60.77
4.6572	-17.787	60.81
4.5254	-18.0839	60.77
4.357	-18.152	60.66
4.3912	-17.998	60.64
4.3439	-17.8292	60.81
4.3273	-17.8946	60.97
4.4183	-17.9708	61.12
inclinaison X	inclinaison Y
0.1994	-0.4985
0.1662	-0.2326
0.0997	0.0997
0.2659	0.3323
0.3656	0.0332
0.2326	-0.2326
0.0997	-0.3656
0.0997	-0.2659
0.1994	-0.0997
0.3323	0.2659
0.3988	0.432
0.2326	0.0997
0.0997	-0.2326
0.1662	-0.3323
0.2991	-0.1329
0.2326	-0.0665
0.1662	-0.0665
0.1994	-0.1662
0.1662	-0.0332
0.2326	-0.1329
0.2326	-0.0665
0.1329	-0.1994
0.2659	-0.1994
0.1994	0.0332
0.1994	0.2659
0.2326	0.0332
0.1329	-0.2326
0.2326	-0.2326
0.2326	-0.0332
0.2326	0.0997
0.2991	0
0.2326	-0.1662
0.0332	-0.2326
0.1994	-0.0665
0.2659	-0.0332
0.2659	0.0997
0.1662	-0.0332
0.0997	-0.2326
0.0997	-0.1994
0.2326	0.0332
0.2326	0.0997
0.1994	0.0332
0.0665	-0.0665
0.2659	-0.2659
0.1994	0
0.1662	0
0.0665	-0.1994
0.1994	-0.1329
0.2326	-0.0665
0.2326	-0.1662
0.1662	-0.0665
0.1329	-0.1329
0.1662	-0.0997
0.1994	-0.0332
0.3323	0.1329
0.1994	-0.2659
0.0665	-0.1994
0.1329	-0.0997
0.3323	0.1329
0.2991	-0.0665
0.1329	-0.1329
0	-0.0665
0.1994	0
0.3323	-0.0332
0.2326	-0.1994
0.0997	-0.0332
0.0665	0.0665
0.2991	-0.1329
0.3988	-0.0332
0.2659	0.0665
0.1662	-0.0332
0.0997	-0.2659
0.0332	0.0665
0.2659	0.0332
0.3323	-0.1329
0.2326	-0.0997
0.0665	-0.0332
0.1994	-0.0332
0.3988	-0.1662
0.2326	-0.0665
0.0665	-0.0332
0.0332	0.2326
0.2991	-0.0332
0.2991	-0.0997
0.2326	-0.1662
0.0665	-0.0665
0.0665	0.0332
0.2326	0.1329
0.3323	0
0.2326	-0.3323
0.0332	-0.0997
0.0997	0.1994
0.2326	-0.0332
0.2991	-0.0332
0.1994	0
0.1994	-0.0332
0.1329	-0.0665
0.1662	-0.0332
0.1994	0
0.2659	0.1329
0.1329	-0.0665
0.0997	-0.1662
0.1329	-0.2659
0.2326	-0.0665
0.2326	0.1329
0.3323	0.1329
0.1994	-0.3656
0.0332	-0.2659
0.1662	-0.0665
0.2659	-0.1662
0.1994	-0.1329
0.1329	0.0332
0.2326	0
0.3323	-0.0332
0.2326	-0.0332
0.0332	-0.0665
0.2326	-0.0665
0.1994	0.0332
0.1994	-0.1329
0.1662	-0.1662
0.2326	-0.0332
0.2659	-0.1329
0.2326	-0.0997
0.2659	-0.0332
0.2991	-0.0997
0.2659	0
0.0997	0
0.1994	-0.0997
0.1994	0
0.2326	0
0.1994	0
0.1994	0
0.1329	-0.0665
0.1994	-0.0665
0.2326	0
0.1329	-0.1662
0.0332	-0.0332
0.1662	-0.1994
0.2991	0.0997
0.3656	0.2326
0.2991	-0.0997
0.0332	-0.1994
0.0665	-0.1994
0.2991	-0.1662
0.2659	-0.0665
0.1662	0.1662
0.0997	-0.0997
0.1994	-0.2991
0.1994	-0.1329
0.1662	0.1994
0.2326	0.2326
0.1329	0.1329
0.1662	-0.3656
0.1662	-0.4653
0.1329	0.0665
0.1994	0.1994
0.3323	-0.0332
0.1994	-0.1329
0.0997	-0.0665
0.1329	-0.0997
0.2991	0.1329
0.1994	-0.0665
0.2326	-0.2326
0.2326	-0.1662
0.1662	0.1994
0.2326	-0.0997
0.1994	-0.2326
0.1662	-0.1662
0.2326	-0.0332
0.2659	-0.0997
0.1994	-0.0997
0.1662	-0.0997
0.1329	-0.0665
0.1662	0.0997
0.1329	0.0997
0.2326	-0.0332
0.1662	-0.2659
0.1662	-0.1994
0.2326	-0.1994
0.1662	-0.0665
0.1662	0.0332
0.1994	0
0.1329	-0.2326
0.2659	-0.0332
0.2326	-0.0997
0.1994	-0.0997
0.1329	-0.2659
0.1662	0
0.2326	0.1662
0.1662	-0.0332
0.1994	-0.1662
0.1662	-0.1662
0.1662	0
0.2659	0.0332
0.1994	-0.0665
0.2326	0
0.2326	0
0.1662	-0.1329
0.1662	-0.0665
0.2659	0.0332
0.2659	0.0997
0.1994	0
0.1662	-0.1329
0.2326	-0.1329
0.1329	-0.0332
0.1994	0.0332
0.2659	-0.0997
0.1662	0.0665
0.1329	-0.0665
0.2659	0.0332
0.1994	-0.0665
0.0997	-0.0997
0.1662	-0.1994
0.2326	-0.0997
0.1994	-0.1662
0.2659	-0.1994
0.1329	-0.1662
0.0997	-0.0332
0.2326	-0.0665
0.2326	-0.0665
0.1329	-0.0665
0.2659	0.0665
0.2991	-0.0332
0.0997	-0.0997
0.2326	-0.0665
0.2991	-0.1329
0.2326	-0.0332
0.1329	0.0332
0.1662	-0.0332
0.2326	-0.1994
0.1329	-0.0332
0.2659	0.0997
0.2991	-0.1662
0.2326	-0.2326
0.1994	-0.0332
0.2659	-0.1662
0.1662	-0.1994
0.1662	0
0.1994	-0.1329
0.1329	-0.1329
0.0997	-0.1662
0.1994	-0.1662
0.2659	0.0332
0.3323	0.0665
0.1994	0
0.1329	-0.0332
0.0997	-0.0997
0.2991	0.0332
0.2326	0.0665
0.1662	-0.1329
0.0997	-0.1662
0.1662	-0.1329
0.2659	-0.0332
0.1994	0.0332
0.1329	-0.0332
0.1329	0
0.1662	-0.0997
0.2659	-0.0332
0.2326	-0.0665
0.1329	-0.0665
0.1662	-0.0665
0.2659	0.0997
0.2659	-0.0332
0.2991	-0.1329
0.1662	-0.1329
0.1994	0.0332
0.2659	-0.1329
0.1994	-0.0997
0.1329	-0.0665
0.1994	0.0665
0.2326	0.0997
0.2659	0
0.1662	-0.1329
0.0997	-0.0997
0.2326	0
0.2991	-0.0997
0.1329	0.0332
0.0997	-0.2326
0.0997	-0.2326
0.2991	-0.0332
0.2659	0.0665
0.1662	0.0332
0.1329	0
0.1662	-0.1329
0.2326	-0.0332
0.1662	0.1662
0.1994	0.0332
0.1662	-0.0665
0.1994	-0.2659
0.1329	-0.0997
0.1994	0.1994
0.2659	0.1994
0.1994	-0.0997
0.0332	-0.2326
0.1662	0
0.2991	0.0997
0.2659	0.0997
0.2659	-0.0665
0.2326	-0.2991
0.1662	-0.0332
0.2326	0.1662
0.2326	-0.0997
0.0997	-0.3323
0.1662	-0.1994
0.2659	0
0.1662	0.1329
