# Supplementary material for: Postural Control Can Be Well Maintained by Healthy, Young Adults in Difficult Visual Task, Even in Sway-Referenced Dynamic Conditions
Source: PLoS One. 2016 Oct 13;11(10):e0164400. doi: 10.1371/journal.pone.0164400 (PMC5063355; doi:10.1371/journal.pone.0164400)
Supplement: S2 File — (ZIP) [file pone.0164400.s002.zip › DATA_FRAMIRAL/S04B_SEARCH_MOBILE_I12.xls]

## Sheet: S04_MTT_201504011003
gravite X	gravite Y	Poids
2.9125	-9.7228	60.84
2.9314	-9.5706	60.71
3.0146	-9.4832	60.62
3.0294	-9.4685	60.72
2.9035	-9.5921	60.91
2.8168	-9.6566	61
2.7397	-9.4239	60.89
2.722	-9.0591	60.72
2.6926	-8.7696	60.71
2.7573	-8.7931	60.82
2.7227	-8.8961	60.93
2.7623	-8.8411	60.96
2.7246	-8.6949	60.88
2.7615	-8.4946	60.79
2.7515	-8.5372	60.75
2.6782	-8.7169	60.83
2.6545	-8.7568	60.89
2.7036	-8.7231	60.89
2.679	-8.8	60.82
2.7023	-8.8588	60.77
2.7228	-8.9914	60.78
2.7442	-9.0973	60.85
2.825	-9.2265	60.97
2.9029	-9.359	60.98
2.99	-9.4527	60.9
3.0711	-9.5489	60.86
3.0522	-9.7044	60.84
3.0632	-9.8663	60.8
3.0706	-10.0299	60.76
3.1329	-10.1122	60.69
3.2558	-10.4428	60.73
3.5398	-11.0629	60.78
3.7279	-11.6131	60.83
3.8688	-11.7809	60.71
4.0196	-11.691	60.68
4.0594	-11.6455	60.81
4.1373	-11.7801	60.93
4.2617	-11.9601	60.93
4.3739	-12.1376	60.82
4.4589	-12.3717	60.75
4.5336	-12.7879	60.81
4.6574	-13.3674	60.79
4.7352	-13.8374	60.72
4.8748	-14.3161	60.7
4.9061	-14.9652	60.75
4.887	-15.6987	60.86
4.7583	-16.531	60.87
4.7583	-16.8819	60.84
4.7582	-17.1022	60.85
4.8371	-17.1894	60.84
4.8476	-17.1707	60.82
4.9158	-16.8576	60.78
4.9255	-16.5155	60.75
4.9442	-16.3626	60.76
4.9148	-16.511	60.82
5.0349	-16.819	60.83
5.0107	-17.045	60.69
4.9928	-17.0631	60.57
4.8972	-16.9807	60.67
4.8508	-17.0815	60.87
4.8262	-17.4013	60.98
4.8662	-17.5708	60.91
4.8651	-17.5327	60.78
4.8907	-17.4158	60.71
4.9603	-17.1713	60.71
4.9447	-16.9278	60.78
4.9121	-16.6649	60.86
4.8256	-16.4693	60.85
4.7915	-16.4019	60.76
4.6728	-16.391	60.7
4.4807	-16.363	60.68
4.239	-16.212	60.75
4.1649	-16.1268	60.9
4.0646	-16.181	61.04
4.0297	-16.3779	60.97
3.9695	-16.3238	60.83
3.9072	-16.2112	60.71
3.8651	-16.1896	60.67
3.7554	-16.2541	60.7
3.6584	-16.2894	60.8
3.6531	-16.4307	60.88
3.7475	-16.4189	60.89
3.8156	-16.3067	60.85
3.6929	-16.2946	60.83
3.4809	-16.3739	60.87
3.1601	-16.4359	60.87
2.8718	-16.2522	60.78
2.6364	-16.1805	60.61
2.6271	-16.2436	60.56
2.7228	-16.3583	60.64
2.773	-16.2146	60.85
2.9642	-16.1603	61.04
3.2471	-16.2673	61.12
3.6179	-16.3912	60.98
3.8479	-16.3158	60.74
4.1135	-16	60.6
4.3204	-15.6381	60.63
4.452	-15.3562	60.78
4.5498	-15.3796	60.94
4.4972	-15.4591	60.94
4.4413	-15.2933	60.8
4.4188	-14.9065	60.71
4.4052	-14.5489	60.7
4.2926	-14.3404	60.81
4.1758	-14.3642	60.88
4.1807	-14.4081	60.82
4.1687	-14.2738	60.76
4.1358	-14.2224	60.75
4.1549	-14.1625	60.77
4.1134	-14.0797	60.82
4.1952	-13.993	60.88
4.2379	-14.0441	60.97
4.3481	-14.1973	60.94
4.5613	-14.3628	60.8
4.7069	-14.2525	60.73
4.7424	-13.9203	60.79
4.7638	-13.5912	60.81
4.7654	-13.2946	60.87
4.8197	-13.1125	60.86
4.9224	-12.9007	60.71
4.9586	-12.4463	60.51
4.868	-11.8527	60.48
4.7215	-11.6748	60.73
4.5786	-11.6716	61.01
4.5397	-11.8236	61.19
4.5773	-12.1414	61.1
4.5798	-12.3172	60.88
4.5465	-12.2946	60.78
4.46	-12.346	60.78
4.3781	-12.6938	60.79
4.2977	-13.068	60.84
4.2625	-13.4045	60.83
4.1588	-13.7011	60.75
4.1265	-13.9352	60.75
4.0322	-14.0558	60.86
3.9402	-14.582	60.97
3.8163	-15.1696	61.01
3.8668	-15.6969	60.91
3.802	-15.9421	60.67
3.7831	-15.9005	60.52
3.6831	-15.7608	60.7
3.7199	-15.8178	60.95
3.8	-16.0081	61.06
3.8732	-16.0499	60.95
3.8998	-15.7841	60.74
3.8474	-15.5668	60.65
3.7799	-15.4957	60.78
3.7968	-15.7187	60.97
3.8437	-15.9156	61.01
3.7676	-15.8671	60.86
3.7659	-15.8538	60.65
3.7995	-15.7897	60.58
3.8416	-15.6086	60.67
3.8095	-15.4481	60.89
3.7232	-15.7084	61.02
3.7059	-16.0168	60.99
3.6369	-16.1795	60.8
3.6066	-16.1488	60.76
3.5498	-16.1729	60.81
3.6047	-16.2728	60.86
3.4944	-16.1696	60.84
3.3627	-16.0061	60.76
3.1586	-15.8682	60.78
3.0145	-15.7444	60.84
2.9142	-15.6315	60.86
2.8488	-15.3809	60.83
2.7829	-15.1027	60.89
2.7271	-14.8694	60.91
2.7766	-14.8336	60.91
2.8812	-14.8449	60.88
3.0283	-14.7445	60.82
3.1755	-14.5069	60.75
3.2209	-14.158	60.73
3.167	-13.7707	60.78
3.1201	-13.6766	60.87
3.1515	-13.7262	60.83
3.2013	-13.6102	60.74
3.2286	-13.4573	60.69
3.2295	-13.3504	60.74
3.2476	-13.4161	60.85
3.2449	-13.6853	60.85
3.3308	-13.7639	60.8
3.4538	-13.9198	60.75
3.4932	-14.0195	60.72
3.5184	-14.0561	60.85
3.5335	-14.0122	60.93
3.5568	-13.8221	61
3.6779	-13.7919	60.97
3.8208	-13.9105	60.87
3.8258	-13.9867	60.75
3.8201	-13.897	60.76
3.8793	-13.9996	60.81
3.9546	-14.2721	60.81
4.029	-14.4956	60.76
4.1326	-14.5713	60.76
4.174	-14.8101	60.82
4.2459	-15.0839	60.97
4.3397	-15.3646	61
4.4214	-15.6584	60.86
4.4795	-15.7293	60.76
4.5442	-15.8612	60.68
4.5876	-15.9378	60.66
4.5679	-16.0409	60.75
4.6151	-16.1969	60.89
4.6488	-16.4604	60.89
4.6969	-16.6345	60.77
4.7686	-16.7555	60.71
4.8542	-16.7598	60.72
4.9387	-16.6348	60.79
4.9601	-16.6648	60.87
4.9404	-16.7984	60.92
4.9068	-16.8172	60.83
4.9394	-16.696	60.78
5.0037	-16.5715	60.7
4.9694	-16.4305	60.76
4.9045	-16.4939	60.84
4.8182	-16.5427	60.94
4.75	-16.5161	60.87
4.7532	-16.3099	60.77
4.6969	-15.8432	60.68
4.7304	-15.6556	60.72
4.7572	-15.6371	60.84
4.8605	-15.6377	60.93
4.9042	-15.5157	60.99
4.9543	-15.4225	60.98
4.8851	-15.524	60.88
4.8388	-15.6551	60.75
4.7907	-15.6002	60.69
4.7292	-15.391	60.67
4.6856	-15.4091	60.75
4.6148	-15.4712	60.86
4.5334	-15.5205	60.9
4.5151	-15.3811	60.81
4.5438	-15.1319	60.7
4.5008	-14.8096	60.71
4.3737	-14.5773	60.79
4.3087	-14.4042	60.93
4.2174	-14.2176	60.93
4.1655	-13.9064	60.83
4.0613	-13.2693	60.76
3.9305	-12.4969	60.81
3.7936	-11.8638	60.91
3.7931	-11.8482	60.97
3.8588	-12.282	60.88
3.9586	-12.8014	60.73
4.0235	-13.3905	60.61
4.1743	-13.8181	60.61
4.2093	-13.9804	60.8
4.2549	-14.156	60.97
4.4159	-14.4785	60.98
4.5371	-14.4409	60.9
4.6109	-14.076	60.84
4.5407	-13.6775	60.87
4.4791	-13.6668	60.97
4.4859	-13.8099	60.84
4.4704	-13.7527	60.62
4.4637	-13.3979	60.59
4.4323	-13.1705	60.71
4.4609	-13.3304	60.87
4.4655	-13.737	60.99
4.5062	-14.0449	60.96
4.4705	-14.0817	60.79
4.4736	-13.8317	60.69
4.4423	-13.8066	60.77
4.5207	-14.1427	60.89
4.5338	-14.5383	60.95
4.6587	-14.6795	60.89
4.7012	-14.5841	60.72
4.7423	-14.5101	60.72
4.8301	-14.8237	60.82
4.8845	-15.2645	60.92
4.903	-15.4983	60.91
4.8868	-15.6029	60.82
4.8741	-15.7202	60.78
4.9643	-16.0289	60.8
5.0001	-16.4591	60.88
5.1115	-16.7556	60.84
5.192	-16.6557	60.81
5.1929	-16.4666	60.8
5.1718	-16.4866	60.85
5.1918	-16.6766	60.86
5.1364	-16.8271	60.8
5.0141	-16.8389	60.74
4.9245	-16.7557	60.77
4.8946	-16.6395	60.73
4.9565	-16.7248	60.73
4.9483	-16.8856	60.78
4.8542	-17.0664	60.83
4.7038	-17.1345	60.81
4.5344	-16.8879	60.75
4.3768	-16.4807	60.79
4.2684	-16.2321	60.9
4.0652	-16.3395	60.93
3.9348	-16.3209	60.91
3.8	-16.1558	60.77
3.7273	-15.7897	60.72
3.6742	-15.4161	60.76
3.5376	-15.1708	60.81
3.4276	-14.8841	60.9
3.3451	-14.8243	60.9
3.1623	-14.5321	60.84
2.9907	-14.1002	60.78
2.8342	-13.6621	60.82
2.5377	-13.4214	60.97
2.3455	-13.3625	61.03
2.0913	-13.2927	60.91
1.8866	-13.1329	60.76
1.6093	-12.9606	60.64
1.3944	-12.8395	60.63
1.2047	-12.686	60.73
1.2593	-12.8346	60.87
1.44	-13.086	60.92
1.6885	-13.2532	60.89
1.9319	-13.1143	60.76
2.1296	-12.9273	60.75
2.219	-12.8264	60.77
2.457	-12.9364	60.81
2.8283	-12.9619	60.8
3.1193	-12.9461	60.76
3.4115	-12.8022	60.76
3.5897	-12.6597	60.87
3.7185	-12.6439	60.97
3.8271	-12.9947	60.97
3.9871	-13.3082	60.87
4.138	-13.4276	60.74
4.2431	-13.3154	60.65
4.2367	-13.2575	60.68
4.3709	-13.3085	60.76
4.5023	-13.53	60.88
4.7002	-13.805	60.94
4.8498	-14.0131	60.98
5.0345	-14.2315	60.85
5.1058	-14.256	60.8
5.1549	-14.3392	60.76
5.3225	-14.4734	60.78
5.4872	-14.8381	60.76
5.7247	-15.2932	60.79
5.8403	-15.8985	60.77
5.8369	-16.2768	60.78
5.877	-16.4285	60.76
6.0089	-16.6024	60.77
6.057	-16.8771	60.83
6.0028	-17.3249	60.85
5.9439	-17.7115	60.76
5.889	-17.6707	60.61
5.7434	-17.2458	60.6
5.5614	-16.8343	60.8
5.3937	-16.7253	60.99
5.204	-16.8135	61.05
5.1497	-16.9424	60.88
5.1394	-16.8705	60.68
5.08	-16.7419	60.6
4.9357	-16.7474	60.69
4.8297	-17.0153	60.83
4.821	-17.3374	60.85
4.8113	-17.3164	60.81
4.8817	-17.2701	60.81
4.8735	-17.2961	60.9
4.8082	-17.4755	60.95
4.7273	-17.5535	60.84
4.6249	-17.4791	60.73
4.5363	-17.3819	60.65
4.3826	-17.3928	60.66
4.244	-17.487	60.7
4.1298	-17.3921	60.78
3.981	-17.077	60.83
3.8719	-16.9076	60.84
3.7781	-16.9658	60.83
3.6812	-16.8898	60.74
3.5439	-16.5581	60.73
3.5274	-16.3547	60.79
3.4874	-16.2769	60.83
3.4715	-16.2095	60.81
3.3508	-16.026	60.89
3.2139	-16.0174	60.9
3.1884	-16.2829	60.8
3.2696	-16.3601	60.69
3.3497	-16.3819	60.66
3.391	-16.2331	60.72
3.3781	-16.1833	60.85
3.3897	-16.4471	61.01
3.4736	-16.8748	61.01
3.5514	-17.1327	60.84
3.6263	-17.0717	60.64
3.7192	-16.8248	60.66
3.7372	-16.8127	60.82
3.7735	-17.2083	60.91
3.8444	-17.4333	60.86
3.8259	-17.3082	60.7
3.8131	-17.0908	60.63
3.6808	-17.0119	60.81
3.6904	-17.1826	60.92
3.7236	-17.3503	60.87
3.7415	-17.2308	60.72
3.8036	-16.935	60.64
3.8402	-16.69	60.64
3.8342	-16.587	60.72
3.8829	-16.5724	60.84
3.8694	-16.5753	60.92
3.8703	-16.3625	60.84
3.9391	-15.9356	60.77
4.106	-15.6816	60.73
4.1987	-15.706	60.82
4.2971	-15.7545	60.88
4.3252	-15.6548	60.83
4.3621	-15.4133	60.77
4.4105	-15.3476	60.78
4.4376	-15.3843	60.75
4.528	-15.3971	60.66
4.6149	-15.2509	60.6
4.6269	-14.9938	60.69
4.7023	-14.7933	60.86
4.7641	-14.7054	61
4.8531	-14.5768	60.97
4.8717	-14.3876	60.93
4.7772	-14.1886	60.92
4.7165	-14.2533	60.86
4.6791	-14.4656	60.78
4.7031	-14.5669	60.75
4.7339	-14.5464	60.72
4.7753	-14.5582	60.72
4.8634	-14.6294	60.8
4.9372	-14.9052	60.82
4.9855	-15.0754	60.75
4.9785	-14.8715	60.68
4.966	-14.6431	60.76
4.9149	-14.6691	60.92
4.8216	-15.0106	60.97
4.7336	-15.1755	60.9
4.6922	-15.0396	60.75
4.7295	-14.6897	60.68
4.7331	-14.6108	60.73
4.6849	-14.9414	60.88
4.6657	-15.3789	60.93
4.692	-15.477	60.82
4.7032	-15.1215	60.67
4.692	-14.877	60.7
4.6991	-15.3633	60.83
4.6975	-16.0297	60.98
4.7336	-16.502	60.96
4.6961	-16.6874	60.88
4.7023	-16.7893	60.86
4.6251	-16.9726	60.86
4.5591	-17.1654	60.82
4.5249	-17.3906	60.74
4.4681	-17.4599	60.73
4.439	-17.4884	60.74
4.4169	-17.4537	60.75
4.3533	-17.5174	60.78
4.3503	-17.6868	60.83
4.3361	-17.8344	60.86
4.3331	-17.7026	60.78
4.2547	-17.4261	60.72
4.2052	-17.4555	60.72
4.2286	-17.6345	60.8
4.3368	-17.9105	60.8
4.3572	-17.9869	60.81
4.3627	-17.9771	60.79
4.3176	-17.9151	60.89
4.2779	-17.9567	60.92
4.395	-18.0559	60.8
4.383	-17.8842	60.68
4.2696	-17.7481	60.7
4.1938	-17.9144	60.78
4.0668	-17.9196	60.83
4.0097	-17.7537	60.75
3.9199	-17.4031	60.78
3.9411	-17.1436	60.87
3.92	-17.1772	60.94
3.7672	-17.1507	61
3.6437	-16.9608	60.93
3.5428	-16.5996	60.82
3.4961	-16.1974	60.69
3.4415	-15.9008	60.62
3.4044	-15.7708	60.67
3.3899	-15.7084	60.83
3.3639	-15.6505	60.92
3.3975	-15.4564	60.83
3.4296	-15.1764	60.63
3.4841	-14.8403	60.6
3.5375	-14.6893	60.78
3.5573	-15.0759	60.94
3.6213	-15.3815	60.93
3.6529	-15.1709	60.75
3.6632	-14.7551	60.69
3.7436	-14.5209	60.77
3.8079	-14.587	60.86
3.9436	-14.8203	60.93
4.0721	-15.0737	60.93
4.1905	-15.2463	60.79
4.292	-15.3703	60.71
4.3495	-15.5228	60.78
4.3504	-15.7836	60.88
4.4026	-15.9046	60.91
4.4858	-16.0437	60.8
4.6406	-16.3459	60.79
4.7315	-16.7483	60.81
4.813	-17.0603	60.78
4.8562	-17.236	60.77
4.9592	-17.0325	60.81
5.0484	-17.0359	60.82
5.0416	-17.256	60.86
5.0078	-17.4366	60.79
5.0506	-17.3523	60.68
5.1645	-17.0793	60.64
5.1856	-16.8016	60.76
5.2366	-16.8963	60.88
5.2955	-16.9951	60.91
5.3119	-16.827	60.82
5.3237	-16.4792	60.72
5.3373	-16.1802	60.78
5.2735	-16.1817	60.85
5.1651	-16.2843	60.87
5.0506	-16.157	60.85
5.0052	-16.072	60.85
5.017	-15.964	60.8
4.869	-15.8212	60.75
4.7749	-15.6533	60.73
4.6539	-15.4672	60.78
4.6628	-15.7115	60.84
4.6211	-15.9464	60.81
4.609	-15.8944	60.7
4.4882	-15.7358	60.7
4.3769	-15.8499	60.81
4.369	-16.0933	60.92
4.3624	-16.2416	60.91
4.3598	-15.9583	60.83
4.3439	-15.5811	60.8
4.2794	-15.4214	60.83
4.2797	-15.6374	60.89
4.2613	-15.9839	60.93
4.2186	-16.2697	60.86
4.1718	-16.4901	60.72
4.2463	-16.7189	60.68
4.2771	-17.061	60.73
4.2656	-17.5203	60.79
4.3425	-17.9418	60.83
4.435	-18.2428	60.82
4.487	-18.454	60.75
4.3885	-18.5469	60.8
4.2453	-18.6217	60.9
4.1573	-18.8046	60.82
4.2101	-18.9358	60.62
4.3704	-18.8794	60.53
4.397	-18.9384	60.72
4.4559	-19.3171	60.98
4.5186	-19.8401	61.04
4.5443	-20.1624	60.89
4.6385	-20.246	60.7
4.7133	-20.2719	60.6
4.7672	-20.2205	60.65
4.8056	-20.323	60.78
4.9219	-20.3738	60.87
4.9857	-20.4804	60.85
4.9924	-20.3098	60.77
5.0416	-19.9891	60.71
5.0488	-19.7655	60.8
5.0908	-19.7964	60.98
5.1592	-19.9275	61
5.1126	-19.7804	60.83
5.0699	-19.4038	60.6
4.9899	-18.8968	60.59
5.0379	-18.9833	60.75
5.0731	-19.234	60.92
5.0183	-19.3318	60.94
4.9613	-19.0632	60.78
4.9468	-18.5454	60.64
4.8937	-18.1389	60.66
4.8726	-17.9684	60.8
4.8775	-18.0373	60.94
4.8695	-18.0161	60.94
5.0125	-17.6018	60.74
5.1396	-16.9118	60.68
5.1795	-16.574	60.81
5.1947	-16.8666	60.97
5.1396	-17.0332	61.04
5.146	-16.9877	60.88
5.1769	-16.8892	60.72
5.1812	-16.8934	60.72
4.9667	-16.8792	60.81
4.7989	-16.9873	60.94
4.7351	-17.1346	60.97
4.7868	-17.2084	60.85
4.7133	-16.9268	60.74
4.6555	-16.7329	60.78
4.5738	-16.8096	60.92
4.5737	-17.0773	60.94
4.5229	-17.1532	60.81
4.539	-17.0159	60.65
4.4929	-16.8181	60.65
4.4977	-16.6794	60.74
4.44	-16.4371	60.88
4.3555	-16.2252	60.95
4.3442	-16.1112	60.93
4.3959	-16.0086	60.79
4.4727	-15.7424	60.69
4.4241	-15.4339	60.72
4.3387	-15.2242	60.79
4.2187	-14.6674	60.88
4.1788	-14.0703	60.88
4.2486	-13.8425	60.82
4.3567	-13.9009	60.86
4.4403	-14.5789	60.83
4.5187	-15.2489	60.71
4.5208	-15.4323	60.7
4.4974	-15.4117	60.78
4.4767	-15.6074	60.89
4.5516	-15.8845	60.95
4.5856	-16.1579	60.9
4.6381	-16.0866	60.86
4.6669	-15.9295	60.8
4.6579	-15.7331	60.75
4.6985	-15.7417	60.81
4.8107	-16.0827	60.86
4.9469	-16.3558	60.92
5.0708	-16.4837	60.87
5.1087	-16.6239	60.78
5.1733	-16.7639	60.8
5.1889	-17.0304	60.82
5.2455	-17.3158	60.8
5.297	-17.5551	60.74
5.3699	-17.8031	60.73
5.4547	-18.0341	60.76
5.5244	-18.3382	60.81
5.7102	-18.7648	60.79
5.8821	-19.1175	60.73
5.9833	-19.2106	60.64
6.0737	-19.0839	60.64
6.0672	-18.8542	60.81
6.101	-18.896	60.92
6.1092	-18.9649	61.03
6.1778	-18.9557	60.89
6.2611	-18.6895	60.65
6.3227	-18.3818	60.61
6.3046	-18.2273	60.73
6.1651	-18.0416	60.9
6.0175	-17.8844	60.97
5.9772	-17.6359	60.91
6.0567	-17.4247	60.77
6.1871	-17.0265	60.78
6.2485	-16.7094	60.81
6.2271	-16.5648	60.84
6.1736	-16.6311	60.85
6.2938	-16.9744	60.78
6.4583	-16.9543	60.74
6.487	-16.9045	60.71
6.4173	-16.9953	60.74
6.4855	-17.1883	60.8
6.5074	-17.1903	60.87
6.5608	-17.2172	60.8
6.5149	-17.2191	60.8
6.4794	-17.2449	60.79
6.5194	-17.3419	60.8
6.5633	-17.3448	60.78
6.5809	-17.2789	60.8
6.6294	-17.1756	60.77
6.5308	-17.1525	60.73
6.5039	-17.1721	60.82
6.4555	-17.2308	60.85
6.4582	-17.1845	60.79
6.4375	-16.8725	60.74
6.3914	-16.5742	60.81
6.3552	-16.6602	60.88
6.3397	-16.9659	60.92
6.2637	-17.0055	60.83
6.2536	-16.7525	60.69
6.1107	-16.3648	60.69
5.8972	-16.3666	60.84
5.7133	-16.6471	60.96
5.5502	-16.8632	60.95
5.5262	-17.0309	60.83
5.5635	-17.1574	60.7
5.525	-17.1608	60.72
5.4873	-17.0963	60.76
5.4576	-17.1298	60.86
5.5021	-17.1685	60.87
5.4383	-17.126	60.84
5.3646	-16.9798	60.79
5.3207	-17.021	60.73
5.3357	-17.0354	60.75
5.4067	-16.9601	60.82
5.3984	-16.8636	60.91
5.3849	-16.7094	60.91
5.4052	-16.7276	60.83
5.3768	-16.6369	60.73
5.3655	-16.5769	60.72
5.3468	-16.6187	60.79
5.2991	-16.6119	60.81
5.1926	-16.3806	60.84
5.11	-16.092	60.88
5.0271	-15.9942	60.88
5.005	-16.0423	60.8
5.0128	-16.2302	60.73
5.0244	-16.3762	60.7
4.9721	-16.5598	60.73
5.0795	-16.9679	60.84
5.1707	-17.346	60.99
5.1705	-17.8444	61.01
5.1654	-18.1493	60.94
5.186	-18.0789	60.76
5.1913	-17.9402	60.7
5.2276	-18.0728	60.76
5.2528	-18.542	60.86
5.2672	-19.0009	60.86
5.3283	-19.1811	60.83
5.3658	-19.0174	60.73
5.4383	-18.9086	60.66
5.4917	-18.9272	60.75
5.4284	-19.1691	60.86
5.4086	-19.5259	60.91
5.4891	-19.7474	60.81
5.5592	-19.77	60.73
5.5939	-19.7387	60.71
5.5073	-19.7365	60.75
5.47	-19.7475	60.88
5.4164	-19.8881	60.93
5.3317	-19.9432	60.87
5.3257	-19.967	60.76
5.3377	-19.8739	60.76
5.4181	-19.9571	60.83
5.4364	-20.0918	60.94
5.3573	-20.1559	60.87
5.3082	-20.176	60.74
5.2119	-20.1512	60.66
5.1992	-20.1622	60.76
5.1984	-20.3442	60.86
5.1941	-20.3695	60.91
5.1657	-20.2903	60.9
5.2117	-20.3329	60.85
5.2293	-20.3259	60.84
5.3205	-20.2696	60.83
5.2726	-20.14	60.9
5.2389	-20.1555	60.9
5.1681	-20.1213	60.78
5.1989	-20.0341	60.62
5.2117	-19.8024	60.56
5.2154	-19.4426	60.68
5.1243	-19.3678	60.86
5.0417	-19.3129	60.95
5.0372	-19.2625	60.86
5.0491	-19.0448	60.72
5.0541	-18.8475	60.66
4.9689	-18.6076	60.72
4.8273	-18.4095	60.82
4.684	-18.3323	60.91
4.5646	-18.3204	60.96
4.4779	-18.3699	60.91
4.4703	-18.4274	60.75
4.4794	-18.394	60.69
4.5087	-18.3846	60.79
4.5876	-18.5783	60.84
4.7042	-18.6605	60.83
4.8767	-18.7652	60.79
5.0469	-18.9971	60.74
5.224	-19.1381	60.8
5.2638	-19.1648	60.86
5.2956	-18.9884	60.86
5.4345	-18.9493	60.87
5.5109	-19.1316	60.9
5.5512	-19.3401	60.88
5.6259	-19.6123	60.76
5.6469	-19.643	60.67
5.6171	-19.4277	60.63
5.6584	-19.3215	60.71
5.7697	-19.4379	60.88
5.8189	-19.8001	60.93
5.9157	-20.0254	60.88
5.9357	-20.0382	60.69
5.9761	-19.6563	60.53
6.0003	-19.2787	60.64
5.9825	-19.1265	60.88
6.0706	-19.2695	60.98
6.107	-19.3428	60.92
6.1766	-19.1344	60.72
6.1814	-18.7304	60.66
6.1704	-18.4643	60.79
6.1758	-18.3833	60.93
6.2472	-18.5936	60.89
6.2791	-18.6238	60.78
6.3314	-18.4693	60.75
6.3294	-18.6265	60.81
6.2828	-18.7631	60.9
6.2356	-18.8608	60.85
6.2121	-18.9896	60.77
6.2161	-19.1071	60.81
6.0733	-19.3345	60.84
5.9876	-19.5986	60.81
5.8763	-19.7182	60.73
5.7105	-19.5152	60.65
5.5186	-19.2008	60.7
5.3833	-19.2026	60.86
5.2485	-19.307	60.94
5.1283	-19.3308	60.86
4.9996	-19.0741	60.72
4.9644	-18.6975	60.68
4.9338	-18.4348	60.74
4.9355	-18.4832	60.82
4.9566	-18.6699	60.86
4.9765	-18.6458	60.87
4.9622	-18.5831	60.84
4.8907	-18.54	60.81
4.7941	-18.5327	60.78
4.8016	-18.6691	60.75
4.8582	-18.8349	60.77
4.8126	-19.0177	60.78
4.7204	-19.0044	60.8
4.6176	-19.232	60.86
4.5514	-19.6516	60.93
4.597	-19.9644	60.94
4.6753	-20.1577	60.85
4.7311	-20.1826	60.73
4.855	-20.2132	60.73
4.9304	-20.3052	60.82
5.0573	-20.5964	60.84
5.118	-20.9968	60.87
5.1493	-21.4209	60.81
5.1248	-21.6359	60.73
5.083	-21.833	60.7
4.9474	-21.9804	60.75
4.8073	-21.9732	60.74
4.7143	-21.887	60.67
4.7252	-21.7212	60.63
4.7042	-21.5216	60.52
4.6436	-21.1127	60.44
4.5607	-20.8136	60.52
4.5058	-20.6286	60.63
4.4665	-20.5023	60.75
4.3975	-20.1524	60.98
4.3898	-19.7764	61.26
4.3639	-19.4611	61.42
4.2614	-19.2152	61.42
4.2066	-19.3489	61.01
4.1806	-19.5106	60.66
4.2331	-19.5961	60.52
4.2592	-19.5795	60.61
4.298	-19.7188	60.81
4.319	-20.1527	60.93
4.3785	-20.5357	60.87
4.4319	-20.7687	60.84
4.4627	-20.9196	60.82
4.3744	-21.023	60.74
4.2144	-20.9895	60.73
4.1505	-21.2662	60.77
4.132	-21.6155	60.87
4.1239	-22.0664	60.84
4.0581	-22.1809	60.62
3.9578	-21.8688	60.56
3.9284	-21.7302	60.73
3.9851	-21.957	60.87
4.0506	-22.1213	60.83
3.9825	-22.2486	60.75
3.9168	-22.2918	60.81
3.8747	-22.1939	60.87
3.8715	-21.8207	60.89
3.9373	-21.5723	60.88
4.008	-21.6566	60.88
3.9905	-21.8207	60.84
4.0068	-21.7441	60.79
3.9848	-21.4677	60.73
3.9597	-21.2686	60.73
3.9798	-21.2801	60.79
4.0987	-21.4051	60.92
4.1301	-21.5403	61
4.1136	-21.7745	60.9
4.1488	-21.7314	60.76
4.2181	-21.3214	60.75
4.2568	-21.1168	60.83
4.342	-21.2627	60.9
4.3002	-21.4054	60.87
4.2815	-21.4378	60.68
4.2815	-21.2503	60.62
4.3614	-21.0636	60.7
4.363	-20.9999	60.83
4.4131	-21.0858	60.93
4.4634	-21.1621	60.87
4.5755	-21.1044	60.76
4.6418	-20.977	60.65
4.62	-20.8069	60.66
4.5747	-20.5857	60.79
4.5201	-20.5412	60.91
4.5321	-20.5347	60.96
4.6312	-20.5432	60.86
4.659	-20.388	60.76
4.6299	-20.2914	60.76
4.6056	-20.4224	60.86
4.6184	-20.6845	60.87
4.6759	-20.8007	60.78
4.6719	-20.903	60.68
4.6713	-21.079	60.75
4.7287	-21.284	60.86
4.8127	-21.4046	60.85
4.9396	-21.2749	60.8
5.0751	-21.2809	60.81
5.1905	-21.4936	60.91
5.2873	-21.9635	60.95
5.3082	-22.2266	60.83
5.3963	-22.2128	60.63
5.4412	-22.1006	60.59
5.4713	-22.1743	60.71
5.4529	-22.4274	60.83
5.4936	-22.6906	60.8
5.6521	-22.8121	60.79
5.7633	-22.7573	60.75
5.8563	-22.7133	60.64
5.8747	-22.547	60.66
5.9496	-22.6253	60.82
6.0701	-22.8486	60.93
6.2072	-22.9739	60.89
6.2473	-22.964	60.78
6.1935	-23.0807	60.79
6.1226	-23.4974	60.89
6.0803	-24.2011	60.85
6.0241	-24.6623	60.77
5.8581	-24.9471	60.67
5.679	-25.0816	60.65
5.5566	-24.9547	60.71
5.4218	-24.6869	60.86
5.4155	-24.665	60.93
5.4688	-24.747	60.89
5.4658	-24.6127	60.79
5.3644	-24.3019	60.71
5.2621	-24.0803	60.78
5.0886	-23.908	60.87
5	-23.788	60.84
4.9273	-23.5722	60.72
4.8459	-23.3594	60.65
4.7808	-23.1217	60.67
4.6672	-22.8027	60.88
4.5847	-22.7474	60.93
4.6454	-22.6492	60.74
4.8578	-22.3176	60.51
4.9069	-21.7074	60.49
4.7558	-21.3628	60.74
4.6639	-21.4851	61.05
4.646	-21.6924	61.13
4.684	-21.8313	60.98
4.6214	-21.7708	60.78
4.4146	-21.5419	60.68
4.2158	-21.4249	60.73
4.2267	-21.5467	60.81
4.213	-21.6208	60.83
4.202	-21.4515	60.81
4.1257	-21.2037	60.77
3.9986	-20.9096	60.8
3.9579	-20.7104	60.83
3.9341	-20.5823	60.87
3.982	-20.5392	60.83
3.9849	-20.3689	60.78
3.9841	-20.135	60.78
3.9972	-19.7833	60.81
4.0303	-19.5225	60.91
4.1441	-19.3693	60.86
4.2891	-18.9664	60.83
4.204	-18.2447	60.77
4.1436	-17.9481	60.79
4.1783	-18.0347	60.83
4.2507	-18.4879	60.82
4.2686	-18.5785	60.76
4.2783	-18.4157	60.68
4.316	-18.2521	60.71
4.3086	-18.1696	60.8
4.2582	-18.3194	60.88
4.2336	-18.426	60.88
4.2025	-18.3779	60.85
4.1553	-18.3529	60.82
4.1661	-18.271	60.79
4.187	-18.2217	60.72
4.1762	-18.2588	60.81
4.2077	-18.5644	60.9
4.2531	-18.6969	60.91
4.2208	-18.5509	60.79
4.2673	-18.31	60.7
4.2911	-18.2251	60.77
4.3439	-18.5523	60.85
4.4539	-18.9624	60.93
4.5195	-19.539	60.86
4.5332	-19.9021	60.76
4.5529	-20.142	60.74
4.6096	-20.3939	60.81
4.8165	-20.6588	60.81
4.9218	-21.0413	60.85
4.9834	-21.4406	60.87
5.0625	-21.8963	60.84
5.173	-22.3019	60.68
5.3029	-22.7017	60.59
5.3558	-23.0389	60.7
5.4499	-23.2507	60.81
5.5368	-23.3214	60.85
5.6371	-23.3617	60.75
5.7849	-23.1507	60.63
5.7829	-22.7716	60.64
5.7369	-22.512	60.75
5.7067	-22.3943	60.93
5.7144	-22.3929	60.97
5.697	-22.2523	60.81
5.8275	-21.9446	60.69
5.9181	-21.748	60.65
6.055	-21.6774	60.76
6.1309	-22.0027	60.83
6.1685	-22.3843	60.88
6.2309	-22.4431	60.8
6.3131	-22.3184	60.65
6.4211	-22.308	60.68
6.3578	-22.5101	60.88
6.3245	-23.0706	61.02
6.2937	-23.7418	60.91
6.1701	-24.2056	60.66
6.0348	-24.2387	60.54
5.8845	-24.0924	60.59
5.8107	-23.8668	60.81
5.7828	-23.8862	60.96
5.7048	-23.6658	61
5.6189	-23.5051	60.82
5.5242	-23.1363	60.68
5.378	-22.7625	60.63
5.2051	-22.6099	60.75
5.0941	-22.4205	60.83
5.0754	-22.3121	60.76
5.154	-21.9662	60.65
5.1888	-21.5894	60.66
5.2004	-21.2803	60.79
5.2186	-21.1761	60.9
5.1973	-21.0596	60.9
5.2996	-21.0429	60.82
5.3391	-21.0176	60.67
5.3463	-21.0067	60.68
5.374	-21.0959	60.87
5.3471	-21.0668	60.97
5.2584	-20.8226	60.86
5.2062	-20.4994	60.69
5.1789	-20.1955	60.66
5.1102	-19.9067	60.72
5.1059	-19.6241	60.8
5.1038	-19.0632	60.85
5.2076	-18.237	60.85
5.3297	-17.9474	60.81
5.4898	-17.7072	60.8
5.6599	-17.7246	60.92
5.7568	-17.8597	60.98
5.7876	-17.9831	60.97
5.8586	-18.0755	60.84
5.8504	-18.0762	60.76
5.767	-18.1917	60.73
5.7321	-18.5114	60.72
5.5883	-18.7668	60.73
5.5925	-18.8188	60.73
5.5953	-18.7595	60.74
5.6035	-18.6245	60.82
5.5978	-18.9018	60.89
5.5904	-19.186	60.93
5.5889	-19.311	60.83
5.6061	-19.071	60.68
5.5593	-18.7726	60.65
5.4889	-18.8691	60.82
5.5183	-19.2721	60.92
5.4945	-19.3924	60.91
5.5221	-19.153	60.74
5.533	-18.9082	60.67
5.5292	-18.8892	60.7
5.5108	-19.1401	60.86
5.5321	-19.4972	60.91
5.6292	-19.5439	60.85
5.6248	-19.3933	60.72
5.6289	-19.2547	60.67
5.6277	-19.1411	60.76
5.7258	-19.2186	60.94
5.855	-19.5038	61.05
5.9997	-19.8399	60.98
6.038	-20.1648	60.82
6.0069	-20.3014	60.65
6.0192	-20.2173	60.61
6.0811	-20.2481	60.69
6.1447	-20.4759	60.76
6.2003	-20.605	60.82
6.1939	-20.6804	60.81
6.1746	-20.7091	60.72
6.2411	-20.6261	60.71
6.2328	-20.7964	60.8
6.2433	-21.1096	60.86
6.2439	-21.4808	60.83
6.3278	-21.7964	60.72
6.3582	-21.8948	60.53
6.4216	-21.7126	60.54
6.3422	-21.5873	60.73
6.2628	-21.7753	60.9
6.2559	-21.9046	60.89
6.259	-21.8242	60.82
6.3139	-21.6905	60.77
6.3236	-21.7725	60.76
6.2889	-21.8756	60.81
6.2104	-21.8693	60.78
6.0882	-21.7961	60.76
5.9979	-21.7714	60.75
5.9794	-21.7905	60.77
5.9981	-21.924	60.8
5.9259	-22.1232	60.87
5.7923	-22.2364	60.81
5.7129	-22.2829	60.74
5.6943	-22.36	60.72
5.7351	-22.5942	60.82
5.7299	-22.9613	60.88
5.7107	-23.2009	60.84
5.6414	-23.1971	60.75
5.6425	-23.0801	60.69
5.6491	-23.07	60.75
5.6059	-23.11	60.81
5.6076	-23.432	60.8
5.5902	-23.6981	60.74
5.6431	-23.8418	60.63
5.7326	-23.7534	60.56
5.7876	-23.6755	60.67
5.864	-23.7119	60.81
5.7021	-23.4822	60.85
5.5767	-22.9803	60.77
5.5183	-22.3532	60.7
5.4461	-21.7605	60.74
5.3731	-21.3791	60.84
5.276	-20.9629	60.94
5.3171	-20.7649	60.93
5.4204	-20.7028	60.79
5.5396	-20.4633	60.66
5.639	-20.2913	60.65
5.6588	-20.207	60.74
5.6083	-20.2398	60.83
5.69	-20.4072	60.85
5.6717	-20.3503	60.78
5.7433	-20.1402	60.72
5.777	-19.997	60.75
5.7573	-19.9851	60.82
5.7783	-19.9298	60.85
5.7853	-19.8245	60.82
5.7829	-19.6935	60.8
5.7224	-19.5744	60.82
5.7425	-19.4012	60.78
5.7594	-19.2639	60.73
5.7725	-19.1814	60.72
5.7479	-19.2382	60.8
5.7565	-19.3604	60.92
5.7934	-19.5014	60.89
5.7799	-19.4415	60.82
5.8571	-19.3525	60.75
5.9787	-19.2814	60.72
6.0342	-19.4863	60.71
5.981	-19.6621	60.8
5.9173	-19.9554	60.9
5.9084	-20.5578	60.89
6.0104	-20.8825	60.84
6.0372	-20.9828	60.78
5.9933	-21.2279	60.82
5.938	-21.6498	60.89
5.9719	-22.1334	60.86
6.0824	-22.4093	60.68
6.1114	-22.277	60.56
6.0428	-21.9967	60.61
5.9568	-21.9237	60.8
5.888	-21.9192	60.91
5.9466	-22.0686	60.86
5.9919	-22.2682	60.75
5.9799	-22.3698	60.63
5.9861	-22.2387	60.69
5.9907	-22.1422	60.88
5.9575	-22.1843	61
6.0067	-22.1675	60.92
6.0129	-22.0573	60.78
5.9494	-21.9499	60.71
5.8514	-22.0906	60.79
5.8733	-22.328	60.86
5.8224	-22.5088	60.76
5.8837	-22.3409	60.72
5.89	-22.2533	60.74
5.9351	-22.3602	60.79
5.9746	-22.4841	60.85
5.9985	-22.6201	60.82
5.9258	-22.6206	60.77
5.9217	-22.2793	60.79
6.0401	-22.0199	60.83
6.0951	-22.1743	60.9
6.1196	-22.283	60.87
6.1225	-22.0494	60.72
6.1399	-21.4518	60.61
6.135	-20.8777	60.67
6.2107	-20.8444	60.89
6.2935	-20.8977	61
6.352	-20.7486	60.91
6.4305	-20.2062	60.85
6.5375	-19.6615	60.83
6.497	-19.4089	60.75
6.4691	-19.356	60.7
6.5545	-19.3975	60.78
6.7694	-19.5894	60.93
6.8959	-19.6134	60.93
6.8682	-19.4672	60.82
6.7954	-19.3509	60.7
6.7262	-19.4524	60.66
6.8008	-19.5718	60.66
6.783	-19.4801	60.7
6.7641	-19.164	60.75
6.7342	-18.8452	60.81
6.8494	-18.5733	60.84
6.9717	-18.4688	60.88
7.0611	-18.3966	60.89
7.0306	-18.2482	60.8
7.0471	-17.9661	60.75
7.1751	-17.8468	60.78
7.2861	-17.8523	60.75
7.4071	-17.8564	60.81
7.3685	-17.8001	60.91
7.3703	-17.8487	60.97
7.2723	-18.0781	60.9
7.2963	-18.2633	60.75
7.287	-18.348	60.67
7.1929	-18.3476	60.69
7.1312	-18.3928	60.79
7.0662	-18.7885	60.86
7.0868	-19.3777	60.85
7.0515	-19.7197	60.78
7.1383	-19.6572	60.74
7.1935	-19.5145	60.76
7.1844	-19.5879	60.83
7.2115	-19.801	60.98
7.1954	-20.5637	61.07
7.2495	-21.193	60.92
7.2846	-21.3418	60.65
7.2503	-21.1786	60.42
7.2258	-20.9945	60.51
7.1915	-21.14	60.79
7.2034	-21.4662	61
7.1066	-21.8384	60.97
7.0513	-22.0093	60.79
6.9928	-21.95	60.69
6.8662	-21.9369	60.74
6.7602	-21.9771	60.84
6.6697	-22.1293	60.81
6.6582	-22.2952	60.77
6.7086	-22.484	60.73
6.7455	-22.5326	60.7
6.6837	-22.313	60.66
6.65	-22.2873	60.7
6.6547	-22.5312	60.81
6.6386	-22.7277	60.88
6.6028	-22.8306	60.81
6.6033	-22.7549	60.73
6.5971	-22.7558	60.82
6.6464	-22.9818	60.86
6.6549	-23.1352	60.83
6.6351	-23.3072	60.76
6.7071	-23.8063	60.83
6.6421	-24.3971	60.84
6.5428	-24.6546	60.78
6.4408	-24.6564	60.66
6.3565	-24.5502	60.6
6.1374	-24.3835	60.63
6.0781	-24.3293	60.8
6.1035	-24.3463	60.94
6.1921	-24.197	60.96
6.1938	-23.8683	60.81
6.2553	-23.6149	60.66
6.2624	-23.4519	60.62
6.3152	-23.259	60.7
6.2629	-23.086	60.79
6.2394	-22.6965	60.88
6.3146	-22.438	60.82
6.3387	-22.2984	60.79
6.2875	-22.219	60.8
6.2488	-21.9782	60.81
6.2561	-21.5832	60.76
6.1789	-20.9292	60.77
6.1238	-20.4567	60.76
6.0716	-20.3341	60.78
6.12	-20.4906	60.76
6.2313	-20.4543	60.76
6.2347	-20.3674	60.76
6.2214	-20.3	60.84
6.2381	-20.1903	60.84
6.3033	-20.2484	60.81
6.4169	-20.2672	60.75
6.4754	-20.2247	60.78
6.5182	-20.2102	60.84
6.5476	-20.1743	60.91
6.5257	-19.8249	60.87
6.547	-19.4623	60.74
6.6418	-19.3187	60.77
6.7209	-19.3779	60.91
6.6992	-19.3532	60.95
6.7714	-19.1407	60.82
6.8338	-18.8457	60.74
6.9873	-18.6961	60.69
7.027	-18.5999	60.7
6.9617	-18.334	60.76
6.8777	-18.1603	60.87
6.6727	-18.155	60.89
6.6177	-18.2643	60.87
6.6102	-18.4083	60.8
6.571	-18.4205	60.78
6.5193	-18.4232	60.88
6.4107	-18.3116	60.89
6.3551	-18.2613	60.87
6.2863	-18.4736	60.79
6.2072	-18.707	60.8
6.1572	-18.9564	60.78
6.2423	-18.9898	60.76
6.3264	-18.7513	60.81
6.3588	-18.5957	60.92
6.4502	-18.8387	61.03
6.4643	-19.0781	60.95
6.4576	-18.9787	60.82
6.4457	-18.6912	60.7
6.3841	-18.4478	60.69
6.375	-18.4606	60.69
6.2822	-18.6802	60.83
6.2534	-18.8569	60.91
6.2618	-18.9424	60.84
6.3813	-19.1348	60.74
6.393	-19.0332	60.7
6.3184	-18.9766	60.78
6.2083	-19.1303	60.81
6.2348	-19.3482	60.88
6.2431	-19.5118	60.77
6.2182	-19.2504	60.68
6.2122	-18.9534	60.69
6.1318	-18.6777	60.78
6.057	-18.5754	60.89
6.093	-18.7271	60.95
6.0961	-18.7616	60.88
6.0885	-18.4213	60.78
6.1001	-17.9505	60.74
6.0819	-17.6514	60.82
6.1174	-17.8097	60.84
6.0778	-17.9023	60.83
6.0767	-17.7185	60.79
6.1171	-17.7348	60.8
6.2003	-17.8779	60.84
6.2611	-17.9636	60.81
6.2885	-18.0697	60.75
6.3408	-17.9639	60.8
6.4312	-17.8937	60.8
6.5017	-17.7585	60.79
6.5552	-17.8123	60.87
6.6027	-18.0532	60.96
6.6242	-18.2904	60.93
6.8462	-18.4013	60.69
6.9999	-18.4982	60.62
7.1015	-18.734	60.71
7.1365	-18.9063	60.83
7.2224	-18.8256	60.86
7.2394	-18.9019	60.9
7.2702	-19.2128	60.89
7.2975	-19.5758	60.85
7.3218	-19.7766	60.7
7.2994	-19.585	60.64
7.3087	-19.3322	60.72
7.3243	-19.3436	60.79
7.2919	-19.4837	60.86
7.3014	-19.57	60.91
7.2605	-19.6947	60.88
7.2218	-19.7503	60.8
7.2816	-19.7754	60.69
7.2993	-19.5538	60.7
7.3097	-19.3812	60.88
7.3028	-19.4873	60.97
7.3043	-19.836	60.93
7.2567	-19.9279	60.76
7.1733	-19.7049	60.66
7.1071	-19.5461	60.69
7.1146	-19.6345	60.76
7.0544	-19.8542	60.86
6.9507	-19.9918	60.87
6.9173	-20.0005	60.77
6.8673	-19.9614	60.67
6.8554	-19.8814	60.7
6.8183	-19.7312	60.83
6.7693	-19.7914	60.9
6.8082	-19.9034	60.92
6.7795	-20.0838	60.86
6.7734	-20.3438	60.81
6.6941	-20.6875	60.8
6.6968	-20.7981	60.78
6.7608	-20.6679	60.76
6.7837	-20.6707	60.74
6.753	-20.8467	60.72
6.6476	-20.9607	60.78
6.6294	-21.0479	60.8
6.6237	-20.9925	60.78
6.6414	-20.9696	60.8
6.6417	-21.0214	60.83
6.6212	-21.1946	60.84
6.6858	-21.2612	60.85
6.7302	-21.2741	60.83
6.768	-21.1849	60.78
6.7079	-21.2514	60.8
6.7313	-21.4985	60.82
6.7435	-21.762	60.87
6.7992	-22.1031	60.76
6.7835	-22.26	60.65
6.7508	-22.1565	60.68
6.6969	-22.2436	60.79
6.7634	-22.5941	60.83
6.8367	-22.8486	60.78
6.8852	-22.9216	60.65
6.8341	-22.8834	60.67
6.7495	-22.8551	60.75
6.7487	-22.672	60.93
6.7318	-22.6833	60.9
6.7636	-22.5614	60.83
6.813	-22.375	60.69
6.8476	-22.0626	60.66
6.8601	-22.0147	60.8
6.8984	-22.1456	61
6.9413	-22.2475	60.95
6.9796	-22.0914	60.7
6.8905	-21.7954	60.57
6.8386	-21.4762	60.68
6.9199	-21.5551	60.87
6.9919	-21.861	60.96
7.0666	-21.9498	60.86
7.0794	-21.7871	60.72
7.1513	-21.4674	60.69
7.2046	-21.2416	60.85
7.1548	-21.2733	60.99
7.2077	-21.3932	61.06
7.219	-21.4497	60.94
7.2133	-21.3536	60.69
7.0923	-20.9986	60.55
6.951	-20.7037	60.62
6.9779	-20.8606	60.81
7.0285	-21.346	60.88
7.0402	-21.4448	60.79
6.972	-21.1482	60.63
6.8581	-20.8532	60.64
6.8118	-20.5947	60.78
6.7456	-20.5632	60.92
6.7187	-20.681	61.01
6.6497	-20.7574	60.93
6.5817	-20.6448	60.7
6.5109	-20.13	60.65
6.4697	-19.878	60.75
6.5362	-20.103	60.93
6.4458	-20.5255	60.95
6.2815	-20.5207	60.83
6.1142	-20.492	60.7
6.059	-20.3102	60.71
6.0065	-19.9825	60.76
5.9182	-19.8124	60.85
5.8998	-20.0185	60.92
5.8574	-20.3225	60.86
5.8902	-20.5114	60.75
5.8334	-20.5088	60.62
5.7916	-20.1329	60.73
5.7349	-19.8367	60.99
5.7729	-20.0552	61.19
5.7712	-20.4086	61.14
5.7639	-20.4475	60.77
5.6703	-20.1096	60.5
5.563	-19.816	60.52
5.5028	-19.8899	60.76
5.5595	-20.2979	60.87
5.5536	-20.5445	60.86
5.6458	-20.8171	60.81
5.7264	-21.09	60.8
5.7122	-21.4369	60.83
5.6942	-21.9461	60.91
5.6866	-22.3112	60.88
5.8185	-22.3981	60.68
5.9273	-22.2959	60.62
5.9487	-22.5102	60.7
5.9305	-22.9723	60.81
5.9322	-23.2504	60.85
5.9971	-23.2059	60.78
6.0931	-22.9059	60.79
6.2096	-22.8144	60.78
6.2716	-22.7748	60.78
6.2936	-22.8053	60.77
6.3441	-22.6962	60.79
6.4182	-22.365	60.78
6.4899	-22.041	60.79
6.5759	-21.7597	60.89
6.6532	-21.7441	60.97
6.7706	-21.7601	60.92
6.907	-21.7329	60.74
6.8906	-21.4393	60.66
6.8163	-21.1535	60.72
6.8258	-21.2549	60.82
6.8557	-21.6263	60.82
7.0107	-21.9157	60.74
7.1161	-22.0671	60.7
7.0893	-22.0274	60.75
7.1237	-22.0388	60.74
7.2124	-21.9635	60.75
7.2882	-21.9748	60.84
7.316	-22.2035	60.92
7.3316	-22.3713	60.86
7.3072	-22.1346	60.63
7.3807	-21.563	60.55
7.4901	-21.1416	60.71
7.5918	-21.0427	60.91
7.6784	-21.0075	60.94
7.6376	-20.6787	60.86
7.6153	-20.2913	60.77
7.617	-19.8794	60.78
7.6913	-19.7483	60.8
7.6688	-19.8597	60.85
7.6262	-20.0146	60.87
7.6476	-20.1248	60.8
7.6072	-19.8175	60.73
7.4944	-19.3686	60.69
7.3422	-19.2462	60.84
7.3386	-19.4858	60.91
7.3877	-19.568	60.85
7.434	-19.398	60.68
7.3719	-19.0126	60.67
7.1422	-18.776	60.78
6.963	-18.8631	60.93
6.9083	-18.9958	60.95
6.9212	-19.0455	60.81
6.9598	-18.8592	60.72
6.8619	-18.551	60.7
6.8315	-18.3219	60.71
6.8538	-18.3073	60.8
6.8199	-18.4923	60.91
6.788	-18.7518	60.88
6.8009	-18.6104	60.76
6.6517	-18.3336	60.73
6.6043	-18.2755	60.85
6.572	-18.764	60.9
6.5133	-18.9516	60.84
6.4616	-18.8526	60.75
6.3719	-19.0468	60.78
inclinaison X	inclinaison Y
0.1994	-0.3656
0.0665	-0.3323
0.1994	-0.0665
0.3323	-0.0665
0.2659	-0.1994
0.1662	-0.1662
0.1329	-0.1662
0.1662	-0.0332
0.1994	0.0332
0.1994	-0.1994
0.1329	-0.3323
0.0997	0.0332
0.3656	-0.1329
0.1994	-0.1329
0.2326	-0.1329
0.1662	-0.2991
0.1329	-0.1994
0.1662	-0.0665
0.2659	-0.1329
0.3323	-0.2326
0.1994	-0.0665
0.0997	-0.2991
0.1329	-0.2326
0.3323	-0.1994
0.2991	-0.1662
0.0997	0
0.1329	-0.3323
0.1994	-0.3323
0.1662	-0.0997
0.2991	0.0997
0.2659	-0.0997
0.1994	-0.1994
0.0997	-0.3323
0.0997	-0.1994
0.2659	-0.0665
0.3656	-0.0332
0.1329	-0.2991
0.1329	-0.2326
0.2326	-0.1329
0.3323	-0.1329
0.2659	-0.1329
0.1662	-0.2659
0.1329	-0.2326
0.1994	-0.0997
0.2991	0.0665
0.2659	-0.0665
0.1662	-0.2659
0.1329	-0.1662
0.1994	0.1329
0.3323	-0.2991
0.1994	-0.432
0.0332	-0.2326
0.1329	-0.1329
0.2659	-0.3656
0.2659	-0.1662
0.1994	-0.0997
0.1662	-0.1994
0.1994	-0.0665
0.1662	0
0.1329	-0.0665
0.1994	-0.1994
0.1994	-0.2326
0.2326	-0.1662
0.2659	-0.1329
0.2991	0
0.1329	-0.1329
0.1329	-0.3323
0.1662	-0.0997
0.1994	-0.2326
0.1329	-0.1329
0.0997	0.0332
0.2326	-0.2326
0.2326	-0.2991
0.1329	-0.2659
0.0332	-0.0665
0.2991	-0.1329
0.3323	-0.0665
0.1662	-0.1329
0.0997	0.0665
0.1662	-0.0332
0.2659	-0.0332
0.2326	-0.1329
0.1329	-0.2991
0.0997	-0.0665
0.2659	-0.1329
0.2326	-0.0997
0.1662	-0.0665
0.1662	-0.0997
0.1662	-0.2659
0.1994	-0.2659
0.1662	-0.1994
0.1329	-0.0665
0.2659	-0.0997
0.2991	-0.2326
0.0665	-0.2326
0.1662	-0.0997
0.2991	-0.0332
0.2991	-0.0332
0.1994	-0.1994
0.1329	-0.1329
0.1994	-0.1662
0.1662	0.0332
0.2991	0.0332
0.1662	-0.1329
0.1994	-0.3323
0.2326	-0.2326
0.1994	-0.0665
0.2326	-0.2659
0.2326	-0.1662
0.1662	0.0997
0.2326	-0.0997
0.2659	-0.1329
0.1662	-0.0665
0.1662	-0.3656
0.1994	-0.2991
0.2326	-0.2326
0.1994	-0.2326
0.1662	-0.1994
0.1994	0
0.2991	0
0.2326	0.0665
0.2326	-0.3323
0.0332	-0.2991
0.1329	-0.1662
0.2659	-0.0997
0.2326	-0.1994
0.1329	-0.0665
0.1329	-0.0997
0.2991	-0.0332
0.1994	-0.2659
0.2326	-0.1329
0.1329	-0.0997
0.1662	-0.0997
0.2659	-0.2659
0.1329	-0.2659
0.0665	-0.1329
0.1994	-0.0997
0.1994	-0.1329
0.1329	-0.0997
0.1662	-0.0665
0.2326	-0.1662
0.1994	-0.1994
0.1662	-0.1662
0.1329	-0.0997
0.2659	-0.0997
0.1662	-0.1329
0.1662	-0.0665
0.1662	-0.1329
0.0997	-0.1329
0.0665	-0.0997
0.2659	-0.2326
0.2991	-0.2326
0.1994	-0.0665
0.1994	-0.1662
0.1994	-0.0665
0.2659	0.0997
0.1994	0
0.0997	-0.1994
0.1329	-0.0997
0.1994	0.0665
0.3323	-0.0665
0.2659	-0.2326
0.1329	-0.2659
0.1662	-0.1662
0.1994	-0.2659
0.1662	0.0332
0.1994	0.2659
0.1994	0.0665
0.1329	-0.1662
0.0997	-0.2659
0.1329	-0.0332
0.2659	0.1994
0.3656	0.0332
0.1329	-0.0997
0.0997	-0.0665
0.1662	-0.1329
0.2659	0.0997
0.3323	0.0332
0.1662	-0.1329
0.1994	-0.1994
0.2326	-0.1329
0.2326	0.1662
0.2991	0.1662
0.1329	-0.1994
0.0997	0
0.1994	0.0997
0.3323	-0.2659
0.1994	0.0332
0.0665	-0.1994
0.0997	-0.1994
0.2659	0.1329
0.3323	0.0997
0.1329	-0.0997
0.0997	-0.0997
0.1994	-0.1329
0.2991	-0.0332
0.2659	0
0.1662	-0.0665
0.0997	-0.0332
0.1994	0.1329
0.2659	-0.1329
0.2326	-0.2659
0	-0.0332
0.2326	0.1994
0.3656	0.1662
0.2991	0
0.0997	-0.1329
0.1329	-0.0332
0.2659	-0.0332
0.2991	-0.2659
0.0997	-0.1329
0.1662	0
0.2991	0
0.2659	0
0.0997	-0.0997
0.0997	-0.0332
0.1994	-0.1329
0.2659	-0.0332
0.2326	0.0665
0.1994	-0.0665
0.1994	-0.1329
0.1662	0.0665
0.1994	0.0332
0.1662	0.1662
0.2326	0.1662
0.2659	-0.2659
0.1329	-0.2326
0.1329	0.0665
0.2991	-0.0997
0.2991	-0.0332
0.1994	-0.0997
0.1329	-0.0332
0.1662	0.1329
0.2659	0.0997
0.1662	-0.0665
0.1329	0.0997
0.1994	0.0997
0.2326	0.0997
0.1662	-0.1662
0.0332	-0.1662
0.1662	0.0332
0.2991	0.0997
0.2991	-0.1662
0.1329	-0.2659
0.1329	0.0997
0.3323	0.0997
0.2326	0.0997
0.2326	-0.0997
0.1662	-0.2326
0.1994	-0.0332
0.1994	-0.0997
0.1994	0.0332
0.2659	0.0332
0.2659	-0.0997
0.1994	-0.1329
0.1329	-0.3323
0.1662	-0.0332
0.2326	0.0332
0.1994	-0.0332
0.1994	-0.1994
0.1994	-0.1994
0.1662	-0.0332
0.2659	0.0997
0.2659	-0.1329
0.1329	-0.0332
0.1994	0.0997
0.2659	-0.0665
0.1662	-0.0332
0.1994	-0.1662
0.1662	-0.0665
0.1662	0.0665
0.2659	-0.0332
0.1994	-0.0997
0.1994	-0.1662
0.1329	-0.0332
0.2659	-0.0332
0.2991	-0.1329
0.1994	0.0332
0.0997	0.0332
0.2326	-0.0665
0.1662	-0.0332
0.1994	0.1329
0.1994	-0.0997
0.2326	-0.1994
0.0997	-0.0332
0.1329	-0.1662
0.1662	0.0332
0.2326	0.1662
0.1662	-0.1329
0.1994	-0.1662
0.1329	0
0.2659	-0.0332
0.2326	0
0.1994	-0.0665
0.1662	-0.0332
0.2326	0.1662
0.2326	0
0.1994	-0.1994
0.0665	-0.2326
0.2326	0.0665
0.3656	0.0997
0.2326	-0.0332
0.0997	-0.0332
0.1329	-0.0997
0.2659	-0.1329
0.2659	0.0332
