# Supplementary material for: Postural Control Can Be Well Maintained by Healthy, Young Adults in Difficult Visual Task, Even in Sway-Referenced Dynamic Conditions
Source: PLoS One. 2016 Oct 13;11(10):e0164400. doi: 10.1371/journal.pone.0164400 (PMC5063355; doi:10.1371/journal.pone.0164400)
Supplement: S2 File — (ZIP) [file pone.0164400.s002.zip › DATA_FRAMIRAL/S04B_SEARCH_STABLE_I7.xls]

## Sheet: S04_MTT_201504011003
gravite X	gravite Y	Poids
11.9863	4.7392	61.25
12.2455	4.0593	61.32
12.4363	3.1364	61.28
12.8008	1.7429	61.31
13.0877	0.4404	61.29
13.4947	-0.6935	61.19
13.7031	-1.5168	61.19
13.904	-2.0388	61.25
14.1412	-2.3744	61.35
14.2649	-2.6	61.36
14.2975	-2.6445	61.36
14.2492	-2.355	61.41
14.1984	-2.33	61.36
14.1049	-2.3632	61.34
13.9655	-2.3378	61.29
13.9173	-2.3016	61.25
13.7701	-2.2093	61.36
13.6827	-2.215	61.4
13.7046	-2.2979	61.34
13.8431	-2.4363	61.31
13.9286	-2.4769	61.33
13.9511	-2.3914	61.35
13.9519	-2.3389	61.39
13.9672	-2.2032	61.35
14.0066	-2.0716	61.3
14.0248	-1.9389	61.29
14.007	-1.6583	61.26
14.027	-1.4074	61.22
14.0307	-1.0674	61.15
14.0175	-0.5819	61.15
14.0617	-0.2154	61.16
14.0913	0.1372	61.1
14.1016	0.3185	61.12
14.0742	0.3689	61.22
14.0731	0.3452	61.31
14.1016	0.3225	61.33
14.0895	0.3326	61.4
14.0195	0.321	61.45
13.9272	0.2551	61.46
13.7969	0.2456	61.41
13.5523	0.389	61.32
13.3895	0.4862	61.31
13.1394	0.6397	61.29
12.9919	0.7593	61.27
12.7504	0.912	61.29
12.541	1.0464	61.29
12.371	1.1359	61.3
12.2552	1.2018	61.35
12.0818	1.3277	61.37
11.924	1.3591	61.34
11.7775	1.3823	61.34
11.5623	1.4896	61.27
11.3984	1.5907	61.16
11.2456	1.6619	61.17
11.0916	1.6546	61.29
10.9792	1.5756	61.34
10.9048	1.4732	61.33
10.862	1.5072	61.32
10.8519	1.6054	61.26
10.8419	1.7698	61.22
10.7828	1.8901	61.27
10.7593	1.9109	61.31
10.7574	1.8587	61.32
10.7514	1.8583	61.33
10.7642	1.8934	61.28
10.7939	1.8916	61.32
10.9572	1.665	61.33
11.0947	1.4087	61.34
11.1746	1.169	61.31
11.1724	0.8687	61.35
11.2087	0.4468	61.39
11.305	0.037	61.34
11.4143	-0.4177	61.25
11.527	-0.7515	61.18
11.6466	-0.9037	61.28
11.8205	-1.0116	61.36
11.9713	-1.186	61.36
11.9704	-1.2489	61.35
11.9649	-1.2307	61.31
11.9125	-1.127	61.31
11.9063	-1.1236	61.26
11.9011	-1.2645	61.23
11.8933	-1.4637	61.27
11.8539	-1.5776	61.3
11.9385	-1.7409	61.29
11.9575	-1.7232	61.26
12.0019	-1.639	61.22
12.0051	-1.5128	61.24
11.9843	-1.3527	61.32
11.9143	-1.075	61.34
11.8615	-0.842	61.33
11.8486	-0.5871	61.37
11.7907	-0.5016	61.31
11.7989	-0.5422	61.25
11.8428	-0.5015	61.16
11.8685	-0.635	61.09
11.915	-0.702	61.19
11.8939	-0.6538	61.23
11.9465	-0.6504	61.27
12.0363	-0.6436	61.29
12.1424	-0.5741	61.35
12.2645	-0.6192	61.4
12.2888	-0.8188	61.36
12.2334	-1.0068	61.36
12.2195	-1.1729	61.35
12.247	-1.2654	61.35
12.2786	-1.3209	61.36
12.2391	-1.5718	61.36
12.2064	-1.8522	61.36
12.1229	-2.102	61.24
12.0219	-2.2172	61.19
11.9187	-2.3616	61.3
11.7572	-2.636	61.36
11.7386	-2.9662	61.32
11.7105	-3.2522	61.28
11.688	-3.3846	61.29
11.6265	-3.4128	61.31
11.6095	-3.479	61.32
11.62	-3.6226	61.33
11.672	-3.7571	61.38
11.6868	-3.9611	61.43
11.7226	-3.9961	61.33
11.7342	-3.9155	61.25
11.752	-3.8949	61.23
11.8061	-4.0522	61.27
11.8562	-4.2104	61.28
11.8448	-4.3313	61.3
11.9256	-4.4607	61.31
11.9359	-4.6102	61.34
11.9796	-4.8096	61.29
12.1017	-4.993	61.22
12.1732	-5.1161	61.21
12.2322	-5.073	61.3
12.3166	-4.9605	61.39
12.3794	-4.7942	61.39
12.4066	-4.6072	61.38
12.4375	-4.2983	61.36
12.5085	-4.0435	61.37
12.545	-3.828	61.33
12.5156	-3.6663	61.23
12.491	-3.5422	61.19
12.4465	-3.4978	61.26
12.3526	-3.3534	61.34
12.3265	-3.1995	61.3
12.2473	-3.1174	61.31
12.1715	-3.0353	61.32
12.125	-3.0074	61.37
12.0566	-3.0087	61.32
12.006	-2.9756	61.31
11.9759	-2.9825	61.32
11.964	-3.0157	61.31
11.9711	-3.1206	61.28
11.9851	-3.169	61.27
12.0538	-3.1705	61.34
12.1506	-3.0557	61.36
12.221	-2.8822	61.37
12.2392	-2.8671	61.38
12.3346	-2.8724	61.36
12.4839	-2.9016	61.29
12.677	-2.9208	61.3
12.7333	-2.9816	61.37
12.7699	-2.9987	61.31
12.8005	-3.0739	61.28
12.8047	-3.1455	61.34
12.7751	-3.2129	61.4
12.8351	-3.4008	61.34
12.9638	-3.5948	61.31
13.0294	-3.6959	61.3
13.0536	-3.7901	61.34
13.0749	-3.8911	61.32
13.0578	-3.8225	61.28
13.0228	-3.7507	61.24
13.0277	-3.7675	61.27
13.0164	-3.7104	61.3
13.0282	-3.6161	61.26
13.0283	-3.4535	61.26
13.082	-3.2283	61.35
13.1199	-3.0532	61.39
13.1576	-2.9302	61.33
13.1487	-2.834	61.33
13.1138	-2.7252	61.38
13.1136	-2.6692	61.4
13.1181	-2.7148	61.36
13.1764	-2.7608	61.32
13.2345	-2.7835	61.31
13.3676	-2.8536	61.34
13.4878	-2.9794	61.35
13.5979	-3.1225	61.3
13.627	-3.17	61.32
13.7111	-3.253	61.29
13.7606	-3.3523	61.31
13.8464	-3.5367	61.33
13.8965	-3.7346	61.3
13.8421	-3.8097	61.34
13.8106	-3.8716	61.35
13.8096	-3.9545	61.32
13.7894	-4.1816	61.29
13.8158	-4.5161	61.32
13.7742	-4.8577	61.35
13.8035	-5.1077	61.37
13.7538	-5.2931	61.3
13.6941	-5.3852	61.35
13.6216	-5.4446	61.44
13.6891	-5.5766	61.36
13.6735	-5.6347	61.23
13.5854	-5.6755	61.23
13.516	-5.8096	61.3
13.4035	-5.9953	61.37
13.3503	-6.1505	61.28
13.4105	-6.3309	61.25
13.4526	-6.3784	61.3
13.3757	-6.3018	61.4
13.3464	-6.3305	61.37
13.374	-6.3336	61.34
13.3939	-6.3609	61.32
13.2998	-6.3972	61.32
13.2705	-6.2344	61.33
13.131	-6.1038	61.29
13.1469	-6.1956	61.25
13.1881	-6.1943	61.27
13.1289	-5.9754	61.28
13.0311	-5.6632	61.29
12.8982	-5.4166	61.31
12.8797	-5.3671	61.38
12.8002	-5.301	61.37
12.7643	-5.107	61.34
12.6552	-4.7464	61.31
12.4564	-4.3002	61.33
12.2711	-3.9281	61.29
12.2044	-3.9035	61.26
12.111	-3.9058	61.27
11.932	-3.696	61.3
11.7677	-3.452	61.36
11.717	-3.3895	61.35
11.7173	-3.5547	61.37
11.706	-3.646	61.39
11.6641	-3.6566	61.4
11.6248	-3.6755	61.31
11.637	-3.809	61.23
11.6275	-4.0475	61.2
11.6054	-4.2441	61.19
11.6131	-4.281	61.25
11.5413	-4.275	61.35
11.5784	-4.3675	61.35
11.5843	-4.3891	61.3
11.5397	-4.3952	61.25
11.542	-4.3736	61.3
11.5532	-4.431	61.39
11.4493	-4.5406	61.34
11.4411	-4.6526	61.32
11.4459	-4.7826	61.26
11.5526	-4.8507	61.3
11.6376	-5.0406	61.29
11.6485	-5.2041	61.28
11.5908	-5.3608	61.31
11.5243	-5.4891	61.31
11.5533	-5.4726	61.29
11.5496	-5.4411	61.27
11.5441	-5.4241	61.29
11.5056	-5.3573	61.34
11.4677	-5.2423	61.35
11.4142	-5.0789	61.3
11.3408	-4.9656	61.28
11.3391	-4.9627	61.27
11.2483	-4.9929	61.25
11.1688	-4.9438	61.26
11.083	-4.8303	61.34
11.0238	-4.7341	61.39
11.0153	-4.826	61.4
10.9736	-4.8269	61.38
10.9199	-4.8604	61.32
10.7905	-4.7671	61.26
10.6829	-4.7668	61.2
10.6278	-4.8693	61.22
10.6184	-5.0313	61.23
10.6221	-4.998	61.23
10.589	-4.9453	61.34
10.5437	-5.0445	61.35
10.5047	-5.1463	61.31
10.4285	-5.1904	61.26
10.371	-5.1828	61.31
10.3543	-5.1568	61.31
10.2507	-5.1683	61.29
10.1571	-5.1733	61.27
10.1918	-5.2059	61.28
10.1692	-5.1347	61.29
10.1149	-5.0544	61.27
10.0597	-5.1472	61.26
9.9805	-5.2458	61.27
9.9362	-5.279	61.22
9.8863	-5.1509	61.25
9.8678	-5.0558	61.28
9.8221	-5.0223	61.34
9.7038	-5.0271	61.31
9.5138	-4.9456	61.29
9.3315	-4.853	61.28
9.2168	-4.8982	61.26
9.091	-4.9626	61.23
8.912	-4.8825	61.19
8.7937	-4.5774	61.26
8.6753	-4.3391	61.33
8.622	-4.2838	61.39
8.5974	-4.3496	61.34
8.592	-4.3544	61.32
8.4612	-4.2055	61.26
8.3369	-4.0543	61.23
8.2505	-4.0831	61.24
8.1516	-4.3148	61.19
8.0966	-4.5132	61.21
8.1221	-4.704	61.24
8.202	-4.8993	61.26
8.2371	-5.0447	61.24
8.169	-5.0298	61.29
8.0526	-5.1403	61.34
8.0251	-5.2749	61.36
8.0169	-5.3612	61.25
8.0173	-5.301	61.21
7.9603	-5.1929	61.27
7.9337	-5.0942	61.25
7.8972	-4.9259	61.27
7.8324	-4.6839	61.29
7.7591	-4.4732	61.34
7.6722	-4.238	61.37
7.6868	-4.1247	61.29
7.6932	-4.1257	61.27
7.6678	-3.959	61.28
7.5692	-3.7483	61.34
7.5881	-3.559	61.28
7.6037	-3.4828	61.25
7.5859	-3.429	61.29
7.6191	-3.3297	61.28
7.6577	-3.1261	61.3
7.6918	-2.8154	61.31
7.6815	-2.6081	61.32
7.7387	-2.588	61.38
7.7864	-2.6158	61.33
7.9265	-2.4895	61.26
7.8622	-2.2166	61.21
7.9083	-2.0536	61.23
7.9761	-1.9557	61.33
8.0281	-1.986	61.3
8.0706	-1.8972	61.32
8.1748	-1.836	61.28
8.3247	-1.6487	61.25
8.4241	-1.4386	61.24
8.5372	-1.2133	61.27
8.6184	-1.1763	61.33
8.7559	-1.1732	61.36
8.9053	-1.163	61.38
9.0507	-1.1164	61.31
9.2639	-1.1663	61.25
9.4214	-1.153	61.19
9.6489	-1.017	61.25
9.8246	-0.9698	61.3
9.9336	-0.9518	61.33
10.1277	-0.9384	61.29
10.2503	-0.8171	61.34
10.3384	-0.6293	61.37
10.4833	-0.4604	61.4
10.6641	-0.3543	61.34
10.8171	-0.3213	61.22
10.8833	-0.2107	61.22
10.9243	-0.0817	61.26
11.031	0.0799	61.3
11.1388	0.1899	61.31
11.2383	0.2879	61.38
11.3392	0.3607	61.41
11.348	0.5678	61.38
11.4491	0.8087	61.32
11.4228	1.0575	61.28
11.3507	1.1439	61.25
11.3906	1.1633	61.21
11.4422	1.2916	61.24
11.3627	1.5754	61.28
11.3593	1.8781	61.3
11.3065	2.1246	61.33
11.2712	2.5298	61.36
11.2185	2.9677	61.39
11.1609	3.4663	61.44
11.1096	3.9343	61.4
11.0488	4.395	61.33
10.8378	4.7468	61.33
10.6934	4.8745	61.36
10.5468	4.9719	61.36
10.4731	5.0548	61.26
10.3899	5.007	61.23
10.3962	4.8783	61.22
10.4096	4.7078	61.26
10.5133	4.4448	61.21
10.5609	4.2788	61.25
10.5245	4.0758	61.34
10.5368	3.8377	61.41
10.6686	3.4471	61.39
10.7023	3.0017	61.31
10.7486	2.5835	61.24
10.7812	2.2387	61.25
10.8214	2.1299	61.28
10.8961	1.978	61.28
11.0316	1.762	61.39
11.0777	1.5062	61.41
11.1764	1.3064	61.41
11.2944	1.2004	61.35
11.3652	1.1053	61.3
11.4419	0.9553	61.23
11.602	0.84	61.21
11.7272	0.6127	61.24
11.7622	0.4328	61.35
11.8571	0.3248	61.37
11.9715	0.3537	61.37
12.0211	0.4239	61.35
12.1008	0.4583	61.26
12.1672	0.4287	61.23
12.1826	0.3394	61.26
12.2144	0.1909	61.29
12.2333	0.0689	61.28
12.1845	-0.0159	61.28
12.1706	-0.0194	61.26
12.1515	-0.112	61.3
12.1319	-0.1897	61.32
12.1351	-0.1859	61.3
12.144	-0.1933	61.3
12.2133	-0.253	61.32
12.169	-0.3414	61.32
12.2021	-0.3675	61.32
12.1807	-0.3598	61.28
12.1527	-0.1787	61.32
12.2145	0.0095	61.31
12.208	0.2678	61.34
12.1294	0.4379	61.36
12.0664	0.4525	61.38
11.9618	0.4906	61.36
11.9111	0.6842	61.3
11.8653	0.8296	61.26
11.8588	1.0946	61.31
11.8968	1.2782	61.34
11.8563	1.4414	61.44
11.8817	1.5602	61.41
11.9265	1.7404	61.32
11.9596	1.9767	61.24
12.004	2.2281	61.24
12.0251	2.3205	61.31
12.0701	2.4773	61.35
12.023	2.6412	61.39
12.0266	2.7826	61.37
12.1154	2.9481	61.38
12.226	3.0014	61.28
12.2312	3.0562	61.35
12.2394	3.1153	61.35
12.2642	3.1497	61.38
12.2334	3.1826	61.33
12.2516	3.2102	61.25
12.2428	3.2162	61.21
12.2114	3.3514	61.24
12.1401	3.4349	61.33
12.0835	3.4291	61.36
12.0439	3.3915	61.38
12.0265	3.3199	61.34
11.9689	3.3904	61.34
11.8452	3.3501	61.35
11.8091	3.2027	61.35
11.752	3.0563	61.39
11.7658	2.9483	61.35
11.7841	2.9104	61.3
11.7908	2.9383	61.26
11.6972	2.8182	61.3
11.6273	2.7038	61.31
11.5141	2.542	61.31
11.4923	2.4858	61.25
11.3783	2.473	61.23
11.3978	2.4075	61.28
11.3645	2.2629	61.37
11.277	2.1261	61.46
11.2318	1.9824	61.47
11.2056	2.0007	61.39
11.0894	1.9751	61.31
10.9789	1.8851	61.27
10.9302	1.6671	61.28
10.8683	1.381	61.33
10.7898	1.1676	61.32
10.8093	1.001	61.33
10.8094	0.794	61.33
10.7692	0.6506	61.31
10.7486	0.5296	61.27
10.6834	0.4334	61.29
10.5855	0.3523	61.31
10.4644	0.2682	61.3
10.3948	0.1657	61.26
10.3735	0.1984	61.31
10.3595	0.2937	61.37
10.3673	0.3786	61.37
10.3729	0.4013	61.33
10.3808	0.4505	61.26
10.408	0.5459	61.29
10.4674	0.6045	61.3
10.4734	0.5899	61.29
10.4415	0.6869	61.26
10.4469	0.7156	61.3
10.5108	0.8359	61.35
10.5271	0.9393	61.35
10.529	1.003	61.32
10.5447	0.9541	61.34
10.5592	0.902	61.35
10.6197	0.9033	61.29
10.6695	0.9338	61.24
10.6764	0.8331	61.27
10.7519	0.6395	61.31
10.8696	0.5019	61.32
10.9554	0.4677	61.34
11.0307	0.5031	61.4
11.083	0.4809	61.38
11.1894	0.3665	61.34
11.2493	0.2904	61.22
11.2244	0.3313	61.22
11.1565	0.2315	61.23
11.2481	0.105	61.25
11.3361	0.1117	61.26
11.3427	0.2037	61.29
11.356	0.318	61.3
11.4082	0.447	61.3
11.432	0.603	61.26
11.4156	0.832	61.28
11.3819	0.9155	61.35
11.3679	1.0237	61.31
11.3429	1.1989	61.27
11.3057	1.3064	61.27
11.2831	1.3078	61.34
11.3155	1.281	61.36
11.338	1.2006	61.34
11.3706	1.0457	61.32
11.3744	0.8423	61.32
11.4273	0.6455	61.35
11.4358	0.4353	61.33
11.4324	0.1693	61.33
11.432	-0.2773	61.26
11.4573	-0.566	61.26
11.4662	-0.7953	61.26
11.4478	-0.7582	61.32
11.3643	-0.68	61.34
11.3643	-0.6579	61.36
11.3174	-0.5764	61.39
11.2811	-0.4948	61.33
11.169	-0.3755	61.27
11.1094	-0.2532	61.28
11.1105	-0.1904	61.29
11.0759	-0.1569	61.28
10.9942	-0.0456	61.3
10.9077	0.1872	61.34
10.7774	0.4194	61.42
10.6392	0.4834	61.4
10.5719	0.5436	61.36
10.4681	0.6776	61.34
10.3038	0.6351	61.3
10.2503	0.6956	61.26
10.1586	0.7335	61.24
10.1085	0.8114	61.25
10.0654	0.8891	61.26
10.1183	0.9098	61.3
10.1462	0.9976	61.33
10.1458	1.1121	61.33
10.0751	1.2403	61.38
9.9881	1.3818	61.36
9.9083	1.4517	61.28
9.8503	1.6527	61.25
9.735	1.8492	61.35
9.7148	1.9777	61.37
9.7269	2.1488	61.34
9.7213	2.2852	61.35
9.6812	2.4003	61.34
9.7024	2.5089	61.31
9.7458	2.7204	61.29
9.7896	2.8026	61.27
9.6949	2.8876	61.34
9.6249	2.9293	61.4
9.5671	3.0256	61.4
9.4335	3.1726	61.36
9.3662	3.2108	61.35
9.2337	3.2681	61.33
9.1651	3.2134	61.33
9.1231	3.1889	61.31
9.0582	3.1727	61.28
8.9707	3.256	61.31
8.8495	3.3093	61.3
8.7729	3.3714	61.32
8.6757	3.378	61.34
8.5413	3.3347	61.34
8.4785	3.3104	61.38
8.4424	3.4181	61.37
8.3368	3.4543	61.34
8.1345	3.4899	61.32
8.0108	3.5345	61.33
7.8381	3.5647	61.34
7.7327	3.596	61.27
7.6678	3.6358	61.23
7.6142	3.6523	61.27
7.6121	3.6624	61.28
7.5862	3.5782	61.32
7.5529	3.4929	61.33
7.6075	3.4637	61.32
7.6607	3.5465	61.35
7.6842	3.6198	61.35
7.6393	3.6593	61.32
7.5968	3.6498	61.3
7.5811	3.6887	61.33
7.5641	3.65	61.3
7.6608	3.6566	61.25
7.5719	3.6933	61.21
7.5573	3.7953	61.29
7.5297	3.6782	61.38
7.5925	3.5137	61.4
7.5811	3.4608	61.37
7.5232	3.435	61.37
7.5153	3.4219	61.4
7.5668	3.3012	61.32
7.6498	3.2607	61.26
7.5692	3.145	61.28
7.627	3.0763	61.37
7.6168	3.0736	61.36
7.6526	3.0655	61.3
7.6402	3.01	61.3
7.6484	2.9341	61.34
7.7002	3.0553	61.28
7.6318	3.2805	61.24
7.6153	3.3379	61.27
7.6012	3.3126	61.37
7.602	3.2185	61.4
7.5599	3.2884	61.41
7.5214	3.5857	61.38
7.429	3.7847	61.4
7.4136	3.9245	61.35
7.3615	4.0488	61.28
7.1892	4.2509	61.31
7.0544	4.3242	61.37
7.0632	4.4283	61.36
7.1014	4.579	61.28
7.133	4.6319	61.22
7.1626	4.6898	61.28
7.2711	4.6108	61.33
7.4705	4.6016	61.33
7.4822	4.553	61.34
7.5321	4.431	61.34
7.491	4.457	61.34
7.4576	4.4039	61.31
7.439	4.2483	61.27
7.3845	4.0342	61.32
7.4203	3.8112	61.34
7.4187	3.7844	61.35
7.4315	3.7447	61.28
7.4152	3.6959	61.35
7.3812	3.5362	61.36
7.275	3.4502	61.33
7.2234	3.4758	61.29
7.1559	3.5722	61.23
6.9826	3.7765	61.24
6.7743	3.9091	61.27
6.5525	3.9443	61.31
6.3377	3.9035	61.33
6.2262	4.1035	61.33
6.0146	4.2827	61.28
5.8978	4.5999	61.21
5.7736	4.8968	61.21
5.5998	5.0854	61.3
5.5262	5.2155	61.34
5.4256	5.3401	61.32
5.4453	5.5922	61.27
5.4392	5.8493	61.32
5.4354	6.0557	61.4
5.4393	6.0916	61.44
5.4149	6.0326	61.44
5.3885	6.0287	61.38
5.347	6.1043	61.3
5.3367	6.1449	61.23
5.3247	6.0347	61.19
5.3222	5.756	61.27
5.3544	5.4947	61.33
5.3955	5.3277	61.33
5.4394	5.2781	61.35
5.58	5.1567	61.29
5.662	4.9894	61.3
5.6662	4.9301	61.26
5.5079	4.9285	61.29
5.441	4.8757	61.26
5.3393	4.851	61.21
5.2112	4.8322	61.23
5.036	5.0157	61.26
4.8061	5.2126	61.3
4.5693	5.4955	61.33
4.2098	5.825	61.31
3.9299	6.2142	61.32
3.6014	6.6045	61.32
3.4178	6.8744	61.29
3.3236	7.1096	61.28
3.2313	7.3079	61.24
3.1735	7.5535	61.23
3.1976	7.7037	61.3
3.3494	7.7784	61.28
3.4881	7.8775	61.28
3.5411	7.8941	61.35
3.6108	7.8337	61.41
3.7553	7.7207	61.39
3.9804	7.5977	61.28
4.0653	7.5019	61.19
4.2808	7.438	61.21
4.4147	7.3122	61.23
4.6113	7.14	61.24
4.7702	7.0648	61.3
4.8843	6.8961	61.4
5.0029	6.7509	61.41
5.1512	6.694	61.35
5.1828	6.6842	61.28
5.208	6.6716	61.23
5.2578	6.594	61.22
5.2848	6.5137	61.24
5.2707	6.493	61.26
5.2239	6.5184	61.24
5.1479	6.5382	61.26
5.1828	6.5914	61.28
5.1873	6.6105	61.28
5.1578	6.643	61.28
5.1367	6.6778	61.33
5.1403	6.7663	61.33
5.1688	6.7899	61.29
5.1262	6.797	61.26
5.0472	6.8032	61.28
5.0342	6.6983	61.29
5.0966	6.5915	61.28
5.1007	6.506	61.29
5.0746	6.4871	61.26
5.1063	6.5228	61.27
5.0788	6.5281	61.26
5.0148	6.3579	61.29
5.0326	6.0996	61.29
4.9972	6.0297	61.32
5.0297	5.9486	61.28
5.1223	5.8434	61.26
5.1006	5.8394	61.23
5.0411	5.7517	61.26
5.0862	5.6754	61.35
5.1311	5.6046	61.35
5.2054	5.6688	61.3
5.1562	5.6698	61.25
5.1316	5.6022	61.3
5.2142	5.5418	61.38
5.2517	5.569	61.33
5.2316	5.6326	61.32
5.1471	5.7674	61.35
5.0582	5.8052	61.38
5.0386	5.7293	61.33
4.989	5.757	61.24
4.8762	5.8776	61.26
4.8085	6.0389	61.28
4.7446	6.0673	61.26
4.7992	6.0798	61.25
4.7928	6.1365	61.27
4.7121	6.1612	61.35
4.7318	6.2901	61.35
4.8681	6.4227	61.29
4.9298	6.5492	61.28
4.9876	6.5405	61.32
5.0768	6.472	61.33
5.2336	6.3986	61.31
5.2901	6.2872	61.28
5.4184	6.1905	61.31
5.4774	6.1699	61.3
5.4773	6.2385	61.21
5.4269	6.1927	61.23
5.3716	6.0745	61.3
5.3264	5.9697	61.35
5.3157	6.1089	61.32
5.2682	6.2273	61.26
5.1781	6.2859	61.3
5.1707	6.3042	61.34
5.1731	6.3035	61.31
5.1924	6.3279	61.32
5.2183	6.3912	61.35
5.2783	6.4611	61.31
5.3355	6.5066	61.27
5.3392	6.4094	61.28
5.2756	6.3317	61.35
5.3343	6.2428	61.38
5.4566	6.1779	61.43
5.62	6.0451	61.35
5.6762	6.0228	61.28
5.6535	6.0213	61.26
5.7311	6.0459	61.3
5.7097	6.1416	61.31
5.625	6.1916	61.29
5.5363	6.1574	61.24
5.4856	6.167	61.26
5.4554	6.1868	61.31
5.4215	6.1142	61.37
5.4183	6.1894	61.36
5.388	6.2332	61.33
5.3954	6.3669	61.29
5.3412	6.4924	61.3
5.2855	6.4538	61.28
5.1701	6.4149	61.34
5.0786	6.4061	61.35
5.0004	6.5447	61.31
4.8964	6.7585	61.32
4.8118	6.8165	61.3
4.7586	6.8726	61.3
4.7709	6.9633	61.34
4.7519	7.1119	61.37
4.6548	7.3443	61.35
4.5236	7.6344	61.34
4.375	7.9564	61.34
4.2329	8.2417	61.36
4.1587	8.572	61.36
4.1023	8.954	61.32
4.0578	9.2645	61.3
3.9791	9.4362	61.25
3.9169	9.6101	61.25
3.9337	9.7845	61.29
3.9377	10.1549	61.33
3.9686	10.3519	61.34
4.0484	10.5417	61.41
4.1226	10.6286	61.4
4.0851	10.7724	61.4
4.0513	10.8322	61.36
4.079	10.8112	61.37
4.1493	10.5879	61.32
4.1944	10.1889	61.23
4.2283	9.7897	61.19
4.319	9.4777	61.14
4.5036	9.2594	61.2
4.6666	8.9474	61.18
4.7483	8.607	61.2
4.8294	8.1684	61.18
4.9041	7.8622	61.27
4.9155	7.7193	61.29
4.9664	7.7602	61.32
5.0536	7.7307	61.26
5.1571	7.594	61.25
5.2809	7.4753	61.33
5.3597	7.3389	61.32
5.4414	7.288	61.28
5.6075	7.2047	61.26
5.7903	7.0718	61.28
5.86	6.9899	61.28
5.929	6.9751	61.25
5.9146	7.0816	61.23
5.8531	7.0955	61.27
5.6958	7.1225	61.32
5.6631	7.1139	61.36
5.6216	7.048	61.33
5.5585	7.0483	61.39
5.5289	7.0746	61.36
5.4669	6.9695	61.29
5.4499	6.8416	61.22
5.3992	6.8489	61.19
5.3379	6.8612	61.27
5.3323	6.785	61.29
5.3724	6.7652	61.3
5.3504	6.8139	61.36
5.3125	6.7926	61.41
5.3138	6.7179	61.36
5.3092	6.8056	61.28
5.2258	6.8201	61.16
5.1165	6.6571	61.2
5.0464	6.4432	61.26
5.0551	6.3124	61.3
5.0316	6.2334	61.25
4.9626	6.2369	61.29
4.9555	6.2346	61.28
4.9623	6.2826	61.24
4.9884	6.3699	61.22
4.957	6.4001	61.25
4.9227	6.3966	61.32
4.9201	6.3206	61.3
4.9092	6.4111	61.19
4.9456	6.4847	61.19
4.9021	6.5654	61.26
4.9527	6.6137	61.29
4.9779	6.6722	61.33
5.021	6.7548	61.34
5.0414	6.8253	61.34
4.9757	6.8866	61.3
4.9685	6.9104	61.19
4.9383	7.0202	61.2
4.9133	7.0862	61.3
4.9246	7.0604	61.36
4.8861	7.0545	61.38
4.7918	7.0642	61.33
4.7053	7.0028	61.3
4.691	7.0766	61.27
4.6007	7.1649	61.22
4.5423	7.1635	61.23
4.5124	7.0105	61.3
4.5219	6.9207	61.34
4.6338	6.8457	61.38
4.5623	6.812	61.35
4.491	6.7043	61.33
4.4686	6.6094	61.26
4.47	6.5556	61.25
4.4562	6.4717	61.27
4.3654	6.3856	61.28
4.3112	6.1725	61.31
4.2302	5.9642	61.25
4.2364	5.9746	61.23
4.2271	5.9879	61.24
4.1542	5.9768	61.18
4.0676	5.9988	61.18
4.0215	5.9767	61.25
3.9694	5.9778	61.35
3.9343	6.0399	61.32
3.8831	6.0358	61.3
3.8451	6.0219	61.26
3.8416	5.9012	61.31
3.9492	5.7516	61.36
3.999	5.6149	61.36
4.0403	5.4835	61.3
4.076	5.3385	61.27
4.0913	5.1526	61.24
4.1621	4.8637	61.24
4.2608	4.6413	61.19
4.2798	4.6358	61.21
4.2786	4.7229	61.27
4.3353	4.8287	61.33
4.2862	4.7808	61.33
4.3171	4.6977	61.31
4.4364	4.6458	61.3
4.4989	4.6392	61.29
4.5304	4.7126	61.25
4.5802	4.7167	61.24
4.6109	4.6883	61.27
4.7028	4.6187	61.29
4.8373	4.5578	61.35
4.943	4.5642	61.31
4.9631	4.6526	61.35
4.9104	4.7271	61.39
4.9048	4.8261	61.36
4.8498	4.9177	61.33
4.7609	5.0715	61.31
4.667	5.1771	61.26
4.6373	5.2801	61.26
4.6804	5.4682	61.23
4.6789	5.6636	61.24
4.655	5.7783	61.27
4.6897	5.9316	61.29
4.716	6.1105	61.31
4.7295	6.363	61.33
4.7391	6.6119	61.35
4.7639	6.8239	61.34
4.8141	6.9276	61.27
4.9085	7.0204	61.26
4.9425	7.0943	61.29
4.9638	7.2032	61.28
4.95	7.3424	61.29
4.8941	7.4887	61.36
4.8787	7.5843	61.39
4.8861	7.5942	61.4
4.8135	7.6135	61.34
4.8549	7.732	61.28
4.8681	7.9613	61.31
4.7705	8.1531	61.34
4.7268	8.2639	61.37
4.7013	8.188	61.38
4.7394	8.1715	61.37
4.6858	8.2263	61.32
4.6736	8.3158	61.32
4.6029	8.4333	61.33
4.5782	8.4107	61.33
4.6101	8.231	61.4
4.7217	8.1657	61.38
4.7737	8.2484	61.35
4.7701	8.3752	61.29
4.7653	8.4219	61.25
4.8178	8.3902	61.21
4.8562	8.4452	61.24
4.9663	8.5115	61.28
5.1515	8.5576	61.31
5.3587	8.6062	61.32
5.5939	8.6057	61.34
5.8254	8.6393	61.36
6.0212	8.7082	61.36
6.1882	8.7679	61.32
6.3957	8.7373	61.29
6.5344	8.7434	61.3
6.6818	8.6811	61.26
6.7887	8.7012	61.22
6.8406	8.8369	61.23
6.7768	8.9196	61.25
6.8077	8.9509	61.33
6.8879	8.8229	61.41
7.0594	8.8011	61.38
7.0963	8.8567	61.38
7.1849	8.7927	61.36
7.2181	8.6422	61.33
7.2848	8.4439	61.29
7.3441	8.2676	61.28
7.4055	8.0927	61.29
7.4396	7.9447	61.31
7.4665	7.8951	61.29
7.4671	7.7844	61.29
7.4457	7.6239	61.31
7.4418	7.5128	61.31
7.4884	7.3739	61.24
7.5217	7.2966	61.2
7.5854	7.2903	61.25
7.6083	7.2356	61.39
7.6423	7.2549	61.41
7.6134	7.3177	61.41
7.6041	7.4353	61.41
7.5825	7.5795	61.35
7.5403	7.6429	61.27
7.5501	7.5963	61.26
7.5603	7.378	61.34
7.5991	7.22	61.36
7.6757	7.2747	61.31
7.7322	7.3854	61.25
7.8198	7.4051	61.24
7.8496	7.3535	61.29
7.8593	7.288	61.31
7.8232	7.2037	61.28
7.8625	7.2205	61.29
7.8964	7.058	61.32
7.894	6.8222	61.31
7.8916	6.6606	61.33
7.8999	6.5273	61.33
7.9635	6.2992	61.35
7.9959	6.1432	61.36
7.9655	6.0151	61.32
7.9779	5.9621	61.26
7.9823	5.8696	61.26
7.9648	5.7916	61.3
7.9263	5.6355	61.35
7.8164	5.4401	61.35
7.8031	5.235	61.33
7.7592	5.0647	61.3
7.7443	4.9518	61.32
7.6858	4.8253	61.34
7.5723	4.6627	61.3
7.5671	4.5015	61.29
7.564	4.3008	61.25
7.5314	4.18	61.29
7.5116	4.1201	61.35
7.4871	4.0882	61.38
7.4582	4.1634	61.41
7.5006	4.19	61.4
7.522	4.2176	61.33
7.4713	4.2256	61.28
7.3324	4.2303	61.28
7.2053	4.205	61.28
7.1815	4.2142	61.3
7.1505	4.2303	61.29
7.1373	4.2965	61.3
7.078	4.3871	61.28
7.0435	4.5548	61.35
6.9993	4.6305	61.38
6.9331	4.7295	61.35
6.8746	4.8839	61.32
6.7616	5.0864	61.33
6.6647	5.2218	61.35
6.625	5.3596	61.27
6.5564	5.372	61.26
6.4582	5.3133	61.26
6.344	5.4145	61.25
6.2524	5.6882	61.3
6.0994	5.9062	61.34
5.9712	6.0204	61.35
5.8895	6.1285	61.35
5.8186	6.1133	61.32
5.6904	6.1912	61.29
5.5892	6.298	61.24
5.5266	6.401	61.25
5.4734	6.472	61.24
5.38	6.5317	61.27
5.3206	6.5416	61.38
5.1978	6.5036	61.43
5.1068	6.5131	61.35
5.0625	6.6626	61.34
5.0451	6.7188	61.3
5.0961	6.7639	61.33
5.1032	6.7793	61.38
5.1212	6.7887	61.36
5.0932	6.8955	61.31
5.0752	7.0774	61.27
5.0979	7.3206	61.19
5.0415	7.4079	61.18
5.0394	7.4526	61.29
5.0086	7.4644	61.31
5.0223	7.4507	61.39
5.0161	7.5502	61.36
5.0202	7.7111	61.27
5.0254	7.8134	61.25
5.0301	8.0078	61.23
5.0551	8.2393	61.22
5.0213	8.3614	61.27
5.0017	8.5356	61.34
4.942	8.7847	61.36
4.8886	8.9742	61.35
4.9283	9.061	61.32
4.9926	9.0772	61.33
4.9913	9.0898	61.34
4.9541	9.0222	61.35
4.9138	8.897	61.35
4.9666	8.747	61.31
4.9901	8.718	61.24
4.9778	8.7404	61.24
5.0361	8.7609	61.27
5.0872	8.6976	61.29
5.1169	8.5695	61.33
5.2445	8.429	61.33
5.3405	8.2828	61.31
5.4639	8.1887	61.27
5.4882	8.1807	61.27
5.5172	8.181	61.27
5.5287	8.1591	61.32
5.6044	8.1913	61.3
5.7366	8.2667	61.28
5.8445	8.2774	61.3
5.9564	8.3046	61.37
6.0693	8.3371	61.34
6.1386	8.3254	61.34
6.266	8.3792	61.3
6.3338	8.488	61.31
6.3146	8.6329	61.26
6.3026	8.8343	61.17
6.4317	8.8829	61.19
6.4125	8.946	61.28
6.4228	9.0193	61.33
6.4412	9.1075	61.31
6.4203	9.1982	61.28
6.4905	9.2805	61.27
6.5255	9.2963	61.28
6.5106	9.3575	61.34
6.4545	9.3351	61.37
6.4291	9.256	61.38
6.3972	9.0906	61.3
6.3472	8.9652	61.28
6.2954	8.9138	61.23
6.2452	8.8753	61.25
6.1762	8.7853	61.28
6.0764	8.6423	61.3
6.0637	8.4765	61.27
6.0352	8.3317	61.28
5.9829	8.3091	61.31
5.8758	8.3532	61.31
5.7954	8.3706	61.3
5.7228	8.287	61.29
5.689	8.1517	61.31
5.6522	8.022	61.31
5.6252	8.0206	61.3
5.5476	7.9973	61.26
5.5535	7.8975	61.28
5.5576	7.747	61.25
5.485	7.71	61.2
5.3856	7.776	61.21
5.3315	7.732	61.26
5.2957	7.5919	61.34
5.32	7.4002	61.39
5.3003	7.3602	61.48
5.2256	7.2515	61.49
5.1327	7.1626	61.44
5.0314	6.9455	61.27
4.8861	6.6011	61.12
4.8877	6.3125	61.11
4.7376	6.0837	61.25
4.5695	5.8486	61.31
4.5226	5.6273	61.35
4.4679	5.4341	61.33
4.3783	5.3644	61.33
4.2975	5.4107	61.31
4.174	5.3695	61.32
4.0913	5.3094	61.34
4.0699	5.1599	61.36
4.0069	5.1223	61.33
3.96	5.1961	61.3
3.9111	5.2969	61.29
3.8576	5.2782	61.3
3.8299	5.2222	61.34
3.8401	5.2583	61.31
3.7842	5.3959	61.34
3.718	5.4568	61.29
3.6718	5.4643	61.37
3.6859	5.4705	61.34
3.6907	5.4626	61.27
3.6938	5.4597	61.23
3.7474	5.512	61.22
3.8643	5.4082	61.25
3.96	5.3559	61.29
3.9737	5.2667	61.33
3.9626	5.1258	61.38
3.9174	5.044	61.39
3.8761	4.9635	61.34
3.8687	4.9571	61.33
3.8299	4.8657	61.36
3.7728	4.657	61.43
3.8054	4.4789	61.44
3.8096	4.3179	61.33
3.7285	4.3798	61.26
3.6419	4.47	61.21
3.5801	4.3595	61.16
3.5492	4.1684	61.14
3.5339	4.0682	61.19
3.5096	3.9376	61.26
3.4589	3.8283	61.29
3.3937	3.6916	61.29
3.4083	3.6561	61.32
3.4237	3.7692	61.4
3.2924	3.9584	61.39
3.1444	4.0969	61.33
2.9989	4.1874	61.23
2.9222	4.2118	61.2
2.8086	4.2489	61.26
2.6842	4.3106	61.28
2.5529	4.2214	61.3
2.5605	4.1385	61.32
2.5939	4.0204	61.31
2.6222	3.8993	61.25
2.6499	3.7473	61.2
2.6897	3.6078	61.23
2.7573	3.6255	61.35
2.6945	3.8484	61.44
2.5738	4.0558	61.39
2.5146	4.2712	61.33
2.4426	4.494	61.28
2.399	4.5117	61.24
2.3151	4.583	61.19
2.2129	4.7819	61.17
2.1451	4.9496	61.21
2.0815	5.1413	61.34
2.0073	5.3431	61.43
2.049	5.4755	61.4
2.0129	5.5779	61.37
2.0395	5.747	61.31
1.918	5.8668	61.26
1.901	5.9136	61.17
1.9186	5.8493	61.15
1.902	5.7296	61.27
1.8905	5.6237	61.36
1.8316	5.5895	61.3
1.8638	5.5763	61.21
1.8896	5.6203	61.18
1.9392	5.5995	61.27
1.932	5.5431	61.36
1.9203	5.429	61.35
1.8781	5.2869	61.3
1.8606	5.1373	61.24
1.9352	5.0382	61.22
2.0761	4.9251	61.19
2.2799	4.8846	61.22
2.4288	4.7818	61.28
2.519	4.607	61.38
2.5851	4.4927	61.37
2.6077	4.4738	61.33
2.6527	4.5398	61.24
2.6722	4.7353	61.25
2.6114	4.953	61.3
2.6228	5.0744	61.31
2.6031	5.1167	61.29
2.604	5.0626	61.27
2.5897	5.1297	61.23
2.6003	5.2162	61.18
2.5033	5.3944	61.22
2.4686	5.4466	61.25
2.4596	5.4701	61.35
2.4459	5.4049	61.3
2.4626	5.386	61.38
2.4116	5.4055	61.33
2.4093	5.4241	61.3
2.4596	5.5607	61.26
2.5227	5.6196	61.22
2.4771	5.6337	61.23
2.4123	5.5387	61.22
2.3682	5.4252	61.21
2.3652	5.3715	61.19
2.4653	5.4296	61.24
2.5349	5.5373	61.23
2.5288	5.6489	61.26
2.424	5.7621	61.39
2.3869	5.8025	61.39
2.4421	5.8552	61.34
2.5354	5.9252	61.27
2.6088	5.9989	61.27
2.6368	5.9601	61.28
2.6261	5.9932	61.25
2.6263	6.0385	61.24
2.6756	6.0934	61.31
2.6923	6.1424	61.3
2.7216	6.166	61.29
2.7497	6.1982	61.3
2.8734	6.0766	61.29
2.9881	5.9495	61.29
3.0876	5.8396	61.28
3.1815	5.7489	61.22
3.2217	5.8033	61.23
3.3455	5.7043	61.28
3.5084	5.5421	61.3
3.6477	5.3409	61.31
3.761	5.255	61.27
3.8758	5.2917	61.27
4.0677	5.4462	61.27
4.2409	5.4936	61.3
4.3615	5.537	61.37
4.4539	5.5643	61.39
4.4701	5.6692	61.34
4.5146	5.7442	61.29
4.5098	5.8431	61.19
4.5128	5.9607	61.2
4.4404	6.0468	61.23
4.466	6.0593	61.32
4.5291	6.0224	61.35
4.5775	6.0972	61.3
4.5623	6.2736	61.28
4.4928	6.393	61.27
4.4407	6.4172	61.26
4.3446	6.4358	61.23
4.3001	6.3602	61.28
4.2352	6.4186	61.32
4.1531	6.4705	61.33
4.0906	6.5834	61.28
4.0508	6.6673	61.26
3.9584	6.7347	61.29
3.8804	6.8128	61.29
3.7855	6.9122	61.24
3.74	7.0644	61.24
3.6557	7.2279	61.32
3.5089	7.3257	61.37
3.3666	7.5253	61.35
3.2973	7.6901	61.34
3.1494	7.8273	61.34
3.0854	8.0212	61.3
2.9954	8.1776	61.22
2.9471	8.3819	61.19
2.918	8.4599	61.27
2.9005	8.5695	61.43
2.8677	8.5991	61.5
2.8357	8.7128	61.48
2.8019	8.792	61.42
2.7122	8.8197	61.34
2.6432	9.0025	61.24
2.5584	9.0045	61.14
2.4906	8.8571	61.11
2.4557	8.708	61.16
2.489	8.4719	61.26
2.5725	8.3707	61.31
2.6421	8.3144	61.31
2.6846	8.2925	61.28
2.7623	8.2847	61.28
2.8549	8.3021	61.24
2.9536	8.3402	61.23
3.0726	8.1731	61.3
3.116	7.8295	61.35
3.1258	7.4679	61.35
3.1319	7.2113	61.33
3.1376	7.2223	61.31
3.162	7.2666	61.3
3.1981	7.2611	61.32
3.2602	7.1208	61.31
3.3519	7.0566	61.29
3.5257	7.0482	61.26
3.6725	7.1581	61.26
3.8279	7.347	61.25
3.9371	7.534	61.26
4.0813	7.654	61.29
4.2853	7.7564	61.35
4.3815	7.8902	61.36
4.5188	8.08	61.37
4.6507	8.2369	61.3
4.8037	8.384	61.28
4.9729	8.5231	61.25
5.1479	8.6254	61.3
5.2454	8.6683	61.31
5.4099	8.6912	61.3
5.5874	8.7433	61.36
5.6896	8.8282	61.36
5.7546	8.8791	61.36
5.8565	8.9512	61.32
5.9512	8.9344	61.35
6.0177	8.937	61.38
6.0965	8.8641	61.37
6.2327	8.7631	61.33
6.3849	8.6985	61.28
6.506	8.6027	61.3
6.6706	8.4819	61.26
6.7505	8.3441	61.21
6.844	8.2757	61.22
6.8777	8.2049	61.35
7.0014	7.954	61.45
7.1364	7.6476	61.39
7.421	7.4532	61.31
7.6277	7.3688	61.3
7.8459	7.2313	61.32
7.9952	7.1284	61.34
8.1539	7.0452	61.29
8.4092	6.997	61.3
8.737	6.9999	61.35
9.1015	7.1284	61.37
9.3541	7.3488	61.4
9.5761	7.4823	61.41
9.7534	7.4499	61.42
9.884	7.4252	61.35
10.0106	7.5085	61.3
9.9702	7.5166	61.3
10.0383	7.2932	61.34
10.0848	7.0228	61.31
10.1102	6.7815	61.29
10.1361	6.6794	61.3
10.1423	6.502	61.37
10.1307	6.264	61.42
10.1044	6.0178	61.41
10.0677	5.8479	61.41
10.092	5.6527	61.37
10.1429	5.5446	61.27
10.1703	5.4915	61.21
10.1601	5.3462	61.29
10.1478	5.1728	61.37
10.1407	5.0085	61.39
10.153	4.9572	61.34
10.1653	4.98	61.29
10.1939	5.0909	61.29
10.2548	5.077	61.32
10.2094	5.0357	61.37
10.1476	4.9026	61.37
10.0957	4.8814	61.37
9.9743	5.0034	61.33
9.8498	5.1017	61.32
9.7864	5.0995	61.31
9.7094	4.9921	61.35
9.6124	5.0377	61.35
9.4365	5.209	61.34
9.3294	5.4772	61.29
9.2172	5.6313	61.27
9.1591	5.5671	61.25
9.1378	5.5143	61.34
9.0596	5.5377	61.37
9.0437	5.5583	61.31
9.0017	5.5705	61.27
8.8941	5.562	61.25
8.7418	5.4595	61.28
8.5647	5.4321	61.35
8.4467	5.4332	61.34
8.3181	5.4244	61.33
8.2116	5.323	61.39
8.0507	5.2887	61.37
7.8674	5.2457	61.37
7.7719	5.2749	61.38
7.7141	5.234	61.39
7.6462	5.2089	61.35
7.5071	5.1496	61.32
7.2778	5.0344	61.26
7.1043	4.9304	61.28
6.8989	4.9243	61.32
6.7928	4.8739	61.35
6.7004	4.7565	61.31
6.6338	4.6026	61.25
6.6427	4.6135	61.21
6.6328	4.7058	61.26
6.615	4.6394	61.34
6.5848	4.5673	61.32
6.5916	4.4181	61.34
6.61	4.4268	61.32
6.6263	4.4325	61.25
6.664	4.3958	61.25
6.703	4.308	61.23
6.7863	4.1768	61.29
6.8709	4.0813	61.38
6.9399	4.0954	61.38
7.028	4.0915	61.33
7.0899	4.1396	61.32
7.1385	4.2057	61.32
7.1721	4.4294	61.34
7.1941	4.5414	61.32
7.1956	4.6276	61.31
7.1861	4.7565	61.32
7.2327	4.9397	61.33
7.2684	5.0943	61.33
7.3197	5.2699	61.31
7.3416	5.3752	61.33
7.2872	5.4937	61.36
7.3166	5.6169	61.39
7.3068	5.6078	61.37
7.2443	5.629	61.34
7.1693	5.6287	61.39
7.0747	5.6688	61.33
6.9494	5.6294	61.25
6.8119	5.5201	61.21
6.775	5.2569	61.25
6.7895	5.0741	61.3
6.8605	4.8715	61.33
6.8322	4.7563	61.3
6.7938	4.6464	61.25
6.7957	4.647	61.2
6.8051	4.5921	61.19
6.7876	4.5477	61.24
6.7172	4.5342	61.31
6.624	4.5414	61.41
6.5963	4.5785	61.37
6.6092	4.7444	61.28
6.5965	4.8771	61.25
6.5533	4.9089	61.27
6.5723	4.8701	61.25
6.5948	4.8906	61.26
6.502	5.0822	61.32
6.4605	5.2565	61.35
6.3776	5.4488	61.35
6.3234	5.5111	61.29
6.2783	5.5632	61.25
6.194	5.6505	61.27
6.153	5.6656	61.27
6.0352	5.6932	61.26
5.9062	5.6922	61.24
5.7339	5.6855	61.25
5.675	5.7101	61.26
5.6495	5.7205	61.27
5.5437	5.7031	61.27
5.4557	5.6193	61.33
5.2956	5.4409	61.39
5.157	5.3086	61.39
5.1071	5.2122	61.36
4.9896	5.1508	61.36
4.8923	5.1517	61.39
4.7153	5.0733	61.41
4.5683	5.077	61.46
4.4628	5.0301	61.46
4.3781	5.0068	61.4
4.3207	5.0335	61.19
4.2157	5.0209	61.01
4.108	5.0368	60.97
4.1169	5.0238	61.07
3.9648	5.1109	61.18
3.8645	5.2522	61.26
3.8684	5.3672	61.25
3.8939	5.4967	61.29
3.8913	5.6012	61.21
3.9037	5.6608	61.2
inclinaison X	inclinaison Y
