# Supplementary material for: Postural Control Can Be Well Maintained by Healthy, Young Adults in Difficult Visual Task, Even in Sway-Referenced Dynamic Conditions
Source: PLoS One. 2016 Oct 13;11(10):e0164400. doi: 10.1371/journal.pone.0164400 (PMC5063355; doi:10.1371/journal.pone.0164400)
Supplement: S2 File — (ZIP) [file pone.0164400.s002.zip › DATA_FRAMIRAL/S04B_SEARCH_STABLE_I8.xls]

## Sheet: S04_MTT_201504011003
gravite X	gravite Y	Poids
12.6713	10.2814	61.37
12.522	10.3614	61.34
12.3419	10.3691	61.28
12.185	10.4317	61.25
12.1278	10.4842	61.27
12.0686	10.5013	61.26
12.0885	10.5231	61.28
12.0475	10.5494	61.32
12.1526	10.4845	61.31
12.181	10.4914	61.27
12.146	10.4111	61.2
12.0884	10.3853	61.22
12.0061	10.345	61.31
12.0226	10.3788	61.36
12.0883	10.4233	61.4
11.9856	10.4902	61.42
11.8933	10.392	61.34
11.7804	10.2382	61.29
11.6854	10.1376	61.26
11.6076	10.0453	61.28
11.5496	10.0079	61.28
11.5363	9.8995	61.29
11.4987	9.8177	61.34
11.4143	9.6715	61.38
11.2618	9.4712	61.39
11.1448	9.4064	61.36
11.2154	9.5361	61.29
11.1717	9.552	61.22
11.0631	9.4207	61.21
10.9248	9.2106	61.21
10.8088	9.0913	61.22
10.6789	8.9897	61.28
10.6397	8.9254	61.36
10.6921	9.0432	61.39
10.6976	9.1997	61.33
10.6681	9.3733	61.27
10.6196	9.3964	61.26
10.6095	9.4318	61.25
10.5792	9.5084	61.3
10.5511	9.6424	61.36
10.5612	9.7404	61.35
10.5895	9.7886	61.28
10.6056	9.6957	61.24
10.565	9.5959	61.26
10.4813	9.5278	61.32
10.477	9.5015	61.35
10.5088	9.43	61.35
10.5472	9.2349	61.37
10.6057	8.9838	61.37
10.5688	8.7052	61.31
10.5912	8.588	61.3
10.5647	8.5492	61.29
10.4914	8.4795	61.29
10.3989	8.4631	61.3
10.3254	8.4787	61.33
10.3245	8.5412	61.35
10.3199	8.6154	61.4
10.278	8.7071	61.38
10.267	8.7156	61.37
10.2801	8.8123	61.3
10.2339	8.7744	61.31
10.2559	8.7456	61.23
10.3218	8.6781	61.16
10.4216	8.4407	61.15
10.4717	8.183	61.27
10.5247	7.8598	61.28
10.5584	7.6916	61.21
10.5475	7.5225	61.23
10.6213	7.2994	61.23
10.6738	7.0993	61.17
10.7586	6.8899	61.09
10.8187	6.6166	61.17
10.7363	6.2887	61.23
10.6337	5.9517	61.24
10.6769	5.8033	61.27
10.7873	5.8192	61.36
10.9195	5.9356	61.44
10.9949	6.2013	61.47
11.0648	6.4711	61.39
11.0975	6.6762	61.28
11.0764	6.9611	61.19
10.9724	7.2253	61.13
10.7993	7.3022	61.09
10.6445	7.2304	61.11
10.534	7.2589	61.15
10.4125	7.4286	61.16
10.3222	7.7419	61.18
10.2845	7.9318	61.22
10.2448	8.0345	61.28
10.1158	8.1541	61.43
10.1182	8.39	61.49
10.0945	8.6534	61.47
10.1655	8.7875	61.44
10.2648	8.7586	61.45
10.3998	8.7842	61.47
10.4993	8.8185	61.49
10.6358	8.5918	61.35
10.728	8.4652	61.23
10.7288	8.3982	61.18
10.6806	8.4458	61.28
10.7607	8.6929	61.33
10.774	8.8601	61.28
10.9667	8.9594	61.27
11.1269	9.1412	61.31
11.279	9.3417	61.34
11.3564	9.6155	61.36
11.4173	9.6926	61.36
11.3948	9.6052	61.31
11.3927	9.521	61.24
11.448	9.4224	61.25
11.5806	9.4238	61.31
11.7376	9.3322	61.34
11.8209	9.093	61.38
11.9616	8.8158	61.37
12.0933	8.5099	61.32
12.1502	8.0713	61.23
12.13	7.6968	61.23
12.0561	7.3754	61.26
11.9401	6.8797	61.3
11.8998	6.3287	61.37
11.7857	5.8152	61.37
11.5695	5.4472	61.34
11.3684	5.23	61.31
11.2201	5.2786	61.31
11.2483	5.5161	61.37
11.1892	5.6369	61.42
10.9464	5.7473	61.47
10.8003	5.8941	61.49
10.6456	6.0614	61.48
10.4443	6.2294	61.44
10.3637	6.3161	61.37
10.3493	6.4149	61.21
10.3352	6.3093	61.14
10.3578	6.0156	61.18
10.3278	5.6785	61.21
10.3345	5.3608	61.21
10.295	5.1111	61.23
10.1381	4.8565	61.31
10.1254	4.8728	61.34
10.0646	4.9799	61.26
9.9421	5.1499	61.23
9.8719	5.4629	61.25
9.8343	5.6817	61.11
9.8799	5.8304	61.1
10.0274	5.8353	61.22
10.04	5.8871	61.29
10.0794	6.0924	61.27
10.0848	6.2352	61.28
10.0294	6.4778	61.36
10.0548	6.7144	61.32
9.9907	6.8402	61.27
9.9857	6.9575	61.25
9.9937	6.9366	61.29
9.982	6.8105	61.39
9.9526	6.6436	61.4
10.0629	6.5782	61.35
10.1312	6.5269	61.31
10.1892	6.3418	61.31
10.3248	6.1624	61.29
10.4542	5.9321	61.26
10.5882	5.5956	61.25
10.6672	5.3097	61.29
10.6997	5.1146	61.32
10.6616	4.9735	61.33
10.6217	4.9129	61.35
10.5258	4.8517	61.34
10.4593	4.7614	61.28
10.3646	4.7142	61.19
10.2084	4.5309	61.27
10.0251	4.3119	61.29
9.861	4.1757	61.25
9.8017	4.0455	61.26
9.8654	3.9573	61.35
9.897	3.7808	61.34
9.9639	3.515	61.38
10.3772	3.1268	61.41
10.9274	2.7254	61.47
11.2395	2.1569	61.36
11.3384	1.4018	61.39
11.3845	0.5922	61.45
11.3407	-0.171	61.46
11.1842	-0.941	61.37
10.8187	-1.6641	61.27
10.3824	-2.2153	61.15
9.9745	-2.7249	61.13
9.7271	-3.0526	61.15
9.4624	-3.1086	61.19
9.1802	-2.9486	61.26
8.9765	-2.6927	61.35
8.8759	-2.3469	61.41
8.8316	-2.056	61.37
8.7512	-1.7873	61.3
8.59	-1.6018	61.28
8.5627	-1.387	61.3
8.6042	-1.2432	61.29
8.5844	-1.0135	61.33
8.5796	-0.7327	61.33
8.6192	-0.5261	61.33
8.6742	-0.3639	61.34
8.6058	-0.175	61.33
8.4875	0.0256	61.3
8.2738	0.2204	61.21
8.2106	0.2021	61.23
8.3254	0.1788	61.25
8.488	0.0478	61.29
8.6375	-0.1529	61.31
8.8653	-0.3873	61.35
9.0552	-0.5917	61.37
9.2219	-0.7996	61.33
9.251	-0.9293	61.28
9.2702	-1.2034	61.24
9.3088	-1.3847	61.26
9.292	-1.6615	61.29
9.3614	-1.853	61.35
9.3565	-2.0048	61.33
9.4196	-2.1974	61.33
9.4844	-2.4429	61.29
9.5214	-2.7765	61.27
9.4087	-3.2739	61.3
9.2772	-3.6385	61.31
9.2224	-3.8876	61.27
9.1369	-4.1125	61.28
9.1558	-4.2618	61.32
9.2373	-4.4742	61.3
9.2808	-4.6067	61.31
9.3239	-4.7719	61.28
9.3154	-4.8198	61.28
9.2919	-4.7758	61.27
9.3178	-4.5812	61.31
9.3941	-4.4888	61.32
9.5469	-4.404	61.33
9.5856	-4.2389	61.31
9.6647	-4.0959	61.3
9.6962	-4.0662	61.31
9.7109	-4.1012	61.34
9.7081	-4.0652	61.26
9.6136	-4.0339	61.21
9.5761	-4.0626	61.29
9.5936	-4.1517	61.29
9.6608	-4.1911	61.25
9.702	-4.1744	61.23
9.7678	-4.1241	61.27
9.7698	-4.0505	61.33
9.7633	-3.9417	61.29
9.6144	-3.7679	61.28
9.5542	-3.6263	61.29
9.5275	-3.5787	61.28
9.6029	-3.6326	61.24
9.5384	-3.6485	61.29
9.4362	-3.6541	61.31
9.5615	-3.6224	61.3
9.6314	-3.4923	61.24
9.6421	-3.3711	61.22
9.7241	-3.4001	61.25
9.7768	-3.472	61.3
9.8758	-3.4754	61.32
9.9409	-3.4193	61.34
10.0133	-3.4637	61.35
10.1903	-3.5316	61.35
10.3045	-3.6392	61.35
10.39	-3.872	61.29
10.4067	-4.1542	61.27
10.4182	-4.4878	61.26
10.4876	-4.7443	61.36
10.5861	-4.9816	61.4
10.6776	-5.1708	61.4
10.7987	-5.3421	61.39
10.8253	-5.4643	61.29
10.7943	-5.4868	61.24
10.712	-5.4401	61.26
10.7419	-5.4334	61.25
10.7681	-5.5137	61.27
10.7821	-5.6218	61.31
10.7912	-5.7532	61.33
10.8753	-6.0625	61.39
10.959	-6.3517	61.34
10.9882	-6.5834	61.27
10.9963	-6.8742	61.22
10.9525	-6.9567	61.17
10.8746	-6.8452	61.16
10.7778	-6.5775	61.28
10.7133	-6.2447	61.36
10.623	-6.1092	61.38
10.5896	-5.9596	61.36
10.5484	-5.8596	61.36
10.5673	-5.8665	61.32
10.6155	-5.85	61.26
10.6148	-5.8663	61.29
10.5834	-5.8962	61.28
10.5537	-5.8346	61.31
10.6582	-5.7384	61.32
10.6952	-5.5507	61.31
10.7097	-5.2823	61.29
10.6992	-5.0172	61.28
10.7039	-4.6925	61.27
10.653	-4.2372	61.27
10.4903	-3.6749	61.25
10.4338	-2.9357	61.32
10.3846	-2.2916	61.35
10.4107	-1.8877	61.43
10.3645	-1.6546	61.45
10.3435	-1.408	61.4
10.3094	-1.1941	61.36
10.2877	-1.091	61.29
10.3533	-1.1133	61.34
10.3692	-1.173	61.27
10.3368	-1.2551	61.18
10.2024	-1.3543	61.18
10.0993	-1.4082	61.26
10.0936	-1.4146	61.34
10.1042	-1.4887	61.32
10.0452	-1.4855	61.26
10.0477	-1.4268	61.22
10.092	-1.3528	61.25
9.9996	-1.2446	61.28
9.8347	-1.1839	61.34
9.7091	-1.1163	61.38
9.6687	-0.9904	61.4
9.5748	-0.8314	61.32
9.5573	-0.6946	61.27
9.4506	-0.5941	61.3
9.3709	-0.4976	61.36
9.3512	-0.468	61.38
9.3973	-0.3832	61.35
9.4067	-0.3203	61.31
9.4359	-0.2721	61.26
9.4097	-0.1867	61.24
9.3703	-0.1237	61.25
9.3395	-0.1165	61.29
9.3523	-0.1352	61.31
9.3686	-0.1649	61.31
9.3623	-0.1132	61.33
9.3856	-0.1469	61.36
9.4782	-0.125	61.32
9.4946	-0.1251	61.32
9.4563	-0.1844	61.38
9.4501	-0.3435	61.45
9.5188	-0.4913	61.4
9.5674	-0.5504	61.26
9.6006	-0.7208	61.19
9.5658	-1.0464	61.21
9.6383	-1.2871	61.24
9.71	-1.402	61.26
9.7005	-1.5827	61.3
9.6615	-1.6631	61.34
9.6214	-1.6075	61.33
9.5576	-1.5559	61.29
9.4885	-1.3781	61.29
9.492	-1.2744	61.31
9.4476	-1.1113	61.33
9.4862	-0.8898	61.36
9.5341	-0.6796	61.34
9.5684	-0.5246	61.3
9.6217	-0.2772	61.3
9.6858	0.0036	61.27
9.5953	0.2668	61.27
9.634	0.4772	61.28
9.6755	0.6762	61.29
9.7408	0.854	61.26
9.729	1.0903	61.28
9.6622	1.3117	61.31
9.6894	1.4325	61.34
9.7074	1.4697	61.33
9.762	1.5103	61.32
9.7287	1.5039	61.3
9.6563	1.4593	61.32
9.6495	1.3389	61.38
9.6697	1.1946	61.39
9.5924	1.0444	61.37
9.4303	0.8874	61.34
9.3115	0.8327	61.34
9.1898	0.8977	61.28
9.0708	0.9152	61.2
8.9181	0.7481	61.27
8.8122	0.4297	61.33
8.7835	0.1006	61.37
8.7238	-0.3829	61.39
8.7907	-0.7155	61.37
8.935	-1.0565	61.31
9.0535	-1.2319	61.21
9.0823	-1.3875	61.22
9.2021	-1.4946	61.29
9.3234	-1.5466	61.33
9.2959	-1.332	61.34
9.2178	-1.0914	61.34
9.2348	-0.844	61.33
9.3295	-0.6044	61.31
9.4103	-0.6012	61.3
9.4176	-0.5236	61.3
9.3876	-0.4716	61.28
9.3088	-0.386	61.26
9.2864	-0.3414	61.25
9.2389	-0.4411	61.26
9.1727	-0.6219	61.32
9.0849	-0.6731	61.36
8.998	-0.7058	61.35
8.968	-0.713	61.33
9.0086	-0.6948	61.28
9.0249	-0.6764	61.25
8.9522	-0.5613	61.27
8.9276	-0.5465	61.35
9.0273	-0.4882	61.39
9.1035	-0.3778	61.37
9.1319	-0.1343	61.36
9.1303	0.1319	61.34
9.0886	0.4583	61.29
9.0565	0.6853	61.22
9.0001	0.8593	61.24
8.8761	0.9339	61.24
8.7303	1.0713	61.26
8.64	1.2561	61.28
8.5512	1.4697	61.32
8.3425	1.6918	61.35
8.2642	1.9262	61.32
8.1626	2.2305	61.3
8.1069	2.4284	61.35
8.1438	2.4793	61.43
8.1998	2.4452	61.44
8.348	2.4129	61.4
8.4821	2.3014	61.33
8.6372	2.198	61.3
8.8247	2.0362	61.26
8.9423	1.7871	61.27
9.0583	1.4563	61.3
9.2003	0.9522	61.32
9.2592	0.5564	61.32
9.2672	0.2573	61.3
9.2182	0.017	61.33
9.3321	-0.1388	61.31
9.4207	-0.3647	61.3
9.4646	-0.6089	61.29
9.5364	-0.9015	61.28
9.5795	-1.1272	61.3
9.6665	-1.316	61.32
9.6691	-1.298	61.28
9.6404	-1.2754	61.3
9.5928	-1.2564	61.32
9.5518	-1.2446	61.37
9.4619	-1.2145	61.37
9.3533	-1.041	61.25
9.1554	-0.9179	61.21
8.9876	-0.7909	61.23
8.8431	-0.6383	61.26
8.7151	-0.5191	61.24
8.6811	-0.4263	61.22
8.6362	-0.3409	61.21
8.6787	-0.3526	61.29
8.6671	-0.423	61.34
8.5208	-0.5588	61.39
8.4167	-0.6541	61.35
8.2427	-0.7566	61.26
8.0928	-0.8445	61.25
8.0073	-0.8106	61.27
7.901	-0.7285	61.3
7.7362	-0.55	61.3
7.5793	-0.4826	61.31
7.3798	-0.3075	61.3
7.2041	-0.0513	61.29
7.0752	0.2188	61.33
6.9857	0.3551	61.39
6.9077	0.4922	61.39
6.8138	0.7669	61.35
6.7088	0.998	61.3
6.6112	1.1551	61.25
6.628	1.2107	61.24
6.5688	1.2661	61.26
6.5568	1.3554	61.36
6.53	1.4535	61.41
6.5454	1.527	61.42
6.65	1.7132	61.35
6.6416	1.8404	61.32
6.5668	1.9551	61.32
6.6468	2.1385	61.26
6.8777	2.2213	61.28
7.0162	2.2387	61.28
7.1467	2.268	61.35
7.2559	2.3445	61.36
7.4215	2.4257	61.34
7.513	2.4516	61.32
7.5523	2.4693	61.34
7.5446	2.4637	61.3
7.5342	2.4111	61.32
7.5381	2.3555	61.32
7.4802	2.3904	61.3
7.3918	2.3848	61.35
7.3567	2.4818	61.33
7.2731	2.6202	61.31
7.2463	2.6915	61.29
7.0871	2.8538	61.32
6.8615	3.0177	61.32
6.5696	3.3631	61.32
6.3591	3.8865	61.36
6.4488	4.3858	61.34
6.4951	4.7083	61.28
6.5482	4.9309	61.31
6.734	4.9402	61.4
6.9722	4.9781	61.45
7.2808	4.8071	61.4
7.5936	4.5763	61.36
7.8397	4.0298	61.34
7.997	3.26	61.35
8.1713	2.6533	61.35
8.3371	2.2858	61.28
8.5182	2.1209	61.23
8.5758	2.0947	61.22
8.6278	1.9854	61.26
8.8358	1.7792	61.3
8.9222	1.6799	61.27
8.9596	1.6502	61.27
8.9974	1.6048	61.29
9.0854	1.6667	61.3
9.2687	1.7061	61.3
9.2584	1.6807	61.29
9.1479	1.6203	61.35
9.0569	1.5661	61.33
9.078	1.4467	61.25
9.0898	1.3623	61.23
9.0808	1.3465	61.26
8.9916	1.389	61.33
8.9783	1.3223	61.34
8.964	1.4264	61.33
8.8942	1.5618	61.27
8.6856	1.7519	61.27
8.6446	1.9843	61.29
8.6563	2.0581	61.29
8.5913	2.1104	61.28
8.3797	2.2108	61.3
8.3366	2.3227	61.29
8.3212	2.469	61.25
8.2915	2.6954	61.31
8.1646	2.7707	61.36
8.0675	2.9125	61.41
7.9767	3.079	61.41
7.8578	3.1978	61.35
7.7534	3.3198	61.3
7.63	3.3851	61.28
7.5035	3.4496	61.21
7.3972	3.302	61.21
7.3122	3.0173	61.28
7.1323	2.9147	61.28
7.0877	2.9004	61.28
7.0743	2.9333	61.29
7.0577	3.1053	61.32
7.1197	3.0794	61.31
7.1489	3.1868	61.3
7.0932	3.1398	61.29
7.0204	3.1407	61.29
6.9877	3.1409	61.29
6.9972	3.1283	61.31
6.9739	3.1604	61.33
6.8948	3.1956	61.31
6.8697	3.2917	61.31
6.8322	3.3716	61.28
6.9097	3.2672	61.28
6.9682	3.1913	61.31
7.0083	3.2145	61.35
6.983	3.2534	61.32
7.075	3.2337	61.27
7.1276	3.1907	61.24
7.1693	3.2147	61.27
7.1222	3.1991	61.29
7.1655	3.1461	61.3
7.2811	3.142	61.36
7.3657	3.0965	61.37
7.4441	3.0261	61.37
7.5196	2.9229	61.35
7.5572	2.8989	61.32
7.5902	2.8747	61.28
7.5836	2.7808	61.24
7.6237	2.5855	61.23
7.654	2.5901	61.27
7.6668	2.5902	61.27
7.6322	2.5897	61.28
7.685	2.6209	61.32
7.7004	2.6797	61.32
7.6411	2.7828	61.33
7.6097	2.926	61.29
7.5183	3.1	61.3
7.4231	3.1964	61.3
7.3284	3.2876	61.27
7.2374	3.3321	61.28
7.0784	3.4023	61.24
6.8926	3.5272	61.21
6.8274	3.7011	61.27
6.7875	3.9008	61.33
6.7905	4.0012	61.37
6.7707	4.1673	61.32
6.7071	4.3143	61.34
6.6253	4.4667	61.33
6.6445	4.5835	61.3
6.6863	4.6322	61.29
6.771	4.6456	61.3
6.8588	4.6954	61.32
6.9869	4.7734	61.31
7.1166	4.8866	61.31
7.282	4.8989	61.33
7.3886	4.7326	61.36
7.5448	4.5926	61.39
7.5248	4.4587	61.36
7.368	4.3342	61.31
7.2786	4.1944	61.31
7.0296	4.1347	61.24
6.8434	4.1462	61.16
6.7213	4.0483	61.19
6.6446	3.996	61.25
6.4989	3.91	61.28
6.3118	3.9055	61.3
6.1771	3.8889	61.34
6.1308	3.8688	61.32
6.185	3.9915	61.3
6.1883	4.105	61.27
6.1806	4.1618	61.3
6.1623	4.2124	61.31
6.2255	4.2134	61.3
6.3639	4.2751	61.3
6.4818	4.3006	61.34
6.5396	4.3072	61.3
6.6451	4.3014	61.27
6.7003	4.2347	61.22
6.6841	4.2489	61.19
6.6544	4.227	61.23
6.7964	4.2892	61.27
6.9505	4.2931	61.35
7.0741	4.3264	61.34
7.2499	4.3475	61.34
7.3561	4.4061	61.34
7.4465	4.428	61.34
7.537	4.3489	61.3
7.6266	4.2356	61.28
7.7302	4.1741	61.3
7.8142	4.0591	61.35
7.8845	3.9591	61.34
7.9597	3.8633	61.33
7.978	3.805	61.32
7.9254	3.7892	61.29
7.9272	3.6662	61.25
7.9466	3.5325	61.2
7.9735	3.4071	61.25
7.9554	3.2304	61.3
7.9061	3.0621	61.33
7.9291	2.9002	61.32
7.8893	2.7784	61.25
7.7161	2.8051	61.32
7.5738	2.8878	61.32
7.3771	2.9758	61.28
7.2287	3.0652	61.29
7.1867	3.1113	61.27
7.1214	3.1954	61.23
7.2039	3.3081	61.25
7.1618	3.5516	61.32
7.207	3.801	61.34
7.3081	4.0564	61.37
7.4478	4.2844	61.33
7.6341	4.633	61.3
7.6562	4.999	61.34
7.6748	5.4552	61.43
7.7262	5.9461	61.46
7.8036	6.404	61.42
7.893	6.7287	61.35
7.9224	7.0073	61.31
7.8955	7.165	61.26
7.8299	7.2247	61.26
7.7622	7.2301	61.33
7.774	7.1515	61.37
7.7427	7.0193	61.46
7.6222	6.8552	61.48
7.3084	6.7835	61.45
6.9506	6.6913	61.37
6.5837	6.7214	61.29
6.3714	6.7326	61.18
6.0352	6.7353	61.15
5.8424	6.6971	61.23
5.7168	6.633	61.34
5.6756	6.5603	61.42
5.7505	6.5763	61.41
5.8313	6.51	61.34
5.8945	6.442	61.29
5.9283	6.3872	61.28
5.9842	6.3512	61.33
6.1732	6.1985	61.37
6.4312	5.9862	61.37
6.6032	5.7112	61.3
6.644	5.3842	61.28
6.6995	4.9671	61.31
6.8302	4.4416	61.4
7.0139	3.8917	61.38
6.9895	3.4131	61.36
6.8545	2.7184	61.32
6.5937	1.4759	61.18
6.6424	0.2542	61.12
6.7511	-0.7621	61.21
6.8762	-1.5805	61.25
6.8827	-2.0829	61.28
7.0366	-2.2941	61.3
7.2648	-2.3249	61.31
7.3931	-2.2485	61.29
7.5092	-2.0278	61.27
7.6074	-1.848	61.24
7.6227	-1.729	61.27
7.6433	-1.6441	61.27
7.7091	-1.4852	61.29
7.7656	-1.1341	61.32
7.776	-0.8238	61.32
7.7168	-0.5648	61.39
7.6484	-0.3315	61.31
7.5714	-0.1609	61.3
7.4799	0.0725	61.31
7.5234	0.3272	61.31
7.5103	0.5934	61.31
7.5541	0.6854	61.31
7.5948	0.6666	61.32
7.5647	0.6198	61.27
7.5344	0.6308	61.28
7.4991	0.4987	61.24
7.5042	0.2951	61.24
7.5153	0.1473	61.22
7.4423	0.0064	61.28
7.3975	-0.1048	61.35
7.3099	-0.1706	61.33
7.271	-0.2402	61.29
7.252	-0.2953	61.24
7.2346	-0.3138	61.25
7.2326	-0.3323	61.27
7.2359	-0.4323	61.31
7.1532	-0.5686	61.32
6.948	-0.6707	61.33
6.8884	-0.6778	61.32
6.8706	-0.6925	61.26
6.8912	-0.7223	61.23
6.8206	-0.7181	61.24
6.6825	-0.7874	61.3
6.5792	-0.8383	61.35
6.5277	-0.945	61.37
6.4908	-1.0668	61.34
6.4946	-1.1111	61.35
6.3682	-1.1771	61.31
6.332	-1.2069	61.27
6.2853	-1.2512	61.25
6.1915	-1.221	61.25
6.068	-1.1573	61.25
6.0565	-1.2091	61.24
6.02	-1.3009	61.28
6.0255	-1.3413	61.31
6.0532	-1.4448	61.32
6	-1.5152	61.29
5.9384	-1.5116	61.25
5.8563	-1.3928	61.25
5.7417	-1.3472	61.29
5.7384	-1.3842	61.28
5.7189	-1.3514	61.23
5.7629	-1.3368	61.24
5.8013	-1.3621	61.3
5.7963	-1.4211	61.32
5.8287	-1.3511	61.32
5.7537	-1.3172	61.33
5.7042	-1.3395	61.29
5.6665	-1.299	61.26
5.5923	-1.2434	61.22
5.5055	-1.1351	61.27
5.5129	-1.0978	61.32
5.547	-0.9981	61.34
5.5235	-0.8355	61.32
5.4851	-0.7391	61.33
5.4288	-0.6723	61.32
5.4529	-0.6429	61.28
5.4243	-0.5023	61.32
5.4478	-0.2884	61.36
5.4771	-0.0709	61.39
5.5077	0.2067	61.32
5.4616	0.5301	61.23
5.4296	0.9825	61.2
5.5542	1.322	61.21
5.7345	1.705	61.24
5.8477	2.0541	61.28
5.9509	2.3205	61.34
6.1134	2.5744	61.33
6.3001	2.819	61.3
6.4428	2.9978	61.26
6.512	3.2122	61.26
6.5852	3.67	61.32
6.7017	4.2107	61.39
6.8783	4.622	61.4
6.9563	4.8351	61.32
7.0527	4.9772	61.3
7.038	5.023	61.28
6.9826	4.9586	61.3
6.9891	4.609	61.33
7.0631	4.0976	61.34
7.0204	3.7127	61.3
6.8678	3.4693	61.25
6.6122	3.3966	61.2
6.3896	3.4492	61.21
6.1436	3.6298	61.24
5.9532	3.6899	61.3
6.0891	3.6833	61.33
6.2556	3.6064	61.3
6.3156	3.5384	61.32
6.3999	3.3791	61.38
6.596	3.198	61.42
6.8144	2.9002	61.38
7.0048	2.6374	61.3
6.9976	2.3486	61.23
6.8815	2.1072	61.18
6.8287	1.8963	61.19
6.8022	1.7303	61.17
6.8662	1.412	61.27
6.9085	1.1805	61.33
6.8643	1.2032	61.32
6.8439	1.3413	61.28
6.863	1.6357	61.32
6.9037	1.9832	61.31
6.9675	2.2318	61.28
6.9748	2.496	61.25
6.9216	2.6502	61.27
6.9611	2.7457	61.28
7.0643	2.8751	61.27
7.0791	2.9076	61.28
7.1306	2.8695	61.3
7.1938	2.9051	61.31
7.2661	2.9263	61.32
7.2876	2.8008	61.32
7.3203	2.6488	61.32
7.354	2.4676	61.32
7.3375	2.1509	61.3
7.2978	1.8715	61.27
7.2393	1.5802	61.25
7.1295	1.4811	61.25
6.987	1.2997	61.28
6.9474	1.0865	61.25
6.8352	0.9804	61.23
6.7068	0.8698	61.25
6.6517	0.7645	61.34
6.6274	0.6397	61.3
6.6639	0.5439	61.28
6.691	0.528	61.32
6.7103	0.5825	61.37
6.7985	0.5874	61.28
6.7773	0.4968	61.18
6.7347	0.3746	61.2
6.6803	0.1854	61.25
6.5619	-0.0284	61.26
6.5954	-0.1769	61.29
6.6599	-0.3622	61.31
6.6628	-0.5211	61.29
6.636	-0.7909	61.24
6.6302	-0.976	61.23
6.5534	-1.1161	61.23
6.3742	-1.1262	61.22
6.2307	-1.166	61.22
6.1896	-1.3354	61.27
6.2709	-1.4542	61.28
6.2625	-1.5312	61.32
6.1141	-1.6002	61.33
6.0301	-1.7373	61.28
6.0616	-1.8422	61.22
6.0453	-1.9642	61.22
5.9507	-2.2102	61.28
5.9281	-2.3683	61.3
5.8097	-2.5387	61.27
5.7123	-2.627	61.26
5.6068	-2.6733	61.3
5.5779	-2.6398	61.3
5.5232	-2.5996	61.27
5.5036	-2.532	61.3
5.4904	-2.5759	61.31
5.5159	-2.5751	61.35
5.4996	-2.5271	61.34
5.4679	-2.5765	61.29
5.4748	-2.474	61.26
5.4029	-2.3558	61.24
5.4299	-2.3161	61.21
5.4161	-2.3747	61.23
5.2771	-2.4243	61.27
5.2844	-2.413	61.28
5.3431	-2.4434	61.27
5.3975	-2.4158	61.21
5.5141	-2.3135	61.19
5.4979	-2.2299	61.27
5.5602	-2.2136	61.34
5.652	-2.1767	61.36
5.7472	-2.1417	61.3
5.6716	-2.0863	61.28
5.6592	-1.8978	61.28
5.7415	-1.6249	61.26
5.8187	-1.3254	61.29
5.948	-1.008	61.33
6.1115	-0.5953	61.32
6.1388	-0.0811	61.24
6.0866	0.3489	61.21
6.1025	0.6924	61.24
6.0193	1.0017	61.32
6.1273	1.2815	61.33
6.2649	1.5404	61.3
6.3512	1.7673	61.25
6.3863	1.9428	61.29
6.452	1.969	61.36
6.605	2.0211	61.41
6.6976	2.094	61.42
6.73	2.2595	61.35
6.7432	2.4075	61.27
6.7336	2.5365	61.21
6.6694	2.5876	61.16
6.646	2.5957	61.15
6.5312	2.5889	61.22
6.468	2.5995	61.31
6.4565	2.5204	61.34
6.4151	2.4945	61.34
6.4193	2.4279	61.35
6.35	2.347	61.35
6.3618	2.3892	61.31
6.3391	2.4272	61.3
6.3151	2.4369	61.25
6.3011	2.4547	61.27
6.2955	2.5078	61.24
6.3056	2.5457	61.23
6.3392	2.6255	61.25
6.3593	2.7048	61.29
6.4131	2.7583	61.32
6.5393	2.833	61.35
6.6462	2.9067	61.35
6.7024	3.0485	61.31
6.7284	3.2507	61.33
6.7682	3.4127	61.33
6.8291	3.4811	61.3
6.9621	3.5421	61.31
7.037	3.6869	61.3
7.0711	3.7962	61.32
7.2405	3.8605	61.33
7.5123	3.933	61.38
7.6588	4.1044	61.35
7.7003	4.3267	61.33
7.7482	4.443	61.31
7.835	4.6765	61.3
7.8966	4.8373	61.23
8.0216	5.0986	61.24
8.0653	5.358	61.27
8.0932	5.5858	61.35
8.186	5.74	61.36
8.3123	5.876	61.36
8.3786	5.9756	61.32
8.3753	6.1276	61.28
8.4036	6.2643	61.28
8.4058	6.363	61.29
8.4014	6.4448	61.32
8.4657	6.4987	61.3
8.4495	6.651	61.29
8.4078	6.7177	61.32
8.4862	6.7404	61.34
8.5821	6.6602	61.36
8.6493	6.6831	61.32
8.5445	6.7368	61.31
8.5166	6.7009	61.33
8.509	6.7048	61.3
8.4832	6.692	61.25
8.3428	6.6625	61.29
8.2659	6.5635	61.29
8.1744	6.5703	61.3
8.0765	6.6044	61.3
7.9829	6.5019	61.33
7.9155	6.3931	61.34
7.8844	6.2837	61.37
7.8553	6.2683	61.34
7.8242	6.159	61.36
7.6906	5.9641	61.33
7.6277	5.9447	61.34
7.5157	5.9255	61.35
7.4408	5.939	61.3
7.3122	5.9711	61.25
7.2123	5.9182	61.23
7.1576	5.8469	61.28
7.0684	5.8558	61.31
7.1036	5.8878	61.35
7.1553	5.9532	61.39
7.227	6.0473	61.37
7.2085	6.1268	61.32
7.1267	6.231	61.25
7.0862	6.1872	61.28
7.0243	6.1314	61.32
7.0042	6.0688	61.32
6.9413	6.0641	61.33
6.9461	6.0016	61.3
6.8986	5.955	61.29
6.825	5.8962	61.29
6.8039	5.8141	61.3
6.7816	5.757	61.31
6.7147	5.8043	61.33
6.6929	5.8329	61.34
6.6094	5.7947	61.32
6.6012	5.7947	61.32
6.5618	5.7295	61.27
6.5093	5.7082	61.3
6.4194	5.6346	61.34
6.4253	5.5584	61.36
6.4624	5.4955	61.36
6.5288	5.4257	61.39
6.6221	5.421	61.4
6.6526	5.3999	61.35
6.6888	5.3915	61.32
6.6365	5.3258	61.31
6.602	5.3019	61.29
6.6128	5.3078	61.27
6.6164	5.2294	61.28
6.7547	5.0907	61.29
6.8087	5.0057	61.28
6.8525	4.9575	61.36
6.9162	4.8861	61.41
7.0594	4.8588	61.38
7.1371	4.8132	61.35
7.2364	4.8089	61.3
7.262	4.777	61.33
7.3429	4.7046	61.31
7.4965	4.5654	61.32
7.6721	4.3716	61.33
7.8887	4.285	61.33
7.9602	4.2635	61.32
7.8864	4.1551	61.29
7.9047	4.1426	61.31
7.819	4.2298	61.34
7.707	4.2554	61.35
7.6556	4.2938	61.33
7.6571	4.3947	61.32
7.5704	4.5392	61.32
7.4408	4.59	61.34
7.3247	4.6229	61.35
7.2771	4.6946	61.34
7.2241	4.7654	61.34
7.1702	4.7845	61.38
7.1366	4.8433	61.38
7.0802	4.9893	61.4
7.011	5.1527	61.4
6.8122	5.3402	61.38
6.7377	5.5619	61.35
6.6966	5.8844	61.27
6.5368	6.2267	61.26
6.4626	6.4816	61.36
6.3655	6.7309	61.38
6.3317	6.9875	61.31
6.3975	7.2697	61.29
6.3572	7.4972	61.28
6.2769	7.5491	61.23
6.1333	7.5928	61.27
6.0139	7.5305	61.35
5.934	7.5265	61.41
5.8814	7.6923	61.36
5.8261	7.8529	61.3
5.7644	8.0534	61.3
5.7516	8.1177	61.34
5.7738	8.0958	61.36
5.8027	8.1016	61.32
5.7557	8.1883	61.34
5.6902	8.2332	61.33
5.6409	8.2592	61.34
5.6289	8.319	61.33
5.5524	8.3398	61.32
5.5184	8.2302	61.34
5.4827	8.1579	61.33
5.5191	8.1369	61.29
5.628	8.03	61.31
5.6761	7.9483	61.36
5.7027	7.8693	61.43
5.7485	7.8869	61.46
5.7797	7.7957	61.4
5.7434	7.7944	61.27
5.6815	7.798	61.2
5.6575	7.81	61.19
5.6721	7.6921	61.21
5.7477	7.5754	61.28
5.8489	7.5495	61.33
5.9144	7.4898	61.33
5.9693	7.4583	61.31
6.0964	7.3799	61.31
6.2426	7.2972	61.29
6.2972	7.2142	61.24
6.2342	7.1273	61.26
6.2352	7.0234	61.29
6.3125	6.8813	61.3
6.3843	6.7979	61.28
6.4336	6.6939	61.29
6.4162	6.5809	61.33
6.3332	6.3873	61.35
6.3318	6.2825	61.33
6.337	6.1912	61.29
6.2715	6.1433	61.29
6.284	6.2029	61.29
6.2992	6.3315	61.29
6.3075	6.3941	61.33
6.3449	6.5684	61.35
6.4401	6.6767	61.34
6.5714	6.7733	61.29
6.6431	6.8086	61.27
6.7179	6.8083	61.33
6.8089	6.8009	61.36
6.9518	6.8519	61.36
7.0751	6.9635	61.31
7.0827	7.0672	61.28
7.0616	7.0926	61.29
7.0741	7.0743	61.29
7.0352	6.999	61.24
6.9919	7.1242	61.19
7.0135	7.1719	61.28
7.0309	7.1756	61.33
7.087	7.2149	61.34
7.1535	7.3189	61.36
7.0655	7.3696	61.35
7.0528	7.4917	61.35
6.9815	7.6513	61.29
6.9687	7.7399	61.29
6.9312	7.7801	61.29
6.8502	7.8745	61.28
6.7649	7.9511	61.24
6.585	8.0046	61.24
6.328	8.0036	61.23
6.2252	8.1194	61.31
6.1488	8.226	61.36
6.1315	8.3584	61.37
6.0849	8.4437	61.34
6.103	8.5072	61.36
6.1463	8.5715	61.38
6.2419	8.4916	61.36
6.3217	8.39	61.35
6.3773	8.3722	61.29
6.3441	8.3809	61.26
6.3734	8.279	61.22
6.4325	8.2369	61.28
6.4724	8.2325	61.36
6.4875	8.1603	61.37
6.5558	8.0819	61.35
6.5831	8.1371	61.32
6.5514	8.1446	61.35
6.5212	8.0278	61.37
6.5191	7.9511	61.28
6.5873	7.9739	61.22
6.59	7.9833	61.23
6.5499	7.9573	61.26
6.6193	7.8674	61.27
6.7583	7.8059	61.3
6.9045	7.7501	61.38
7.0281	7.7625	61.34
7.0874	7.846	61.32
7.0912	7.9106	61.25
7.0652	7.8469	61.23
6.9576	7.7644	61.25
6.7831	7.6251	61.27
6.8144	7.5139	61.36
6.8571	7.451	61.41
6.8603	7.3863	61.45
6.836	7.3392	61.42
6.8208	7.2901	61.35
6.8051	7.3406	61.27
6.6495	7.3712	61.27
6.5635	7.3484	61.31
6.4342	7.3369	61.4
6.2793	7.2678	61.4
6.2384	7.3135	61.36
6.2245	7.4922	61.3
6.2025	7.6565	61.23
6.1635	7.808	61.21
6.1667	7.882	61.29
6.1727	7.8858	61.42
6.1724	8.0634	61.42
6.1108	8.2543	61.37
5.9932	8.4884	61.32
5.9048	8.764	61.33
5.7618	9.1143	61.32
5.7811	9.5096	61.28
5.9473	9.7888	61.28
5.9684	10.0443	61.34
5.9808	10.2713	61.33
6.0148	10.3626	61.31
6.1558	10.507	61.33
6.1528	10.5801	61.35
6.1169	10.5594	61.35
6.115	10.6003	61.33
6.0817	10.5517	61.37
6.0984	10.4815	61.37
6.0392	10.3585	61.32
5.9701	10.1357	61.28
5.8969	9.9687	61.25
5.8834	9.7851	61.3
5.8376	9.6056	61.32
5.8226	9.4562	61.35
5.7756	9.3966	61.33
5.6528	9.3004	61.34
5.511	9.1843	61.33
5.3969	9.1484	61.33
5.3267	9.1551	61.34
5.3357	9.1117	61.33
5.2426	9.2036	61.36
5.2311	9.1529	61.35
5.2507	9.1699	61.36
5.209	9.0986	61.42
5.2061	9.0715	61.45
5.1222	9.1419	61.43
5.1073	9.2335	61.36
5.17	9.2534	61.26
5.2659	9.2448	61.24
5.2778	9.2705	61.29
5.2848	9.254	61.34
5.3725	9.1525	61.33
5.4602	9.0955	61.31
5.5258	9.1139	61.31
5.5582	9.1206	61.31
5.6509	9.1737	61.32
5.7058	9.2059	61.3
5.7478	9.2382	61.33
5.8084	9.2293	61.34
5.8319	9.2599	61.31
5.8386	9.3272	61.28
5.9087	9.3399	61.31
5.9393	9.2286	61.34
5.9826	9.1912	61.32
6.1157	9.1876	61.33
6.1742	9.1645	61.36
6.1932	9.0955	61.37
6.088	9.0716	61.37
6.1319	8.9384	61.34
6.1447	8.7925	61.31
6.0739	8.7151	61.28
5.9994	8.6808	61.29
5.8828	8.6436	61.28
5.7766	8.5256	61.28
5.6442	8.4177	61.34
5.5693	8.3084	61.36
5.5775	8.2787	61.36
5.5588	8.2531	61.38
5.5655	8.2605	61.36
5.5876	8.1997	61.34
5.5772	8.1564	61.28
5.6193	8.0558	61.23
5.6973	7.8565	61.28
5.8247	7.6116	61.36
5.8882	7.3134	61.35
5.822	7.0246	61.33
5.8435	6.6778	61.3
5.7736	6.3296	61.27
5.5761	6.0369	61.26
5.3965	5.69	61.22
5.2906	5.4088	61.23
5.3371	5.5018	61.3
5.4772	5.6864	61.36
5.6654	5.8598	61.35
5.7087	6.0402	61.32
5.6778	6.1048	61.34
5.6093	6.136	61.33
5.5582	6.146	61.31
5.5467	6.1098	61.3
5.4772	6.1835	61.34
5.4718	6.1598	61.35
5.4312	6.1019	61.31
5.4101	6.1542	61.27
5.3758	6.1638	61.29
5.3492	6.1753	61.35
5.3755	6.1429	61.38
5.3854	6.1373	61.36
5.314	6.2554	61.33
5.1756	6.3151	61.37
4.9538	6.4018	61.33
4.8319	6.5	61.32
4.726	6.5756	61.31
4.6637	6.744	61.27
4.7748	6.8094	61.21
4.8278	6.8328	61.26
4.8217	6.7854	61.28
4.8696	6.8076	61.34
5.0368	6.7726	61.35
5.195	6.7049	61.32
5.2512	6.6787	61.29
5.234	6.6607	61.25
5.2101	6.5984	61.25
5.2449	6.4929	61.23
5.3282	6.4495	61.22
5.305	6.3273	61.25
5.3705	6.2516	61.3
5.3311	6.1782	61.33
5.3479	6.159	61.37
5.3866	6.1082	61.39
5.3705	6.1122	61.39
5.2684	6.1696	61.34
5.1932	6.2546	61.32
5.2092	6.2331	61.28
5.2003	6.2148	61.24
5.1252	6.273	61.25
4.9338	6.4062	61.33
4.852	6.5143	61.32
4.8814	6.521	61.36
4.9636	6.7123	61.39
5.0631	6.8567	61.41
5.0598	6.932	61.4
5.034	6.9713	61.33
5.0832	6.9954	61.28
5.1142	7.017	61.25
5.1824	6.9271	61.23
5.2158	6.9112	61.26
5.3384	6.8582	61.27
5.3731	6.9073	61.29
5.3806	7.0163	61.33
5.4017	7.1024	61.32
5.4657	7.1723	61.29
5.4685	7.2747	61.3
5.4917	7.3528	61.35
5.5185	7.4709	61.32
5.5124	7.5517	61.3
5.4772	7.6006	61.32
5.3603	7.6332	61.31
5.2776	7.7217	61.31
5.2804	7.9294	61.36
5.2499	8.1384	61.37
5.2055	8.2695	61.36
5.1672	8.43	61.33
5.0479	8.608	61.33
4.963	8.8148	61.31
4.853	9.0248	61.29
4.9431	9.2627	61.28
5.0097	9.5511	61.3
4.9757	9.761	61.35
4.9437	9.9811	61.42
4.9283	10.2246	61.4
4.9306	10.4451	61.37
4.8918	10.6768	61.33
4.8932	10.9307	61.26
4.9656	11.0781	61.22
5.0755	11.2652	61.26
5.1189	11.3014	61.32
5.199	11.2564	61.34
5.3112	11.278	61.32
5.4914	11.3485	61.32
5.6218	11.4138	61.32
5.81	11.4762	61.32
5.9373	11.5364	61.27
6.0065	11.5425	61.31
6.1349	11.4553	61.34
6.1448	11.4769	61.32
6.3262	11.5267	61.27
6.5149	11.5041	61.26
6.6217	11.4189	61.3
6.6595	11.2797	61.33
6.6103	11.1228	61.3
6.6365	10.9588	61.33
6.6059	10.833	61.35
6.6376	10.6742	61.33
6.6895	10.5928	61.31
6.6964	10.4893	61.29
6.6624	10.4019	61.3
6.569	10.3477	61.3
6.451	10.3234	61.29
6.419	10.229	61.33
6.4186	10.1589	61.37
6.3896	10.2029	61.37
6.3015	10.2732	61.35
6.1363	10.3407	61.29
5.9116	10.402	61.28
5.7249	10.4244	61.27
5.5967	10.3668	61.24
5.4399	10.2761	61.26
5.284	10.2649	61.31
5.1637	10.2585	61.33
5.1262	10.2649	61.34
5.0668	10.3397	61.31
4.9379	10.4264	61.29
4.8769	10.5394	61.28
4.7392	10.5979	61.31
4.6226	10.6648	61.33
4.5461	10.709	61.31
4.4264	10.7145	61.32
4.3282	10.6814	61.33
4.2881	10.6761	61.32
4.312	10.6073	61.33
4.3204	10.4846	61.33
4.2811	10.3525	61.37
4.1886	10.1662	61.36
4.1758	9.9135	61.33
4.247	9.7192	61.32
4.0772	9.5605	61.3
3.9754	9.3774	61.25
3.9532	9.181	61.23
3.931	9.002	61.26
3.916	8.7725	61.31
3.8436	8.5842	61.36
3.8536	8.5794	61.39
3.7732	8.5603	61.38
3.6938	8.5284	61.35
3.6241	8.4778	61.29
3.5417	8.5049	61.24
3.462	8.458	61.21
3.4188	8.3037	61.25
3.4686	8.1989	61.31
3.46	8.2464	61.31
3.5493	8.2221	61.33
3.5997	8.2755	61.36
3.5662	8.2418	61.32
3.5041	8.272	61.26
3.4673	8.2163	61.27
3.3886	8.1697	61.29
3.4353	8.1957	61.26
3.4985	8.1567	61.29
3.5279	8.0948	61.29
3.5623	8.0125	61.27
3.5638	7.9373	61.25
3.5559	7.933	61.31
3.5563	7.9178	61.36
3.5305	7.8519	61.39
3.5104	7.8093	61.32
3.5617	7.7762	61.29
3.5296	7.718	61.28
3.5682	7.6469	61.26
3.6112	7.4191	61.3
3.6026	7.3027	61.32
3.5789	7.2073	61.37
3.6682	6.9938	61.39
3.7333	6.8775	61.34
3.8166	6.8016	61.33
3.7664	6.7479	61.34
3.7646	6.655	61.32
3.7563	6.5949	61.26
3.7428	6.6147	61.22
3.7548	6.5807	61.23
3.6862	6.5683	61.27
3.7054	6.4991	61.3
3.7952	6.4423	61.3
3.8282	6.4351	61.3
3.8924	6.4559	61.37
3.8844	6.59	61.36
3.8858	6.7368	61.28
3.9195	6.8016	61.26
3.9207	6.8078	61.3
3.9258	6.8659	61.34
3.9702	6.9985	61.34
3.9881	7.0833	61.37
4.0207	7.1128	61.37
4.0295	7.1027	61.36
4.1297	7.0826	61.28
4.1636	7.1595	61.31
4.1748	7.325	61.32
4.1413	7.4429	61.32
4.2057	7.6491	61.32
4.2034	7.8794	61.34
4.1681	8.0648	61.31
4.126	8.3309	61.31
4.1145	8.6193	61.29
4.0818	8.9279	61.33
3.9739	9.1769	61.39
3.9035	9.3465	61.4
3.8215	9.5772	61.39
3.7885	9.856	61.38
3.7616	10.1702	61.33
3.7006	10.3947	61.26
3.6958	10.5386	61.2
3.7164	10.6511	61.25
3.8128	10.6574	61.33
3.9141	10.6361	61.35
4.092	10.5842	61.32
4.1898	10.6875	61.32
4.3039	10.7044	61.32
4.3544	10.7188	61.3
4.4631	10.6936	61.28
4.5735	10.6033	61.28
4.6165	10.55	61.31
4.7262	10.5218	61.32
4.8742	10.4481	61.31
4.9857	10.4533	61.3
5.0781	10.416	61.32
5.1494	10.4482	61.34
5.1526	10.4503	61.35
5.2172	10.5271	61.31
5.3009	10.4818	61.29
5.3603	10.4703	61.31
5.3427	10.5458	61.37
5.3236	10.6681	61.31
5.3542	10.7132	61.24
5.37	10.7604	61.24
5.339	10.8299	61.31
5.3376	10.8862	61.36
5.3227	11.0299	61.39
5.3175	11.1849	61.35
5.2906	11.3886	61.36
5.1612	11.5674	61.34
5.0668	11.6505	61.3
4.9956	11.6954	61.22
4.9661	11.6975	61.23
4.9595	11.6565	61.31
5.0295	11.5735	61.35
5.1421	11.4698	61.33
5.1937	11.3482	61.31
5.1892	11.2355	61.32
5.2784	11.2195	61.28
5.3224	11.1396	61.26
5.2563	11.0941	61.26
5.1952	10.9636	61.31
5.1338	10.908	61.31
5.0758	10.8099	61.33
4.9844	10.7003	61.3
4.9255	10.6498	61.28
4.869	10.662	61.31
4.8108	10.6044	61.33
4.8044	10.5623	61.36
4.7387	10.5372	61.31
4.6804	10.4905	61.33
4.6292	10.4616	61.31
4.5223	10.4178	61.27
4.518	10.3389	61.27
4.4878	10.3468	61.29
4.3871	10.271	61.33
4.3071	10.1821	61.31
4.2482	9.9888	61.34
4.1669	9.7628	61.35
4.0846	9.6316	61.36
3.9971	9.4252	61.34
3.9714	9.1595	61.32
3.8407	8.8827	61.27
3.7079	8.6884	61.19
3.5806	8.5727	61.2
3.5578	8.5117	61.24
3.5969	8.3767	61.28
3.6545	8.2639	61.34
3.6539	8.177	61.35
3.6687	8.13	61.32
3.7491	8.1053	61.28
3.7634	8.087	61.25
3.7829	8.0438	61.27
3.8553	7.9515	61.29
3.9594	7.8129	61.27
4.1086	7.7446	61.25
4.1722	7.5882	61.28
4.2218	7.5216	61.28
4.283	7.413	61.29
4.4325	7.3793	61.31
4.498	7.4303	61.26
4.4984	7.4124	61.26
inclinaison X	inclinaison Y
