# Supplementary material for: Postural Control Can Be Well Maintained by Healthy, Young Adults in Difficult Visual Task, Even in Sway-Referenced Dynamic Conditions
Source: PLoS One. 2016 Oct 13;11(10):e0164400. doi: 10.1371/journal.pone.0164400 (PMC5063355; doi:10.1371/journal.pone.0164400)
Supplement: S2 File — (ZIP) [file pone.0164400.s002.zip › DATA_FRAMIRAL/S04B_SEARCH_STABLE_I9.xls]

## Sheet: S04_MTT_201504011003
gravite X	gravite Y	Poids
9.3607	12.6313	61.53
9.335	12.689	61.48
9.3654	12.6264	61.45
9.4578	12.49	61.41
9.6057	12.2991	61.38
9.6268	12.0526	61.36
9.6472	11.7048	61.34
9.6356	11.3443	61.3
9.6765	10.8149	61.26
9.7155	10.1527	61.24
9.6484	9.4123	61.27
9.5967	8.746	61.23
9.5771	8.1414	61.21
9.5622	7.7679	61.24
9.7738	7.5985	61.25
10.0646	7.6582	61.34
10.2009	7.6219	61.36
10.2001	7.67	61.38
10.2306	7.9235	61.39
10.3362	8.0656	61.32
10.3917	8.1479	61.26
10.2921	8.2212	61.24
10.0205	8.3325	61.18
9.6537	8.5931	61.13
9.3048	9.1092	61.07
9.0136	9.7663	61.21
8.6371	10.4298	61.47
8.3443	10.9824	61.61
8.3079	11.325	61.63
8.3246	11.4234	61.65
8.2559	11.3616	61.6
8.0669	11.2183	61.47
7.7787	10.9858	61.28
7.5243	10.9087	61.23
7.3812	10.8913	61.23
7.3671	10.9051	61.27
7.396	10.8867	61.27
7.5202	10.8598	61.29
7.5742	10.8416	61.35
7.5273	10.8646	61.43
7.3584	10.8812	61.34
7.2168	10.9733	61.23
7.1788	11.1282	61.24
7.1251	11.2305	61.3
7.0823	11.3366	61.35
7.114	11.424	61.35
7.2116	11.5295	61.32
7.2673	11.6298	61.3
7.284	11.835	61.29
7.2527	12.0882	61.33
7.2771	12.2596	61.36
7.355	12.4542	61.41
7.4536	12.6843	61.37
7.585	12.9443	61.33
7.6618	13.2697	61.32
7.7333	13.545	61.36
7.7545	13.9373	61.4
7.819	14.3963	61.37
7.8382	14.74	61.31
7.7879	14.8087	61.31
7.5743	14.8934	61.35
7.4231	14.9234	61.38
7.45	14.8312	61.36
7.516	14.6305	61.43
7.5661	14.4759	61.45
7.6219	14.3358	61.44
7.7915	14.2719	61.36
7.963	14.0469	61.31
8.2041	13.7821	61.2
8.4874	13.5531	61.18
8.729	13.2682	61.19
9.118	12.9973	61.2
9.6275	12.7728	61.19
10.1182	12.6068	61.29
10.4271	12.5889	61.35
10.7011	12.6565	61.3
10.9767	12.7675	61.23
11.2198	12.9931	61.32
11.4267	13.2662	61.37
11.6661	13.4769	61.39
11.89	13.6258	61.41
11.9745	13.7118	61.43
11.9898	13.8773	61.44
12.0044	13.9959	61.4
11.9717	14.0672	61.32
11.9674	14.0325	61.34
11.8437	14.0357	61.35
11.7006	14.0736	61.35
11.5368	14.1351	61.27
11.4163	14.0958	61.17
11.278	13.9774	61.19
11.2666	14.0177	61.27
11.21	13.9873	61.35
11.1464	14.0014	61.45
11.0478	14.053	61.45
11.0263	14.1051	61.43
11.0142	14.1137	61.37
11.0359	14.0893	61.25
11.0623	13.9479	61.23
11.1266	13.6371	61.3
11.2451	13.4073	61.35
11.2678	13.1857	61.3
11.3278	12.9656	61.29
11.4591	12.7702	61.25
11.5417	12.6116	61.23
11.5874	12.4841	61.27
11.5999	12.4539	61.29
11.5894	12.4373	61.28
11.6269	12.4378	61.28
11.6473	12.4481	61.3
11.6325	12.4477	61.35
11.5949	12.4976	61.4
11.4887	12.6316	61.4
11.4492	12.7612	61.34
11.3309	12.9041	61.32
11.2364	12.9349	61.3
11.1754	12.7983	61.3
11.0518	12.6411	61.33
10.9825	12.4885	61.35
10.8983	12.3981	61.35
10.7749	12.3154	61.38
10.7617	12.1317	61.32
10.6519	11.954	61.34
10.5243	11.7422	61.35
10.4237	11.5628	61.35
10.3572	11.3901	61.29
10.2358	11.2492	61.24
10.0848	11.073	61.22
9.8265	10.8309	61.27
9.6159	10.5886	61.29
9.5678	10.319	61.29
9.4717	10.0976	61.33
9.3077	9.9571	61.34
9.1014	9.945	61.35
8.9474	9.8407	61.32
8.8298	9.6828	61.32
8.775	9.4453	61.28
8.6868	9.1285	61.28
8.7471	8.8931	61.29
8.8135	8.6924	61.34
8.8364	8.4126	61.36
8.9116	7.9727	61.31
8.9129	7.5505	61.23
8.9107	7.1512	61.23
8.917	6.6935	61.28
8.8443	6.1681	61.29
8.8337	5.7949	61.29
8.8361	5.7094	61.33
8.8599	5.8623	61.38
8.8194	6.1301	61.4
8.7	6.4479	61.37
8.4993	6.6262	61.34
8.3799	6.7114	61.35
8.2839	6.8254	61.39
8.2339	6.9432	61.36
8.2465	6.987	61.19
8.19	7.0289	61.12
8.119	7.0655	61.22
8.0999	7.0411	61.32
8.0871	6.9519	61.39
8.1324	6.8405	61.33
8.1949	6.7487	61.35
8.2432	6.703	61.33
8.3174	6.6576	61.24
8.3813	6.6593	61.22
8.4495	6.6469	61.26
8.5022	6.6058	61.29
8.5677	6.491	61.32
8.6431	6.4628	61.34
8.7168	6.3883	61.34
8.8364	6.3365	61.34
8.9214	6.3155	61.29
8.955	6.2447	61.26
9.0672	6.2023	61.3
9.1021	6.2052	61.34
9.0922	6.2559	61.35
9.0918	6.3705	61.35
9.1302	6.4603	61.34
9.0903	6.5206	61.33
9.0979	6.6016	61.33
9.1167	6.6219	61.31
9.1512	6.7391	61.35
9.2012	6.8295	61.39
9.2293	6.9316	61.34
9.1911	7.0669	61.3
9.1703	7.1962	61.27
9.0974	7.2084	61.27
9.0956	7.1364	61.28
9.0678	7.1051	61.35
9.0899	7.0618	61.34
9.0782	6.9952	61.31
9.0794	6.8993	61.28
9.0478	6.9003	61.28
8.9748	6.9867	61.27
8.9001	7.076	61.33
8.9234	7.1311	61.39
8.9373	7.1028	61.38
8.8887	7.1623	61.35
8.829	7.1718	61.36
8.8936	7.1667	61.34
8.9874	7.1104	61.34
8.982	7.0163	61.33
9.0025	6.912	61.3
8.9792	6.9614	61.3
9.0425	6.9959	61.28
9.0822	7.1142	61.34
8.9934	7.0789	61.36
9.0081	7.1145	61.37
9.0023	7.1717	61.33
9.0206	7.3436	61.28
9.0176	7.4266	61.33
9.0245	7.4671	61.44
9.0152	7.5774	61.47
8.9944	7.6917	61.44
8.9127	7.8364	61.36
8.807	7.9787	61.27
8.7342	8.0172	61.24
8.6408	8.037	61.23
8.5115	7.972	61.31
8.4568	7.9631	61.37
8.3754	7.9858	61.4
8.3538	8.0333	61.38
8.3087	8.0637	61.32
8.253	8.1893	61.22
8.2154	8.2775	61.25
8.0971	8.3697	61.33
7.9921	8.452	61.38
7.888	8.5024	61.39
7.8464	8.5204	61.4
7.7501	8.5682	61.35
7.7388	8.6259	61.32
7.6494	8.5602	61.31
7.6115	8.4887	61.32
7.5832	8.4113	61.32
7.5398	8.2649	61.32
7.4701	8.2687	61.32
7.5105	8.2754	61.32
7.4776	8.2317	61.29
7.5084	8.1708	61.28
7.5393	8.0356	61.27
7.5953	7.9181	61.31
7.6803	7.8308	61.35
7.7443	7.7872	61.42
7.8598	7.7471	61.41
7.963	7.6518	61.35
7.9246	7.5885	61.24
7.9302	7.5162	61.18
7.9505	7.4599	61.21
7.9774	7.3166	61.28
8.0978	7.2024	61.33
8.1577	7.1414	61.34
8.2376	7.154	61.33
8.2794	7.214	61.32
8.4146	7.2652	61.29
8.4631	7.3163	61.29
8.5129	7.3316	61.31
8.5365	7.2899	61.35
8.6409	7.2914	61.36
8.7443	7.2953	61.33
8.8152	7.2182	61.32
8.8635	7.1617	61.32
8.8625	7.0493	61.31
8.8522	6.9883	61.32
8.8323	6.892	61.3
8.8565	6.7882	61.33
8.8414	6.6114	61.32
8.8689	6.4912	61.31
8.8546	6.3878	61.24
8.8452	6.4209	61.28
8.8519	6.3462	61.31
8.8778	6.1559	61.36
8.9164	6.0022	61.38
8.9012	5.9438	61.38
8.8817	5.8446	61.37
8.8527	5.7048	61.3
8.8413	5.6517	61.24
8.7758	5.6372	61.24
8.753	5.6246	61.26
8.669	5.5393	61.3
8.5861	5.4697	61.34
8.5725	5.3753	61.32
8.5201	5.3057	61.32
8.4924	5.2361	61.32
8.4248	5.2748	61.3
8.2869	5.3051	61.26
8.1804	5.2622	61.3
8.0991	5.2611	61.35
7.996	5.2676	61.33
7.9495	5.2965	61.34
7.9319	5.3513	61.34
7.8851	5.268	61.33
7.8031	5.3112	61.27
7.7889	5.4086	61.22
7.7279	5.4663	61.28
7.6525	5.4365	61.32
7.5269	5.4313	61.35
7.4318	5.4744	61.29
7.3625	5.4861	61.29
7.4379	5.5432	61.3
7.4842	5.6149	61.32
7.4511	5.7116	61.35
7.4338	5.7291	61.33
7.4117	5.7423	61.31
7.4529	5.7015	61.31
7.4937	5.7868	61.34
7.488	5.7786	61.38
7.4766	5.7983	61.41
7.4956	5.9073	61.35
7.472	5.9929	61.28
7.3862	6.0561	61.21
7.3109	6.0292	61.23
7.293	5.9469	61.3
7.3068	5.7893	61.36
7.3112	5.7117	61.36
7.3894	5.8224	61.32
7.3672	5.9649	61.24
7.3608	6.1187	61.22
7.308	6.1792	61.31
7.2458	6.1418	61.32
7.2336	6.1902	61.35
7.2728	6.2367	61.36
7.2346	6.2245	61.34
7.2466	6.2018	61.31
7.229	6.0896	61.32
7.2137	6.0164	61.32
7.2207	6.0931	61.29
7.1836	6.1192	61.32
7.1478	6.1537	61.35
7.2139	6.1206	61.34
7.2301	6.0573	61.35
7.256	6.0879	61.3
7.2013	6.2165	61.25
7.2193	6.3887	61.2
7.2695	6.4117	61.25
7.2947	6.3157	61.34
7.2683	6.2515	61.46
7.2155	6.2779	61.46
7.1796	6.4196	61.38
7.1781	6.589	61.32
7.1382	6.6905	61.28
7.0877	6.6787	61.22
6.9489	6.6501	61.25
6.8423	6.5908	61.29
6.7389	6.571	61.37
6.732	6.5912	61.32
6.6779	6.6393	61.3
6.6596	6.7163	61.24
6.6662	6.7927	61.25
6.5612	6.9761	61.27
6.4692	7.1223	61.32
6.4994	7.2864	61.33
6.4231	7.4442	61.32
6.4328	7.6602	61.33
6.4316	7.8964	61.33
6.4087	8.0694	61.31
6.3859	8.1981	61.29
6.2834	8.3676	61.32
6.2733	8.4802	61.34
6.2616	8.5777	61.33
6.2462	8.6905	61.32
6.2683	8.8265	61.3
6.2073	8.9798	61.29
6.2817	8.9953	61.28
6.2864	8.9532	61.31
6.3717	8.7771	61.33
6.3548	8.6446	61.3
6.471	8.5252	61.25
6.5562	8.4403	61.3
6.6438	8.3796	61.35
6.628	8.3011	61.39
6.6017	8.2313	61.33
6.6184	8.2172	61.23
6.6085	8.2722	61.2
6.6321	8.2843	61.25
6.6391	8.2332	61.29
6.6817	8.2249	61.35
6.6774	8.2431	61.35
6.6775	8.2619	61.35
6.6743	8.3484	61.34
6.6598	8.4726	61.25
6.6731	8.4724	61.27
6.6247	8.4126	61.31
6.5421	8.334	61.32
6.5463	8.2962	61.25
6.5398	8.3468	61.23
6.5765	8.3672	61.26
6.5989	8.3234	61.28
6.6273	8.3392	61.25
6.5786	8.4108	61.24
6.5795	8.4312	61.31
6.5327	8.4477	61.32
6.4846	8.4381	61.31
6.4829	8.4635	61.29
6.4595	8.5341	61.32
6.4319	8.6248	61.3
6.4139	8.7285	61.28
6.3945	8.7915	61.23
6.3418	8.7292	61.3
6.286	8.6625	61.62
6.2467	8.7919	61.72
6.252	8.936	61.66
6.3178	9.1597	61.5
6.2727	9.2923	61.39
6.1351	9.4288	61.26
6.0104	9.4657	61.08
5.8991	9.661	60.96
5.8091	9.8119	60.95
5.6879	10.0052	61.09
5.6164	10.3203	61.17
5.576	10.6349	61.24
5.5138	10.9809	61.19
5.4811	11.2508	61.14
5.3917	11.5857	61.11
5.3901	11.8516	61.24
5.392	11.8593	61.35
5.469	11.8352	61.36
5.5299	11.8034	61.41
5.5531	11.7381	61.38
5.5931	11.6701	61.35
5.5152	11.5935	61.27
5.3595	11.375	61.24
5.2275	11.0239	61.23
5.1227	10.6243	61.27
5.0909	10.2978	61.32
5.0552	10.0208	61.32
5.0957	9.6402	61.29
5.0871	9.2893	61.27
5.1488	8.8719	61.24
5.1814	8.3475	61.31
5.227	7.6678	61.33
5.3811	7.011	61.29
5.5441	6.5869	61.27
5.7032	6.2883	61.28
5.7697	5.9696	61.29
5.855	5.6053	61.23
5.7893	5.3308	61.2
5.7144	5.0032	61.18
5.5754	4.8148	61.23
5.3734	4.8555	61.29
5.1941	4.9051	61.36
5.0077	4.907	61.44
4.8493	4.7643	61.44
4.7597	4.5991	61.35
4.6827	4.4116	61.25
4.5222	4.0962	61.28
4.3576	3.7214	61.26
4.4083	3.3402	61.26
4.3648	2.9483	61.26
4.4142	2.4809	61.28
4.4405	1.9629	61.28
4.4837	1.3842	61.33
4.5502	0.7035	61.35
4.5446	-0.0791	61.31
4.4406	-0.692	61.31
4.448	-1.0322	61.29
4.548	-0.9292	61.31
4.6744	-0.8636	61.26
4.7376	-0.9196	61.24
4.7998	-1.0162	61.24
4.832	-1.1089	61.25
4.9157	-1.2205	61.23
4.9754	-1.3649	61.26
5.0307	-1.5098	61.24
5.0261	-1.6538	61.25
5.0148	-1.8092	61.25
5.0216	-1.9678	61.27
5.0208	-1.9713	61.28
5.0815	-1.9494	61.29
5.1197	-2.036	61.23
5.2932	-2.2038	61.22
5.5687	-2.2148	61.29
5.7459	-2.2152	61.32
5.9099	-2.2385	61.32
6.12	-2.3273	61.23
6.397	-2.251	61.24
6.6827	-2.0485	61.27
6.9326	-1.808	61.36
7.0672	-1.639	61.36
7.158	-1.4523	61.28
7.2044	-1.3307	61.27
7.1738	-1.1239	61.21
7.1182	-0.8384	61.22
7.0084	-0.6934	61.21
6.896	-0.7334	61.23
6.7286	-0.8285	61.26
6.4991	-0.9232	61.27
6.2286	-1.0065	61.27
5.982	-1.0865	61.25
5.7685	-1.2071	61.26
5.6168	-1.3281	61.27
5.5073	-1.4052	61.26
5.3274	-1.4047	61.22
5.2239	-1.248	61.27
5.2057	-0.9924	61.32
5.2203	-0.7632	61.41
5.2019	-0.5011	61.42
5.135	-0.3567	61.39
5.1304	-0.2232	61.3
4.9789	-0.1405	61.26
4.8221	-0.0097	61.22
4.6824	0.0805	61.17
4.5745	0.2545	61.23
4.4546	0.4754	61.33
4.4085	0.7343	61.33
4.3599	0.8901	61.32
4.4042	1.0353	61.27
4.4061	1.2175	61.24
4.4272	1.4474	61.22
4.4548	1.76	61.27
4.5396	2.0813	61.26
4.6548	2.3863	61.29
4.7642	2.5851	61.29
4.8757	2.6789	61.32
4.9779	2.8413	61.32
5.0523	2.9202	61.35
5.111	3.0356	61.33
5.2343	3.0342	61.28
5.2916	3.0476	61.23
5.36	3.1009	61.2
5.4168	3.2656	61.28
5.4628	3.3781	61.31
5.5142	3.4943	61.28
5.5962	3.4596	61.24
5.6305	3.401	61.23
5.6938	3.3743	61.29
5.719	3.3138	61.37
5.8048	3.2996	61.41
5.8715	3.3444	61.39
5.8808	3.3735	61.34
5.8985	3.3917	61.29
5.8942	3.2754	61.26
5.837	3.1448	61.22
5.717	3.0335	61.24
5.6614	2.9337	61.3
5.6059	2.897	61.37
5.5711	2.8577	61.35
5.5103	2.8236	61.31
5.5059	2.8086	61.31
5.399	2.8559	61.27
5.293	2.8629	61.23
5.2266	2.8888	61.23
5.0872	2.9006	61.24
4.9639	2.9318	61.29
4.8243	2.9843	61.29
4.7608	2.998	61.31
4.6995	3.0141	61.36
4.6473	2.9418	61.4
4.6476	3.0123	61.39
4.7182	3.186	61.32
4.7807	3.3199	61.3
4.8157	3.4932	61.36
4.865	3.5861	61.4
4.9003	3.6546	61.37
4.9362	3.7752	61.28
4.9682	4.0895	61.23
5.0257	4.3902	61.22
5.105	4.6509	61.28
5.224	4.7579	61.36
5.2728	4.8129	61.36
5.3209	5.053	61.31
5.3864	5.4577	61.25
5.6022	5.8929	61.29
5.7871	6.2483	61.3
5.9822	6.4983	61.31
6.059	6.7158	61.31
5.9997	6.9765	61.35
5.8709	7.2307	61.36
5.7398	7.511	61.32
5.6461	7.6625	61.27
5.5439	7.7321	61.22
5.5045	7.8946	61.2
5.4146	8.057	61.23
5.3129	8.1134	61.31
5.3689	8.08	61.28
5.3704	7.9945	61.31
5.3568	7.9368	61.33
5.3813	7.9054	61.29
5.4036	7.9265	61.27
5.3739	8.033	61.28
5.3821	8.0962	61.27
5.4098	8.1579	61.28
5.3816	8.1625	61.27
5.3464	8.1775	61.3
5.3393	8.2214	61.33
5.4052	8.2491	61.36
5.5184	8.2154	61.34
5.6243	8.1086	61.3
5.7875	8.0513	61.31
5.9646	7.9722	61.34
6.1892	7.8183	61.35
6.3747	7.7053	61.3
6.527	7.6238	61.29
6.5599	7.4874	61.26
6.6562	7.4474	61.28
6.772	7.4407	61.27
6.8766	7.4516	61.18
6.9162	7.3941	61.19
6.9172	7.3373	61.29
6.9457	7.3325	61.32
7.0532	7.4	61.31
7.0131	7.4456	61.3
7.0268	7.4738	61.26
7.0594	7.5707	61.22
7.0211	7.6504	61.27
6.9604	7.6981	61.33
6.869	7.7721	61.3
6.6857	7.779	61.26
6.5399	7.7817	61.25
6.4741	7.8524	61.25
6.3179	7.9142	61.29
6.3121	7.8861	61.31
6.2818	7.8124	61.36
6.2233	7.7285	61.3
6.1352	7.6659	61.25
5.9895	7.697	61.27
5.8282	7.6996	61.29
5.7478	7.6238	61.28
5.6956	7.6347	61.22
5.6081	7.6499	61.2
5.4935	7.6562	61.24
5.3219	7.6795	61.32
5.22	7.6636	61.36
5.1683	7.6749	61.39
5.0716	7.6774	61.38
5.0462	7.6452	61.34
4.9253	7.6932	61.32
4.827	7.7148	61.27
4.7593	7.6762	61.21
4.7679	7.688	61.2
4.7577	7.8525	61.22
4.7441	7.8587	61.28
4.7217	7.7376	61.36
4.7306	7.6261	61.31
4.7569	7.624	61.24
4.7415	7.715	61.22
4.8053	7.7602	61.24
4.7745	7.6985	61.32
4.7681	7.4682	61.35
4.7901	7.3825	61.39
4.8052	7.3272	61.36
4.8684	7.2539	61.29
4.9354	7.2483	61.27
4.949	7.222	61.31
5.0737	7.1737	61.33
5.1354	7.0809	61.33
5.2272	6.9435	61.27
5.2204	6.7758	61.22
5.1694	6.7572	61.29
5.1113	6.7177	61.34
5.2291	6.7399	61.3
5.2846	6.7105	61.24
5.3689	6.6001	61.26
5.3919	6.5002	61.32
5.4699	6.4395	61.36
5.4912	6.3949	61.4
5.5328	6.3659	61.39
5.5784	6.4452	61.34
5.4933	6.5926	61.28
5.4943	6.6893	61.19
5.5073	6.6405	61.22
5.555	6.563	61.28
5.6401	6.6284	61.29
5.6813	6.767	61.24
5.7104	6.972	61.23
5.7535	7.1515	61.24
5.7017	7.2659	61.3
5.7342	7.3754	61.34
5.7156	7.519	61.31
5.6817	7.7851	61.32
5.7365	8.0175	61.29
5.795	8.2065	61.31
5.8142	8.279	61.32
5.9704	8.2587	61.35
6.1048	8.4243	61.35
6.182	8.5755	61.35
6.2506	8.7503	61.31
6.3798	8.8403	61.25
6.5082	8.9402	61.27
6.5414	9.119	61.33
6.558	9.2306	61.32
6.5932	9.2953	61.27
6.652	9.3418	61.25
6.7006	9.3016	61.29
6.679	9.2147	61.37
6.7052	9.2019	61.36
6.6463	9.213	61.34
6.551	9.3008	61.35
6.5263	9.3141	61.31
6.4542	9.3321	61.23
6.4595	9.2726	61.18
6.4389	9.2141	61.29
6.3867	9.1485	61.36
6.4327	9.1459	61.35
6.472	9.1141	61.29
6.4401	9.1005	61.29
6.3934	9.0575	61.3
6.3053	8.99	61.29
6.2518	8.8879	61.26
6.2046	8.7905	61.25
6.1512	8.7586	61.29
6.0943	8.8451	61.28
6.0413	8.842	61.28
6.0406	8.826	61.29
6.0377	8.8346	61.35
5.9981	8.8804	61.41
5.9346	8.8909	61.4
5.9027	8.9318	61.35
5.8906	8.9829	61.3
5.8648	9.0481	61.31
5.8387	9.1202	61.33
5.7987	9.0574	61.28
5.7431	9.0194	61.27
5.6728	9.0802	61.35
5.6351	9.1124	61.36
5.5296	9.1618	61.31
5.5562	9.2432	61.29
5.538	9.3079	61.34
5.4615	9.3779	61.37
5.4777	9.4815	61.37
5.5069	9.5042	61.32
5.5824	9.4205	61.26
5.5972	9.3211	61.28
5.6486	9.2398	61.3
5.6465	9.217	61.28
5.6269	9.1562	61.32
5.671	9.0753	61.29
5.7219	9.1486	61.27
5.6419	9.1484	61.25
5.6271	9.1305	61.32
5.6255	9.0954	61.37
5.6508	9.0519	61.37
5.6715	8.9943	61.29
5.7278	9.0286	61.26
5.7671	9.027	61.31
5.835	8.92	61.33
5.8432	8.8122	61.33
5.8869	8.6897	61.31
5.9611	8.6419	61.31
6.0086	8.6059	61.32
6.058	8.5412	61.29
6.0402	8.5449	61.26
6.0565	8.4815	61.26
6.0484	8.3869	61.3
5.9993	8.2942	61.31
6.034	8.2539	61.33
6.0974	8.3029	61.35
6.1101	8.2737	61.34
6.0924	8.2849	61.39
6.0321	8.1863	61.31
6.0159	8.2014	61.23
5.9634	8.186	61.19
5.909	8.1941	61.24
5.8584	8.1977	61.29
5.8591	8.1691	61.29
5.9082	8.1055	61.29
5.9321	8.1231	61.29
5.9471	8.175	61.27
5.9575	8.2561	61.24
5.9499	8.2384	61.24
5.929	8.1988	61.28
5.8649	8.2309	61.27
5.8493	8.3643	61.21
5.8572	8.3808	61.18
5.9253	8.3464	61.23
5.8687	8.3862	61.34
5.8512	8.451	61.43
5.9009	8.5683	61.46
5.8685	8.7046	61.41
5.8656	8.887	61.35
5.9246	8.9027	61.3
5.9116	8.8557	61.27
5.8972	8.7077	61.29
5.8774	8.5987	61.33
5.83	8.536	61.35
5.8696	8.577	61.33
5.9242	8.5559	61.39
5.897	8.5649	61.45
5.865	8.5184	61.37
5.8789	8.5718	61.24
5.8828	8.7533	61.11
5.8985	8.8454	61.12
5.8495	8.9021	61.23
5.8301	8.8631	61.34
5.8042	8.8364	61.4
5.8218	8.873	61.42
5.8743	8.9769	61.34
5.9163	9.1394	61.25
5.9683	9.3743	61.21
5.9454	9.4676	61.23
5.9739	9.5957	61.31
5.8877	9.7603	61.34
5.8435	9.9403	61.33
5.8929	10.1233	61.36
5.8737	10.2895	61.38
5.9116	10.3397	61.36
5.9263	10.4181	61.34
5.9791	10.5102	61.34
6.0112	10.6058	61.34
6.0269	10.6896	61.3
6.0829	10.6979	61.28
6.1487	10.7353	61.27
6.2055	10.6901	61.32
6.2034	10.6339	61.3
6.2351	10.5116	61.24
6.2817	10.5184	61.26
6.358	10.3646	61.35
6.4402	10.3733	61.38
6.5062	10.3702	61.38
6.5529	10.3678	61.33
6.5205	10.3304	61.29
6.5038	10.3241	61.22
6.5697	10.2238	61.22
6.6368	10.0557	61.25
6.6607	9.8142	61.3
6.742	9.5901	61.31
6.8297	9.4304	61.27
6.9242	9.3316	61.23
6.9506	9.3007	61.29
6.9855	9.3313	61.3
7.0365	9.3339	61.35
7.0388	9.3333	61.33
7.0886	9.3484	61.26
7.0761	9.3759	61.23
7.0198	9.3928	61.29
6.95	9.4114	61.29
6.9111	9.4293	61.34
6.9284	9.436	61.36
6.9335	9.4486	61.36
6.9095	9.5925	61.31
6.9544	9.6293	61.31
6.9588	9.5962	61.31
6.9765	9.6109	61.33
6.9969	9.6126	61.3
7.0661	9.6694	61.27
7.1102	9.6958	61.31
7.1663	9.6269	61.32
7.2447	9.6851	61.34
7.3162	9.6836	61.33
7.3082	9.8251	61.32
7.3414	9.9314	61.28
7.349	10.0124	61.28
7.3395	10.0869	61.26
7.3467	9.9925	61.27
7.3572	9.899	61.32
7.4134	9.849	61.33
7.4146	9.7705	61.29
7.4574	9.743	61.28
7.4574	9.7281	61.28
7.4859	9.8244	61.27
7.4903	9.8884	61.33
7.4323	9.8431	61.34
7.4305	9.7975	61.26
7.4341	9.782	61.27
7.4482	9.7959	61.31
7.4326	9.773	61.34
7.428	9.8222	61.31
7.4277	9.8087	61.28
7.4216	9.8098	61.3
7.3812	9.783	61.33
7.3536	9.7028	61.32
7.3309	9.646	61.31
7.2875	9.6371	61.3
7.2279	9.6176	61.28
7.2275	9.6392	61.29
7.1851	9.6115	61.3
7.1279	9.5228	61.3
7.1071	9.439	61.34
7.1311	9.3528	61.35
7.1093	9.2583	61.36
7.0958	9.26	61.3
7.0665	9.2589	61.24
7.027	9.2995	61.13
6.9848	9.2402	61.11
6.9677	9.212	61.22
6.9559	9.0867	61.28
6.9586	8.9198	61.33
6.9465	8.8808	61.3
6.9234	8.8732	61.26
6.8755	8.9845	61.21
6.8691	9.1077	61.16
6.8187	9.0989	61.17
6.6926	9.0714	61.23
6.6043	9.1282	61.32
6.5365	9.203	61.4
6.4677	9.2694	61.36
6.355	9.3104	61.27
6.2399	9.3625	61.28
6.1218	9.41	61.31
6.008	9.4478	61.26
5.8643	9.5326	61.22
5.6919	9.5301	61.27
5.5041	9.5441	61.35
5.3946	9.5578	61.38
5.2194	9.6599	61.33
4.9985	9.7547	61.23
4.8018	9.7635	61.19
4.6268	9.7586	61.22
4.4737	9.7814	61.29
4.3455	9.8039	61.36
4.3334	9.8648	61.46
4.2425	9.9163	61.42
4.2706	9.9871	61.26
4.3314	10.0706	61.16
4.2879	10.0877	61.2
4.2553	9.932	61.3
4.3273	9.6896	61.34
4.4766	9.6557	61.31
4.5786	9.7219	61.31
4.6256	9.8327	61.33
4.671	9.9013	61.27
4.694	9.9968	61.19
4.6783	10.0337	61.28
4.5945	10.0847	61.35
4.5549	10.1536	61.38
4.5665	10.2526	61.38
4.6424	10.4175	61.35
4.7141	10.5037	61.32
4.8599	10.6165	61.28
4.9487	10.8121	61.24
5.0367	10.9603	61.26
5.1239	11.0349	61.33
5.3095	11.0765	61.39
5.4157	11.0616	61.35
5.6547	11.0602	61.33
5.7442	11.0813	61.33
5.8676	11.123	61.29
5.9807	11.2202	61.18
6.0991	11.3047	61.22
6.2094	11.2856	61.37
6.2372	11.3883	61.45
6.2671	11.6098	61.43
6.2236	11.7876	61.3
6.2572	11.9272	61.17
6.2758	11.8937	61.19
6.3275	11.7861	61.25
6.3942	11.6988	61.31
6.4221	11.6565	61.36
6.4841	11.5719	61.35
6.4766	11.5279	61.28
6.5512	11.5324	61.23
6.5665	11.5561	61.21
6.564	11.6267	61.26
6.5944	11.5931	61.32
6.5803	11.5636	61.3
6.6465	11.5011	61.29
6.689	11.4111	61.32
6.785	11.4585	61.3
6.8148	11.4906	61.32
6.7941	11.4941	61.32
6.776	11.4572	61.31
6.8527	11.4879	61.28
6.8729	11.4425	61.28
6.9468	11.4062	61.32
6.9923	11.3964	61.35
7.1077	11.3628	61.31
7.1417	11.452	61.23
7.1692	11.4984	61.23
7.1791	11.4212	61.29
7.2725	11.2768	61.36
7.3406	11.2805	61.34
7.4243	11.3252	61.36
7.4463	11.367	61.31
7.502	11.3654	61.26
7.5202	11.3742	61.22
7.514	11.4343	61.23
7.4317	11.4205	61.27
7.4474	11.3872	61.3
7.4876	11.3748	61.31
7.4894	11.4072	61.29
7.4739	11.4619	61.32
7.4176	11.563	61.27
7.3665	11.6559	61.26
7.2779	11.7825	61.27
7.2279	11.8789	61.31
7.1027	11.9938	61.29
7.0409	12.1015	61.29
6.9491	12.1437	61.31
6.8875	12.2406	61.34
6.7792	12.3084	61.39
6.6972	12.379	61.35
6.6456	12.4342	61.27
6.5619	12.5505	61.28
6.4625	12.5817	61.36
6.3303	12.628	61.37
6.2775	12.7158	61.29
6.2462	12.7977	61.24
6.1204	12.9491	61.26
6.0415	13.0616	61.31
6.0427	13.0754	61.3
5.9744	13.1245	61.36
5.9396	13.2044	61.42
5.8251	13.294	61.41
5.8063	13.3284	61.28
5.8125	13.3534	61.22
5.7188	13.469	61.25
5.6332	13.379	61.29
5.5599	13.3092	61.29
5.5615	13.1765	61.24
5.6013	13.0542	61.25
5.6108	12.9792	61.33
5.6115	12.8579	61.32
5.5777	12.7356	61.26
5.5608	12.5666	61.27
5.4966	12.3969	61.3
5.5065	12.2661	61.29
5.5252	12.2003	61.27
5.562	12.0198	61.32
5.605	11.7624	61.35
5.6892	11.5066	61.3
5.7376	11.3303	61.27
5.7528	11.2053	61.25
5.7278	10.9737	61.22
5.7613	10.8258	61.26
5.8076	10.7906	61.29
5.8404	10.8313	61.25
5.8536	10.8256	61.2
5.8714	10.8168	61.22
5.8574	10.7542	61.24
5.8456	10.6321	61.24
5.9768	10.5125	61.24
6.0527	10.5316	61.3
6.1808	10.5635	61.32
6.2956	10.5312	61.39
6.3514	10.5176	61.41
6.4042	10.6304	61.33
6.4568	10.7206	61.26
6.6352	10.7467	61.28
6.9319	10.7615	61.33
7.1742	10.679	61.38
7.4449	10.5841	61.41
7.6691	10.5954	61.32
7.809	10.6124	61.28
7.7532	10.6147	61.21
7.5685	10.5912	61.18
7.3574	10.4109	61.21
7.1328	10.2786	61.27
6.7973	10.236	61.27
6.4991	10.1803	61.31
6.1553	10.1095	61.24
5.8514	10.0507	61.29
5.6774	9.9446	61.39
5.4523	9.9269	61.48
5.285	9.9055	61.44
5.2186	9.8743	61.33
5.1684	9.9026	61.25
5.0585	9.9753	61.24
4.91	9.9857	61.21
4.7562	9.9634	61.23
4.6382	9.9946	61.27
4.5087	10.0482	61.35
4.5044	10.1098	61.4
4.5462	10.1228	61.39
4.6218	10.1985	61.31
4.627	10.3352	61.29
4.4739	10.5016	61.25
4.3871	10.6813	61.21
4.3364	10.7452	61.22
4.3192	10.7451	61.28
4.3542	10.7256	61.31
4.3269	10.7775	61.29
4.3616	10.9351	61.25
4.4822	10.9926	61.28
4.558	11.0064	61.3
4.5861	11.1095	61.3
4.6321	11.2421	61.28
4.7189	11.417	61.31
4.7036	11.5444	61.34
4.7677	11.6155	61.35
4.8597	11.7557	61.37
4.9001	11.8215	61.37
4.9929	11.9022	61.34
5.1441	12.0165	61.24
5.3272	12.1322	61.25
5.4456	12.2565	61.29
5.536	12.2965	61.32
5.6835	12.4266	61.32
5.7917	12.5642	61.29
5.8219	12.7377	61.31
5.8264	12.8316	61.3
5.9793	12.9831	61.28
6.1422	13.0356	61.32
6.2504	13.0185	61.38
6.3459	13.0136	61.37
6.3846	13.0663	61.31
6.4385	13.1096	61.23
6.4385	13.1587	61.19
6.4493	13.1625	61.24
6.5123	13.143	61.23
6.5249	13.1392	61.26
6.5043	13.1422	61.3
6.5737	13.115	61.34
6.5896	13.122	61.3
6.6596	13.1376	61.27
6.707	13.1941	61.24
6.6519	13.1946	61.26
6.6855	13.1361	61.29
6.7475	13.0326	61.29
6.805	13.0066	61.29
6.8437	12.9464	61.31
6.9821	12.9444	61.28
7.0229	12.8955	61.28
7.0964	12.8613	61.28
7.1522	12.8323	61.29
7.1853	12.8144	61.32
7.2327	12.7547	61.28
7.2654	12.7139	61.31
7.3206	12.6133	61.33
7.3018	12.5158	61.32
7.2684	12.4132	61.26
7.3285	12.343	61.24
7.416	12.2572	61.3
7.4078	12.2655	61.33
7.3951	12.2796	61.33
7.4275	12.3332	61.27
7.4517	12.3884	61.27
7.4484	12.4946	61.29
7.3968	12.6093	61.28
7.313	12.6501	61.23
7.2913	12.6114	61.27
7.2821	12.6139	61.31
7.3405	12.5895	61.3
7.3647	12.6286	61.24
7.3765	12.6723	61.24
7.3541	12.7968	61.32
7.3336	12.8341	61.31
7.2827	12.8382	61.3
7.2075	12.8804	61.28
7.1244	13.0127	61.32
7.055	13.0543	61.31
6.9904	13.0711	61.31
6.9558	13.1424	61.32
6.9064	13.1345	61.32
6.8767	13.1215	61.33
6.8121	13.1053	61.26
6.7176	13.1686	61.26
6.6437	13.2234	61.33
6.5023	13.2047	61.35
6.4425	13.1715	61.3
6.379	13.0454	61.29
6.3227	12.9389	61.32
6.2074	12.8893	61.33
6.1887	12.7769	61.36
6.2406	12.6071	61.34
6.2732	12.5328	61.3
6.1716	12.3154	61.27
6.0883	12.1752	61.29
6.0317	12.0203	61.29
5.9891	11.7835	61.23
5.9498	11.5478	61.27
5.995	11.3428	61.35
6.0254	11.1674	61.45
6.0355	11.0333	61.4
6.0256	10.8921	61.31
6.1085	10.7957	61.19
6.0764	10.7039	61.19
6.0031	10.5824	61.23
6.0156	10.3777	61.23
6.0057	10.2861	61.29
5.993	10.1453	61.38
5.9996	10.1792	61.35
5.9805	10.2256	61.3
5.9736	10.2458	61.25
5.9382	10.2491	61.27
5.9247	10.1879	61.32
5.9606	10.0902	61.37
5.9821	10.0704	61.4
5.9947	10.0857	61.4
6.0589	10.1569	61.37
6.1393	10.1082	61.31
6.257	10.053	61.28
6.3722	9.9093	61.32
6.4105	9.7937	61.34
6.4176	9.7548	61.35
6.3821	9.8201	61.34
6.3774	9.9408	61.31
6.2511	10.0837	61.3
6.1515	10.1816	61.27
6.1089	10.1484	61.25
6.0045	10.1123	61.27
5.9542	10.0777	61.32
5.8662	10.1979	61.37
5.9599	10.337	61.29
6.0506	10.4308	61.28
6.0882	10.5254	61.31
6.0475	10.6791	61.34
6.003	10.7356	61.3
5.9265	10.8572	61.24
5.8785	10.9676	61.27
5.8253	11.1354	61.3
5.7926	11.2624	61.29
5.8418	11.4187	61.29
5.8956	11.5456	61.35
5.8661	11.6143	61.4
5.8085	11.6995	61.4
5.8161	11.8366	61.36
5.7895	11.9522	61.34
5.8055	12.0371	61.34
5.7857	12.1541	61.33
5.7977	12.268	61.36
5.8363	12.3887	61.42
5.8528	12.5877	61.49
5.8697	12.7982	61.44
5.8929	12.9702	61.33
5.8342	13.1327	61.29
5.7725	13.2107	61.29
5.7128	13.2595	61.28
5.689	13.3377	61.23
5.7052	13.4119	61.22
5.6983	13.4804	61.33
5.6829	13.4732	61.36
5.6526	13.5013	61.34
5.6394	13.6111	61.34
5.7152	13.7889	61.35
5.7124	13.8441	61.34
5.7068	13.8928	61.35
5.7314	13.8762	61.31
5.7491	13.8959	61.34
5.7326	13.8638	61.38
5.7576	13.8109	61.34
5.7563	13.7482	61.35
5.7959	13.6408	61.37
5.7743	13.4463	61.35
5.8613	13.2956	61.34
5.946	13.1299	61.32
6.0645	13.0034	61.29
6.116	12.8635	61.23
6.0973	12.8972	61.21
6.1183	12.9719	61.24
6.1717	12.93	61.28
6.3018	12.8808	61.4
6.3568	12.9245	61.42
6.4483	13.029	61.33
6.5328	13.1648	61.26
6.5502	13.3523	61.28
6.5572	13.4797	61.33
6.5369	13.4913	61.32
6.5521	13.4226	61.3
6.5764	13.3543	61.34
6.6478	13.3532	61.36
6.662	13.4165	61.34
6.7533	13.4447	61.33
6.784	13.5086	61.27
6.8543	13.5619	61.27
6.82	13.592	61.31
6.7882	13.5972	61.34
6.7343	13.7121	61.31
6.6405	13.6796	61.31
6.6015	13.75	61.32
6.5126	13.8636	61.34
6.4713	13.9645	61.31
6.4349	14.0537	61.34
6.405	14.1691	61.38
6.3316	14.2034	61.38
6.2925	14.3043	61.36
6.244	14.3222	61.32
6.1985	14.3959	61.32
6.1387	14.4313	61.27
6.0825	14.4958	61.29
6.0764	14.5023	61.31
6.0275	14.4877	61.39
5.9379	14.5114	61.38
5.793	14.582	61.4
5.6358	14.6579	61.34
5.4667	14.6498	61.27
5.39	14.7016	61.26
5.3768	14.733	61.26
5.4504	14.6202	61.27
5.5596	14.4856	61.29
5.6698	14.2543	61.34
5.7961	14.1257	61.35
5.8726	14.0091	61.32
6.0067	13.8903	61.26
6.0852	13.7908	61.26
6.1403	13.6328	61.28
6.2083	13.4353	61.3
6.3122	13.1845	61.3
6.3995	12.9001	61.29
6.4514	12.6476	61.31
6.5883	12.4345	61.34
6.7149	12.2063	61.31
6.7985	11.9965	61.27
6.8493	11.94	61.29
6.8889	11.9895	61.3
6.8699	12.015	61.32
6.8691	11.9499	61.3
6.8927	11.87	61.31
6.9333	11.9059	61.28
6.9944	11.9832	61.28
7.0825	12.1241	61.25
7.0724	12.2443	61.3
7.0887	12.2525	61.36
7.0893	12.2647	61.36
7.0815	12.3174	61.35
7.0448	12.3885	61.35
6.9487	12.4555	61.3
6.9352	12.4939	61.24
6.807	12.5073	61.22
6.7091	12.5308	61.25
6.6436	12.4866	61.28
6.5861	12.5274	61.29
6.5026	12.6181	61.26
6.4782	12.6817	61.29
6.4323	12.7918	61.3
6.4356	12.8909	61.3
6.364	12.9809	61.28
6.3048	13.0335	61.29
6.2469	13.0958	61.3
6.1707	13.1468	61.32
6.1396	13.2239	61.34
6.0924	13.2356	61.32
6.0347	13.2322	61.29
5.9876	13.248	61.27
5.9694	13.2305	61.25
5.8878	13.1967	61.29
5.7931	13.1013	61.34
5.7472	13.025	61.35
5.7565	12.9902	61.34
5.705	12.9096	61.29
5.6604	12.834	61.25
5.6319	12.7822	61.25
5.6781	12.6364	61.32
5.7124	12.4769	61.39
5.7177	12.2997	61.43
5.6901	12.1578	61.38
5.6667	12.0094	61.3
5.6129	11.9386	61.27
5.5125	11.9022	61.25
5.4705	11.7521	61.22
5.4293	11.5577	61.23
5.3367	11.2921	61.27
5.3385	11.0525	61.3
5.3617	11.0057	61.28
5.3417	11.0111	61.23
5.3683	11.0927	61.25
5.3387	11.1348	61.3
5.2902	11.21	61.33
5.3118	11.2011	61.32
5.2849	11.1601	61.3
5.2848	11.1264	61.31
5.3807	11.1279	61.37
5.4519	11.1646	61.35
5.4353	11.2206	61.31
5.4979	11.2601	61.3
5.4965	11.2871	61.31
5.537	11.2929	61.35
5.5514	11.2746	61.33
5.5882	11.36	61.33
5.5976	11.53	61.31
5.6193	11.6629	61.29
5.6161	11.7541	61.28
5.6234	11.8418	61.29
5.6352	11.8548	61.33
5.6608	11.9631	61.4
5.7055	12.0768	61.43
5.7749	12.2037	61.39
5.7085	12.3631	61.35
5.6191	12.5125	61.26
5.5325	12.6476	61.22
5.5001	12.731	61.3
5.5135	12.6894	61.37
5.4393	12.6397	61.38
5.4384	12.7009	61.3
5.4599	12.798	61.25
5.4379	12.9701	61.26
5.4283	13.0752	61.27
5.4227	13.1241	61.28
5.3805	13.1192	61.33
5.3203	13.2192	61.32
5.2184	13.3138	61.31
5.2166	13.455	61.32
5.1977	13.5122	61.35
5.2842	13.5694	61.34
5.2994	13.5279	61.31
5.2722	13.5216	61.34
5.3189	13.574	61.32
5.2713	13.5668	61.3
5.239	13.6239	61.3
5.2462	13.6924	61.3
5.2839	13.7178	61.34
5.3522	13.6349	61.31
5.3872	13.6478	61.29
5.4823	13.601	61.28
5.526	13.6193	61.37
5.6032	13.5546	61.38
5.7188	13.5531	61.37
5.8323	13.6042	61.33
5.8525	13.652	61.33
5.8526	13.6205	61.29
5.8684	13.5812	61.22
5.9175	13.4727	61.23
6.0256	13.4131	61.29
6.1181	13.4229	61.34
6.2453	13.3784	61.34
6.3362	13.4667	61.29
6.3588	13.4895	61.27
6.3914	13.5785	61.27
6.405	13.6296	61.26
6.44	13.6882	61.31
6.4058	13.7635	61.32
6.3236	13.8836	61.39
6.2588	13.8963	61.38
6.2709	13.9433	61.31
6.3133	13.9761	61.29
6.3129	14.0858	61.33
6.292	14.1393	61.37
6.2661	14.067	61.35
6.2927	14.0728	61.29
6.2775	14.1075	61.32
6.1971	14.2101	61.34
6.215	14.2769	61.32
6.203	14.3521	61.32
6.1958	14.2892	61.35
6.2403	14.2588	61.43
6.2446	14.2703	61.42
6.2473	14.3227	61.36
6.2662	14.3318	61.34
6.2162	14.4195	61.34
6.1459	14.5093	61.31
6.0445	14.5624	61.26
5.9816	14.5519	61.28
5.8762	14.5055	61.35
5.8162	14.5826	61.41
5.759	14.6114	61.37
5.6395	14.5774	61.3
5.5755	14.63	61.29
5.5184	14.6802	61.32
5.3986	14.7038	61.34
5.3469	14.5623	61.33
5.2934	14.4565	61.29
5.2314	14.4407	61.34
5.1821	14.3474	61.39
5.0935	14.1717	61.34
5.1066	14.0242	61.3
5.058	13.8164	61.3
4.9776	13.6039	61.29
4.9076	13.4574	61.31
4.8763	13.2784	61.3
4.8515	13.1136	61.31
4.7607	13.0112	61.32
4.6411	12.9082	61.34
4.5984	12.9072	61.31
4.6638	12.746	61.32
4.7205	12.539	61.34
4.7714	12.4025	61.37
4.824	12.3192	61.38
4.8052	12.2299	61.36
4.8446	12.1674	61.29
4.8733	12.0815	61.29
4.8895	12.0125	61.25
4.8627	11.9608	61.23
4.8759	11.8845	61.23
4.9337	11.8589	61.31
4.9831	11.809	61.36
5.0523	11.7874	61.32
5.1074	11.7593	61.25
5.1207	11.7952	61.24
5.0854	11.9074	61.31
5.1035	11.9468	61.33
5.0765	11.9357	61.31
5.0329	11.98	61.3
5.0162	12.0354	61.3
4.9964	12.0985	61.33
4.9641	12.1405	61.33
4.9572	12.1138	61.31
4.9045	12.0406	61.31
4.8966	12.0002	61.31
4.8424	12.0563	61.27
4.8392	12.0585	61.26
4.8559	12.0382	61.31
4.8174	11.997	61.33
4.7439	11.9381	61.33
4.72	11.9085	61.28
4.6956	11.8492	61.28
4.6813	11.7973	61.35
4.6726	11.6857	61.41
4.6626	11.6502	61.39
4.6659	11.6208	61.35
4.6334	11.5491	61.3
4.5128	11.5175	61.28
4.5009	11.3976	61.23
4.4713	11.3133	61.25
4.4562	11.2208	61.28
4.3605	11.1068	61.36
4.3377	10.9842	61.35
4.3263	10.9179	61.29
4.3565	10.8319	61.27
4.3075	10.7391	61.28
4.2521	10.7028	61.25
4.2586	10.6651	61.28
4.2821	10.6813	61.29
4.2366	10.7025	61.3
4.2215	10.6362	61.34
4.2569	10.5358	61.36
4.322	10.4304	61.37
4.317	10.3409	61.33
4.3824	10.2825	61.28
4.4243	10.2321	61.27
4.4205	10.2127	61.32
4.5467	10.1696	61.33
4.5523	10.2401	61.31
4.5484	10.3202	61.25
4.5427	10.4062	61.27
4.5931	10.4111	61.3
4.7072	10.3984	61.31
4.7799	10.4061	61.36
4.7942	10.4305	61.43
4.8682	10.4543	61.38
4.8703	10.5418	61.3
4.8353	10.6587	61.23
4.8554	10.6242	61.24
4.8896	10.4442	61.23
4.9205	10.335	61.3
4.9482	10.2912	61.36
4.9338	10.2573	61.38
5.0116	10.2696	61.29
5.1332	10.2825	61.21
5.1506	10.2471	61.21
5.1965	10.1772	61.24
5.207	10.0097	61.31
5.2406	9.8584	61.31
5.3077	9.6374	61.26
5.2844	9.4834	61.25
5.3592	9.2917	61.29
5.4191	9.2144	61.31
5.4612	9.0413	61.3
5.4655	8.9291	61.26
5.4953	8.8563	61.25
5.4889	8.915	61.23
5.4403	9.0549	61.26
inclinaison X	inclinaison Y
