# Supplementary material for: Postural Control Can Be Well Maintained by Healthy, Young Adults in Difficult Visual Task, Even in Sway-Referenced Dynamic Conditions
Source: PLoS One. 2016 Oct 13;11(10):e0164400. doi: 10.1371/journal.pone.0164400 (PMC5063355; doi:10.1371/journal.pone.0164400)
Supplement: S2 File — (ZIP) [file pone.0164400.s002.zip › DATA_FRAMIRAL/S05A_FREE_MOBILE_I10.xls]

## Sheet: S05_MTT_201504
gravite X	gravite Y	Poids
20.1723	-38.4042	59.46
20.242	-38.8624	59.48
20.2503	-39.3386	59.49
20.2365	-39.7756	59.47
20.2264	-40.1973	59.44
20.2376	-40.6209	59.39
20.2908	-41.0666	59.36
20.3185	-41.5138	59.38
20.3335	-42.0425	59.35
20.3765	-42.3932	59.29
20.3708	-42.5575	59.19
20.4938	-42.606	59.16
20.5589	-42.8238	59.25
20.6123	-43.0886	59.33
20.5735	-43.5174	59.39
20.4525	-44.0548	59.46
20.4694	-44.3814	59.56
20.4741	-44.536	59.71
20.4155	-44.704	59.76
20.4242	-44.7348	59.73
20.4175	-44.5491	59.66
20.4136	-44.5853	59.46
20.3227	-44.627	59.35
20.2514	-44.6872	59.33
20.157	-44.7471	59.31
20.0338	-44.7313	59.3
19.92	-44.7965	59.26
19.814	-44.8723	59.31
19.7076	-44.9794	59.4
19.5623	-44.9057	59.49
19.4473	-44.8083	59.55
19.4193	-44.6659	59.53
19.3202	-44.4615	59.44
19.2183	-44.2984	59.4
19.071	-44.1923	59.38
18.9405	-44.0581	59.39
18.7761	-43.9367	59.36
18.6377	-43.7298	59.35
18.4677	-43.4976	59.34
18.3244	-43.2455	59.38
18.2509	-42.9518	59.42
18.1345	-42.5729	59.46
17.9976	-42.2145	59.5
17.8648	-41.8409	59.52
17.7841	-41.5311	59.48
17.6831	-41.1419	59.47
17.5331	-40.6976	59.47
17.4156	-40.379	59.48
17.3503	-40.0698	59.47
17.1965	-39.7458	59.52
17.0631	-39.477	59.59
16.9655	-39.2903	59.65
16.8914	-39.13	59.69
16.7851	-39.0413	59.65
16.6791	-38.9517	59.56
16.5411	-38.8058	59.47
16.4474	-38.5876	59.35
16.3439	-38.4631	59.25
16.2437	-38.2742	59.2
16.1871	-38.0789	59.18
16.2036	-37.947	59.2
16.2029	-37.9231	59.32
16.2667	-37.8267	59.44
16.273	-37.6455	59.53
16.2786	-37.4382	59.59
16.2963	-37.2247	59.55
16.3237	-37.0624	59.48
16.3618	-36.8453	59.46
16.448	-36.6571	59.45
16.4745	-36.3967	59.43
16.5128	-36.1189	59.41
16.5492	-35.8361	59.41
16.7009	-35.5406	59.42
16.8557	-35.1688	59.48
17.0431	-34.8625	59.5
17.1511	-34.5585	59.48
17.2886	-34.3666	59.52
17.4069	-34.2453	59.58
17.4766	-34.1135	59.62
17.5287	-34.0292	59.67
17.5531	-33.9301	59.65
17.5195	-33.9448	59.65
17.5214	-34.0545	59.62
17.5779	-34.3696	59.52
17.5904	-34.5755	59.44
17.5398	-34.8131	59.46
17.4999	-35.0261	59.42
17.4884	-35.2683	59.38
17.4519	-35.5676	59.35
17.3952	-35.9409	59.39
17.3642	-36.4318	59.43
17.341	-36.9709	59.46
17.2702	-37.5834	59.48
17.1999	-38.1665	59.45
17.0827	-38.7297	59.43
16.9919	-39.3928	59.39
16.9653	-40.1156	59.4
16.8584	-40.8599	59.42
16.8147	-41.4039	59.43
16.7682	-41.8224	59.35
16.704	-42.109	59.28
16.7565	-42.3189	59.34
16.897	-42.6227	59.46
17.0278	-42.9026	59.55
17.124	-43.0736	59.58
17.1752	-43.0894	59.65
17.2412	-42.9901	59.67
17.3987	-43.1157	59.53
17.4394	-43.0955	59.44
17.434	-43.1955	59.37
17.4645	-43.2634	59.34
17.4575	-43.3111	59.37
17.4404	-43.4013	59.37
17.3605	-43.4959	59.37
17.327	-43.6084	59.4
17.3615	-43.7993	59.4
17.3332	-43.9592	59.42
17.2917	-44.1617	59.44
17.2672	-44.2863	59.47
17.2606	-44.4143	59.45
17.1986	-44.5369	59.43
17.2469	-44.6552	59.43
17.333	-44.8407	59.35
17.3644	-45.0279	59.31
17.389	-45.151	59.31
17.4061	-45.3025	59.37
17.4259	-45.4204	59.44
17.4781	-45.3866	59.49
17.5676	-45.2302	59.48
17.7117	-44.9819	59.44
17.8087	-44.7044	59.45
17.9522	-44.3119	59.47
18.1115	-44.0007	59.43
18.2992	-43.7142	59.41
18.4333	-43.4746	59.43
18.65	-43.3136	59.48
18.9575	-43.0609	59.52
19.1744	-42.835	59.52
19.4773	-42.5519	59.49
19.7316	-42.2905	59.46
20.0114	-42.0695	59.44
20.3159	-41.822	59.46
20.5744	-41.6486	59.45
20.8433	-41.4479	59.45
20.967	-41.3081	59.44
21.0751	-41.1444	59.39
21.1878	-40.8826	59.35
21.2343	-40.6972	59.34
21.3118	-40.559	59.43
21.4587	-40.528	59.49
21.6406	-40.5152	59.56
21.7901	-40.5692	59.56
22.0128	-40.6342	59.58
22.1393	-40.612	59.51
22.3161	-40.5396	59.43
22.5041	-40.4651	59.41
22.7179	-40.5167	59.41
22.9173	-40.4711	59.41
23.1488	-40.5223	59.45
23.3574	-40.624	59.5
23.5459	-40.7057	59.55
23.7821	-40.752	59.59
24.0314	-40.7289	59.59
24.2626	-40.6665	59.55
24.4143	-40.5948	59.49
24.5606	-40.6157	59.48
24.7488	-40.6664	59.51
24.7107	-40.7384	59.56
24.6783	-40.8365	59.58
24.7358	-41.0196	59.59
24.7099	-41.0874	59.6
24.6567	-41.1414	59.59
24.6562	-41.2431	59.5
24.4865	-41.1996	59.31
24.327	-41.1151	59.17
24.2545	-41.0722	59.12
24.1306	-41.0814	59.13
23.9494	-41.1273	59.31
23.8914	-41.3303	59.45
23.9538	-41.6006	59.51
24.0667	-41.7971	59.52
24.1344	-41.9153	59.52
24.1706	-42.1225	59.49
24.3012	-42.2882	59.46
24.3905	-42.4887	59.42
24.5659	-42.7001	59.38
24.7422	-42.8673	59.4
25.0688	-43.191	59.41
25.3389	-43.5216	59.46
25.5484	-43.8539	59.47
25.8045	-44.1667	59.45
25.9293	-44.4276	59.49
26.0211	-44.6725	59.55
25.8541	-44.9073	59.61
25.745	-45.1412	59.61
25.5836	-45.2772	59.61
25.4322	-45.3996	59.57
25.2809	-45.5482	59.51
25.1591	-45.656	59.41
24.8995	-45.7251	59.32
24.6796	-45.8788	59.26
24.4978	-46.0454	59.21
24.309	-46.2491	59.17
23.9903	-46.3078	59.26
23.6943	-46.5485	59.37
23.4768	-46.6238	59.43
23.2127	-46.6577	59.45
22.9699	-46.6935	59.45
22.8272	-46.7106	59.48
22.804	-46.7978	59.53
22.7893	-46.863	59.57
22.8531	-46.8767	59.56
22.9078	-47.0047	59.51
23.0746	-47.2252	59.41
23.205	-47.3391	59.3
23.3468	-47.5301	59.24
23.4923	-47.8833	59.24
23.5127	-48.2014	59.29
23.4489	-48.7608	59.35
23.3027	-49.3971	59.37
23.0211	-50.0704	59.39
22.8802	-50.5873	59.37
22.77	-50.8481	59.37
22.7913	-50.9186	59.25
22.8381	-50.9621	59.11
22.8501	-51.0145	59.13
22.7158	-51.2147	59.23
22.5566	-51.4352	59.33
22.3335	-51.5158	59.47
22.1222	-51.3943	59.61
22.069	-51.3313	59.82
21.9892	-51.4787	59.81
21.9558	-51.5327	59.63
21.9017	-51.5418	59.42
21.7931	-51.5207	59.29
21.7108	-51.4236	59.26
21.5797	-51.3693	59.28
21.509	-51.3393	59.37
21.4684	-51.3244	59.42
21.5348	-51.3961	59.41
21.5981	-51.5002	59.43
21.6715	-51.6569	59.46
21.6361	-51.7855	59.52
21.6324	-51.8513	59.5
21.7099	-52.0266	59.45
21.7008	-52.1063	59.38
21.6515	-52.2761	59.3
21.5168	-52.4517	59.28
21.3329	-52.7373	59.32
21.1247	-53.005	59.36
20.9085	-53.3146	59.45
20.6211	-53.5653	59.48
20.3087	-53.8816	59.55
20.1422	-54.1766	59.58
20.0423	-54.6007	59.61
19.984	-54.9895	59.62
19.9885	-55.3883	59.54
19.9657	-55.6321	59.41
20.0647	-55.5693	59.27
20.1363	-55.3264	59.24
20.1732	-55.0794	59.13
20.1373	-54.699	58.99
20.0917	-54.2477	59.19
20.0254	-53.9251	59.42
19.8082	-53.5329	59.53
19.666	-53.1586	59.55
19.4813	-52.6425	59.53
19.3091	-52.2901	59.43
19.0621	-52.0656	59.36
18.7901	-51.8366	59.35
18.5162	-51.7044	59.34
18.2707	-51.7428	59.36
18.0212	-51.8082	59.36
17.736	-51.871	59.4
17.4845	-51.9903	59.41
17.2386	-51.9581	59.42
17.0268	-51.9226	59.4
16.8167	-51.8458	59.38
16.6491	-51.8121	59.36
16.5113	-51.7884	59.32
16.4108	-51.783	59.32
16.3604	-51.8622	59.29
16.3511	-51.9277	59.22
16.4228	-51.9787	59.24
16.582	-52.025	59.27
16.74	-52.1174	59.27
16.8429	-52.1913	59.25
16.9686	-52.2408	59.31
17.0022	-52.3403	59.39
16.9869	-52.3931	59.48
16.9166	-52.4621	59.55
16.8874	-52.5002	59.6
16.8481	-52.5644	59.63
16.7829	-52.5802	59.64
16.6996	-52.468	59.65
16.6193	-52.4108	59.56
16.5075	-52.2187	59.42
16.2777	-51.929	59.35
16.0116	-51.5394	59.37
15.8493	-51.1955	59.42
15.6948	-50.8758	59.44
15.5254	-50.6449	59.39
15.2722	-50.3913	59.35
14.8828	-50.1103	59.3
14.667	-49.8338	59.27
14.5992	-49.4133	59.29
14.5676	-48.9217	59.31
14.5514	-48.4991	59.32
14.4921	-48.1546	59.38
14.5134	-47.8189	59.61
14.5181	-47.6759	59.79
14.5401	-47.5895	59.86
14.4712	-47.5982	59.83
14.5569	-47.7074	59.64
14.5252	-47.7114	59.58
14.412	-47.8492	59.56
14.3575	-48.0178	59.48
14.2796	-48.1599	59.39
14.122	-48.2895	59.29
13.9842	-48.4027	59.22
13.8647	-48.4075	59.24
13.7471	-48.5768	59.42
13.6413	-48.6795	59.49
13.5561	-48.8642	59.52
13.4652	-48.9906	59.55
13.3375	-49.0714	59.55
13.2286	-49.065	59.53
13.1271	-48.9726	59.5
13.0444	-48.7636	59.45
12.9734	-48.5472	59.37
12.9575	-48.2384	59.34
12.8789	-47.9652	59.32
12.7556	-47.7093	59.34
12.6699	-47.3058	59.4
12.6103	-47.0562	59.49
12.6277	-46.7166	59.52
12.6539	-46.4642	59.48
12.7164	-46.3119	59.48
12.7888	-46.1132	59.51
12.8727	-45.9255	59.52
12.9525	-45.6961	59.52
13.0963	-45.3798	59.51
13.1703	-45.0711	59.48
13.2691	-44.8744	59.47
13.3587	-44.7747	59.48
13.3426	-44.6562	59.51
13.3806	-44.6661	59.53
13.3803	-44.7457	59.55
13.3594	-44.7701	59.57
13.302	-44.8947	59.56
13.2872	-45.0108	59.52
13.2886	-45.1127	59.46
13.2272	-45.2043	59.4
13.262	-45.3394	59.34
13.2311	-45.4594	59.35
13.2967	-45.6305	59.41
13.3592	-45.7263	59.47
13.4379	-45.7928	59.52
13.5711	-45.8336	59.53
13.7025	-45.8206	59.5
13.832	-45.7164	59.51
13.9747	-45.5988	59.47
14.1316	-45.4545	59.48
14.2655	-45.2959	59.47
14.4308	-45.2102	59.45
14.5272	-45.1328	59.46
14.6847	-45.0908	59.49
14.8835	-45.067	59.5
15.0584	-45.1097	59.46
15.128	-45.1144	59.41
15.2118	-45.1044	59.34
15.3011	-45.0646	59.36
15.4457	-45.0901	59.38
15.5399	-45.1578	59.41
15.5313	-45.2784	59.4
15.5786	-45.4479	59.37
15.5521	-45.6193	59.34
15.6135	-45.7273	59.35
15.6276	-45.873	59.41
15.7354	-46.0436	59.48
15.8266	-46.2569	59.54
15.9394	-46.4869	59.61
16.1139	-46.7076	59.62
16.2677	-46.9461	59.54
16.4397	-47.0982	59.41
16.6698	-47.2648	59.34
16.9234	-47.4971	59.32
17.1439	-47.765	59.32
17.3878	-47.9565	59.37
17.6148	-48.1416	59.43
17.864	-48.3103	59.44
18.1167	-48.4738	59.46
18.3937	-48.6257	59.44
18.6367	-48.6799	59.44
18.8311	-48.7303	59.43
18.9719	-48.7671	59.45
19.0995	-48.7696	59.44
19.1457	-48.7987	59.42
19.1342	-48.8325	59.38
19.0956	-48.8959	59.4
19.0601	-48.9565	59.42
19.0354	-49.0455	59.48
18.9941	-48.9743	59.57
18.9533	-48.9233	59.6
18.9603	-48.8954	59.58
18.9167	-48.8242	59.48
18.8814	-48.7679	59.38
18.8627	-48.7058	59.37
18.8849	-48.6989	59.39
18.9404	-48.6055	59.38
18.9763	-48.4644	59.33
19.0169	-48.3733	59.28
19.0216	-48.2853	59.25
19.0443	-48.2461	59.27
19.0555	-48.209	59.33
19.1493	-48.11	59.42
19.2604	-47.9641	59.5
19.3673	-47.8628	59.49
19.4602	-47.7645	59.48
19.531	-47.6	59.44
19.6196	-47.4874	59.38
19.6918	-47.3419	59.35
19.764	-47.2482	59.37
19.8619	-47.2124	59.39
19.9367	-47.2237	59.39
19.9922	-47.2327	59.41
20.0935	-47.2544	59.4
20.1447	-47.2442	59.44
20.205	-47.2758	59.43
20.22	-47.283	59.43
20.2615	-47.28	59.45
20.2735	-47.3258	59.44
20.2721	-47.4115	59.43
20.3191	-47.5038	59.41
20.3906	-47.653	59.4
20.4314	-47.8241	59.43
20.5201	-47.9892	59.44
20.6142	-48.157	59.45
20.7184	-48.2511	59.44
20.9131	-48.3315	59.43
21.0842	-48.413	59.4
21.232	-48.4062	59.38
21.3842	-48.378	59.4
21.5099	-48.5016	59.4
21.611	-48.5046	59.5
21.6425	-48.5724	59.53
21.6735	-48.501	59.54
21.6066	-48.4466	59.53
21.5246	-48.4299	59.51
21.3913	-48.3341	59.51
21.3137	-48.3303	59.45
21.2455	-48.3015	59.43
21.2363	-48.2569	59.36
21.1632	-48.2275	59.29
21.1629	-48.2105	59.22
21.2418	-48.1204	59.22
21.3457	-48.1359	59.22
21.4333	-48.0841	59.29
21.5424	-48.0233	59.37
21.7086	-48.103	59.46
21.8444	-48.0868	59.45
22.0055	-48.1152	59.43
22.1565	-48.1055	59.41
22.3285	-48.1786	59.39
22.5024	-48.1702	59.39
22.7392	-48.2767	59.37
22.9347	-48.3422	59.35
23.1026	-48.4614	59.32
23.2357	-48.5128	59.35
23.3377	-48.7222	59.4
23.4594	-48.8685	59.46
23.5664	-49.1315	59.52
23.6329	-49.2841	59.58
23.6536	-49.5118	59.6
23.7099	-49.8075	59.62
23.7477	-50.1609	59.64
23.7686	-50.6776	59.5
23.8274	-51.0824	59.43
23.916	-51.3701	59.4
24.0507	-51.5302	59.39
24.255	-51.6375	59.32
24.4898	-51.6004	59.29
24.7875	-51.5195	59.28
25.0593	-51.4064	59.31
25.3644	-51.2297	59.34
25.6547	-51.0813	59.34
25.8958	-50.9769	59.35
26.275	-50.9397	59.35
26.5649	-50.7893	59.41
26.8075	-50.7644	59.4
26.9998	-50.672	59.35
27.2434	-50.5649	59.3
27.3667	-50.5593	59.27
27.4052	-50.6171	59.25
27.5133	-50.7247	59.28
27.5862	-50.9092	59.32
27.5475	-51.086	59.36
27.6026	-51.2876	59.44
27.7588	-51.5045	59.51
27.9523	-51.6074	59.54
28.0543	-51.787	59.48
28.1085	-51.9336	59.42
28.2201	-52.1042	59.37
28.342	-52.2442	59.36
28.3173	-52.4649	59.33
28.3485	-52.6426	59.32
28.4041	-52.8221	59.35
28.4485	-53.0309	59.36
28.4864	-53.2624	59.33
28.4268	-53.4929	59.31
28.4509	-53.5969	59.31
28.5733	-53.7382	59.27
28.6776	-53.7557	59.24
28.7737	-53.8228	59.19
28.8793	-53.8612	59.15
29.0068	-53.9122	59.13
29.1683	-54.0319	59.13
29.3625	-54.1688	59.21
29.467	-54.3687	59.29
29.5667	-54.6622	59.37
29.7021	-54.8078	59.45
29.7841	-55.0729	59.48
29.6757	-55.3541	59.5
29.6567	-55.6071	59.5
29.6012	-55.9125	59.46
29.5931	-56.0857	59.35
29.6081	-56.1025	59.3
29.6164	-56.0684	59.28
29.6837	-55.9961	59.28
29.6466	-55.8874	59.29
29.5931	-55.8096	59.31
29.5093	-55.7799	59.32
29.4121	-55.8297	59.27
29.3141	-55.8203	59.26
29.2096	-55.8139	59.28
29.0634	-55.8232	59.3
28.9623	-55.9088	59.34
28.8388	-56.0114	59.36
28.6861	-56.0463	59.38
28.4998	-56.1433	59.37
28.3365	-56.2046	59.32
28.2059	-56.2746	59.29
28.0063	-56.3915	59.32
27.814	-56.5674	59.33
27.694	-56.7244	59.35
27.5365	-56.9104	59.36
27.4669	-57.1216	59.36
27.34	-57.3385	59.31
27.1421	-57.5721	59.29
27.0196	-57.858	59.25
26.8771	-58.1786	59.25
26.7124	-58.4215	59.3
26.5573	-58.6947	59.35
26.3639	-58.8542	59.4
26.3238	-58.9878	59.41
26.2967	-59.089	59.4
26.3189	-59.1222	59.35
26.3054	-59.2292	59.25
26.2896	-59.3828	59.23
26.2054	-59.4778	59.21
26.1088	-59.4095	59.26
26.0329	-59.0155	59.36
25.9783	-58.9052	59.4
25.8737	-58.7022	59.4
25.684	-58.378	59.39
25.4471	-58.0951	59.35
25.1539	-57.7809	59.32
24.8194	-57.5219	59.29
24.4214	-57.3574	59.26
24.0027	-57.2111	59.25
23.5464	-56.8822	59.29
23.0974	-56.5973	59.29
22.766	-56.3771	59.21
22.6324	-56.174	59.05
22.5697	-55.9635	58.94
22.5832	-55.7749	58.94
22.6097	-55.599	59.03
22.8131	-55.3994	59.13
23.0345	-55.1212	59.22
23.5573	-54.9886	59.56
24.197	-54.8918	59.81
24.4635	-54.87	59.84
24.6628	-54.7809	59.79
24.8902	-54.8034	59.71
25.2687	-54.8429	59.49
25.4116	-54.7146	59.46
25.4168	-54.7408	59.51
25.3354	-54.8457	59.5
25.1266	-54.9001	59.33
24.9215	-54.7892	59.25
24.6323	-54.6061	59.3
24.3055	-54.4254	59.31
23.955	-54.1764	59.34
23.647	-53.9618	59.35
23.3365	-53.7016	59.37
23.0397	-53.4227	59.41
22.8219	-53.1245	59.41
22.5975	-52.7814	59.36
22.5343	-52.477	59.28
22.4715	-52.1295	59.23
22.5165	-51.8645	59.19
22.542	-51.4503	59.24
22.6377	-51.0551	59.33
22.6686	-50.7754	59.42
22.7693	-50.479	59.54
22.8318	-50.1186	59.63
22.9545	-49.6828	59.7
23.0626	-49.2619	59.68
23.1104	-48.8337	59.62
23.1762	-48.4882	59.58
23.3006	-48.2942	59.51
23.495	-48.1033	59.42
23.4634	-48.0659	59.41
23.3082	-47.988	59.4
23.0991	-47.9222	59.35
22.7961	-47.7218	59.34
22.5376	-47.6108	59.32
22.2875	-47.3953	59.32
22.0291	-47.2386	59.34
21.7082	-47.1625	59.43
21.4635	-47.1015	59.46
21.1794	-46.9683	59.43
20.9063	-46.8056	59.34
20.6418	-46.7281	59.25
20.4069	-46.7777	59.18
20.2145	-46.9091	59.19
20.0722	-47.0769	59.22
19.8421	-47.3369	59.26
19.6043	-47.6337	59.4
19.3196	-47.9196	59.5
19.0393	-48.2205	59.59
18.7893	-48.4543	59.64
18.4608	-48.5764	59.67
18.1415	-48.9726	59.67
17.8146	-49.401	59.7
17.4395	-49.882	59.77
17.1031	-50.3804	59.85
16.8509	-50.9462	59.96
16.5967	-51.4334	59.91
16.3457	-51.792	59.75
15.9806	-52.0418	59.55
15.6194	-52.1117	59.35
15.2664	-52.294	59.12
14.8389	-52.4291	59.1
14.3018	-52.5683	59.16
13.8615	-52.7702	59.2
13.3538	-52.928	59.26
12.8797	-53.1206	59.3
12.2608	-53.3437	59.27
11.5104	-53.4736	59.28
10.7838	-53.5598	59.26
10.2734	-53.7873	59.19
9.7535	-53.888	59.23
9.1683	-53.9707	59.37
8.7555	-54.0934	59.37
8.314	-54.214	59.39
7.9245	-54.2959	59.43
7.5543	-54.285	59.49
7.2379	-54.2769	59.49
7.0297	-54.3726	59.37
6.752	-54.2072	59.36
6.5796	-54.0128	59.45
6.4947	-53.9581	59.53
6.5238	-53.9248	59.61
6.5833	-53.9868	59.64
6.5796	-54.0115	59.6
6.5013	-53.9312	59.47
6.4344	-53.8003	59.39
6.3787	-53.5718	59.39
6.2047	-53.2972	59.38
5.9948	-53.0017	59.4
5.7179	-52.5927	59.45
5.4485	-52.2312	59.48
5.193	-51.9147	59.4
4.956	-51.4797	59.34
4.6218	-50.9924	59.32
4.3032	-50.4758	59.32
4.0007	-49.9365	59.38
3.7585	-49.3226	59.43
3.522	-48.4074	59.44
3.2819	-47.4706	59.52
3.1279	-47.0146	59.74
3.1549	-46.4275	59.96
3.0566	-45.962	59.96
2.9135	-45.3434	59.94
2.7744	-44.9447	59.85
2.7479	-44.545	59.68
2.7581	-44.1655	59.53
2.7458	-43.853	59.5
2.7989	-43.6161	59.43
2.7786	-43.3881	59.32
2.6781	-43.1234	59.2
2.6039	-42.891	59.14
2.5734	-42.5935	59.13
2.5325	-42.3268	59.17
2.49	-42.196	59.34
2.479	-42.1333	59.48
2.4572	-42.1326	59.58
2.4139	-42.2078	59.61
2.3814	-42.0712	59.67
2.3994	-41.8807	59.62
2.3474	-41.5781	59.54
2.3698	-41.2914	59.49
2.4319	-41.0039	59.48
2.506	-40.8001	59.5
2.6227	-40.561	59.51
2.6555	-40.3436	59.51
2.6126	-40.153	59.51
2.7057	-39.9925	59.49
2.8408	-39.8877	59.48
2.9933	-39.838	59.46
3.1527	-39.8274	59.47
3.3638	-39.8717	59.47
3.6233	-39.8201	59.49
3.8578	-39.963	59.46
4.028	-40.0738	59.45
4.1403	-40.2412	59.42
4.186	-40.4404	59.39
4.2479	-40.683	59.42
4.3506	-40.9339	59.46
4.4352	-41.2223	59.53
4.4684	-41.5224	59.6
4.5383	-41.8887	59.64
4.5988	-42.2662	59.64
4.6336	-42.6576	59.54
4.6886	-42.9828	59.45
4.7264	-43.2737	59.42
4.7809	-43.5848	59.44
4.8403	-43.8909	59.45
4.8804	-44.2213	59.49
4.9887	-44.632	59.52
5.0456	-44.9955	59.51
5.077	-45.2689	59.5
5.1238	-45.6936	59.47
5.2335	-45.957	59.48
5.2826	-46.2889	59.51
5.3738	-46.5359	59.49
5.5514	-46.77	59.45
5.708	-46.8141	59.41
5.9332	-46.8643	59.35
6.2188	-46.8731	59.33
6.6619	-46.9194	59.37
7.2121	-46.9429	59.43
7.7615	-46.9941	59.48
8.4065	-47.1158	59.54
9.1082	-47.1136	59.55
9.6557	-47.1182	59.55
9.9554	-47.1016	59.5
10.1302	-47.0012	59.36
10.234	-46.9848	59.28
10.3144	-47.135	59.26
10.2995	-47.2947	59.27
10.2988	-47.394	59.33
10.2088	-47.4746	59.38
10.1265	-47.6414	59.49
10.1375	-47.8663	59.53
10.0897	-48.0014	59.5
10.2457	-48.3135	59.43
10.4183	-48.511	59.37
10.629	-48.7128	59.37
10.8688	-48.9246	59.38
11.0439	-49.0476	59.4
11.1741	-49.3311	59.41
11.2216	-49.5872	59.41
11.1765	-49.8829	59.45
11.1181	-50.1927	59.45
11.086	-50.4609	59.43
10.9859	-50.7011	59.4
10.864	-50.9083	59.38
10.7264	-51.0313	59.35
10.638	-51.0818	59.31
10.5612	-50.9363	59.26
10.5344	-50.7497	59.27
10.5278	-50.404	59.34
10.4411	-49.9683	59.44
10.3008	-49.5941	59.53
9.9967	-49.4239	59.63
9.6653	-49.0502	59.59
9.1643	-48.7889	59.53
8.6376	-48.4621	59.44
8.2076	-48.083	59.28
7.7179	-47.7407	59.21
7.3218	-47.5401	59.15
7.0464	-47.445	59.18
6.7235	-47.4117	59.26
6.3426	-47.4031	59.37
6.0235	-47.301	59.47
5.7679	-47.1246	59.57
5.5371	-47.1773	59.66
5.3118	-47.3279	59.69
5.1408	-47.4486	59.73
5.161	-47.7433	59.66
5.1329	-47.8891	59.51
4.9749	-48.0779	59.45
4.8879	-48.2933	59.44
4.8977	-48.5668	59.44
4.8555	-48.8459	59.45
4.8634	-49.2166	59.43
4.9115	-49.5084	59.42
4.8541	-49.8865	59.42
4.7671	-50.1946	59.42
4.6285	-50.3764	59.42
4.5305	-50.4475	59.38
4.4166	-50.4981	59.33
4.3104	-50.5138	59.34
4.2354	-50.6993	59.33
4.1553	-50.8286	59.34
4.1209	-51.0267	59.36
4.0092	-51.1867	59.39
3.9439	-51.2621	59.42
3.9541	-51.3943	59.46
3.9615	-51.4999	59.43
4.0212	-51.6241	59.37
4.0361	-51.7331	59.34
4.0115	-51.8763	59.34
4.1546	-51.966	59.35
4.3271	-52.1108	59.37
4.4887	-52.2033	59.41
4.7161	-52.3214	59.42
4.8139	-52.443	59.42
4.9846	-52.51	59.4
5.1894	-52.6351	59.38
5.4046	-52.8011	59.39
5.5928	-52.9568	59.41
5.6928	-53.0203	59.43
5.7968	-53.1085	59.44
5.8896	-53.2014	59.45
5.9374	-53.2819	59.48
5.9582	-53.3239	59.48
5.9394	-53.4418	59.46
5.9008	-53.4747	59.43
5.8764	-53.5577	59.39
5.7624	-53.5963	59.35
5.7571	-53.649	59.32
5.7377	-53.6967	59.3
5.789	-53.6905	59.3
5.777	-53.657	59.33
5.802	-53.6295	59.37
5.802	-53.6274	59.41
5.8398	-53.5925	59.41
5.8099	-53.6191	59.42
5.7952	-53.4835	59.43
5.7961	-53.4104	59.42
5.7844	-53.3147	59.41
5.8312	-53.241	59.4
5.9264	-53.1982	59.38
6.0823	-53.2115	59.38
6.1961	-53.2372	59.38
6.351	-53.2165	59.39
6.4882	-53.226	59.45
6.6321	-53.1845	59.48
6.6849	-53.1307	59.46
6.724	-52.9966	59.41
6.7916	-52.9687	59.34
6.8877	-52.9214	59.31
7.0667	-52.9442	59.33
7.3425	-52.9926	59.36
7.5886	-53.1104	59.42
7.8217	-53.2032	59.44
8.0728	-53.238	59.49
8.3573	-53.2154	59.47
8.5478	-53.2029	59.46
8.7831	-53.1794	59.5
9.0074	-53.2377	59.52
9.2097	-53.2395	59.52
9.4604	-53.3235	59.51
9.6859	-53.3775	59.49
9.9573	-53.4654	59.46
10.1717	-53.5031	59.44
10.4422	-53.6479	59.37
10.692	-53.7275	59.3
10.9506	-53.9539	59.21
11.2221	-54.1479	59.13
11.4869	-54.3616	59.1
11.7956	-54.5742	59.11
12.0923	-54.8814	59.14
12.4606	-55.1718	59.22
12.867	-55.5679	59.31
13.1945	-55.897	59.38
13.528	-56.2521	59.38
13.8279	-56.2976	59.31
14.1329	-56.2245	59.15
14.3277	-56.3364	59.12
14.6558	-56.3626	59.26
15.0396	-56.5516	59.47
15.3605	-56.7218	59.58
15.6479	-56.8416	59.63
15.9651	-56.6033	59.63
16.2426	-56.1927	59.52
16.5552	-55.8611	59.52
16.8978	-55.6589	59.56
17.251	-55.4816	59.57
17.6281	-55.4241	59.56
17.9572	-55.2947	59.59
18.2967	-55.2848	59.55
18.5671	-55.3502	59.54
18.7418	-55.4425	59.56
19.0089	-55.6157	59.54
19.1658	-55.7622	59.55
19.4054	-55.8692	59.51
19.8171	-55.93	59.46
20.1568	-55.9571	59.4
20.5704	-56.0033	59.32
20.8907	-56.1209	59.23
21.1487	-56.1681	59.16
21.4225	-56.2422	59.1
21.6552	-56.186	59.12
22.0231	-56.2038	59.15
22.3483	-56.1911	59.19
22.6596	-56.1527	59.22
22.9666	-56.0565	59.23
23.3087	-55.9721	59.27
23.6375	-55.9298	59.3
23.9506	-55.8584	59.33
24.4856	-55.7813	59.38
25.0723	-55.5873	59.41
25.4754	-55.4646	59.41
25.7409	-55.4316	59.41
25.9364	-55.4942	59.46
26.1955	-55.505	59.54
26.4842	-55.4765	59.58
26.7628	-55.4256	59.6
26.9544	-55.4818	59.54
26.9826	-55.4393	59.44
27.0159	-55.5049	59.37
27.1087	-55.4565	59.28
27.3281	-55.3726	59.25
27.6155	-55.3408	59.23
27.8834	-55.1899	59.28
28.2784	-55.1119	59.28
28.7027	-54.9863	59.34
28.9368	-54.9422	59.32
29.0652	-54.9045	59.3
29.1555	-54.9953	59.29
29.4443	-54.8784	59.24
29.623	-54.714	59.19
29.7136	-54.4896	59.21
30.0658	-54.3913	59.24
30.2114	-54.3058	59.3
30.3974	-54.2021	59.34
30.6535	-54.088	59.36
30.9333	-53.9855	59.36
31.1194	-53.8496	59.34
31.1341	-53.6899	59.33
31.1411	-53.4864	59.33
31.0142	-53.3472	59.37
30.9228	-53.1628	59.35
30.8266	-52.9429	59.39
30.6729	-52.6618	59.38
30.4746	-52.3833	59.37
30.2396	-52.1375	59.36
29.9885	-51.9071	59.4
29.7042	-51.7383	59.44
29.2743	-51.5713	59.48
28.8937	-51.503	59.5
28.4753	-51.3428	59.49
27.9861	-51.1384	59.47
27.4087	-50.8778	59.42
26.9307	-50.6119	59.34
26.621	-50.4618	59.23
26.2324	-50.3841	59.12
25.8432	-50.3031	59.03
25.689	-50.2754	58.97
25.5651	-50.2683	59
25.4898	-50.3099	59.12
25.4499	-50.5559	59.29
25.3812	-50.6721	59.34
25.3948	-50.6584	59.48
25.4077	-50.8381	59.64
25.3255	-50.8367	59.65
25.273	-50.7833	59.65
25.2363	-50.8606	59.65
25.2205	-50.7884	59.63
25.0225	-50.6785	59.72
24.811	-50.518	59.69
24.6287	-50.326	59.48
24.504	-50.1641	59.35
24.3272	-49.9575	59.28
24.1198	-49.7701	59.28
23.7992	-49.7044	59.33
23.5114	-49.6802	59.39
23.3732	-49.6902	59.45
23.3061	-49.7514	59.48
23.2228	-49.8297	59.47
23.0978	-49.7599	59.43
23.0192	-49.8244	59.39
23.0422	-49.8725	59.36
23.1094	-50.0122	59.4
23.2391	-50.1597	59.45
23.325	-50.3272	59.44
23.3856	-50.5122	59.41
23.4932	-50.7391	59.38
23.5415	-51.002	59.37
23.6532	-51.288	59.36
23.7679	-51.632	59.38
23.7935	-51.9188	59.39
23.8777	-52.3592	59.39
23.9523	-52.8073	59.37
24.0489	-53.2428	59.39
24.0145	-53.7816	59.38
23.9921	-54.3059	59.38
24.0131	-54.7188	59.42
24.2074	-55.1198	59.46
24.4834	-55.3264	59.47
24.7232	-55.5724	59.41
25.0052	-55.6749	59.31
25.1643	-55.7927	59.2
25.3371	-55.9255	59.17
25.4586	-56.0866	59.17
25.5515	-56.0859	59.31
25.615	-56.3695	59.37
25.6264	-56.5321	59.39
25.7225	-56.7215	59.43
25.8021	-56.9272	59.44
25.8501	-57.0975	59.49
25.9098	-57.2513	59.51
25.843	-57.4002	59.48
25.7793	-57.5594	59.37
25.7297	-57.6632	59.3
25.584	-57.8183	59.28
25.429	-58.031	59.29
25.2773	-58.376	59.31
25.1249	-58.6901	59.36
24.9654	-58.8893	59.39
24.8421	-58.8977	59.4
24.7863	-58.7442	59.4
24.6983	-58.5514	59.34
24.735	-58.233	59.33
24.7735	-58.0055	59.3
24.8502	-57.7083	59.3
24.8587	-57.3676	59.29
24.8949	-56.8747	59.25
24.9564	-56.3564	59.22
24.9812	-55.9096	59.28
25.034	-55.5454	59.33
25.0729	-55.2426	59.36
25.0505	-54.9706	59.39
25.0209	-54.6763	59.41
25.0136	-54.4065	59.41
25.007	-54.0951	59.41
24.8974	-53.9168	59.38
24.7927	-53.8221	59.35
24.5893	-53.7325	59.36
24.3954	-53.7736	59.35
24.1772	-53.8064	59.37
23.9771	-53.8912	59.41
23.9217	-53.9394	59.43
23.9438	-53.8214	59.45
23.8953	-53.5882	59.46
23.82	-53.2845	59.45
23.8035	-53.0169	59.44
23.7694	-52.7121	59.45
23.7995	-52.4074	59.45
23.8122	-52.0929	59.42
23.8448	-51.884	59.41
23.9636	-51.5873	59.41
24.0219	-51.3167	59.45
24.1073	-51.1148	59.49
24.13	-50.8566	59.49
24.1744	-50.6651	59.44
24.1712	-50.3711	59.4
24.1433	-50.1518	59.35
24.0295	-49.8665	59.35
24.0543	-49.5984	59.43
24.0594	-49.4191	59.51
24.0765	-49.2588	59.59
24.25	-49.1671	59.65
24.4529	-49.0513	59.63
24.586	-48.8904	59.57
24.818	-48.8097	59.49
24.9573	-48.7111	59.43
25.19	-48.568	59.36
25.5372	-48.6088	59.22
25.7309	-48.5288	59.17
25.9971	-48.4914	59.13
26.1875	-48.5224	59.17
26.3674	-48.5624	59.34
26.5632	-48.6624	59.45
26.7112	-48.7847	59.41
26.8103	-48.78	59.33
26.8476	-48.9408	59.25
26.8296	-48.9621	59.29
26.8071	-48.9305	59.39
26.8324	-48.9022	59.51
26.8074	-48.7113	59.6
26.7604	-48.552	59.64
26.8054	-48.2829	59.67
26.9104	-48.0565	59.64
27.077	-47.9529	59.54
27.2176	-47.7053	59.42
27.3614	-47.397	59.36
27.4454	-47.0681	59.38
27.5547	-46.7786	59.41
27.6626	-46.5278	59.43
27.7338	-46.3546	59.45
27.7609	-46.1918	59.45
27.6893	-46.0152	59.47
27.5985	-45.7915	59.47
27.435	-45.5035	59.5
27.5057	-45.1896	59.48
27.4912	-44.862	59.45
27.4645	-44.5697	59.4
27.4428	-44.3316	59.38
27.3626	-44.0423	59.4
27.3225	-43.8437	59.42
27.2399	-43.6174	59.47
27.1753	-43.2715	59.54
27.0225	-42.9905	59.59
26.911	-42.7226	59.63
26.8279	-42.5322	59.64
26.7932	-42.3116	59.61
26.795	-42.0939	59.59
26.7751	-41.9814	59.5
26.699	-41.8592	59.35
26.7585	-41.821	59.31
26.8208	-41.806	59.29
26.915	-41.8868	59.28
27.0032	-41.9573	59.36
27.0845	-42.0682	59.46
27.2095	-42.2107	59.52
27.3058	-42.3392	59.52
27.4265	-42.4652	59.51
27.5755	-42.5139	59.51
27.7792	-42.5852	59.48
28.0202	-42.6472	59.47
28.2912	-42.6568	59.46
28.5748	-42.7239	59.43
28.8103	-42.7933	59.42
29.0056	-42.8753	59.43
29.1819	-42.9422	59.47
29.3355	-43.0263	59.49
29.6014	-43.046	59.48
29.7793	-43.0373	59.46
29.9392	-42.9683	59.44
30.0484	-42.8738	59.42
30.1808	-42.8469	59.39
30.3192	-42.7953	59.38
30.3551	-42.7454	59.37
30.3634	-42.7205	59.38
30.3638	-42.6487	59.45
30.4114	-42.6145	59.48
30.4552	-42.6283	59.55
30.4935	-42.7292	59.59
30.4916	-42.7076	59.66
30.5499	-42.6601	59.62
30.6	-42.5291	59.53
30.6281	-42.2964	59.51
30.6829	-42.088	59.46
30.7422	-41.8717	59.41
30.7576	-41.7388	59.4
30.7928	-41.4976	59.46
30.8168	-41.3112	59.49
30.7959	-41.0791	59.51
30.8464	-40.8374	59.53
30.8966	-40.6026	59.52
30.8975	-40.381	59.5
30.8614	-40.2118	59.48
30.8098	-40.0116	59.48
30.8101	-39.8187	59.48
30.6717	-39.5655	59.5
30.5904	-39.3641	59.49
30.5262	-39.1564	59.5
30.4824	-39.0379	59.49
30.393	-38.9628	59.5
30.255	-38.8519	59.51
30.0922	-38.7196	59.53
29.9839	-38.6409	59.52
29.8937	-38.5146	59.52
29.8231	-38.4097	59.56
29.7588	-38.4247	59.59
29.6966	-38.419	59.65
29.6019	-38.4293	59.66
29.5104	-38.4298	59.62
29.5081	-38.4849	59.53
29.5291	-38.497	59.46
29.5188	-38.61	59.38
29.3949	-38.6784	59.3
29.3191	-38.849	59.25
29.25	-39.0599	59.25
29.2017	-39.2773	59.45
29.0613	-39.6327	59.54
29.0218	-39.9103	59.55
28.9271	-40.1756	59.52
28.8119	-40.3774	59.47
28.7447	-40.5823	59.42
28.6753	-40.7156	59.44
28.5655	-40.8089	59.48
28.5324	-40.9453	59.51
28.4814	-40.9857	59.53
28.5099	-41.0454	59.52
28.4686	-41.0812	59.48
28.437	-40.9909	59.48
28.341	-40.9693	59.47
28.2533	-40.9531	59.45
28.1481	-40.8953	59.47
28.0435	-40.8747	59.48
27.9126	-40.7442	59.5
27.8864	-40.7358	59.48
27.7573	-40.737	59.48
27.607	-40.7307	59.47
27.4678	-40.722	59.47
27.3389	-40.7041	59.49
27.2105	-40.7178	59.48
27.071	-40.7338	59.47
26.9781	-40.7481	59.48
26.8641	-40.7192	59.47
26.7349	-40.756	59.47
26.6745	-40.721	59.48
26.5073	-40.7295	59.48
26.3826	-40.7175	59.52
26.2936	-40.7451	59.48
26.1717	-40.8092	59.48
26.0894	-40.8421	59.45
25.9865	-40.9438	59.44
25.8989	-41.0508	59.44
25.7851	-41.1601	59.44
25.8116	-41.2605	59.44
25.7446	-41.4335	59.46
25.6486	-41.5403	59.46
25.5418	-41.619	59.52
25.4765	-41.7362	59.53
25.3595	-41.8203	59.52
25.2463	-41.8976	59.46
25.1443	-41.9651	59.38
25.0307	-42.0667	59.37
24.9729	-42.0949	59.42
24.9265	-42.201	59.48
24.9002	-42.3528	59.57
24.8531	-42.5187	59.65
24.885	-42.6362	59.65
24.8738	-42.7701	59.58
24.8909	-42.8368	59.48
24.9198	-42.9063	59.39
24.9903	-43.0067	59.32
25.0214	-43.1172	59.28
25.0179	-43.2578	59.26
24.9926	-43.4059	59.26
24.9758	-43.6115	59.35
24.9388	-43.8591	59.43
24.8438	-44.0156	59.49
24.8179	-44.1505	59.49
24.8102	-44.2261	59.45
24.8013	-44.2316	59.41
24.7864	-44.352	59.4
24.7924	-44.483	59.37
24.8228	-44.6046	59.32
24.8212	-44.7033	59.28
24.8187	-44.8089	59.28
24.8119	-44.9413	59.31
24.7757	-45.0519	59.38
24.6753	-45.1488	59.47
24.574	-45.2769	59.51
24.4745	-45.389	59.58
24.3839	-45.5315	59.63
24.2105	-45.6416	59.65
24.0656	-45.75	59.66
23.9065	-45.7899	59.56
23.7368	-45.7549	59.46
23.615	-45.7661	59.47
23.4475	-45.7257	59.57
23.3271	-45.7973	59.63
23.2563	-45.8017	59.63
23.2345	-45.7928	59.54
23.1892	-45.8152	59.41
23.2539	-45.8448	59.31
23.409	-45.9241	59.19
23.5067	-45.9511	59.1
23.6376	-45.9622	59.1
23.7103	-46.0851	59.35
23.7474	-46.2269	59.49
23.7974	-46.4478	59.54
23.8068	-46.5861	59.53
23.8812	-46.7519	59.48
23.8679	-46.8855	59.42
23.8641	-47.0433	59.38
23.8382	-47.1702	59.39
23.8095	-47.3161	59.38
23.7987	-47.5695	59.38
23.8695	-47.7947	59.39
23.9371	-48.0509	59.43
24.014	-48.3747	59.43
24.0565	-48.6556	59.43
24.0966	-48.9112	59.41
24.1449	-49.2185	59.4
24.1255	-49.3861	59.42
24.0953	-49.6056	59.41
24.0047	-49.7693	59.39
23.933	-49.9477	59.38
23.8874	-50.0703	59.38
23.8843	-50.2107	59.36
23.7825	-50.3475	59.34
23.6835	-50.5316	59.29
23.5588	-50.7221	59.24
23.4092	-50.8899	59.24
23.3167	-51.0651	59.24
23.1629	-51.2293	59.32
22.9762	-51.4533	59.37
22.9149	-51.7125	59.44
22.8371	-51.9321	59.51
22.7448	-52.0298	59.61
22.6217	-52.1002	59.67
22.5632	-52.0726	59.7
22.4033	-52.0803	59.69
22.3179	-51.9831	59.49
22.2609	-51.8268	59.41
22.2598	-51.7676	59.45
22.2951	-51.7657	59.5
22.3442	-51.8155	59.51
22.4002	-51.8318	59.45
22.4604	-51.8984	59.34
22.4799	-52.0214	59.2
22.4979	-52.1205	59.14
22.5195	-52.2734	59.17
22.5351	-52.4088	59.27
22.5223	-52.6332	59.39
22.5512	-52.9283	59.43
22.445	-53.1355	59.45
22.3141	-53.4813	59.39
22.1764	-53.7745	59.36
22.0333	-54.2145	59.31
21.8827	-54.6171	59.3
21.7175	-55.1196	59.31
21.535	-55.6569	59.37
21.4681	-56.2099	59.44
21.4557	-56.7022	59.47
21.5199	-57.0536	59.42
21.5163	-57.4237	59.3
21.598	-57.7289	59.16
21.5332	-58.118	59.12
21.4794	-58.3911	59.16
21.4294	-58.7116	59.18
21.2971	-58.8032	59.23
21.2993	-58.5238	59.42
21.3104	-58.3221	59.58
21.3198	-58.1032	59.59
21.2939	-57.6475	59.65
21.3533	-57.2405	59.45
21.3217	-56.645	59.34
21.411	-55.8996	59.28
21.4923	-55.2515	59.27
21.4641	-54.6939	59.3
21.4196	-54.2865	59.38
21.2943	-53.9714	59.45
21.1512	-53.7012	59.47
20.9534	-53.4753	59.48
20.7533	-53.2719	59.52
20.4382	-53.1098	59.52
20.2186	-53.0572	59.51
19.9477	-53.0254	59.41
19.7262	-52.6808	59.26
19.4941	-52.447	59.28
19.1279	-52.5094	59.27
18.9155	-52.6871	59.18
18.5703	-52.8536	59.17
18.2489	-53.08	59.3
17.9448	-53.3298	59.41
17.5538	-53.6579	59.48
17.2481	-53.9213	59.52
17.0159	-54.161	59.54
16.8311	-54.3943	59.54
16.7382	-54.6672	59.57
16.6339	-55.0953	59.59
16.5372	-55.4754	59.54
16.4852	-55.933	59.43
16.4751	-56.3982	59.31
16.5081	-56.674	59.21
16.6412	-56.7551	59.15
16.7437	-56.7933	59.07
17.0235	-56.5929	59.1
17.1542	-56.6187	59.3
17.1542	-56.716	59.36
17.1086	-56.8273	59.39
17.0616	-56.8365	59.39
16.9833	-56.7208	59.41
16.8907	-56.6245	59.42
16.7945	-56.6326	59.41
16.6908	-56.6064	59.38
16.537	-56.7012	59.35
16.3178	-56.9199	59.35
16.0569	-57.2015	59.38
15.7583	-57.4301	59.41
15.4746	-57.6993	59.39
15.2606	-58.0189	59.35
15.0279	-58.3639	59.31
14.7994	-58.6425	59.33
14.5651	-58.9985	59.35
14.4506	-59.2723	59.37
14.3312	-59.4788	59.33
14.294	-59.6191	59.31
14.2255	-59.7148	59.3
14.1883	-59.8552	59.28
14.1808	-60.021	59.24
14.3084	-60.1452	59.21
14.3661	-60.2162	59.2
14.4069	-60.1575	59.24
14.5155	-59.8909	59.34
14.6959	-59.4702	59.57
14.7511	-59.2393	59.64
14.8512	-58.8993	59.65
14.8289	-58.5984	59.52
14.7979	-58.2102	59.37
14.74	-57.8257	59.31
14.6807	-57.4729	59.27
14.6198	-57.1843	59.25
14.5261	-57.0736	59.3
14.3821	-57.0638	59.37
14.2697	-57.1299	59.42
14.1129	-57.2712	59.44
13.909	-57.367	59.43
13.6669	-57.4885	59.39
13.3844	-57.7025	59.35
13.116	-57.9276	59.37
12.8704	-58.1372	59.37
12.6043	-58.3069	59.36
12.3039	-58.5234	59.39
12.0111	-58.8488	59.38
11.6578	-59.0752	59.36
11.4282	-59.3772	59.33
11.3257	-59.6053	59.32
11.4127	-59.7686	59.26
11.7684	-60.0472	59.08
12.4257	-60.342	58.73
12.8119	-60.283	58.59
13.0765	-60.0065	58.74
13.3931	-59.6943	58.84
13.8474	-59.2313	59.08
14.2081	-59.0398	59.32
14.4485	-58.748	59.44
14.5701	-58.5039	59.62
14.6015	-58.3235	59.87
14.5935	-58.3215	60.03
14.4073	-58.3586	60.15
14.1817	-58.3802	60.2
13.8947	-58.5319	60.06
13.7001	-58.4954	59.66
13.5511	-58.2569	59.5
13.3821	-58.0651	59.48
13.2035	-57.9255	59.41
13.0634	-57.879	59.32
12.8385	-57.7249	59.26
12.525	-57.4534	59.22
12.2166	-57.2137	59.21
11.7964	-56.8638	59.23
11.3896	-56.4145	59.25
11.0861	-56.118	59.24
10.8624	-55.8588	59.21
10.8067	-55.4386	59.15
10.8266	-54.8319	59.19
10.8794	-54.2064	59.26
10.9092	-53.6075	59.42
10.8859	-53.1077	59.63
10.8517	-52.5758	59.75
10.7369	-52.0097	59.75
10.5178	-51.4685	59.72
10.3902	-51.0596	59.67
10.2815	-50.7389	59.62
10.2198	-50.3647	59.48
10.014	-49.7714	59.49
9.8205	-49.1284	59.57
9.641	-48.557	59.6
9.438	-48.021	59.59
9.2681	-47.357	59.56
9.0984	-46.584	59.49
8.7851	-45.5643	59.45
8.4071	-44.4091	59.44
8.0959	-43.3166	59.4
7.8274	-42.1978	59.35
7.5184	-41.4314	59.4
7.2918	-40.9396	59.38
7.114	-40.5138	59.37
6.9168	-40.6238	59.39
6.6709	-40.7724	59.52
6.536	-41.2323	59.53
6.3722	-41.7091	59.55
6.2899	-42.325	59.48
6.3262	-43.1366	59.44
6.3608	-44.1091	59.43
6.441	-45.2548	59.44
6.4742	-46.4468	59.41
6.5911	-47.4974	59.38
6.6816	-48.3477	59.36
6.8452	-49.3455	59.33
6.9523	-50.432	59.32
7.0671	-51.2735	59.34
7.1232	-51.915	59.39
7.1996	-52.4225	59.47
7.3011	-52.7173	59.54
7.5225	-52.6993	59.75
7.5592	-52.7676	59.82
7.6914	-52.8236	59.68
7.8754	-52.7986	59.5
8.1244	-52.6253	59.37
8.4404	-52.4318	59.34
8.75	-52.3598	59.3
9.0275	-52.4016	59.34
9.2535	-52.5223	59.38
9.4494	-52.646	59.45
9.6022	-52.9659	59.48
9.8105	-53.3169	59.5
9.9303	-53.688	59.48
10.0122	-53.9617	59.45
10.1092	-54.2638	59.43
10.1709	-54.5466	59.42
10.1712	-54.8235	59.4
10.1522	-55.0201	59.37
10.1016	-55.1696	59.37
10.0952	-55.3441	59.34
10.0608	-55.5003	59.3
10.0065	-55.5781	59.3
9.984	-55.6163	59.33
9.9639	-55.5173	59.4
9.9254	-55.444	59.47
9.8717	-55.3153	59.44
9.8538	-55.0068	59.39
9.7742	-54.5575	59.37
9.7005	-54.1174	59.35
9.6671	-53.6558	59.36
9.647	-53.3326	59.37
9.6191	-53.02	59.38
9.5632	-52.5709	59.43
9.5395	-52.1402	59.46
9.5136	-51.7076	59.45
9.4949	-51.3048	59.43
9.5742	-50.9876	59.42
9.665	-50.6777	59.4
9.7833	-50.2658	59.42
9.8334	-49.7981	59.44
9.9404	-49.2675	59.41
inclinaison X	inclinaison Y
-0.1662	0.4653
-0.1994	0.432
-0.1329	0.4985
-0.1329	0.565
-0.1994	0.4985
-0.1994	0.9305
-0.0997	0.6979
-0.1329	0.6647
-0.0997	0.5982
-0.1329	0.6979
-0.1329	0.5982
-0.0997	0.5317
-0.0665	0.565
-0.1329	0.4985
-0.1329	0.6314
-0.0665	0.6979
0	0.7644
0	0.3988
-0.1662	0.1662
-0.1994	0.2659
-0.0332	0.4653
-0.0332	0.7311
0.1329	0.997
0.0665	0.8641
-0.0997	0.565
-0.0997	0.2991
-0.0665	0.5982
-0.0332	0.8641
0.0332	0.7976
0.0332	0.6314
-0.1662	0.565
-0.3656	0.4653
-0.2326	0.5317
-0.1329	0.7644
-0.2659	0.7976
-0.4653	0.7644
-0.4985	0.6647
-0.2326	0.6314
-0.2326	0.7311
-0.4653	0.8308
-0.5982	0.8641
-0.6647	0.7644
-0.565	0.7644
-0.2326	0.8308
-0.2659	0.6647
-0.4653	0.7976
-0.4985	0.9638
-0.3988	1.1632
-0.2659	1.1632
-0.1994	0.8973
-0.432	0.7311
-0.5317	0.6979
-0.3656	0.8973
-0.1329	1.3627
-0.1329	1.4291
-0.3323	0.997
-0.3656	0.6314
-0.2991	0.7311
-0.0997	0.8308
-0.0665	1.0635
-0.0332	1.2629
-0.1662	1.0635
0.0665	0.7976
0.2659	0.432
0.0332	0.4985
-0.1329	0.6979
-0.0332	0.9305
0.1662	1.1632
0.2991	0.997
0.2326	0.7311
-0.0332	0.565
-0.1329	0.5982
0	0.7311
0.1994	0.9305
0.2991	0.997
0.0997	0.7976
-0.0332	0.6647
-0.0332	0.5982
0.0997	0.6979
0.1662	0.8641
0.0332	0.9638
-0.0997	0.7644
-0.1662	0.7311
-0.0997	0.7311
-0.0332	0.8308
0.0332	0.8641
-0.0665	0.7976
-0.1329	0.7311
-0.0997	0.6314
-0.0665	0.7644
-0.2326	0.9638
-0.2659	0.9638
-0.1662	0.7976
-0.0997	0.8308
-0.1329	0.7976
-0.3988	0.8641
-0.565	0.7644
-0.565	1.0303
-0.432	1.1632
-0.4985	1.0967
-0.7311	0.9305
-0.7644	0.8641
-0.8641	0.8641
-0.7976	1.13
-0.7644	1.2629
-0.7976	1.2297
-0.8641	1.3627
-0.8641	1.2629
-0.8973	1.0967
-0.8973	1.0635
-0.7976	1.0635
-0.8641	1.2297
-0.8308	1.1632
-0.7644	1.4624
-0.8641	1.4956
-0.7644	1.2629
-0.3656	1.0303
-0.1994	1.0635
-0.6979	1.0635
-0.997	1.2297
-0.7976	1.1964
-0.2991	1.0635
0	1.0635
-0.1994	0.9305
-0.5982	0.7976
-0.7311	0.7976
-0.4653	0.7976
-0.0332	0.7311
0.0997	0.7311
0.0665	1.0303
-0.0665	1.1964
0.1662	1.0303
0.4653	0.7311
0.565	0.7976
0.3988	1.0635
0.1662	1.1632
0.1994	1.0303
0.6314	0.7311
0.7976	0.6314
0.565	0.565
0.2991	0.432
0.3323	0.7311
0.5317	0.8973
0.6647	0.7644
0.5317	0.6647
0.2659	0.5317
0.2991	0.565
0.4653	0.6314
0.565	0.7644
0.5317	0.8973
0.4653	0.997
0	0.8308
0.0332	0.4985
0.1662	0.565
0.2991	0.7311
0.2991	1.0967
0.1329	1.13
0.1994	0.7976
0.432	0.4985
0.565	0.4985
0.4985	0.6647
0.3323	1.0303
0.2659	1.0967
0.4985	0.8641
0.5982	0.7644
0.565	0.7976
0.3656	0.8308
0.2659	0.9305
0.3988	0.8308
0.4653	0.8308
0.5317	0.8308
0.3988	0.8641
0.3323	0.8308
0.432	0.8641
0.3323	0.9638
0.2326	0.9305
0.1329	0.8641
0.0332	0.9305
-0.0332	1.1632
0	1.2297
-0.1662	1.0303
-0.1994	1.0303
-0.3656	1.0635
-0.3988	1.2629
-0.5982	1.3294
-0.8308	1.1964
-0.7976	1.1964
-0.7644	1.0967
-0.7644	1.3294
-0.8308	1.2962
-0.9638	1.3627
-0.9638	1.0967
-0.8641	1.0967
-0.6647	0.997
-0.3656	0.8641
-0.3988	1.0967
-0.6979	1.3294
-0.8973	1.1632
-0.5317	0.9638
-0.565	0.8308
-0.5982	0.9305
-0.6647	1.0635
-0.4985	1.3627
-0.4653	1.3294
-0.565	1.13
-0.6979	0.9638
-0.5982	1.1632
-0.5317	1.3627
-0.6314	1.1964
-0.6647	0.9638
-0.565	0.9638
-0.5317	1.2297
-0.4985	1.3294
-0.6314	1.2297
-0.4985	1.13
-0.565	1.0303
-0.6314	0.7311
-0.7311	1.0635
-0.7311	1.13
-0.6979	1.0967
-0.5982	1.13
-0.6314	1.0635
-0.7311	0.9638
-0.7644	0.8973
-0.6647	0.7311
-0.7311	0.8308
-0.6647	0.9305
-0.7644	1.0303
-0.7311	0.9638
-0.7644	0.8308
-0.7311	0.8308
-0.7976	0.8973
-0.7644	0.9305
-0.7644	0.8973
-0.7976	0.8641
-0.7644	0.8973
-0.7311	0.7644
-0.6979	0.6979
-0.8308	0.8308
-0.7976	0.9638
-0.7311	0.9305
-0.6979	0.7976
-0.8308	0.7644
-0.8308	0.7976
-0.7644	0.8308
-0.7311	0.9305
-0.7976	0.8308
-0.6647	0.7976
-0.6979	0.7976
-0.6647	0.8308
-0.6647	0.8641
-0.7311	0.997
-0.6979	1.0635
-0.5982	0.9638
-0.4653	0.9305
-0.6647	0.9638
-0.6647	0.997
-0.6647	0.9305
-0.565	0.9638
-0.5982	1.0303
-0.6647	1.0303
-0.6647	1.1964
-0.4985	1.1964
-0.4653	1.13
-0.5982	0.997
-0.6314	0.9305
-0.565	0.997
-0.3656	1.4956
-0.3323	1.7948
-0.432	1.4291
-0.5317	0.997
-0.7644	0.6979
-0.5982	0.8308
-0.4653	1.0967
-0.0997	1.4624
-0.1662	1.7283
-0.4653	1.4624
-0.565	0.997
-0.432	0.8308
-0.3988	1.0967
-0.2326	1.6618
-0.2326	1.7948
-0.3988	1.3294
-0.4985	0.9305
-0.3323	0.997
0.0997	1.1632
0.4985	1.5289
0	1.4624
-0.2991	1.13
-0.1662	0.8308
0.2326	0.7976
0.5317	0.9305
0.5317	1.0635
0.2326	1.0635
0.1329	0.8641
0.2659	0.2659
0.3656	0
0.3323	0.3656
0.2991	1.13
0.3656	1.7948
0.4985	1.5289
0.3656	1.0303
0.2326	0.5317
0.1662	0.5317
0.1329	0.8973
0.2991	1.0635
