# Supplementary material for: Postural Control Can Be Well Maintained by Healthy, Young Adults in Difficult Visual Task, Even in Sway-Referenced Dynamic Conditions
Source: PLoS One. 2016 Oct 13;11(10):e0164400. doi: 10.1371/journal.pone.0164400 (PMC5063355; doi:10.1371/journal.pone.0164400)
Supplement: S2 File — (ZIP) [file pone.0164400.s002.zip › DATA_FRAMIRAL/S05A_FREE_MOBILE_I11.xls]

## Sheet: S05_MTT_201504
gravite X	gravite Y	Poids
8.5811	-51.0531	59.55
8.3805	-51.1763	59.46
8.2326	-51.336	59.44
8.0745	-51.4815	59.42
7.9194	-51.7208	59.42
7.7892	-51.8876	59.42
7.5943	-52.1192	59.41
7.3983	-52.3475	59.43
7.2969	-52.516	59.43
7.0835	-52.5536	59.46
6.9685	-52.5262	59.46
6.9396	-52.4669	59.46
6.8774	-52.4257	59.41
6.7953	-52.4455	59.39
6.7543	-52.524	59.39
6.7564	-52.624	59.37
6.7843	-52.7014	59.42
6.7376	-52.7729	59.43
6.8043	-52.7823	59.44
6.847	-52.7379	59.47
6.9094	-52.688	59.44
6.9663	-52.6288	59.42
7.0136	-52.5427	59.44
7.0389	-52.5681	59.41
7.0417	-52.544	59.42
6.9773	-52.6542	59.43
6.9481	-52.7192	59.43
6.858	-52.8267	59.41
6.7543	-53.021	59.37
6.6668	-53.2052	59.33
6.5565	-53.4081	59.34
6.454	-53.6027	59.36
6.4095	-53.8191	59.42
6.3816	-54.0313	59.45
6.3162	-54.1991	59.48
6.2543	-54.3898	59.47
6.1442	-54.6141	59.45
6.0795	-54.8451	59.39
6.0303	-55.124	59.35
5.9755	-55.4052	59.36
5.9529	-55.7564	59.34
5.9533	-55.8892	59.34
5.9714	-56.0496	59.3
5.9976	-56.1373	59.26
6.1311	-56.1656	59.23
6.3391	-56.1546	59.3
6.5949	-56.2776	59.33
6.8613	-56.3372	59.36
6.9916	-56.0286	59.46
7.2094	-55.3811	59.68
7.424	-54.8969	59.8
7.5356	-54.3084	59.63
7.7103	-53.7802	59.5
7.8983	-53.3043	59.47
8.0698	-52.9625	59.41
8.1603	-52.6814	59.45
8.2783	-52.5925	59.45
8.3199	-52.5673	59.45
8.3655	-52.5369	59.45
8.4024	-52.5406	59.43
8.4498	-52.5265	59.4
8.4746	-52.58	59.34
8.4799	-52.6576	59.28
8.4535	-52.7926	59.21
8.4451	-53.0011	59.27
8.4444	-53.1663	59.39
8.4851	-53.4496	59.44
8.5228	-53.6966	59.5
8.575	-53.9978	59.53
8.5814	-54.277	59.49
8.5765	-54.5589	59.39
8.5789	-54.8205	59.3
8.6134	-55.1251	59.25
8.7372	-55.3826	59.25
8.8895	-55.7731	59.28
9.1105	-56.0068	59.36
9.3318	-56.3612	59.41
9.6407	-56.6816	59.42
9.9998	-56.9482	59.37
10.6063	-57.1216	59.34
11.2108	-57.1945	59.34
11.8836	-57.1075	59.43
12.5049	-56.9837	59.5
13.0556	-56.9436	59.54
13.449	-57.1282	59.48
13.7849	-57.252	59.38
13.947	-57.1188	59.3
13.8443	-57.0208	59.29
13.8004	-56.9279	59.42
13.7765	-56.7672	59.47
13.683	-56.5461	59.46
13.3276	-56.5351	59.43
13.0503	-56.4672	59.33
12.7614	-56.4717	59.3
12.4984	-56.5636	59.31
12.3684	-56.6692	59.33
12.2934	-56.7073	59.32
12.3523	-56.7854	59.34
12.4415	-56.8677	59.38
12.5858	-56.8216	59.44
12.7281	-56.6059	59.48
12.9979	-56.3554	59.45
13.313	-56.1657	59.38
13.5758	-55.9552	59.35
13.871	-55.7822	59.35
14.1863	-55.6049	59.37
14.3957	-55.2834	59.41
14.52	-54.9678	59.41
14.5853	-54.6068	59.42
14.5999	-54.1668	59.45
14.6746	-53.7657	59.5
14.7166	-53.3219	59.48
14.6482	-52.8091	59.42
14.429	-52.2399	59.4
14.1867	-51.7465	59.36
13.8953	-51.3917	59.44
13.6342	-51.2256	59.56
13.4134	-51.1484	59.66
13.1556	-51.0706	59.65
12.9371	-50.8965	59.57
12.5954	-50.783	59.44
12.3863	-50.5515	59.27
12.2534	-50.5338	59.15
12.1368	-50.657	59.07
12.0716	-50.7411	59.03
12.0009	-50.7691	59.03
11.9759	-50.9572	59.17
11.9836	-51.2763	59.34
12.0351	-51.6634	59.45
12.0709	-51.9548	59.57
12.1136	-52.3309	59.61
12.1332	-52.7229	59.65
12.2387	-53.1546	59.59
12.369	-53.4914	59.44
12.5358	-53.5771	59.43
12.7346	-53.674	59.43
12.7023	-53.7265	59.45
12.6792	-53.8346	59.46
12.5403	-53.912	59.44
12.3676	-53.9742	59.42
12.165	-53.9874	59.42
11.9653	-54.1181	59.41
11.7091	-54.1333	59.42
11.4699	-54.1037	59.44
11.2273	-54.0172	59.45
11.0171	-53.8553	59.42
10.7579	-53.7067	59.42
10.5183	-53.6246	59.39
10.2836	-53.6033	59.36
10.0724	-53.6615	59.36
9.8858	-53.7106	59.42
9.6188	-53.7925	59.45
9.3659	-53.8699	59.43
9.1544	-53.8819	59.38
8.9929	-53.8965	59.33
8.906	-53.9304	59.35
8.8837	-53.9541	59.41
8.8916	-54.041	59.47
8.8889	-54.16	59.55
8.8271	-54.3178	59.57
8.7807	-54.4045	59.54
8.7183	-54.4876	59.49
8.6795	-54.6668	59.39
8.6799	-54.7686	59.27
8.701	-54.9617	59.25
8.7055	-55.1495	59.25
8.7242	-55.4189	59.28
8.7694	-55.6558	59.35
8.777	-55.8951	59.41
8.8278	-56.1859	59.39
8.8858	-56.4216	59.41
8.9373	-56.6823	59.35
9.0488	-56.9276	59.35
9.1829	-57.2364	59.31
9.318	-57.4493	59.26
9.4634	-57.7339	59.18
9.6677	-57.9357	59.11
9.7487	-58.2602	59.06
9.9277	-58.5259	59.11
10.0432	-58.8121	59.24
10.1518	-59.0627	59.39
10.1829	-59.3397	59.51
10.1951	-59.523	59.64
10.1387	-59.7151	59.7
10.1452	-59.8963	59.74
10.1008	-60.0456	59.76
10.1071	-60.1018	59.6
10.0032	-60.1001	59.37
9.9736	-59.9226	59.27
10.0777	-59.45	59.3
10.2256	-58.963	59.36
10.3451	-58.5698	59.44
10.4534	-58.2092	59.46
10.5964	-57.939	59.43
10.6958	-57.6697	59.37
10.7674	-57.4312	59.32
10.8743	-57.1211	59.33
10.9204	-56.8986	59.37
10.9817	-56.5748	59.46
11.0359	-56.445	59.51
11.05	-56.2975	59.52
10.9921	-56.1811	59.49
10.8991	-56.1175	59.46
10.7916	-56.0639	59.41
10.7914	-56.0459	59.39
10.7631	-56.1667	59.31
10.7294	-56.2014	59.27
10.651	-56.2205	59.23
10.6237	-56.2931	59.18
10.6005	-56.4031	59.26
10.6655	-56.5151	59.37
10.632	-56.6022	59.44
10.6807	-56.6948	59.47
10.6519	-56.7978	59.45
10.6807	-56.7947	59.45
10.7402	-56.7435	59.43
10.8633	-56.6083	59.4
10.894	-56.343	59.41
10.9832	-56.1794	59.38
11.0525	-55.9476	59.39
11.1473	-55.776	59.39
11.2348	-55.6977	59.38
11.3426	-55.4898	59.4
11.4633	-55.3561	59.39
11.6459	-55.1971	59.4
11.7827	-54.9961	59.41
11.9237	-54.7877	59.42
12.0597	-54.5312	59.43
12.1837	-54.3364	59.42
12.277	-54.1102	59.41
12.3668	-53.9021	59.4
12.4237	-53.7643	59.39
12.5389	-53.6762	59.38
12.6306	-53.6686	59.39
12.674	-53.6057	59.42
12.7657	-53.6414	59.4
12.767	-53.6332	59.38
12.8098	-53.5982	59.34
12.8096	-53.6121	59.3
12.8058	-53.6324	59.3
12.8566	-53.6655	59.36
12.8185	-53.7668	59.43
12.7446	-53.8641	59.5
12.7492	-53.9293	59.5
12.6951	-53.9918	59.5
12.7631	-54.1355	59.44
12.7994	-54.2398	59.4
12.8701	-54.4465	59.37
12.9354	-54.6537	59.36
13.0163	-55.0025	59.36
13.06	-55.3691	59.36
13.0958	-55.7623	59.38
13.1275	-56.2668	59.38
13.1937	-56.694	59.36
13.1747	-57.1683	59.36
13.1876	-57.6383	59.36
13.1576	-58.0501	59.39
13.0854	-58.476	59.42
13.0697	-58.8417	59.44
13.0047	-59.1557	59.45
12.9419	-59.4872	59.48
12.931	-59.7531	59.49
12.935	-60.0025	59.46
12.9693	-60.2261	59.42
12.8505	-60.3952	59.37
12.7345	-60.5163	59.38
12.5278	-60.6539	59.4
12.3211	-60.762	59.47
12.1307	-60.9053	59.49
12.0323	-60.9937	59.42
11.971	-61.0189	59.31
11.9069	-61.0279	59.21
11.921	-60.9973	59.16
11.9198	-60.8993	59.19
11.8218	-60.7626	59.33
11.9318	-60.8099	59.45
12.0548	-60.7852	59.49
12.2522	-60.7685	59.49
12.4818	-60.6277	59.44
12.6597	-60.5565	59.32
12.7672	-60.303	59.29
12.9344	-60.0927	59.26
13.1034	-59.8984	59.29
13.3048	-59.648	59.37
13.5689	-59.4684	59.43
13.7699	-59.3437	59.43
13.9812	-59.2476	59.37
14.175	-59.1381	59.34
14.3272	-59.0882	59.29
14.4745	-59.0261	59.29
14.6174	-59.025	59.33
14.7268	-58.9853	59.39
14.8922	-59.0138	59.42
15.0854	-58.8745	59.47
15.3051	-58.6333	59.48
15.5585	-58.3855	59.46
15.7872	-58.1502	59.44
16.0791	-57.7914	59.46
16.3033	-57.5601	59.41
16.4337	-57.2235	59.33
16.4917	-56.8557	59.2
16.5893	-56.3912	59.22
16.6593	-55.7675	59.31
16.7076	-54.8672	59.4
16.7081	-54.0143	59.45
16.6614	-53.2265	59.47
16.6609	-52.4889	59.45
16.6483	-51.9085	59.53
16.667	-51.6662	59.56
16.5532	-51.5047	59.45
16.5562	-51.4356	59.43
16.599	-51.5232	59.49
16.8051	-51.7055	59.52
16.9655	-51.9151	59.46
17.0778	-52.1516	59.43
17.236	-52.4031	59.38
17.4028	-52.7554	59.35
17.5334	-53.0288	59.33
17.7792	-53.3966	59.3
18.0663	-53.8252	59.36
18.4023	-54.3176	59.43
18.6473	-54.7121	59.51
18.749	-55.1545	59.61
18.7997	-55.69	59.67
18.7305	-56.1871	59.73
18.5716	-56.5964	59.74
18.3656	-57.0063	59.7
18.2335	-57.2764	59.58
18.0891	-57.4392	59.43
18.0007	-57.5642	59.24
17.948	-57.458	59.14
17.9587	-57.1555	59.08
18.0014	-56.9796	59.04
18.1088	-56.8109	59.02
18.2497	-56.5268	59.12
18.3464	-56.2584	59.36
18.5992	-56.1595	59.48
18.8214	-56.1078	59.5
19.0615	-56.1027	59.47
19.3679	-56.0878	59.43
19.7106	-56.0366	59.4
20.0739	-56.0701	59.37
20.4434	-56.0895	59.37
20.749	-56.1604	59.39
21.0756	-56.2492	59.37
21.3969	-56.4147	59.37
21.7094	-56.5875	59.39
21.8883	-56.7625	59.38
21.888	-56.9501	59.37
21.887	-57.2497	59.38
21.7056	-57.4851	59.43
21.5278	-57.8511	59.51
21.296	-58.3935	59.65
21.0941	-58.9136	59.73
20.7823	-59.4499	59.69
20.3648	-59.7861	59.44
20.0103	-60.0982	59.31
19.7815	-60.4108	59.29
19.7256	-60.7815	59.33
19.6842	-61.0983	59.32
19.6799	-61.3071	59.31
19.7863	-61.5115	59.26
19.9792	-61.7623	59.22
20.1648	-62.0877	59.22
20.3581	-62.4992	59.2
20.6363	-62.9111	59.32
20.8511	-63.5668	59.41
20.863	-64.2125	59.2
20.6796	-64.8705	58.99
20.5954	-65.4678	59.08
20.5576	-66.1075	59.14
20.6188	-66.6246	59.26
20.531	-66.9572	59.51
20.6208	-67.0251	59.67
20.8382	-67.0274	59.75
20.7939	-66.5072	59.79
20.6889	-66.3008	59.51
20.6046	-65.9675	59.33
20.4547	-65.6432	59.31
20.2044	-65.2991	59.28
19.8256	-64.9858	59.23
19.3779	-64.5792	59.19
19.0432	-63.982	59.17
18.7496	-63.3736	59.16
18.4415	-62.7168	59.17
18.0773	-62.1912	59.14
17.6398	-61.6819	59.12
17.1982	-61.2311	59.11
16.8252	-60.8106	59.14
16.534	-60.711	59.12
16.3636	-60.5866	59.13
16.3049	-60.4753	59.22
16.1919	-60.5762	59.35
16.1996	-60.4831	59.42
16.1764	-60.3772	59.51
16.3536	-60.1527	59.72
16.491	-59.9796	59.83
16.5792	-59.6715	59.84
16.8192	-59.3082	59.56
16.7489	-58.4491	59.43
16.6085	-57.4144	59.43
16.4872	-56.3419	59.47
16.4434	-55.4616	59.6
16.3615	-54.7778	59.66
16.1756	-54.124	59.61
16.0645	-53.2574	59.53
15.9966	-52.0614	59.4
15.8794	-51.0184	59.26
15.7042	-49.9153	59.11
15.5534	-49.0336	58.96
15.2192	-48.375	58.83
15.0055	-47.7714	58.86
14.8619	-47.3375	59.05
14.8444	-47.4672	59.46
14.8821	-47.5451	59.71
14.647	-47.7351	59.78
14.4934	-47.8522	59.9
14.2894	-48.2228	59.97
14.2481	-48.664	59.97
14.1103	-49.1847	59.84
13.8796	-49.6421	59.57
13.7794	-49.9734	59.39
13.7498	-50.5172	59.33
13.7194	-51.0679	59.38
13.5933	-51.6926	59.44
13.553	-52.1755	59.48
13.578	-52.5204	59.47
13.5643	-52.7572	59.46
13.5939	-52.9586	59.41
13.5276	-52.9956	59.33
13.5994	-52.9895	59.29
13.6432	-53.0419	59.25
13.6479	-52.957	59.25
13.6962	-52.7157	59.36
13.8624	-52.3399	59.63
13.9609	-52.0698	59.71
14.0247	-51.6557	59.8
14.0552	-51.3608	59.79
14.042	-50.9571	59.58
14.0418	-50.496	59.38
14.0016	-50.1853	59.33
14.0943	-49.9485	59.35
14.0843	-49.8824	59.42
14.1461	-49.9435	59.46
14.1677	-50.1424	59.5
14.2207	-50.4284	59.48
14.2316	-50.8042	59.45
14.1729	-51.1741	59.48
14.1804	-51.6259	59.51
14.1848	-52.1405	59.48
14.1102	-52.6249	59.5
14.0311	-53.2955	59.54
13.9544	-53.8959	59.54
13.9723	-54.431	59.47
13.9348	-55.0834	59.37
14.0021	-55.7182	59.32
14.1032	-56.4719	59.3
14.0808	-57.1963	59.36
14.0664	-57.9362	59.44
14.0432	-58.5839	59.42
14.0001	-59.0366	59.31
14.0179	-59.4339	59.22
14.1279	-60.033	59.23
14.2716	-60.4548	59.4
14.403	-61.0324	59.52
14.5957	-61.4134	59.59
14.6946	-61.7569	59.63
14.7248	-61.9265	59.68
14.8406	-62.006	59.59
14.7686	-62.0215	59.28
14.7518	-62.0057	59.16
14.7632	-61.9872	59.11
14.8132	-61.9746	59.07
14.9227	-61.9795	59.07
15.1332	-61.8059	59.14
15.3562	-61.4862	59.32
15.6257	-61.1155	59.47
15.8292	-60.6775	59.48
16.061	-60.2136	59.42
16.1982	-59.8611	59.34
16.2747	-59.5023	59.37
16.2853	-59.2638	59.47
16.2194	-58.9291	59.55
16.1412	-58.4439	59.57
16.0275	-57.9061	59.54
15.9005	-57.2672	59.49
15.6745	-56.7113	59.46
15.4933	-56.2958	59.41
15.3463	-55.9805	59.35
15.1854	-55.7213	59.3
14.9731	-55.6525	59.19
14.7001	-55.4182	59.09
14.4037	-55.2489	59.07
14.1702	-55.0814	59.15
14.0671	-54.9036	59.21
14.0273	-54.8151	59.2
14.0182	-54.6548	59.18
14.1283	-54.4728	59.23
14.2351	-54.2507	59.24
14.3477	-53.8867	59.32
14.4584	-53.4999	59.43
14.5623	-53.148	59.55
14.6104	-52.6595	59.67
14.6962	-52.3325	59.74
14.7445	-51.7028	59.77
14.7731	-50.8266	59.73
14.666	-49.9561	59.66
14.5123	-49.1945	59.62
14.4263	-48.6079	59.64
14.2216	-47.955	59.76
13.9725	-47.3032	59.83
13.7677	-46.427	59.79
13.6096	-45.2781	59.69
13.3972	-44.1447	59.61
13.2791	-43.1566	59.5
13.1415	-42.2498	59.39
12.9343	-41.5872	59.34
12.6313	-40.8895	59.34
12.2453	-40.2562	59.34
11.8405	-39.6206	59.34
11.5797	-39.0772	59.39
11.529	-38.5168	59.44
11.5008	-38.1745	59.51
11.5151	-37.8006	59.58
11.6462	-37.5825	59.61
11.8666	-37.4888	59.58
12.0953	-37.5016	59.52
12.2612	-37.5599	59.51
12.4002	-37.6739	59.51
12.5707	-37.8875	59.51
12.7449	-38.1633	59.52
12.9275	-38.5827	59.52
13.0989	-39.0456	59.58
13.196	-39.5355	59.6
13.3031	-39.9943	59.66
13.4351	-40.3291	59.69
13.4877	-40.6704	59.67
13.4588	-40.8636	59.58
13.5221	-41.0425	59.47
13.5288	-40.9562	59.44
13.584	-40.7896	59.4
13.6077	-40.4923	59.37
13.7207	-40.2038	59.35
13.8105	-40.0284	59.43
13.9497	-39.9042	59.52
14.0962	-39.722	59.59
14.2422	-39.5806	59.62
14.4276	-39.5402	59.55
14.6052	-39.5307	59.5
14.7665	-39.6434	59.48
14.8556	-39.65	59.49
14.9687	-39.6647	59.51
15.0146	-39.6151	59.51
15.0037	-39.596	59.49
15.0242	-39.6504	59.48
15.0021	-39.677	59.47
14.9632	-39.699	59.42
14.921	-39.6986	59.42
14.8827	-39.6849	59.49
14.7911	-39.7916	59.57
14.6281	-39.859	59.63
14.5381	-39.9415	59.69
14.3529	-39.9841	59.68
14.1666	-39.9375	59.54
14.0504	-39.8474	59.43
13.9716	-39.7489	59.39
13.9151	-39.6912	59.39
13.8885	-39.6307	59.43
13.7995	-39.5794	59.5
13.7675	-39.5345	59.55
13.6981	-39.4869	59.56
13.7166	-39.4616	59.55
13.7134	-39.3623	59.56
13.7222	-39.3147	59.56
13.7699	-39.1795	59.55
13.8113	-39.0611	59.53
13.84	-38.9462	59.5
13.8835	-38.8558	59.46
13.9152	-38.8202	59.45
14.0157	-38.7098	59.47
14.0384	-38.7147	59.5
14.1125	-38.6997	59.52
14.1515	-38.6623	59.55
14.1944	-38.59	59.58
14.1886	-38.5741	59.57
14.1905	-38.5857	59.53
14.2434	-38.6102	59.48
14.2857	-38.6668	59.47
14.3274	-38.715	59.47
14.3382	-38.6919	59.49
14.375	-38.6677	59.53
14.3796	-38.7177	59.53
14.4631	-38.81	59.52
14.4733	-38.8046	59.54
14.5421	-38.7972	59.54
14.6681	-38.7558	59.54
14.7001	-38.6562	59.51
14.7779	-38.5861	59.5
14.8667	-38.5204	59.52
14.9578	-38.5494	59.55
14.9724	-38.5176	59.56
14.9989	-38.4622	59.52
15.0601	-38.3716	59.48
15.0796	-38.338	59.44
15.1073	-38.2661	59.44
15.1249	-38.2512	59.47
15.1649	-38.2389	59.53
15.1992	-38.2693	59.56
15.2108	-38.3724	59.57
15.1867	-38.4367	59.53
15.2203	-38.4507	59.51
15.2559	-38.4692	59.49
15.2773	-38.5795	59.49
15.2856	-38.6999	59.49
15.2971	-38.832	59.49
15.3148	-38.8882	59.5
15.3297	-39.018	59.49
15.3573	-39.0213	59.5
15.3882	-39.0373	59.51
15.4092	-39.0589	59.49
15.4513	-39.1183	59.48
15.4931	-39.1212	59.48
15.5301	-39.0903	59.5
15.5623	-39.0707	59.54
15.598	-39.0454	59.53
15.5882	-39.0082	59.53
15.6549	-38.9653	59.49
15.6727	-38.9313	59.5
15.6597	-38.8511	59.5
15.6986	-38.8236	59.5
15.7184	-38.7778	59.48
15.7071	-38.7046	59.51
15.7082	-38.6542	59.51
15.7072	-38.5705	59.52
15.727	-38.4809	59.53
15.7262	-38.4698	59.51
15.7735	-38.4273	59.51
15.8193	-38.4542	59.53
15.8463	-38.4164	59.55
15.9261	-38.4396	59.52
15.9671	-38.4138	59.45
15.9976	-38.3848	59.4
16.006	-38.3561	59.41
16.0779	-38.4683	59.43
16.1024	-38.5339	59.49
16.1456	-38.6491	59.55
16.2054	-38.6604	59.6
16.2097	-38.7418	59.58
16.2613	-38.766	59.53
16.3426	-38.8131	59.45
16.3874	-38.9044	59.43
16.4274	-39.0358	59.44
16.4794	-39.207	59.48
16.5175	-39.3471	59.51
16.6098	-39.4542	59.53
16.6692	-39.4971	59.53
16.7157	-39.6415	59.47
16.7582	-39.777	59.43
16.8414	-39.9811	59.39
16.8724	-40.2167	59.43
16.9009	-40.4199	59.48
16.9535	-40.66	59.52
16.9761	-40.7614	59.55
17.0299	-40.9409	59.53
17.0042	-41.0648	59.5
17.0469	-41.2013	59.46
17.0648	-41.2263	59.45
17.0534	-41.3464	59.45
17.0623	-41.4321	59.46
17.0764	-41.5653	59.48
17.0722	-41.7527	59.46
17.0245	-41.9003	59.47
16.9815	-42.0678	59.48
16.8551	-42.2168	59.46
16.7963	-42.3984	59.42
16.7604	-42.4835	59.43
16.7165	-42.6688	59.45
16.6358	-42.751	59.47
16.5716	-42.8508	59.49
16.5113	-42.89	59.45
16.4315	-42.899	59.41
16.3334	-43.023	59.31
16.2469	-43.1354	59.33
16.1733	-43.2228	59.38
16.1012	-43.3301	59.48
16.0478	-43.3847	59.55
15.9793	-43.4491	59.55
15.9296	-43.5064	59.51
15.8523	-43.5159	59.45
15.7794	-43.5455	59.39
15.7053	-43.6102	59.37
15.6469	-43.6647	59.4
15.5975	-43.7018	59.43
15.5218	-43.7887	59.44
15.5021	-43.7884	59.47
15.4398	-43.7604	59.47
15.4427	-43.7303	59.47
15.3948	-43.7302	59.43
15.3485	-43.6472	59.41
15.3335	-43.6521	59.4
15.3345	-43.6319	59.43
15.3195	-43.5917	59.44
15.313	-43.5515	59.45
15.262	-43.5085	59.45
15.3004	-43.4988	59.45
15.2972	-43.381	59.43
15.3128	-43.3285	59.43
15.3405	-43.2862	59.44
15.329	-43.1985	59.48
15.3473	-43.176	59.46
15.3702	-43.1737	59.45
15.3097	-43.1806	59.42
15.3223	-43.2334	59.42
15.297	-43.2633	59.46
15.3359	-43.3112	59.5
15.3541	-43.3489	59.53
15.31	-43.4337	59.49
15.2545	-43.4734	59.45
15.249	-43.5913	59.39
15.2723	-43.7071	59.35
15.2308	-43.8821	59.38
15.3048	-44.1029	59.42
15.2941	-44.413	59.45
15.3542	-44.7509	59.49
15.415	-45.1595	59.49
15.3961	-45.6632	59.47
15.4507	-46.2423	59.41
15.4997	-46.8822	59.37
15.5614	-47.5898	59.34
15.6318	-48.199	59.38
15.7872	-48.5942	59.44
15.9234	-48.8667	59.48
16.0611	-49.0488	59.48
16.1158	-49.1317	59.48
16.1412	-49.1635	59.46
16.1446	-49.068	59.39
16.033	-48.7933	59.28
15.9175	-48.6258	59.18
15.7004	-48.3746	59.24
15.4471	-48.3406	59.38
15.4245	-48.407	59.48
15.4089	-48.4979	59.56
15.4679	-48.4494	59.61
15.426	-48.2317	59.7
15.4179	-48.0324	59.57
15.3825	-47.884	59.47
15.3859	-47.8098	59.43
15.4662	-47.765	59.33
15.5856	-47.7938	59.3
15.6719	-47.918	59.32
15.8548	-48.0617	59.4
15.9629	-48.2799	59.41
16.0757	-48.4982	59.45
16.2725	-48.7454	59.5
16.4978	-48.9815	59.51
16.783	-49.1966	59.46
17.0128	-49.3677	59.4
17.0987	-49.4776	59.41
17.0805	-49.4275	59.45
17.1507	-49.1972	59.49
17.234	-48.95	59.49
17.325	-48.7503	59.43
17.4214	-48.5644	59.39
17.5527	-48.4791	59.34
17.6374	-48.4197	59.34
17.7836	-48.4167	59.36
17.9457	-48.4374	59.37
18.1915	-48.4574	59.39
18.4228	-48.5556	59.41
18.6081	-48.6585	59.43
18.7609	-48.7752	59.43
18.8506	-48.8388	59.42
18.9543	-48.9543	59.4
19.0928	-49.0015	59.39
19.2264	-49.1186	59.39
19.337	-49.1887	59.42
19.4167	-49.3005	59.46
19.4503	-49.3308	59.47
19.4374	-49.2206	59.46
19.4225	-48.9935	59.48
19.3731	-48.6969	59.46
19.332	-48.4971	59.39
19.2644	-48.3104	59.34
19.1983	-48.2547	59.31
19.1897	-48.2456	59.3
19.0824	-48.1233	59.34
19.016	-47.933	59.42
18.9707	-47.7813	59.47
18.9313	-47.6456	59.47
18.9958	-47.5347	59.45
19.0202	-47.4648	59.42
19.079	-47.3083	59.4
19.0744	-47.1287	59.43
19.131	-47.0845	59.46
19.0787	-46.9621	59.49
19.0785	-46.8985	59.46
19.0194	-46.8041	59.4
18.971	-46.7788	59.35
18.9215	-46.8127	59.32
18.9174	-46.7904	59.36
18.9051	-46.7476	59.45
18.8773	-46.7089	59.51
18.8108	-46.6164	59.55
18.7	-46.4605	59.49
18.5837	-46.3229	59.47
18.4868	-46.242	59.42
18.4334	-46.166	59.37
18.3144	-46.2126	59.38
18.2494	-46.3414	59.4
18.1556	-46.4662	59.44
18.0847	-46.7301	59.42
18.0189	-46.8819	59.43
17.9736	-47.0587	59.44
17.9241	-47.2463	59.44
17.8586	-47.4533	59.41
17.7679	-47.6474	59.42
17.6862	-47.8578	59.41
17.6018	-48.1286	59.4
17.523	-48.419	59.43
17.3937	-48.7124	59.44
17.296	-49.023	59.43
17.2283	-49.3431	59.41
17.1903	-49.6071	59.4
17.1539	-49.8412	59.41
17.1052	-50.0035	59.44
17.0158	-50.1434	59.45
16.9887	-50.2291	59.45
16.8801	-50.3496	59.42
16.7866	-50.4261	59.42
16.7284	-50.5622	59.39
16.6432	-50.598	59.38
16.5869	-50.6077	59.4
16.5373	-50.6735	59.41
16.5003	-50.6699	59.44
16.4977	-50.6601	59.48
16.478	-50.6394	59.5
16.4326	-50.5263	59.48
16.4275	-50.4197	59.41
16.3923	-50.4295	59.32
16.3662	-50.3968	59.28
16.3396	-50.3781	59.33
16.3825	-50.42	59.4
16.4255	-50.4786	59.46
16.4824	-50.5931	59.47
16.4861	-50.6329	59.47
16.5766	-50.677	59.46
16.5949	-50.7108	59.42
16.7013	-50.7897	59.41
16.7828	-50.8298	59.44
16.8995	-50.9339	59.42
17.0264	-51.072	59.4
17.1384	-51.2461	59.38
17.2632	-51.4429	59.36
17.3627	-51.6051	59.36
17.4694	-51.9025	59.37
17.5703	-52.1434	59.38
17.7102	-52.4281	59.39
17.883	-52.7254	59.42
17.9806	-53.0441	59.43
18.1314	-53.492	59.41
18.333	-53.9256	59.39
18.5366	-54.4506	59.38
18.7423	-55.07	59.34
18.9212	-55.6328	59.37
19.0316	-56.1161	59.41
19.0451	-56.4557	59.45
19.0229	-56.5255	59.43
18.8082	-56.3867	59.24
18.5291	-56.204	59.24
18.4915	-56.2611	59.35
18.5102	-56.3324	59.51
18.6413	-56.4574	59.63
18.8189	-55.9328	59.81
19.0187	-55.1832	59.84
18.9413	-54.087	59.68
18.8776	-53.3704	59.74
18.9042	-52.7665	59.65
18.9455	-52.5198	59.51
19.0463	-52.5704	59.32
19.1642	-52.568	59.18
19.4267	-52.7096	59.03
19.5956	-52.8859	58.88
19.7252	-53.0415	58.81
19.8138	-53.2232	58.93
19.9186	-53.524	59.28
20.0274	-53.8514	59.42
20.2091	-54.1713	59.45
20.3152	-54.4	59.45
20.4586	-54.6476	59.39
20.5923	-54.8477	59.37
20.7353	-55.1786	59.35
20.829	-55.4376	59.34
20.9775	-55.517	59.37
21.1836	-55.1669	59.46
21.3102	-54.6823	59.61
21.4973	-54.1933	59.66
21.6506	-53.7858	59.51
21.7017	-53.4398	59.37
21.873	-53.2356	59.25
22.0414	-52.8668	59.27
22.1567	-52.4884	59.32
22.3258	-52.1049	59.39
22.5183	-51.7908	59.43
22.6802	-51.4955	59.45
22.8068	-51.1624	59.46
22.8837	-50.758	59.47
22.9747	-50.4732	59.43
23.0555	-50.1236	59.43
23.0836	-49.7955	59.43
23.0069	-49.6172	59.45
22.9498	-49.5114	59.48
22.7799	-49.3691	59.53
22.5839	-49.2912	59.57
22.408	-49.3021	59.55
22.2175	-49.3655	59.47
22.0222	-49.4516	59.4
21.8367	-49.5245	59.31
21.6556	-49.5577	59.21
21.4245	-49.5259	59.16
21.1746	-49.4501	59.24
20.9232	-49.5231	59.32
20.7181	-49.5459	59.38
20.5267	-49.6103	59.42
20.3146	-49.5281	59.49
20.1705	-49.5166	59.52
19.9845	-49.2825	59.54
19.7611	-49.042	59.53
19.5901	-48.732	59.48
19.4173	-48.4594	59.4
19.2094	-48.2957	59.39
19.0181	-48.1674	59.41
18.8791	-48.0231	59.44
18.7382	-47.9764	59.45
18.513	-47.9291	59.45
18.3648	-47.8927	59.45
18.2096	-47.8756	59.46
18.025	-47.8693	59.46
17.881	-47.934	59.45
17.739	-48.0008	59.45
17.5815	-48.1317	59.45
17.415	-48.2986	59.45
17.2876	-48.4536	59.44
17.1939	-48.6165	59.46
17.1248	-48.8682	59.44
17.0487	-49.1542	59.43
17.0291	-49.4563	59.41
16.9523	-49.69	59.45
16.9444	-49.9703	59.45
16.9334	-50.1935	59.45
16.9694	-50.3773	59.44
17.0023	-50.519	59.43
17.0784	-50.6608	59.41
17.1852	-50.8317	59.39
17.2966	-51.0981	59.37
17.4129	-51.346	59.38
17.5389	-51.6922	59.39
17.6532	-52.1013	59.39
17.8039	-52.4751	59.42
17.955	-52.8103	59.49
18.1518	-53.1959	59.5
18.3571	-53.4708	59.46
18.57	-53.7749	59.36
18.8023	-54.1263	59.27
19.087	-54.4878	59.25
19.3066	-54.8881	59.29
19.5468	-55.3331	59.32
19.6963	-55.7156	59.36
19.9054	-56.0968	59.35
20.0229	-56.428	59.33
20.149	-56.6889	59.21
20.183	-56.8955	59.08
20.1802	-56.9714	59.1
20.2585	-57.1843	59.19
20.3175	-57.4247	59.31
20.4005	-57.6007	59.43
20.5403	-57.8812	59.53
20.6742	-58.0482	59.62
20.7636	-58.2168	59.68
20.8726	-58.3257	59.72
20.9589	-58.3776	59.65
21.1221	-58.3115	59.44
21.2159	-57.838	59.35
21.2276	-57.2345	59.34
21.264	-56.5927	59.36
21.2487	-56.0829	59.35
21.2134	-55.636	59.33
21.1792	-55.3946	59.3
21.1046	-55.1496	59.31
21.045	-54.7373	59.39
20.9592	-54.2554	59.47
20.8789	-53.8685	59.51
20.722	-53.4844	59.56
20.5471	-53.2239	59.6
20.3786	-52.891	59.66
20.243	-52.6634	59.63
20.063	-52.3829	59.57
19.8595	-52.1936	59.44
19.6761	-52.0644	59.32
19.4981	-51.9136	59.2
19.3096	-51.7569	59.14
19.115	-51.6075	59.1
18.8977	-51.5054	59.11
18.6992	-51.4208	59.24
18.4747	-51.4343	59.44
18.2386	-51.4251	59.5
18.0037	-51.2644	59.51
17.7832	-51.1388	59.5
17.5765	-50.9071	59.49
17.3698	-50.6754	59.49
17.1914	-50.4535	59.45
17.0572	-50.2551	59.44
16.9598	-50.1182	59.43
16.8114	-50.005	59.45
16.7588	-49.9087	59.45
16.6827	-49.7766	59.51
16.6898	-49.6884	59.47
16.6837	-49.6151	59.47
16.7013	-49.6186	59.44
16.7566	-49.6243	59.44
16.8079	-49.6484	59.45
16.8998	-49.6648	59.47
16.9951	-49.7291	59.46
17.0979	-49.734	59.47
17.1586	-49.7386	59.48
17.2407	-49.7975	59.47
17.3086	-49.8379	59.43
17.3966	-49.9384	59.43
17.4349	-50.0149	59.45
17.4996	-50.0787	59.49
17.5554	-50.1121	59.48
17.6588	-50.1679	59.46
17.8138	-50.2645	59.44
17.9515	-50.3934	59.42
18.0716	-50.5353	59.41
18.2371	-50.6897	59.41
18.4427	-50.8728	59.4
18.7165	-51.0434	59.42
18.9139	-51.2648	59.43
19.1835	-51.4771	59.43
19.4602	-51.676	59.48
19.8301	-51.9457	59.52
20.2155	-52.1504	59.53
20.66	-52.3252	59.49
21.0583	-52.4276	59.41
21.4205	-52.3491	59.32
21.6605	-52.335	59.28
21.8753	-52.2587	59.28
22.0938	-52.2541	59.34
22.2196	-52.2465	59.4
22.3502	-52.1784	59.44
22.4981	-52.1272	59.44
22.6182	-52.0248	59.44
22.62	-51.7377	59.44
22.5155	-51.2878	59.44
22.4759	-50.7454	59.43
22.3868	-50.0261	59.44
22.2304	-49.2467	59.46
22.0766	-48.5628	59.45
21.9457	-47.9542	59.43
21.7587	-47.489	59.39
21.6236	-47.2498	59.39
21.4051	-47.0803	59.39
21.253	-47.16	59.38
21.0782	-47.292	59.41
20.946	-47.481	59.41
20.7598	-47.7005	59.47
20.5915	-47.8775	59.5
20.4171	-48.0839	59.53
20.3338	-48.2253	59.51
20.1502	-48.4724	59.47
19.9897	-48.5493	59.43
19.8797	-48.8345	59.4
19.7441	-48.9835	59.4
19.5783	-49.2047	59.43
19.4037	-49.4806	59.42
19.2807	-49.7509	59.43
19.1681	-50.0228	59.46
19.0404	-50.2039	59.47
18.8705	-50.2755	59.48
18.7397	-50.3269	59.49
18.6356	-50.333	59.47
18.5047	-50.2753	59.48
18.4117	-50.2554	59.5
18.3114	-50.1814	59.48
18.1894	-50.0675	59.44
18.0588	-49.7502	59.42
17.9577	-49.4404	59.4
17.852	-49.1413	59.42
17.7853	-48.9545	59.43
17.6878	-48.7721	59.47
17.655	-48.7783	59.48
17.588	-48.7716	59.5
17.5664	-48.8338	59.47
17.5172	-48.9014	59.47
17.4875	-49.0363	59.44
17.4983	-49.2087	59.42
17.4515	-49.3959	59.43
17.4341	-49.6129	59.46
17.4884	-49.9098	59.45
17.4672	-50.2147	59.45
17.4932	-50.4544	59.44
17.521	-50.8587	59.4
17.5615	-51.2475	59.38
17.5864	-51.7797	59.36
17.7105	-52.2781	59.39
17.8397	-52.8589	59.4
17.9515	-53.3316	59.43
18.0629	-53.7013	59.46
18.2235	-53.9951	59.43
18.3516	-54.2995	59.4
18.4904	-54.5455	59.38
18.6485	-54.7556	59.38
18.7985	-54.9283	59.39
18.9245	-55.089	59.4
19.0514	-55.2528	59.4
19.1278	-55.3412	59.4
19.2201	-55.2265	59.43
19.2638	-55.0002	59.45
19.2675	-54.6374	59.42
19.3072	-54.1031	59.38
19.304	-53.5358	59.38
19.2932	-52.9902	59.42
19.2982	-52.6575	59.47
19.291	-52.3753	59.51
19.2371	-52.2555	59.46
19.1353	-52.2322	59.36
19.0349	-52.2252	59.26
18.9368	-52.2826	59.23
18.7334	-52.4359	59.28
18.59	-52.5628	59.43
18.4917	-52.4929	59.55
18.4038	-52.4065	59.59
18.3423	-52.34	59.53
18.2579	-52.3369	59.46
18.1514	-52.3352	59.38
18.044	-52.3646	59.35
17.9625	-52.3909	59.35
17.8279	-52.4463	59.39
17.7641	-52.5639	59.42
17.7195	-52.593	59.46
17.66	-52.5544	59.45
17.6387	-52.3842	59.45
17.5843	-52.1814	59.44
17.5773	-51.9129	59.46
17.5531	-51.5869	59.48
17.5332	-51.2579	59.49
17.5427	-50.9368	59.49
17.5581	-50.6206	59.48
17.5816	-50.285	59.44
17.6325	-49.9168	59.42
17.7086	-49.6877	59.39
17.7466	-49.3597	59.41
17.8197	-49.0963	59.45
17.9101	-48.7973	59.49
17.97	-48.5182	59.51
18.0476	-48.3229	59.49
18.1128	-48.1572	59.44
18.1217	-48.1178	59.37
18.1082	-48.0734	59.36
18.1097	-47.9858	59.42
18.1278	-47.7959	59.48
18.0635	-47.7011	59.54
17.9758	-47.6961	59.56
17.8817	-47.7244	59.54
17.7575	-47.848	59.48
17.6321	-47.9652	59.41
17.5487	-48.098	59.34
17.3919	-48.2883	59.33
17.2769	-48.4665	59.38
17.1722	-48.7011	59.46
17.0633	-48.9502	59.52
16.9198	-49.1959	59.55
16.8707	-49.4448	59.54
16.7705	-49.7652	59.48
16.7136	-50.018	59.43
16.6794	-50.2979	59.39
16.6877	-50.6408	59.4
16.6384	-51.0364	59.4
16.631	-51.4152	59.42
16.6578	-51.7814	59.42
16.7412	-52.0842	59.43
16.7803	-52.3402	59.42
16.8769	-52.5734	59.43
16.9167	-52.7223	59.43
16.9833	-52.9247	59.42
17.0262	-53.0903	59.4
17.0597	-53.2657	59.42
17.0964	-53.4128	59.43
17.1474	-53.5709	59.44
17.1264	-53.7158	59.43
17.1099	-53.8034	59.43
17.1148	-53.9215	59.4
17.1278	-54.0318	59.4
17.1168	-54.0625	59.44
17.0897	-54.1239	59.42
17.1019	-54.1187	59.42
17.0631	-54.1681	59.39
17.0218	-54.2084	59.39
17.0581	-54.2578	59.38
17.0428	-54.3458	59.41
17.0952	-54.4092	59.46
17.1051	-54.4426	59.47
17.1487	-54.4767	59.43
17.2143	-54.3467	59.37
17.263	-54.2662	59.33
17.3312	-54.2397	59.31
17.4133	-54.1612	59.32
17.5031	-54.0948	59.39
17.5558	-54.1164	59.42
17.6735	-54.0196	59.45
17.7818	-53.8873	59.47
17.9041	-53.6934	59.45
17.999	-53.4798	59.4
18.11	-53.3534	59.37
18.2165	-53.2396	59.36
18.3057	-53.071	59.39
18.3938	-52.877	59.41
18.4634	-52.736	59.4
18.5328	-52.5753	59.41
18.5806	-52.3641	59.41
18.6205	-52.1472	59.39
18.642	-51.8503	59.4
18.6461	-51.5556	59.41
18.6445	-51.2386	59.44
18.6802	-51.0438	59.42
18.6593	-50.8218	59.43
18.67	-50.59	59.42
18.6753	-50.3746	59.44
18.653	-50.1488	59.44
18.6038	-49.8847	59.44
18.5789	-49.5805	59.45
18.572	-49.2618	59.48
18.5128	-48.9599	59.49
18.4956	-48.6196	59.49
18.4719	-48.2961	59.49
18.3883	-48.0536	59.45
18.3412	-47.8198	59.42
18.3433	-47.5389	59.42
18.2743	-47.2383	59.45
18.2506	-47.074	59.47
18.1891	-46.893	59.52
18.1144	-46.716	59.54
18.0682	-46.6154	59.5
18.0481	-46.549	59.42
17.9426	-46.5109	59.37
17.8305	-46.5831	59.36
17.7383	-46.6644	59.38
17.6374	-46.8075	59.45
17.5292	-47.0387	59.5
17.4301	-47.304	59.53
17.3601	-47.5298	59.51
17.2611	-47.7491	59.48
17.1997	-48.0437	59.42
17.0744	-48.3259	59.39
16.9944	-48.7635	59.39
16.8788	-49.3018	59.39
16.764	-49.9816	59.4
16.6741	-50.8048	59.39
16.4998	-51.72	59.36
16.3846	-52.7218	59.35
16.3084	-53.5821	59.38
16.2752	-54.4726	59.39
16.2807	-55.2637	59.4
16.2949	-55.9742	59.42
16.3662	-56.6033	59.4
16.5002	-57.2337	59.37
16.6676	-57.6978	59.39
16.8754	-57.9905	59.42
17.083	-58.1453	59.42
17.273	-58.3474	59.35
17.4677	-58.3527	59.24
17.7278	-58.3133	59.06
17.9448	-58.0469	58.98
18.1672	-57.6542	59.06
18.3281	-57.2077	59.27
18.4969	-56.7355	59.53
18.6748	-56.2651	59.75
18.7599	-55.7413	59.92
18.8724	-55.3148	60
19.0271	-54.9401	59.71
19.0764	-54.413	59.47
19.1473	-53.8503	59.43
19.1495	-53.4072	59.46
19.1173	-53.1172	59.51
19.1214	-52.8159	59.53
19.1021	-52.6128	59.49
19.0383	-52.5079	59.38
19.0785	-52.5011	59.23
19.0458	-52.3816	59.13
19.0134	-52.2445	59.08
18.9804	-52.1748	59.09
18.9014	-52.2222	59.31
18.8345	-52.3492	59.48
18.7744	-52.4776	59.6
18.6687	-52.5658	59.59
18.6181	-52.63	59.51
18.5807	-52.5452	59.44
18.5079	-52.3616	59.38
18.464	-52.1301	59.38
18.446	-52.0099	59.4
18.4384	-51.8762	59.42
18.4451	-51.6941	59.45
18.4245	-51.5104	59.47
18.3928	-51.3236	59.46
18.3927	-51.097	59.43
18.4227	-50.8756	59.4
18.4617	-50.5918	59.41
18.5292	-50.2648	59.44
18.5315	-49.8881	59.5
18.686	-49.5765	59.5
18.6817	-49.3464	59.5
18.7206	-49.0883	59.48
18.7556	-48.8313	59.47
18.7596	-48.5623	59.45
18.8212	-48.3546	59.46
18.8988	-48.2245	59.46
18.927	-48.0887	59.5
18.9283	-47.8851	59.55
18.9117	-47.7951	59.55
18.823	-47.7383	59.56
18.7536	-47.7263	59.58
18.7096	-47.7578	59.52
18.6332	-47.8164	59.36
18.5264	-47.9351	59.28
18.4825	-47.9906	59.27
18.4768	-47.802	59.34
18.4437	-47.6923	59.43
18.4527	-47.7161	59.48
18.4108	-47.7754	59.52
18.3682	-47.8465	59.54
18.3431	-47.9379	59.48
18.3947	-48.0668	59.44
18.4047	-48.2285	59.42
18.4879	-48.4028	59.42
18.4834	-48.6443	59.43
18.5582	-48.9074	59.47
18.5802	-49.228	59.5
18.6076	-49.5763	59.49
18.6693	-50.0272	59.45
18.7383	-50.4876	59.44
18.8169	-51.0981	59.41
18.9049	-51.6853	59.39
18.9522	-52.3557	59.37
18.9729	-53.019	59.38
19.0238	-53.6955	59.4
19.0985	-54.3907	59.4
19.171	-54.887	59.43
19.2502	-55.2995	59.44
19.3139	-55.6027	59.44
19.4374	-55.837	59.43
19.471	-56.0451	59.41
19.4979	-56.1438	59.4
19.5441	-56.3674	59.37
19.5378	-56.4788	59.36
19.5266	-56.5548	59.36
19.4909	-56.6058	59.37
19.5127	-56.4926	59.41
19.5233	-56.1737	59.43
19.4842	-55.6073	59.48
19.4603	-55.1134	59.49
19.4759	-54.6806	59.48
19.434	-54.2928	59.45
19.3894	-53.8599	59.39
19.38	-53.3848	59.33
19.362	-52.8751	59.32
19.2765	-52.3508	59.33
19.3055	-51.983	59.34
19.2556	-51.6658	59.39
19.1716	-51.3596	59.47
19.1367	-50.9397	59.52
19.0888	-50.6264	59.52
19.0131	-50.215	59.5
18.9233	-49.9221	59.45
18.861	-49.7484	59.4
18.8081	-49.6134	59.39
18.7425	-49.5846	59.4
18.687	-49.5536	59.43
18.6716	-49.5426	59.44
18.6327	-49.5481	59.45
18.5846	-49.5574	59.43
18.6421	-49.5198	59.44
18.6388	-49.4737	59.45
18.6316	-49.424	59.44
18.6921	-49.2897	59.46
18.7261	-49.185	59.46
18.8273	-48.9932	59.46
18.8858	-48.8972	59.45
18.9396	-48.8659	59.41
19.026	-48.8535	59.42
19.1014	-48.8715	59.42
19.2239	-48.8278	59.47
19.2786	-48.7659	59.49
19.3981	-48.6872	59.49
19.4668	-48.6142	59.47
19.5361	-48.5839	59.45
19.6005	-48.6083	59.44
19.707	-48.6693	59.41
19.8155	-48.7227	59.44
19.9333	-48.8622	59.4
20.0518	-48.9713	59.45
20.1374	-49.1689	59.46
20.2313	-49.3327	59.51
20.3129	-49.5051	59.5
20.3346	-49.6255	59.45
20.371	-49.8109	59.36
20.4002	-50.0696	59.31
20.4439	-50.2905	59.36
20.4887	-50.6461	59.37
20.5514	-51.0153	59.45
20.5855	-51.4452	59.47
20.6302	-51.8517	59.47
20.6091	-52.2586	59.43
20.6346	-52.651	59.42
20.6913	-53.0459	59.38
20.6255	-53.3951	59.41
20.6704	-53.6379	59.43
20.7472	-53.8203	59.46
20.7978	-53.9028	59.45
20.8608	-54.0467	59.4
20.8207	-54.1814	59.36
20.8143	-54.3689	59.31
20.7544	-54.4589	59.34
20.7174	-54.6099	59.36
20.6756	-54.7704	59.39
20.583	-54.6631	59.43
20.4106	-54.5624	59.46
20.219	-54.2924	59.46
20.0516	-54.0408	59.41
19.8375	-53.8038	59.38
19.6024	-53.6317	59.35
19.3473	-53.2931	59.35
19.1179	-52.9789	59.39
18.8995	-52.8028	59.4
18.6719	-52.6889	59.41
18.42	-52.5507	59.43
18.1398	-52.5896	59.42
17.8956	-52.5253	59.42
17.645	-52.4128	59.44
17.4516	-52.2843	59.45
17.2418	-52.1927	59.43
17.1008	-51.9831	59.43
16.9075	-51.7843	59.43
16.7442	-51.5498	59.47
16.5793	-51.3013	59.48
16.4545	-51.1136	59.47
16.2977	-50.9421	59.41
16.1613	-50.7052	59.35
16.0059	-50.5007	59.33
15.8681	-50.357	59.37
15.7657	-50.1918	59.4
15.6511	-50.1034	59.47
15.5859	-50.0727	59.49
15.5058	-50.0196	59.49
15.4404	-49.9366	59.46
15.3898	-49.8815	59.41
15.3387	-49.8683	59.42
15.3137	-49.9276	59.4
15.2721	-49.8897	59.44
15.2266	-49.8772	59.44
15.204	-49.9231	59.43
15.2198	-49.9915	59.4
15.2487	-50.1084	59.39
15.2917	-50.2843	59.39
15.4022	-50.4438	59.41
15.4582	-50.7001	59.41
15.533	-50.8683	59.43
15.6401	-51.0605	59.44
15.7045	-51.3488	59.43
15.8937	-51.5851	59.43
16.0893	-51.8845	59.4
16.2843	-52.154	59.39
16.4791	-52.5113	59.39
16.758	-52.949	59.38
16.9517	-53.3106	59.39
17.272	-53.7483	59.39
17.485	-54.1539	59.41
17.7672	-54.5886	59.4
17.9998	-54.9685	59.4
18.2376	-55.3194	59.38
18.507	-55.6441	59.37
18.7483	-55.9642	59.37
18.9666	-56.2457	59.37
19.2096	-56.4934	59.4
19.3668	-56.7144	59.44
19.5368	-56.9791	59.44
19.5948	-57.2734	59.38
19.6675	-57.5176	59.31
19.5325	-57.8512	59.22
19.4466	-58.19	59.19
19.3646	-58.4537	59.25
19.2297	-58.6788	59.37
19.157	-58.7242	59.46
19.1001	-58.7528	59.49
19.0437	-58.6246	59.48
18.9366	-58.5625	59.41
18.8538	-58.4664	59.35
18.7365	-58.3276	59.32
18.5715	-58.3187	59.32
18.4283	-58.3004	59.32
18.2744	-58.3509	59.35
18.107	-58.4242	59.33
17.8928	-58.4326	59.34
17.7742	-58.4554	59.36
17.6331	-58.4827	59.36
17.4896	-58.3345	59.39
17.3091	-58.2764	59.39
17.1166	-58.1876	59.39
16.9093	-58.0456	59.39
16.7359	-57.8739	59.39
16.5604	-57.6865	59.38
16.3816	-57.4424	59.37
16.2138	-57.1634	59.38
16.0041	-56.8633	59.4
15.89	-56.5274	59.39
15.6892	-56.093	59.41
15.503	-55.6281	59.42
15.3332	-55.2586	59.42
15.2126	-54.884	59.41
15.106	-54.6124	59.41
14.9562	-54.2427	59.4
14.8297	-53.8362	59.41
14.6718	-53.4459	59.42
14.5195	-53.1136	59.47
14.3948	-52.8637	59.48
14.3285	-52.6792	59.45
14.1593	-52.3829	59.41
14.0102	-52.0534	59.36
inclinaison X	inclinaison Y
0.0997	0.3656
0.0332	0.3656
0.1994	0.7311
0.3988	1.0967
0.565	1.2629
0.4985	1.2629
0.3323	0.8641
0.1329	0.565
0.1662	0.6647
0.3988	0.9638
0.4653	1.1632
0.4985	1.4956
0.3656	1.0635
0.2326	0.6314
0.1994	0.565
0.1994	0.8641
0.4985	1.13
0.565	1.4624
-0.0332	1.3959
-0.3656	0.997
0.0665	0.6314
0.3988	0.7976
0.3323	1.1964
0	1.3627
-0.1329	1.0635
0.0665	0.8641
0.3323	0.5317
0.3323	0.7644
0.0665	1.0967
-0.0332	1.2297
0.0665	1.0967
0.2659	0.8641
0.2991	0.7644
0.3656	0.8641
0.2659	1.0303
0.2659	1.0967
0.2659	1.0303
0.1662	0.9305
0.1994	1.2629
0.3988	1.3294
0.3656	1.0303
0.1662	0.9305
0.1662	0.7976
0.2326	0.8641
0.2991	1.2297
0.3988	1.1964
0.3323	1.0635
0.1662	0.8973
0.1662	0.7644
0.1994	0.997
0.3323	1.0967
0.3656	0.997
0.1994	1.0303
0.1994	1.0303
0.1662	1.1632
0.1994	1.1964
0.2991	1.0967
0.2326	1.0967
0.0665	1.0303
0.0997	0.9638
0.1662	1.13
0	1.3959
-0.1662	1.1632
0	0.6647
0.0665	0.5317
-0.1329	0.8641
-0.3323	1.4291
-0.3323	1.6618
-0.0332	1.4956
0.0997	0.997
-0.1994	0.7644
-0.7311	0.7976
-0.6647	1.2297
-0.1994	1.1632
-0.0997	1.2629
-0.2326	1.8613
-0.432	2.0608
-0.565	1.4956
-0.3988	1.0635
0.0665	0.6647
0.1662	0.8973
-0.1662	1.3959
-0.2991	1.7283
0.0332	0.997
0.2326	0.1994
0.0665	0.1329
0.1329	0.6314
0.1329	1.4291
0.1662	1.6951
0.2659	1.2629
0.2326	0.6647
0.0997	0.2326
0.0665	0.565
-0.0997	1.0635
-0.1329	1.6618
0	1.8946
0.1662	1.5954
-0.0332	1.0967
-0.2659	0.7976
-0.2659	0.5982
0.0332	0.7644
0.1994	1.0967
0.2991	1.4291
0.0332	1.4291
0.0665	0.7311
0.3656	0.2326
0.3323	0.0997
0.1329	0.3323
-0.0332	0.8308
0	1.2297
0.2991	1.0303
0.3988	0.6979
0.1662	0.3656
0	0.5317
-0.0665	0.6647
0.2659	0.7976
0.3323	0.7976
0.1329	0.6314
-0.0332	0.565
0.0332	0.6647
0.1329	0.7311
0.1994	0.7311
0.0997	0.6314
0.0332	0.5982
0.0665	0.6979
0.2326	0.6647
0.1662	0.7976
0.1662	0.6647
0.0997	0.565
0.0997	0.565
0.0665	0.6647
0.1662	0.6979
0.0997	0.6647
0.0665	0.6314
0.0997	0.6647
0.1329	0.6314
0.1329	0.6979
0.0997	0.6979
0.1662	0.6314
0.0665	0.6314
0.1329	0.6314
0.0997	0.5982
0.1329	0.6647
0.0997	0.6979
0.0997	0.6979
0.1329	0.5317
0.1329	0.565
0.0997	0.8641
0.0997	0.9638
0	0.8308
0.0997	0.8308
0.1329	0.6647
-0.0332	0.7644
-0.0665	0.9638
0.0332	0.8641
0.0332	0.7644
-0.0665	0.8308
-0.1329	0.8973
0.0332	0.8308
0.0665	0.8973
0.0665	0.8308
-0.0332	0.7976
-0.0665	0.8641
-0.0665	0.7976
0	0.8973
-0.0665	0.9305
-0.0332	0.8973
-0.0332	0.8973
-0.0332	0.9305
0	0.7311
-0.0332	0.8641
0	0.8641
-0.0332	0.8308
-0.0665	0.7644
-0.2659	0.997
-0.3988	1.3959
-0.1329	1.3294
-0.0332	0.7311
-0.2326	0.4653
-0.3656	0.9638
-0.2326	1.3959
-0.1662	1.3959
-0.1662	1.0635
-0.3323	0.6979
-0.3323	0.7311
-0.3323	0.8973
-0.1662	1.2629
-0.1329	1.1964
-0.1994	0.9305
-0.2991	0.7976
-0.3323	0.8308
-0.1662	1.0303
-0.0997	1.1632
-0.1329	1.0303
-0.2326	0.9638
-0.2991	0.9638
-0.2659	0.9305
-0.1994	1.3627
-0.1662	1.3627
-0.1994	0.997
-0.2991	0.8308
-0.3323	0.6979
-0.2991	0.9305
-0.1662	1.1632
-0.1329	1.1632
-0.1662	0.997
-0.2991	0.9638
-0.2991	0.9305
-0.1329	0.9638
-0.0665	1.13
-0.2326	1.0635
-0.2991	1.13
-0.3323	1.13
-0.3323	0.7311
-0.1662	0.6314
-0.1994	0.8973
-0.2991	1.1964
-0.1329	1.2962
-0.1329	1.1632
-0.1994	0.9638
-0.2659	0.6979
-0.3656	0.6979
-0.2991	0.9638
-0.1329	1.2297
-0.2326	1.3959
-0.2326	1.1964
-0.2991	0.7976
-0.2326	0.5982
-0.1994	0.9305
-0.2326	1.2962
-0.0997	1.3294
-0.1662	1.13
-0.2659	0.8973
-0.3656	0.7311
-0.3323	0.8308
-0.2326	0.997
-0.1994	1.0967
-0.1329	1.13
-0.1994	1.13
-0.3323	1.0635
-0.3323	0.8973
-0.2326	0.9305
-0.1994	1.0635
-0.2326	1.1632
-0.2326	1.0303
-0.1994	0.9305
-0.2326	0.9638
-0.2659	1.0303
-0.2659	1.0635
-0.1994	1.0303
-0.2326	0.8973
-0.2326	0.8641
-0.2991	0.8308
-0.2659	0.8641
-0.1329	1.1632
-0.0665	1.4956
-0.1662	1.3959
-0.2326	1.13
-0.3323	0.7644
-0.3323	0.5317
-0.2659	0.8973
-0.1994	1.2629
-0.0997	1.3294
-0.1329	1.0635
-0.3323	0.9305
-0.2991	0.7311
-0.2991	0.997
-0.1662	1.13
-0.1329	1.0303
-0.2326	0.8973
-0.2991	0.8641
-0.2659	1.0303
-0.1662	1.2629
-0.1329	1.3294
-0.2326	1.0967
-0.2991	0.8308
-0.2991	0.6979
-0.2659	0.8973
-0.2326	1.0967
-0.1329	1.2297
-0.1662	1.0635
-0.2659	0.9305
-0.3323	0.8641
-0.2659	1.0967
-0.1662	1.0635
-0.1662	1.1632
-0.3323	1.0967
-0.2991	0.9305
-0.2326	0.8973
-0.1329	1.0635
-0.1662	1.0635
-0.1994	1.0635
-0.2659	0.997
-0.2326	0.8973
-0.1662	0.9305
-0.1994	0.9305
-0.1994	1.0303
-0.1662	1.0967
-0.3323	1.0303
-0.2326	1.0635
-0.1329	1.0303
-0.1329	0.9305
-0.2659	1.0303
-0.2326	1.1964
-0.1994	1.0303
-0.1662	1.0303
