# Supplementary material for: Postural Control Can Be Well Maintained by Healthy, Young Adults in Difficult Visual Task, Even in Sway-Referenced Dynamic Conditions
Source: PLoS One. 2016 Oct 13;11(10):e0164400. doi: 10.1371/journal.pone.0164400 (PMC5063355; doi:10.1371/journal.pone.0164400)
Supplement: S2 File — (ZIP) [file pone.0164400.s002.zip › DATA_FRAMIRAL/S05A_FREE_MOBILE_I12.xls]

## Sheet: S05_MTT_201504
gravite X	gravite Y	Poids
22.2416	-52.207	59.39
22.2324	-52.1732	59.38
22.2383	-52.1731	59.4
22.2398	-52.2046	59.41
22.1791	-52.1777	59.44
22.1835	-52.1252	59.43
22.1352	-52.0791	59.44
22.0909	-52.0495	59.43
22.1011	-52.0519	59.42
22.0273	-52.0604	59.39
21.9691	-52.0336	59.4
21.9632	-52.0845	59.39
21.9138	-52.1456	59.4
21.8886	-52.1663	59.41
21.8756	-52.2786	59.41
21.8609	-52.2777	59.42
21.8708	-52.3552	59.4
21.8082	-52.3299	59.4
21.7599	-52.3955	59.4
21.7752	-52.4901	59.4
21.7459	-52.5381	59.45
21.7405	-52.6168	59.44
21.7259	-52.648	59.4
21.6848	-52.6695	59.34
21.6843	-52.6889	59.3
21.6242	-52.7346	59.32
21.5989	-52.7841	59.36
21.5752	-52.8027	59.44
21.5135	-52.8917	59.46
21.4982	-52.9079	59.47
21.5084	-52.9637	59.42
21.4405	-52.9735	59.39
21.3795	-53.0328	59.36
21.3826	-53.0956	59.38
21.3192	-53.1983	59.39
21.2928	-53.3052	59.39
21.2352	-53.4481	59.39
21.2061	-53.5802	59.38
21.1802	-53.6343	59.37
21.1749	-53.8176	59.34
21.1717	-53.963	59.33
21.1364	-54.0705	59.35
21.1098	-54.2524	59.36
21.0774	-54.4538	59.38
21.0296	-54.6729	59.39
20.9645	-54.9387	59.37
20.9148	-55.1738	59.35
20.8615	-55.5247	59.34
20.792	-55.766	59.37
20.7606	-56.0099	59.36
20.7533	-56.2056	59.38
20.7514	-56.337	59.39
20.6981	-56.4275	59.39
20.6224	-56.5146	59.39
20.63	-56.6444	59.38
20.6069	-56.7257	59.38
20.5687	-56.8305	59.37
20.5201	-56.9565	59.36
20.5373	-57.0067	59.37
20.5089	-57.104	59.41
20.4972	-57.1592	59.42
20.5228	-57.1602	59.39
20.5117	-57.187	59.35
20.4773	-57.1324	59.31
20.507	-57.148	59.29
20.5072	-57.1523	59.33
20.5103	-57.1455	59.38
20.5393	-57.1517	59.43
20.5365	-57.1742	59.46
20.527	-57.1791	59.44
20.5532	-57.1552	59.43
20.5494	-57.0806	59.41
20.5297	-57.0239	59.41
20.5783	-56.9357	59.4
20.588	-56.8295	59.37
20.6309	-56.6578	59.36
20.6623	-56.4815	59.35
20.7217	-56.1617	59.36
20.7478	-55.9071	59.35
20.7639	-55.6265	59.37
20.8492	-55.4024	59.37
20.8549	-55.1904	59.35
20.879	-54.9721	59.35
20.8669	-54.7322	59.36
20.8892	-54.5786	59.39
20.8994	-54.4094	59.38
20.9578	-54.3316	59.37
20.9749	-54.1745	59.38
20.9897	-54.1157	59.38
21.0522	-54.0903	59.37
21.0666	-53.987	59.38
21.1166	-53.9224	59.4
21.1548	-53.8703	59.39
21.1526	-53.8262	59.39
21.1752	-53.7846	59.38
21.2055	-53.7451	59.38
21.2208	-53.744	59.37
21.2407	-53.7396	59.4
21.2541	-53.7719	59.45
21.2856	-53.7866	59.46
21.3176	-53.8842	59.42
21.3172	-53.9639	59.36
21.257	-54.0154	59.29
21.2495	-54.1177	59.26
21.2439	-54.2536	59.3
21.2133	-54.3556	59.39
21.2088	-54.4794	59.44
21.187	-54.6422	59.48
21.1768	-54.7681	59.46
21.1846	-54.9068	59.42
21.0987	-55.077	59.38
21.0509	-55.2532	59.36
21.002	-55.4541	59.36
20.9738	-55.6251	59.39
20.9388	-55.8493	59.42
20.9497	-56.0258	59.43
20.9123	-56.2186	59.39
20.8865	-56.3634	59.36
20.8896	-56.5332	59.33
20.8812	-56.6582	59.34
20.8111	-56.776	59.36
20.8048	-56.9446	59.38
20.7691	-57.1054	59.4
20.7639	-57.2726	59.39
20.671	-57.4493	59.4
20.6338	-57.655	59.38
20.5447	-57.7814	59.39
20.5093	-57.996	59.37
20.4872	-58.2243	59.34
20.3996	-58.4115	59.35
20.3112	-58.6374	59.38
20.226	-58.8994	59.37
20.1191	-59.164	59.35
20.0013	-59.3686	59.35
20.018	-59.4269	59.38
20.0185	-59.4632	59.36
20.0324	-59.4351	59.39
20.0398	-59.371	59.4
20.0834	-59.3142	59.41
20.1001	-59.2215	59.37
20.042	-59.1023	59.32
20.0535	-58.9159	59.28
20.1019	-58.7481	59.26
20.0671	-58.6155	59.29
20.1137	-58.5239	59.32
20.0913	-58.4809	59.36
20.0598	-58.2773	59.4
20.0663	-58.1221	59.38
20.0503	-57.7765	59.4
20.0267	-57.839	59.36
19.9844	-57.8547	59.33
19.9638	-57.8899	59.33
19.911	-57.9556	59.34
19.8771	-57.9852	59.34
19.7906	-58.0356	59.35
19.7446	-58.0637	59.33
19.7522	-58.1557	59.34
19.7339	-58.2058	59.32
19.7096	-58.2902	59.34
19.7121	-58.4379	59.32
19.6798	-58.58	59.34
19.6278	-58.8063	59.35
19.6008	-59.0115	59.37
19.5513	-59.2146	59.37
19.5443	-59.3132	59.37
19.5695	-59.4033	59.37
19.6238	-59.3983	59.37
19.6591	-59.333	59.39
19.7484	-59.3177	59.37
19.7916	-59.1896	59.36
19.8601	-59.0983	59.35
19.919	-58.9976	59.33
19.9943	-58.8525	59.33
20.0085	-58.7498	59.35
20.083	-58.6353	59.38
20.0803	-58.4958	59.38
20.1048	-58.1959	59.37
20.0186	-57.8797	59.41
19.9772	-57.5482	59.45
19.9979	-57.3223	59.4
19.9489	-57.1852	59.32
19.9255	-57.1202	59.26
19.8424	-57.1898	59.21
19.7982	-57.2249	59.24
19.7491	-57.3209	59.31
19.7162	-57.4787	59.39
19.683	-57.5634	59.46
19.6688	-57.7015	59.48
19.6455	-57.7838	59.45
19.6043	-57.7963	59.4
19.5585	-57.8393	59.33
19.5582	-57.8933	59.3
19.5254	-57.9558	59.31
19.4918	-58.1184	59.31
19.4875	-58.2065	59.35
19.4956	-58.3782	59.36
19.5025	-58.5321	59.37
19.5002	-58.6812	59.36
19.5038	-58.8549	59.34
19.4837	-58.9547	59.35
19.465	-58.9973	59.37
19.4917	-58.977	59.39
19.5219	-58.8187	59.42
19.5569	-58.5558	59.4
19.636	-58.2651	59.36
19.6638	-57.9976	59.33
19.685	-57.7455	59.32
19.6968	-57.6303	59.31
19.7611	-57.5384	59.32
19.8103	-57.4772	59.33
19.8276	-57.5652	59.33
19.834	-57.6384	59.35
19.8555	-57.7259	59.36
19.8345	-57.881	59.37
19.8644	-58.0145	59.35
19.8603	-58.1617	59.37
19.8478	-58.3111	59.33
19.8771	-58.4156	59.35
19.9305	-58.587	59.32
19.9319	-58.6966	59.39
19.9622	-58.8553	59.42
19.9898	-59.1162	59.39
20.0184	-59.2938	59.35
20.0622	-59.503	59.27
20.0507	-59.7695	59.24
20.048	-60.0605	59.25
20.0683	-60.3275	59.29
20.0807	-60.5663	59.37
20.1471	-60.6606	59.43
20.1684	-60.8008	59.44
20.2265	-60.8162	59.4
20.2948	-60.8942	59.35
20.3935	-60.9546	59.31
20.4647	-61.0183	59.3
20.5576	-61.0404	59.31
20.6493	-61.0601	59.32
20.6789	-61.1365	59.31
20.6993	-61.1293	59.27
20.7242	-61.1551	59.26
20.7704	-61.1606	59.29
20.7905	-61.2215	59.3
20.8053	-61.1801	59.33
20.8461	-61.1222	59.36
20.9679	-61.0922	59.34
21.0311	-61.066	59.33
21.1227	-61.0172	59.34
21.2349	-60.963	59.36
21.4752	-60.9554	59.38
21.6257	-60.9756	59.35
21.7526	-60.9618	59.35
21.8268	-60.9534	59.36
21.9611	-60.9673	59.35
22.0147	-61.0583	59.33
22.2449	-61.1294	59.32
22.4422	-61.1918	59.34
22.5217	-61.2469	59.34
22.5501	-61.3379	59.32
22.55	-61.387	59.33
22.506	-61.5337	59.36
22.422	-61.625	59.37
22.2662	-61.7384	59.35
22.0662	-61.7638	59.29
21.8302	-61.8677	59.23
21.5492	-61.7899	59.22
21.2444	-61.7329	59.27
20.8911	-61.5236	59.34
20.5394	-61.2829	59.42
20.1328	-60.9814	59.47
19.8136	-60.6352	59.43
19.4901	-60.2212	59.4
19.168	-59.8522	59.37
18.86	-59.4248	59.37
18.5588	-59.0697	59.36
18.2751	-58.8752	59.34
17.9814	-58.7023	59.36
17.6442	-58.5025	59.36
17.3417	-58.3528	59.36
17.023	-58.2248	59.38
16.7346	-58.0876	59.4
16.4212	-57.9842	59.4
16.06	-57.8341	59.41
15.6923	-57.7843	59.39
15.2962	-57.7206	59.38
14.8212	-57.7097	59.38
14.2202	-57.6973	59.37
13.7233	-57.7296	59.37
13.281	-57.7101	59.38
12.8787	-57.7337	59.43
12.5871	-57.6814	59.47
12.3693	-57.5967	59.48
12.1803	-57.4937	59.47
12.0762	-57.285	59.48
12.0972	-57.1462	59.52
12.3368	-56.8421	59.76
12.6868	-56.73	60.04
13.0409	-56.5848	59.94
13.4011	-56.3328	59.61
13.8308	-55.8235	59.24
14.1579	-55.3652	58.9
14.4375	-54.9647	58.66
14.7266	-54.6261	58.67
15.0653	-54.4495	59.06
15.3363	-54.6037	59.32
15.5446	-54.6603	59.43
15.6311	-54.761	59.47
15.6876	-54.877	59.48
15.7422	-54.9417	59.5
15.7649	-55.0542	59.52
15.819	-55.3398	59.56
15.8147	-55.6075	59.6
15.7401	-55.8616	59.5
15.7273	-56.2117	59.45
15.6477	-56.629	59.4
15.5769	-56.9626	59.39
15.4944	-57.4196	59.31
15.5361	-57.8965	59.27
15.6046	-58.3479	59.31
15.7338	-58.7978	59.37
15.8559	-59.3049	59.41
15.9722	-59.72	59.45
16.0163	-60.2232	59.43
16.1556	-60.6494	59.39
16.2909	-60.9938	59.35
16.4879	-61.3246	59.32
16.6776	-61.6102	59.31
16.9051	-61.8918	59.33
17.1414	-62.2012	59.35
17.3074	-62.4526	59.39
17.4126	-62.6703	59.4
17.4582	-62.8659	59.36
17.431	-62.9832	59.35
17.4134	-63.1113	59.31
17.3615	-63.1672	59.33
17.3534	-63.2333	59.37
17.3183	-63.0754	59.43
17.3478	-62.8468	59.46
17.2611	-62.63	59.41
17.1937	-62.4395	59.3
17.0355	-62.2618	59.24
16.9058	-62.1794	59.21
16.7202	-62.0748	59.27
16.5743	-62.0733	59.37
16.3817	-62.1773	59.45
16.1415	-62.3655	59.52
15.9584	-62.5085	59.49
15.7243	-62.5687	59.46
15.5478	-62.5961	59.36
15.3632	-62.6283	59.37
15.1913	-62.6883	59.37
15.0886	-62.7821	59.42
14.9683	-62.9093	59.48
14.8742	-62.9547	59.56
14.7954	-63.075	59.55
14.8155	-63.1601	59.51
14.7809	-63.2162	59.43
14.7649	-63.265	59.34
14.7371	-63.2876	59.25
14.6689	-63.3276	59.22
14.5521	-63.334	59.22
14.4905	-63.3729	59.23
14.3467	-63.3477	59.26
14.2896	-63.343	59.35
14.2268	-63.3207	59.4
14.125	-63.2436	59.42
14.0397	-63.1386	59.44
13.9707	-62.9548	59.43
13.9063	-62.7317	59.41
13.8625	-62.4881	59.4
13.8175	-62.3431	59.37
13.7791	-62.1727	59.37
13.6892	-62.1135	59.35
13.5935	-62.0302	59.4
13.5122	-61.9918	59.44
13.4313	-61.9396	59.46
13.3512	-61.9087	59.41
13.199	-61.9295	59.35
13.0825	-61.8619	59.32
12.9476	-61.8288	59.32
12.8106	-61.7883	59.37
12.6779	-61.7393	59.43
12.5816	-61.6802	59.47
12.5234	-61.5553	59.48
12.4324	-61.487	59.43
12.4082	-61.3772	59.41
12.3933	-61.2327	59.39
12.4102	-61.0385	59.39
12.4097	-60.6963	59.45
12.3887	-60.404	59.46
12.3695	-60.0881	59.42
12.332	-59.7347	59.4
12.2985	-59.5232	59.37
12.2667	-59.2581	59.38
12.1668	-58.9814	59.4
12.1464	-58.7901	59.4
12.0359	-58.5537	59.4
11.9835	-58.3689	59.4
11.8363	-58.1785	59.42
11.8042	-58.0505	59.43
11.7472	-57.9052	59.43
11.7278	-57.7848	59.44
11.7184	-57.6689	59.43
11.7007	-57.5107	59.45
11.5699	-57.3973	59.45
11.4503	-57.1801	59.45
11.3406	-56.9847	59.45
11.2566	-56.7723	59.44
11.1233	-56.5688	59.45
10.9588	-56.4102	59.45
10.8206	-56.2384	59.48
10.695	-56.1313	59.5
10.5925	-56.0441	59.48
10.4805	-55.9131	59.44
10.3816	-55.6804	59.4
10.264	-55.6274	59.33
10.2048	-55.5818	59.33
10.1334	-55.6194	59.4
10.1214	-55.7472	59.47
10.1678	-55.8273	59.52
10.1602	-55.9327	59.54
10.2493	-56.0115	59.54
10.3509	-56.1326	59.49
10.4404	-56.2343	59.46
10.6011	-56.4284	59.4
10.7861	-56.5812	59.38
10.9917	-56.8686	59.39
11.1592	-57.2053	59.38
11.3596	-57.581	59.4
11.5869	-57.9464	59.41
11.7954	-58.3816	59.43
12.0337	-58.8502	59.41
12.3008	-59.1979	59.43
12.5305	-59.4893	59.41
12.7826	-59.857	59.4
13.0422	-60.1715	59.38
13.3583	-60.5455	59.37
13.6305	-60.8673	59.37
13.954	-61.11	59.38
14.1987	-61.3187	59.4
14.4142	-61.6701	59.4
14.6662	-61.9952	59.4
14.8559	-62.3332	59.4
15.0925	-62.5628	59.39
15.3497	-62.8522	59.36
15.5717	-63.0144	59.34
15.7859	-63.1449	59.32
15.9621	-63.2594	59.35
16.2073	-63.4039	59.37
16.3767	-63.4357	59.4
16.5341	-63.4685	59.36
16.7031	-63.505	59.32
16.8896	-63.4895	59.29
17.0192	-63.4589	59.29
17.1159	-63.3595	59.34
17.272	-63.266	59.37
17.3916	-63.1221	59.4
17.5455	-62.9839	59.42
17.6619	-62.8653	59.41
17.8075	-62.7855	59.38
17.8216	-62.6767	59.36
17.9051	-62.5546	59.37
17.9054	-62.4499	59.37
17.9493	-62.4146	59.36
17.9353	-62.36	59.35
17.9497	-62.317	59.35
17.9224	-62.2047	59.35
17.9377	-62.1808	59.36
17.9118	-62.1306	59.37
17.8832	-62.0821	59.38
17.8423	-62.04	59.36
17.7789	-62.017	59.36
17.7098	-61.9474	59.37
17.6462	-61.748	59.39
17.6222	-61.5794	59.39
17.4911	-61.4149	59.37
17.3792	-61.1163	59.36
17.2952	-60.8545	59.37
17.1313	-60.634	59.36
17.0357	-60.3991	59.38
16.8734	-60.211	59.39
16.7784	-59.9893	59.41
16.6101	-59.8276	59.39
16.4859	-59.6176	59.39
16.32	-59.4244	59.42
16.1903	-59.1876	59.46
16.0306	-58.9067	59.49
15.8814	-58.5616	59.44
15.7087	-58.1288	59.4
15.5403	-57.7796	59.35
15.3614	-57.4043	59.32
15.2244	-57.1452	59.3
15.0712	-56.7742	59.38
14.9842	-56.448	59.44
14.8791	-56.1137	59.5
14.7652	-55.8232	59.49
14.6038	-55.5888	59.49
14.4774	-55.4468	59.42
14.3357	-55.3321	59.41
14.2188	-55.1888	59.42
14.1605	-55.168	59.44
14.1348	-55.11	59.44
14.1247	-55.0896	59.43
14.1826	-55.1275	59.42
14.2012	-55.225	59.39
14.2539	-55.3186	59.4
14.3239	-55.4712	59.4
14.4716	-55.6703	59.43
14.5223	-55.8666	59.42
14.634	-56.1115	59.41
14.7116	-56.2835	59.41
14.789	-56.5638	59.39
14.8774	-56.8117	59.4
15.0183	-57.1678	59.41
15.117	-57.4634	59.43
15.2471	-57.7507	59.47
15.3545	-58.0998	59.5
15.4893	-58.4105	59.63
15.5968	-58.6241	59.81
15.7632	-58.8555	59.91
15.947	-59.0642	59.83
16.0487	-59.1789	59.59
16.2037	-59.2183	59.34
16.3635	-59.2721	59.16
16.5456	-59.3001	59.07
16.688	-59.4275	59.01
16.7974	-59.5551	58.97
17.0012	-59.7055	58.94
17.1403	-59.7957	59.05
17.3465	-59.9591	59.23
17.5589	-60.0333	59.48
17.766	-60.1576	59.6
18.0193	-60.1747	59.68
18.2343	-60.2416	59.73
18.4201	-60.2543	59.65
18.5529	-60.2405	59.46
18.6669	-60.1679	59.39
18.7137	-60.1374	59.37
18.6534	-60.282	59.39
18.6023	-60.1938	59.37
18.4158	-60.1492	59.29
18.1826	-60.0881	59.25
17.9097	-59.9437	59.25
17.6265	-59.8459	59.31
17.3515	-59.5641	59.35
17.1194	-59.1783	59.38
16.9367	-58.862	59.46
16.8063	-58.4843	59.48
16.7406	-57.8944	59.39
16.6452	-56.9967	59.39
16.5781	-55.9564	59.31
16.4433	-54.8309	59.31
16.2319	-53.8663	59.39
16.0547	-53.1468	59.45
15.8282	-52.5785	59.49
15.6125	-51.9745	59.5
15.3011	-51.3277	59.37
15.0838	-50.829	59.27
14.8495	-50.4061	59.31
14.423	-50.046	59.35
13.8341	-49.7435	59.39
13.1536	-49.533	59.33
12.6406	-49.383	59.26
12.3866	-49.423	59.24
12.1895	-49.5489	59.3
12.0396	-49.7829	59.19
11.9493	-50.034	59.1
11.8438	-50.2879	59.22
11.9004	-50.3731	59.51
12.1453	-50.5606	59.65
12.6065	-50.8555	59.77
13.0778	-51.2408	60
13.3291	-51.6167	60.13
13.3008	-51.9837	60.02
13.2853	-51.9734	59.61
13.3014	-51.9013	59.23
13.4948	-51.8282	58.98
13.8064	-51.562	58.98
14.2447	-51.3109	59.15
14.7233	-51.2615	59.42
15.2108	-51.2286	59.72
15.6241	-51.151	59.8
16.0221	-50.8865	59.61
16.3824	-50.4245	59.24
16.7259	-49.6492	58.99
17.0972	-48.9493	58.97
17.4555	-48.4043	59.03
17.7836	-47.9486	59.12
18.0946	-47.4718	59.31
18.4286	-47.1449	59.56
18.6677	-46.8559	59.71
18.8537	-46.515	59.82
19.0655	-46.2085	59.86
19.2455	-45.7017	59.81
19.3517	-44.9809	59.8
19.5232	-44.2084	59.75
19.6901	-43.6417	59.7
19.9696	-43.1079	59.75
20.4154	-42.8009	59.84
20.7904	-42.6183	59.91
21.2771	-42.711	60.05
22.0509	-42.7574	59.86
22.7433	-42.7997	59.55
23.3437	-42.9072	59.26
23.9505	-43.2982	58.77
24.4035	-43.7014	58.41
24.7697	-44.4646	58.39
25.1234	-45.4867	58.56
25.3766	-46.4777	58.96
25.7782	-47.3721	59.31
26.0989	-48.3369	59.4
26.3587	-49.2257	59.28
26.6921	-50.1159	59.14
27.111	-51.036	59.28
27.5742	-51.857	59.45
27.9051	-52.6856	59.57
28.5039	-53.204	59.76
29.147	-53.6629	59.91
29.5794	-53.7906	59.82
29.9977	-53.8134	59.78
30.2167	-53.3912	59.69
30.0758	-53.1053	59.82
29.3715	-52.8969	60.41
29.0501	-52.9718	60.56
28.8439	-52.9411	60.45
28.6535	-52.8877	60.19
28.3621	-52.232	59.53
28.0572	-51.3315	59.21
27.9658	-50.6733	59.03
27.836	-50.2539	58.92
27.6939	-49.9886	58.84
27.6611	-49.6274	58.71
27.7949	-49.5095	58.63
28.1473	-49.4589	58.58
28.5766	-49.5132	58.63
28.8532	-49.7826	58.54
28.8533	-50.06	58.94
28.9401	-50.4675	59.07
29.0285	-50.839	59.05
29.0679	-51.2623	59.09
28.994	-51.6849	59.2
28.8621	-52.1196	59.35
28.666	-52.7333	59.41
28.3115	-53.1995	59.49
27.9447	-53.6028	59.57
27.6086	-53.5624	59.71
27.2464	-53.2422	59.86
26.8561	-52.9597	59.94
26.4779	-52.5604	59.87
26.0439	-51.9298	59.54
25.6575	-51.1725	59.29
25.3236	-50.4626	59.2
25.0409	-49.8247	59.19
24.8786	-49.013	59.25
24.7335	-48.077	59.21
24.7282	-47.1455	59.14
24.7266	-45.9446	59.26
25.0698	-45.1613	59.24
25.4252	-44.3452	59.2
25.63	-43.7305	59.21
25.8842	-43.2227	59.39
26.2321	-43.1346	59.72
26.2577	-43.0381	59.81
26.2078	-42.8427	59.73
26.1181	-42.6353	59.57
25.9778	-42.2094	59.46
25.5923	-41.9217	59.6
25.1792	-41.8458	59.69
24.7723	-41.8604	59.71
24.2142	-41.8717	59.56
23.6573	-41.9727	59.48
22.9037	-42.0639	59.46
22.2014	-42.082	59.41
21.6516	-42.1222	59.4
21.1321	-42.1284	59.42
20.5462	-42.2446	59.46
20.083	-42.5833	59.41
19.6749	-42.7367	59.31
19.3077	-42.6973	59.2
18.9775	-42.4396	59.15
18.6232	-42.0759	59.11
18.2979	-41.5077	59.15
18.1937	-40.8502	59.34
18.4491	-40.5759	59.6
18.5711	-40.1391	59.73
18.6433	-39.6753	59.76
18.7332	-39.1868	59.75
18.8201	-38.7561	59.75
18.996	-38.4222	59.73
19.2676	-38.206	59.65
19.432	-37.9396	59.67
19.4321	-37.682	59.75
19.3512	-37.6217	59.8
19.2435	-37.5282	59.85
19.0284	-37.2914	59.84
18.7784	-37.0426	59.76
18.542	-36.6559	59.71
18.1921	-36.6415	59.67
17.8147	-36.5395	59.57
17.4613	-36.4418	59.4
17.1188	-36.2113	59.34
16.8207	-36.2506	59.3
16.4749	-36.2996	59.2
16.2028	-36.5564	59.18
15.9729	-36.8902	59.19
15.7992	-37.446	59.35
15.7127	-37.9602	59.52
15.5809	-38.4505	59.54
15.5724	-38.8398	59.56
15.526	-39.28	59.57
15.4537	-39.7666	59.56
15.3651	-40.3115	59.57
15.4719	-41.0081	59.46
15.5559	-41.4283	59.42
15.6063	-41.7283	59.38
15.5579	-41.8046	59.34
15.4531	-41.9105	59.29
15.3669	-41.9925	59.28
15.3372	-42.0752	59.29
15.2626	-42.0686	59.36
15.3044	-41.9427	59.54
15.2181	-41.8812	59.61
15.09	-41.6988	59.65
14.9702	-41.4753	59.72
14.7402	-41.2699	59.74
14.6397	-41.0931	59.64
14.5712	-40.9611	59.47
14.4986	-40.826	59.37
14.4038	-40.6431	59.39
14.3089	-40.5991	59.44
14.2698	-40.6031	59.48
14.2453	-40.703	59.47
14.1965	-40.9786	59.49
14.1492	-41.1982	59.48
14.0738	-41.5953	59.47
13.9962	-41.9689	59.51
13.883	-42.2943	59.57
13.8581	-42.3432	59.52
13.8367	-42.8301	59.42
13.7455	-43.3858	59.41
13.6885	-43.987	59.41
13.6963	-44.7195	59.39
13.7051	-45.5003	59.43
13.7446	-46.432	59.5
13.8847	-47.4211	59.51
14.059	-48.0748	59.43
14.1833	-48.4421	59.22
14.4135	-48.6914	59.09
14.6296	-49.0472	59.13
14.7868	-49.2021	59.19
14.9109	-49.2005	59.26
15.2558	-48.8786	59.54
15.4009	-48.5498	59.62
15.5159	-48.1171	59.64
15.7191	-47.6181	59.52
15.8628	-47.1129	59.49
15.9594	-46.721	59.49
16.103	-46.5872	59.49
16.248	-46.5279	59.54
16.2732	-46.5622	59.51
16.2931	-46.4921	59.47
16.3091	-46.411	59.44
16.3064	-46.4112	59.44
16.2778	-46.4287	59.43
16.2453	-46.5864	59.43
16.1801	-46.785	59.41
16.1988	-46.9516	59.44
16.1635	-47.1246	59.43
16.1228	-47.3445	59.4
16.1789	-47.4955	59.39
16.2803	-47.4964	59.39
16.4339	-47.4409	59.42
16.5906	-47.3978	59.44
16.7824	-47.3099	59.51
16.9721	-47.289	59.51
17.1772	-47.1956	59.47
17.3721	-47.0583	59.41
17.5749	-46.7319	59.4
17.7106	-46.411	59.42
17.8021	-46.0941	59.41
17.9389	-45.868	59.39
17.9984	-45.655	59.4
18.0207	-45.4714	59.42
17.9925	-45.2454	59.42
17.9247	-44.874	59.42
17.8279	-44.6195	59.44
17.7619	-44.4187	59.44
17.6219	-44.1063	59.48
17.4637	-43.8467	59.52
17.2875	-43.6751	59.53
17.0676	-43.5282	59.53
16.8526	-43.3538	59.55
16.5723	-43.1287	59.51
16.2996	-42.9337	59.5
16.0526	-42.8093	59.52
15.7945	-42.7298	59.54
15.5534	-42.6955	59.56
15.384	-42.7448	59.63
15.2756	-42.7842	59.66
15.1681	-42.7582	59.65
15.1006	-42.6972	59.6
14.9974	-42.7025	59.48
14.9692	-42.6506	59.34
14.9869	-42.6573	59.26
14.9471	-42.6683	59.15
14.9692	-42.6374	59.08
14.95	-42.6381	59.16
15.035	-42.7819	59.37
15.0908	-42.9236	59.48
15.1548	-43.0048	59.58
15.203	-42.9309	59.67
15.3096	-42.8266	59.63
15.4496	-42.664	59.51
15.5241	-42.4179	59.41
15.7345	-42.2	59.34
15.9947	-41.9734	59.32
16.2478	-41.663	59.37
16.4816	-41.3314	59.44
16.6072	-41.0628	59.53
16.7369	-40.8369	59.55
16.8607	-40.6461	59.51
16.9686	-40.54	59.47
17.0288	-40.4186	59.44
17.0699	-40.2576	59.47
17.0626	-40.2072	59.46
17.0985	-40.167	59.45
17.0853	-40.1186	59.44
17.0546	-40.1479	59.43
16.9928	-40.2206	59.44
16.8801	-40.2769	59.48
16.8407	-40.3202	59.5
16.7781	-40.3811	59.53
16.7789	-40.5112	59.53
16.7373	-40.6145	59.5
16.6932	-40.6677	59.52
16.6527	-40.7792	59.5
16.568	-40.8706	59.49
16.5217	-41.0274	59.48
16.4449	-41.2234	59.51
16.3478	-41.4669	59.56
16.2952	-41.6664	59.65
16.2506	-41.7953	59.72
16.2664	-41.9366	59.68
16.4142	-42.0546	59.54
16.4905	-42.2467	59.35
16.6413	-42.5199	59.24
16.7593	-42.8829	59.25
16.8784	-43.2887	59.34
16.9519	-43.6752	59.45
17.1148	-44.032	59.48
17.3326	-44.2722	59.44
17.5508	-44.4525	59.41
17.6811	-44.6731	59.34
17.8783	-44.8516	59.3
18.0373	-45.0469	59.28
18.2037	-45.363	59.33
18.3861	-45.7027	59.41
18.4969	-46.0159	59.49
18.6456	-46.2399	59.54
18.7244	-46.451	59.54
18.7897	-46.7016	59.49
18.8121	-46.9603	59.44
18.841	-47.2325	59.38
18.8769	-47.5666	59.38
18.8952	-47.8487	59.36
18.8956	-48.2437	59.38
18.8985	-48.6779	59.38
18.8801	-49.0556	59.39
18.854	-49.4109	59.37
18.8824	-49.6763	59.37
18.9179	-49.854	59.36
18.9401	-49.8588	59.32
18.9506	-49.7199	59.23
18.8592	-49.4585	59.22
18.7558	-49.3587	59.3
18.6493	-49.3168	59.44
18.4648	-49.3498	59.57
18.3314	-49.3734	59.65
18.103	-49.2805	59.76
17.8696	-49.2052	59.82
17.6509	-49.0735	59.67
17.3813	-48.8261	59.48
17.1752	-48.5933	59.35
16.9812	-48.4351	59.3
16.7668	-48.3748	59.37
16.5113	-48.2019	59.47
16.326	-48.1716	59.45
16.1805	-48.0696	59.4
16.049	-48.0743	59.32
15.9358	-48.1677	59.3
15.8755	-48.2709	59.36
15.852	-48.4502	59.4
15.8623	-48.4931	59.46
15.8612	-48.5499	59.52
15.9256	-48.586	59.49
15.9992	-48.5149	59.45
16.11	-48.3961	59.41
16.2346	-48.2601	59.4
16.3343	-48.2567	59.39
16.4385	-48.1971	59.4
16.4722	-48.2074	59.43
16.5788	-48.2825	59.44
16.6836	-48.3833	59.44
16.7867	-48.501	59.48
16.8926	-48.5933	59.5
16.9872	-48.6635	59.47
17.0513	-48.7044	59.44
17.0928	-48.7558	59.43
17.12	-48.8406	59.41
17.1093	-48.9137	59.41
17.1416	-48.9133	59.44
17.1189	-48.9127	59.45
17.154	-48.8145	59.45
17.1587	-48.7934	59.44
17.1926	-48.7449	59.45
17.212	-48.7672	59.43
17.191	-48.7145	59.43
17.1621	-48.6706	59.44
17.1878	-48.517	59.45
17.1914	-48.3794	59.51
17.2375	-48.2887	59.55
17.2236	-48.1347	59.57
17.212	-48.047	59.5
17.2072	-47.962	59.41
17.1628	-47.8688	59.34
17.0262	-47.7244	59.34
16.8287	-47.6086	59.4
16.6283	-47.5557	59.45
16.4852	-47.3469	59.52
16.3866	-47.2502	59.57
16.3087	-47.0411	59.54
16.2775	-46.8373	59.51
16.268	-46.6996	59.47
16.3627	-46.453	59.46
16.541	-46.2237	59.47
16.7637	-45.9219	59.48
17.0027	-45.5959	59.48
17.2474	-45.2672	59.49
17.549	-45.0146	59.48
17.7913	-44.8487	59.48
18.0479	-44.716	59.47
18.2956	-44.7386	59.45
18.4952	-44.6827	59.44
18.741	-44.7168	59.46
18.9608	-44.7231	59.49
19.1586	-44.7444	59.5
19.3508	-44.7534	59.51
19.5454	-44.9109	59.48
19.666	-45.0454	59.45
19.8023	-45.2249	59.44
19.9501	-45.421	59.45
20.0539	-45.635	59.44
20.1552	-45.8177	59.47
20.3384	-46.0272	59.47
20.4252	-46.271	59.46
20.5511	-46.4973	59.47
20.6816	-46.7172	59.49
20.7793	-46.9619	59.52
20.8952	-47.2423	59.49
21.0043	-47.3773	59.47
21.0496	-47.4567	59.49
21.0177	-47.5861	59.53
20.9828	-47.7479	59.57
20.8464	-47.9268	59.64
20.7307	-48.0794	59.72
20.5282	-48.3107	59.73
20.2922	-48.5326	59.65
20.1095	-48.7171	59.53
19.8978	-48.845	59.4
19.6822	-48.94	59.27
19.4828	-49.0985	59.17
19.3734	-49.2512	59.12
19.3282	-49.5029	59.1
19.3002	-49.7424	59.09
19.3037	-49.9443	59.14
19.3511	-50.1826	59.21
19.4192	-50.4279	59.42
19.5913	-50.73	59.5
19.7846	-50.9629	59.49
20.0068	-51.2641	59.46
20.2783	-51.4962	59.41
20.5405	-51.7414	59.38
20.8174	-52.0402	59.37
21.0584	-52.3976	59.41
21.1907	-52.8437	59.48
21.3178	-53.4114	59.52
21.3383	-53.98	59.58
21.4344	-54.6284	59.56
21.6905	-55.1643	59.58
21.9988	-55.6888	59.58
22.1976	-56.0973	59.56
22.3813	-56.377	59.52
22.7317	-56.5088	59.38
23.1243	-56.5216	59.17
23.2946	-56.545	59.09
23.5445	-56.5668	59.08
23.9271	-56.7969	59.09
24.1024	-56.962	59.22
24.4383	-57.0041	59.39
24.8425	-57.0031	59.45
25.405	-56.8827	59.41
25.959	-56.7492	59.38
26.4795	-56.6415	59.38
26.9447	-56.8143	59.39
27.3964	-56.8429	59.44
27.8475	-56.8415	59.48
28.1991	-56.7334	59.49
28.4328	-56.593	59.4
28.5608	-56.3407	59.16
28.6578	-56.0366	58.93
28.6793	-55.6033	58.9
28.699	-55.2721	58.9
28.6528	-54.8043	58.99
28.6534	-54.3959	59.05
28.4382	-53.7312	59.21
28.3285	-53.1636	59.36
28.2408	-52.5922	59.43
28.1394	-51.9743	59.47
28.2874	-51.6055	59.48
28.4226	-51.3472	59.53
28.5233	-51.1715	59.6
28.4517	-50.9829	59.62
28.4738	-50.6931	59.58
28.4104	-50.1955	59.54
28.2666	-49.7327	59.46
28.0145	-49.2112	59.39
27.7894	-48.7821	59.37
27.5035	-48.4749	59.36
27.1081	-48.175	59.33
26.7403	-47.8723	59.31
26.342	-47.5785	59.26
25.9127	-47.2149	59.24
25.4492	-46.9003	59.22
25.053	-46.4412	59.23
24.7336	-46.0027	59.25
24.3531	-45.4312	59.34
23.9965	-44.7283	59.44
23.7821	-44.2512	59.38
23.7009	-43.7217	59.3
23.4373	-43.2851	59.33
23.244	-42.9676	59.37
23.0934	-42.8063	59.42
22.8755	-42.6033	59.55
22.7775	-42.6455	59.78
22.7855	-42.6785	59.83
22.6627	-42.747	59.81
22.4818	-42.8995	59.77
22.2194	-43.0416	59.72
22.0271	-43.3117	59.66
21.818	-43.55	59.49
21.5034	-43.6829	59.43
21.2518	-43.9415	59.42
21.0085	-44.1799	59.44
20.7969	-44.4829	59.49
20.6297	-44.788	59.55
20.5391	-45.0758	59.61
20.4851	-45.4804	59.67
20.4285	-45.838	59.7
20.3932	-46.2344	59.7
20.4121	-46.5878	59.63
20.4365	-46.9874	59.46
20.4427	-47.388	59.32
20.3812	-47.7388	59.18
20.2841	-48.1055	59.15
20.1505	-48.5907	59.17
19.9244	-49.0777	59.25
19.7565	-49.6477	59.29
19.5209	-50.1607	59.35
19.3422	-50.7796	59.29
19.2354	-51.2642	59.21
19.1989	-51.7612	59.1
19.1874	-52.3419	59.15
19.1175	-52.9313	59.25
19.0086	-53.5002	59.36
18.8038	-54.0494	59.48
18.4866	-54.3113	59.58
18.3292	-54.2348	59.78
18.1108	-54.367	59.85
17.862	-54.3043	59.86
17.5674	-54.033	59.76
17.3925	-53.6659	59.47
17.1492	-53.2135	59.32
16.8704	-52.8031	59.32
16.6814	-52.5271	59.35
16.4806	-52.3892	59.37
16.2661	-52.3604	59.36
16.0288	-52.3581	59.38
15.8076	-52.3005	59.4
15.5209	-52.2634	59.42
15.1842	-52.1787	59.43
14.9125	-52.1128	59.4
14.7032	-52.057	59.39
14.5052	-52.003	59.36
14.2969	-52.048	59.29
14.1019	-52.0787	59.28
13.9187	-52.1218	59.23
13.8102	-52.1872	59.21
13.7639	-52.2827	59.18
13.6898	-52.2857	59.18
13.5873	-52.3343	59.21
13.3904	-52.3002	59.29
13.2548	-52.1457	59.51
13.0537	-52.0639	59.77
12.7731	-51.99	59.92
12.3948	-51.9361	59.92
11.884	-51.9269	59.8
11.4207	-51.9498	59.6
11.0636	-52.0916	59.38
10.624	-52.1135	59.36
10.2788	-52.3187	59.48
9.9282	-52.5631	59.56
9.5897	-52.8127	59.58
9.3008	-53.0418	59.52
9.0327	-53.0842	59.43
8.7075	-53.2093	59.33
8.3197	-53.3068	59.24
7.9515	-53.4014	59.21
7.6876	-53.5496	59.26
7.3587	-53.6752	59.29
7.1126	-53.6387	59.32
7.02	-53.5068	59.39
6.9808	-53.3386	59.46
6.9455	-53.1379	59.54
6.9574	-52.8552	59.57
7.0109	-52.4708	59.6
7.0487	-52.2522	59.59
7.1703	-52.0215	59.59
7.3631	-51.8724	59.52
7.4631	-51.6224	59.49
7.5745	-51.4234	59.47
7.687	-51.2301	59.44
7.735	-51.1322	59.43
7.8004	-51.1049	59.41
7.8478	-51.0448	59.43
7.9275	-51.1164	59.41
7.9866	-51.118	59.44
8.0841	-51.0768	59.43
8.2179	-50.9232	59.47
8.3363	-50.8148	59.46
8.4724	-50.5787	59.48
8.6422	-50.418	59.49
8.8487	-50.2032	59.46
9.1533	-49.9897	59.42
9.2996	-49.7006	59.37
9.3715	-49.519	59.31
9.412	-49.5032	59.32
9.5042	-49.4029	59.43
9.5693	-49.4292	59.49
9.6845	-49.4933	59.54
9.7429	-49.5532	59.57
9.7901	-49.6042	59.54
9.821	-49.7628	59.48
9.8819	-49.9047	59.45
9.9545	-50.1385	59.43
9.9908	-50.46	59.44
10.053	-50.867	59.46
10.064	-51.2329	59.48
10.0222	-51.6131	59.46
10.0625	-51.9948	59.45
10.0611	-52.4253	59.42
10.0828	-52.797	59.4
9.9687	-53.1505	59.41
9.9392	-53.474	59.47
9.8987	-53.7404	59.49
9.8184	-54.0417	59.52
9.7677	-54.2379	59.53
9.6804	-54.3178	59.5
9.5762	-54.2558	59.49
9.5053	-54.1553	59.41
9.4265	-54.1631	59.35
9.381	-54.1686	59.32
9.3371	-54.0992	59.35
9.2829	-54.105	59.4
9.184	-54.0402	59.46
9.1417	-53.9452	59.49
9.0451	-53.6435	59.5
8.9167	-53.2963	59.51
8.8112	-52.9992	59.53
8.6977	-52.6721	59.52
8.5675	-52.3311	59.45
8.4587	-52.0226	59.38
8.3118	-51.749	59.34
8.1514	-51.5187	59.36
8.021	-51.3691	59.38
7.9882	-51.1944	59.43
7.8426	-51.1395	59.47
7.743	-51.0373	59.52
7.5861	-50.8591	59.56
7.4737	-50.7886	59.51
7.3203	-50.6177	59.49
7.1958	-50.4889	59.47
7.0125	-50.3422	59.45
6.8969	-50.3137	59.43
6.7045	-50.3388	59.41
6.5261	-50.381	59.42
6.3828	-50.358	59.46
6.3014	-50.3036	59.47
6.2573	-50.0967	59.48
6.2463	-49.9462	59.46
6.2293	-49.7338	59.45
6.2435	-49.6157	59.43
6.2326	-49.5383	59.45
6.247	-49.4912	59.47
6.2265	-49.535	59.51
6.2224	-49.5102	59.51
6.2776	-49.5907	59.51
6.3578	-49.6928	59.47
6.439	-49.8458	59.43
6.5213	-49.951	59.41
6.6423	-50.1196	59.4
6.7198	-50.2799	59.42
6.8622	-50.5221	59.44
6.9384	-50.825	59.45
7.0738	-51.081	59.45
7.1429	-51.4504	59.48
7.2473	-51.804	59.5
7.3832	-52.3221	59.48
7.5611	-52.7659	59.42
7.7036	-53.2729	59.35
7.8354	-53.7898	59.33
7.983	-54.3024	59.34
8.1425	-54.8589	59.37
8.3304	-55.4129	59.43
8.5001	-55.9328	59.46
8.6109	-56.3427	59.49
8.7121	-56.5589	59.47
8.7607	-56.6248	59.46
8.8281	-56.787	59.41
8.9165	-56.8124	59.41
8.9781	-56.905	59.37
9.0855	-56.9697	59.39
9.1967	-56.9902	59.38
9.3365	-56.8988	59.4
9.3795	-56.7141	59.44
9.4436	-56.6111	59.43
9.4761	-56.2676	59.46
9.5321	-55.9657	59.44
9.5699	-55.7716	59.41
9.5428	-55.52	59.39
9.5638	-55.3029	59.39
9.5291	-55.1368	59.42
9.5152	-54.9357	59.44
9.4895	-54.915	59.42
9.4315	-54.8759	59.41
9.3989	-54.897	59.41
9.3701	-54.7877	59.42
9.2918	-54.6273	59.49
9.2621	-54.4051	59.51
9.1748	-54.1567	59.52
9.1167	-53.8932	59.51
9.0847	-53.7177	59.47
9.0587	-53.5663	59.42
9.0659	-53.4552	59.42
9.0205	-53.2648	59.46
8.9271	-53.0693	59.49
8.8902	-52.86	59.45
8.8404	-52.6301	59.41
8.7974	-52.4002	59.36
8.6858	-52.0785	59.39
8.6254	-51.6917	59.44
8.6661	-51.3685	59.5
8.7101	-51.0466	59.53
8.8483	-50.7154	59.53
8.8755	-50.3979	59.51
8.9656	-50.0785	59.46
9.0378	-49.6869	59.48
9.1174	-49.3976	59.47
9.237	-49.1447	59.46
9.3811	-48.9289	59.45
9.5139	-48.7214	59.45
9.6183	-48.5765	59.43
9.7563	-48.3798	59.46
9.8278	-48.1388	59.5
9.9685	-47.904	59.51
10.1142	-47.7064	59.49
10.2009	-47.4931	59.47
10.293	-47.3636	59.48
10.3708	-47.2684	59.49
10.4286	-47.2785	59.49
10.4459	-47.2417	59.56
10.5001	-47.3377	59.59
10.496	-47.4452	59.66
10.5323	-47.6825	59.7
10.609	-47.892	59.67
10.5948	-47.9899	59.57
10.5495	-48.0841	59.45
10.5046	-48.1438	59.33
10.5078	-48.2532	59.22
10.5339	-48.36	59.15
10.5538	-48.4747	59.13
10.6017	-48.5975	59.31
10.6649	-48.8791	59.5
10.6866	-49.1524	59.55
10.7198	-49.4042	59.54
10.6983	-49.5806	59.45
10.6297	-49.7391	59.37
10.6057	-49.8799	59.37
10.6155	-50.0808	59.41
10.5561	-50.2472	59.46
10.5425	-50.3737	59.49
10.5325	-50.415	59.5
10.5023	-50.3746	59.48
10.4964	-50.2663	59.46
10.5174	-50.1767	59.44
10.5284	-50.0384	59.42
10.4644	-49.8624	59.45
10.4624	-49.7037	59.43
10.4364	-49.5806	59.45
10.5023	-49.4952	59.44
10.501	-49.4294	59.44
10.5195	-49.4256	59.46
10.5434	-49.2851	59.46
10.5833	-49.1518	59.47
10.6183	-49.0978	59.46
10.6313	-49.0953	59.44
10.6323	-49.0505	59.41
10.6122	-49.0737	59.43
10.6447	-49.1205	59.41
10.5995	-49.1488	59.45
10.5882	-49.2069	59.45
10.5876	-49.3016	59.45
10.6379	-49.3343	59.45
10.6142	-49.4425	59.45
10.6184	-49.4201	59.45
10.6499	-49.4592	59.48
10.646	-49.5017	59.46
10.6213	-49.4445	59.48
10.635	-49.4977	59.5
10.669	-49.4508	59.49
10.685	-49.4276	59.45
10.649	-49.3982	59.42
10.5961	-49.3159	59.36
10.5687	-49.2095	59.37
10.5054	-49.2092	59.39
10.4866	-49.1784	59.45
10.4802	-49.2248	59.48
10.4912	-49.2218	59.52
10.4031	-49.1962	59.51
10.3507	-49.1619	59.48
10.2958	-49.1162	59.45
10.2139	-49.1119	59.44
10.1742	-49.138	59.42
10.1	-49.1635	59.44
10.0608	-49.1649	59.45
10.0127	-49.2209	59.43
9.9711	-49.2609	59.43
9.974	-49.2278	59.46
9.8945	-49.26	59.46
9.9192	-49.3098	59.46
9.9039	-49.3431	59.46
9.9009	-49.3563	59.45
9.8942	-49.3373	59.46
9.9066	-49.3172	59.46
9.9255	-49.3561	59.48
9.9536	-49.3505	59.46
9.9765	-49.3442	59.45
10.0121	-49.3756	59.44
10.0005	-49.3337	59.48
10.0234	-49.3275	59.47
10.0409	-49.368	59.47
10.0621	-49.3957	59.44
10.1056	-49.4618	59.44
10.1235	-49.56	59.43
10.1117	-49.6603	59.46
10.1737	-49.7226	59.46
10.234	-49.8361	59.51
10.2532	-49.8726	59.52
10.2968	-49.9215	59.46
10.3098	-49.9096	59.41
10.3415	-50.0215	59.36
10.3682	-50.0049	59.37
10.3978	-50.1178	59.38
10.5376	-50.2139	59.42
10.6759	-50.3418	59.45
10.7352	-50.4145	59.5
10.8033	-50.4854	59.5
10.8412	-50.5232	59.5
10.8906	-50.5106	59.48
10.9884	-50.5371	59.45
11.0365	-50.5936	59.45
11.0666	-50.6519	59.42
11.0415	-50.7645	59.4
11.0081	-50.837	59.4
11.0623	-50.8795	59.41
11.1621	-51.075	59.37
11.2333	-51.1674	59.4
11.3375	-51.2449	59.41
11.4494	-51.3419	59.42
11.6161	-51.3823	59.41
11.7845	-51.4206	59.43
11.9654	-51.3846	59.41
12.053	-51.3846	59.42
12.1774	-51.3543	59.43
12.1767	-51.3438	59.43
12.2922	-51.2707	59.44
12.3171	-51.2857	59.43
12.3815	-51.212	59.42
12.4437	-51.1944	59.4
12.4994	-51.1379	59.4
12.5497	-51.0931	59.38
12.6173	-50.9911	59.4
12.711	-50.9574	59.39
12.8573	-50.9355	59.46
12.9126	-50.8416	59.51
13.0317	-50.7485	59.52
13.2181	-50.6078	59.48
13.3035	-50.523	59.4
13.4123	-50.4042	59.31
13.5105	-50.2726	59.3
13.5822	-50.1938	59.34
13.6889	-50.1844	59.4
13.7178	-50.1082	59.46
13.7697	-50.0877	59.49
13.7841	-50.0257	59.46
13.7571	-49.9742	59.45
13.7473	-49.9644	59.4
13.7423	-49.9165	59.4
13.7601	-49.8675	59.42
13.8002	-49.8794	59.43
13.7779	-49.8492	59.45
13.7656	-49.8532	59.41
13.7483	-49.8097	59.4
13.7449	-49.7976	59.39
13.8184	-49.8404	59.35
13.8327	-49.8243	59.36
13.7876	-49.765	59.37
13.7453	-49.749	59.35
13.6535	-49.6342	59.29
13.5258	-49.3965	59.27
13.4288	-49.3902	59.33
13.3798	-49.4801	59.45
13.2588	-49.593	59.56
13.1665	-49.6534	59.59
13.1204	-49.7059	59.61
13.0558	-49.6957	59.66
13.0921	-49.7212	59.61
13.1113	-49.712	59.49
13.1416	-49.7046	59.37
13.2465	-49.7141	59.34
13.3062	-49.788	59.35
13.416	-49.9736	59.43
13.4922	-50.1108	59.49
13.5717	-50.2557	59.47
13.6263	-50.3673	59.42
13.7198	-50.5275	59.37
13.8346	-50.7416	59.37
14.0081	-50.8837	59.39
14.0995	-51.1016	59.41
14.2654	-51.2967	59.45
14.5215	-51.5658	59.47
14.7997	-51.8702	59.44
15.1292	-52.0783	59.46
15.4302	-52.3942	59.46
15.7091	-52.6269	59.49
15.8652	-52.8432	59.57
15.8607	-52.9577	59.71
15.7546	-53.06	59.94
15.6481	-53.4148	59.95
15.6495	-53.6363	59.76
15.564	-53.7493	59.44
15.495	-53.7722	59.19
15.4457	-53.7189	59.1
15.4607	-53.7636	59.08
15.4182	-53.88	59.02
15.3927	-53.8072	59
15.508	-53.7928	59.03
15.6801	-53.6761	59.11
15.8053	-53.6829	59.35
16.1437	-53.7448	59.47
16.4468	-53.7042	59.53
16.9343	-53.7976	59.51
17.4529	-53.8595	59.41
17.9674	-53.8034	59.38
18.4511	-53.8682	59.32
18.9152	-53.9489	59.3
19.3014	-54.0728	59.27
19.5394	-54.1529	59.26
19.8516	-54.3544	59.34
20.0944	-54.5733	59.52
20.3478	-54.9863	59.62
20.5704	-55.3647	59.67
20.7506	-55.7019	59.65
20.7043	-56.1563	59.35
20.347	-56.2778	59.04
20.244	-56.5928	59.07
20.1655	-56.9536	59.15
20.0545	-57.3169	59.22
20.0318	-57.5787	59.3
20.0783	-57.7635	59.33
20.0553	-57.6523	59.46
20.122	-57.5616	59.56
20.181	-57.378	59.54
20.2129	-57.0237	59.51
20.2993	-56.6874	59.44
20.5097	-56.43	59.34
20.6422	-56.1845	59.28
20.7786	-55.8328	59.29
20.8712	-55.438	59.34
20.8581	-54.9101	59.39
20.8808	-54.3618	59.42
20.8469	-53.7899	59.45
20.8523	-53.1485	59.45
20.8184	-52.5705	59.45
20.7471	-51.9979	59.49
20.5983	-51.5647	59.53
20.4607	-51.2639	59.59
20.3079	-51.045	59.59
20.1478	-50.7517	59.53
19.9922	-50.5018	59.39
19.7352	-50.2883	59.22
19.4385	-50.1823	59.09
19.1393	-50.1646	58.98
18.7622	-50.1942	58.94
18.4069	-50.3462	58.98
18.1542	-50.5684	59.27
17.9436	-50.9115	59.42
17.6824	-51.1913	59.51
17.4124	-51.5416	59.53
17.1852	-51.7777	59.47
16.9141	-51.9964	59.45
16.6546	-52.2527	59.45
16.3677	-52.5106	59.48
16.1643	-52.8255	59.49
16.0078	-53.2684	59.49
15.8779	-53.6873	59.49
16.0259	-54.2103	59.39
16.1009	-54.5018	59.44
16.183	-54.8885	59.44
16.1206	-55.2035	59.44
16.0691	-55.4478	59.49
inclinaison X	inclinaison Y
-0.2659	1.0635
-0.2659	0.8641
-0.2659	0.9638
-0.1994	0.9638
-0.1662	1.0303
-0.1329	1.0635
-0.2659	0.997
-0.2326	0.997
-0.2326	1.0303
-0.1994	1.0303
-0.2659	1.0967
-0.1994	1.0967
-0.2326	1.0635
-0.1662	1.0303
-0.2659	1.0967
-0.2326	1.0967
-0.1994	1.0303
-0.2326	1.0967
-0.2326	0.997
-0.2991	0.9305
-0.2991	1.0303
-0.1994	1.0303
-0.1994	1.0635
-0.1994	1.0303
-0.1994	0.9638
-0.1994	0.997
-0.2326	0.9638
-0.2991	0.997
-0.2326	1.1632
-0.1329	1.13
-0.1994	1.0967
-0.2991	0.9305
-0.2991	0.8973
-0.2326	0.997
-0.1662	1.2297
-0.1329	1.2297
-0.2326	1.1632
-0.2659	0.8973
-0.2659	0.8973
-0.2326	1.0303
-0.1662	1.13
-0.0997	1.2629
-0.1662	1.13
-0.2991	0.8641
-0.2991	0.8973
-0.2659	1.0303
-0.2326	1.0967
-0.1662	1.2629
-0.1662	1.1632
-0.2659	1.0635
-0.2659	1.0303
-0.1662	0.9305
-0.2991	0.9638
-0.3323	1.0635
-0.2659	1.2297
-0.1329	1.1964
-0.1662	1.0303
-0.2991	0.8973
-0.3323	0.9305
-0.0665	1.1632
0.1994	1.2962
0.0665	1.2297
-0.2991	1.0303
-0.3988	0.8641
-0.1994	0.8308
0.0332	1.0303
0.0665	1.2962
-0.0665	1.3627
-0.2659	1.2962
-0.2326	0.9638
-0.1329	0.8973
-0.0665	0.8973
-0.0332	1.13
-0.0665	1.2962
-0.0665	1.2962
-0.0997	1.13
-0.0665	0.997
-0.0997	1.0635
-0.0997	1.2629
0.0665	1.1964
-0.0332	1.0635
-0.1662	0.997
-0.0997	1.0967
-0.0332	1.2297
0.0332	1.1964
-0.0332	1.0635
-0.0665	0.997
-0.0997	1.0967
-0.0665	1.1632
-0.0332	1.2297
-0.0332	1.1964
-0.0665	1.13
-0.0997	1.1632
0	1.0635
-0.0997	1.0635
-0.0665	1.1632
-0.0997	1.2297
-0.0332	1.0635
0	1.0967
-0.0332	1.0635
-0.0665	1.13
-0.0665	1.0967
-0.0997	1.1632
-0.0997	1.13
-0.0665	1.1632
0.0997	1.2962
0.0332	1.2297
-0.1329	1.0635
-0.2326	0.9638
-0.1662	1.2297
0	1.3959
0.0997	1.3959
-0.2326	1.1632
-0.1662	0.8641
0.1662	0.9305
-0.0665	0.997
-0.1329	1.0303
-0.1329	1.3627
-0.1994	1.3627
-0.2991	1.4624
-0.1994	0.8641
-0.3323	0.1329
-0.432	0.3656
-0.432	0.8641
-0.6979	1.3627
-0.9638	1.6618
-0.8973	1.7616
-0.3656	1.1964
-0.3988	0.6314
-0.9638	0.5317
-1.0967	1.0635
-0.7311	1.4291
-0.0997	1.4956
-0.0665	1.13
-0.5982	0.565
-0.7644	0.1662
-0.3656	0.432
0.2991	0.8308
0.3656	1.2297
0	1.0635
-0.2659	0.6314
-0.1994	0.0997
-0.0332	0
0.0665	0.565
0.1329	1.0303
0.0665	1.1964
0.0665	0.7976
0.0665	0.4653
-0.0332	0.1994
0.0332	0.3323
0.1329	0.9305
0.2326	1.6286
0.2326	1.1964
0.0665	0.6979
0	0.2659
-0.0665	0.5317
0.0332	0.9638
0.0997	1.1964
0.1329	0.997
0.0665	0.6979
0.0665	0.432
0.0665	0.5982
0.0665	0.7644
0.1662	0.9305
0.0997	0.9305
0	0.7976
0	0.5317
-0.0665	0.4653
0.0665	0.7644
0.1329	0.8308
0.0332	0.6314
-0.0332	0.7976
0.0332	0.8641
0.1329	0.6979
0.0665	0.6647
-0.0665	0.8308
-0.0665	0.8641
0	0.8641
0.0332	0.6979
0.1329	0.7644
0.0665	0.8641
-0.0332	0.9638
-0.1329	0.7644
-0.0332	0.7311
0.0332	0.8641
-0.0997	0.8308
-0.0665	0.8308
0.1329	0.9638
0.1329	0.8308
-0.0665	0.6647
-0.1329	0.6979
-0.0665	0.7976
0.1329	0.8308
-0.0332	0.9305
-0.2991	1.0303
-0.2659	0.9305
0.0332	0.8308
-0.0997	0.8308
-0.3656	0.997
-0.565	1.2962
-0.565	1.3627
-0.4985	1.3627
-0.6647	1.5289
-1.0303	1.2962
-0.8308	0.997
-0.6314	0.997
-0.7311	1.0303
-0.5317	0.8973
-0.2991	0.997
-0.1994	0.8973
-0.3656	0.7311
-0.432	0.7311
-0.2991	0.6979
-0.2326	0.8973
-0.1662	0.9305
-0.2326	0.9638
-0.1662	1.3294
-0.0997	1.2962
0	1.0303
-0.0332	0.7976
0.1329	0.7976
0.0332	0.997
0	0.9305
0.1329	0.8641
0.432	1.0303
0.6979	1.1964
0.4985	1.0303
0.2326	0.8308
0.0665	0.8641
0.1994	1.0635
0.3656	0.9638
0.4653	0.7976
0.2659	0.8641
0.2326	0.9638
0.2991	1.13
0.3988	1.1632
0.432	0.997
0.2659	0.9638
0.2326	0.8641
0.2326	0.8308
0.3323	1.0635
0.3988	1.0303
0.3656	0.9305
0.2659	0.8308
0.3323	0.8641
0.3323	0.997
0.3656	1.1632
0.3323	1.1632
0.2991	0.9638
0.2659	0.7311
0.2991	0.7976
0.3656	0.997
0.3988	1.0967
0.4653	1.13
0.3656	0.9305
0.2326	0.8641
0.1994	0.7644
0.2991	0.8973
0.3988	0.9305
0.3988	0.8641
0.3323	0.8308
0.2991	1.0303
0.3988	0.8973
0.3988	0.7311
0.2659	0.7976
0.2991	0.9305
0.3656	0.9305
0.3656	0.8641
0.3323	0.8308
0.2326	0.8308
0.2991	0.9305
0.3656	0.8973
0.3656	0.8973
0.2326	0.8308
0.2991	0.8308
0.3656	0.8641
0.3323	0.9638
0.3988	0.7976
0.3323	0.8973
0.2991	0.8308
0.3323	0.8973
0.3988	0.8973
0.2991	0.8973
0.2659	0.8308
0.3656	0.7976
0.2991	0.8973
0.2659	0.9305
0.1662	0.8973
0.2326	0.7311
0.2991	0.7311
0.2659	0.8641
0.1662	0.9305
0	1.0635
-0.1329	0.997
0.2326	0.997
0.1994	0.9638
-0.2991	0.997
-0.7644	0.9638
-0.565	1.0635
-0.1662	1.3627
0.0665	1.4624
-0.2326	1.2962
-0.3656	0.9305
-0.3988	0.5982
-0.2326	0.6647
0.0665	0.8308
