# Supplementary material for: Postural Control Can Be Well Maintained by Healthy, Young Adults in Difficult Visual Task, Even in Sway-Referenced Dynamic Conditions
Source: PLoS One. 2016 Oct 13;11(10):e0164400. doi: 10.1371/journal.pone.0164400 (PMC5063355; doi:10.1371/journal.pone.0164400)
Supplement: S2 File — (ZIP) [file pone.0164400.s002.zip › DATA_FRAMIRAL/S05A_FREE_STABLE_I7.xls]

## Sheet: S05_MTT_201504
gravite X	gravite Y	Poids
11.8333	-53.4586	59.81
11.8444	-53.3856	59.82
11.8199	-53.3402	59.84
11.8066	-53.2626	59.84
11.8055	-53.2245	59.84
11.8203	-53.1892	59.83
11.8884	-53.2279	59.83
11.8839	-53.2077	59.83
11.9196	-53.2693	59.82
11.9486	-53.2643	59.82
11.9455	-53.2652	59.81
12.0211	-53.2527	59.83
12.0895	-53.3321	59.81
12.1321	-53.3337	59.85
12.1613	-53.3024	59.89
12.2059	-53.3338	59.89
12.2517	-53.2472	59.83
12.3114	-53.1483	59.79
12.3294	-53.1046	59.72
12.3711	-53.0177	59.72
12.4525	-52.9945	59.79
12.5441	-52.8879	59.87
12.61	-52.8393	59.91
12.7214	-52.7098	59.94
12.7901	-52.6382	59.89
12.8616	-52.5978	59.85
12.9532	-52.5676	59.77
13.0253	-52.5414	59.77
13.0935	-52.4927	59.78
13.1401	-52.4256	59.82
13.2626	-52.5188	59.83
13.2759	-52.4939	59.87
13.3524	-52.5477	59.84
13.4188	-52.5659	59.81
13.4947	-52.5495	59.81
13.5468	-52.5557	59.82
13.6487	-52.5646	59.83
13.7166	-52.5754	59.85
13.7938	-52.5075	59.85
13.8856	-52.451	59.85
13.936	-52.407	59.84
13.9675	-52.3143	59.82
14.0523	-52.2808	59.82
14.1274	-52.0601	59.84
14.1899	-51.9065	59.85
14.1959	-51.5627	59.87
14.257	-51.0907	59.87
14.2758	-50.5019	59.89
14.2125	-50.0221	59.88
14.2183	-49.4873	59.88
14.2396	-49.048	59.82
14.1878	-48.6403	59.84
14.2194	-48.3386	59.79
14.2376	-48.0642	59.8
14.2679	-47.9031	59.79
14.317	-47.7178	59.81
14.3164	-47.6492	59.9
14.3689	-47.7857	59.91
14.3478	-47.8824	59.88
14.4242	-48.0402	59.81
14.4433	-48.2058	59.73
14.4838	-48.3774	59.74
14.5572	-48.6267	59.8
14.6553	-48.8772	59.85
14.7753	-49.2188	59.88
14.8881	-49.5102	59.88
14.9341	-49.845	59.87
15.0433	-50.1893	59.83
15.119	-50.5637	59.78
15.2177	-50.9928	59.77
15.2713	-51.4332	59.79
15.325	-51.7541	59.82
15.2925	-52.1297	59.85
15.291	-52.4688	59.81
15.2965	-52.8325	59.77
15.2759	-53.2605	59.72
15.2432	-53.5817	59.72
15.1626	-53.9577	59.77
15.0858	-54.1039	59.82
15.0377	-54.3398	59.85
14.9415	-54.5674	59.85
14.8419	-54.7416	59.84
14.7286	-54.871	59.8
14.677	-54.9406	59.78
14.5821	-55.0131	59.77
14.493	-55.1133	59.78
14.3743	-55.1644	59.77
14.2672	-55.2262	59.78
14.1478	-55.2773	59.8
14.05	-55.32	59.81
13.917	-55.3709	59.82
13.8394	-55.4574	59.8
13.7282	-55.5277	59.79
13.6762	-55.491	59.8
13.6119	-55.5363	59.77
13.4964	-55.449	59.81
13.4412	-55.4294	59.84
13.3583	-55.3935	59.85
13.2913	-55.4376	59.81
13.2163	-55.3754	59.77
13.149	-55.2716	59.72
13.0816	-55.1975	59.7
13.041	-54.9226	59.72
12.9821	-54.7743	59.74
12.9429	-54.6861	59.78
12.8718	-54.6337	59.82
12.8513	-54.4473	59.87
12.7653	-54.354	59.86
12.7229	-54.2496	59.8
12.6303	-54.1722	59.75
12.6124	-54.0444	59.75
12.5724	-54.0347	59.76
12.4869	-54.0426	59.77
12.4655	-54.0669	59.77
12.3969	-54.0899	59.78
12.3426	-54.1677	59.76
12.2648	-54.18	59.77
12.2584	-54.2302	59.78
12.1797	-54.29	59.78
12.1457	-54.3799	59.76
12.1003	-54.4584	59.78
11.9967	-54.5492	59.79
11.9633	-54.6097	59.81
11.8915	-54.7216	59.8
11.8525	-54.805	59.77
11.7574	-54.9371	59.76
11.7092	-55.0579	59.75
11.6092	-55.1272	59.75
11.5357	-55.2393	59.79
11.4742	-55.2824	59.78
11.4343	-55.3288	59.77
11.4035	-55.419	59.78
11.3511	-55.443	59.77
11.2962	-55.4701	59.79
11.1805	-55.4138	59.78
11.1115	-55.4206	59.77
11.0446	-55.4148	59.75
10.9588	-55.4066	59.74
10.9596	-55.4204	59.75
10.8971	-55.508	59.8
10.7879	-55.5175	59.85
10.8148	-55.5763	59.81
10.7291	-55.6024	59.76
10.7006	-55.6941	59.69
10.6832	-55.6483	59.67
10.6763	-55.5534	59.68
10.6766	-55.6459	59.7
10.7243	-55.7234	59.79
10.7618	-55.7764	59.86
10.7651	-55.8942	59.86
10.7864	-56.0136	59.84
10.7855	-56.1358	59.76
10.8531	-56.4195	59.69
10.9123	-56.6117	59.7
10.9554	-56.9261	59.74
11.0461	-57.2945	59.76
11.1217	-57.7118	59.77
11.1396	-58.0629	59.77
11.1695	-58.5385	59.73
11.1818	-58.9349	59.74
11.2267	-59.3079	59.76
11.2047	-59.7077	59.77
11.2234	-60.0711	59.79
11.2426	-60.3993	59.78
11.273	-60.6834	59.78
11.3163	-60.9274	59.76
11.34	-61.1562	59.73
11.402	-61.3772	59.72
11.4384	-61.5553	59.71
11.4832	-61.6759	59.74
11.472	-61.8548	59.75
11.493	-61.9821	59.78
11.5192	-62.0813	59.8
11.5416	-62.1852	59.79
11.5877	-62.297	59.79
11.5864	-62.3924	59.76
11.5466	-62.4988	59.73
11.549	-62.6342	59.72
11.4979	-62.7718	59.75
11.4665	-62.8795	59.76
11.436	-62.9666	59.77
11.4472	-63.0402	59.73
11.4147	-63.1825	59.71
11.3902	-63.135	59.77
11.3756	-63.0798	59.8
11.335	-63.1606	59.77
11.3125	-63.1003	59.74
11.2381	-63.0764	59.69
11.2023	-63.0271	59.65
11.1401	-62.8823	59.69
11.077	-62.6542	59.73
10.9884	-62.4313	59.82
10.9968	-62.2978	59.81
10.9257	-62.0827	59.83
10.8674	-61.8697	59.8
10.8084	-61.6575	59.75
10.7409	-61.3586	59.73
10.6946	-61.104	59.77
10.657	-60.8448	59.78
10.6156	-60.677	59.78
10.5969	-60.6227	59.74
10.6014	-60.5506	59.71
10.5165	-60.5855	59.72
10.5223	-60.5302	59.76
10.5207	-60.5582	59.79
10.5191	-60.568	59.8
10.4894	-60.559	59.78
10.4742	-60.516	59.74
10.4742	-60.4862	59.74
10.4538	-60.4301	59.74
10.4558	-60.3357	59.77
10.4509	-60.187	59.8
10.4273	-60.0763	59.81
10.4673	-60.037	59.77
10.4405	-59.9427	59.78
10.4169	-59.8731	59.77
10.4006	-59.8059	59.74
10.398	-59.688	59.75
10.3474	-59.5593	59.78
10.3402	-59.5512	59.77
10.3544	-59.6083	59.76
10.3409	-59.6067	59.77
10.3745	-59.5773	59.77
10.3325	-59.4914	59.79
10.3191	-59.5102	59.74
10.3231	-59.4936	59.77
10.3942	-59.5668	59.8
10.3957	-59.5253	59.86
10.446	-59.5851	59.86
10.4833	-59.6173	59.81
10.4845	-59.6133	59.74
10.5096	-59.6175	59.67
10.5339	-59.6498	59.65
10.5255	-59.7166	59.7
10.5585	-59.7465	59.77
10.6259	-59.7707	59.84
10.6874	-59.7605	59.87
10.7191	-59.784	59.86
10.735	-59.7533	59.82
10.7606	-59.6849	59.77
10.7894	-59.6186	59.75
10.853	-59.578	59.74
10.9415	-59.5003	59.78
10.9687	-59.4791	59.81
11.0309	-59.4465	59.82
11.1149	-59.427	59.77
11.1798	-59.3486	59.76
11.1921	-59.2094	59.76
11.2686	-59.1149	59.75
11.3365	-59.0073	59.75
11.3485	-58.8739	59.79
11.3855	-58.856	59.79
11.4069	-58.8189	59.81
11.4173	-58.7623	59.8
11.5082	-58.6652	59.78
11.54	-58.6013	59.79
11.5449	-58.5898	59.79
11.6026	-58.5221	59.79
11.6301	-58.4082	59.82
11.6431	-58.265	59.81
11.6717	-58.1282	59.81
11.7015	-58.0127	59.79
11.6893	-57.899	59.78
11.7423	-57.7984	59.81
11.7368	-57.6927	59.79
11.7571	-57.5831	59.77
11.7874	-57.4407	59.81
11.8067	-57.2777	59.79
11.8399	-57.1462	59.79
11.8727	-57.0316	59.79
11.9355	-56.935	59.77
11.9452	-56.7805	59.78
11.9933	-56.6629	59.83
12.0469	-56.4696	59.85
12.0936	-56.3685	59.83
12.1395	-56.1666	59.78
12.1201	-55.9979	59.73
12.146	-55.8441	59.71
12.1801	-55.6495	59.72
12.2122	-55.4697	59.78
12.2523	-55.2478	59.85
12.2606	-55.0304	59.9
12.3295	-54.8718	59.89
12.3333	-54.5531	59.87
12.4002	-54.4591	59.79
12.3498	-54.2637	59.76
12.3674	-54.185	59.76
12.377	-54.1815	59.79
12.4076	-54.199	59.81
12.4815	-54.2827	59.82
12.4705	-54.2963	59.81
12.5074	-54.3815	59.79
12.5226	-54.4335	59.78
12.5699	-54.5541	59.78
12.6084	-54.575	59.82
12.6369	-54.6045	59.86
12.6395	-54.6936	59.85
12.6422	-54.8423	59.84
12.6361	-54.9335	59.83
12.6205	-55.117	59.77
12.6063	-55.2509	59.76
12.6623	-55.4598	59.78
12.658	-55.6756	59.78
12.6492	-55.9009	59.79
12.6605	-56.1529	59.8
12.641	-56.3013	59.81
12.6273	-56.5069	59.78
12.6188	-56.6847	59.77
12.5944	-56.8435	59.75
12.5707	-57.0434	59.74
12.5179	-57.2489	59.76
12.5244	-57.423	59.77
12.4919	-57.5659	59.81
12.4522	-57.6871	59.8
12.3763	-57.7923	59.79
12.3374	-57.8204	59.79
12.3083	-57.8699	59.77
12.293	-57.9211	59.77
12.2501	-58.0164	59.81
12.2593	-58.0126	59.83
12.1764	-58.0204	59.8
12.1636	-58.0423	59.76
12.1231	-58.0163	59.7
12.0345	-58.0077	59.66
12.0087	-57.9969	59.68
12.0014	-58.0377	59.72
12.0081	-58.0208	59.79
11.9979	-58.063	59.84
11.9618	-57.9878	59.85
11.9751	-58.0038	59.8
11.9284	-57.9805	59.74
11.9373	-57.9465	59.72
11.9001	-57.8922	59.74
11.9051	-57.8683	59.77
11.8923	-57.8779	59.8
11.8921	-57.8926	59.78
11.9145	-57.9664	59.77
11.8544	-58.0439	59.72
11.8418	-58.0512	59.72
11.844	-58.0985	59.71
11.8319	-58.1784	59.73
11.8318	-58.2103	59.75
11.8313	-58.2591	59.77
11.8011	-58.2873	59.8
11.765	-58.3161	59.81
11.74	-58.4179	59.79
11.7181	-58.5163	59.76
11.7111	-58.5528	59.75
11.6265	-58.7029	59.74
11.6076	-58.8041	59.75
11.602	-59.0278	59.76
11.5915	-59.157	59.75
11.5177	-59.3099	59.75
11.4687	-59.3924	59.76
11.424	-59.3634	59.78
11.3478	-59.2627	59.78
11.2907	-59.1778	59.77
11.2235	-59.1159	59.75
11.1577	-58.9584	59.74
11.1622	-58.8151	59.73
11.0748	-58.7155	59.75
11.0501	-58.5962	59.76
11.0272	-58.5521	59.75
11.0198	-58.4479	59.79
11.0223	-58.3676	59.84
11.0627	-58.2997	59.82
11.0485	-58.311	59.79
11.0279	-58.2057	59.74
11.0213	-58.1913	59.71
11.0173	-58.186	59.73
11.0154	-58.2152	59.76
11.0268	-58.2777	59.79
11.0788	-58.3485	59.83
11.0946	-58.3993	59.84
11.1872	-58.3557	59.85
11.2196	-58.3876	59.82
11.1956	-58.4494	59.77
11.2215	-58.5072	59.79
11.2968	-58.5565	59.81
11.2842	-58.653	59.81
11.3027	-58.7471	59.81
11.3313	-58.8739	59.77
11.3939	-59.0159	59.75
11.4418	-59.2666	59.75
11.4852	-59.4243	59.77
11.5013	-59.592	59.77
11.5554	-59.6927	59.8
11.5607	-59.828	59.8
11.6061	-59.8414	59.82
11.5998	-59.8888	59.81
11.589	-59.8729	59.82
11.5816	-59.8669	59.82
11.6005	-59.87	59.81
11.6107	-59.875	59.8
11.6265	-59.835	59.78
11.637	-59.7785	59.77
11.6435	-59.6861	59.8
11.6425	-59.6029	59.8
11.6498	-59.5347	59.81
11.6588	-59.4581	59.82
11.6679	-59.3817	59.84
11.6473	-59.296	59.81
11.6515	-59.1698	59.81
11.6603	-59.1066	59.79
11.6829	-58.9165	59.84
11.7282	-58.8652	59.78
11.7556	-58.7085	59.83
11.7867	-58.6209	59.88
11.7949	-58.5765	59.86
11.7892	-58.5433	59.8
11.7863	-58.4513	59.75
11.7964	-58.3498	59.7
11.7894	-58.3118	59.69
11.8216	-58.2055	59.76
11.7864	-58.1731	59.81
11.8379	-58.1548	59.84
11.8649	-58.0878	59.87
11.8922	-58.0164	59.86
11.9099	-57.9062	59.83
11.9235	-57.8754	59.79
11.9297	-57.7688	59.8
11.9516	-57.7577	59.81
11.9476	-57.691	59.83
12.0155	-57.643	59.82
12.0747	-57.6539	59.8
12.1399	-57.6348	59.79
12.175	-57.6123	59.8
12.2406	-57.6059	59.79
12.2796	-57.5636	59.82
12.3205	-57.5407	59.85
12.3686	-57.4346	59.85
12.4234	-57.381	59.85
12.4752	-57.3134	59.82
12.518	-57.2209	59.84
12.5519	-57.1592	59.81
12.5737	-57.0293	59.83
12.6171	-56.9184	59.86
12.6145	-56.7838	59.85
12.6309	-56.6076	59.85
12.6153	-56.5721	59.86
12.6169	-56.5483	59.83
12.6485	-56.5293	59.84
12.6226	-56.5623	59.83
12.6074	-56.495	59.84
12.559	-56.543	59.81
12.5814	-56.5003	59.88
12.538	-56.5373	59.87
12.5163	-56.5021	59.81
12.5136	-56.4572	59.82
12.4851	-56.3583	59.88
12.4444	-56.293	59.89
12.4867	-56.2459	59.87
12.4303	-56.0685	59.83
12.3757	-55.9689	59.77
12.3627	-55.8136	59.75
12.2839	-55.6849	59.81
12.2829	-55.5286	59.83
12.2423	-55.4188	59.84
12.209	-55.257	59.88
12.1916	-55.0988	59.9
12.1845	-55.1529	59.91
12.1431	-54.9676	59.86
12.1197	-54.7919	59.83
12.1374	-54.6105	59.84
12.1104	-54.4574	59.85
12.162	-54.2743	59.86
12.204	-54.0679	59.88
12.1994	-53.9421	59.86
12.2221	-53.7737	59.82
12.263	-53.6318	59.83
12.2897	-53.4017	59.83
12.3093	-53.2709	59.86
12.4382	-53.0795	59.88
12.4462	-52.9777	59.88
12.4626	-52.8313	59.88
12.5145	-52.6036	59.9
12.5617	-52.4839	59.88
12.582	-52.362	59.88
12.6319	-52.2585	59.86
12.6384	-52.1506	59.86
12.667	-51.999	59.87
12.6228	-51.8675	59.91
12.6492	-51.7547	59.89
12.6325	-51.5611	59.88
12.601	-51.3562	59.87
12.5968	-51.185	59.86
12.5916	-50.9733	59.85
12.6236	-50.7741	59.85
12.6198	-50.5611	59.88
12.615	-50.3768	59.86
12.6299	-50.3085	59.83
12.6189	-50.2499	59.84
12.6811	-50.3007	59.92
12.7316	-50.3191	59.96
12.758	-50.322	59.92
12.8033	-50.4126	59.83
12.8152	-50.4519	59.81
12.842	-50.5149	59.78
12.8894	-50.6084	59.82
12.9379	-50.7124	59.87
12.9997	-50.8167	59.89
13.0466	-50.9121	59.93
13.1117	-51.0702	59.92
13.1451	-51.2167	59.89
13.1742	-51.3408	59.83
13.1911	-51.4429	59.82
13.2236	-51.5668	59.8
13.2315	-51.7203	59.85
13.249	-51.8798	59.84
13.2566	-52.048	59.87
13.3052	-52.3083	59.84
13.3506	-52.5419	59.83
13.3931	-52.7913	59.82
13.4673	-53.1098	59.79
13.5192	-53.3845	59.79
13.5634	-53.7138	59.8
13.5767	-53.985	59.8
13.6031	-54.1708	59.84
13.647	-54.368	59.85
13.6703	-54.5561	59.84
13.7409	-54.8061	59.82
13.8104	-54.9873	59.81
13.8438	-55.1662	59.81
13.884	-55.309	59.82
13.9224	-55.4315	59.82
13.9136	-55.5377	59.82
13.9223	-55.5654	59.82
13.9169	-55.6398	59.81
13.903	-55.729	59.8
13.8631	-55.7764	59.81
13.8064	-55.8249	59.8
13.7565	-55.8509	59.82
13.7536	-55.8656	59.83
13.71	-55.886	59.88
13.6908	-55.8973	59.91
13.6643	-55.995	59.88
13.6236	-55.9165	59.83
13.5323	-55.8833	59.78
13.4492	-55.8067	59.7
13.4179	-55.8083	59.72
13.3553	-55.7818	59.78
13.3158	-55.7821	59.82
13.2952	-55.787	59.86
13.2552	-55.7461	59.89
13.2619	-55.6071	59.87
13.2299	-55.4806	59.84
13.1925	-55.4273	59.79
13.1947	-55.3412	59.79
13.1731	-55.2921	59.81
13.1538	-55.2314	59.84
13.1804	-55.0755	59.85
13.1581	-55.0007	59.8
13.1235	-54.9756	59.75
13.1116	-54.92	59.73
13.082	-54.9135	59.75
13.085	-54.9574	59.79
13.1009	-54.9038	59.85
13.075	-54.8783	59.89
13.0983	-54.8731	59.88
13.09	-54.7538	59.84
13.0959	-54.7366	59.81
13.1142	-54.6248	59.79
13.1415	-54.5986	59.79
13.1357	-54.5997	59.8
13.1791	-54.5928	59.81
13.1731	-54.6245	59.8
13.1786	-54.7437	59.82
13.1452	-54.7872	59.84
13.1432	-54.9166	59.81
13.1633	-55.0029	59.82
13.1786	-55.07	59.8
13.162	-55.1134	59.82
13.1866	-55.1318	59.85
13.2398	-55.1166	59.92
13.2649	-55.1465	59.93
13.3264	-55.1469	59.88
13.304	-55.1178	59.81
13.2918	-55.0792	59.75
13.2961	-55.0717	59.71
13.3508	-54.9149	59.76
13.3747	-54.9069	59.81
13.4153	-54.9427	59.87
13.4379	-54.8966	59.91
13.4965	-54.8971	59.91
13.516	-54.8238	59.88
13.5556	-54.7641	59.82
13.5541	-54.7732	59.77
13.6061	-54.78	59.76
13.623	-54.6899	59.78
13.7364	-54.6519	59.81
13.8077	-54.6442	59.83
13.7985	-54.694	59.82
13.8635	-54.6764	59.81
13.8672	-54.7017	59.79
13.8966	-54.6946	59.79
13.9276	-54.6771	59.82
13.9205	-54.6697	59.83
13.9556	-54.7052	59.84
13.99	-54.7309	59.84
13.9867	-54.7945	59.82
13.9771	-54.7868	59.81
13.9741	-54.8334	59.79
13.9544	-54.8036	59.8
13.9255	-54.7928	59.81
13.9082	-54.7939	59.83
13.8881	-54.7671	59.83
13.8668	-54.7477	59.81
13.8789	-54.7276	59.82
13.8416	-54.7028	59.81
13.8098	-54.6931	59.82
13.8031	-54.624	59.83
13.757	-54.5426	59.81
13.7734	-54.4854	59.81
13.7747	-54.4773	59.84
13.8175	-54.442	59.88
13.7869	-54.4721	59.85
13.7927	-54.4586	59.79
13.7906	-54.4577	59.72
13.7641	-54.4647	59.71
13.7046	-54.4214	59.77
13.724	-54.4211	59.81
13.6956	-54.3919	59.86
13.7191	-54.3999	59.88
13.6555	-54.3813	59.89
13.6889	-54.3832	59.85
13.675	-54.3547	59.8
13.6166	-54.323	59.78
13.5701	-54.3024	59.78
13.5844	-54.3594	59.81
13.5514	-54.3413	59.83
13.5366	-54.3601	59.82
13.5301	-54.4551	59.78
13.4915	-54.4516	59.78
13.4277	-54.4479	59.79
13.3887	-54.4466	59.79
13.3654	-54.4957	59.82
13.2921	-54.4835	59.83
13.2504	-54.5121	59.85
13.221	-54.5341	59.85
13.1717	-54.6025	59.83
13.099	-54.557	59.81
13.0866	-54.6524	59.8
13.0808	-54.6535	59.8
13.072	-54.73	59.81
13.0219	-54.7286	59.82
12.9871	-54.7794	59.83
13.0063	-54.7965	59.82
12.9934	-54.8345	59.8
12.9678	-54.8513	59.81
12.9312	-54.8085	59.82
12.922	-54.783	59.82
12.9168	-54.7807	59.81
12.8947	-54.7051	59.81
12.8656	-54.6221	59.83
12.8269	-54.5468	59.87
12.7797	-54.4278	59.89
12.7775	-54.2758	59.88
12.7369	-54.0891	59.85
12.6808	-53.9357	59.76
12.6313	-53.7356	59.73
12.5591	-53.6408	59.72
12.537	-53.5105	59.78
12.5474	-53.417	59.84
12.5085	-53.3448	59.89
12.5051	-53.2901	59.9
12.4706	-53.1328	59.9
12.4388	-53.1311	59.84
12.4037	-53.1211	59.8
12.4033	-53.0786	59.81
12.3954	-53.0782	59.82
12.3371	-53.0624	59.84
12.323	-53.1511	59.83
12.291	-53.1438	59.84
12.3272	-53.205	59.85
12.2557	-53.2009	59.87
12.1883	-53.2322	59.88
12.2062	-53.278	59.81
12.1666	-53.3035	59.76
12.1641	-53.3878	59.73
12.1694	-53.4108	59.79
12.168	-53.4659	59.82
12.1663	-53.5231	59.85
12.1483	-53.632	59.83
12.1004	-53.6743	59.8
12.115	-53.7715	59.77
12.1501	-53.8674	59.77
12.1454	-54.0162	59.81
12.1493	-54.0868	59.84
12.1531	-54.2304	59.84
12.1547	-54.2827	59.86
12.1591	-54.3907	59.84
12.1813	-54.4764	59.79
12.1717	-54.5856	59.78
12.1947	-54.6893	59.81
12.2411	-54.7456	59.87
12.2542	-54.8277	59.91
12.2789	-54.814	59.89
12.2828	-54.8029	59.83
12.2818	-54.7291	59.78
12.3019	-54.6938	59.74
12.2601	-54.6513	59.78
12.3476	-54.6651	59.8
12.3482	-54.6085	59.88
12.3723	-54.5583	59.92
12.3982	-54.5097	59.92
12.4065	-54.4314	59.86
12.419	-54.3917	59.82
12.4521	-54.3467	59.78
12.4639	-54.2543	59.78
12.4384	-54.1832	59.8
12.4114	-54.1506	59.83
12.4541	-54.1168	59.82
12.4656	-54.0401	59.81
12.4671	-53.9719	59.8
12.4782	-53.9434	59.81
12.5091	-53.9291	59.82
12.5228	-53.8722	59.83
12.5545	-53.8386	59.84
12.5667	-53.7888	59.84
12.5915	-53.7599	59.82
12.5827	-53.7173	59.82
12.5968	-53.6715	59.81
12.6228	-53.6376	59.81
12.6544	-53.6041	59.82
12.6697	-53.5832	59.82
12.6803	-53.5719	59.83
12.6868	-53.5961	59.82
12.7017	-53.5178	59.83
12.7085	-53.4968	59.84
12.7219	-53.4702	59.83
12.7177	-53.4032	59.83
12.7064	-53.3577	59.81
12.735	-53.2953	59.81
12.7309	-53.2265	59.79
12.6938	-53.2327	59.82
12.7062	-53.1414	59.88
12.7043	-53.0648	59.91
12.7022	-52.9982	59.86
12.7214	-52.9816	59.81
12.706	-52.8929	59.72
12.6721	-52.8632	59.7
12.7067	-52.9053	59.74
12.6897	-52.9126	59.82
12.7056	-52.9208	59.86
12.7211	-52.9312	59.9
12.7337	-53.0113	59.89
12.7802	-53.0002	59.86
12.7633	-53.0564	59.81
12.8023	-53.0707	59.78
12.8189	-53.1173	59.8
12.8394	-53.1438	59.83
12.9336	-53.2528	59.82
12.9126	-53.3047	59.82
12.9356	-53.4039	59.79
12.9528	-53.4168	59.79
12.9489	-53.5114	59.79
12.9436	-53.5982	59.78
12.9359	-53.6996	59.8
12.9377	-53.7797	59.81
12.9143	-53.9041	59.82
12.8985	-54.0329	59.84
12.897	-54.1443	59.83
12.8971	-54.2768	59.81
12.9085	-54.4383	59.8
12.8939	-54.6052	59.81
12.8824	-54.8293	59.81
12.8698	-55.0438	59.8
12.8989	-55.3343	59.77
12.8522	-55.5678	59.79
12.8125	-55.778	59.79
12.7574	-55.9814	59.81
12.744	-56.126	59.8
12.733	-56.2291	59.79
12.6342	-56.2765	59.77
12.5949	-56.2481	59.79
12.5671	-56.3056	59.77
12.5217	-56.31	59.8
12.4775	-56.3675	59.83
12.4668	-56.3658	59.86
12.4306	-56.3645	59.86
12.3584	-56.3727	59.78
12.278	-56.3793	59.73
12.2266	-56.4406	59.67
12.1667	-56.4917	59.7
12.1167	-56.538	59.76
12.067	-56.6591	59.84
12.0678	-56.7447	59.86
12.0458	-56.8028	59.86
12.0008	-56.7855	59.82
11.9067	-56.7472	59.79
11.8689	-56.7212	59.74
11.8032	-56.671	59.78
11.7217	-56.6286	59.79
11.7136	-56.6589	59.81
11.6661	-56.6567	59.79
11.6274	-56.6971	59.78
11.5911	-56.7676	59.75
11.6102	-56.7883	59.78
11.5774	-56.8731	59.78
11.5938	-56.9795	59.78
11.5993	-57.0285	59.82
11.5847	-57.12	59.81
11.5853	-57.2076	59.83
11.5913	-57.3212	59.8
11.577	-57.4578	59.81
11.5746	-57.6012	59.79
11.5603	-57.7355	59.78
11.5683	-57.8715	59.78
11.5362	-58.1775	59.8
11.5145	-58.5456	59.81
11.5016	-58.9989	59.8
11.4974	-59.4207	59.79
11.5104	-59.8111	59.77
11.4932	-60.0671	59.8
11.4394	-60.3524	59.8
11.3846	-60.5544	59.81
11.3961	-60.8327	59.78
11.3912	-61.0669	59.79
11.3657	-61.1864	59.77
11.3368	-61.3433	59.84
11.3355	-61.4262	59.87
11.3417	-61.5111	59.86
11.3007	-61.5317	59.79
11.2652	-61.4936	59.73
11.1586	-61.4018	59.69
11.0932	-61.3478	59.71
11.0226	-61.3071	59.72
11.0347	-61.2493	59.79
10.9857	-61.2897	59.83
10.9819	-61.314	59.87
10.9296	-61.2955	59.88
10.8635	-61.3444	59.84
10.8367	-61.4064	59.78
10.7655	-61.4222	59.73
10.6883	-61.4758	59.74
10.688	-61.5846	59.77
10.6289	-61.678	59.8
10.6257	-61.8133	59.79
10.5815	-61.9127	59.79
10.5283	-62.0011	59.78
10.528	-62.1908	59.74
10.5258	-62.3231	59.75
10.4649	-62.4845	59.77
10.4369	-62.5756	59.79
10.4263	-62.6755	59.78
10.4269	-62.8202	59.78
10.4648	-62.9467	59.78
10.4623	-63.0955	59.8
10.4758	-63.199	59.77
10.4878	-63.2697	59.78
10.4668	-63.3512	59.78
10.4865	-63.3663	59.79
10.4943	-63.3553	59.79
10.4575	-63.3886	59.81
10.5314	-63.3245	59.82
10.5236	-63.3608	59.77
10.5352	-63.2975	59.75
10.5446	-63.26	59.72
10.5297	-63.149	59.75
10.5445	-62.9697	59.78
10.497	-62.8531	59.81
10.5221	-62.7197	59.81
10.5051	-62.6225	59.85
10.5608	-62.4795	59.89
10.4927	-62.3757	59.85
10.5039	-62.2644	59.78
10.467	-62.2133	59.71
10.453	-62.1661	59.69
10.4233	-62.163	59.71
10.4034	-62.2143	59.76
10.4217	-62.2296	59.82
10.4411	-62.2939	59.85
10.4269	-62.3081	59.84
10.4278	-62.2701	59.81
10.396	-62.1666	59.77
10.3965	-62.1426	59.72
10.3765	-62.0278	59.74
10.3924	-61.9622	59.77
10.3912	-61.9132	59.79
10.3534	-61.9202	59.79
10.3598	-61.9291	59.78
10.3602	-61.9123	59.78
10.3453	-61.9304	59.77
10.3433	-61.9689	59.76
10.3579	-61.9825	59.77
10.3909	-61.9893	59.8
10.3673	-62.0092	59.79
10.4438	-61.9596	59.78
10.4696	-62.0005	59.78
10.4644	-62.011	59.76
10.5099	-61.9929	59.77
10.5438	-61.9495	59.79
10.589	-62.0049	59.77
10.5735	-61.985	59.78
10.5925	-62.0041	59.8
10.619	-61.9845	59.81
10.6529	-62.0396	59.79
10.6768	-61.9881	59.79
10.6906	-61.988	59.79
10.7859	-61.9567	59.77
10.8044	-61.8468	59.8
10.8917	-61.9175	59.79
10.9103	-61.8494	59.8
10.9878	-61.8089	59.79
11.0316	-61.7411	59.8
11.1535	-61.7031	59.79
11.1932	-61.7031	59.83
11.2569	-61.6051	59.86
11.3204	-61.5638	59.84
11.3615	-61.4761	59.78
11.4198	-61.432	59.73
11.417	-61.386	59.7
11.4765	-61.3698	59.74
11.5077	-61.3837	59.76
11.5527	-61.4004	59.83
11.5286	-61.4844	59.84
11.5439	-61.5368	59.85
11.5855	-61.5233	59.83
11.6084	-61.5193	59.78
11.6617	-61.4875	59.72
11.7039	-61.3987	59.76
11.7801	-61.4253	59.76
11.816	-61.4437	59.79
11.854	-61.4357	59.81
11.9287	-61.3957	59.81
11.9397	-61.4565	59.8
11.9838	-61.4898	59.79
12.0442	-61.4668	59.76
12.1174	-61.3463	59.75
12.1731	-61.2592	59.74
12.2245	-61.1351	59.77
12.2653	-61.067	59.78
12.301	-60.8629	59.8
12.3125	-60.594	59.8
12.3647	-60.3178	59.77
12.3958	-59.9306	59.77
12.4069	-59.5744	59.77
12.4319	-59.2047	59.79
12.4678	-58.8657	59.79
12.4733	-58.5103	59.82
12.4594	-58.184	59.84
12.4854	-57.8237	59.84
12.4531	-57.4755	59.83
12.4558	-57.1786	59.81
12.4498	-56.9276	59.78
12.4254	-56.7298	59.77
12.4713	-56.3541	59.8
12.489	-56.0682	59.81
12.515	-55.8122	59.83
12.5474	-55.5809	59.83
12.6016	-55.4432	59.84
12.6458	-55.3724	59.85
12.7183	-55.3571	59.81
12.733	-55.352	59.76
12.7231	-55.4338	59.75
12.702	-55.5305	59.75
12.7034	-55.6282	59.78
12.6797	-55.7107	59.82
12.728	-55.9001	59.83
12.6947	-56.0332	59.87
12.74	-56.1485	59.86
12.7152	-56.2354	59.86
12.7165	-56.2425	59.81
12.7204	-56.3108	59.8
12.7017	-56.4096	59.79
12.7012	-56.5314	59.81
12.6717	-56.5994	59.85
12.6591	-56.6959	59.85
12.6591	-56.7547	59.83
12.6073	-56.7912	59.8
12.6066	-56.765	59.79
12.5734	-56.7477	59.79
12.5749	-56.7245	59.78
12.5551	-56.6815	59.79
12.5387	-56.6055	59.81
12.5056	-56.5889	59.82
12.5326	-56.624	59.84
12.4686	-56.6662	59.82
12.4407	-56.6948	59.82
12.4304	-56.6748	59.81
12.4072	-56.6493	59.8
12.3903	-56.6038	59.78
12.4236	-56.4878	59.79
12.3677	-56.3402	59.82
12.3555	-56.2718	59.83
12.3041	-56.1736	59.84
12.2755	-56.0866	59.81
12.2982	-56.0523	59.76
12.2677	-56.0062	59.77
12.2708	-55.9465	59.79
12.2884	-55.9722	59.79
12.2904	-55.9782	59.82
12.3024	-56.0362	59.86
12.2884	-56.0676	59.89
12.2914	-56.1548	59.88
12.2557	-56.2222	59.83
12.2659	-56.2662	59.74
12.2471	-56.2303	59.71
12.2051	-56.3342	59.71
12.2202	-56.3612	59.76
12.2361	-56.4583	59.81
12.2317	-56.588	59.85
12.2596	-56.6344	59.88
12.2642	-56.6398	59.88
12.267	-56.682	59.85
12.2413	-56.7421	59.81
12.1872	-56.7767	59.81
12.1764	-56.7737	59.8
12.1292	-56.8018	59.81
12.1382	-56.9013	59.78
12.0974	-56.9101	59.8
12.0756	-57.0251	59.79
12.0309	-57.0834	59.78
12.0259	-57.1396	59.78
12.0141	-57.2469	59.78
11.9949	-57.2021	59.81
11.9787	-57.1409	59.83
11.9763	-57.0934	59.82
11.9116	-57.0808	59.83
11.8779	-57.0652	59.81
11.8545	-57.0695	59.8
11.8181	-57.0263	59.81
11.8381	-57.0227	59.8
11.8077	-57.0063	59.8
11.8031	-56.9711	59.8
11.7983	-56.9355	59.79
11.7941	-56.9131	59.79
11.7881	-56.8565	59.79
11.749	-56.8842	59.78
11.7948	-56.8346	59.78
11.7962	-56.7992	59.79
11.8308	-56.7486	59.79
11.8403	-56.7275	59.78
11.8731	-56.6725	59.78
11.8879	-56.6675	59.77
11.8916	-56.7095	59.8
11.9066	-56.7085	59.85
11.9532	-56.7743	59.87
11.9897	-56.7431	59.85
11.9849	-56.8083	59.79
12.014	-56.7818	59.71
12.0202	-56.8209	59.68
12.0392	-56.782	59.71
12.0448	-56.7844	59.75
12.0535	-56.7889	59.83
12.0655	-56.8309	59.85
12.1061	-56.7807	59.88
12.1653	-56.7468	59.85
12.162	-56.717	59.81
12.1914	-56.7059	59.75
12.2442	-56.6505	59.77
12.2549	-56.6387	59.78
12.2835	-56.6952	59.79
12.3534	-56.6527	59.81
12.3755	-56.6392	59.81
12.4285	-56.6102	59.79
12.4796	-56.5916	59.79
12.5013	-56.5944	59.77
12.575	-56.5757	59.77
12.6295	-56.5545	59.79
12.6737	-56.5288	59.82
12.6496	-56.5237	59.86
12.7327	-56.5577	59.84
12.7976	-56.5546	59.81
12.8366	-56.5257	59.79
12.8707	-56.5232	59.76
12.9221	-56.4883	59.78
12.9654	-56.4668	59.81
12.981	-56.4584	59.81
13.0515	-56.426	59.82
13.0783	-56.4179	59.81
13.1108	-56.4089	59.79
13.1894	-56.334	59.8
13.2419	-56.3524	59.81
13.2948	-56.3092	59.81
13.3453	-56.2785	59.83
13.3571	-56.2456	59.83
13.4086	-56.2547	59.83
13.4616	-56.152	59.83
13.5071	-56.1348	59.8
13.5684	-56.0917	59.8
13.6146	-56.0834	59.82
13.7035	-56.0861	59.84
13.7719	-56.0519	59.81
13.805	-56.0582	59.76
13.8453	-56.0397	59.73
13.8944	-56.0925	59.72
13.9284	-56.0583	59.75
13.9966	-56.0623	59.82
14.0779	-56.0447	59.85
14.1599	-56.0525	59.87
14.2359	-56.0375	59.85
14.2712	-55.9699	59.84
14.3127	-55.889	59.79
14.38	-55.8003	59.79
14.4135	-55.6803	59.8
14.4919	-55.5907	59.81
14.5556	-55.4594	59.82
14.6069	-55.2165	59.83
14.6647	-55.0946	59.78
14.6888	-54.8482	59.78
14.7192	-54.6729	59.77
14.7996	-54.5151	59.77
14.8326	-54.3678	59.78
14.8574	-54.2296	59.83
14.9496	-54.0929	59.86
14.9469	-54.0464	59.87
14.906	-53.9759	59.92
14.8809	-53.8865	59.92
14.8909	-53.7376	59.86
14.9092	-53.6331	59.8
14.8834	-53.5064	59.77
14.9255	-53.4174	59.77
14.988	-53.368	59.77
14.9912	-53.3442	59.82
15.0028	-53.2638	59.86
15.0004	-53.2178	59.85
14.9933	-53.184	59.83
14.9938	-53.1249	59.81
15.0212	-53.072	59.78
15.0142	-53.0926	59.79
15.0159	-53.0336	59.83
15.0448	-53.0056	59.9
15.0652	-52.9357	59.95
15.0782	-52.8841	59.93
15.116	-52.8849	59.87
15.1086	-52.8761	59.78
15.134	-52.8693	59.71
15.097	-52.8447	59.69
15.1079	-52.9157	59.73
15.0932	-52.9711	59.79
15.1376	-53.0395	59.85
15.1697	-53.1182	59.87
15.1434	-53.087	59.92
15.1251	-53.1432	59.9
15.0924	-53.1289	59.86
15.0759	-53.0871	59.83
15.047	-53.0921	59.83
15.0172	-53.0743	59.81
14.986	-53.0902	59.82
14.9605	-53.0896	59.84
14.9239	-53.0574	59.87
14.9027	-53.0847	59.83
14.8809	-53.1291	59.8
14.858	-53.118	59.8
14.8655	-53.1075	59.8
14.8202	-53.0923	59.83
14.7569	-53.0567	59.83
14.7229	-52.9991	59.83
14.7311	-52.9244	59.85
14.7139	-52.9264	59.85
14.695	-52.8331	59.86
14.6785	-52.8304	59.87
14.634	-52.7865	59.85
14.5929	-52.6652	59.83
14.5642	-52.6258	59.81
14.5321	-52.5268	59.83
14.4724	-52.4412	59.85
14.4401	-52.3001	59.86
14.4409	-52.1939	59.84
14.3573	-52.0146	59.82
14.3231	-51.84	59.82
14.2985	-51.6588	59.81
14.2332	-51.4705	59.82
14.2057	-51.29	59.81
14.1644	-51.1962	59.86
14.091	-51.0807	59.9
14.1492	-51.0093	59.92
14.1336	-51.0633	59.85
14.0953	-51.0296	59.8
14.0536	-51.0434	59.72
14.0485	-51.0553	59.73
14.0672	-51.1044	59.77
14.0471	-51.195	59.84
14.0302	-51.1507	59.89
14.062	-51.1304	59.92
14.05	-51.0758	59.9
14.0543	-51.0085	59.86
14.0583	-50.958	59.81
14.0572	-50.9049	59.79
14.055	-50.8419	59.82
14.0537	-50.7894	59.84
14.0403	-50.6827	59.88
14.0729	-50.5985	59.9
14.1386	-50.4288	59.87
14.1611	-50.2649	59.82
14.1882	-50.0772	59.81
14.1895	-49.9958	59.8
14.2088	-49.9231	59.81
14.2416	-49.8684	59.81
14.2968	-49.9617	59.83
14.2821	-49.9799	59.82
14.3139	-50.0489	59.83
14.344	-50.1266	59.83
14.3565	-50.1938	59.83
14.3819	-50.2666	59.84
14.3681	-50.4886	59.82
14.4577	-50.5477	59.83
14.4757	-50.6453	59.83
14.5033	-50.7959	59.82
14.5416	-50.9054	59.8
14.5534	-51.0663	59.79
14.5771	-51.2223	59.8
14.6065	-51.3939	59.79
14.6401	-51.6155	59.81
14.6416	-51.8003	59.8
14.6758	-52.0494	59.8
14.7337	-52.278	59.79
14.7683	-52.5547	59.79
14.8209	-52.837	59.82
14.8043	-53.1417	59.88
14.806	-53.4756	59.86
14.8179	-53.7924	59.78
14.8444	-54.106	59.72
14.8515	-54.445	59.68
14.8522	-54.7659	59.7
14.8048	-55.0681	59.76
14.7998	-55.4276	59.81
14.809	-55.759	59.85
14.7822	-56.0772	59.86
14.7512	-56.2725	59.85
14.6865	-56.3817	59.83
14.6608	-56.6215	59.74
14.5851	-56.7102	59.74
14.5004	-56.7696	59.76
14.4748	-56.9219	59.75
14.4712	-57.0278	59.76
14.3965	-57.1122	59.76
14.3285	-57.2365	59.75
14.3421	-57.3404	59.76
14.2779	-57.4444	59.75
14.2705	-57.5852	59.77
14.2079	-57.7389	59.77
14.2275	-57.8568	59.78
14.2543	-57.9827	59.77
14.2521	-58.1138	59.77
14.2243	-58.0347	59.79
14.2025	-58.1222	59.78
14.173	-58.068	59.8
14.1354	-58.1086	59.76
14.0674	-58.0656	59.78
14.0822	-58.1095	59.76
14.0343	-58.0354	59.76
13.9802	-58.0236	59.78
13.9164	-57.975	59.78
13.9014	-57.9072	59.77
13.8825	-57.828	59.78
13.7866	-57.6689	59.78
13.7476	-57.5334	59.78
13.6991	-57.3148	59.79
13.62	-57.1409	59.78
13.5623	-56.8818	59.79
13.5457	-56.6719	59.8
13.4876	-56.4129	59.87
13.4908	-56.1579	59.89
13.421	-55.8612	59.88
13.3913	-55.6054	59.8
13.3611	-55.3214	59.73
13.3542	-55.136	59.68
13.3134	-54.9952	59.71
13.3024	-54.8743	59.79
13.3031	-54.7665	59.86
13.2757	-54.7187	59.89
13.2534	-54.6296	59.91
13.2232	-54.5672	59.86
13.2123	-54.5357	59.81
13.1687	-54.5285	59.78
13.1568	-54.5031	59.8
13.0888	-54.5664	59.8
13.1276	-54.6137	59.82
13.071	-54.676	59.83
13.0536	-54.7384	59.81
13.0253	-54.7834	59.77
12.9845	-54.8362	59.77
12.9901	-54.881	59.78
12.9442	-54.9169	59.8
12.9289	-54.9987	59.81
12.9297	-55.0839	59.85
12.9181	-55.0722	59.88
12.8695	-55.1811	59.86
12.8402	-55.1723	59.84
12.8496	-55.1808	59.8
12.8569	-55.2308	59.78
12.8388	-55.2232	59.81
12.8555	-55.3137	59.83
12.8813	-55.3256	59.85
12.879	-55.3086	59.86
12.8445	-55.253	59.82
12.8725	-55.2671	59.79
12.8645	-55.2202	59.79
12.8984	-55.2779	59.79
12.9342	-55.3856	59.8
12.95	-55.4506	59.82
12.9732	-55.5209	59.83
12.9888	-55.5569	59.88
12.9948	-55.644	59.89
13.0303	-55.6337	59.88
13.056	-55.7052	59.86
13.0409	-55.6959	59.79
13.0658	-55.6976	59.74
13.0647	-55.7179	59.73
13.0488	-55.6984	59.76
13.0614	-55.7503	59.8
13.131	-55.7377	59.86
13.1561	-55.7674	59.9
13.2473	-55.7588	59.88
13.2599	-55.6922	59.85
13.2872	-55.5929	59.8
13.3364	-55.5252	59.8
13.3722	-55.4246	59.81
13.4541	-55.302	59.81
13.5279	-55.2675	59.8
13.5589	-55.2072	59.79
13.6583	-55.1857	59.78
13.6948	-55.1711	59.77
13.7923	-55.0848	59.78
13.8502	-55.0906	59.77
13.921	-55.0988	59.8
13.976	-55.1195	59.8
14.0167	-55.1114	59.81
14.0401	-55.1052	59.81
14.0556	-55.1117	59.82
14.1557	-55.1286	59.84
14.1759	-55.1713	59.83
14.1675	-55.2009	59.83
14.1843	-55.217	59.81
14.2126	-55.2629	59.78
14.2464	-55.3047	59.8
14.2775	-55.3783	59.79
14.3173	-55.4946	59.78
14.3155	-55.5328	59.79
14.3276	-55.5723	59.79
14.3598	-55.5331	59.82
14.388	-55.5483	59.8
14.424	-55.505	59.81
14.4207	-55.4784	59.81
14.4318	-55.4764	59.83
14.4262	-55.4295	59.85
14.4476	-55.3755	59.85
14.4548	-55.3873	59.8
14.4259	-55.2776	59.76
14.3701	-55.3111	59.72
14.3315	-55.3384	59.71
14.3155	-55.4181	59.76
14.297	-55.5412	59.8
14.3058	-55.608	59.85
14.2374	-55.6137	59.86
14.2136	-55.6678	59.83
14.182	-55.6465	59.79
14.1177	-55.6355	59.74
14.1055	-55.6717	59.73
14.0999	-55.7737	59.75
14.0628	-55.789	59.78
14.0388	-55.8854	59.8
13.9909	-55.9914	59.79
13.9593	-56.0984	59.8
13.9127	-56.1981	59.79
13.8728	-56.3212	59.78
13.9151	-56.3953	59.76
13.8667	-56.5481	59.76
13.8011	-56.7313	59.77
13.7704	-56.8771	59.8
13.7358	-57.0759	59.79
13.6825	-57.1345	59.8
13.6736	-57.3018	59.79
13.6307	-57.3667	59.78
13.6092	-57.4074	59.76
13.5975	-57.3941	59.77
13.5459	-57.4296	59.78
13.5186	-57.3818	59.77
13.4872	-57.472	59.8
13.4573	-57.615	59.8
13.4199	-57.7093	59.8
13.3608	-57.7554	59.81
13.332	-57.8793	59.79
13.2665	-57.93	59.78
13.2121	-58.0855	59.77
13.1824	-58.1672	59.79
13.1372	-58.289	59.77
13.1062	-58.4214	59.81
13.0177	-58.5766	59.86
12.997	-58.7622	59.82
12.9794	-58.9022	59.77
12.8821	-59.0642	59.7
12.8054	-59.2933	59.67
12.7094	-59.4594	59.69
12.6343	-59.6323	59.75
12.5842	-59.8219	59.81
12.54	-59.9815	59.85
12.4382	-60.0603	59.87
12.3582	-60.1289	59.86
12.2824	-60.2046	59.78
12.1684	-60.2294	59.72
12.1207	-60.2444	59.73
12.0604	-60.3112	59.74
11.9699	-60.3013	59.77
11.9257	-60.3425	59.78
11.852	-60.332	59.77
11.7934	-60.3003	59.75
11.7189	-60.1896	59.75
11.6049	-60.0364	59.75
11.5489	-59.9472	59.75
11.4971	-59.7927	59.78
11.4597	-59.7978	59.78
11.4251	-59.7737	59.78
11.3768	-59.7167	59.77
11.3079	-59.665	59.76
11.2452	-59.6401	59.75
11.2044	-59.6502	59.77
11.123	-59.6372	59.78
11.0887	-59.5963	59.78
11.0915	-59.4333	59.79
11.0993	-59.2756	59.81
11.0617	-59.0114	59.78
11.106	-58.7448	59.76
11.0724	-58.5809	59.76
11.0752	-58.3435	59.76
11.0218	-58.1085	59.77
10.9571	-57.9173	59.78
10.865	-57.6511	59.79
10.7821	-57.5207	59.76
10.6793	-57.2734	59.81
10.6817	-57.1814	59.87
10.6654	-56.9683	59.93
10.6796	-56.7779	59.87
10.6797	-56.5703	59.8
10.6316	-56.3917	59.71
10.6657	-56.3156	59.64
10.6374	-56.2348	59.68
10.6703	-56.1648	59.75
10.6508	-56.0922	59.83
10.6854	-56.01	59.89
10.7371	-55.8666	59.95
10.7562	-55.7578	59.91
10.8112	-55.6293	59.84
10.8126	-55.4616	59.78
10.8507	-55.3333	59.77
10.844	-55.1674	59.81
10.8585	-55.1229	59.82
10.952	-55.0705	59.81
11.0546	-55.0554	59.78
11.1562	-55.0168	59.75
11.2115	-54.9493	59.77
11.3895	-54.8988	59.78
11.4811	-54.8361	59.82
11.6155	-54.7378	59.86
11.7457	-54.5841	59.88
11.9246	-54.4793	59.86
12.0499	-54.3784	59.86
12.2132	-54.3264	59.84
12.3337	-54.2521	59.84
12.4408	-54.1151	59.85
12.5662	-53.9993	59.85
12.7111	-53.8106	59.85
12.8369	-53.648	59.85
12.9543	-53.5597	59.84
13.0559	-53.4504	59.82
13.128	-53.3797	59.81
13.2688	-53.3157	59.8
13.3104	-53.2885	59.8
13.3491	-53.2616	59.82
13.459	-53.2731	59.81
13.463	-53.267	59.85
13.5414	-53.3258	59.87
13.622	-53.3435	59.91
13.6579	-53.4199	59.9
13.6938	-53.4379	59.85
13.7188	-53.47	59.78
13.7115	-53.4947	59.72
13.6902	-53.5329	59.76
13.7423	-53.5528	59.81
13.7323	-53.5301	59.87
13.747	-53.5252	59.91
13.7425	-53.4604	59.91
13.7554	-53.4817	59.87
13.7491	-53.3968	59.85
13.7566	-53.4176	59.8
13.6975	-53.4193	59.8
13.6962	-53.4854	59.8
13.6928	-53.5028	59.82
13.6862	-53.5228	59.85
13.6724	-53.5217	59.85
13.6847	-53.65	59.8
13.6708	-53.724	59.79
13.6573	-53.7804	59.8
13.6729	-53.8459	59.82
13.6455	-54.006	59.82
13.5978	-54.0501	59.86
13.5768	-54.1756	59.88
13.5896	-54.3164	59.85
13.5876	-54.4315	59.8
13.5933	-54.595	59.78
13.615	-54.7323	59.78
13.573	-54.9106	59.78
13.5532	-55.0743	59.8
13.5196	-55.192	59.82
13.4413	-55.2944	59.85
13.4186	-55.3707	59.84
13.3696	-55.4967	59.86
13.2926	-55.4897	59.83
13.2553	-55.5244	59.83
13.1694	-55.5642	59.8
13.1169	-55.5604	59.83
13.0797	-55.5346	59.81
13.068	-55.4632	59.84
13.0343	-55.3758	59.91
13.012	-55.3161	59.9
12.9607	-55.1724	59.88
12.9457	-55.087	59.8
12.887	-54.966	59.74
12.8394	-54.8612	59.72
12.7934	-54.7506	59.78
12.7738	-54.6774	59.81
12.7653	-54.7245	59.85
12.7949	-54.7759	59.87
12.7758	-54.848	59.88
12.7636	-54.8829	59.88
12.7652	-54.9761	59.83
12.8042	-55.0805	59.81
12.7638	-55.1758	59.81
12.8053	-55.326	59.79
12.7851	-55.4928	59.79
12.7866	-55.648	59.79
12.7846	-55.8512	59.78
12.7788	-56.1051	59.79
12.8104	-56.412	59.77
12.8209	-56.7723	59.78
12.8353	-57.1414	59.78
12.8089	-57.5338	59.78
inclinaison X	inclinaison Y
