# Supplementary material for: Postural Control Can Be Well Maintained by Healthy, Young Adults in Difficult Visual Task, Even in Sway-Referenced Dynamic Conditions
Source: PLoS One. 2016 Oct 13;11(10):e0164400. doi: 10.1371/journal.pone.0164400 (PMC5063355; doi:10.1371/journal.pone.0164400)
Supplement: S2 File — (ZIP) [file pone.0164400.s002.zip › DATA_FRAMIRAL/S05A_FREE_STABLE_I8.xls]

## Sheet: S05_MTT_201504
gravite X	gravite Y	Poids
14.9799	-43.9403	59.88
15.0577	-43.9285	59.89
15.2201	-43.972	59.89
15.3754	-44.0385	59.84
15.4514	-43.9917	59.86
15.5278	-43.9722	59.88
15.5994	-43.9927	59.88
15.6645	-44.0629	59.87
15.7405	-44.0911	59.86
15.766	-44.1486	59.86
15.8118	-44.219	59.83
15.8778	-44.2992	59.83
15.8441	-44.4183	59.83
15.7821	-44.4914	59.89
15.7234	-44.6105	59.88
15.7055	-44.7047	59.89
15.6404	-44.7843	59.87
15.6299	-44.9133	59.87
15.5798	-45.0438	59.91
15.5798	-45.1034	59.91
15.5708	-45.226	59.88
15.5503	-45.3209	59.87
15.4934	-45.3996	59.88
15.4518	-45.5317	59.86
15.4595	-45.6839	59.85
15.456	-45.8649	59.87
15.4655	-46.0516	59.86
15.4384	-46.1967	59.84
15.4438	-46.3022	59.82
15.446	-46.4568	59.77
15.4211	-46.5754	59.74
15.4269	-46.7658	59.77
15.3819	-47.0027	59.8
15.3965	-47.248	59.86
15.4548	-47.5444	59.9
15.4502	-47.8188	59.92
15.454	-48.1874	59.88
15.4186	-48.5273	59.83
15.4745	-48.9972	59.73
15.5382	-49.5373	59.72
15.6191	-50.1932	59.73
15.689	-50.7964	59.77
15.7167	-51.4838	59.76
15.7612	-52.065	59.76
15.7898	-52.7187	59.74
15.7963	-53.3465	59.77
15.8002	-53.8407	59.8
15.8206	-54.4229	59.76
15.8226	-54.9401	59.79
15.8509	-55.3848	59.79
15.8714	-55.7645	59.79
15.798	-56.0387	59.84
15.7833	-56.2511	59.83
15.7662	-56.3194	59.8
15.7691	-56.2291	59.81
15.8093	-56.0742	59.81
15.8353	-55.7863	59.82
15.8498	-55.4783	59.79
15.909	-55.2109	59.79
15.9212	-54.928	59.77
15.9445	-54.633	59.8
16.0139	-54.2212	59.86
16.0658	-53.8008	59.85
16.077	-53.3586	59.77
16.086	-52.7771	59.7
16.0613	-52.1672	59.69
15.9745	-51.7105	59.74
15.9185	-51.3598	59.79
15.9108	-50.9638	59.82
15.9023	-50.5002	59.85
15.8707	-49.9831	59.86
15.8406	-49.5503	59.86
15.7924	-49.2034	59.82
15.7428	-49.0068	59.81
15.6699	-48.7382	59.83
15.659	-48.4526	59.85
15.536	-48.1702	59.85
15.4953	-47.9726	59.83
15.435	-47.7453	59.8
15.3633	-47.6374	59.77
15.3053	-47.4692	59.78
15.3186	-47.323	59.81
15.2862	-47.1657	59.85
15.2951	-47.1177	59.86
15.2751	-47.1063	59.84
15.2652	-47.1601	59.81
15.2357	-47.1982	59.8
15.1811	-47.2937	59.82
15.1396	-47.4092	59.83
15.152	-47.5659	59.84
15.1193	-47.7226	59.87
15.086	-47.9001	59.86
15.0494	-48.0492	59.85
14.9698	-48.25	59.82
14.9425	-48.3662	59.8
14.9114	-48.5608	59.79
14.8513	-48.7279	59.87
14.7783	-48.8617	59.89
14.7608	-49.0597	59.85
14.6762	-49.2732	59.77
14.6631	-49.4488	59.71
14.6012	-49.628	59.71
14.5649	-49.9222	59.78
14.5333	-50.1763	59.84
14.5047	-50.4158	59.88
14.4999	-50.6025	59.91
14.495	-50.6885	59.9
14.4714	-50.7702	59.86
14.4405	-50.8919	59.8
14.4539	-50.9713	59.77
14.4703	-51.0928	59.75
14.4544	-51.1459	59.79
14.4889	-51.2737	59.8
14.4811	-51.4034	59.82
14.4996	-51.4393	59.81
14.4582	-51.5558	59.79
14.4141	-51.6858	59.79
14.4161	-51.8111	59.75
14.3986	-52.0219	59.75
14.3433	-52.2099	59.78
14.3134	-52.4253	59.82
14.275	-52.6729	59.82
14.2056	-52.862	59.84
14.2475	-52.9367	59.84
14.2768	-52.9891	59.84
14.3023	-53.0467	59.84
14.3622	-53.0585	59.8
14.4351	-53.0723	59.81
14.5071	-53.0011	59.82
14.6134	-52.8987	59.82
14.727	-52.6812	59.83
14.9297	-52.3784	59.83
15.0902	-52.1371	59.82
15.274	-51.9071	59.81
15.4616	-51.7612	59.79
15.6541	-51.6244	59.84
15.8272	-51.5605	59.88
15.914	-51.5351	59.85
16.0521	-51.5122	59.79
16.1939	-51.5184	59.72
16.3229	-51.506	59.71
16.3921	-51.506	59.73
16.483	-51.5257	59.81
16.5326	-51.626	59.84
16.5993	-51.6244	59.86
16.656	-51.6041	59.86
16.6987	-51.5234	59.88
16.6754	-51.5296	59.81
16.7124	-51.5037	59.78
16.6688	-51.4847	59.77
16.7042	-51.4993	59.8
16.7225	-51.4817	59.84
16.7169	-51.6023	59.83
16.7725	-51.7167	59.8
16.7791	-51.7875	59.79
16.7709	-51.894	59.77
16.7374	-52.0039	59.81
16.7152	-52.1199	59.81
16.6917	-52.2379	59.84
16.6581	-52.3819	59.85
16.6303	-52.5486	59.84
16.6479	-52.8	59.82
16.6202	-53.0664	59.82
16.6123	-53.4119	59.79
16.6025	-53.7664	59.77
16.6236	-54.1918	59.76
16.5563	-54.6589	59.74
16.579	-55.0647	59.77
16.5562	-55.3559	59.8
16.4798	-55.5125	59.83
16.4276	-55.5895	59.86
16.35	-55.558	59.85
16.2516	-55.3999	59.84
16.1426	-55.2258	59.82
16.0407	-54.9867	59.79
15.9475	-54.7124	59.78
15.8889	-54.4856	59.79
15.8305	-54.3699	59.83
15.788	-54.2766	59.86
15.7167	-54.1305	59.81
15.7054	-54.035	59.78
15.5872	-53.8922	59.76
15.5765	-53.8462	59.75
15.5081	-53.7301	59.77
15.4484	-53.6689	59.81
15.4317	-53.5888	59.84
15.3894	-53.5406	59.87
15.3048	-53.4698	59.87
15.2661	-53.3974	59.84
15.1712	-53.2933	59.84
15.1387	-53.1275	59.81
15.1026	-52.9765	59.82
15.0292	-52.8157	59.83
14.9803	-52.5974	59.85
14.9482	-52.4441	59.83
14.96	-52.2625	59.83
14.9779	-52.0795	59.82
14.9885	-51.8897	59.82
14.9552	-51.666	59.82
15.0248	-51.4766	59.81
15.0841	-51.2026	59.85
15.0576	-50.9393	59.88
15.0995	-50.7352	59.85
15.1231	-50.5211	59.85
15.1271	-50.3074	59.85
15.1997	-50.2527	59.81
15.1725	-50.0832	59.83
15.1787	-49.9773	59.82
15.1989	-49.9115	59.85
15.2324	-49.8407	59.82
15.2664	-49.8387	59.82
15.2483	-49.8437	59.84
15.3223	-49.9126	59.83
15.3442	-49.9156	59.83
15.3525	-49.9621	59.81
15.4298	-49.9852	59.79
15.4144	-49.9765	59.8
15.4504	-49.9653	59.79
15.4941	-49.9627	59.86
15.5288	-50.0253	59.91
15.613	-50.0517	59.92
15.6753	-50.0471	59.92
15.684	-50.0245	59.86
15.7167	-50.044	59.75
15.7766	-50.0286	59.72
15.7755	-50.0296	59.75
15.7726	-50.0935	59.83
15.8332	-50.1964	59.87
15.8853	-50.2526	59.92
15.9189	-50.3607	59.89
15.9477	-50.3488	59.85
16.0111	-50.3247	59.85
16.0525	-50.2886	59.82
16.0995	-50.1858	59.83
16.1604	-50.0968	59.85
16.2477	-50.0427	59.8
16.2847	-49.9357	59.81
16.3315	-49.8163	59.83
16.3715	-49.7513	59.84
16.4441	-49.7061	59.85
16.52	-49.5836	59.86
16.6144	-49.456	59.85
16.6876	-49.3043	59.85
16.7449	-49.2074	59.86
16.7924	-49.0169	59.85
16.8388	-48.8459	59.85
16.9059	-48.7757	59.83
16.9748	-48.6463	59.84
17.0288	-48.5285	59.88
17.0237	-48.4661	59.88
17.0394	-48.374	59.86
17.0878	-48.2794	59.86
17.1266	-48.2265	59.84
17.1496	-48.2285	59.82
17.1478	-48.2613	59.78
17.1349	-48.2452	59.83
17.1234	-48.2329	59.82
17.1221	-48.1694	59.87
17.0941	-48.1426	59.92
17.1783	-48.1708	59.92
17.1024	-48.1201	59.89
17.0619	-48.0526	59.83
17.0161	-47.9559	59.76
17.0266	-47.8456	59.73
16.9975	-47.8009	59.76
16.9565	-47.7841	59.82
16.9854	-47.7306	59.9
16.9752	-47.7032	59.94
16.9132	-47.5886	59.93
16.9136	-47.5039	59.9
16.8505	-47.3755	59.84
16.784	-47.2716	59.83
16.7035	-47.1638	59.83
16.6611	-47.1211	59.83
16.5997	-47.042	59.85
16.5588	-47.0518	59.85
16.5333	-46.9794	59.85
16.4544	-46.9506	59.86
16.3821	-46.9964	59.83
16.3485	-47.011	59.84
16.2913	-47.0332	59.83
16.1856	-47.1306	59.85
16.1102	-47.2608	59.87
16.009	-47.2911	59.89
15.9512	-47.4359	59.87
15.8925	-47.4802	59.87
15.8348	-47.6412	59.84
15.7098	-47.7696	59.84
15.6496	-47.9115	59.83
15.5221	-48.0815	59.84
15.4917	-48.1965	59.86
15.3681	-48.3612	59.87
15.265	-48.4912	59.88
15.1956	-48.5632	59.88
15.103	-48.7306	59.83
15.0121	-48.7959	59.85
14.9399	-48.9586	59.8
14.8911	-49.0377	59.83
14.8386	-49.1947	59.88
14.8051	-49.3418	59.9
14.7596	-49.465	59.88
14.6703	-49.5699	59.82
14.6388	-49.6205	59.76
14.5202	-49.7744	59.73
14.4501	-49.8777	59.77
14.3627	-49.9686	59.82
14.2763	-50.0995	59.86
14.1893	-50.2189	59.88
14.0388	-50.3494	59.88
13.9445	-50.4637	59.87
13.7533	-50.5863	59.83
13.6697	-50.732	59.82
13.5346	-50.8245	59.81
13.4345	-50.9232	59.79
13.334	-50.9524	59.8
13.2735	-50.9458	59.79
13.2487	-50.9433	59.79
13.1317	-50.9428	59.83
13.1321	-50.9554	59.83
13.0855	-51.0094	59.83
13.0877	-50.9686	59.84
13.0505	-51.0306	59.82
13.0865	-51.0173	59.81
13.0519	-51.0511	59.79
13.0553	-51.0929	59.8
13.0559	-51.1058	59.81
13.0746	-51.2139	59.81
13.0764	-51.3242	59.82
13.1007	-51.3438	59.82
13.1264	-51.4438	59.8
13.0886	-51.5105	59.81
13.1006	-51.5947	59.79
13.1379	-51.6942	59.8
13.1863	-51.7951	59.82
13.1917	-51.93	59.82
13.1754	-52.0595	59.8
13.1877	-52.1864	59.79
13.2171	-52.3264	59.75
13.2046	-52.408	59.77
13.272	-52.6019	59.81
13.3465	-52.7736	59.91
13.3135	-52.9514	60.04
13.2776	-53.0397	60.09
13.2531	-53.1208	59.94
13.2242	-53.194	59.74
13.227	-53.2933	59.56
13.2475	-53.4209	59.47
13.3431	-53.5567	59.52
13.417	-53.7918	59.62
13.5475	-54.0361	59.77
13.6527	-54.1741	59.88
13.7206	-54.1972	59.95
13.8478	-54.2053	59.92
14.0076	-54.0573	59.88
14.1826	-53.993	59.83
14.3555	-53.8976	59.77
14.4832	-53.8487	59.73
14.63	-53.8603	59.71
14.7452	-53.8836	59.76
14.8774	-53.8717	59.83
14.9518	-53.9299	59.88
15.0601	-54.0817	59.89
15.159	-54.1274	59.85
15.1887	-54.1237	59.81
15.2311	-54.0979	59.78
15.2441	-54.0643	59.74
15.2364	-53.8953	59.76
15.2381	-53.7194	59.78
15.2324	-53.462	59.81
15.2084	-53.2367	59.79
15.1938	-52.9719	59.79
15.1474	-52.7751	59.77
15.1766	-52.6162	59.8
15.1576	-52.5402	59.8
15.1307	-52.457	59.82
15.1062	-52.3652	59.81
15.1294	-52.3468	59.8
15.0835	-52.2175	59.82
15.0899	-52.1048	59.86
15.1135	-52.0474	59.91
15.1504	-51.9407	59.91
15.1562	-51.8762	59.82
15.1418	-51.6779	59.76
15.119	-51.4173	59.72
15.1652	-51.1119	59.73
15.2125	-50.8091	59.8
15.2581	-50.5792	59.83
15.2999	-50.3267	59.84
15.3155	-50.1531	59.86
15.3193	-50.077	59.83
15.3199	-49.9257	59.82
15.3392	-49.7769	59.84
15.3762	-49.6551	59.85
15.3875	-49.5355	59.85
15.41	-49.4617	59.84
15.4119	-49.4376	59.83
15.3979	-49.3955	59.81
15.4162	-49.329	59.8
15.386	-49.2812	59.8
15.4159	-49.2254	59.82
15.3963	-49.2391	59.83
15.4108	-49.188	59.87
15.4075	-49.1775	59.85
15.4089	-49.1675	59.87
15.3918	-49.0952	59.87
15.4193	-49.0838	59.86
15.4314	-49.0654	59.85
15.4258	-49.0664	59.84
15.4222	-48.9791	59.87
15.4101	-49.0139	59.87
15.3966	-48.9931	59.9
15.411	-48.9929	59.88
15.3836	-48.9447	59.89
15.4032	-48.9488	59.84
15.3752	-48.9953	59.82
15.3528	-48.9647	59.83
15.3379	-49.0135	59.84
15.3291	-48.9993	59.86
15.3379	-49.0075	59.9
15.3333	-48.9606	59.87
15.3118	-48.9598	59.82
15.3225	-48.9378	59.77
15.2735	-48.9319	59.75
15.2296	-49.0155	59.75
15.2427	-49.0594	59.82
15.2404	-49.1573	59.86
15.2595	-49.1875	59.88
15.3088	-49.2074	59.89
15.3422	-49.3151	59.86
15.3324	-49.3087	59.85
15.3686	-49.416	59.82
15.3959	-49.5074	59.83
15.4042	-49.6267	59.83
15.4338	-49.7679	59.82
15.4807	-49.9237	59.79
15.4596	-50.0652	59.79
15.4882	-50.256	59.78
15.5275	-50.5361	59.79
15.6083	-50.761	59.79
15.6219	-50.9963	59.82
15.6602	-51.2379	59.82
15.6957	-51.5078	59.84
15.7099	-51.7298	59.83
15.7189	-51.9786	59.84
15.6921	-52.119	59.84
15.6705	-52.3119	59.82
15.6117	-52.4008	59.82
15.5491	-52.5717	59.81
15.5326	-52.7208	59.79
15.4812	-52.7992	59.8
15.4047	-52.8775	59.8
15.3435	-52.9947	59.8
15.3104	-52.9897	59.81
15.2499	-52.9384	59.82
15.2043	-52.839	59.81
15.1534	-52.5749	59.81
15.1329	-52.3242	59.84
15.1136	-52.1563	59.86
15.1005	-51.9002	59.86
15.1218	-51.7635	59.81
15.0536	-51.5675	59.74
15.0186	-51.3865	59.7
14.9917	-51.2311	59.7
14.9161	-51.1369	59.75
14.8715	-51.0566	59.81
14.8378	-51.0992	59.84
14.8516	-51.0683	59.87
14.8136	-50.9864	59.89
14.754	-50.9942	59.84
14.7209	-50.9657	59.79
14.658	-50.9595	59.76
14.6204	-50.9795	59.77
14.5945	-51.0265	59.79
14.5303	-51.1592	59.78
14.5068	-51.2394	59.78
14.4794	-51.3399	59.79
14.4679	-51.4896	59.79
14.4524	-51.5274	59.78
14.471	-51.6208	59.81
14.5305	-51.6615	59.81
14.6925	-51.692	59.83
14.8345	-51.6337	59.87
14.8733	-51.5796	59.83
14.9169	-51.4371	59.83
14.9611	-51.3092	59.81
14.9881	-51.2578	59.78
14.9998	-51.1953	59.79
15.0154	-51.1256	59.81
14.933	-50.9802	59.85
14.8856	-50.8599	59.85
14.8172	-50.6894	59.84
14.7007	-50.5964	59.81
14.5964	-50.4964	59.81
14.4676	-50.3472	59.82
14.3238	-50.2485	59.82
14.1273	-50.1621	59.8
13.994	-49.9935	59.83
13.8448	-49.9245	59.86
13.7602	-49.8539	59.86
13.6547	-49.6708	59.85
13.5047	-49.6154	59.77
13.3787	-49.5647	59.7
13.245	-49.4842	59.69
13.0704	-49.4778	59.74
12.9733	-49.4069	59.82
12.9235	-49.4078	59.85
12.8136	-49.3877	59.89
12.7387	-49.4562	59.87
12.6447	-49.5027	59.83
12.5718	-49.5576	59.79
12.4688	-49.6421	59.79
12.3849	-49.7309	59.79
12.316	-49.8788	59.82
12.2812	-50.0912	59.81
12.2483	-50.2653	59.81
12.2577	-50.4794	59.79
12.1909	-50.7151	59.79
12.2311	-51.0475	59.77
12.2229	-51.4454	59.76
12.2696	-51.8045	59.74
12.3184	-52.2015	59.75
12.2617	-52.4047	59.81
12.2618	-52.6152	59.83
12.2983	-52.8212	59.82
12.2996	-52.9892	59.8
12.2576	-53.1956	59.78
12.2594	-53.3784	59.78
12.2676	-53.6152	59.76
12.2513	-53.8081	59.79
12.2692	-54.0415	59.8
12.237	-54.2694	59.78
12.2529	-54.5703	59.77
12.2342	-54.7596	59.79
12.2039	-55.023	59.77
12.2298	-55.2423	59.78
12.2465	-55.436	59.78
12.2457	-55.6337	59.79
12.2265	-55.7395	59.84
12.1988	-55.7986	59.85
12.2133	-55.8958	59.81
12.2017	-55.8356	59.76
12.1802	-55.884	59.68
12.1484	-55.7986	59.67
12.1201	-55.7139	59.71
12.1673	-55.7045	59.74
12.1706	-55.6905	59.79
12.2459	-55.6802	59.83
12.2239	-55.6492	59.83
12.262	-55.6102	59.83
12.2549	-55.5253	59.78
12.278	-55.5044	59.75
12.2994	-55.4354	59.75
12.3613	-55.4051	59.75
12.4422	-55.3643	59.78
12.5593	-55.3526	59.79
12.6677	-55.3418	59.77
12.8036	-55.3196	59.76
12.9062	-55.2812	59.77
13.07	-55.289	59.75
13.179	-55.2166	59.77
13.3133	-55.188	59.77
13.4338	-55.1284	59.77
13.548	-55.0284	59.77
13.6171	-54.8687	59.81
13.6996	-54.5944	59.83
13.8251	-54.3588	59.84
13.9134	-54.0396	59.84
14.0634	-53.6754	59.83
14.1479	-53.3167	59.82
14.2506	-52.8916	59.83
14.3432	-52.4904	59.82
14.4032	-52.1589	59.79
14.4272	-51.8379	59.81
14.4979	-51.5823	59.8
14.5102	-51.3834	59.8
14.5495	-51.2504	59.79
14.5737	-51.1211	59.81
14.5933	-51.1187	59.85
14.6511	-51.0772	59.89
14.658	-51.073	59.84
14.659	-51.0722	59.77
14.6754	-51.0467	59.74
14.6636	-51.0943	59.74
14.6688	-51.1231	59.78
14.7167	-51.1965	59.78
14.772	-51.2427	59.81
14.8218	-51.3497	59.81
14.8781	-51.4359	59.82
14.9065	-51.5226	59.83
14.9578	-51.5759	59.84
15.1031	-51.5637	59.83
15.2247	-51.5424	59.83
15.3156	-51.4776	59.82
15.427	-51.4845	59.79
15.5338	-51.4391	59.78
15.6574	-51.4685	59.78
15.7618	-51.3726	59.79
15.8989	-51.3433	59.8
16.0356	-51.3097	59.83
16.1665	-51.2372	59.84
16.3067	-51.1603	59.85
16.4267	-51.0607	59.84
16.515	-50.92	59.84
16.5696	-50.8385	59.83
16.6188	-50.7881	59.82
16.6829	-50.7829	59.79
16.7184	-50.8338	59.78
16.7877	-50.8658	59.79
16.817	-50.9587	59.81
16.8243	-51.0931	59.83
16.862	-51.2712	59.8
16.8817	-51.4025	59.81
16.8702	-51.6013	59.79
16.881	-51.8048	59.81
16.8087	-52.0819	59.82
16.8486	-52.3318	59.82
16.8369	-52.7465	59.78
16.8089	-53.2169	59.79
16.8445	-53.7154	59.78
16.7437	-54.1095	59.8
16.6816	-54.4426	59.79
16.5974	-54.6882	59.76
16.5181	-54.8597	59.75
16.43	-54.9738	59.73
16.3171	-54.9996	59.76
16.2185	-54.9586	59.81
16.167	-54.9296	59.83
16.0897	-54.8482	59.84
16.0711	-54.7161	59.81
16.058	-54.5997	59.78
16.098	-54.4202	59.77
16.1205	-54.2695	59.78
16.1449	-54.1698	59.78
16.1733	-54.0449	59.8
16.2522	-54.0603	59.79
16.3274	-53.9588	59.79
16.3595	-53.9358	59.79
16.4249	-53.9628	59.78
16.4066	-53.984	59.79
16.3972	-53.9883	59.79
16.4548	-54.0527	59.8
16.412	-54.0963	59.81
16.3934	-54.2118	59.81
16.3663	-54.3422	59.8
16.3418	-54.5461	59.8
16.3683	-54.796	59.79
16.37	-55.08	59.8
16.3619	-55.3404	59.82
16.3565	-55.6379	59.81
16.3509	-55.9173	59.82
16.3186	-56.1967	59.8
16.2935	-56.4771	59.81
16.272	-56.6833	59.8
16.1768	-56.9401	59.78
16.1057	-57.1717	59.77
16.0008	-57.4089	59.74
15.9143	-57.6008	59.74
15.8684	-57.71	59.74
15.7879	-57.8799	59.81
15.698	-57.9702	59.86
15.6095	-58.0758	59.84
15.5107	-58.1975	59.78
15.4515	-58.2446	59.72
15.3431	-58.3071	59.69
15.2483	-58.3571	59.71
15.1164	-58.3635	59.75
15.08	-58.3169	59.83
14.9761	-58.3044	59.83
14.9355	-58.3277	59.82
14.898	-58.3665	59.8
14.7638	-58.3653	59.8
14.7274	-58.4764	59.77
14.6407	-58.5026	59.78
14.5755	-58.5852	59.76
14.5257	-58.6828	59.77
14.4605	-58.6849	59.78
14.3998	-58.7114	59.77
14.3335	-58.7216	59.77
14.2701	-58.7157	59.77
14.2718	-58.5865	59.78
14.2241	-58.5145	59.77
14.2082	-58.3744	59.78
14.1537	-58.2326	59.78
14.1912	-58.1532	59.78
14.1898	-58.0533	59.8
14.2104	-57.8678	59.81
14.2465	-57.6145	59.83
14.263	-57.4383	59.83
14.3433	-57.3028	59.78
14.3895	-57.1156	59.79
14.4092	-57.0104	59.79
14.4669	-56.8484	59.83
14.4969	-56.7663	59.81
14.5619	-56.5082	59.83
14.6131	-56.2848	59.8
14.6931	-56.0103	59.8
14.7024	-55.7073	59.81
14.807	-55.4456	59.84
14.8893	-55.165	59.89
14.976	-54.8783	59.92
15.0459	-54.6611	59.89
15.0941	-54.5363	59.81
15.1348	-54.4665	59.74
15.2062	-54.4328	59.72
15.2344	-54.3815	59.75
15.2576	-54.4767	59.78
15.3317	-54.5642	59.83
15.346	-54.688	59.88
15.3158	-54.7232	59.91
15.3356	-54.8303	59.89
15.3109	-54.8459	59.87
15.3243	-54.8732	59.82
15.3406	-54.8518	59.79
15.3075	-54.8227	59.77
15.295	-54.8121	59.79
15.3477	-54.7808	59.81
15.3593	-54.864	59.83
15.3816	-54.8801	59.82
15.4119	-54.8805	59.84
15.4236	-54.8774	59.84
15.4528	-54.9328	59.83
15.4529	-54.9179	59.83
15.4804	-54.8388	59.86
15.5136	-54.7402	59.85
15.5235	-54.6922	59.82
15.5501	-54.6056	59.85
15.5733	-54.3518	59.84
15.6075	-54.2962	59.8
15.6064	-54.1447	59.77
15.6126	-53.9442	59.79
15.6389	-53.7112	59.82
15.6135	-53.5345	59.81
15.6334	-53.2159	59.85
15.6872	-53.0347	59.85
15.7121	-52.8883	59.84
15.735	-52.8127	59.84
15.7192	-52.6816	59.88
15.6738	-52.6492	59.83
15.7023	-52.6166	59.83
15.7255	-52.6555	59.84
15.774	-52.7143	59.81
15.8047	-52.8073	59.79
15.8142	-52.8204	59.77
15.8089	-52.8918	59.78
15.8313	-52.9376	59.78
15.8604	-52.9402	59.81
15.8853	-52.9502	59.84
15.8842	-52.9966	59.86
15.9233	-52.9978	59.85
15.9385	-52.9523	59.83
15.9411	-52.929	59.8
15.891	-52.9188	59.77
15.9424	-52.9297	59.77
15.953	-52.9312	59.77
15.9327	-52.9438	59.8
15.9614	-52.9809	59.82
15.9716	-53.0169	59.82
15.9698	-53.058	59.81
15.967	-52.9967	59.82
15.9881	-53.084	59.79
16.0148	-53.0925	59.78
15.9694	-53.1224	59.79
15.985	-53.169	59.81
15.9615	-53.2021	59.82
15.9485	-53.2738	59.81
15.968	-53.2582	59.82
15.9936	-53.3455	59.82
16.0136	-53.4495	59.81
15.9664	-53.4907	59.81
16.0017	-53.5094	59.82
15.9785	-53.5153	59.81
15.9832	-53.5058	59.81
15.9457	-53.5526	59.83
15.9252	-53.5577	59.82
15.9238	-53.5967	59.81
15.9305	-53.5189	59.8
15.9054	-53.5038	59.8
15.872	-53.4913	59.79
15.8798	-53.476	59.81
15.8775	-53.4617	59.86
15.8448	-53.3922	59.89
15.8506	-53.381	59.87
15.8254	-53.2867	59.82
15.7825	-53.1667	59.77
15.732	-53.0843	59.74
15.6681	-53.021	59.74
15.641	-52.9499	59.78
15.6054	-52.9508	59.84
15.5681	-52.8737	59.88
15.5714	-52.8409	59.88
15.5151	-52.7674	59.89
15.4687	-52.7271	59.83
15.425	-52.681	59.8
15.4016	-52.7166	59.8
15.3444	-52.645	59.82
15.3327	-52.6926	59.82
15.2622	-52.7694	59.82
15.2122	-52.7867	59.78
15.1431	-52.8273	59.78
15.0828	-52.9253	59.77
15.0371	-53.017	59.78
14.9594	-53.0694	59.81
14.925	-53.1155	59.83
14.8419	-53.2146	59.83
14.7674	-53.2814	59.84
14.701	-53.3535	59.82
14.6334	-53.3998	59.83
14.5243	-53.4435	59.83
14.4682	-53.549	59.82
14.4191	-53.5569	59.81
14.3779	-53.5814	59.83
14.3024	-53.6403	59.83
14.2575	-53.6557	59.83
14.1833	-53.5884	59.84
14.1326	-53.5753	59.84
14.0807	-53.54	59.81
14.0271	-53.5282	59.79
13.9746	-53.5233	59.82
13.9411	-53.523	59.82
13.9062	-53.5584	59.84
13.8923	-53.6009	59.88
13.8391	-53.5711	59.89
13.7838	-53.6144	59.83
13.7317	-53.5796	59.78
13.6862	-53.5994	59.71
13.6358	-53.6139	59.71
13.5922	-53.6956	59.75
13.5768	-53.7617	59.8
13.565	-53.7198	59.87
13.5528	-53.7845	59.87
13.5272	-53.7715	59.87
13.4823	-53.7578	59.85
13.4809	-53.7208	59.82
13.4609	-53.693	59.77
13.4501	-53.7208	59.79
13.4444	-53.6917	59.81
13.4411	-53.6941	59.82
13.4709	-53.6848	59.82
13.4448	-53.6597	59.81
13.464	-53.6915	59.8
13.4716	-53.7108	59.8
13.4934	-53.6992	59.8
13.5115	-53.7369	59.81
13.4948	-53.7362	59.83
13.5593	-53.795	59.82
13.5514	-53.7773	59.84
13.5863	-53.7407	59.85
13.5916	-53.7423	59.83
13.6403	-53.7068	59.83
13.6616	-53.6979	59.81
13.6801	-53.7037	59.82
13.6973	-53.7314	59.82
13.728	-53.7017	59.85
13.7975	-53.703	59.88
13.8018	-53.6069	59.86
13.8341	-53.525	59.84
13.8275	-53.4715	59.83
13.8791	-53.3771	59.79
13.8809	-53.2781	59.82
13.9697	-53.2062	59.87
13.9702	-53.0247	59.9
14.0311	-52.9402	59.87
14.0017	-52.7872	59.8
14.0632	-52.6708	59.75
14.0809	-52.5621	59.74
14.1283	-52.4586	59.77
14.1625	-52.3793	59.82
14.2087	-52.3396	59.89
14.2081	-52.2671	59.92
14.2702	-52.1755	59.9
14.2778	-52.1802	59.89
14.2612	-52.0908	59.89
14.2649	-52.1153	59.89
14.2227	-52.0727	59.87
14.1739	-52.0657	59.85
14.1444	-52.0754	59.8
14.1182	-52.0523	59.75
14.1422	-52.0295	59.74
14.1551	-52.0496	59.76
14.2108	-52.0955	59.77
14.2715	-52.204	59.78
14.3399	-52.2251	59.83
14.405	-52.294	59.85
14.4296	-52.326	59.87
14.448	-52.347	59.87
14.5014	-52.332	59.85
14.5637	-52.2702	59.84
14.6635	-52.2631	59.81
14.7749	-52.1487	59.79
14.8477	-52.1179	59.8
14.9485	-52.0741	59.8
15.0391	-52.0368	59.83
15.1296	-52.0293	59.85
15.2247	-51.9973	59.87
15.35	-51.9537	59.88
15.4408	-51.9016	59.89
15.4963	-51.8478	59.87
15.6385	-51.7493	59.85
15.6982	-51.6241	59.86
15.8085	-51.4778	59.9
15.8751	-51.4063	59.9
15.9451	-51.2362	59.86
15.9637	-51.1528	59.77
15.9726	-51.0526	59.74
15.9801	-51.0593	59.72
15.9768	-51.0368	59.78
15.9689	-51.0559	59.83
15.9562	-51.0677	59.89
15.9727	-51.1104	59.91
15.9763	-51.0883	59.92
15.954	-51.1128	59.87
15.9049	-51.112	59.83
15.9116	-51.1699	59.81
15.9189	-51.3256	59.8
15.8856	-51.4401	59.82
15.8812	-51.5667	59.82
15.8464	-51.6878	59.84
15.8616	-51.9077	59.82
15.8302	-52.0899	59.81
15.8482	-52.277	59.81
15.8055	-52.4105	59.83
15.8141	-52.4953	59.85
15.8148	-52.5777	59.86
15.8054	-52.6267	59.87
15.7789	-52.6975	59.84
15.7551	-52.7329	59.85
15.7299	-52.7947	59.84
15.7089	-52.9236	59.83
15.6585	-53.0002	59.81
15.6622	-53.0247	59.81
15.6402	-53.081	59.82
15.6159	-53.0415	59.85
15.5507	-53.0619	59.84
15.4999	-53.0637	59.84
15.477	-53.1269	59.83
15.403	-53.1197	59.83
15.3806	-53.1484	59.83
15.3386	-53.1752	59.85
15.2985	-53.2107	59.84
15.2616	-53.2459	59.83
15.2005	-53.3158	59.84
15.1166	-53.4044	59.84
15.1028	-53.4959	59.81
15.0284	-53.5537	59.78
14.9624	-53.5967	59.74
14.8717	-53.6468	59.73
14.8337	-53.6953	59.77
14.7871	-53.7431	59.82
14.734	-53.7821	59.87
14.7315	-53.8849	59.86
14.6739	-53.8956	59.84
14.5879	-53.8645	59.82
14.5369	-53.8988	59.8
14.4786	-53.911	59.8
14.4736	-53.9193	59.84
14.4295	-54.0048	59.83
14.4138	-54.0457	59.81
14.3495	-54.0888	59.82
14.3102	-54.1052	59.81
14.2284	-54.1533	59.8
14.1332	-54.1832	59.79
14.126	-54.266	59.79
14.0999	-54.3445	59.8
14.0599	-54.3765	59.82
14.0003	-54.5001	59.81
13.9332	-54.5442	59.81
13.856	-54.6282	59.79
13.803	-54.7019	59.76
13.7606	-54.8071	59.79
13.6813	-54.8842	59.82
13.6769	-55.1307	59.81
13.619	-55.2291	59.82
13.5623	-55.3518	59.82
13.5324	-55.4801	59.82
13.4811	-55.6189	59.81
13.4407	-55.7589	59.81
13.4435	-55.9227	59.8
13.3833	-56.0339	59.79
13.3737	-56.1294	59.8
13.3497	-56.1806	59.85
13.3699	-56.2356	59.87
13.3537	-56.2637	59.83
13.3928	-56.029	59.76
13.4456	-55.9138	59.73
13.5755	-55.922	59.77
13.5605	-55.8961	59.8
13.546	-55.883	59.83
13.5347	-55.8542	59.82
13.5092	-55.7805	59.84
13.5194	-55.7264	59.85
13.5042	-55.5243	59.87
13.5264	-55.3621	59.86
13.4733	-55.1991	59.86
13.4513	-55.0798	59.8
13.4424	-55.0531	59.79
13.4342	-54.9329	59.8
13.3594	-54.8241	59.83
13.3639	-54.8006	59.81
13.3012	-54.6578	59.83
13.2632	-54.5332	59.83
13.2604	-54.444	59.84
13.2898	-54.3774	59.84
13.2667	-54.2034	59.86
13.2586	-54.1126	59.84
13.2313	-53.9751	59.83
13.227	-53.8194	59.81
13.2117	-53.6186	59.82
13.1809	-53.4857	59.82
13.1315	-53.2588	59.85
13.0973	-53.0397	59.85
13.0738	-52.867	59.84
13.0421	-52.7683	59.85
12.9934	-52.5526	59.86
12.9401	-52.4339	59.85
12.8891	-52.2444	59.85
12.8554	-52.1975	59.81
12.7712	-52.05	59.81
12.6903	-51.9784	59.85
12.5973	-51.8525	59.89
12.5456	-51.8163	59.9
12.527	-51.6867	59.85
12.4247	-51.641	59.78
12.3201	-51.5834	59.75
12.2428	-51.4025	59.78
12.1934	-51.3701	59.8
12.1223	-51.322	59.83
12.0546	-51.246	59.9
11.9942	-51.1674	59.9
11.9116	-51.0558	59.9
11.8179	-50.9824	59.86
11.7276	-50.9657	59.83
11.6137	-50.9319	59.83
11.5131	-50.8465	59.85
11.3954	-50.8477	59.86
11.2826	-50.8121	59.88
11.2051	-50.8053	59.86
11.1385	-50.7906	59.82
11.0072	-50.7017	59.82
10.9262	-50.6728	59.83
10.8151	-50.633	59.86
10.6987	-50.5132	59.88
10.5595	-50.422	59.88
10.5223	-50.2089	59.85
10.4252	-50.0116	59.85
10.2873	-49.8144	59.87
10.1917	-49.561	59.86
10.0581	-49.2722	59.85
9.9868	-49.0454	59.82
9.935	-48.8527	59.8
9.892	-48.7156	59.85
9.8537	-48.5128	59.95
9.8169	-48.4099	60.02
9.7603	-48.2832	59.95
9.7653	-48.2558	59.78
9.7178	-48.1799	59.63
9.752	-48.1456	59.63
9.6898	-48.2254	59.77
9.6943	-48.3294	59.9
9.7237	-48.4722	59.98
9.6831	-48.5415	59.95
9.6878	-48.5983	59.9
9.6977	-48.6706	59.84
9.7001	-48.7117	59.83
9.7078	-48.7361	59.8
9.7815	-48.7703	59.79
9.8417	-48.7497	59.83
9.9105	-48.7668	59.89
9.9677	-48.7374	59.95
10.0456	-48.7391	59.91
10.0582	-48.6471	59.88
10.1102	-48.5293	59.87
10.0791	-48.421	59.86
10.0986	-48.3405	59.84
10.176	-48.1527	59.8
10.2389	-48.0115	59.8
10.3283	-47.9588	59.81
10.417	-47.7997	59.85
10.4915	-47.6964	59.88
10.5578	-47.508	59.87
10.6412	-47.4067	59.87
10.7162	-47.2756	59.87
10.7884	-47.1424	59.86
10.8309	-47.0784	59.86
10.8996	-46.9627	59.85
10.9531	-46.8584	59.85
10.9893	-46.8248	59.84
11.0623	-46.7228	59.85
11.0977	-46.6577	59.86
11.1771	-46.6	59.88
11.2129	-46.4643	59.86
11.2737	-46.3375	59.87
11.34	-46.2087	59.87
11.379	-46.1044	59.82
11.421	-45.9854	59.82
11.4325	-45.9088	59.86
11.4291	-45.8947	59.9
11.4831	-45.8901	59.91
11.4765	-45.9013	59.88
11.4664	-45.9916	59.8
11.4325	-46.032	59.78
11.4185	-46.147	59.77
11.3906	-46.2919	59.81
11.3872	-46.433	59.87
11.305	-46.6056	59.93
11.2667	-46.6833	59.96
11.2352	-46.7519	59.93
11.2032	-46.8166	59.88
11.1527	-46.9915	59.82
11.16	-47.1031	59.83
11.1734	-47.2165	59.85
11.1944	-47.4179	59.85
11.28	-47.5321	59.86
11.3045	-47.6115	59.87
11.3264	-47.7105	59.84
11.3966	-47.7586	59.81
11.4158	-47.8675	59.82
11.4064	-47.9789	59.83
11.4424	-48.0522	59.82
11.4448	-48.1368	59.85
11.4634	-48.2651	59.86
11.4794	-48.3445	59.87
11.4993	-48.3591	59.87
11.5105	-48.3462	59.88
11.5192	-48.4071	59.84
11.5357	-48.4394	59.84
11.4955	-48.5373	59.85
11.4868	-48.6383	59.84
11.4564	-48.7215	59.82
11.4095	-48.7967	59.78
11.412	-48.9148	59.77
11.3848	-49.0383	59.81
11.3329	-49.086	59.9
11.3127	-49.2131	59.92
11.2558	-49.3446	59.9
11.1745	-49.3745	59.84
11.0668	-49.4505	59.77
11.0194	-49.5307	59.69
10.9414	-49.576	59.7
10.861	-49.6151	59.75
10.8239	-49.6901	59.84
10.7633	-49.7086	59.92
10.7144	-49.6916	59.94
10.6394	-49.6216	59.91
10.5888	-49.6383	59.87
10.5185	-49.6828	59.82
10.442	-49.6815	59.75
10.4274	-49.7698	59.74
10.4201	-49.7703	59.76
10.4156	-49.8471	59.79
10.4358	-49.9212	59.84
10.4126	-49.9593	59.85
10.4961	-50.0294	59.83
10.4732	-50.0282	59.82
10.4874	-50.0617	59.79
10.5212	-50.0895	59.79
10.549	-50.0788	59.8
10.5752	-50.1391	59.81
10.5948	-50.1334	59.84
10.5784	-50.1161	59.84
10.5619	-50.1583	59.84
10.5606	-50.1005	59.82
10.5713	-50.0771	59.83
10.5503	-50.0247	59.83
10.539	-49.926	59.85
10.5818	-49.9121	59.82
10.5738	-49.8726	59.79
10.5873	-49.8434	59.83
10.5879	-49.7941	59.87
10.6276	-49.803	59.86
10.6008	-49.7397	59.83
10.6596	-49.7253	59.73
10.6632	-49.7149	59.71
10.7075	-49.6918	59.72
10.69	-49.7933	59.75
10.6702	-49.7988	59.81
10.735	-49.8303	59.83
10.7436	-49.8132	59.87
10.8055	-49.7759	59.85
10.8002	-49.7627	59.81
10.8127	-49.651	59.81
10.816	-49.628	59.79
10.8093	-49.6165	59.78
10.8086	-49.6061	59.79
10.7759	-49.6065	59.8
10.8237	-49.6476	59.8
10.7848	-49.6415	59.78
10.8438	-49.6695	59.78
10.8755	-49.691	59.77
10.8751	-49.7306	59.79
10.8983	-49.7893	59.8
10.9073	-49.8593	59.8
10.9481	-49.8144	59.83
10.9731	-49.8094	59.81
11.0268	-49.8615	59.79
11.0526	-49.9019	59.79
11.1391	-49.9364	59.8
11.1838	-50.0131	59.81
11.2617	-50.0276	59.79
11.3533	-50.0776	59.8
11.3988	-50.1497	59.8
11.4963	-50.2406	59.8
11.5938	-50.3166	59.8
11.662	-50.4296	59.79
11.7595	-50.5552	59.81
11.8888	-50.7694	59.86
12.0327	-50.9552	59.85
12.1698	-51.1695	59.8
12.3114	-51.4961	59.75
12.4046	-51.9438	59.68
12.6069	-52.4894	59.65
12.7339	-53.0251	59.69
12.8975	-53.5456	59.78
13.0072	-53.9625	59.88
13.1449	-54.345	59.89
13.2607	-54.487	59.88
13.3289	-54.5113	59.82
13.3378	-54.598	59.78
13.3306	-54.5617	59.77
13.3746	-54.5216	59.76
13.3655	-54.4066	59.76
13.3956	-54.3214	59.74
13.3901	-54.2466	59.73
13.3809	-54.1913	59.73
13.3637	-54.1486	59.73
13.3188	-54.1491	59.73
13.3329	-54.0594	59.75
13.3528	-54.0579	59.78
13.386	-54.0456	59.83
13.4329	-54.0342	59.83
13.5105	-54.0532	59.84
13.5663	-54.0546	59.83
13.6441	-54.0437	59.79
13.7531	-54.0751	59.77
13.7867	-54.1364	59.73
13.8908	-54.1789	59.74
13.9356	-54.2216	59.78
13.9955	-54.3489	59.79
14.037	-54.3812	59.8
14.1125	-54.3818	59.8
14.142	-54.4156	59.83
14.1658	-54.3917	59.85
14.2484	-54.4294	59.84
14.314	-54.3993	59.78
14.3244	-54.3327	59.73
14.3516	-54.3445	59.66
14.3736	-54.3784	59.64
14.4086	-54.3491	59.72
14.4373	-54.3239	59.79
14.4998	-54.3602	59.82
14.5607	-54.3611	59.85
14.5764	-54.3387	59.84
14.6118	-54.2299	59.79
14.6545	-54.199	59.77
14.6992	-54.1269	59.76
14.7384	-54.1133	59.75
14.7872	-54.0748	59.78
14.8254	-54.0506	59.77
14.8284	-53.9603	59.78
14.8558	-53.9795	59.77
14.9452	-53.8735	59.79
14.9259	-53.7496	59.82
14.959	-53.6804	59.8
14.9724	-53.5044	59.81
15.014	-53.358	59.81
15.0634	-53.2639	59.78
15.1029	-53.0662	59.8
15.1878	-52.9013	59.78
15.2132	-52.7376	59.78
15.287	-52.6006	59.77
15.3789	-52.5787	59.74
15.4569	-52.5187	59.76
15.545	-52.5244	59.77
15.6709	-52.538	59.79
15.7798	-52.534	59.82
15.8842	-52.5619	59.81
15.9845	-52.5973	59.79
16.1025	-52.6485	59.82
16.1603	-52.7678	59.84
16.2701	-52.8835	59.84
16.3293	-53.0852	59.8
16.3824	-53.2364	59.73
16.389	-53.3075	59.72
16.3987	-53.4352	59.72
16.4421	-53.5882	59.73
16.425	-53.7217	59.79
16.458	-53.8979	59.81
16.4817	-54.0336	59.83
16.4867	-54.0963	59.83
16.486	-54.1858	59.79
16.4513	-54.2493	59.8
16.4467	-54.2142	59.8
16.4459	-54.281	59.79
16.3908	-54.313	59.76
16.3496	-54.3134	59.74
16.3079	-54.4003	59.74
16.3258	-54.5034	59.72
16.3081	-54.6068	59.74
16.2611	-54.6644	59.79
16.2481	-54.7729	59.81
16.2612	-54.7783	59.81
16.2156	-54.7534	59.81
16.1723	-54.7923	59.8
16.1617	-54.7613	59.79
16.1411	-54.7895	59.76
16.1522	-54.8184	59.76
16.1773	-54.8335	59.76
16.1959	-54.9442	59.76
16.2426	-54.9565	59.79
16.2786	-55.0123	59.81
16.3012	-55.091	59.79
16.3304	-55.1434	59.79
16.4244	-55.2154	59.77
16.4915	-55.2309	59.77
16.5595	-55.2783	59.8
16.6668	-55.3515	59.84
16.7002	-55.3423	59.82
16.7987	-55.3857	59.77
16.8816	-55.4546	59.72
16.9994	-55.5089	59.69
17.1067	-55.5673	59.72
17.211	-55.6766	59.74
17.3551	-55.8042	59.78
17.4855	-55.8891	59.81
17.5828	-55.9919	59.82
17.7085	-56.0877	59.81
17.7826	-56.206	59.76
17.8571	-56.2964	59.74
17.9143	-56.4037	59.71
17.9692	-56.5436	59.72
18.0097	-56.6766	59.74
18.0496	-56.7464	59.77
18.0884	-56.94	59.74
18.1135	-57.111	59.76
18.1066	-57.2697	59.78
18.1669	-57.484	59.75
18.1706	-57.7642	59.72
18.1819	-58.0061	59.74
18.219	-58.1707	59.73
18.2393	-58.3955	59.75
18.2106	-58.5772	59.75
18.2291	-58.6822	59.76
18.1612	-58.6924	59.77
18.1684	-58.8216	59.77
18.1104	-58.8555	59.78
18.1155	-58.8677	59.79
18.0967	-58.8669	59.78
17.9944	-58.8064	59.8
17.969	-58.8415	59.76
17.8585	-58.8142	59.74
17.8386	-58.8533	59.72
17.7949	-58.9036	59.73
17.7279	-58.9123	59.77
17.696	-58.9623	59.83
17.6623	-59.0215	59.83
17.5952	-59.1497	59.78
17.502	-59.1182	59.73
17.4139	-59.069	59.68
17.3493	-59.0795	59.66
17.2306	-59.0489	59.71
17.1763	-58.9778	59.75
17.0738	-58.9305	59.81
16.9969	-58.8319	59.81
16.946	-58.651	59.83
16.8262	-58.5635	59.78
16.7542	-58.3661	59.78
16.7113	-58.2271	59.76
16.6748	-58.0516	59.76
16.5788	-57.8141	59.77
16.5359	-57.6058	59.78
16.4757	-57.3255	59.75
16.4573	-57.0805	59.76
16.4575	-56.7644	59.77
16.4522	-56.525	59.77
16.48	-56.2582	59.77
16.4836	-56.0615	59.77
16.4796	-55.8903	59.76
16.4801	-55.7124	59.8
16.483	-55.5625	59.81
16.4892	-55.4095	59.81
16.5391	-55.209	59.8
16.5664	-54.9446	59.8
16.5793	-54.886	59.77
16.5333	-54.759	59.77
16.4828	-54.6662	59.78
16.3919	-54.5368	59.79
16.3273	-54.4659	59.78
16.2595	-54.2909	59.78
16.166	-54.2468	59.8
16.0979	-54.1435	59.81
15.9566	-54.0747	59.89
15.8398	-54.0728	59.95
15.7497	-54.0039	59.94
15.6133	-53.9407	59.87
15.5317	-53.8085	59.8
15.4488	-53.7727	59.71
15.391	-53.6932	59.71
15.3649	-53.7217	59.74
15.3686	-53.7352	59.81
15.3579	-53.7525	59.87
15.3723	-53.7784	59.88
15.3957	-53.7399	59.9
15.3524	-53.7218	59.87
15.3063	-53.6721	59.85
15.236	-53.7043	59.85
15.1572	-53.7216	59.85
15.1208	-53.8533	59.86
15.0734	-53.9475	59.82
14.984	-54.0266	59.78
14.8968	-54.2465	59.81
14.8541	-54.496	59.97
14.8846	-54.7741	60.1
14.8884	-55.1002	60.15
14.8588	-55.4255	60.11
14.9627	-55.7145	60.03
15.0366	-56.0042	59.95
15.1547	-56.2433	59.91
15.3087	-56.4934	59.78
15.4798	-56.6462	59.62
15.5252	-56.6097	59.45
15.6165	-56.6624	59.33
15.6908	-56.66	59.32
15.7226	-56.8171	59.39
15.7707	-57.0771	59.59
15.8359	-57.3478	59.9
15.9349	-57.5694	59.99
16.0475	-57.5836	59.97
16.0545	-57.5142	59.93
16.0569	-57.2371	59.87
16.002	-56.8118	59.84
15.9582	-56.4055	59.84
15.8921	-56.0304	59.89
15.8529	-55.6864	59.84
15.7827	-55.4183	59.73
15.7544	-55.1196	59.61
15.7486	-54.7885	59.56
15.7526	-54.4814	59.58
15.7417	-54.2086	59.66
15.7029	-53.8857	59.85
15.6668	-53.2964	60.05
15.6163	-52.7095	60.12
15.5673	-52.1178	60
15.5045	-51.6247	59.88
15.3873	-51.1773	59.89
15.2855	-50.7351	59.92
15.2281	-50.3097	59.81
15.1195	-49.8863	59.69
15.0865	-49.339	59.6
14.9634	-48.7846	59.61
14.9672	-48.2116	59.65
14.9369	-47.7461	59.7
14.8994	-47.4365	59.81
14.908	-47.2568	59.85
14.8906	-47.1411	59.87
14.8247	-47.0602	59.88
14.7176	-46.946	59.91
14.6134	-46.8752	59.87
14.4876	-46.8159	59.89
14.3792	-46.7705	59.97
14.2914	-46.707	60.07
14.1888	-46.6334	60.13
14.0836	-46.5386	60.08
14.005	-46.3865	59.99
14.0021	-46.2901	59.88
14.029	-46.154	59.76
14.0714	-46.0042	59.78
14.0882	-45.9095	59.9
14.1208	-45.8911	59.99
14.0888	-45.7794	59.98
14.0695	-45.6531	59.9
14.0587	-45.5098	59.8
14.0048	-45.4192	59.75
13.9008	-45.3125	59.71
13.8571	-45.264	59.73
13.8274	-45.1787	59.82
13.7742	-45.1415	59.88
13.8102	-45.2225	59.93
13.7875	-45.2971	59.92
13.7523	-45.4276	59.95
13.8191	-45.5622	59.95
13.8253	-45.7644	59.93
13.841	-46.0158	59.86
13.7805	-46.2172	59.86
13.7548	-46.4132	59.86
13.6858	-46.5965	59.82
13.5778	-46.8257	59.8
13.5309	-47.0399	59.76
13.4154	-47.3135	59.79
13.3394	-47.5391	59.79
13.2523	-47.7076	59.83
13.2193	-47.7956	59.85
13.1285	-47.8085	59.9
13.0607	-47.8722	59.9
13.0288	-47.8902	59.99
12.9437	-47.8967	60.09
12.8878	-47.9542	60.18
12.8439	-47.9974	60.09
12.7596	-48.0277	59.89
12.6486	-47.9938	59.8
12.6477	-47.979	59.86
12.6131	-48.0236	59.83
12.6666	-48.0397	59.76
12.7194	-48.0192	59.7
12.7101	-47.9824	59.63
12.6563	-47.9443	59.57
12.5732	-47.986	59.51
12.5211	-48.0828	59.42
12.5133	-48.2281	59.42
12.4743	-48.4824	59.6
12.481	-48.7475	59.79
12.463	-49.0918	59.86
12.4741	-49.4005	59.94
12.4657	-49.5848	59.98
12.4545	-49.8329	59.96
12.4417	-50.1211	59.85
12.3919	-50.2963	59.75
12.2754	-50.4695	59.67
12.2032	-50.6154	59.67
12.1357	-50.7093	59.7
12.1572	-50.8763	59.78
12.1862	-51.0772	59.86
12.2598	-51.285	59.9
12.3398	-51.3652	59.9
12.3602	-51.5044	59.86
12.4106	-51.6722	59.78
12.4509	-51.8538	59.74
12.4581	-52.0267	59.77
12.4932	-52.2777	59.82
inclinaison X	inclinaison Y
