# Supplementary material for: Postural Control Can Be Well Maintained by Healthy, Young Adults in Difficult Visual Task, Even in Sway-Referenced Dynamic Conditions
Source: PLoS One. 2016 Oct 13;11(10):e0164400. doi: 10.1371/journal.pone.0164400 (PMC5063355; doi:10.1371/journal.pone.0164400)
Supplement: S2 File — (ZIP) [file pone.0164400.s002.zip › DATA_FRAMIRAL/S05A_FREE_STABLE_I9.xls]

## Sheet: S05_MTT_201504
gravite X	gravite Y	Poids
13.0078	-51.4793	59.81
12.89	-51.4358	59.81
12.7314	-51.415	59.81
12.6124	-51.4803	59.8
12.4873	-51.5194	59.8
12.3553	-51.6092	59.79
12.2061	-51.7606	59.78
12.0841	-51.9332	59.79
11.9456	-52.0885	59.79
11.8032	-52.3574	59.82
11.6606	-52.5945	59.82
11.4747	-52.8805	59.81
11.343	-53.2065	59.81
11.1714	-53.4783	59.81
10.9783	-53.8115	59.78
10.8316	-54.08	59.76
10.6583	-54.3868	59.75
10.4986	-54.6408	59.76
10.3826	-54.6926	59.82
10.2735	-54.6156	59.87
10.2023	-54.3902	59.89
10.1275	-54.1246	59.85
10.0994	-53.8919	59.82
10.0149	-53.6492	59.79
9.8921	-53.4692	59.74
9.8251	-53.2726	59.74
9.7522	-53.2159	59.75
9.6664	-53.2647	59.73
9.6399	-53.2473	59.79
9.5633	-53.3568	59.88
9.4923	-53.4461	59.91
9.4396	-53.4958	59.84
9.3957	-53.5779	59.76
9.3309	-53.6241	59.72
9.2638	-53.7027	59.69
9.2034	-53.7749	59.7
9.1729	-53.8905	59.74
9.1886	-54.0042	59.83
9.1453	-54.0843	59.87
9.1278	-54.1798	59.87
9.1056	-54.3266	59.83
9.1169	-54.444	59.79
9.0739	-54.5912	59.77
9.0676	-54.7498	59.79
9.0312	-54.9419	59.79
9.0188	-55.1576	59.79
9.0147	-55.3436	59.8
9.0364	-55.6408	59.74
9.0506	-55.7812	59.77
9.1051	-56.0499	59.75
9.1267	-56.1519	59.77
9.1908	-56.1904	59.79
9.2423	-56.3164	59.79
9.2439	-56.2684	59.8
9.2953	-56.2101	59.82
9.2843	-56.1007	59.81
9.2674	-55.9369	59.8
9.2938	-55.6885	59.79
9.2763	-55.4693	59.79
9.2162	-55.1349	59.79
9.2623	-54.8526	59.81
9.2226	-54.5601	59.81
9.159	-54.3033	59.81
9.071	-54.0697	59.81
9.035	-53.8532	59.79
8.9638	-53.5703	59.81
8.8477	-53.3752	59.82
8.7643	-53.1722	59.84
8.6707	-53.0058	59.82
8.5586	-52.8375	59.81
8.5247	-52.6607	59.81
8.4687	-52.4832	59.84
8.4146	-52.3965	59.83
8.3707	-52.3705	59.79
8.3314	-52.3494	59.71
8.2494	-52.331	59.7
8.2805	-52.3534	59.72
8.3172	-52.4152	59.75
8.3683	-52.4653	59.84
8.4206	-52.4912	59.88
8.5373	-52.4799	59.91
8.633	-52.4052	59.89
8.7191	-52.2836	59.84
8.8222	-52.2216	59.79
8.9003	-52.2133	59.8
9.0029	-52.2135	59.79
9.0747	-52.2172	59.79
9.1956	-52.2621	59.79
9.2977	-52.3264	59.79
9.3847	-52.3733	59.79
9.5366	-52.4723	59.79
9.5592	-52.5221	59.81
9.6299	-52.5856	59.79
9.653	-52.646	59.8
9.7184	-52.6896	59.81
9.722	-52.7397	59.84
9.7286	-52.8189	59.83
9.7652	-52.8802	59.84
9.7782	-53.0409	59.81
9.7474	-53.1335	59.82
9.7505	-53.3349	59.81
9.7836	-53.5399	59.79
9.8154	-53.717	59.81
9.8847	-53.904	59.82
9.9508	-54.1285	59.81
10.0252	-54.3681	59.8
10.0793	-54.5066	59.78
10.1279	-54.5794	59.79
10.1833	-54.566	59.78
10.3212	-54.5846	59.81
10.4374	-54.5998	59.84
10.5541	-54.5809	59.87
10.6241	-54.6273	59.87
10.6355	-54.7011	59.81
10.673	-54.7485	59.72
10.7151	-54.788	59.7
10.7757	-54.9364	59.67
10.8019	-55.0095	59.76
10.8787	-55.0306	59.82
10.9636	-55.0485	59.86
10.9935	-54.9979	59.88
11.0206	-54.8813	59.86
11.0739	-54.7435	59.85
11.0496	-54.6442	59.82
10.9939	-54.4904	59.8
10.9596	-54.286	59.8
10.9495	-54.1032	59.8
10.9078	-53.8773	59.8
10.8732	-53.6602	59.8
10.8266	-53.3478	59.82
10.7765	-53.1218	59.81
10.7451	-52.9039	59.82
10.6667	-52.6848	59.83
10.5886	-52.5019	59.82
10.535	-52.4511	59.79
10.4907	-52.4002	59.77
10.4924	-52.3807	59.79
10.5024	-52.3612	59.8
10.5382	-52.4354	59.79
10.5627	-52.4529	59.84
10.5963	-52.5361	59.82
10.648	-52.632	59.81
10.6702	-52.6669	59.83
10.7103	-52.8168	59.8
10.7365	-52.9147	59.8
10.7791	-53.0299	59.79
10.776	-53.1647	59.79
10.8123	-53.2767	59.82
10.8809	-53.5306	59.8
10.9142	-53.667	59.8
10.9335	-53.8939	59.82
10.9721	-54.0648	59.84
10.9858	-54.1793	59.88
11.0081	-54.2527	59.87
11.0285	-54.2943	59.81
10.9688	-54.3115	59.73
10.9997	-54.3645	59.7
10.9585	-54.423	59.72
10.9463	-54.4821	59.76
10.9585	-54.5809	59.83
10.9326	-54.659	59.9
10.8876	-54.7131	59.94
10.8894	-54.8009	59.91
10.834	-54.785	59.85
10.8797	-54.8611	59.74
10.8033	-54.841	59.7
10.8185	-54.9264	59.71
10.8519	-54.9525	59.76
10.8876	-55.0231	59.79
10.9118	-55.0446	59.8
10.9166	-55.0032	59.8
10.8979	-54.9211	59.78
10.9486	-54.8659	59.73
10.9924	-54.7248	59.74
11.0486	-54.6119	59.78
11.0839	-54.4353	59.83
11.0658	-54.2335	59.9
11.111	-53.9987	59.92
11.1431	-53.8756	59.86
11.1556	-53.6912	59.79
11.1223	-53.6007	59.72
11.1418	-53.5386	59.71
11.1353	-53.606	59.72
11.1835	-53.6293	59.77
11.1747	-53.7305	59.82
11.2799	-53.7293	59.86
11.3219	-53.804	59.86
11.3148	-53.7766	59.84
11.3119	-53.7083	59.78
11.3478	-53.6748	59.75
11.373	-53.6452	59.75
11.4115	-53.6784	59.75
11.4161	-53.7397	59.81
11.4406	-53.8298	59.88
11.502	-53.9691	59.91
11.4912	-54.0696	59.9
11.5111	-54.1287	59.82
11.4874	-54.1687	59.75
11.4559	-54.2675	59.7
11.4055	-54.2855	59.72
11.4311	-54.3205	59.77
11.4535	-54.3564	59.8
11.493	-54.4646	59.84
11.5136	-54.4629	59.86
11.5663	-54.4037	59.85
11.5367	-54.2721	59.8
11.5496	-54.0803	59.78
11.5517	-53.8476	59.78
11.5611	-53.5211	59.81
11.5869	-53.227	59.85
11.5788	-52.8973	59.84
11.5575	-52.6198	59.81
11.5884	-52.4059	59.78
11.5765	-52.1853	59.77
11.6209	-51.9657	59.78
11.6072	-51.8054	59.8
11.6144	-51.5679	59.84
11.6123	-51.4026	59.85
11.68	-51.2945	59.84
11.7301	-51.218	59.82
11.7943	-51.1472	59.84
11.8611	-51.1454	59.82
11.8923	-51.1418	59.81
11.9138	-51.0901	59.82
11.9353	-51.1056	59.8
11.9594	-51.1275	59.81
11.9758	-51.2044	59.81
11.9397	-51.2794	59.82
11.9317	-51.3963	59.82
11.9233	-51.5005	59.83
11.8939	-51.6417	59.83
11.9263	-51.7761	59.8
11.894	-51.9286	59.77
11.9118	-52.1159	59.77
11.9383	-52.252	59.83
11.9487	-52.4874	59.89
11.9603	-52.6313	59.87
11.992	-52.7943	59.8
11.9874	-52.9172	59.77
11.963	-53.011	59.72
11.9483	-53.1916	59.72
11.9516	-53.3863	59.75
11.9799	-53.6146	59.8
12.0318	-53.896	59.86
12.0388	-54.1838	59.85
12.0499	-54.3933	59.86
12.0676	-54.7083	59.8
12.0514	-54.911	59.78
12.0722	-55.1707	59.77
12.1191	-55.353	59.77
12.1017	-55.4921	59.79
12.1406	-55.6383	59.75
12.1307	-55.7509	59.76
12.1044	-55.8761	59.77
12.081	-56.0143	59.76
12.0792	-56.2332	59.77
12.0795	-56.3502	59.77
12.0543	-56.5137	59.78
12.0052	-56.6415	59.79
11.937	-56.7811	59.8
11.9156	-56.8945	59.81
11.8771	-56.9621	59.77
11.8831	-57.0634	59.76
11.8316	-57.0989	59.77
11.824	-57.1542	59.77
11.7687	-57.1802	59.77
11.6952	-57.2589	59.78
11.6795	-57.3419	59.78
11.6277	-57.4091	59.79
11.5844	-57.4616	59.8
11.5386	-57.5558	59.8
11.4809	-57.6384	59.79
11.4512	-57.7196	59.78
11.419	-57.813	59.75
11.3275	-57.8298	59.81
11.3083	-57.9034	59.82
11.2933	-57.9228	59.82
11.2736	-57.8601	59.79
11.1825	-57.7298	59.76
11.1092	-57.5338	59.72
11.0668	-57.3121	59.72
11.0166	-57.1354	59.73
11.0026	-56.8457	59.78
10.9698	-56.5836	59.84
10.9567	-56.3452	59.86
10.9613	-56.0562	59.87
10.9712	-55.8198	59.84
10.9219	-55.5847	59.8
10.9135	-55.3466	59.8
10.9235	-55.1872	59.79
10.9282	-54.9874	59.8
10.9367	-54.7676	59.82
10.9337	-54.4744	59.83
10.9317	-54.2435	59.81
10.9349	-54.0044	59.81
10.9655	-53.8545	59.8
11.0225	-53.7021	59.81
11.0312	-53.5809	59.8
11.0631	-53.473	59.81
11.0963	-53.3414	59.81
11.1143	-53.1642	59.84
11.1642	-53.0478	59.84
11.1667	-52.843	59.85
11.2791	-52.6772	59.85
11.2833	-52.5507	59.84
11.3346	-52.3956	59.83
11.4097	-52.29	59.81
11.4646	-52.2361	59.81
11.4642	-52.2086	59.81
11.5512	-52.1788	59.82
11.6228	-52.1634	59.86
11.6887	-52.1558	59.86
11.7625	-52.1781	59.85
11.8195	-52.1705	59.84
11.8566	-52.2082	59.82
11.919	-52.2673	59.84
11.9482	-52.2942	59.86
12.0647	-52.3294	59.87
12.0573	-52.3888	59.8
12.1675	-52.4345	59.74
12.1703	-52.5789	59.71
12.1938	-52.6965	59.74
12.2372	-52.7575	59.81
12.2433	-52.8976	59.89
12.298	-52.9408	59.95
12.2795	-53.0201	59.92
12.2527	-53.0399	59.88
12.3027	-53.048	59.81
12.2904	-53.096	59.79
12.2594	-53.2145	59.78
12.2619	-53.2513	59.82
12.2113	-53.2994	59.85
12.2334	-53.4046	59.84
12.1971	-53.403	59.84
12.1886	-53.4757	59.82
12.1573	-53.5219	59.81
12.1179	-53.5361	59.8
12.1229	-53.5541	59.79
12.0891	-53.6023	59.82
12.1031	-53.6066	59.85
12.0889	-53.6507	59.84
12.0336	-53.6769	59.84
12.0214	-53.7363	59.8
12.0415	-53.752	59.83
12.0562	-53.821	59.82
12.0642	-53.853	59.82
12.0788	-53.9405	59.83
12.1001	-54.0353	59.83
12.0576	-54.0556	59.86
12.0226	-54.1383	59.86
12.0811	-54.1373	59.84
12.1158	-54.1609	59.84
12.1165	-54.1269	59.83
12.1311	-54.0953	59.84
12.1362	-54.0353	59.82
12.1354	-53.9488	59.8
12.0779	-53.889	59.86
12.1531	-53.8636	59.88
12.1467	-53.7502	59.88
12.1566	-53.7214	59.84
12.1638	-53.6301	59.76
12.1465	-53.556	59.74
12.1646	-53.4767	59.75
12.1592	-53.3919	59.8
12.251	-53.3128	59.86
12.2981	-53.1877	59.91
12.3873	-52.9681	59.92
12.4447	-52.7931	59.88
12.4413	-52.5392	59.83
12.4733	-52.3359	59.8
12.4898	-52.1892	59.8
12.5242	-52.068	59.81
12.5604	-51.9783	59.8
12.5657	-51.9238	59.83
12.5227	-51.9599	59.83
12.5048	-51.9515	59.84
12.4365	-52.015	59.83
12.4392	-51.9846	59.81
12.4102	-51.9896	59.81
12.4076	-51.9604	59.82
12.3287	-51.95	59.84
12.2662	-51.9845	59.84
12.2148	-51.946	59.84
12.1627	-51.8972	59.85
12.1216	-51.9156	59.81
12.0789	-51.9197	59.81
11.9963	-51.9293	59.83
11.9168	-51.968	59.85
11.8964	-52.0431	59.83
11.7747	-52.1283	59.85
11.7401	-52.1644	59.86
11.6598	-52.2352	59.86
11.5746	-52.3028	59.87
11.4719	-52.4365	59.82
11.4283	-52.4918	59.83
11.3731	-52.6223	59.84
11.302	-52.7713	59.88
11.2577	-52.935	59.9
11.1452	-53.0372	59.87
11.0899	-53.1495	59.79
10.9985	-53.2474	59.72
10.9442	-53.2372	59.72
10.8956	-53.3104	59.76
10.8462	-53.4088	59.82
10.8308	-53.4159	59.88
10.7842	-53.4074	59.93
10.7537	-53.447	59.92
10.6819	-53.4224	59.9
10.6456	-53.4683	59.85
10.5876	-53.4872	59.82
10.5641	-53.4998	59.79
10.5276	-53.5787	59.81
10.4999	-53.6405	59.82
10.4835	-53.7275	59.82
10.4574	-53.8619	59.81
10.4794	-54.0268	59.8
10.4685	-54.0886	59.82
10.4402	-54.268	59.82
10.4486	-54.4615	59.82
10.4574	-54.6826	59.82
10.4558	-54.9651	59.79
10.4524	-55.1969	59.82
10.3864	-55.5172	59.82
10.3765	-55.7606	59.81
10.3402	-55.9131	59.83
10.3003	-56.0539	59.84
10.2849	-56.1098	59.86
10.205	-56.0889	59.86
10.2014	-56.0029	59.86
10.131	-55.8845	59.85
10.0935	-55.8028	59.8
10.0779	-55.6752	59.79
10.0665	-55.5996	59.78
10.031	-55.4185	59.79
10.0223	-55.2696	59.83
9.9859	-55.1918	59.87
9.9589	-55.026	59.88
9.9483	-54.8251	59.86
9.9164	-54.7168	59.78
9.8984	-54.5608	59.73
9.9299	-54.464	59.72
9.8989	-54.311	59.75
9.8672	-54.1703	59.81
9.8515	-54.0514	59.87
9.9277	-53.9792	59.89
9.9203	-53.8903	59.86
9.9277	-53.7549	59.84
9.9603	-53.6494	59.82
9.9897	-53.5299	59.79
10.0433	-53.4847	59.79
10.0552	-53.452	59.8
10.0939	-53.4532	59.79
10.1332	-53.4203	59.78
10.1994	-53.4721	59.79
10.223	-53.4534	59.8
10.2452	-53.4523	59.79
10.3243	-53.5095	59.79
10.3569	-53.5164	59.8
10.37	-53.4296	59.84
10.4279	-53.5117	59.8
10.4802	-53.4664	59.83
10.5231	-53.4989	59.81
10.5544	-53.5322	59.77
10.6257	-53.5701	59.77
10.7136	-53.6401	59.78
10.7377	-53.6975	59.81
10.7893	-53.7844	59.82
10.8227	-53.8204	59.85
10.9107	-53.8435	59.85
10.9312	-53.8942	59.83
10.9785	-53.9195	59.8
10.9986	-53.9278	59.78
11.0443	-53.9341	59.76
11.1338	-54.038	59.76
11.2064	-54.0951	59.82
11.281	-54.1095	59.87
11.3267	-54.22	59.85
11.4164	-54.2252	59.8
11.4755	-54.3136	59.71
11.5284	-54.4033	59.7
11.6061	-54.484	59.71
11.6626	-54.564	59.77
11.791	-54.6327	59.82
11.8324	-54.6569	59.86
11.9156	-54.6436	59.84
11.9619	-54.6034	59.82
11.9679	-54.6252	59.77
11.9976	-54.5563	59.77
12.0252	-54.5599	59.78
12.0368	-54.5454	59.8
12.0857	-54.5098	59.81
12.1198	-54.6087	59.79
12.1133	-54.5979	59.78
12.1066	-54.6901	59.75
12.1414	-54.7597	59.77
12.1579	-54.8227	59.79
12.1801	-54.8996	59.81
12.1914	-55.0166	59.79
12.1699	-55.1737	59.78
12.1856	-55.2844	59.79
12.1874	-55.378	59.78
12.1919	-55.4866	59.76
12.2026	-55.5792	59.77
12.216	-55.5537	59.79
12.2491	-55.57	59.77
12.2657	-55.4403	59.81
12.2558	-55.3584	59.79
12.2822	-55.264	59.81
12.2871	-55.1322	59.78
12.2806	-55.0619	59.77
12.2687	-54.9458	59.76
12.2469	-54.8668	59.75
12.2727	-54.7631	59.78
12.2652	-54.5738	59.87
12.2283	-54.4144	59.89
12.2126	-54.2577	59.86
12.1814	-54.0594	59.78
12.13	-53.9195	59.69
12.1047	-53.7835	59.66
12.065	-53.7173	59.71
12.0266	-53.691	59.77
12.0739	-53.7141	59.83
12.0453	-53.7074	59.87
12.0445	-53.6969	59.87
12.0303	-53.6667	59.86
12.0037	-53.64	59.82
11.977	-53.6171	59.81
11.9414	-53.5516	59.8
11.9348	-53.496	59.79
11.8427	-53.5509	59.77
11.7955	-53.516	59.75
11.7592	-53.5293	59.75
11.7199	-53.549	59.77
11.6422	-53.5911	59.79
11.6017	-53.6901	59.8
11.5303	-53.6858	59.82
11.4999	-53.7702	59.81
11.414	-53.7787	59.8
11.3409	-53.8374	59.79
11.2808	-53.92	59.8
11.2741	-54.0543	59.77
11.1993	-54.1423	59.79
11.1759	-54.2207	59.78
11.1441	-54.3472	59.8
11.0532	-54.4271	59.79
11.0104	-54.4367	59.82
10.9428	-54.4198	59.8
10.8793	-54.4459	59.8
10.8163	-54.3635	59.8
10.7989	-54.3677	59.81
10.7836	-54.2937	59.84
10.7887	-54.2558	59.86
10.76	-54.2884	59.86
10.7124	-54.2204	59.82
10.6693	-54.2413	59.76
10.6176	-54.1692	59.74
10.5869	-54.1312	59.77
10.545	-54.1813	59.79
10.535	-54.1828	59.82
10.5421	-54.2419	59.86
10.5389	-54.2188	59.87
10.4905	-54.2741	59.84
10.4602	-54.2225	59.82
10.4314	-54.2494	59.8
10.4065	-54.3009	59.77
10.3904	-54.3412	59.77
10.3566	-54.4082	59.8
10.3796	-54.5128	59.81
10.4258	-54.5802	59.81
10.3825	-54.7168	59.8
10.4313	-54.8713	59.79
10.4865	-55.0238	59.79
10.4737	-55.1673	59.79
10.5231	-55.2581	59.78
10.5521	-55.3179	59.8
10.6128	-55.4002	59.82
10.6412	-55.4143	59.82
10.6773	-55.4571	59.81
10.7448	-55.4705	59.81
10.8055	-55.4434	59.79
10.8338	-55.3831	59.8
10.8409	-55.3172	59.8
10.9241	-55.2329	59.81
10.9247	-55.1989	59.8
10.966	-55.1589	59.8
10.9594	-55.0919	59.82
10.9743	-55.0101	59.8
10.975	-54.9017	59.8
11.0167	-54.8271	59.86
11.0383	-54.7501	59.9
11.0293	-54.7156	59.86
11.0261	-54.6333	59.81
11.0637	-54.5541	59.74
11.076	-54.51	59.7
11.0604	-54.4771	59.71
11.0827	-54.4852	59.75
11.1272	-54.4866	59.82
11.1648	-54.4738	59.87
11.212	-54.4786	59.88
11.2147	-54.4466	59.87
11.1952	-54.4475	59.8
11.235	-54.4573	59.79
11.2248	-54.539	59.77
11.2563	-54.5223	59.79
11.3367	-54.6568	59.76
11.3944	-54.6969	59.79
11.4056	-54.7726	59.8
11.4228	-54.8301	59.8
11.4469	-54.8814	59.8
11.5336	-54.9064	59.77
11.5599	-54.9714	59.74
11.6452	-54.9818	59.76
11.6755	-55.0195	59.8
11.7775	-55.0895	59.81
11.8539	-55.1168	59.83
11.9835	-55.1275	59.83
12.0787	-55.0964	59.81
12.1475	-55.0852	59.78
12.2932	-55.0855	59.79
12.382	-55.1181	59.77
12.4729	-55.0839	59.79
12.5827	-55.0657	59.79
12.6628	-55.058	59.81
12.784	-55.024	59.81
12.8622	-55.0246	59.79
12.95	-54.9754	59.79
13.0298	-54.8796	59.83
13.1424	-54.7873	59.85
13.2267	-54.7115	59.85
13.3347	-54.5846	59.81
13.4001	-54.5056	59.74
13.4962	-54.3976	59.72
13.5865	-54.3354	59.71
13.6914	-54.2386	59.78
13.8094	-54.1014	59.83
13.9796	-53.9986	59.87
14.1309	-53.8484	59.89
14.2444	-53.6349	59.85
14.2902	-53.4701	59.79
14.3374	-53.3246	59.79
14.385	-53.2185	59.81
14.4033	-53.1198	59.84
14.4365	-53.0329	59.84
14.4013	-53.0001	59.79
14.3936	-52.9386	59.77
14.35	-52.9921	59.76
14.3007	-53.0443	59.78
14.3047	-53.1259	59.8
14.2742	-53.2561	59.82
14.2565	-53.3199	59.82
14.2233	-53.3918	59.82
14.1814	-53.4813	59.81
14.1986	-53.5835	59.81
14.1415	-53.6934	59.8
14.1369	-53.7929	59.79
14.1686	-53.8763	59.8
14.1705	-53.9833	59.83
14.1712	-54.098	59.83
14.1805	-54.1838	59.81
14.2337	-54.2875	59.81
14.2607	-54.4147	59.77
14.2686	-54.5063	59.78
14.289	-54.6352	59.78
14.3168	-54.7229	59.81
14.3398	-54.7438	59.87
14.3923	-54.8337	59.89
14.4118	-54.8963	59.87
14.4616	-54.9823	59.78
14.4449	-54.9574	59.73
14.449	-54.9987	59.7
14.3677	-55.0705	59.72
14.3777	-55.1314	59.77
14.4389	-55.2033	59.81
14.4281	-55.2978	59.87
14.4618	-55.4138	59.89
14.4997	-55.4375	59.88
14.5183	-55.509	59.82
14.5926	-55.6108	59.77
14.6104	-55.6824	59.75
14.5848	-55.714	59.76
14.6352	-55.875	59.78
14.5715	-55.9422	59.8
14.5963	-56.0946	59.78
14.5883	-56.1818	59.78
14.5678	-56.3669	59.77
14.5696	-56.5336	59.78
14.5521	-56.7588	59.79
14.531	-56.8948	59.82
14.5021	-57.1691	59.81
14.5015	-57.3347	59.81
14.4852	-57.6036	59.78
14.4912	-57.837	59.8
14.4526	-58.0434	59.79
14.4163	-58.2654	59.78
14.4265	-58.4913	59.8
14.4314	-58.7028	59.8
14.3885	-58.9316	59.79
14.4085	-59.1068	59.8
14.3755	-59.2786	59.81
14.3953	-59.4305	59.79
14.3778	-59.5935	59.81
14.3905	-59.7601	59.83
14.4008	-59.8518	59.84
14.4098	-60.0182	59.8
14.3783	-60.1809	59.75
14.3212	-60.4576	59.73
14.2555	-60.8088	59.71
14.1431	-61.0595	59.73
14.1411	-61.3647	59.74
14.1118	-61.5127	59.78
14.0927	-61.6204	59.83
14.0859	-61.7016	59.82
14.1082	-61.751	59.8
14.1302	-61.7904	59.76
14.1962	-61.8147	59.75
14.1538	-61.7568	59.75
14.1654	-61.6879	59.79
14.1722	-61.669	59.77
14.1467	-61.537	59.77
14.1732	-61.4571	59.77
14.1645	-61.3401	59.77
14.1469	-61.2695	59.77
14.1251	-61.236	59.77
14.1139	-61.1335	59.76
14.0854	-60.9557	59.77
14.0666	-60.8613	59.78
14.0506	-60.6884	59.81
14.0433	-60.4765	59.8
13.9789	-60.2089	59.8
13.9845	-59.9876	59.79
13.9742	-59.7769	59.78
13.9169	-59.6687	59.76
13.885	-59.554	59.77
13.9107	-59.4012	59.78
13.8706	-59.2568	59.79
13.8698	-59.0951	59.8
13.8322	-58.9238	59.8
13.8524	-58.772	59.8
13.8122	-58.7127	59.85
13.8425	-58.6103	59.86
13.8459	-58.5219	59.82
13.8359	-58.419	59.76
13.8326	-58.3856	59.68
13.8352	-58.3138	59.67
13.8432	-58.3269	59.71
13.8422	-58.4163	59.75
13.9	-58.4873	59.83
13.8739	-58.5445	59.88
13.8671	-58.653	59.9
13.8717	-58.7517	59.86
13.8704	-58.8404	59.8
13.8549	-58.9277	59.76
13.8384	-59.0467	59.74
13.8471	-59.1764	59.76
13.8822	-59.4342	59.78
13.8689	-59.7259	59.78
13.8243	-60.0074	59.78
13.7939	-60.2589	59.77
13.8122	-60.4592	59.77
13.8384	-60.7116	59.73
13.8988	-60.8503	59.75
13.9411	-61.0271	59.75
14.0122	-61.1783	59.79
14.067	-61.3774	59.79
14.1004	-61.5559	59.79
14.1424	-61.7405	59.76
14.1338	-61.886	59.78
14.127	-62.0267	59.78
14.1648	-62.1267	59.76
14.2075	-62.2421	59.76
14.1814	-62.2606	59.76
14.2352	-62.3498	59.75
14.1596	-62.4085	59.75
14.1519	-62.5235	59.75
14.1461	-62.5714	59.74
14.1569	-62.6906	59.75
14.2343	-62.7792	59.78
14.2654	-62.8121	59.82
14.2922	-62.8345	59.82
14.3261	-62.9486	59.77
14.3733	-62.8754	59.71
14.3931	-62.8857	59.66
14.4123	-62.886	59.67
14.3858	-62.8499	59.73
14.4082	-62.8136	59.75
14.4225	-62.7722	59.8
14.4536	-62.7723	59.79
14.4877	-62.7113	59.79
14.4674	-62.6308	59.77
14.4553	-62.547	59.76
14.4907	-62.4655	59.75
14.5219	-62.4209	59.75
14.543	-62.384	59.75
14.5653	-62.4007	59.74
14.5576	-62.3194	59.75
14.5422	-62.2838	59.75
14.5526	-62.2712	59.76
14.5044	-62.2463	59.75
14.5027	-62.2391	59.75
14.4949	-62.2848	59.73
14.4594	-62.2511	59.79
14.4292	-62.2473	59.8
14.3551	-62.244	59.77
14.2746	-62.1505	59.78
14.2268	-62.2128	59.77
14.1656	-62.212	59.76
14.0887	-62.1725	59.76
13.9905	-62.1867	59.77
13.9074	-62.2447	59.75
13.886	-62.2421	59.74
13.8734	-62.2314	59.75
13.8444	-62.2484	59.77
13.857	-62.2559	59.77
13.8629	-62.2167	59.82
13.8792	-62.2336	59.82
13.8776	-62.1671	59.82
13.8982	-62.1085	59.79
13.8781	-62.0914	59.73
13.8971	-62.0615	59.67
13.8589	-62.0618	59.63
13.8131	-62.0428	59.69
13.8336	-62.0549	59.76
13.8201	-62.149	59.8
13.8465	-62.1522	59.83
13.8402	-62.1722	59.82
13.8248	-62.1069	59.82
13.8134	-62.1147	59.77
13.8093	-62.0508	59.76
13.803	-62.0412	59.75
13.79	-62.0028	59.76
13.8152	-61.9851	59.78
13.8203	-61.9739	59.78
13.8186	-61.9697	59.77
13.8337	-62.0221	59.78
13.8606	-61.985	59.77
13.8983	-61.9749	59.79
13.889	-62.0411	59.77
13.8874	-62.0339	59.78
13.8974	-62.0944	59.81
13.9347	-62.1517	59.79
13.9347	-62.1072	59.79
13.9965	-62.0528	59.76
13.9794	-62.0756	59.73
14.0226	-62.0999	59.72
14.0797	-62.0605	59.75
14.1195	-62.0853	59.76
14.1517	-62.118	59.78
14.1677	-62.0812	59.83
14.2239	-62.1853	59.83
14.2344	-62.2055	59.82
14.2637	-62.1799	59.77
14.2772	-62.1836	59.77
14.2974	-62.1096	59.82
14.3105	-62.1628	59.8
14.3331	-62.1003	59.81
14.3797	-62.0958	59.72
14.3828	-62.0377	59.71
14.4489	-61.9728	59.69
14.4351	-61.9481	59.73
14.4818	-61.8866	59.76
14.537	-61.7729	59.83
14.5927	-61.683	59.84
14.6142	-61.6144	59.83
14.6247	-61.4684	59.84
14.6287	-61.4141	59.79
14.6818	-61.2294	59.76
14.6512	-61.1459	59.73
14.6831	-60.9533	59.77
14.7053	-60.8186	59.78
14.7293	-60.6612	59.78
14.7145	-60.5343	59.77
14.7502	-60.4033	59.77
14.8062	-60.3012	59.77
14.7962	-60.2302	59.79
14.7982	-60.1733	59.8
14.8507	-60.1717	59.82
14.8562	-60.1881	59.82
14.8556	-60.1534	59.85
14.848	-60.139	59.83
14.817	-60.1462	59.8
14.8633	-60.1015	59.77
14.8784	-60.0799	59.78
14.8676	-60.0495	59.77
14.858	-60.0361	59.79
14.86	-60.0089	59.8
14.8273	-59.9086	59.83
14.8187	-59.7174	59.82
14.8222	-59.4912	59.82
14.7743	-59.192	59.84
14.8014	-58.9061	59.81
14.7593	-58.6551	59.81
14.7393	-58.3639	59.87
14.7326	-58.1549	59.91
14.6693	-57.9896	59.89
14.6303	-57.8547	59.81
14.5406	-57.7023	59.75
14.4772	-57.6126	59.71
14.3566	-57.5366	59.72
14.2944	-57.547	59.77
14.2385	-57.49	59.86
14.1703	-57.5495	59.91
14.1496	-57.4919	59.94
14.0267	-57.5395	59.91
13.9086	-57.5923	59.86
13.7958	-57.6614	59.81
13.6859	-57.6811	59.8
13.5935	-57.7118	59.78
13.5407	-57.7386	59.79
13.4099	-57.762	59.81
13.349	-57.8181	59.8
13.2726	-57.9107	59.81
13.2075	-57.9594	59.8
13.1605	-58.0151	59.81
13.1082	-58.0843	59.82
13.0493	-58.0988	59.84
13.0383	-58.1128	59.83
12.9875	-58.0106	59.85
12.9209	-57.9188	59.85
12.8789	-57.8147	59.86
12.8599	-57.6928	59.85
12.8597	-57.5608	59.83
12.8427	-57.4583	59.81
12.8168	-57.3284	59.81
12.7866	-57.2212	59.84
12.7588	-57.1165	59.85
12.7801	-56.9591	59.86
12.7616	-56.8499	59.85
12.7517	-56.7392	59.85
12.7293	-56.6352	59.84
12.7776	-56.6312	59.85
12.8018	-56.5923	59.89
12.8611	-56.5602	59.92
12.9389	-56.5775	59.89
12.9837	-56.5478	59.86
12.9981	-56.4869	59.78
13.0434	-56.3806	59.74
13.0659	-56.2465	59.75
13.0726	-56.1218	59.77
13.1185	-55.9527	59.81
13.18	-55.8039	59.87
13.2046	-55.7032	59.89
13.2538	-55.6061	59.85
13.2628	-55.5585	59.83
13.2767	-55.4704	59.82
13.3018	-55.4855	59.82
13.3451	-55.4338	59.83
13.4119	-55.5259	59.8
13.4329	-55.5335	59.8
13.4933	-55.5393	59.81
13.5028	-55.5937	59.79
13.5368	-55.6503	59.81
13.585	-55.7369	59.8
13.5929	-55.8283	59.8
13.6352	-55.8724	59.78
13.7173	-56.0291	59.81
13.7475	-56.1368	59.81
13.8472	-56.3055	59.82
13.9619	-56.4529	59.83
14.0624	-56.6634	59.82
14.1566	-56.9066	59.81
14.2433	-57.1606	59.8
14.3287	-57.4505	59.8
14.4053	-57.6978	59.8
14.4677	-57.903	59.79
14.5605	-58.0672	59.77
14.6001	-58.0611	59.8
14.5977	-58.0248	59.83
14.6086	-57.9216	59.83
14.6223	-57.8264	59.88
14.6312	-57.7798	59.87
14.6693	-57.5814	59.85
14.6738	-57.3714	59.81
14.6957	-57.1905	59.76
14.7311	-57.0374	59.73
14.7547	-56.8523	59.73
14.8165	-56.8332	59.75
14.8025	-56.797	59.79
14.8783	-56.7756	59.82
14.9412	-56.7453	59.87
14.9997	-56.7494	59.86
15.0323	-56.6979	59.84
15.0453	-56.6326	59.82
15.0787	-56.6102	59.79
15.1012	-56.5337	59.8
15.0686	-56.5292	59.8
15.1014	-56.3998	59.8
15.087	-56.2999	59.79
15.1048	-56.2066	59.78
15.0808	-56.0648	59.79
15.079	-56.0286	59.8
15.0522	-55.9177	59.8
15.0668	-55.8209	59.82
15.0202	-55.6917	59.86
15.0073	-55.5938	59.87
15.0238	-55.4921	59.87
15.0168	-55.3402	59.85
15.0057	-55.2105	59.83
14.9946	-55.0477	59.82
15.0118	-54.918	59.78
15.0215	-54.729	59.8
14.9912	-54.6542	59.79
14.9823	-54.5334	59.82
15.0239	-54.4734	59.84
15.0641	-54.3663	59.83
15.0563	-54.2867	59.84
15.0804	-54.2822	59.81
15.1009	-54.2354	59.8
15.1392	-54.2381	59.81
15.1832	-54.2331	59.87
15.2428	-54.2293	59.87
15.2898	-54.2209	59.85
15.3079	-54.1517	59.77
15.3004	-54.1232	59.74
15.3765	-54.104	59.75
15.4171	-54.0753	59.79
15.4213	-54.0742	59.84
15.5	-54.0512	59.87
15.481	-53.9819	59.91
15.5318	-53.9235	59.89
15.4859	-53.8348	59.84
15.5085	-53.7373	59.8
15.5259	-53.6189	59.78
15.5385	-53.5493	59.8
15.5386	-53.4843	59.83
15.587	-53.4488	59.83
15.5583	-53.3645	59.83
15.5705	-53.2998	59.83
15.5151	-53.3164	59.8
15.5155	-53.2818	59.82
15.4978	-53.2887	59.8
15.4992	-53.262	59.83
15.4963	-53.3346	59.84
15.4092	-53.3369	59.84
15.4082	-53.371	59.84
15.3709	-53.3908	59.84
15.3499	-53.4305	59.83
15.3289	-53.4852	59.81
15.2864	-53.5019	59.81
15.2435	-53.5356	59.82
15.2272	-53.5928	59.82
15.223	-53.5678	59.83
15.2025	-53.6026	59.83
15.2374	-53.641	59.83
15.2039	-53.611	59.83
15.2344	-53.7042	59.81
15.2419	-53.6789	59.81
15.2474	-53.7868	59.79
15.2996	-53.8121	59.85
15.3028	-53.9373	59.89
15.3707	-53.9782	59.88
15.3976	-54.0498	59.85
15.4655	-54.1737	59.8
15.5228	-54.2489	59.76
15.5684	-54.3811	59.74
15.598	-54.5505	59.75
15.6871	-54.8144	59.78
15.7303	-55.032	59.84
15.7956	-55.3396	59.83
15.8331	-55.696	59.81
15.846	-55.928	59.8
15.8262	-56.0297	59.81
15.8017	-56.1409	59.82
15.8035	-56.1771	59.82
15.7919	-56.21	59.81
15.7892	-56.2145	59.79
15.7694	-56.2096	59.76
15.7415	-56.2139	59.74
15.7185	-56.2112	59.76
15.7292	-56.242	59.77
15.6908	-56.2295	59.8
15.6655	-56.2407	59.82
15.6031	-56.2009	59.82
15.5673	-56.1482	59.84
15.5506	-56.1217	59.82
15.4621	-56.0892	59.81
15.4521	-55.9257	59.78
15.3885	-55.7284	59.78
15.2945	-55.5277	59.78
15.229	-55.3421	59.77
15.1699	-55.2097	59.77
15.1011	-55.0985	59.78
14.9753	-54.8818	59.82
14.887	-54.8281	59.84
14.7576	-54.7727	59.84
14.6429	-54.6696	59.83
14.6086	-54.6179	59.79
14.5475	-54.5678	59.82
14.4732	-54.556	59.87
14.4378	-54.6127	59.84
14.3834	-54.5797	59.79
14.2541	-54.6013	59.74
14.2158	-54.6451	59.69
14.1693	-54.6952	59.72
14.1094	-54.7121	59.76
14.0748	-54.7432	59.82
14.0386	-54.7994	59.85
14.0154	-54.8768	59.86
13.9727	-54.8807	59.86
13.9169	-54.9108	59.83
13.8796	-54.9475	59.8
13.8582	-54.9727	59.78
13.8107	-55.1221	59.76
13.8396	-55.2352	59.78
13.85	-55.3267	59.81
13.8251	-55.4594	59.79
13.8502	-55.5936	59.79
13.8216	-55.7466	59.77
13.8953	-55.8896	59.78
13.9329	-56.045	59.8
13.9236	-56.2127	59.81
13.9779	-56.4437	59.82
14.0335	-56.6834	59.82
14.0966	-56.9718	59.82
14.1426	-57.2638	59.81
14.2544	-57.5775	59.8
14.2835	-57.929	59.79
14.3722	-58.2455	59.79
14.3957	-58.6086	59.8
14.4674	-58.8546	59.79
14.5107	-59.1569	59.81
14.5264	-59.3691	59.81
14.4963	-59.6226	59.79
14.4634	-59.7819	59.79
14.4733	-59.8756	59.8
14.5039	-59.9894	59.83
14.5096	-60.0755	59.84
14.4947	-60.1294	59.82
14.4705	-60.1495	59.76
14.4436	-60.2183	59.69
14.4135	-60.1724	59.67
14.3566	-60.0975	59.7
14.3171	-59.999	59.75
14.2829	-59.8207	59.86
14.2661	-59.6697	59.87
14.2143	-59.5311	59.86
14.175	-59.1814	59.83
14.1146	-58.7324	59.81
14.1385	-58.3711	59.79
14.0872	-57.992	59.77
14.0408	-57.6869	59.78
14.0439	-57.4608	59.8
14.0381	-57.2831	59.81
14.0194	-57.1759	59.79
14.006	-57.1146	59.78
14.0064	-57.1125	59.78
14.0009	-57.1543	59.8
14.0155	-57.1796	59.81
14.0364	-57.2302	59.83
14.082	-57.3145	59.83
14.1169	-57.3697	59.81
14.1311	-57.4136	59.8
14.1789	-57.4876	59.8
14.1839	-57.5041	59.81
14.3024	-57.6014	59.83
14.2847	-57.6499	59.83
14.3325	-57.709	59.83
14.306	-57.7446	59.83
14.3	-57.7751	59.84
14.3602	-57.801	59.82
14.3489	-57.7724	59.81
14.3221	-57.6912	59.82
14.3694	-57.602	59.83
14.3923	-57.5364	59.85
14.4473	-57.3124	59.9
14.5059	-57.1086	59.88
14.5174	-56.8355	59.81
14.5514	-56.6191	59.75
14.5295	-56.4107	59.74
14.5088	-56.3698	59.75
14.521	-56.33	59.79
14.5234	-56.3707	59.83
14.5344	-56.408	59.89
14.5568	-56.5247	59.9
14.5317	-56.5245	59.9
14.5296	-56.571	59.86
14.5355	-56.6495	59.82
14.5361	-56.6935	59.8
14.5409	-56.7845	59.82
14.5763	-56.8324	59.83
14.5848	-56.9679	59.81
14.5895	-57.1236	59.79
14.5887	-57.2781	59.78
14.5949	-57.4687	59.78
14.598	-57.6885	59.79
14.6221	-57.8656	59.83
14.6261	-58.096	59.83
14.6697	-58.2923	59.84
14.655	-58.4752	59.84
14.66	-58.5529	59.84
14.642	-58.6945	59.83
14.6464	-58.7189	59.81
14.6406	-58.7959	59.8
14.6263	-58.7667	59.81
14.6161	-58.8193	59.82
14.6302	-58.8464	59.83
14.5794	-58.8777	59.83
14.5879	-58.9245	59.81
14.6091	-58.9131	59.83
14.5718	-58.9627	59.83
14.5868	-58.9921	59.8
14.5861	-59.0217	59.82
14.6011	-58.9938	59.86
14.5826	-58.9423	59.87
14.5786	-58.8074	59.83
14.5628	-58.6757	59.79
14.5568	-58.4931	59.75
14.5808	-58.3417	59.71
14.554	-58.2246	59.75
14.5584	-58.027	59.82
14.5394	-57.8215	59.87
14.5671	-57.6536	59.91
14.5514	-57.4861	59.9
14.5602	-57.2704	59.85
14.5386	-57.0046	59.81
14.5059	-56.8253	59.79
14.4685	-56.6801	59.8
14.4448	-56.5397	59.79
14.4531	-56.4342	59.81
14.3961	-56.3199	59.82
14.3803	-56.2412	59.81
14.3819	-56.0368	59.84
14.3441	-55.9089	59.85
14.3358	-55.7601	59.85
14.3163	-55.5071	59.86
14.2796	-55.3018	59.85
14.2206	-54.9902	59.86
14.1987	-54.7817	59.85
14.212	-54.5499	59.82
14.2209	-54.2338	59.85
14.2538	-53.9558	59.85
14.2317	-53.7011	59.86
14.2208	-53.4161	59.89
14.2302	-53.1735	59.9
14.2218	-52.9681	59.86
14.2125	-52.8864	59.81
14.2089	-52.8323	59.79
14.1632	-52.7475	59.8
14.2016	-52.7056	59.83
14.1874	-52.7636	59.88
14.1644	-52.8233	59.94
14.1283	-52.8507	59.97
14.0941	-52.9	59.94
14.0395	-52.9106	59.87
14.0297	-52.876	59.8
13.9522	-52.8575	59.76
13.9387	-52.9136	59.78
13.939	-52.9104	59.83
13.9225	-52.9368	59.88
13.9191	-52.9684	59.93
13.9324	-53.0455	59.95
13.9011	-53.0198	59.92
13.9065	-53.0962	59.87
13.8256	-53.1397	59.85
13.818	-53.2394	59.85
13.7735	-53.327	59.85
13.7529	-53.406	59.87
13.7197	-53.5672	59.87
13.6647	-53.6369	59.83
13.6181	-53.7652	59.84
13.622	-53.9383	59.79
13.5743	-54.0561	59.85
13.5609	-54.1712	59.88
13.6198	-54.3785	59.86
13.6134	-54.5899	59.87
13.5994	-54.7978	59.87
13.6148	-54.9233	59.87
13.6867	-55.0758	59.87
13.7247	-55.2321	59.84
13.8029	-55.4411	59.83
13.8649	-55.5883	59.82
13.9406	-55.7641	59.84
13.9413	-55.952	59.86
13.9889	-56.1744	59.85
14.0546	-56.3908	59.84
14.0746	-56.5526	59.83
14.124	-56.7074	59.82
14.132	-56.8613	59.79
14.1287	-56.9306	59.86
14.1727	-57.0922	59.9
14.1692	-57.168	59.92
14.1608	-57.1765	59.85
14.1752	-57.1859	59.76
14.1243	-57.1498	59.71
14.1074	-57.1182	59.72
14.1293	-57.1281	59.79
14.2015	-57.1087	59.86
14.2171	-57.0637	59.91
14.2471	-56.9372	59.89
14.2902	-56.8771	59.85
14.3116	-56.8149	59.79
14.3114	-56.6846	59.78
14.3277	-56.5812	59.79
14.3642	-56.5209	59.8
14.4512	-56.3817	59.83
14.4354	-56.2882	59.83
14.5318	-56.1316	59.84
14.4891	-56.0211	59.81
14.4836	-55.9353	59.78
14.5301	-55.8505	59.79
14.5372	-55.7676	59.8
14.5658	-55.7155	59.83
14.5661	-55.623	59.85
14.5973	-55.5138	59.87
14.6362	-55.4292	59.85
14.6826	-55.3936	59.83
14.6972	-55.3002	59.84
14.7679	-55.2689	59.82
14.8044	-55.1641	59.82
14.894	-54.9653	59.87
14.9581	-54.7578	59.87
15.0081	-54.6117	59.87
15.0143	-54.4917	59.86
15.0498	-54.3049	59.85
15.0412	-54.1434	59.85
15.0558	-53.9637	59.84
15.0437	-53.7544	59.88
15.0471	-53.5608	59.87
15.0392	-53.4337	59.91
15.0126	-53.2314	59.93
15.0186	-53.1287	59.91
14.9379	-52.984	59.86
14.91	-52.8884	59.79
14.8404	-52.8294	59.76
14.756	-52.801	59.76
14.6918	-52.7794	59.82
14.6876	-52.7514	59.88
14.6002	-52.7654	59.93
14.5291	-52.7128	59.93
14.4564	-52.6692	59.92
14.4036	-52.5806	59.9
14.3216	-52.5443	59.84
14.2848	-52.4428	59.83
14.2433	-52.3358	59.85
14.1796	-52.3173	59.85
14.128	-52.264	59.85
14.1163	-52.2371	59.85
14.11	-52.3153	59.84
14.1038	-52.3042	59.83
14.0877	-52.359	59.85
14.0437	-52.3994	59.86
13.9945	-52.4666	59.87
13.9744	-52.5587	59.87
13.9014	-52.6487	59.88
13.8335	-52.6525	59.88
13.7517	-52.775	59.86
13.7001	-52.8112	59.85
13.6448	-52.8821	59.85
13.6066	-52.9506	59.87
13.4867	-53.0077	59.87
13.4263	-53.0461	59.86
13.3419	-53.0196	59.88
13.2719	-53.005	59.87
13.216	-52.9743	59.86
13.1895	-52.9661	59.85
13.089	-52.8759	59.85
13.0686	-52.8658	59.86
13.0124	-52.8074	59.85
12.9482	-52.7335	59.88
12.921	-52.7016	59.9
12.865	-52.6876	59.91
12.7912	-52.6633	59.9
12.7725	-52.6518	59.82
12.6865	-52.5562	59.79
12.6057	-52.5507	59.75
12.4942	-52.5948	59.78
12.4661	-52.5417	59.84
12.4319	-52.5517	59.9
12.3797	-52.6049	59.89
12.3973	-52.6175	59.9
12.3934	-52.5761	59.88
12.4017	-52.6616	59.85
12.3606	-52.629	59.86
12.3153	-52.6782	59.88
12.275	-52.7602	59.89
12.2373	-52.8416	59.89
12.1472	-52.9299	59.87
12.0784	-53.0535	59.84
11.9867	-53.1806	59.82
11.9196	-53.2693	59.82
11.7913	-53.4621	59.83
11.6965	-53.5658	59.85
11.5516	-53.7137	59.87
11.4434	-53.8422	59.86
11.3219	-53.882	59.89
11.2147	-53.9298	59.88
11.0846	-53.9382	59.88
10.9768	-53.9547	59.85
10.9247	-53.9614	59.84
10.7815	-53.9347	59.85
10.716	-53.944	59.86
10.6203	-53.9463	59.86
10.5549	-53.9556	59.87
10.4241	-53.9238	59.88
10.3544	-53.9198	59.87
10.3031	-53.8902	59.85
10.1886	-53.8697	59.83
10.1819	-53.8944	59.85
10.1464	-53.93	59.88
10.0681	-53.9865	59.93
10.0164	-53.982	59.94
9.958	-54.025	59.89
9.8693	-54.0807	59.79
9.8136	-54.0805	59.75
9.78	-54.1696	59.75
9.7073	-54.2476	59.81
9.6865	-54.345	59.87
9.6816	-54.4487	59.92
9.67	-54.5168	59.94
9.6161	-54.6229	59.89
9.579	-54.6328	59.87
9.5471	-54.6566	59.83
9.5178	-54.79	59.81
9.5104	-54.7912	59.83
9.5453	-54.8131	59.87
9.5603	-54.8409	59.88
9.5976	-54.8581	59.86
9.626	-54.7902	59.84
9.6756	-54.6687	59.86
9.718	-54.5976	59.83
9.8149	-54.416	59.85
9.8741	-54.2862	59.87
9.9014	-54.2635	59.83
9.9845	-54.0751	59.83
10.0366	-53.9732	59.82
10.0985	-53.824	59.82
10.2545	-53.7519	59.81
10.3967	-53.6511	59.81
10.5022	-53.6015	59.83
10.6189	-53.5325	59.83
10.7573	-53.55	59.81
10.8749	-53.4655	59.83
11.0045	-53.4912	59.83
11.1439	-53.4337	59.82
11.2721	-53.4494	59.81
11.3762	-53.4621	59.81
11.5377	-53.5061	59.78
11.6299	-53.5592	59.83
11.7515	-53.5472	59.89
11.8785	-53.5732	59.9
11.9784	-53.5151	59.88
12.0346	-53.5199	59.81
12.113	-53.4811	59.74
12.1624	-53.4677	59.7
12.218	-53.3851	59.74
12.2954	-53.326	59.83
12.3536	-53.2468	59.89
12.4271	-53.2137	59.89
12.493	-53.087	59.9
12.5757	-52.9997	59.84
12.6455	-52.8788	59.81
12.7306	-52.7091	59.8
12.7772	-52.6403	59.79
12.8321	-52.4841	59.81
12.9133	-52.3812	59.82
12.9652	-52.3579	59.81
13.0109	-52.3232	59.81
13.0343	-52.2282	59.8
13.1128	-52.1834	59.8
13.1317	-52.0404	59.83
13.186	-52.0356	59.85
13.2054	-51.9628	59.85
13.2685	-51.9686	59.83
13.2885	-51.9509	59.82
13.3488	-51.9872	59.81
13.3911	-51.9854	59.81
13.4427	-52.0089	59.81
13.5245	-52.0506	59.82
13.4842	-52.1009	59.81
13.493	-52.1582	59.83
13.4958	-52.2767	59.82
13.5159	-52.3484	59.82
13.5306	-52.434	59.83
13.5535	-52.5199	59.82
13.5635	-52.6452	59.82
13.5541	-52.7541	59.81
13.5749	-52.8961	59.79
13.5615	-53.0117	59.82
13.581	-53.131	59.88
13.5947	-53.3105	59.88
13.6179	-53.4548	59.83
13.5936	-53.6289	59.76
13.5634	-53.804	59.71
13.5292	-54.0004	59.7
13.502	-54.1289	59.75
13.5358	-54.3198	59.82
13.4665	-54.5082	59.89
13.4377	-54.675	59.93
13.4333	-54.7724	59.91
13.3905	-54.8967	59.85
13.4048	-54.955	59.8
13.3703	-55.0344	59.79
13.369	-55.0557	59.8
13.3446	-55.1405	59.79
13.3501	-55.1852	59.81
13.319	-55.2019	59.8
13.3173	-55.1221	59.79
13.3585	-55.0226	59.79
13.3913	-54.8634	59.79
13.4106	-54.7613	59.77
13.4281	-54.55	59.79
13.4615	-54.3432	59.8
13.4727	-54.1056	59.82
13.5077	-53.8457	59.83
13.5544	-53.5984	59.82
13.6071	-53.2892	59.84
13.6069	-52.9938	59.84
13.6293	-52.7117	59.84
13.6399	-52.4479	59.81
13.6686	-52.2217	59.81
13.694	-51.9984	59.82
13.7079	-51.8503	59.83
13.7164	-51.6865	59.83
13.7605	-51.6013	59.84
13.7447	-51.4776	59.85
13.7372	-51.4135	59.84
13.785	-51.3976	59.85
13.8106	-51.4106	59.87
13.8223	-51.408	59.93
13.8352	-51.4727	59.91
13.8512	-51.4623	59.88
13.8043	-51.384	59.79
13.7354	-51.392	59.73
13.6948	-51.4569	59.65
13.6394	-51.5581	59.69
13.59	-51.6727	59.78
13.6057	-51.8285	59.84
13.5497	-51.9187	59.9
13.504	-52.0127	59.9
inclinaison X	inclinaison Y
