# Supplementary material for: Postural Control Can Be Well Maintained by Healthy, Young Adults in Difficult Visual Task, Even in Sway-Referenced Dynamic Conditions
Source: PLoS One. 2016 Oct 13;11(10):e0164400. doi: 10.1371/journal.pone.0164400 (PMC5063355; doi:10.1371/journal.pone.0164400)
Supplement: S2 File — (ZIP) [file pone.0164400.s002.zip › DATA_FRAMIRAL/S05A_SEARCH_MOBILE_I1.xls]

## Sheet: S05_MTT_201504
gravite X	gravite Y	Poids
20.4538	-55.1585	59.5
20.6887	-54.9949	59.66
20.7628	-54.5862	59.89
20.8482	-54.0849	59.99
21.0157	-53.4281	59.88
21.1665	-52.74	59.58
21.3297	-51.8674	59.51
21.423	-51.2221	59.51
21.4818	-50.7866	59.49
21.4911	-50.5013	59.56
21.5	-50.1895	59.51
21.5345	-49.8989	59.42
21.589	-49.6711	59.35
21.6567	-49.2785	59.27
21.6588	-48.8992	59.21
21.6789	-48.8285	59.13
21.6518	-48.7591	59.09
21.5267	-48.8106	59.18
21.386	-49.0397	59.4
21.2773	-49.2971	59.55
21.1469	-49.5111	59.6
20.9992	-49.7094	59.56
20.8572	-49.8186	59.46
20.6746	-49.9123	59.35
20.5535	-50.0363	59.28
20.4706	-50.1875	59.32
20.3948	-50.3948	59.34
20.3514	-50.6322	59.41
20.3155	-50.8634	59.44
20.2716	-51.0391	59.44
20.2116	-51.1092	59.45
20.2025	-51.055	59.5
20.1681	-51.0504	59.52
20.2173	-50.9145	59.51
20.2503	-50.8406	59.46
20.2303	-50.7088	59.43
20.2267	-50.5707	59.39
20.1967	-50.3124	59.39
20.2202	-50.0602	59.4
20.1929	-49.8891	59.41
20.1572	-49.7179	59.41
20.135	-49.6849	59.42
20.0546	-49.7217	59.42
19.9972	-49.7253	59.45
19.8486	-49.8325	59.47
19.7626	-49.9713	59.47
19.6488	-49.9801	59.5
19.527	-49.9906	59.48
19.3868	-50.0183	59.45
19.2549	-50.0848	59.43
19.0644	-50.1485	59.4
18.85	-50.2096	59.4
18.6567	-50.2633	59.4
18.453	-50.3498	59.42
18.23	-50.3616	59.43
18.0921	-50.4171	59.48
18.0156	-50.4638	59.53
18.0148	-50.5068	59.54
17.9969	-50.5603	59.53
17.8983	-50.6271	59.47
17.8046	-50.6478	59.38
17.76	-50.6458	59.33
17.7023	-50.6342	59.34
17.6449	-50.6484	59.4
17.5333	-50.6631	59.48
17.4404	-50.6412	59.55
17.4075	-50.5189	59.55
17.3299	-50.341	59.52
17.2336	-50.2012	59.45
17.1765	-49.9389	59.44
17.1019	-49.7426	59.41
17.0896	-49.5959	59.43
17.0671	-49.5162	59.44
17.0884	-49.4749	59.46
17.1992	-49.4894	59.5
17.2535	-49.4697	59.5
17.3317	-49.3783	59.52
17.3714	-49.3192	59.51
17.4391	-49.1999	59.51
17.4703	-49.1296	59.49
17.5338	-49.0854	59.46
17.5685	-49.126	59.45
17.5899	-49.2514	59.45
17.6189	-49.3143	59.43
17.6492	-49.4185	59.44
17.6532	-49.561	59.44
17.6359	-49.7069	59.46
17.6587	-49.8772	59.49
17.6969	-49.9536	59.5
17.7396	-50.1138	59.46
17.7753	-50.3231	59.43
17.8533	-50.503	59.4
17.9343	-50.736	59.38
17.9694	-50.9888	59.41
18.0572	-51.2583	59.44
18.154	-51.5292	59.5
18.2326	-51.7059	59.55
18.3089	-51.9528	59.52
18.3657	-52.1634	59.44
18.4617	-52.3699	59.34
18.5567	-52.4634	59.3
18.6437	-52.6633	59.3
18.6739	-52.8417	59.38
18.798	-53.0278	59.43
18.8826	-53.2023	59.47
18.9973	-53.2993	59.49
19.1245	-53.3929	59.48
19.2715	-53.4449	59.43
19.3748	-53.5491	59.41
19.4536	-53.6059	59.39
19.573	-53.6554	59.4
19.7176	-53.735	59.41
19.7989	-53.7988	59.41
19.9255	-53.8221	59.4
20.0034	-53.824	59.4
20.081	-53.6711	59.42
20.1599	-53.484	59.44
20.1774	-53.2884	59.41
20.2332	-52.9746	59.41
20.2531	-52.7271	59.43
20.2726	-52.422	59.44
20.2058	-52.1298	59.45
20.1982	-51.8667	59.43
20.1518	-51.7013	59.39
20.1204	-51.4925	59.39
20.0544	-51.3091	59.41
19.9671	-51.2663	59.41
19.9017	-51.104	59.44
19.8088	-50.904	59.45
19.6773	-50.7435	59.46
19.5816	-50.4565	59.46
19.4113	-50.3099	59.44
19.2994	-50.0974	59.41
19.1344	-49.9407	59.41
18.9464	-49.8045	59.4
18.8335	-49.642	59.43
18.7115	-49.4867	59.5
18.6035	-49.3599	59.53
18.4495	-49.2343	59.5
18.3131	-49.1292	59.43
18.1852	-49.0629	59.38
18.0413	-49.0567	59.36
17.9486	-49.0759	59.38
17.9032	-49.1244	59.42
17.8562	-49.1422	59.49
17.8364	-49.1459	59.53
17.7842	-49.2013	59.52
17.7454	-49.1459	59.5
17.662	-49.1133	59.44
17.5703	-49.0818	59.42
17.5197	-49.0852	59.41
17.5001	-49.0967	59.41
17.4803	-49.1982	59.43
17.4795	-49.3317	59.44
17.4867	-49.4414	59.45
17.4847	-49.6133	59.46
17.5215	-49.7237	59.44
17.5504	-49.8128	59.43
17.5233	-49.8945	59.43
17.55	-50.0269	59.42
17.5987	-50.1461	59.45
17.6162	-50.3666	59.45
17.5917	-50.5267	59.45
17.6134	-50.789	59.44
17.5928	-51.066	59.43
17.631	-51.2859	59.42
17.6585	-51.5987	59.38
17.7288	-51.8409	59.38
17.7462	-52.0721	59.39
17.8423	-52.303	59.41
17.8908	-52.4704	59.44
17.9108	-52.6854	59.46
17.9898	-52.8573	59.44
18.0402	-53.029	59.38
18.1378	-53.1749	59.37
18.1861	-53.3541	59.37
18.2719	-53.4663	59.4
18.4136	-53.582	59.44
18.489	-53.6206	59.49
18.5972	-53.6452	59.46
18.6768	-53.6119	59.39
18.7153	-53.4788	59.34
18.7902	-53.3749	59.29
18.8281	-53.2878	59.3
18.9024	-53.2112	59.36
18.9698	-53.0712	59.43
19.0047	-52.9424	59.44
19.0595	-52.6263	59.46
19.0519	-52.413	59.43
19.0766	-52.1247	59.42
19.0849	-51.8789	59.4
19.1102	-51.6713	59.4
19.2037	-51.4471	59.39
19.1821	-51.2806	59.42
19.1784	-51.2091	59.39
19.1575	-51.1263	59.39
19.166	-51.0964	59.39
19.1529	-51.0844	59.4
19.1746	-51.1583	59.42
19.1295	-51.2076	59.44
19.0519	-51.2371	59.46
18.9978	-51.2912	59.44
18.9767	-51.3695	59.42
18.866	-51.3664	59.43
18.7987	-51.4152	59.42
18.7568	-51.4454	59.38
18.7225	-51.3762	59.41
18.652	-51.3226	59.43
18.5758	-51.2536	59.42
18.5555	-51.1836	59.41
18.4611	-51.0996	59.42
18.3996	-51.0248	59.41
18.3431	-50.9184	59.45
18.2584	-50.8	59.45
18.1944	-50.6808	59.48
18.0833	-50.4876	59.46
17.9938	-50.4129	59.4
17.8651	-50.316	59.41
17.7289	-50.2661	59.44
17.5832	-50.2017	59.49
17.373	-50.1376	59.49
17.2041	-50.1226	59.43
17.0104	-49.9959	59.38
16.8281	-49.9372	59.36
16.7111	-49.8374	59.37
16.5223	-49.7798	59.42
16.3755	-49.6483	59.49
16.2676	-49.4849	59.51
16.1178	-49.1101	59.55
15.9913	-48.8185	59.5
15.8975	-48.5014	59.45
15.7489	-48.2472	59.42
15.648	-47.9773	59.4
15.5566	-47.848	59.41
15.4207	-47.7315	59.41
15.3205	-47.6034	59.43
15.2277	-47.5565	59.45
15.1458	-47.4678	59.45
15.1421	-47.4567	59.47
15.0998	-47.5325	59.45
15.0707	-47.5524	59.45
15.0558	-47.7667	59.43
15.0481	-47.897	59.43
15.003	-48.0309	59.44
15.0045	-48.1579	59.42
15.0059	-48.2996	59.44
15.0117	-48.4478	59.43
15.0064	-48.6701	59.44
15.0956	-48.8252	59.43
15.1615	-49.0144	59.42
15.2457	-49.1952	59.42
15.3711	-49.426	59.43
15.5529	-49.6745	59.42
15.7016	-49.9447	59.43
15.9044	-50.1392	59.43
16.103	-50.3261	59.43
16.2715	-50.5825	59.44
16.4169	-50.7866	59.42
16.5997	-50.9538	59.42
16.7283	-51.1365	59.43
16.9202	-51.2672	59.44
17.0643	-51.4227	59.41
17.0376	-51.6465	59.33
17.099	-51.8205	59.31
17.0764	-52.0426	59.32
17.0333	-52.2502	59.34
17.0297	-52.3973	59.41
16.9783	-52.6146	59.44
16.9508	-52.7785	59.48
16.8701	-52.9997	59.47
16.8615	-53.1917	59.43
16.8029	-53.4164	59.42
16.7524	-53.6962	59.38
16.6562	-53.9812	59.38
16.5253	-54.4381	59.37
16.4056	-54.796	59.4
16.3262	-55.2009	59.4
16.2033	-55.6451	59.39
16.0705	-56.129	59.38
15.9773	-56.5293	59.45
15.8479	-57.0452	59.35
15.7598	-57.1414	59.23
15.7577	-57.2211	59.25
15.7362	-57.1685	59.32
15.7377	-56.99	59.34
15.757	-56.804	59.38
15.7674	-56.6237	59.4
15.7904	-56.3245	59.45
15.7174	-56.1362	59.48
15.6629	-55.8407	59.49
15.6197	-55.5807	59.48
15.5622	-55.2114	59.42
15.5284	-54.9229	59.36
15.4312	-54.6348	59.35
15.3334	-54.3458	59.34
15.2247	-54.1125	59.35
15.0619	-53.9449	59.34
14.9305	-53.7521	59.39
14.7514	-53.6994	59.4
14.5218	-53.6767	59.39
14.3541	-53.7137	59.38
14.1362	-53.759	59.43
13.9576	-53.7927	59.47
13.7639	-53.9236	59.47
13.587	-53.9655	59.45
13.5017	-54.0596	59.44
13.4867	-54.1086	59.49
13.426	-54.2805	59.57
13.4647	-54.4625	59.59
13.5421	-54.6031	59.6
13.5616	-54.6654	59.54
13.6251	-54.6912	59.39
13.7018	-54.5594	59.24
13.741	-54.4034	59.06
13.709	-54.2913	58.94
13.6077	-54.1803	58.93
13.5656	-53.9634	59.18
13.5095	-54.0333	59.41
13.4475	-53.9727	59.55
13.3426	-53.9921	59.54
13.2336	-53.9133	59.5
13.1595	-53.9006	59.4
13.0048	-53.8221	59.36
12.8752	-53.7888	59.31
12.7084	-53.7908	59.32
12.5265	-53.9033	59.34
12.3326	-53.9924	59.38
12.1496	-53.9636	59.41
11.9194	-54.2144	59.43
11.7473	-54.4571	59.45
11.5311	-54.6569	59.42
11.3136	-54.8751	59.37
11.1422	-55.0835	59.38
11.0097	-55.2204	59.4
10.8663	-55.4836	59.38
10.6724	-55.6745	59.38
10.5126	-55.8787	59.38
10.2722	-56.0889	59.43
10.0508	-56.2784	59.5
9.8761	-56.4524	59.59
9.6999	-56.784	59.62
9.4669	-56.9803	59.58
9.3125	-57.1928	59.5
9.1819	-57.4269	59.37
9.0704	-57.6416	59.23
8.919	-57.8467	59.15
8.7658	-58.0928	59.07
8.5986	-58.3239	59.09
8.4482	-58.5721	59.11
8.2799	-58.7753	59.2
8.1373	-58.9843	59.37
8.0545	-59.2017	59.46
7.9341	-59.3285	59.45
7.8135	-59.5035	59.41
7.6727	-59.5699	59.39
7.5518	-59.6703	59.35
7.4397	-59.7206	59.34
7.3101	-59.7598	59.33
7.2293	-59.7406	59.33
7.1881	-59.6853	59.32
7.1156	-59.6063	59.32
7.0159	-59.5152	59.34
6.9192	-59.3369	59.37
6.894	-59.3047	59.36
6.898	-59.1625	59.36
6.9567	-58.9865	59.39
7.059	-58.9024	59.38
7.213	-58.72	59.39
7.3499	-58.5988	59.34
7.4823	-58.4278	59.36
7.6295	-58.2915	59.33
7.8689	-58.1161	59.36
8.0501	-57.9601	59.39
8.3457	-57.7167	59.41
8.6399	-57.2424	59.44
8.8733	-56.8592	59.44
9.0789	-56.4766	59.41
9.2739	-56.0713	59.37
9.4114	-55.8363	59.33
9.496	-55.5649	59.32
9.6065	-55.2166	59.36
9.8071	-54.7146	59.43
9.9918	-54.0613	59.52
10.0856	-53.4916	59.48
10.1606	-52.9431	59.37
10.2442	-52.4766	59.3
10.3135	-52.1566	59.26
10.3555	-51.8051	59.27
10.3217	-51.5251	59.24
10.3078	-51.3751	59.2
10.2794	-51.3281	59.19
10.2794	-51.2759	59.26
10.4024	-51.3572	59.35
10.5468	-51.5328	59.4
10.7901	-51.6211	59.41
10.9423	-51.7319	59.43
11.1624	-51.8199	59.5
11.2831	-51.9278	59.57
11.4176	-52.0726	59.68
11.3677	-52.2215	59.77
11.4439	-52.4776	59.73
11.4425	-52.5874	59.57
11.4716	-52.7071	59.44
11.4712	-52.7651	59.42
11.492	-52.8977	59.36
11.4614	-52.9785	59.33
11.4462	-52.9223	59.32
11.4476	-52.7824	59.33
11.4255	-52.6629	59.42
11.3893	-52.5924	59.45
11.3531	-52.5584	59.44
11.2739	-52.5394	59.41
11.2055	-52.5241	59.4
11.1137	-52.5616	59.39
10.9911	-52.6344	59.42
10.9087	-52.7403	59.41
10.7846	-52.8627	59.42
10.7132	-52.9723	59.42
10.5626	-53.0134	59.44
10.4587	-53.0839	59.43
10.3016	-53.1116	59.44
10.2451	-53.1834	59.43
10.1315	-53.2022	59.47
9.9877	-53.1516	59.5
9.8242	-53.0528	59.47
9.6384	-52.9959	59.39
9.4909	-52.9508	59.34
9.3672	-53.022	59.3
9.1926	-53.1075	59.33
9.1008	-53.1597	59.41
9.0236	-53.2212	59.47
8.907	-53.2796	59.49
8.8132	-53.4418	59.47
8.7109	-53.589	59.46
8.6191	-53.7189	59.42
8.5738	-53.8371	59.42
8.5553	-53.9896	59.41
8.5374	-54.0881	59.42
8.541	-54.207	59.42
8.4679	-54.4394	59.41
8.4024	-54.6335	59.4
8.3791	-54.843	59.39
8.3186	-55.0832	59.38
8.2752	-55.3216	59.37
8.2228	-55.563	59.39
8.2032	-55.6312	59.41
8.1089	-55.748	59.42
8.0915	-55.8454	59.4
8.0399	-55.9283	59.41
8.0382	-55.9731	59.42
8.0285	-56.1669	59.4
8.0039	-56.1289	59.43
7.9945	-56.1208	59.47
8.0227	-56.0807	59.44
8.044	-56.0114	59.44
8.0382	-55.9581	59.42
8.0162	-55.8683	59.39
8.0311	-55.8432	59.35
8.0099	-55.7456	59.34
7.9561	-55.6833	59.3
7.8891	-55.585	59.33
7.865	-55.4806	59.41
7.826	-55.4361	59.48
7.7814	-55.4272	59.49
7.727	-55.3701	59.49
7.6772	-55.3312	59.42
7.5656	-55.3293	59.34
7.4779	-55.2942	59.3
7.4239	-55.2487	59.32
7.3898	-55.2848	59.39
7.3956	-55.2966	59.44
7.3662	-55.2312	59.51
7.3524	-55.2044	59.51
7.3403	-55.1156	59.51
7.3209	-54.9677	59.46
7.3395	-54.8758	59.44
7.3154	-54.7579	59.43
7.3719	-54.6288	59.41
7.3736	-54.4781	59.42
7.3758	-54.3531	59.44
7.4099	-54.2592	59.43
7.406	-54.1575	59.42
7.4618	-54.0214	59.44
7.4671	-53.8983	59.43
7.4831	-53.8001	59.44
7.552	-53.6505	59.42
7.551	-53.5844	59.43
7.5686	-53.4409	59.42
7.5668	-53.3213	59.43
7.5735	-53.2148	59.41
7.5893	-53.1338	59.41
7.5986	-53.0201	59.4
7.6012	-52.8933	59.44
7.6393	-52.809	59.44
7.6823	-52.7555	59.43
7.7644	-52.746	59.41
7.7796	-52.7017	59.43
7.8431	-52.7225	59.42
7.9291	-52.7402	59.44
7.972	-52.7638	59.44
8.0501	-52.7146	59.42
8.0844	-52.7404	59.42
8.1548	-52.7299	59.46
8.2607	-52.749	59.48
8.3287	-52.8051	59.48
8.3836	-52.785	59.42
8.3941	-52.8614	59.35
8.4873	-52.862	59.32
8.5037	-52.8946	59.36
8.5323	-52.907	59.42
8.5771	-52.9411	59.46
8.6361	-52.9545	59.49
8.6558	-52.9432	59.5
8.6832	-52.9108	59.48
8.7207	-52.9101	59.46
8.7737	-52.94	59.41
8.8018	-52.9781	59.4
8.8632	-52.9866	59.41
8.9004	-52.9667	59.44
8.989	-52.93	59.44
9.0101	-52.9077	59.44
9.1045	-52.8353	59.43
9.1695	-52.8001	59.42
9.2671	-52.7441	59.41
9.3684	-52.685	59.41
9.4375	-52.6681	59.42
9.4649	-52.5864	59.44
9.5466	-52.5536	59.43
9.6135	-52.4836	59.43
9.6812	-52.437	59.42
9.7153	-52.4351	59.42
9.7533	-52.4279	59.42
9.7844	-52.4545	59.41
9.8509	-52.4105	59.44
9.8901	-52.4544	59.44
9.9565	-52.4939	59.44
10.0301	-52.5636	59.43
10.1212	-52.644	59.42
10.1408	-52.7228	59.38
10.227	-52.7938	59.4
10.2739	-52.8958	59.42
10.3418	-53.074	59.42
10.3897	-53.2741	59.44
10.4437	-53.4145	59.48
10.5093	-53.563	59.49
10.5164	-53.7695	59.45
10.586	-53.9849	59.4
10.5708	-54.2622	59.35
10.567	-54.5018	59.33
10.5818	-54.8415	59.33
10.6183	-55.1805	59.37
10.681	-55.468	59.4
10.7488	-55.7015	59.45
10.7853	-55.9094	59.44
10.7881	-56.0371	59.4
10.7664	-56.0736	59.38
10.8175	-56.1118	59.36
10.8175	-56.0818	59.36
10.7995	-56.0631	59.39
10.782	-56.1071	59.37
10.6839	-56.0302	59.37
10.6035	-55.9072	59.39
10.5372	-55.7534	59.41
10.4362	-55.5759	59.42
10.3676	-55.4866	59.41
10.3104	-55.4283	59.39
10.2073	-55.3579	59.38
10.1556	-55.2439	59.38
10.0805	-55.1319	59.37
9.9856	-55.039	59.38
9.9699	-54.963	59.4
9.899	-54.9334	59.39
9.8205	-54.905	59.41
9.746	-54.8114	59.42
9.6519	-54.6771	59.45
9.5619	-54.587	59.41
9.5205	-54.4453	59.4
9.5045	-54.4387	59.39
9.5093	-54.4269	59.39
9.4827	-54.4203	59.4
9.4495	-54.4036	59.45
9.4534	-54.3684	59.45
9.4576	-54.319	59.5
9.4443	-54.2559	59.5
9.4651	-54.2028	59.45
9.4478	-54.1938	59.37
9.417	-54.2486	59.28
9.452	-54.1351	59.27
9.3934	-54.1333	59.32
9.4826	-54.0086	59.41
9.4781	-53.9397	59.49
9.5005	-53.8869	59.51
9.55	-53.8109	59.49
9.607	-53.7484	59.45
9.6822	-53.5655	59.42
9.8021	-53.3735	59.41
9.8762	-53.1775	59.41
9.956	-53.098	59.41
9.9694	-52.9125	59.43
10.0366	-52.8704	59.43
10.0372	-52.806	59.42
10.0119	-52.7908	59.42
10.0484	-52.7561	59.41
10.0429	-52.7275	59.41
10.09	-52.7609	59.41
10.1472	-52.8047	59.42
10.1227	-52.8064	59.44
10.0979	-52.8552	59.46
10.0976	-52.8724	59.47
10.0413	-52.837	59.45
10.0094	-52.7785	59.44
9.9226	-52.8169	59.43
9.8629	-52.8058	59.43
9.8386	-52.8589	59.43
9.7991	-52.9371	59.44
9.7654	-53.0567	59.44
9.719	-53.0937	59.44
9.6527	-53.0993	59.43
9.6527	-53.1659	59.41
9.5273	-53.0894	59.43
9.374	-53.0135	59.41
9.0741	-52.7059	59.48
8.8868	-52.6469	59.47
8.7205	-52.5595	59.5
8.4921	-52.7909	59.52
8.3251	-52.7031	59.45
8.2822	-52.7579	59.34
8.2576	-52.8882	59.3
8.3163	-53.0906	59.31
8.4755	-53.358	59.39
8.5953	-53.7031	59.44
8.7436	-53.9869	59.5
8.8316	-54.2859	59.51
8.9784	-54.6404	59.47
9.0855	-54.9328	59.41
9.2062	-55.1917	59.38
9.3409	-55.5249	59.34
9.4658	-55.7658	59.35
9.6089	-56.0355	59.39
9.7418	-56.2325	59.46
9.8296	-56.4196	59.44
9.9084	-56.5591	59.4
10.0594	-56.6449	59.36
10.1924	-56.8058	59.35
10.3134	-56.8596	59.39
10.475	-57.0345	59.38
10.6248	-57.0953	59.4
10.7349	-57.1691	59.4
10.8792	-57.286	59.39
11.0893	-57.354	59.4
11.2515	-57.4349	59.39
11.3944	-57.5428	59.38
11.5531	-57.5821	59.36
11.6633	-57.6559	59.36
11.7389	-57.661	59.39
11.8624	-57.6807	59.4
11.9564	-57.7053	59.4
12.0529	-57.6432	59.42
12.2173	-57.5797	59.44
12.3281	-57.4544	59.41
12.4755	-57.2998	59.37
12.6477	-57.1344	59.33
12.7457	-56.8843	59.34
12.8854	-56.6979	59.4
13.0245	-56.5432	59.43
13.1307	-56.4433	59.44
13.2156	-56.3085	59.37
13.2878	-56.2115	59.31
13.3829	-56.023	59.28
13.4433	-55.8967	59.31
13.5325	-55.7213	59.35
13.638	-55.5336	59.41
13.6843	-55.3317	59.44
13.7334	-55.1151	59.46
13.8437	-54.9044	59.45
13.9114	-54.7589	59.38
14.0037	-54.5849	59.36
14.0372	-54.4524	59.36
14.0296	-54.3415	59.39
14.0409	-54.2342	59.43
14.0008	-54.1773	59.44
13.9574	-54.1385	59.44
13.8984	-54.1094	59.4
13.8972	-54.0274	59.37
13.9015	-53.9906	59.35
13.8495	-53.9824	59.34
13.8541	-53.9721	59.36
13.8495	-53.9974	59.34
13.8212	-54.0111	59.39
13.8148	-53.9988	59.42
13.814	-53.9725	59.44
13.763	-53.9286	59.46
13.7676	-53.9346	59.44
13.6917	-53.8447	59.42
13.7023	-53.7889	59.41
13.7048	-53.7902	59.41
13.6688	-53.862	59.39
13.6895	-53.8562	59.41
13.7098	-53.8527	59.43
13.7081	-53.847	59.42
13.7677	-53.8304	59.42
13.793	-53.8443	59.45
13.8053	-53.7936	59.47
13.85	-53.7971	59.43
13.8514	-53.7174	59.37
13.8286	-53.6301	59.32
13.7458	-53.5461	59.29
13.7159	-53.4634	59.36
13.6422	-53.4497	59.42
13.601	-53.3835	59.47
13.4971	-53.3376	59.5
13.4222	-53.1824	59.51
13.3257	-53.1111	59.46
13.2157	-53.006	59.42
13.1582	-52.9802	59.37
13.0752	-52.9125	59.39
13.0565	-52.8931	59.41
12.9605	-52.865	59.43
12.9059	-52.7967	59.44
12.7997	-52.7908	59.43
12.6973	-52.6598	59.41
12.6506	-52.5921	59.39
12.5876	-52.5089	59.41
12.4844	-52.4421	59.4
12.3523	-52.4552	59.4
12.2374	-52.2925	59.44
12.1213	-52.2375	59.45
12.0002	-52.1044	59.46
11.872	-52.0202	59.45
11.8022	-51.9066	59.42
11.7058	-51.7138	59.41
11.6073	-51.4145	59.41
11.5538	-51.1472	59.42
11.4849	-50.9157	59.42
11.4634	-50.7153	59.42
11.4497	-50.5446	59.4
11.4852	-50.3333	59.43
11.5256	-50.1252	59.46
11.6181	-49.9784	59.46
11.7468	-49.7857	59.44
11.8503	-49.5859	59.47
11.9701	-49.4906	59.48
12.1005	-49.4566	59.48
12.2043	-49.4113	59.46
12.3459	-49.4848	59.39
12.4691	-49.6	59.33
12.5666	-49.7262	59.34
12.6937	-49.866	59.37
12.8496	-50.0034	59.44
12.9413	-50.2392	59.48
13.0871	-50.3647	59.51
13.2287	-50.5668	59.48
13.3403	-50.6763	59.48
13.5187	-50.8627	59.42
13.6722	-50.9897	59.4
13.8224	-51.165	59.39
14.0385	-51.3949	59.39
14.2473	-51.633	59.4
14.4645	-51.8561	59.42
14.7177	-52.2033	59.41
14.9635	-52.5311	59.39
15.2	-52.8935	59.38
15.3722	-53.3546	59.39
15.6253	-53.7933	59.46
15.7873	-54.3229	59.46
15.9745	-54.8011	59.43
16.0406	-55.132	59.39
16.105	-55.3884	59.39
16.2072	-55.643	59.38
16.2594	-55.9347	59.38
16.3549	-56.0992	59.39
16.4239	-56.2528	59.4
16.4647	-56.3587	59.42
16.5296	-56.4987	59.4
16.5254	-56.5062	59.4
16.5079	-56.5381	59.4
16.4954	-56.4947	59.37
16.4644	-56.349	59.36
16.3761	-56.1853	59.37
16.3046	-55.9823	59.37
16.2496	-55.7217	59.36
16.1902	-55.5584	59.36
16.0991	-55.3209	59.43
16.0121	-55.1898	59.47
15.8841	-55.0239	59.44
15.8329	-54.8056	59.36
15.7846	-54.6707	59.3
15.703	-54.5189	59.31
15.6277	-54.5109	59.32
15.5788	-54.4119	59.39
15.5059	-54.492	59.43
15.4294	-54.5145	59.48
15.4079	-54.4611	59.49
15.3269	-54.3285	59.46
15.2337	-54.2188	59.42
15.1554	-54.0428	59.37
15.0487	-53.8581	59.39
14.9846	-53.7467	59.41
14.9535	-53.6101	59.43
14.9248	-53.5857	59.41
14.8681	-53.4843	59.4
14.7966	-53.3385	59.41
14.7212	-53.1558	59.41
14.6532	-52.9022	59.42
14.6081	-52.6625	59.43
14.6548	-52.3856	59.42
14.6194	-52.0793	59.44
14.625	-51.7203	59.45
14.6207	-51.4152	59.44
14.5801	-51.1101	59.4
14.5112	-50.8933	59.38
14.4836	-50.7113	59.37
14.3928	-50.5793	59.38
14.3397	-50.456	59.42
14.3037	-50.3775	59.45
14.2168	-50.3301	59.44
14.1397	-50.2013	59.44
14.0267	-50.0388	59.45
13.991	-49.9139	59.42
13.9029	-49.7533	59.42
13.8189	-49.7191	59.38
13.7589	-49.6775	59.37
13.7171	-49.6148	59.36
13.6809	-49.6302	59.43
13.6753	-49.6201	59.52
13.7204	-49.6199	59.53
13.6865	-49.6477	59.48
13.7163	-49.6957	59.4
13.7026	-49.7504	59.34
13.6995	-49.855	59.3
13.7464	-49.9819	59.34
13.832	-50.203	59.4
13.9086	-50.4553	59.46
13.9868	-50.6831	59.51
14.0288	-50.9229	59.49
14.1102	-51.0439	59.47
14.1724	-51.2829	59.41
14.1976	-51.5231	59.4
14.23	-51.8001	59.39
14.3542	-52.1124	59.41
14.3988	-52.5346	59.39
14.482	-52.9447	59.4
14.5654	-53.4333	59.36
14.6486	-53.8434	59.37
14.7056	-54.1825	59.38
14.7688	-54.4424	59.41
14.8487	-54.7803	59.41
14.9243	-55.0238	59.4
14.961	-55.3088	59.39
15.007	-55.5597	59.38
15.0468	-55.7355	59.39
15.1167	-56.0114	59.37
15.2075	-56.2489	59.37
15.2457	-56.4529	59.36
15.2667	-56.6069	59.37
15.329	-56.7055	59.4
15.3876	-56.7381	59.4
15.4308	-56.7007	59.41
15.4919	-56.618	59.4
15.5216	-56.5394	59.38
15.5588	-56.495	59.37
15.619	-56.4464	59.36
15.6072	-56.3976	59.39
15.6451	-56.1901	59.48
15.6704	-55.9674	59.54
15.6745	-55.708	59.54
15.675	-55.5152	59.39
15.602	-55.2865	59.27
15.6045	-55.0834	59.18
15.5839	-54.947	59.21
15.5552	-54.7692	59.28
15.5184	-54.6285	59.38
15.4707	-54.4623	59.46
15.4717	-54.3294	59.51
15.4321	-54.2343	59.46
15.4617	-54.1608	59.41
15.4182	-54.08	59.4
15.4131	-54.0168	59.4
15.3945	-53.9298	59.44
15.4162	-53.8426	59.45
15.4674	-53.7688	59.43
15.5004	-53.6619	59.39
15.5089	-53.6852	59.34
15.5616	-53.6647	59.32
15.523	-53.7135	59.35
15.5839	-53.7419	59.39
15.6333	-53.891	59.43
15.5994	-53.9029	59.45
15.5904	-54.0127	59.44
15.605	-54.0594	59.41
15.6073	-54.1263	59.39
15.6092	-54.1026	59.38
15.6234	-54.0287	59.38
15.6117	-54.0468	59.37
15.5856	-53.9309	59.37
15.5397	-53.8459	59.37
15.5211	-53.7073	59.36
15.5508	-53.4968	59.4
15.5525	-53.245	59.42
15.6063	-52.9098	59.45
15.6086	-52.6162	59.44
15.6023	-52.3501	59.44
15.5952	-52.1404	59.4
15.5712	-51.8657	59.4
15.5277	-51.7821	59.4
15.4822	-51.6902	59.43
15.4181	-51.6267	59.43
15.333	-51.6949	59.38
15.2743	-51.6966	59.35
15.1573	-51.7189	59.35
15.063	-51.7953	59.39
14.9824	-51.9048	59.42
14.9276	-51.9695	59.44
14.8564	-52.1044	59.47
14.8051	-52.1984	59.46
14.7314	-52.2941	59.42
14.7091	-52.4908	59.38
14.658	-52.6879	59.37
14.6479	-52.9645	59.38
14.6451	-53.3232	59.38
14.6231	-53.6892	59.42
14.6489	-54.1496	59.42
14.6897	-54.6675	59.4
14.7108	-55.1225	59.41
14.7356	-55.4555	59.4
14.7653	-55.7308	59.41
14.7859	-55.895	59.38
14.8182	-56.0215	59.39
14.8587	-56.095	59.36
14.9749	-56.0732	59.38
15.0076	-55.9416	59.4
15.1278	-55.8593	59.39
15.2555	-55.7813	59.39
15.3006	-55.7506	59.39
15.3167	-55.695	59.4
15.396	-55.6626	59.4
15.4557	-55.631	59.4
15.4975	-55.6068	59.38
15.5075	-55.5073	59.39
15.5075	-55.4624	59.39
15.5536	-55.3675	59.39
15.5354	-55.347	59.38
15.5505	-55.299	59.37
15.5332	-55.2078	59.38
15.5271	-55.1457	59.4
15.5103	-55.0794	59.44
15.4891	-55.0505	59.47
15.4991	-54.9755	59.43
15.4623	-54.8828	59.37
15.4239	-54.7813	59.33
15.418	-54.6685	59.3
15.357	-54.5655	59.34
15.3384	-54.505	59.39
15.3045	-54.3123	59.47
15.357	-54.2442	59.46
15.3394	-54.1257	59.48
15.3545	-53.9813	59.42
15.3618	-53.8287	59.39
15.366	-53.809	59.37
15.3135	-53.7396	59.39
15.2409	-53.718	59.41
15.2174	-53.6941	59.41
15.1902	-53.6904	59.4
15.1374	-53.7792	59.37
15.0857	-53.8132	59.38
15.0725	-53.9277	59.38
15.0481	-54.0224	59.41
15.053	-54.1783	59.4
15.0145	-54.3046	59.42
14.9655	-54.4303	59.41
14.9816	-54.6005	59.4
14.9534	-54.6612	59.4
14.9457	-54.8067	59.4
14.9427	-54.8526	59.39
14.9834	-54.9675	59.38
15.0204	-55.0395	59.39
15.0346	-55.1093	59.42
15.0421	-55.1287	59.42
15.1255	-55.1786	59.42
15.1546	-55.1735	59.43
15.1751	-55.2315	59.41
15.2243	-55.2415	59.4
15.2525	-55.1989	59.39
15.2573	-55.1262	59.4
15.2865	-55.0344	59.39
15.3434	-54.9676	59.41
15.351	-54.894	59.43
15.3779	-54.8036	59.47
15.3629	-54.753	59.45
15.3291	-54.75	59.38
15.2656	-54.7572	59.3
15.2281	-54.6121	59.3
15.1647	-54.6611	59.31
15.1349	-54.6583	59.38
15.1068	-54.6131	59.47
15.0604	-54.6471	59.49
14.986	-54.637	59.5
14.9426	-54.5751	59.45
14.8393	-54.499	59.43
14.8579	-54.4703	59.35
14.8175	-54.3525	59.38
14.7559	-54.2721	59.4
14.7144	-54.2067	59.42
14.7348	-54.111	59.43
14.6908	-54.0173	59.42
14.7022	-53.96	59.39
14.6996	-53.8532	59.4
14.6879	-53.7963	59.4
14.7162	-53.7206	59.4
14.7248	-53.5375	59.43
14.7345	-53.3507	59.44
14.763	-53.2126	59.46
14.7394	-53.0234	59.47
14.7734	-52.8469	59.43
14.8135	-52.621	59.42
14.87	-52.3824	59.41
14.9066	-52.1418	59.42
14.97	-51.8777	59.45
14.9938	-51.6898	59.47
14.9711	-51.4963	59.48
14.9947	-51.3129	59.46
15.0237	-51.1622	59.43
14.9454	-51.0271	59.4
14.9348	-50.9183	59.41
14.9808	-50.7955	59.39
15.0116	-50.7197	59.42
15.0489	-50.6382	59.45
15.0699	-50.5973	59.5
15.0959	-50.5465	59.53
15.1358	-50.5506	59.46
15.2227	-50.6073	59.37
15.2596	-50.6425	59.31
15.2726	-50.7511	59.33
15.3528	-50.9055	59.36
15.4008	-51.2112	59.42
15.4404	-51.3642	59.5
15.5104	-51.5394	59.54
15.5523	-51.7239	59.51
15.555	-51.9074	59.49
15.651	-52.0942	59.43
15.6828	-52.2881	59.41
15.7047	-52.4912	59.38
15.7683	-52.6445	59.4
15.8389	-52.777	59.4
15.9086	-52.869	59.41
15.9545	-52.9541	59.41
16.0237	-53.1257	59.41
16.0738	-53.2033	59.41
16.1474	-53.2776	59.41
16.2063	-53.3204	59.42
16.2578	-53.3764	59.42
16.2951	-53.3837	59.44
16.2916	-53.3917	59.42
16.2991	-53.3811	59.43
16.353	-53.3561	59.4
16.3354	-53.3555	59.42
16.3657	-53.3337	59.4
16.3625	-53.3218	59.39
16.4064	-53.3407	59.4
16.4146	-53.3381	59.42
16.4185	-53.3805	59.41
16.4387	-53.3776	59.41
16.3663	-53.4316	59.41
16.3706	-53.5618	59.4
16.3552	-53.5474	59.42
16.337	-53.5865	59.41
16.3331	-53.6744	59.38
16.3736	-53.6786	59.4
16.3987	-53.8059	59.44
16.3874	-53.8439	59.46
16.4117	-53.9012	59.44
16.3689	-54.0316	59.35
16.3394	-54.1247	59.31
16.324	-54.241	59.29
16.3141	-54.3544	59.34
16.3127	-54.4976	59.39
16.3327	-54.706	59.45
16.3334	-54.888	59.48
16.3398	-55.0794	59.47
16.338	-55.2824	59.42
16.3249	-55.4235	59.38
16.2929	-55.5196	59.37
16.2661	-55.679	59.37
16.251	-55.7814	59.39
16.2415	-55.8455	59.4
16.2042	-55.9683	59.39
16.1671	-56.0461	59.39
16.1301	-56.1723	59.38
16.1028	-56.2439	59.37
16.0874	-56.3758	59.35
16.018	-56.3446	59.39
16.0084	-56.3752	59.41
15.914	-56.3957	59.41
15.8535	-56.39	59.4
15.8092	-56.3472	59.38
15.6844	-56.3077	59.37
15.6404	-56.2143	59.36
15.554	-56.1586	59.38
15.4247	-56.002	59.41
15.3534	-55.9318	59.4
15.3343	-55.8408	59.39
15.2551	-55.7567	59.37
15.1537	-55.7409	59.37
15.0814	-55.6899	59.37
14.9309	-55.6639	59.38
14.8743	-55.5445	59.39
14.7951	-55.4839	59.4
14.7352	-55.4127	59.4
14.661	-55.3735	59.4
14.6581	-55.3253	59.42
14.57	-55.2508	59.45
14.5414	-55.1639	59.45
14.4349	-55.0432	59.43
14.4399	-54.9797	59.36
14.3419	-54.9056	59.31
14.3292	-54.7621	59.33
14.2801	-54.6012	59.35
14.3086	-54.3859	59.41
14.324	-54.2113	59.44
14.3587	-54.0418	59.45
14.3811	-53.8476	59.46
14.3544	-53.6021	59.45
14.3277	-53.3901	59.38
14.2562	-53.2174	59.36
14.2347	-53.0315	59.38
14.2615	-52.9922	59.4
14.2412	-52.8897	59.41
14.2463	-52.8026	59.43
14.2632	-52.7877	59.43
14.2385	-52.7106	59.41
14.239	-52.7237	59.39
14.2335	-52.6928	59.39
14.2607	-52.6961	59.44
14.2559	-52.6605	59.45
14.2606	-52.5909	59.45
14.2558	-52.4682	59.43
14.2362	-52.3791	59.41
14.2691	-52.3239	59.41
14.3127	-52.2876	59.41
14.4049	-52.278	59.39
14.4408	-52.192	59.4
14.5245	-52.1047	59.43
14.605	-51.9757	59.45
14.6515	-51.9236	59.45
14.7274	-51.8366	59.43
14.7543	-51.7829	59.44
14.8232	-51.7018	59.43
14.836	-51.6044	59.43
14.918	-51.5308	59.4
14.9897	-51.4961	59.39
15.0629	-51.4675	59.38
15.112	-51.5154	59.44
15.1637	-51.5647	59.48
15.2138	-51.5802	59.5
15.2729	-51.5101	59.47
15.2601	-51.4384	59.38
15.3264	-51.3364	59.31
15.3848	-51.2041	59.32
15.4046	-51.1715	59.35
15.4421	-51.1753	59.39
15.4632	-51.1446	59.46
15.4997	-51.14	59.5
15.5377	-51.0709	59.51
15.6049	-51.065	59.46
15.6233	-51.0174	59.42
15.6798	-50.9907	59.4
15.698	-50.997	59.41
15.7252	-51.0631	59.41
15.755	-51.1115	59.42
15.7894	-51.1887	59.39
15.7617	-51.262	59.38
15.7461	-51.3151	59.38
15.73	-51.3983	59.39
15.7304	-51.5032	59.38
15.7315	-51.5028	59.44
15.731	-51.5972	59.43
15.6774	-51.7024	59.42
15.6637	-51.7293	59.43
15.6439	-51.8198	59.42
15.6433	-51.927	59.43
15.6296	-52.0462	59.42
15.6035	-52.1658	59.44
15.5856	-52.3098	59.41
15.5525	-52.4975	59.43
15.532	-52.8027	59.41
15.4829	-53.0333	59.41
15.5125	-53.3413	59.4
15.506	-53.6928	59.38
15.4906	-54.0617	59.37
15.4081	-54.2513	59.41
15.3859	-54.3769	59.45
15.4025	-54.5986	59.47
15.3818	-54.6756	59.48
15.3775	-54.7789	59.45
15.365	-54.9313	59.39
15.3113	-55.0343	59.32
15.3591	-55.1621	59.29
15.3669	-55.2748	59.34
15.4217	-55.3749	59.41
15.4525	-55.4896	59.44
15.5442	-55.6261	59.46
15.5863	-55.7495	59.45
15.5914	-55.8127	59.44
15.6655	-55.9067	59.4
15.7045	-55.8654	59.4
15.7911	-55.7827	59.39
15.8602	-55.732	59.38
15.8803	-55.6507	59.4
15.9621	-55.5627	59.39
15.9747	-55.3808	59.38
16.0231	-55.2871	59.38
16.0245	-55.1394	59.41
16.0537	-55.0594	59.41
16.0869	-54.9539	59.42
16.1327	-54.793	59.45
16.1562	-54.6604	59.43
16.194	-54.4756	59.42
16.2051	-54.2372	59.43
16.2124	-53.9891	59.43
16.2729	-53.7455	59.42
16.3244	-53.519	59.41
16.358	-53.3416	59.41
16.4172	-53.1296	59.42
16.448	-52.9531	59.42
16.5014	-52.7703	59.43
16.5312	-52.6431	59.43
16.544	-52.3785	59.44
16.5555	-52.2349	59.41
16.5312	-52.0998	59.39
16.5336	-51.9663	59.4
16.5692	-51.8804	59.4
16.5528	-51.8412	59.43
16.5511	-51.8194	59.5
16.5227	-51.8775	59.51
16.4945	-51.8526	59.49
16.4852	-51.7701	59.42
16.4812	-51.7311	59.35
16.473	-51.7032	59.34
16.4156	-51.6915	59.35
16.4103	-51.675	59.41
16.4079	-51.705	59.46
16.4226	-51.6969	59.49
16.4593	-51.6987	59.48
16.4701	-51.6321	59.45
16.4797	-51.641	59.39
16.4695	-51.6672	59.38
16.5203	-51.7232	59.4
16.5577	-51.7565	59.43
16.5737	-51.7716	59.45
16.6017	-51.7861	59.45
16.6473	-51.779	59.47
16.6145	-51.8192	59.47
16.6541	-51.872	59.43
16.6861	-51.9804	59.39
16.6561	-52.0568	59.37
16.6987	-52.175	59.37
16.6737	-52.2509	59.41
16.6848	-52.3805	59.43
16.6977	-52.5058	59.44
16.7161	-52.6295	59.45
16.6828	-52.7691	59.42
16.6634	-52.9325	59.41
16.6843	-53.0301	59.42
16.6837	-53.1222	59.42
16.6512	-53.2652	59.42
16.6672	-53.3624	59.41
16.6618	-53.4641	59.41
16.6229	-53.5833	59.4
16.5976	-53.6981	59.42
16.5819	-53.8712	59.42
16.5457	-54.0195	59.41
16.5509	-54.1525	59.43
16.5891	-54.293	59.43
16.5746	-54.3357	59.49
16.6265	-54.4643	59.49
16.5801	-54.4847	59.45
16.5364	-54.5504	59.35
16.5112	-54.6498	59.26
16.4508	-54.6836	59.26
16.3691	-54.8583	59.33
16.3077	-54.993	59.37
16.2527	-55.1811	59.42
16.1987	-55.325	59.45
16.1545	-55.4144	59.49
16.1089	-55.5788	59.44
16.0499	-55.7346	59.42
16.0601	-55.846	59.41
16.0337	-55.9398	59.42
16.0154	-56.1475	59.39
16.0281	-56.3269	59.36
16.0396	-56.4586	59.37
16.0184	-56.6642	59.36
16.0218	-56.8686	59.36
15.9647	-57.0188	59.38
15.9533	-57.2484	59.36
15.9242	-57.2852	59.4
15.9535	-57.4277	59.41
15.9206	-57.4831	59.4
15.9165	-57.5393	59.39
15.9091	-57.4901	59.38
15.8941	-57.4031	59.39
15.9184	-57.3272	59.36
15.9103	-57.2127	59.39
15.9533	-57.1098	59.37
15.9304	-57.0356	59.38
15.9636	-56.9744	59.39
15.966	-56.979	59.39
15.9584	-56.986	59.4
15.9722	-56.9016	59.44
15.9431	-56.8262	59.41
15.9096	-56.6648	59.39
15.9016	-56.4885	59.37
15.8905	-56.3846	59.36
15.8395	-56.2505	59.42
15.7988	-56.1355	59.43
15.753	-55.9908	59.42
15.6559	-55.8298	59.38
15.5921	-55.5844	59.31
15.5412	-55.3492	59.29
15.5072	-55.0714	59.34
15.4684	-54.8186	59.38
15.4636	-54.5486	59.44
15.4255	-54.2525	59.47
15.4229	-54.0439	59.46
15.4143	-53.8719	59.43
15.4397	-53.7756	59.38
15.4508	-53.5821	59.38
15.4561	-53.4352	59.38
15.4399	-53.2802	59.39
15.4302	-53.1792	59.41
15.4917	-53.0911	59.41
15.4585	-53.0286	59.41
15.452	-52.9422	59.42
15.4325	-52.8379	59.41
15.3368	-52.7904	59.42
15.3701	-52.7805	59.4
15.3331	-52.7807	59.42
15.3317	-52.7898	59.41
15.3264	-52.8792	59.4
15.2828	-52.8804	59.43
15.2546	-52.941	59.43
15.2374	-52.8356	59.44
15.2397	-52.8095	59.44
15.2083	-52.7857	59.41
15.2228	-52.7845	59.4
15.2411	-52.7904	59.41
15.2274	-52.8198	59.4
15.2126	-52.7757	59.43
15.2468	-52.7438	59.42
15.2361	-52.6949	59.43
15.2244	-52.6404	59.41
15.2169	-52.6209	59.41
15.2016	-52.6066	59.45
15.2148	-52.5921	59.48
15.2181	-52.5316	59.47
15.2316	-52.5421	59.41
15.1714	-52.4809	59.35
15.2182	-52.4765	59.32
15.1741	-52.47	59.33
15.1809	-52.4716	59.38
15.2102	-52.4868	59.45
15.2407	-52.4702	59.47
15.2545	-52.4086	59.5
15.3085	-52.2611	59.47
15.346	-52.2184	59.42
15.3509	-52.0634	59.39
15.4257	-51.9358	59.39
15.4517	-51.7814	59.4
15.4774	-51.8244	59.4
15.5521	-51.8191	59.39
15.5319	-51.8196	59.4
15.5778	-51.8748	59.4
15.6016	-51.8794	59.42
15.6325	-51.9577	59.4
15.6573	-52.0202	59.41
15.7201	-52.0905	59.41
15.753	-52.1276	59.4
15.7871	-52.2306	59.4
15.8527	-52.3325	59.39
15.8985	-52.4626	59.4
15.9532	-52.5131	59.41
16.0052	-52.6119	59.41
16.0499	-52.6839	59.43
16.0609	-52.8579	59.39
16.1258	-52.9895	59.41
16.1233	-53.138	59.4
16.1172	-53.2394	59.43
16.1365	-53.4411	59.4
16.1186	-53.5979	59.4
16.1395	-53.8183	59.38
16.1379	-54.0526	59.38
16.1059	-54.2455	59.4
16.1161	-54.5914	59.42
16.101	-54.907	59.43
16.0888	-55.2246	59.43
16.0274	-55.5622	59.39
16.0079	-55.8279	59.34
15.9359	-56.0965	59.31
15.8859	-56.3803	59.3
15.8152	-56.6567	59.33
15.775	-56.8655	59.4
15.7209	-57.1247	59.45
15.6231	-57.3278	59.46
15.5597	-57.4582	59.44
15.5399	-57.6204	59.39
15.4783	-57.7427	59.37
15.3857	-57.8335	59.36
15.3803	-58.0138	59.35
15.3432	-58.0838	59.38
15.2932	-58.248	59.36
15.2475	-58.3558	59.36
15.236	-58.4959	59.34
15.2228	-58.5312	59.36
15.1919	-58.5405	59.38
15.1914	-58.5425	59.38
15.1798	-58.5227	59.41
15.1624	-58.4728	59.38
15.1577	-58.4564	59.37
15.1601	-58.4163	59.36
15.0967	-58.4082	59.36
15.049	-58.3575	59.38
15.0977	-58.4001	59.37
15.0841	-58.4225	59.39
15.0818	-58.4327	59.4
15.1512	-58.4401	59.39
15.1962	-58.4731	59.38
15.2339	-58.4041	59.4
15.2571	-58.235	59.4
15.2492	-58.1919	59.38
15.2433	-58.0429	59.39
15.1911	-58.0155	59.35
15.2075	-57.9877	59.35
15.1306	-57.9722	59.37
15.1275	-57.9488	59.41
15.1202	-57.9368	59.44
15.0947	-57.9705	59.42
15.0842	-57.9344	59.37
15.0249	-57.8967	59.33
15.0193	-57.98	59.29
14.9922	-58.0141	59.31
14.9464	-58.0223	59.36
14.9482	-58.0342	59.4
14.9685	-58.0421	59.42
14.9559	-58.0156	59.44
14.9521	-58.01	59.42
14.9364	-57.9217	59.38
14.9142	-57.851	59.35
14.9089	-57.7409	59.37
14.8691	-57.6515	59.38
14.8524	-57.5876	59.39
14.8117	-57.5623	59.4
14.8026	-57.512	59.37
14.7619	-57.552	59.35
14.7428	-57.5473	59.36
14.7156	-57.5853	59.37
14.6795	-57.6103	59.37
14.629	-57.636	59.39
14.5631	-57.672	59.39
14.5631	-57.6514	59.42
14.5045	-57.6339	59.42
14.4676	-57.5937	59.39
14.4483	-57.5179	59.39
14.3941	-57.4197	59.36
14.3398	-57.3964	59.34
14.2822	-57.3392	59.37
14.2415	-57.2074	59.4
14.1995	-57.1418	59.43
14.1199	-57.1032	59.41
14.0626	-57.0211	59.38
13.9423	-56.9571	59.37
13.8435	-56.8507	59.4
13.7323	-56.674	59.45
13.6371	-56.5198	59.48
13.5787	-56.3512	59.49
13.5229	-56.2305	59.46
13.4172	-56.1063	59.4
13.3322	-55.9008	59.33
13.2112	-55.7052	59.26
13.0965	-55.4746	59.28
13.1316	-55.3333	59.35
13.0893	-55.2141	59.4
13.0801	-55.1436	59.48
13.0947	-55.0072	59.52
13.078	-54.7977	59.52
13.0242	-54.5747	59.49
13.1068	-54.3299	59.44
13.152	-54.0903	59.42
13.2496	-53.7968	59.41
13.3772	-53.5099	59.44
13.4828	-53.2336	59.43
13.5552	-52.9698	59.43
13.6115	-52.7013	59.42
13.7046	-52.4618	59.45
13.7521	-52.1501	59.49
13.8034	-51.8637	59.5
13.9077	-51.6093	59.48
13.9438	-51.3734	59.45
14.012	-51.1767	59.43
14.0916	-50.964	59.39
14.1431	-50.8104	59.42
14.2021	-50.7065	59.45
14.2582	-50.588	59.46
14.3202	-50.4384	59.48
14.3841	-50.2493	59.48
14.4386	-50.1097	59.48
14.4849	-49.9694	59.46
14.5234	-49.87	59.45
14.5212	-49.8515	59.46
14.5494	-49.8949	59.5
14.5857	-49.9102	59.52
14.5912	-50.0157	59.52
14.6133	-50.0769	59.53
14.5927	-50.2583	59.59
14.6145	-50.3632	59.65
14.692	-50.5487	59.63
14.6747	-50.7502	59.54
14.6339	-50.9674	59.52
14.6505	-51.1831	59.44
14.6947	-51.5127	59.28
14.7067	-51.8578	59.23
14.6626	-52.2252	59.24
14.5884	-52.5964	59.32
14.4946	-52.934	59.45
14.4402	-53.3312	59.57
14.5089	-53.648	59.62
14.6267	-53.9185	59.61
14.7257	-54.1706	59.59
14.8319	-54.4227	59.62
inclinaison X	inclinaison Y
-0.1662	0.2659
-0.1329	0.432
-0.2659	0.6979
-0.2991	0.2326
-0.4653	-0.1329
-0.5982	-0.2659
-0.4653	-0.0665
-0.2659	0.2659
-0.1662	0.4985
-0.2659	0.3323
-0.432	0.0665
-0.4985	-0.1662
-0.3323	0.0997
-0.2991	0.1662
-0.3656	0.2659
-0.3323	0.1662
-0.2991	0.1329
-0.3656	0
-0.4653	0.0665
-0.3656	0.0665
-0.2991	0.1329
-0.2991	0.1994
-0.3656	0.2326
-0.3656	0.1662
-0.3656	0.0997
-0.3656	0.1662
-0.3323	0.0332
-0.3323	0.1329
-0.3323	0.1329
-0.2991	0.1329
-0.3988	0.0997
-0.3323	0.0665
-0.3323	0.0665
-0.3323	0.0997
-0.3656	0.0997
-0.2991	0.1329
-0.3323	0.1329
-0.3656	0.1994
-0.3323	0.2326
-0.3988	0.1994
-0.3323	-0.0997
-0.3656	-0.0332
-0.3988	0.1329
-0.3323	0.2991
-0.2659	0.2659
-0.2659	0.0332
-0.4653	0.0332
-0.3323	0.0997
-0.2659	0.1329
-0.2991	0.0665
-0.3323	0
-0.3656	0.0997
-0.3323	0.2326
-0.2659	0.2659
-0.3656	0.1329
-0.3656	0.0665
-0.3656	0.0665
-0.2991	0.1329
-0.2326	0.3656
-0.1994	0.3656
-0.3656	0.1329
-0.3656	-0.0665
-0.3323	-0.0332
-0.1994	0.2659
-0.0665	0.432
-0.1329	0.3323
-0.1994	0.0997
-0.2991	0
-0.2659	0.1994
-0.1329	0.2991
0.0665	0.432
0.0332	0.2659
-0.0665	0.3988
-0.0997	0.2991
0.0665	0.2991
0.0665	0.2326
0	0.3323
-0.0665	0.432
-0.0665	0.1994
-0.0665	-0.0665
0	0
0.0332	0.1994
-0.0332	0.3323
0.0332	0.2991
0.0332	0.0665
0.0332	0.0665
0	0.1662
-0.0332	0.2659
0.0665	0.2326
0	0.0665
-0.0332	0.1329
-0.0332	0.2659
0.1329	0.2659
0.0332	0.1994
0.0332	0.1329
-0.0332	0.1662
0.0332	0.2991
0.1329	0.1994
0.0332	0.1662
-0.0665	0.0997
-0.0332	0.1662
0.0665	0.2326
0.0332	0.2326
-0.0332	0.2991
0.0332	0.1994
0.0997	0.1994
0.0332	0.1994
0.0332	0.2326
0.0665	0.1662
0	0.1329
0	0.1994
0	0.2326
0.0665	0.2326
0.0665	0.2991
0.0332	0.1329
-0.0332	0.1329
0	0.1994
0	0.1662
0.0332	0.2326
0.0665	0.2326
0.0665	0.2991
0.0332	0.1662
-0.0332	0
0	0.0997
0.0665	0.1994
0	0.2991
0.0665	0.2659
0.0332	0.0332
-0.0332	0.2326
0.0332	0.2659
0.0665	0.2659
0.0665	0.2659
0	0.1662
-0.0332	0.1994
0	0.1329
0	0.1994
0	0.2659
-0.0665	0.1662
0	0.0997
0	0.1994
0.0665	0.2326
0.0665	0.1329
-0.0332	0.2326
-0.0665	0.1662
0.0332	0.0997
0.0332	0.2659
-0.0332	0.2659
0.0332	0.1994
0.0665	0.2326
0.0997	0.1329
-0.0332	0.0997
-0.0332	0.2326
0.0665	0.2326
0.0665	0.1994
0	0.1329
-0.0997	0.2326
-0.0665	0.3323
0.0665	0.2991
0.0332	0.0997
-0.0997	0.0332
-0.0997	0.1994
-0.0332	0.2991
0.0332	0.2659
-0.0665	0.2326
-0.0665	0.0665
-0.0665	0.1329
0.0665	0.2991
0	0.1662
-0.0332	0.1329
-0.0997	0.0997
0	0.1994
-0.0332	0.2326
0	0.3323
0	0.2326
-0.0665	0.2659
-0.0665	0.0665
-0.0332	0.0665
0.0332	0.1994
-0.0665	0.1994
-0.0332	0.2326
-0.0332	0.2659
-0.0332	0.2991
0	0.0997
-0.0997	0
-0.1329	0.0997
0.0332	0.0997
0	0.2991
0	0.4653
0	0.3323
-0.0332	0.1329
-0.0997	0.0997
-0.0665	0.1994
0	0.3323
0.0665	0.2659
-0.0332	0.1329
-0.0997	0.0997
-0.0332	0.1994
0	0.2991
0.0332	0.3323
-0.0332	0.1994
-0.1329	0.1329
0	0.1329
0	0.1994
-0.0332	0.2991
-0.0332	0.2326
-0.0665	0.1662
0	0.1329
-0.0332	0.1329
-0.0665	0.1994
-0.0665	0.2326
0	0.2326
0	0.2659
-0.0665	0.1994
-0.0665	0.1329
-0.0997	0.1994
0	0.2659
-0.0332	0.2991
-0.0332	0.2326
-0.0332	0.2326
0.0332	0.1329
-0.0665	0.2326
-0.0665	0.2659
-0.0332	0.1662
0.0665	0.1662
-0.0665	0.2326
0	0.1994
-0.0332	0.1994
-0.0665	0.1329
-0.0665	0.1662
0	0.1994
0	0.2326
-0.0332	0.0997
-0.0997	0.1662
-0.0997	0.1662
-0.0332	0.2326
-0.0332	0.1994
-0.0665	0.1994
-0.0997	0.2326
0	0.0665
0	0.1994
-0.0332	0.2659
-0.0665	0.2326
-0.0332	0.1662
-0.0665	0.1662
-0.0332	0.1994
0	0.1662
-0.0332	0.2326
-0.0332	0.0997
0	0.1994
-0.0665	0.1662
0.0332	0.2326
0.0332	0.1994
-0.1662	0.0997
-0.0665	0.1662
0	0.1994
-0.0332	0.2659
-0.0332	0.2659
-0.1662	0.1329
-0.0997	0.1994
0.0332	0.1662
-0.0997	0.2326
-0.0332	0.2991
0	0.2326
0	0.1329
-0.0665	0.2326
-0.0665	0.1994
0.0332	0.1994
-0.0332	0.0997
-0.0997	0.1329
-0.0332	0.2326
0	0.2326
-0.0332	0.1329
-0.0665	0.2326
-0.0332	0.1994
0	0.2659
0	0.1662
-0.0997	0.0997
-0.0665	0.1662
-0.0665	0.2326
0	0.1329
-0.0332	0.1662
-0.0997	0.2326
-0.0332	0.3323
0.0332	0.1329
-0.0332	0.2326
-0.1329	0.2326
-0.0332	0.1662
-0.0665	0.1994
0	0.1994
-0.0332	0.1329
-0.0332	0.2659
0	0.2326
0.0332	0.0665
-0.0997	0.1994
-0.0332	0.1994
-0.0332	0.1994
-0.0332	0.1994
-0.0997	0.0997
-0.0665	0.2326
0.0997	0.3656
0.1329	0.2326
-0.0665	0.0997
-0.1329	0.0665
-0.0665	0.0665
-0.0332	0.1994
-0.0997	0.2659
