# Supplementary material for: Postural Control Can Be Well Maintained by Healthy, Young Adults in Difficult Visual Task, Even in Sway-Referenced Dynamic Conditions
Source: PLoS One. 2016 Oct 13;11(10):e0164400. doi: 10.1371/journal.pone.0164400 (PMC5063355; doi:10.1371/journal.pone.0164400)
Supplement: S2 File — (ZIP) [file pone.0164400.s002.zip › DATA_FRAMIRAL/S05A_SEARCH_MOBILE_I2.xls]

## Sheet: S05_MTT_201504
gravite X	gravite Y	Poids
16.3303	-54.0401	59.41
16.4084	-53.9493	59.44
16.5874	-53.8544	59.43
16.8591	-53.6077	59.43
17.0946	-53.2717	59.43
17.3571	-52.8993	59.42
17.5841	-52.5978	59.41
17.8866	-52.3741	59.39
18.1994	-52.1126	59.42
18.5145	-51.9787	59.46
18.7478	-51.7994	59.47
18.9391	-51.6842	59.46
19.0903	-51.543	59.42
19.2739	-51.2952	59.37
19.4803	-51.037	59.34
19.601	-50.675	59.36
19.7303	-50.4289	59.35
19.8627	-50.1649	59.34
19.865	-49.9754	59.31
19.8113	-49.7048	59.25
19.845	-49.3485	59.25
19.9541	-49.0456	59.29
20.0607	-48.9067	59.34
19.9652	-48.64	59.48
19.9587	-48.554	59.63
19.9858	-48.517	59.69
19.9921	-48.6048	59.68
20.005	-48.5983	59.56
20.0953	-48.5337	59.42
20.2191	-48.405	59.35
20.3198	-48.3024	59.33
20.3708	-48.2277	59.33
20.4641	-48.1299	59.4
20.5493	-48.066	59.45
20.7128	-48.0443	59.49
20.8278	-47.9253	59.52
20.9468	-47.9358	59.5
21.0462	-47.9032	59.44
21.1958	-47.9041	59.41
21.3031	-47.8536	59.4
21.4578	-47.8604	59.39
21.4845	-47.8267	59.41
21.5588	-47.8561	59.42
21.6545	-47.8992	59.43
21.6928	-47.8837	59.44
21.8059	-47.8729	59.43
21.8699	-47.8785	59.43
21.9991	-47.9152	59.42
22.0022	-47.9342	59.43
22.0346	-47.9985	59.42
21.9876	-48.0964	59.44
21.9477	-48.325	59.46
21.924	-48.5859	59.48
21.8702	-48.8855	59.46
21.747	-49.1914	59.42
21.6423	-49.5809	59.35
21.4136	-49.9886	59.33
21.1482	-50.4953	59.35
20.8949	-51.0415	59.38
20.6599	-51.6277	59.41
20.3429	-52.3606	59.42
20.0006	-53.056	59.44
19.5985	-53.8411	59.42
19.1703	-54.5914	59.41
18.7632	-55.3348	59.4
18.4669	-55.9666	59.42
18.2568	-56.5543	59.52
18.1126	-57.0345	59.68
18.0814	-57.6303	59.77
18.0127	-58.1597	59.68
17.9582	-58.473	59.5
17.9213	-58.6937	59.29
17.8044	-58.858	59.18
17.7167	-59.091	59.07
17.5683	-59.2884	59.04
17.4271	-59.4883	59.09
17.3459	-59.7616	59.24
17.2482	-59.9844	59.33
17.1659	-60.1853	59.35
17.0307	-60.2459	59.38
16.9211	-60.2325	59.34
16.7976	-60.2037	59.18
16.7214	-60.1059	58.97
16.6441	-60.0373	58.81
16.5723	-59.9491	58.85
16.4732	-59.8701	59.09
16.3569	-59.8597	59.37
16.2658	-59.8304	59.59
16.199	-59.7058	59.77
16.1161	-59.601	59.89
16.1115	-59.4619	59.98
16.1251	-59.239	59.99
16.1418	-58.7976	59.71
16.2234	-58.3145	59.59
16.2406	-57.9177	59.56
16.3443	-57.7	59.51
16.3933	-57.6819	59.41
16.4873	-57.7536	59.27
16.517	-57.8518	59.14
16.6176	-58.004	59.02
16.7401	-58.1422	58.97
16.8816	-58.3017	58.95
17.0091	-58.4038	59.23
17.175	-58.595	59.43
17.3594	-58.7855	59.49
17.6045	-58.9381	59.55
17.9095	-59.0878	59.5
18.2142	-59.2123	59.49
18.4639	-59.4182	59.45
18.7141	-59.5944	59.4
18.9216	-59.7428	59.39
19.1172	-59.9331	59.39
19.2355	-60.0883	59.43
19.3197	-60.3027	59.47
19.3907	-60.4601	59.5
19.4992	-60.606	59.49
19.6094	-60.7591	59.42
19.7438	-60.9364	59.3
19.8889	-60.9282	59.19
20.0318	-60.9982	59.15
20.1711	-61.0002	59.16
20.2241	-61.0181	59.2
20.2946	-61.0163	59.33
20.449	-61.1441	59.38
20.6099	-61.1561	59.41
20.7585	-61.1032	59.4
20.8539	-60.9872	59.38
20.9647	-60.689	59.38
21.0475	-60.4134	59.38
21.1446	-60.1923	59.33
21.2306	-59.9664	59.32
21.3122	-59.7929	59.32
21.42	-59.5501	59.35
21.5129	-59.305	59.36
21.5336	-59.1118	59.37
21.6059	-58.9056	59.36
21.6515	-58.7978	59.36
21.6969	-58.6866	59.38
21.7895	-58.533	59.43
21.8366	-58.3464	59.43
21.8508	-58.1158	59.4
21.8668	-57.9501	59.29
21.9097	-57.7037	59.25
21.816	-57.5148	59.22
21.745	-57.3515	59.24
21.6444	-57.2284	59.24
21.5663	-57.0732	59.27
21.4644	-56.9583	59.37
21.3268	-56.7295	59.49
21.3048	-56.4662	59.56
21.3728	-56.2975	59.6
21.4258	-56.0452	59.6
21.5281	-55.8844	59.55
21.5921	-55.7222	59.45
21.6773	-55.5146	59.37
21.7692	-55.3162	59.32
21.8687	-55.1457	59.33
21.9383	-54.9184	59.38
22.0301	-54.6895	59.41
22.0568	-54.4815	59.44
22.0649	-54.2518	59.45
22.0407	-54.0641	59.43
22.0443	-53.7134	59.47
22.0256	-53.4318	59.47
22.0488	-53.1955	59.46
22.0357	-52.8361	59.43
22.006	-52.5539	59.44
21.9382	-52.3548	59.43
21.8868	-52.128	59.42
21.7753	-51.9629	59.41
21.6801	-51.785	59.4
21.6146	-51.621	59.41
21.5024	-51.5547	59.39
21.4379	-51.4918	59.37
21.3785	-51.4846	59.38
21.3724	-51.4538	59.38
21.3759	-51.493	59.41
21.3535	-51.5858	59.43
21.3608	-51.6414	59.44
21.3763	-51.7727	59.44
21.3532	-51.9118	59.48
21.3846	-52.022	59.53
21.4721	-52.1531	59.51
21.4966	-52.2023	59.47
21.5483	-52.24	59.39
21.6141	-52.3161	59.33
21.6687	-52.4602	59.31
21.7371	-52.5744	59.36
21.8989	-52.8289	59.39
22.0178	-53.0445	59.46
22.1531	-53.2035	59.5
22.2497	-53.3522	59.52
22.4004	-53.4042	59.5
22.4354	-53.4143	59.44
22.5303	-53.4228	59.38
22.6674	-53.4359	59.35
22.6976	-53.4772	59.36
22.7707	-53.5673	59.38
22.88	-53.7033	59.38
22.8985	-53.8524	59.39
22.9105	-54.0249	59.4
22.9891	-54.133	59.41
23.0337	-54.2501	59.42
23.091	-54.3599	59.42
23.0753	-54.4059	59.43
23.103	-54.5118	59.42
23.1078	-54.5621	59.42
23.1241	-54.6806	59.39
23.1817	-54.7414	59.41
23.2029	-54.8804	59.38
23.2003	-55.0067	59.39
23.214	-55.1204	59.4
23.1712	-55.2548	59.4
23.1628	-55.4271	59.39
23.1159	-55.539	59.39
23.1152	-55.6985	59.39
23.0601	-55.7355	59.39
23.0462	-55.7075	59.4
22.9835	-55.7326	59.41
22.9497	-55.727	59.4
22.9273	-55.6989	59.41
22.8472	-55.7573	59.37
22.8051	-55.7525	59.39
22.7464	-55.7282	59.43
22.6989	-55.6902	59.46
22.6206	-55.6488	59.49
22.5828	-55.607	59.42
22.5516	-55.4817	59.36
22.5215	-55.4118	59.29
22.5126	-55.3238	59.29
22.5193	-55.2039	59.34
22.5198	-55.0886	59.4
22.4891	-54.9891	59.45
22.5416	-54.8295	59.49
22.5959	-54.709	59.46
22.6234	-54.5964	59.42
22.6632	-54.5048	59.35
22.6649	-54.3899	59.34
22.6511	-54.3322	59.35
22.6039	-54.2759	59.4
22.5817	-54.2331	59.41
22.612	-54.2087	59.41
22.6118	-54.1116	59.42
22.6439	-53.9573	59.4
22.6062	-53.8746	59.4
22.5856	-53.7113	59.38
22.5509	-53.6869	59.36
22.5148	-53.611	59.38
22.4146	-53.6357	59.38
22.3171	-53.6259	59.4
22.2295	-53.6625	59.43
22.1087	-53.6758	59.45
22.0669	-53.6826	59.44
22.1599	-53.719	59.45
22.328	-53.7785	59.42
22.3549	-53.8358	59.39
22.3489	-53.9073	59.34
22.2629	-54.0175	59.32
22.1425	-54.1353	59.32
21.9379	-54.2168	59.36
21.7201	-54.3545	59.38
21.4502	-54.5708	59.4
21.2099	-54.7836	59.38
20.8869	-54.9499	59.39
20.629	-55.1349	59.37
20.3103	-55.2788	59.38
19.9724	-55.4086	59.4
19.6438	-55.5811	59.43
19.3597	-55.7754	59.42
19.0429	-55.986	59.37
18.7503	-56.177	59.31
18.5241	-56.4028	59.28
18.2721	-56.6994	59.3
18.0578	-56.9566	59.35
17.938	-57.2307	59.39
17.8614	-57.4996	59.39
17.7444	-57.7079	59.38
17.677	-57.8132	59.41
17.7092	-57.9194	59.45
17.6852	-57.9968	59.46
17.7476	-58.0359	59.44
17.8275	-57.9982	59.41
17.9755	-57.9172	59.41
18.1172	-57.7969	59.37
18.4282	-57.6491	59.36
18.6796	-57.5328	59.35
18.9267	-57.3868	59.33
19.1382	-57.1731	59.34
19.4168	-56.9992	59.37
19.6994	-56.773	59.39
19.9397	-56.5544	59.4
20.0953	-56.3502	59.41
20.3352	-56.2369	59.4
20.5639	-56.0818	59.38
20.7356	-56.0448	59.38
20.8423	-56.0514	59.35
20.9251	-56.0662	59.34
20.9626	-56.1138	59.33
20.9419	-56.1688	59.37
20.9529	-56.2179	59.38
20.8993	-56.2106	59.42
20.9092	-56.1316	59.41
20.8961	-55.9987	59.42
20.887	-55.8706	59.38
20.914	-55.6792	59.38
20.975	-55.5106	59.37
21.012	-55.3224	59.36
21.0692	-55.2191	59.35
21.0899	-55.0171	59.4
21.1334	-54.9215	59.44
21.161	-54.8104	59.43
21.1578	-54.7351	59.4
21.1403	-54.6509	59.35
21.1448	-54.4821	59.3
21.0439	-54.3966	59.31
20.9909	-54.2758	59.35
20.9632	-54.2003	59.39
20.8631	-54.1862	59.42
20.8136	-54.1741	59.43
20.8028	-54.19	59.43
20.7766	-54.1786	59.41
20.7516	-54.1629	59.38
20.6584	-54.1115	59.37
20.5923	-54.1722	59.38
20.5056	-54.2529	59.38
20.3844	-54.3582	59.41
20.2678	-54.4778	59.39
20.0984	-54.6036	59.38
19.9163	-54.7591	59.36
19.6975	-54.8655	59.37
19.4476	-55.0131	59.36
19.1405	-55.1989	59.38
18.8063	-55.3533	59.38
18.5012	-55.5027	59.39
18.1591	-55.5895	59.4
17.8463	-55.6712	59.42
17.4913	-55.7879	59.42
17.1987	-55.8923	59.41
16.9353	-56.0061	59.36
16.6472	-56.0807	59.37
16.3413	-56.2132	59.35
16.073	-56.401	59.37
15.7611	-56.5289	59.37
15.505	-56.7319	59.39
15.2387	-56.8832	59.4
15.0038	-57.0824	59.4
14.8106	-57.2637	59.44
14.717	-57.4594	59.44
14.6316	-57.6423	59.45
14.6036	-57.8806	59.45
14.6284	-58.0319	59.53
14.657	-58.3145	59.53
14.5711	-58.5533	59.4
14.5194	-58.7998	59.22
14.4294	-58.8917	59.11
14.382	-59.0877	59.08
14.3825	-59.1157	59.17
14.4444	-59.2559	59.31
14.4224	-59.38	59.44
14.4853	-59.3919	59.51
14.6426	-59.4395	59.5
14.7188	-59.4491	59.45
14.759	-59.3316	59.42
14.6971	-59.23	59.33
14.625	-59.0805	59.3
14.4359	-59.0502	59.29
14.2211	-59.0132	59.34
13.8766	-59.0084	59.38
13.5554	-59.0227	59.37
13.1711	-59.1041	59.31
12.8976	-59.1634	59.27
12.6661	-59.2682	59.23
12.4112	-59.375	59.24
12.2389	-59.4493	59.27
11.9918	-59.5018	59.3
11.7639	-59.5441	59.34
11.5936	-59.4938	59.41
11.409	-59.5228	59.49
11.2603	-59.4823	59.56
11.0696	-59.5723	59.59
10.8346	-59.6109	59.59
10.6249	-59.7171	59.54
10.5215	-59.8431	59.42
10.3158	-59.8072	59.39
10.1532	-59.8347	59.4
10.0129	-59.8768	59.41
9.8435	-59.9446	59.44
9.6868	-59.9453	59.47
9.5791	-59.9248	59.43
9.4576	-59.8972	59.38
9.2907	-59.7766	59.31
8.9456	-59.5419	59.26
8.6051	-59.3332	59.25
8.3798	-59.1648	59.25
8.1234	-59.0187	59.23
7.8364	-58.9	59.25
7.5616	-58.7659	59.25
7.3034	-58.574	59.24
7.1505	-58.3646	59.24
7.0183	-58.2456	59.28
6.8579	-58.1403	59.34
6.5759	-58.0823	59.41
6.3577	-58.0403	59.51
6.2055	-58.1203	59.59
6.1289	-58.175	59.68
5.9545	-58.2203	59.7
5.8867	-58.3501	59.59
5.7701	-58.3038	59.46
5.7543	-58.2348	59.4
5.7952	-58.3467	59.38
5.8554	-58.2677	59.4
5.9209	-58.2309	59.42
5.9713	-58.2707	59.39
6.0281	-58.2882	59.37
6.1235	-58.3693	59.35
6.1416	-58.3102	59.33
6.1909	-58.2107	59.38
6.291	-58.1191	59.39
6.386	-58.0732	59.41
6.5435	-57.8507	59.46
6.6711	-57.6678	59.52
6.8259	-57.4866	59.48
7.011	-57.264	59.48
7.1846	-57.0212	59.43
7.462	-56.7902	59.4
7.6648	-56.5485	59.42
7.8398	-56.3124	59.43
8.0532	-56.05	59.44
8.3199	-55.8867	59.42
8.5285	-55.651	59.43
8.7243	-55.4132	59.42
8.9365	-55.0995	59.43
9.1225	-54.867	59.44
9.3012	-54.6858	59.46
9.3985	-54.3555	59.47
9.4438	-53.9704	59.44
9.4941	-53.4578	59.38
9.5007	-52.9805	59.36
9.4302	-52.5947	59.36
9.4218	-52.357	59.41
9.3346	-52.1624	59.45
9.2799	-52.0323	59.44
9.2391	-51.9197	59.41
9.1827	-52.064	59.39
9.1599	-52.1408	59.43
9.2002	-52.3395	59.53
9.1687	-52.6446	59.58
9.1358	-52.9346	59.6
9.2141	-53.2254	59.54
9.2573	-53.5687	59.44
9.3326	-53.8769	59.37
9.4372	-54.2279	59.31
9.5326	-54.6939	59.31
9.6296	-55.1717	59.32
9.7184	-55.5719	59.38
9.7186	-55.8485	59.46
9.8047	-56.1002	59.48
9.8831	-56.3233	59.47
9.9393	-56.5473	59.47
10.0027	-56.7498	59.47
10.0509	-56.9165	59.49
10.0773	-57.1131	59.46
10.146	-57.3102	59.44
10.1384	-57.4641	59.41
10.1713	-57.6392	59.37
10.1717	-57.787	59.37
10.1239	-57.9028	59.36
10.117	-57.9823	59.35
10.1017	-58.0468	59.34
10.0406	-58.0349	59.38
9.9949	-57.9973	59.4
9.9182	-57.9322	59.43
9.8883	-57.8581	59.45
9.7948	-57.7781	59.48
9.6556	-57.6498	59.48
9.5297	-57.5397	59.42
9.4449	-57.3611	59.37
9.3404	-57.2157	59.33
9.2326	-57.0869	59.34
9.186	-56.998	59.36
9.1624	-56.7941	59.45
9.1083	-56.6632	59.5
9.1504	-56.5829	59.53
9.0866	-56.5193	59.53
9.048	-56.4169	59.5
9.0695	-56.3273	59.44
9.125	-56.0895	59.43
9.1136	-55.9029	59.37
9.1072	-55.6815	59.32
9.1023	-55.5637	59.3
9.1047	-55.5049	59.25
9.1791	-55.4475	59.32
9.1919	-55.3713	59.42
9.2285	-55.3898	59.43
9.2445	-55.3514	59.43
9.2351	-55.3225	59.46
9.2752	-55.2427	59.5
9.3075	-55.1445	59.45
9.3152	-55.0418	59.4
9.4099	-54.93	59.37
9.4786	-54.862	59.36
9.6109	-54.8474	59.4
9.6373	-54.8865	59.44
9.7666	-54.9208	59.45
9.8628	-55.0478	59.44
9.9611	-55.145	59.45
10.1161	-55.2147	59.44
10.2712	-55.2546	59.42
10.3939	-55.276	59.42
10.5377	-55.2751	59.42
10.6944	-55.3108	59.35
10.8864	-55.2375	59.36
11.0223	-55.2344	59.35
11.2116	-55.1665	59.4
11.3814	-55.1468	59.48
11.5268	-55.0437	59.55
11.6791	-54.9245	59.57
11.7897	-54.7432	59.47
11.9533	-54.6559	59.37
12.1064	-54.4346	59.3
12.3547	-54.388	59.27
12.6383	-54.2942	59.28
12.8911	-54.17	59.34
13.1513	-53.9307	59.46
13.4375	-53.6978	59.53
13.7116	-53.424	59.51
14.0005	-53.2112	59.37
14.1969	-52.9718	59.2
14.3413	-52.6783	59.09
14.5445	-52.4256	59.12
14.6172	-52.1352	59.25
14.624	-51.9717	59.35
14.5489	-51.9374	59.55
14.5061	-51.9721	59.76
14.449	-51.9829	59.92
14.3931	-52.1452	59.93
14.2884	-52.2693	59.66
14.2392	-52.2884	59.41
14.1644	-52.3018	59.27
14.1358	-52.3801	59.23
14.1523	-52.5149	59.29
14.1832	-52.7352	59.39
14.31	-52.9587	59.41
14.4073	-53.036	59.48
14.5451	-53.0483	59.52
14.671	-53.0093	59.5
14.8978	-52.9763	59.46
15.0998	-52.8955	59.42
15.3583	-52.8909	59.39
15.5995	-52.8482	59.42
15.8896	-52.7502	59.46
16.1109	-52.5963	59.52
16.3515	-52.3893	59.54
16.5771	-52.1952	59.53
16.7942	-52.0092	59.55
16.9273	-51.8494	59.62
17.0478	-51.7004	59.79
17.1871	-51.6085	59.81
17.3293	-51.4966	59.65
17.4184	-51.4835	59.42
17.4779	-51.4906	59.21
17.6143	-51.5313	59.12
17.8241	-51.5829	59.15
17.9954	-51.6128	59.09
17.9696	-51.5892	59.07
18.045	-51.6612	59.34
18.13	-51.8757	59.47
18.2461	-52.0668	59.51
18.3989	-52.2814	59.52
18.5484	-52.4125	59.49
18.6576	-52.5184	59.43
18.7916	-52.6636	59.42
18.8979	-52.8325	59.42
18.9718	-53.0614	59.4
19.032	-53.3252	59.4
19.1224	-53.6474	59.41
19.239	-53.9231	59.45
19.303	-54.2764	59.43
19.3805	-54.5753	59.42
19.3751	-54.9195	59.39
19.3613	-55.309	59.39
19.3306	-55.6984	59.38
19.3309	-56.1195	59.35
19.3257	-56.5017	59.36
19.3256	-56.8958	59.4
19.3122	-57.2988	59.44
19.2904	-57.7308	59.44
19.1836	-58.0605	59.46
19.1816	-58.394	59.42
19.1228	-58.6152	59.39
19.1052	-58.8554	59.35
19.0178	-59.0952	59.32
18.9821	-59.3766	59.29
18.9314	-59.5839	59.29
18.8797	-59.7353	59.3
18.8548	-59.8512	59.35
18.8688	-59.9129	59.4
18.8853	-60.0029	59.43
18.8566	-60.0295	59.41
18.9101	-60.0368	59.33
18.8894	-60.1405	59.26
18.8362	-60.178	59.27
18.8356	-60.2164	59.31
18.8682	-60.2271	59.38
18.8775	-60.2893	59.44
18.87	-60.3002	59.47
18.8509	-60.1969	59.46
18.8323	-60.1749	59.36
18.8591	-60.0449	59.31
18.8692	-59.9426	59.32
18.8535	-59.8487	59.34
18.8171	-59.8498	59.34
18.7305	-59.8486	59.36
18.6283	-59.8134	59.37
18.5084	-59.8696	59.36
18.4264	-59.8824	59.37
18.3973	-59.9025	59.34
18.3647	-59.8383	59.34
18.2982	-59.8187	59.33
18.3186	-59.7107	59.36
18.3194	-59.6189	59.36
18.2829	-59.4878	59.41
18.2372	-59.4181	59.4
18.2013	-59.3869	59.37
18.1254	-59.2964	59.37
18.1309	-59.1739	59.37
18.1912	-59.0294	59.38
18.1445	-58.8888	59.38
18.1525	-58.6691	59.41
18.2268	-58.3576	59.42
18.2379	-58.0591	59.42
18.2298	-57.6571	59.42
18.2877	-57.2169	59.42
18.3546	-56.7896	59.41
18.4356	-56.455	59.43
18.4583	-56.1535	59.44
18.567	-55.7531	59.47
18.6347	-55.4395	59.44
18.6889	-55.0474	59.41
18.8261	-54.5045	59.37
18.9701	-53.8759	59.4
19.0837	-53.3322	59.44
19.1259	-52.9367	59.48
19.1313	-52.6239	59.51
19.0654	-52.4508	59.55
18.9788	-52.3231	59.53
18.8466	-52.1897	59.49
18.6953	-52.1331	59.48
18.5308	-52.117	59.42
18.34	-52.1514	59.4
18.159	-52.2347	59.38
18.0532	-52.381	59.37
17.8958	-52.5347	59.39
17.8161	-52.6776	59.42
17.6516	-52.8219	59.45
17.5373	-52.9237	59.48
17.4417	-53.004	59.51
17.3704	-53.0984	59.51
17.2487	-53.0978	59.52
17.1236	-53.1698	59.5
16.9439	-53.2814	59.47
16.7336	-53.4298	59.46
16.5251	-53.6295	59.44
16.2583	-53.7389	59.46
16.015	-53.8273	59.48
15.8096	-53.9283	59.5
15.5532	-54.0518	59.48
15.3198	-54.0816	59.47
15.1036	-54.0795	59.46
14.9335	-53.9676	59.45
14.7766	-53.8432	59.45
14.6406	-53.726	59.47
14.5188	-53.6221	59.5
14.3964	-53.613	59.52
14.2369	-53.5463	59.55
14.0808	-53.5562	59.5
13.9439	-53.5387	59.42
13.7158	-53.7034	59.37
13.4714	-53.8019	59.37
13.2126	-53.933	59.39
12.9868	-54.0551	59.44
12.7553	-54.2388	59.48
12.6057	-54.3171	59.51
12.3857	-54.4364	59.48
12.1083	-54.516	59.46
11.8311	-54.6384	59.43
11.5438	-54.7544	59.42
11.3517	-54.9495	59.41
11.1882	-55.0873	59.43
11.1094	-55.355	59.43
11.0077	-55.5861	59.46
10.9427	-55.8332	59.5
10.9269	-56.0889	59.54
10.9831	-56.4471	59.54
11.0995	-56.7153	59.58
11.2225	-56.9488	59.62
11.4147	-57.2771	59.67
11.5515	-57.4923	59.56
11.715	-57.595	59.4
11.8098	-57.593	59.31
11.9499	-57.5318	59.2
12.0721	-57.3915	59.16
12.2601	-57.2871	59.31
12.4822	-57.1179	59.47
12.6757	-57.0041	59.55
12.8299	-56.8874	59.57
13.0109	-56.7929	59.53
13.0733	-56.6424	59.46
13.1205	-56.528	59.38
13.1339	-56.3986	59.32
13.1329	-56.3435	59.34
13.098	-56.3033	59.42
13.0148	-56.2509	59.51
12.8624	-56.2084	59.55
12.7669	-56.2213	59.48
12.6306	-56.2405	59.41
12.447	-56.2996	59.37
12.2387	-56.3408	59.35
12.028	-56.4574	59.37
11.8472	-56.481	59.45
11.6558	-56.4587	59.52
11.5051	-56.5285	59.54
11.3197	-56.5812	59.5
11.1475	-56.6325	59.43
10.9368	-56.6509	59.39
10.7447	-56.6741	59.42
10.5837	-56.7966	59.43
10.4231	-56.8918	59.46
10.2259	-57.0109	59.45
10.0723	-57.1051	59.44
9.9396	-57.2323	59.41
9.8	-57.2939	59.39
9.6981	-57.402	59.39
9.5695	-57.4519	59.43
9.5371	-57.5013	59.47
9.4656	-57.5445	59.5
9.3921	-57.5871	59.49
9.2791	-57.5127	59.48
9.256	-57.4211	59.47
9.2458	-57.3351	59.45
9.2608	-57.1532	59.45
9.2801	-56.9489	59.46
9.2945	-56.7175	59.44
9.2062	-56.3758	59.43
9.2504	-56.0691	59.44
9.2811	-55.7818	59.43
9.3108	-55.6077	59.42
9.2599	-55.51	59.39
9.2347	-55.4124	59.42
9.1893	-55.3007	59.43
9.209	-55.349	59.44
9.1764	-55.3593	59.49
9.1797	-55.3828	59.52
9.1239	-55.4486	59.5
9.0435	-55.5282	59.45
8.9802	-55.5705	59.43
8.8673	-55.7294	59.37
8.7949	-55.851	59.35
8.7626	-55.9209	59.4
8.7196	-56.073	59.44
8.6666	-56.1478	59.48
8.5831	-56.2567	59.51
8.5358	-56.3507	59.49
8.4766	-56.4158	59.46
8.3798	-56.4241	59.43
8.3384	-56.4623	59.43
8.279	-56.5276	59.4
8.2725	-56.539	59.42
8.2417	-56.5118	59.43
8.2511	-56.4585	59.42
8.2636	-56.3763	59.42
8.2673	-56.3281	59.42
8.2696	-56.2456	59.43
8.2924	-56.1936	59.42
8.3671	-56.1114	59.45
8.4154	-56.1494	59.44
8.5199	-56.2112	59.45
8.5418	-56.2873	59.45
8.6023	-56.3522	59.44
8.6635	-56.4519	59.45
8.7198	-56.5541	59.45
8.7345	-56.556	59.46
8.7899	-56.5748	59.46
8.791	-56.5514	59.45
8.8211	-56.5699	59.45
8.9183	-56.5522	59.42
8.9788	-56.5871	59.41
9.1307	-56.5585	59.41
9.3379	-56.6406	59.41
9.4585	-56.7148	59.4
9.5898	-56.8411	59.4
9.7422	-56.9588	59.45
9.9239	-57.0773	59.47
10.0819	-57.2681	59.46
10.27	-57.3982	59.43
10.4115	-57.6081	59.37
10.6098	-57.7604	59.33
10.8675	-57.9628	59.31
11.177	-58.121	59.33
11.4761	-58.2765	59.38
11.788	-58.4352	59.43
12.174	-58.6752	59.44
12.4997	-58.8013	59.42
12.8289	-58.9689	59.41
13.1144	-59.0843	59.41
13.4171	-59.1679	59.42
13.6691	-59.2488	59.44
13.991	-59.4101	59.44
14.2592	-59.5043	59.4
14.5456	-59.5715	59.32
14.7803	-59.6203	59.29
14.9735	-59.6881	59.3
15.1512	-59.7258	59.33
15.2592	-59.7798	59.34
15.3437	-59.8571	59.39
15.4217	-59.8066	59.43
15.4272	-59.9067	59.39
15.3794	-59.8793	59.38
15.3065	-59.914	59.35
15.0981	-59.8402	59.34
14.9774	-59.7787	59.33
14.764	-59.6626	59.36
14.5215	-59.5046	59.4
14.2446	-59.2225	59.4
13.9868	-58.9432	59.42
13.7395	-58.7329	59.39
13.4734	-58.5754	59.37
13.305	-58.4501	59.38
13.1424	-58.2942	59.41
13.0128	-58.0981	59.44
12.9301	-57.8484	59.48
12.8256	-57.6116	59.47
12.7552	-57.4174	59.44
12.6818	-57.2384	59.37
12.6158	-57.0337	59.32
12.5963	-56.8383	59.33
12.5272	-56.6524	59.37
12.4705	-56.4473	59.44
12.387	-56.2649	59.49
12.2244	-55.995	59.52
12.0478	-55.793	59.47
11.8493	-55.6032	59.45
11.6982	-55.403	59.44
11.516	-55.1768	59.46
11.375	-55.0408	59.45
11.2339	-54.8898	59.43
11.0734	-54.7951	59.41
10.9854	-54.6627	59.4
10.8748	-54.5518	59.43
10.7166	-54.481	59.44
10.5959	-54.4373	59.45
10.4735	-54.4138	59.45
10.4109	-54.437	59.47
10.3801	-54.423	59.48
10.3075	-54.4064	59.48
10.3025	-54.3975	59.46
10.3356	-54.4021	59.47
10.3758	-54.4098	59.45
10.4722	-54.4767	59.43
10.5771	-54.4951	59.46
10.736	-54.5201	59.47
10.8886	-54.6518	59.47
11.0667	-54.6619	59.46
11.2172	-54.7467	59.47
11.3764	-54.7777	59.43
11.5596	-54.7195	59.44
11.7302	-54.7517	59.41
11.9755	-54.7115	59.45
12.1993	-54.6935	59.49
12.4466	-54.7268	59.5
12.6643	-54.6749	59.46
12.9057	-54.6472	59.38
13.1646	-54.6651	59.34
13.416	-54.709	59.33
13.6833	-54.7419	59.38
13.9425	-54.8601	59.43
14.2393	-54.9561	59.47
14.5037	-54.9533	59.51
14.7877	-55.0027	59.49
15.0494	-55.0241	59.46
15.2861	-55.0752	59.42
15.5004	-55.137	59.41
15.7653	-55.1479	59.43
16.0334	-55.1108	59.45
16.2913	-55.1633	59.45
16.5496	-55.1142	59.43
16.8745	-55.1148	59.41
17.1108	-55.1231	59.36
17.3989	-55.0485	59.35
17.7061	-55.0158	59.33
17.8753	-55.0158	59.26
17.9343	-54.9801	59.14
17.9989	-54.7862	59.03
18.0575	-54.7101	59.12
17.9673	-54.6945	59.33
17.8853	-54.7955	59.55
17.7681	-54.8727	59.72
17.6692	-54.9735	59.81
17.6904	-55.0429	59.84
17.5616	-55.2817	59.69
17.5233	-55.2533	59.48
17.4049	-55.2328	59.34
17.309	-55.2951	59.25
17.2297	-55.2772	59.26
17.2371	-55.2956	59.3
17.168	-55.3592	59.4
17.1787	-55.448	59.49
17.2087	-55.5272	59.53
17.1903	-55.4641	59.52
17.2054	-55.4387	59.41
17.1879	-55.3434	59.31
17.1515	-55.195	59.26
17.2144	-55.0068	59.28
17.2266	-54.817	59.38
17.167	-54.6397	59.46
17.1368	-54.4665	59.48
17.1071	-54.3061	59.49
17.0362	-54.0764	59.47
16.9847	-53.8407	59.42
16.9182	-53.5832	59.42
16.7804	-53.3704	59.42
16.6611	-53.2887	59.41
16.4793	-53.2844	59.4
16.3109	-53.2958	59.4
16.083	-53.4041	59.37
15.8458	-53.4792	59.37
15.6296	-53.607	59.38
15.3881	-53.7468	59.4
15.1509	-53.9568	59.41
14.926	-54.1615	59.41
14.7	-54.3434	59.41
14.5084	-54.4448	59.43
14.3563	-54.5633	59.44
14.2162	-54.7096	59.43
14.1241	-54.7794	59.42
13.9826	-54.9321	59.42
13.841	-55.1149	59.41
13.7586	-55.2222	59.43
13.6733	-55.3605	59.43
13.6031	-55.5524	59.45
13.5599	-55.6772	59.44
13.5143	-55.7998	59.43
13.483	-55.8604	59.44
13.5059	-55.9319	59.47
13.5267	-55.9841	59.51
13.5797	-56.1961	59.5
13.6077	-56.274	59.46
13.6416	-56.3825	59.39
13.7063	-56.5242	59.29
13.7328	-56.5824	59.24
13.7624	-56.6518	59.22
13.7429	-56.7543	59.23
13.7046	-56.7246	59.34
13.7288	-56.8119	59.45
13.6933	-56.9365	59.5
13.6313	-56.9522	59.49
13.6113	-57.0327	59.44
13.549	-57.0231	59.38
13.5674	-57.0915	59.36
13.518	-57.1131	59.37
13.5193	-57.1652	59.38
13.5007	-57.2332	59.39
13.5061	-57.2795	59.39
13.5259	-57.295	59.37
13.566	-57.3075	59.36
13.6223	-57.246	59.39
13.6588	-57.1407	59.42
13.7336	-57.0594	59.4
13.7409	-56.931	59.4
13.7587	-56.7922	59.4
13.8166	-56.6657	59.38
13.8438	-56.5063	59.39
13.8565	-56.394	59.39
13.9331	-56.1666	59.4
13.9083	-56.0756	59.38
13.9485	-55.9205	59.4
14.0073	-55.8795	59.38
13.9951	-55.7475	59.42
13.9981	-55.6577	59.4
13.9893	-55.6459	59.39
13.9817	-55.5794	59.42
14.0045	-55.6097	59.39
13.9496	-55.7066	59.39
13.9959	-55.7109	59.45
13.9907	-55.8274	59.45
13.997	-55.9141	59.45
14.0389	-56.0265	59.38
14.0928	-56.091	59.31
14.2245	-56.1752	59.28
14.3163	-56.1762	59.33
14.3975	-56.3103	59.37
14.4642	-56.3803	59.44
14.599	-56.4699	59.46
14.7339	-56.5159	59.46
14.7571	-56.5466	59.44
14.831	-56.6127	59.38
14.8992	-56.6761	59.34
15.0182	-56.6979	59.37
15.0562	-56.792	59.39
15.0971	-56.855	59.41
15.1612	-56.9337	59.41
15.1512	-57.0184	59.4
15.1634	-57.073	59.41
15.1882	-57.1465	59.42
15.1318	-57.2233	59.42
15.1008	-57.2367	59.42
15.0484	-57.3136	59.38
15.0222	-57.3866	59.34
14.9965	-57.3997	59.35
14.9344	-57.4603	59.35
14.8725	-57.5583	59.38
14.8824	-57.6382	59.39
14.8572	-57.7446	59.38
14.8205	-57.8055	59.37
14.7595	-57.8132	59.38
14.6879	-57.8968	59.36
14.6998	-57.9495	59.38
14.6442	-57.9866	59.4
14.6121	-58.038	59.4
14.5447	-58.1141	59.38
14.479	-58.1971	59.36
14.391	-58.2596	59.36
14.3376	-58.3313	59.37
14.2464	-58.4042	59.42
14.1916	-58.5247	59.45
14.0772	-58.6848	59.44
13.9459	-58.847	59.41
13.7968	-58.9554	59.36
13.6756	-59.1678	59.33
13.4924	-59.3318	59.32
13.39	-59.4847	59.32
13.2857	-59.7052	59.36
13.1214	-59.9163	59.38
12.8668	-60.0661	59.45
12.6197	-60.2264	59.42
12.2527	-60.3488	59.4
11.9103	-60.489	59.37
11.6651	-60.6091	59.41
11.4656	-60.759	59.49
11.327	-60.8714	59.55
11.2294	-61.0066	59.62
11.2213	-61.1237	59.62
11.2816	-61.2433	59.51
11.2914	-61.2581	59.4
11.2867	-61.3171	59.23
11.2221	-61.2937	59.14
11.1553	-61.267	59.07
11.0718	-61.3145	59.02
10.9882	-61.2949	59.06
10.9005	-61.283	59.25
10.8132	-61.315	59.43
10.7283	-61.355	59.5
10.663	-61.2572	59.53
10.5683	-61.0829	59.49
10.4774	-60.9147	59.43
10.3976	-60.7883	59.36
10.2427	-60.6915	59.32
10.1304	-60.6561	59.31
10.0228	-60.6146	59.32
9.8839	-60.7868	59.35
9.7367	-60.8741	59.4
9.6283	-61.0199	59.42
9.517	-61.0685	59.4
9.4505	-61.1119	59.42
9.3141	-61.1802	59.43
9.2654	-61.173	59.45
9.196	-61.24	59.38
9.0884	-61.2314	59.34
9.021	-61.2449	59.29
8.9931	-61.2703	59.28
8.9351	-61.2988	59.3
8.9485	-61.3612	59.35
8.9377	-61.3706	59.39
8.9789	-61.3558	59.42
9.0248	-61.3595	59.45
9.0796	-61.3756	59.43
9.124	-61.3236	59.39
9.1527	-61.2255	59.36
9.2281	-61.1783	59.34
9.314	-61.1164	59.35
9.3812	-61.0292	59.35
9.4908	-61.0022	59.35
9.5486	-60.9606	59.34
9.6603	-60.8801	59.35
9.7536	-60.8392	59.37
9.8151	-60.8142	59.38
9.9496	-60.7745	59.38
10.0329	-60.7681	59.39
10.1132	-60.7562	59.36
10.2695	-60.6903	59.36
10.3653	-60.7183	59.35
10.4892	-60.7072	59.36
10.6023	-60.6618	59.37
10.7131	-60.6719	59.36
10.808	-60.6192	59.37
10.92	-60.6246	59.38
10.9307	-60.5543	59.39
11.0243	-60.5362	59.39
11.0651	-60.4997	59.39
11.1642	-60.4798	59.36
11.2995	-60.4226	59.38
11.3882	-60.4159	59.38
11.5011	-60.3705	59.38
11.6324	-60.3337	59.4
11.7673	-60.248	59.44
11.8614	-60.2116	59.42
11.9069	-60.0445	59.4
11.9562	-59.9156	59.34
11.9594	-59.7632	59.3
12.0168	-59.5191	59.3
12.0383	-59.3314	59.34
12.0537	-59.1914	59.38
12.0866	-58.9881	59.4
12.1153	-58.7475	59.44
12.1304	-58.5634	59.45
12.0932	-58.3271	59.44
12.0995	-58.0978	59.41
12.119	-57.904	59.39
12.0811	-57.6566	59.39
12.0927	-57.4158	59.39
12.0807	-57.1674	59.42
12.0896	-56.8959	59.41
12.0953	-56.6555	59.4
12.0873	-56.3538	59.39
12.12	-56.0159	59.39
12.1053	-55.7073	59.41
12.1096	-55.4003	59.41
12.1281	-55.1682	59.42
12.1221	-54.9318	59.42
12.1115	-54.6899	59.43
12.0976	-54.4927	59.41
12.0849	-54.3503	59.4
12.0748	-54.2575	59.43
12.0563	-54.1897	59.42
12.0636	-54.1364	59.42
12.0629	-54.0808	59.42
12.0939	-54.1398	59.42
12.0512	-54.2151	59.4
12.0333	-54.2528	59.43
12.0023	-54.3137	59.44
11.9788	-54.4075	59.43
11.9722	-54.5165	59.42
11.9435	-54.5908	59.4
11.9397	-54.731	59.4
11.8982	-54.8508	59.44
11.8356	-54.9212	59.5
11.7695	-54.9154	59.51
11.6829	-54.9346	59.46
11.6178	-54.9494	59.35
11.5408	-54.9485	59.31
11.4216	-54.9334	59.29
11.4083	-54.9368	59.34
11.3144	-54.8925	59.41
11.253	-54.9287	59.46
11.1839	-54.8374	59.49
11.1453	-54.7591	59.49
11.1322	-54.6604	59.47
11.1015	-54.5568	59.41
11.0543	-54.4598	59.39
11.0301	-54.4624	59.36
11.0233	-54.4307	59.4
10.9703	-54.4454	59.41
10.9732	-54.5365	59.42
10.9462	-54.577	59.43
10.9359	-54.6891	59.42
10.9087	-54.7712	59.41
10.9104	-54.8953	59.4
10.9595	-55.0263	59.41
10.9427	-55.1706	59.39
11.0038	-55.2985	59.41
11.0312	-55.4957	59.4
11.0702	-55.6469	59.4
11.1033	-55.8013	59.4
11.2236	-56.0413	59.38
11.3011	-56.1563	59.39
11.3616	-56.331	59.41
11.5034	-56.5075	59.42
11.5808	-56.7393	59.42
11.6343	-56.8903	59.43
11.7009	-57.0866	59.4
11.8079	-57.2514	59.39
11.9277	-57.4364	59.37
11.996	-57.6127	59.37
12.1033	-57.8228	59.38
12.1483	-58.0188	59.41
12.2473	-58.2413	59.41
12.2914	-58.4261	59.42
12.2972	-58.605	59.44
12.3542	-58.7953	59.41
12.3712	-58.9883	59.36
12.3757	-59.129	59.32
12.3117	-59.2732	59.28
12.2764	-59.3557	59.31
12.3207	-59.5252	59.35
12.2756	-59.6599	59.4
12.2286	-59.7599	59.45
12.203	-59.8211	59.47
12.1633	-59.8968	59.44
12.1002	-60.0058	59.38
12.0643	-60.0763	59.35
12.0376	-60.1425	59.34
12.0113	-60.2525	59.36
11.9838	-60.2791	59.38
11.932	-60.3744	59.38
11.9039	-60.4635	59.38
11.8685	-60.5901	59.35
11.8272	-60.5701	59.36
11.7992	-60.6729	59.34
11.7999	-60.684	59.33
11.7825	-60.732	59.36
11.7647	-60.7083	59.4
11.7517	-60.7177	59.4
11.749	-60.7459	59.38
11.7455	-60.7344	59.37
11.7149	-60.7613	59.36
11.6684	-60.7384	59.36
11.6646	-60.7289	59.36
11.6374	-60.6936	59.36
11.6845	-60.6839	59.38
11.6356	-60.6599	59.39
11.5888	-60.5941	59.39
11.6067	-60.5136	59.39
11.6015	-60.4494	59.35
11.5923	-60.3649	59.37
11.6286	-60.2465	59.36
11.6618	-60.0453	59.44
11.6878	-59.8637	59.45
11.7306	-59.5927	59.47
11.7234	-59.4187	59.41
11.6751	-59.2081	59.36
11.6778	-59.0086	59.28
11.6742	-58.744	59.29
11.661	-58.5326	59.33
11.7312	-58.3754	59.4
11.7046	-58.2808	59.44
11.6848	-58.1048	59.48
11.7048	-57.9542	59.48
11.6739	-57.8478	59.46
11.6642	-57.7316	59.42
11.6808	-57.5818	59.4
11.684	-57.3859	59.4
11.685	-57.2749	59.39
11.6843	-57.1443	59.4
11.602	-56.9988	59.4
11.6421	-56.9343	59.39
11.6156	-56.7633	59.41
11.6118	-56.6788	59.41
11.6406	-56.6308	59.41
11.6311	-56.5023	59.42
11.605	-56.3594	59.44
11.5618	-56.2306	59.44
11.5294	-56.1021	59.43
11.5245	-55.9342	59.43
11.4925	-55.7766	59.44
11.4552	-55.5699	59.43
11.4277	-55.3129	59.44
11.3922	-55.0122	59.46
11.3455	-54.5758	59.48
11.2956	-54.0956	59.49
11.2446	-53.6932	59.48
11.1953	-53.2498	59.46
11.1562	-52.9749	59.44
11.1219	-52.748	59.42
11.0598	-52.5875	59.43
11.0714	-52.4969	59.44
11.0631	-52.501	59.46
11.0177	-52.572	59.5
11.0408	-52.6218	59.53
11.0095	-52.6808	59.52
11.022	-52.8236	59.46
10.9592	-52.9466	59.39
10.9683	-53.082	59.35
10.982	-53.1082	59.39
11.0045	-53.2222	59.43
11.044	-53.3101	59.49
11.0973	-53.3778	59.52
11.1615	-53.499	59.51
11.238	-53.5363	59.49
11.3299	-53.6387	59.45
11.376	-53.6899	59.43
11.4245	-53.7784	59.45
11.5483	-53.8868	59.46
11.6253	-54.0719	59.44
11.6799	-54.2282	59.42
11.7482	-54.4157	59.4
11.8585	-54.6059	59.38
11.9435	-54.8456	59.4
12.005	-55.119	59.42
12.0853	-55.338	59.44
12.1586	-55.5631	59.46
12.206	-55.8182	59.44
12.2326	-56.0486	59.42
12.2965	-56.3355	59.38
12.3317	-56.5971	59.38
12.37	-56.9019	59.36
12.4019	-57.1378	59.4
12.4125	-57.4998	59.39
12.4282	-57.7457	59.4
12.4496	-58.0656	59.41
12.4557	-58.3324	59.42
12.4863	-58.5584	59.42
12.5131	-58.7599	59.42
12.5579	-58.9557	59.39
12.5913	-59.0929	59.38
12.6466	-59.1739	59.36
12.6673	-59.2433	59.38
12.7098	-59.2711	59.42
12.7654	-59.3047	59.43
12.7738	-59.3048	59.43
12.8151	-59.297	59.38
12.8562	-59.1714	59.32
12.8348	-59.061	59.3
12.8375	-58.9567	59.31
12.8849	-58.8533	59.36
12.8869	-58.6463	59.42
12.9117	-58.4691	59.46
12.8757	-58.2119	59.47
12.8524	-57.9173	59.45
12.8179	-57.6531	59.39
12.7955	-57.473	59.34
12.7103	-57.192	59.36
12.6089	-56.9968	59.37
12.4949	-56.7642	59.39
12.3821	-56.6003	59.4
12.2933	-56.5314	59.38
12.2296	-56.5254	59.38
12.1874	-56.5401	59.38
12.1282	-56.6144	59.38
12.0597	-56.6507	59.41
12.0046	-56.6721	59.39
11.8743	-56.7518	59.41
11.8288	-56.7253	59.42
11.7662	-56.758	59.42
11.7431	-56.8025	59.39
11.6281	-56.8848	59.36
11.5355	-56.8792	59.33
11.4725	-56.9167	59.35
11.3781	-56.8793	59.36
11.3313	-56.921	59.38
11.272	-56.9129	59.43
11.1976	-56.8942	59.46
11.1769	-56.9592	59.46
11.1064	-57	59.44
11.0977	-57.0396	59.39
11.0307	-57.1372	59.37
10.9905	-57.2512	59.41
10.924	-57.3712	59.45
10.8662	-57.4566	59.47
10.7888	-57.5621	59.43
10.7459	-57.6399	59.35
10.6087	-57.6123	59.31
10.5603	-57.6723	59.3
10.496	-57.7093	59.35
10.4564	-57.806	59.39
10.4354	-57.837	59.43
10.3939	-57.9266	59.45
10.316	-57.9788	59.44
10.248	-58.0315	59.4
10.2082	-58.1153	59.36
10.148	-58.1916	59.35
10.0145	-58.2742	59.36
9.9596	-58.4072	59.39
9.8933	-58.5243	59.41
9.7725	-58.7239	59.38
9.7472	-58.8824	59.36
9.6596	-59.1675	59.36
9.6018	-59.4733	59.36
9.5091	-59.8018	59.37
9.4789	-60.0694	59.38
9.4092	-60.3391	59.4
9.4047	-60.5825	59.38
9.3151	-60.8592	59.37
9.3328	-61.05	59.37
9.3163	-61.1975	59.37
9.3009	-61.3072	59.36
9.2675	-61.4695	59.36
9.2465	-61.5666	59.37
9.2651	-61.6516	59.38
9.235	-61.7307	59.36
9.2475	-61.7702	59.36
9.2205	-61.8048	59.35
9.2309	-61.783	59.36
9.264	-61.6975	59.36
9.3009	-61.6682	59.37
9.3517	-61.5538	59.39
9.4186	-61.5284	59.4
9.4259	-61.4765	59.4
9.4603	-61.3464	59.37
9.462	-61.2929	59.31
9.4718	-61.1633	59.29
9.4476	-61.0953	59.29
9.494	-61.0405	59.34
9.5422	-60.9739	59.38
9.5668	-60.9453	59.43
9.6448	-60.8477	59.44
9.6658	-60.7904	59.41
9.6814	-60.6984	59.37
9.7269	-60.6621	59.35
9.7456	-60.5711	59.39
9.8074	-60.5292	59.39
9.8085	-60.4465	59.39
9.8804	-60.4044	59.36
9.9278	-60.3112	59.33
9.9488	-60.184	59.32
9.9922	-60.0921	59.34
10.0878	-60.0206	59.35
10.1282	-59.9281	59.36
10.1586	-59.7145	59.39
10.2166	-59.6127	59.37
10.2267	-59.4717	59.39
10.2682	-59.2965	59.39
10.2711	-59.1325	59.39
10.3268	-58.9848	59.38
10.3602	-58.7626	59.38
10.3794	-58.6028	59.39
10.4261	-58.414	59.38
10.4345	-58.3692	59.38
10.5303	-58.1654	59.41
10.5368	-58.1029	59.41
10.5364	-58.0601	59.42
10.5929	-58.0728	59.41
10.639	-58.0229	59.41
10.6448	-57.9645	59.42
10.6454	-57.8451	59.44
10.7346	-57.8236	59.46
10.7449	-57.6706	59.49
10.7699	-57.6236	59.47
10.81	-57.5353	59.41
10.7917	-57.4422	59.35
10.7946	-57.3186	59.33
10.7774	-57.2905	59.33
10.7593	-57.2309	59.38
10.7708	-57.1837	59.45
10.7979	-57.1657	59.49
10.8198	-57.1119	59.5
10.827	-57.011	59.49
10.8172	-56.9325	59.42
10.7813	-56.8475	59.39
10.7628	-56.8531	59.37
10.7312	-56.798	59.38
10.736	-56.836	59.4
10.7071	-56.9037	59.43
10.6643	-56.9524	59.43
10.6503	-56.9784	59.41
10.538	-57.024	59.43
10.4991	-57.0823	59.44
10.4258	-57.0892	59.47
10.3676	-57.133	59.42
10.3198	-57.1737	59.4
10.3161	-57.2577	59.36
10.2451	-57.2995	59.4
10.2349	-57.4616	59.41
10.1724	-57.6035	59.44
10.1685	-57.6987	59.44
10.1142	-57.8767	59.41
10.0968	-57.9855	59.42
10.0576	-58.0906	59.43
10.0744	-58.311	59.41
10.033	-58.45	59.38
9.9673	-58.6379	59.4
9.8996	-58.8727	59.38
9.8871	-59.1196	59.39
9.8308	-59.3761	59.4
9.8413	-59.7288	59.42
9.8411	-59.9661	59.48
9.8548	-60.2569	59.51
9.8255	-60.5768	59.44
9.7614	-60.8035	59.4
9.6761	-61.0925	59.33
9.5701	-61.2576	59.37
9.4819	-61.4617	59.39
9.3904	-61.6889	59.44
9.3674	-61.8741	59.46
9.3173	-62.1106	59.46
9.2517	-62.2413	59.43
9.1748	-62.4895	59.39
9.1491	-62.7409	59.37
9.1435	-63.0078	59.36
9.1399	-63.1671	59.39
9.1454	-63.3254	59.35
9.1687	-63.4993	59.35
9.1218	-63.6987	59.33
9.1002	-63.8593	59.33
9.0434	-63.9691	59.35
9.0153	-64.0474	59.37
8.9509	-64.1458	59.35
8.9109	-64.1511	59.36
8.8796	-64.1639	59.35
8.8414	-64.1336	59.38
8.7948	-64.0735	59.4
8.7765	-64.008	59.41
8.7168	-63.9664	59.41
8.6331	-63.945	59.41
8.5517	-63.8099	59.41
8.5231	-63.6901	59.4
8.3892	-63.6197	59.39
8.257	-63.5731	59.34
8.1974	-63.4496	59.37
8.1665	-63.3668	59.35
8.1595	-63.139	59.36
8.1069	-63.0073	59.34
8.0302	-62.9107	59.4
7.9405	-62.7707	59.44
7.9074	-62.6206	59.49
7.8617	-62.3961	59.48
7.8077	-62.2236	59.41
7.8306	-62.0735	59.33
7.7881	-61.9878	59.3
7.7529	-61.9223	59.3
7.7435	-61.8482	59.37
7.7499	-61.7821	59.45
7.7533	-61.7184	59.48
7.7669	-61.6094	59.5
7.797	-61.4792	59.46
7.7895	-61.4116	59.46
7.8327	-61.3467	59.41
7.8041	-61.3162	59.41
7.8333	-61.2511	59.41
7.8581	-61.2552	59.41
7.9293	-61.2265	59.38
7.966	-61.1694	59.39
8.0107	-61.1311	59.4
8.0647	-61.0363	59.44
8.1096	-61.0261	59.45
8.1317	-61.011	59.44
8.1669	-60.9846	59.43
8.2344	-60.9553	59.43
8.2783	-60.8672	59.41
inclinaison X	inclinaison Y
-0.1329	0.1662
-0.1329	0.2326
-0.1329	0.2659
-0.1329	0.1329
-0.2991	0
-0.3656	0.1994
-0.2659	0.0997
-0.2326	0.0332
-0.2326	0.1329
-0.2659	0.1662
-0.2991	0.1662
-0.3323	0.0997
-0.2991	-0.0332
-0.3656	-0.0332
-0.3656	0.1329
-0.0997	0.3656
0	0.3323
-0.1994	0.4985
-0.3656	0.2991
-0.2991	0.3323
-0.1662	0.2659
-0.1662	0.0997
-0.2326	0.2659
-0.2991	0.3323
-0.2991	0.432
-0.3656	0.3323
-0.2659	0.3988
-0.2991	0.3656
-0.2659	0.2991
-0.3656	0.2659
-0.3988	0.2991
-0.3323	0.2991
-0.3323	0.2991
-0.3656	0.3988
-0.432	0.3323
-0.3656	0.2659
-0.2659	0.0997
-0.3988	0.2659
-0.3988	0.3323
-0.3656	0.3323
-0.3323	0.2659
-0.3656	0.2659
-0.3988	0.1994
-0.3988	0.2326
-0.2659	0.2326
-0.3656	0.3323
-0.2991	0.3323
-0.3988	0.1994
-0.3323	0.2659
-0.3656	0.2659
-0.3323	0.3323
-0.2659	0.2659
-0.3323	0.2326
-0.4653	0.1662
-0.3656	0.2326
-0.2991	0.2659
-0.2326	0.3656
-0.2991	0.3988
-0.3323	0.3988
-0.2991	0.2659
-0.4985	0.0997
-0.3988	0.1994
-0.2991	0.3656
-0.2326	0.3323
-0.3656	0.2659
-0.4653	0.1662
-0.3988	0.1662
-0.3323	0.2326
-0.2991	0.3323
-0.2991	0.3323
-0.2326	0.3323
-0.2326	0.2326
-0.0997	0.2991
-0.1329	0.4653
-0.3656	0.4653
-0.2991	0.1329
-0.0665	0.0332
0.0332	0.1662
0	0.2659
-0.0332	0.4985
-0.0332	0.4653
0.0997	0.1329
0.2659	0
0.1329	0.1329
0.0997	0.3656
0.0997	0.5317
0.2326	0.3656
0.1994	0.1329
0.0665	0.1662
0.0332	0.1662
0.0997	0.0665
0.0997	0.0997
0.0665	0.3323
0.0665	0.3656
0	0.2659
0.0332	0.2659
0.0997	0.2326
0.0332	0.1329
0.1329	0.2659
0	0.2659
0.0332	0.2991
0.0665	0.2326
0.0997	0.1994
0.0665	0.2659
0.0997	0.3988
0.0997	0.3323
0.0665	0.1662
-0.1329	0.1662
-0.2659	0.0665
0	0
0.0665	0.2991
0.0665	0.4653
-0.0332	0.432
-0.3323	0.1662
-0.3656	-0.0332
-0.1994	0.1329
-0.1329	0.2991
-0.1662	0.2659
-0.2659	0.2659
-0.2991	0.2991
-0.1662	0.3656
-0.1329	0.3323
-0.1994	0.3656
-0.2326	0.2659
-0.3323	0.1662
-0.2326	0.1662
-0.1994	0.3656
-0.1329	0.4653
-0.1662	0.432
-0.2326	0.2991
-0.3656	0.1329
-0.2659	-0.0332
-0.2326	0.2659
-0.2326	0.3323
-0.1662	0.3656
-0.1662	0.3988
-0.1994	0.2326
-0.2991	0.1662
-0.2659	0.1994
-0.0997	0.2326
0.0665	0.2326
0	0.4653
-0.1662	0.4653
-0.2326	0.2659
-0.2326	0.0332
-0.0665	0.0997
0	0.2326
0	0.3323
-0.0665	0.4653
0.0332	0.432
-0.0332	0.2326
-0.0665	0.1662
-0.1329	0.1329
-0.0665	0.1994
0.0332	0.3323
0.0665	0.432
0.0332	0.2659
-0.1994	0.1662
-0.0332	0.1994
-0.0332	0.2326
0.0665	0.2991
0	0.2991
-0.0665	0.3656
-0.0665	0.2991
-0.1329	0.1994
-0.1994	0.2659
-0.0332	0.2659
0.0665	0.3656
0	0.3323
-0.0997	0.2659
-0.0997	0.2326
-0.0997	0.1662
0.0332	0.2326
-0.0332	0.3656
-0.0665	0.3988
-0.0332	0.2326
-0.0665	0.1662
-0.0997	0.2326
0	0.2991
-0.0665	0.4653
-0.2991	0.1329
-0.2991	0.0665
-0.1329	0.1662
-0.0332	0.3656
-0.0665	0.432
-0.1662	0.2326
-0.2991	-0.0332
-0.2326	0.0665
-0.1662	0.2991
-0.0997	0.4985
-0.0332	0.2991
-0.1329	0.2326
-0.1662	0.1994
-0.1329	0.1329
-0.0997	0.2991
0	0.3323
-0.0997	0.2991
-0.1662	0.2659
-0.1329	0.1329
-0.1662	0.1994
-0.1329	0.3656
0	0.3323
-0.0665	0.1994
-0.2326	0.1994
-0.0997	0.2326
-0.0997	0.2659
-0.0997	0.2991
-0.1329	0.2659
-0.0997	0.2326
0	0.1662
0.1329	0.3988
0.0332	0.4985
-0.0332	0.3988
-0.0997	0.1329
-0.0997	0.1994
0	0.1994
0.0332	0.4653
0	0.3988
-0.0332	0.1994
-0.0997	0.2659
-0.0332	0.3656
0.0665	0.2991
0.0332	0.432
-0.0332	0.3656
-0.0332	0.2659
0	0.1662
-0.0665	0.3323
-0.0665	0.3323
-0.0665	0.3323
-0.0332	0.2659
0	0.3323
-0.0665	0.432
0.0332	0.3988
0.0332	0.1994
-0.0997	0.1662
-0.0332	0.2991
0.0665	0.3656
0.0665	0.3656
-0.0332	0.2659
-0.1329	0.2991
-0.0997	0.3323
0.0665	0.3323
0.0665	0.2991
-0.0665	0.2991
-0.0332	0.2659
0.0332	0.3323
0.0332	0.3656
0	0.3656
-0.0665	0.2326
0	0.2659
0	0.2659
-0.0332	0.2991
-0.0665	0.3656
-0.0332	0.2326
-0.0332	0.1994
-0.0665	0.2326
-0.0332	0.3988
0.0332	0.3656
-0.0332	0.1994
-0.0665	0.1994
-0.0997	0.3323
0.0332	0.3656
0.0665	0.432
0.0332	0.3656
-0.0332	0.2991
0	0.2991
-0.0665	0.1329
0	0.2659
0	0.3988
0	0.3988
0	0.1994
-0.0997	0.2659
-0.0332	0.3656
0.0332	0.3656
0	0.2659
-0.0997	0.2326
-0.0332	0.3323
-0.0332	0.3656
0.0997	0.3323
-0.0332	0.3323
0	0.2326
-0.0332	0.2326
-0.0332	0.2991
0.0332	0.432
0.0332	0.3323
-0.0332	0.1994
-0.0332	0.2991
-0.0332	0.2991
0.0332	0.2991
0	0.2659
-0.0332	0.2991
0	0.1994
-0.0665	0.3323
-0.0332	0.3323
0.0332	0.3656
-0.0332	0.2659
-0.0665	0.2991
0	0.1994
-0.0332	0.3988
0.0332	0.4653
-0.0332	0.3656
0.0665	0.3323
0	0.2326
-0.0997	0.2326
0.0332	0.3323
-0.0332	0.2659
