# Supplementary material for: Postural Control Can Be Well Maintained by Healthy, Young Adults in Difficult Visual Task, Even in Sway-Referenced Dynamic Conditions
Source: PLoS One. 2016 Oct 13;11(10):e0164400. doi: 10.1371/journal.pone.0164400 (PMC5063355; doi:10.1371/journal.pone.0164400)
Supplement: S2 File — (ZIP) [file pone.0164400.s002.zip › DATA_FRAMIRAL/S05A_SEARCH_MOBILE_I3.xls]

## Sheet: S05_MTT_201504
gravite X	gravite Y	Poids
13.9666	-50.9243	59.42
14.0376	-51.2498	59.44
14.1749	-51.5223	59.46
14.3268	-51.6264	59.49
14.4975	-51.6616	59.5
14.7119	-51.7076	59.45
14.9053	-51.686	59.42
15.1678	-51.716	59.4
15.3864	-51.7974	59.41
15.5397	-51.9097	59.42
15.7092	-52.0543	59.43
15.8252	-52.2708	59.38
15.975	-52.4706	59.35
16.0992	-52.6654	59.34
16.1975	-52.8447	59.36
16.3373	-53.0641	59.41
16.4664	-53.2217	59.44
16.5428	-53.3951	59.46
16.6628	-53.4622	59.45
16.8291	-53.5022	59.42
16.9859	-53.4639	59.41
17.0897	-53.5236	59.38
17.2429	-53.4957	59.4
17.3083	-53.52	59.41
17.4285	-53.6522	59.39
17.5219	-53.6658	59.39
17.6904	-53.6894	59.38
17.8214	-53.798	59.35
17.9359	-53.8943	59.35
18.0641	-53.9439	59.36
18.1814	-54.077	59.38
18.2543	-54.1285	59.4
18.3367	-54.078	59.41
18.4135	-53.9893	59.43
18.4794	-53.8865	59.45
18.5601	-53.7827	59.46
18.669	-53.6533	59.46
18.7091	-53.4748	59.45
18.7571	-53.2845	59.38
18.7987	-53.008	59.33
18.779	-52.751	59.34
18.8093	-52.4319	59.36
18.8246	-52.1676	59.4
18.8261	-51.8473	59.43
18.7804	-51.5396	59.43
18.7334	-51.2402	59.45
18.6581	-51.0422	59.49
18.5522	-50.8819	59.5
18.4219	-50.7643	59.43
18.2874	-50.6324	59.37
18.1194	-50.6413	59.29
17.9344	-50.6845	59.27
17.7663	-50.7536	59.31
17.615	-50.84	59.39
17.4601	-50.9272	59.45
17.3833	-51.0614	59.51
17.253	-51.1254	59.51
17.1294	-51.205	59.48
17.0298	-51.3131	59.44
16.9655	-51.4405	59.4
16.9336	-51.5512	59.39
16.8671	-51.7134	59.38
16.7752	-51.8791	59.41
16.7295	-52.0167	59.41
16.6621	-52.1939	59.41
16.5851	-52.313	59.43
16.5084	-52.5016	59.4
16.4757	-52.5893	59.39
16.4359	-52.69	59.35
16.3304	-52.7369	59.36
16.2726	-52.7975	59.39
16.2108	-52.7905	59.42
16.1567	-52.928	59.42
16.0572	-53.0233	59.41
15.9387	-53.1572	59.41
15.8368	-53.2484	59.42
15.7213	-53.3841	59.41
15.5989	-53.5477	59.44
15.5322	-53.7403	59.43
15.4484	-53.9328	59.41
15.4195	-54.1484	59.4
15.3703	-54.472	59.38
15.3629	-54.7983	59.37
15.3779	-55.1284	59.41
15.3775	-55.4515	59.45
15.403	-55.7373	59.44
15.3923	-56.0321	59.37
15.4019	-56.231	59.32
15.3188	-56.5288	59.29
15.28	-56.7446	59.31
15.2035	-57.0401	59.33
15.1081	-57.2671	59.38
15.086	-57.5218	59.43
15.0996	-57.5924	59.46
15.1642	-57.5981	59.44
15.1672	-57.4921	59.45
15.172	-57.3405	59.41
15.128	-57.2024	59.4
15.0349	-56.9042	59.39
14.9484	-56.6029	59.38
14.8587	-56.2564	59.38
14.7986	-55.9325	59.38
14.7324	-55.7191	59.35
14.656	-55.4613	59.38
14.5525	-55.1853	59.4
14.441	-54.9373	59.43
14.3069	-54.782	59.42
14.1761	-54.6685	59.42
14.0259	-54.5228	59.43
13.8961	-54.3151	59.42
13.7944	-54.1523	59.4
13.6708	-54.016	59.38
13.6079	-53.8858	59.38
13.472	-53.814	59.38
13.3832	-53.6868	59.42
13.3076	-53.5352	59.45
13.305	-53.3703	59.48
13.2586	-53.1382	59.45
13.3252	-52.9189	59.44
13.3292	-52.7472	59.4
13.3137	-52.6054	59.39
13.4245	-52.4817	59.4
13.5322	-52.3902	59.48
13.6551	-52.322	59.67
13.7156	-52.2843	59.84
13.8125	-52.1861	59.86
13.894	-52.0969	59.71
13.9835	-51.9218	59.61
14.1319	-51.8239	59.48
14.2594	-51.7051	59.36
14.4146	-51.7749	59.17
14.5106	-51.8398	59.11
14.6422	-52.0596	59.1
14.7705	-52.27	59.21
14.8498	-52.4929	59.37
14.9268	-52.5638	59.5
14.9669	-52.5853	59.54
15.0443	-52.5121	59.47
15.1621	-52.3652	59.35
15.2217	-52.2403	59.27
15.2458	-52.112	59.27
15.3058	-52.0234	59.35
15.3293	-52.073	59.39
15.3293	-52.1236	59.45
15.4389	-52.2121	59.47
15.5203	-52.3184	59.47
15.629	-52.3064	59.49
15.7091	-52.2673	59.5
15.7785	-52.229	59.49
15.8614	-52.2632	59.44
15.9217	-52.2373	59.46
15.9591	-52.2679	59.51
16.0025	-52.2947	59.57
16.0259	-52.4014	59.61
16.0216	-52.4442	59.65
15.9704	-52.372	59.73
16.0279	-52.2748	59.74
16.0573	-52.2092	59.66
16.0847	-52.0661	59.65
16.1813	-52.0422	59.66
16.2434	-51.9788	59.61
16.2868	-51.8995	59.46
16.3289	-51.8184	59.3
16.3687	-51.6961	59.17
16.4765	-51.6879	59.07
16.5756	-51.7499	59.07
16.7014	-51.8738	59.09
16.7808	-52.0363	59.15
16.9084	-52.3074	59.2
16.9422	-52.6452	59.28
16.9976	-53.083	59.38
17.0182	-53.5385	59.54
17.0316	-54.1474	59.6
16.9662	-54.6978	59.66
16.8956	-55.3376	59.67
16.7902	-55.8633	59.63
16.7236	-56.2644	59.57
16.771	-56.5306	59.41
16.8565	-56.6786	59.19
16.9207	-56.7654	59.09
16.9232	-56.8731	59.17
16.9825	-57.0099	59.29
17.0104	-57.0664	59.38
17.0519	-57.1646	59.37
17.1525	-57.2265	59.3
17.2007	-57.2257	59.34
17.2443	-57.1756	59.45
17.3265	-56.9913	59.57
17.3826	-56.8266	59.64
17.4372	-56.5625	59.66
17.4361	-56.3469	59.61
17.4105	-56.076	59.51
17.4128	-55.9699	59.45
17.3657	-55.807	59.43
17.3062	-55.7283	59.45
17.1746	-55.6042	59.45
17.0805	-55.4792	59.48
16.9787	-55.2582	59.48
16.8337	-55.0507	59.5
16.6479	-54.7886	59.52
16.5466	-54.5639	59.48
16.4412	-54.4652	59.37
16.3119	-54.3312	59.3
16.196	-54.2743	59.29
16.1972	-54.2169	59.32
16.1887	-54.1459	59.36
16.1442	-53.9878	59.45
16.0813	-53.8999	59.46
15.9985	-53.7401	59.47
15.9611	-53.6252	59.46
15.906	-53.4997	59.46
15.8474	-53.4044	59.47
15.8794	-53.2937	59.48
15.9482	-53.1727	59.46
16.0272	-53.0653	59.4
16.122	-52.9571	59.37
16.2428	-52.8549	59.44
16.4279	-52.7812	59.45
16.5643	-52.6864	59.51
16.7467	-52.561	59.49
16.9801	-52.473	59.44
17.2077	-52.3873	59.44
17.4068	-52.294	59.42
17.6183	-52.1309	59.41
17.7725	-52.0091	59.43
17.886	-51.9254	59.45
17.9749	-51.7987	59.44
18.0549	-51.6937	59.43
18.0346	-51.6733	59.41
18.0328	-51.7257	59.38
18.041	-51.7513	59.39
17.9964	-51.8995	59.39
17.9858	-52.0666	59.41
17.9033	-52.2208	59.45
17.8351	-52.3619	59.44
17.771	-52.4957	59.43
17.6858	-52.5627	59.46
17.5674	-52.6076	59.5
17.4835	-52.6842	59.49
17.351	-52.7507	59.43
17.1863	-52.7007	59.37
17.0153	-52.7398	59.32
16.8415	-52.7583	59.34
16.6969	-52.8271	59.37
16.565	-52.8931	59.39
16.4612	-52.9062	59.44
16.3587	-52.8622	59.46
16.2421	-52.8246	59.46
16.0941	-52.7379	59.41
15.9794	-52.7063	59.4
15.8433	-52.6946	59.4
15.6827	-52.7382	59.4
15.5258	-52.8365	59.41
15.3493	-52.9231	59.39
15.2468	-53.0068	59.36
15.0844	-53.0866	59.39
14.9365	-53.2401	59.41
14.8422	-53.3931	59.43
14.738	-53.5402	59.45
14.6631	-53.7155	59.43
14.5179	-53.8285	59.42
14.4326	-53.9676	59.41
14.3934	-54.042	59.4
14.3008	-54.1439	59.4
14.2467	-54.2665	59.4
14.157	-54.3824	59.4
14.0096	-54.4914	59.41
13.8815	-54.5409	59.43
13.8042	-54.6074	59.42
13.7249	-54.5941	59.43
13.6333	-54.5418	59.43
13.5679	-54.5005	59.42
13.4859	-54.5917	59.41
13.4276	-54.6618	59.41
13.3344	-54.8117	59.39
13.2792	-54.9847	59.42
13.1956	-55.1585	59.47
13.1545	-55.3463	59.51
13.0476	-55.5248	59.5
12.9895	-55.7878	59.42
12.9707	-55.9766	59.36
12.9109	-56.1586	59.33
12.9291	-56.3467	59.36
12.9958	-56.6062	59.37
13.0224	-56.8534	59.39
13.0201	-57.075	59.39
13.0888	-57.2341	59.38
13.2352	-57.3707	59.37
13.3582	-57.5103	59.39
13.4987	-57.6625	59.39
13.6114	-57.8269	59.4
13.7228	-57.8777	59.41
13.8317	-57.9464	59.38
13.9919	-57.9218	59.36
14.1412	-57.7746	59.35
14.3045	-57.6121	59.35
14.4205	-57.5318	59.38
14.5465	-57.4323	59.38
14.6775	-57.381	59.38
14.7614	-57.2474	59.4
14.9151	-57.0891	59.4
14.9922	-56.9358	59.4
15.0397	-56.8497	59.39
15.0237	-56.8304	59.39
15.0186	-56.7408	59.37
15.0064	-56.746	59.37
14.9579	-56.7265	59.41
14.8626	-56.7247	59.4
14.7652	-56.7149	59.42
14.6152	-56.7216	59.4
14.5261	-56.6705	59.4
14.3977	-56.6993	59.36
14.2975	-56.6606	59.37
14.199	-56.6286	59.37
14.0441	-56.6654	59.44
13.9474	-56.6505	59.49
13.8537	-56.7451	59.48
13.7102	-56.7618	59.44
13.564	-56.8225	59.4
13.4006	-56.9281	59.36
13.2354	-56.9662	59.36
13.0503	-57.0342	59.4
12.9143	-57.127	59.41
12.7695	-57.2072	59.43
12.6501	-57.2577	59.46
12.5059	-57.3204	59.46
12.3597	-57.3778	59.44
12.1975	-57.4316	59.45
12.1126	-57.4924	59.43
12.0597	-57.5193	59.44
11.9799	-57.5417	59.48
11.9782	-57.5673	59.51
11.9971	-57.6444	59.48
12.0769	-57.7118	59.45
12.1368	-57.7356	59.4
12.2116	-57.7843	59.33
12.246	-57.8549	59.29
12.3777	-57.9789	59.23
12.4473	-58.1042	59.2
12.5112	-58.2452	59.18
12.6263	-58.2503	59.3
12.7039	-58.3911	59.45
12.7559	-58.4881	59.48
12.8257	-58.5512	59.47
12.8731	-58.6897	59.41
12.8916	-58.7267	59.4
12.9156	-58.78	59.37
12.8869	-58.8432	59.35
12.8961	-58.8392	59.35
12.8157	-58.8459	59.37
12.8018	-58.8443	59.39
12.6789	-58.7928	59.39
12.619	-58.7214	59.44
12.4963	-58.64	59.46
12.4005	-58.491	59.47
12.2066	-58.3526	59.42
12.0722	-58.0904	59.35
11.9403	-57.9184	59.29
11.784	-57.7448	59.31
11.6433	-57.627	59.36
11.5668	-57.5559	59.38
11.4166	-57.4766	59.43
11.3199	-57.4387	59.45
11.1592	-57.4519	59.43
11.0602	-57.4514	59.42
10.976	-57.4162	59.4
10.8565	-57.4339	59.38
10.7919	-57.4342	59.39
10.7201	-57.5758	59.39
10.6262	-57.641	59.4
10.5418	-57.6702	59.4
10.4768	-57.728	59.39
10.4375	-57.7795	59.35
10.4287	-57.7965	59.35
10.4265	-57.8409	59.37
10.4431	-57.7876	59.39
10.4805	-57.8787	59.42
10.5133	-57.9151	59.42
10.5835	-57.9634	59.43
10.6137	-57.9927	59.41
10.7209	-58.0058	59.4
10.7849	-57.905	59.39
10.8338	-57.7959	59.4
10.9276	-57.6303	59.41
11.0208	-57.5093	59.41
11.0805	-57.4309	59.4
11.2006	-57.3492	59.41
11.2987	-57.3214	59.41
11.4595	-57.2159	59.4
11.6118	-57.0804	59.4
11.7432	-56.9496	59.37
11.9339	-56.8973	59.39
12.0668	-56.8244	59.44
12.2107	-56.8242	59.46
12.3231	-56.8405	59.44
12.466	-56.8715	59.37
12.5997	-56.9105	59.35
12.7204	-57.0479	59.31
12.8529	-57.1242	59.34
12.992	-57.2686	59.38
13.1304	-57.3854	59.44
13.2542	-57.4891	59.48
13.3823	-57.6016	59.47
13.5483	-57.6656	59.43
13.6519	-57.7475	59.38
13.776	-57.8414	59.34
13.9324	-57.8353	59.34
14.087	-57.9273	59.35
14.2115	-57.9968	59.38
14.3014	-57.9521	59.39
14.3866	-57.9319	59.4
14.5083	-57.8698	59.41
14.5854	-57.8682	59.38
14.7202	-57.7966	59.38
14.8319	-57.7743	59.38
14.872	-57.6502	59.38
14.9984	-57.5897	59.4
15.0853	-57.5763	59.41
15.2026	-57.5516	59.41
15.2015	-57.6494	59.4
15.2738	-57.6742	59.38
15.2901	-57.7291	59.35
15.3248	-57.7325	59.38
15.3577	-57.722	59.38
15.3357	-57.7184	59.39
15.3414	-57.6671	59.41
15.3489	-57.6602	59.4
15.324	-57.6579	59.4
15.258	-57.5874	59.41
15.2189	-57.5914	59.38
15.1613	-57.592	59.41
15.1126	-57.5756	59.43
15.056	-57.5422	59.45
14.999	-57.5689	59.41
14.9149	-57.5942	59.35
14.788	-57.6325	59.3
14.7063	-57.6961	59.27
14.5849	-57.7207	59.3
14.5303	-57.7742	59.37
14.4088	-57.81	59.43
14.3423	-57.8146	59.46
14.2381	-57.7701	59.46
14.1257	-57.6974	59.43
13.9949	-57.6456	59.41
13.8873	-57.681	59.39
13.7876	-57.6868	59.38
13.6773	-57.7178	59.38
13.5724	-57.8269	59.36
13.4261	-57.8997	59.36
13.3427	-57.9827	59.36
13.2022	-58.098	59.38
13.051	-58.1656	59.42
12.8802	-58.2491	59.41
12.8003	-58.3585	59.41
12.6445	-58.3626	59.41
12.5631	-58.3455	59.41
12.5074	-58.3864	59.38
12.4633	-58.3663	59.39
12.3723	-58.3403	59.38
12.3504	-58.3217	59.38
12.2952	-58.3009	59.4
12.2879	-58.3845	59.4
12.274	-58.5028	59.41
12.329	-58.5407	59.43
12.2619	-58.5829	59.45
12.3113	-58.5596	59.43
12.3235	-58.4794	59.39
12.3143	-58.3187	59.39
12.3447	-58.2326	59.39
12.4005	-58.1469	59.42
12.3898	-58.0396	59.45
12.4584	-58.0488	59.42
12.4864	-57.9445	59.37
12.4842	-57.7916	59.34
12.5249	-57.7547	59.31
12.5407	-57.6421	59.37
12.5895	-57.5786	59.41
12.6359	-57.5123	59.45
12.7156	-57.4332	59.47
12.7962	-57.3642	59.45
12.8493	-57.2923	59.44
12.9469	-57.2383	59.41
13.0096	-57.2351	59.4
13.0701	-57.2577	59.41
13.1393	-57.2201	59.4
13.201	-57.2065	59.41
13.2811	-57.1864	59.39
13.3266	-57.1551	59.38
13.3746	-57.1386	59.4
13.3782	-57.1037	59.43
13.4089	-57.0903	59.42
13.3993	-57.0366	59.42
13.4638	-57.025	59.4
13.4869	-57.0222	59.39
13.5635	-56.9893	59.41
13.6428	-57.0032	59.39
13.68	-56.9703	59.4
13.724	-56.9458	59.41
13.8025	-56.934	59.39
13.8367	-56.9172	59.39
13.9018	-56.9319	59.38
13.958	-56.8871	59.4
14.009	-56.8375	59.43
14.0788	-56.8142	59.4
14.1358	-56.7967	59.39
14.1859	-56.7513	59.43
14.2773	-56.6956	59.47
14.3452	-56.6941	59.47
14.354	-56.6672	59.43
14.3587	-56.6342	59.38
14.3905	-56.668	59.32
14.3942	-56.7226	59.32
14.4023	-56.7347	59.35
14.384	-56.7492	59.41
14.3975	-56.761	59.46
14.4027	-56.7742	59.49
14.4476	-56.8234	59.46
14.42	-56.8687	59.44
14.4001	-56.9048	59.4
14.4252	-56.9185	59.42
14.3787	-56.9704	59.42
14.3993	-57.055	59.42
14.3961	-57.1198	59.4
14.4151	-57.2593	59.4
14.4319	-57.3343	59.4
14.4622	-57.4727	59.4
14.4596	-57.5617	59.39
14.4733	-57.696	59.41
14.4648	-57.8007	59.41
14.4371	-57.9305	59.42
14.4163	-58.0704	59.42
14.4019	-58.2076	59.41
14.3279	-58.2397	59.42
14.2325	-58.2979	59.42
14.1377	-58.2813	59.39
14.0109	-58.2633	59.41
13.9248	-58.2258	59.42
13.8458	-58.2863	59.41
13.7517	-58.3066	59.42
13.6697	-58.3664	59.43
13.5923	-58.4357	59.4
13.5234	-58.4731	59.39
13.4607	-58.5678	59.37
13.4551	-58.6222	59.43
13.4482	-58.6995	59.48
13.4412	-58.798	59.46
13.4682	-58.8693	59.39
13.4802	-58.8853	59.34
13.4678	-58.9228	59.32
13.4965	-59.0095	59.33
13.536	-59.0496	59.38
13.5353	-59.1091	59.42
13.6098	-59.1434	59.46
13.6295	-59.2042	59.45
13.6784	-59.2172	59.42
13.6851	-59.1699	59.39
13.7058	-59.1347	59.39
13.7244	-59.1395	59.4
13.7485	-59.148	59.39
13.7832	-59.0972	59.41
13.8183	-59.0188	59.38
13.8326	-59.0654	59.36
13.8508	-59.0723	59.37
13.8034	-59.0662	59.39
13.7443	-59.1106	59.39
13.729	-59.1473	59.39
13.7029	-59.1339	59.41
13.7037	-59.1897	59.4
13.6902	-59.231	59.41
13.6761	-59.3065	59.4
13.6682	-59.2872	59.41
13.7289	-59.267	59.39
13.7023	-59.29	59.38
13.736	-59.3375	59.36
13.775	-59.2941	59.37
13.7995	-59.2512	59.39
13.8506	-59.2325	59.41
13.9224	-59.1957	59.41
13.9849	-59.1479	59.41
13.9905	-59.0746	59.4
14.0477	-59.0148	59.37
14.079	-58.8925	59.38
14.1062	-58.8762	59.43
14.1205	-58.8266	59.45
14.1763	-58.7707	59.45
14.1935	-58.7472	59.4
14.1847	-58.6847	59.33
14.1891	-58.6964	59.29
14.1726	-58.6942	59.29
14.209	-58.7168	59.35
14.2213	-58.6862	59.42
14.2771	-58.7437	59.45
14.3211	-58.736	59.44
14.3355	-58.6756	59.43
14.3135	-58.5884	59.4
14.348	-58.4689	59.38
14.3511	-58.4397	59.37
14.3437	-58.3546	59.4
14.3484	-58.3302	59.39
14.4213	-58.3362	59.37
14.4365	-58.2696	59.38
14.4507	-58.2581	59.35
14.4601	-58.2182	59.38
14.4757	-58.1496	59.39
14.4967	-58.1105	59.41
14.482	-58.0851	59.4
14.503	-58.031	59.41
14.5039	-58.0177	59.37
14.4763	-57.9978	59.38
14.457	-57.952	59.38
14.4726	-57.9733	59.38
14.4786	-57.9277	59.37
14.4925	-57.974	59.37
14.4868	-57.9558	59.39
14.5324	-57.9828	59.4
14.5348	-57.9686	59.4
14.5696	-57.86	59.4
14.5994	-57.8396	59.38
14.6379	-57.8361	59.34
14.6397	-57.7922	59.37
14.6887	-57.7111	59.37
14.728	-57.6566	59.43
14.7996	-57.6292	59.47
14.8301	-57.573	59.46
14.9071	-57.4891	59.41
14.9048	-57.3514	59.33
14.9078	-57.2544	59.29
14.9575	-57.1074	59.3
14.9756	-57.066	59.33
15.0635	-56.961	59.4
15.0691	-56.8188	59.44
15.0914	-56.6954	59.47
15.0737	-56.5947	59.47
15.0794	-56.4947	59.44
15.0653	-56.3507	59.41
15.1018	-56.3119	59.39
15.0803	-56.2764	59.39
15.1014	-56.2841	59.39
15.099	-56.2681	59.38
15.1116	-56.3091	59.37
15.0798	-56.3085	59.39
15.108	-56.319	59.41
15.1357	-56.3502	59.42
15.131	-56.3897	59.42
15.129	-56.3751	59.4
15.1496	-56.4184	59.38
15.1337	-56.3955	59.4
15.1192	-56.4378	59.42
15.1004	-56.4495	59.41
15.1158	-56.4445	59.4
15.1288	-56.5434	59.38
15.0941	-56.5288	59.4
15.1687	-56.6106	59.41
15.1813	-56.6446	59.43
15.2107	-56.7308	59.41
15.1824	-56.8515	59.41
15.1608	-56.9358	59.41
15.0358	-57.0461	59.41
14.6445	-57.2251	59.39
14.2202	-57.3944	59.4
14.0711	-57.5582	59.39
14.0305	-57.6412	59.37
13.9135	-57.7423	59.33
13.7987	-57.9925	59.32
13.8974	-58.2117	59.37
13.9987	-58.2985	59.41
14.1666	-58.4089	59.41
14.3139	-58.6163	59.4
14.5494	-58.7572	59.41
14.8421	-58.7761	59.4
15.1105	-58.7609	59.39
15.4728	-58.7997	59.33
15.8704	-58.7434	59.33
16.18	-58.7495	59.32
16.5415	-58.6118	59.37
16.9042	-58.5232	59.39
17.1968	-58.4543	59.38
17.4294	-58.3591	59.38
17.6874	-58.3211	59.35
17.8738	-58.2127	59.39
18.011	-58.1338	59.41
18.1648	-57.9076	59.43
18.2619	-57.7892	59.41
18.3706	-57.6376	59.4
18.3977	-57.4599	59.38
18.4855	-57.3812	59.35
18.5509	-57.3589	59.33
18.6522	-57.324	59.35
18.6959	-57.2837	59.38
18.736	-57.1888	59.41
18.8058	-57.0705	59.42
18.9083	-56.9703	59.4
18.9394	-56.8241	59.39
19	-56.7156	59.39
19.0618	-56.5207	59.36
19.1121	-56.3961	59.35
19.1668	-56.189	59.33
19.1551	-55.9903	59.26
19.1433	-55.7237	59.18
19.0998	-55.3914	59.17
19.0502	-54.9696	59.3
19.0379	-54.4844	59.41
19.0097	-54.0109	59.49
19.0282	-53.5664	59.56
19.007	-53.261	59.62
18.9905	-53.0021	59.63
19.0099	-52.7876	59.64
18.9687	-52.6913	59.52
18.9698	-52.543	59.41
18.9827	-52.3659	59.36
18.926	-52.3265	59.35
18.8668	-52.2694	59.38
18.829	-52.2664	59.43
18.7421	-52.3646	59.44
18.651	-52.4551	59.45
18.5939	-52.6602	59.43
18.5483	-52.7828	59.43
18.4491	-52.9545	59.38
18.3686	-53.0663	59.39
18.3403	-53.2169	59.38
18.315	-53.4394	59.39
18.2803	-53.5762	59.39
18.2126	-53.7934	59.41
18.1935	-53.9918	59.39
18.1749	-54.2359	59.4
18.0942	-54.3874	59.42
18.0614	-54.638	59.38
18.0356	-54.8777	59.38
18.0282	-54.9805	59.41
18.0183	-55.1346	59.41
17.999	-55.2628	59.42
18.0071	-55.3977	59.43
17.9433	-55.472	59.41
17.9483	-55.5801	59.41
17.973	-55.7077	59.4
17.9866	-55.8009	59.4
18.0369	-55.9008	59.42
18.0522	-55.9931	59.4
18.0177	-56.0998	59.4
18.0243	-56.1157	59.42
18.0108	-56.23	59.42
17.9239	-56.2864	59.39
17.8242	-56.3952	59.36
17.7135	-56.4565	59.29
17.5907	-56.508	59.3
17.4182	-56.5528	59.34
17.2911	-56.6603	59.37
17.157	-56.7613	59.44
17.0381	-56.8371	59.44
16.8226	-56.9382	59.43
16.6185	-57.0513	59.38
16.3373	-57.1378	59.37
16.0994	-57.226	59.4
15.8044	-57.3203	59.41
15.4455	-57.3508	59.43
15.1601	-57.4485	59.41
14.918	-57.475	59.41
14.7214	-57.4931	59.46
14.5517	-57.5295	59.53
14.3894	-57.5555	59.63
14.2975	-57.6904	59.59
14.244	-57.7975	59.47
14.2148	-57.8494	59.35
14.2047	-57.9757	59.25
14.2141	-58.0733	59.16
14.234	-58.1792	59.15
14.2812	-58.3695	59.12
14.4254	-58.5008	59.24
14.4603	-58.6911	59.41
14.6291	-59.0325	59.43
14.7951	-59.2512	59.46
14.9751	-59.4716	59.42
15.1868	-59.6533	59.4
15.3635	-59.8408	59.39
15.5682	-59.9988	59.43
15.711	-60.1322	59.45
15.8026	-60.3215	59.4
15.8035	-60.4268	59.38
15.7364	-60.5382	59.35
15.5984	-60.5477	59.31
15.4237	-60.4939	59.29
15.1334	-60.3533	59.3
14.8765	-60.2451	59.31
14.5645	-60.1264	59.33
14.29	-60.052	59.35
14.0228	-59.9639	59.41
13.7902	-59.8318	59.44
13.5144	-59.6505	59.45
13.2093	-59.4943	59.39
13.0056	-59.3341	59.38
12.7807	-59.1063	59.36
12.5518	-58.8236	59.42
12.3013	-58.5377	59.42
12.1097	-58.1648	59.44
11.9653	-57.8981	59.42
11.7875	-57.6439	59.4
11.6412	-57.4747	59.37
11.5426	-57.3823	59.35
11.4352	-57.4142	59.36
11.3898	-57.4474	59.38
11.2951	-57.5917	59.39
11.2892	-57.7293	59.4
11.3336	-57.8843	59.41
11.367	-58.079	59.4
11.3529	-58.2143	59.41
11.4215	-58.3584	59.4
11.5289	-58.5342	59.38
11.6665	-58.6709	59.37
11.781	-58.9019	59.37
11.8947	-59.1221	59.38
12.014	-59.3865	59.38
12.1515	-59.5998	59.39
12.2854	-59.8918	59.38
12.3944	-60.1207	59.41
12.629	-60.2834	59.38
12.7629	-60.3499	59.41
12.9081	-60.2648	59.45
13.1026	-60.1898	59.45
13.2629	-60.1071	59.39
13.4427	-59.8772	59.34
13.5846	-59.669	59.29
13.7455	-59.4905	59.29
13.9271	-59.4117	59.29
14.1227	-59.3833	59.35
14.2871	-59.3083	59.42
14.474	-59.34	59.47
14.6105	-59.4122	59.44
14.7323	-59.4188	59.39
14.8409	-59.4474	59.37
14.9572	-59.4758	59.36
15.0413	-59.5234	59.36
15.1051	-59.615	59.38
15.1825	-59.6651	59.39
15.2302	-59.7718	59.38
15.2686	-59.8419	59.37
15.3859	-59.9412	59.36
15.4642	-59.9873	59.37
15.5007	-60.061	59.37
15.5467	-60.0365	59.39
15.5936	-60.0573	59.39
15.6011	-60.0121	59.41
15.6195	-59.9614	59.4
15.6657	-59.9158	59.38
15.6902	-59.8153	59.39
15.727	-59.6989	59.37
15.7257	-59.6001	59.38
15.701	-59.5124	59.36
15.6626	-59.2991	59.4
15.6341	-59.1783	59.41
15.5325	-59.0448	59.41
15.5094	-58.7862	59.38
15.4171	-58.6037	59.38
15.323	-58.4334	59.36
15.2499	-58.2816	59.37
15.1948	-58.111	59.37
15.1508	-58.051	59.4
15.1046	-57.9754	59.43
15.0467	-57.8771	59.44
14.971	-57.7663	59.39
14.9599	-57.7132	59.35
14.9318	-57.6788	59.3
14.8693	-57.6516	59.29
14.8469	-57.5807	59.35
14.8197	-57.5644	59.4
14.7909	-57.4816	59.47
14.7747	-57.4158	59.48
14.7562	-57.3247	59.45
14.7201	-57.2429	59.39
14.7135	-57.1446	59.38
14.663	-56.9944	59.38
14.6497	-56.9625	59.37
14.6531	-56.8343	59.4
14.6509	-56.7848	59.41
14.63	-56.7787	59.39
14.5849	-56.7645	59.38
14.5909	-56.7636	59.38
14.5404	-56.8195	59.39
14.5619	-56.87	59.39
14.4945	-56.9856	59.41
14.4923	-56.996	59.42
14.424	-57.1674	59.39
14.3929	-57.284	59.42
14.3625	-57.4318	59.41
14.3485	-57.5819	59.4
14.3342	-57.7358	59.37
14.3269	-57.9542	59.37
14.321	-58.1983	59.35
14.3471	-58.5111	59.33
14.3107	-58.7885	59.37
14.3378	-59.1507	59.38
14.3134	-59.4587	59.38
14.3724	-59.7909	59.37
14.3986	-60.059	59.36
14.3757	-60.2942	59.38
14.3977	-60.5549	59.37
14.448	-60.7396	59.35
14.4545	-60.9496	59.4
14.483	-61.1257	59.41
14.4912	-61.1828	59.43
14.4474	-61.3082	59.37
14.4566	-61.3497	59.3
14.4338	-61.4833	59.24
14.3794	-61.5734	59.25
14.3838	-61.6101	59.32
14.3016	-61.6886	59.38
14.2961	-61.6612	59.44
14.2734	-61.6792	59.43
14.2757	-61.6097	59.42
14.2368	-61.5866	59.37
14.2099	-61.5402	59.34
14.1913	-61.473	59.35
14.1351	-61.4559	59.35
14.2188	-61.4007	59.35
14.2577	-61.4196	59.35
14.3113	-61.3364	59.32
14.3653	-61.2407	59.34
14.4476	-61.1436	59.36
14.5718	-61.0444	59.34
14.6289	-60.8228	59.38
14.6555	-60.6871	59.35
14.609	-60.467	59.36
14.571	-60.2841	59.35
14.4948	-60.1761	59.36
14.4493	-60.0744	59.36
14.3494	-59.9558	59.38
14.2787	-59.8414	59.36
14.2395	-59.797	59.35
14.3448	-59.7176	59.35
14.3342	-59.7126	59.35
14.3129	-59.7175	59.37
14.3077	-59.6967	59.39
14.2791	-59.7022	59.37
14.2534	-59.6442	59.37
14.1756	-59.5916	59.38
14.0417	-59.4899	59.41
13.9805	-59.4868	59.4
13.8259	-59.5101	59.43
13.7108	-59.4432	59.47
13.5422	-59.4765	59.41
13.3562	-59.3597	59.38
13.1783	-59.2751	59.32
13.0317	-59.2005	59.3
12.9059	-59.1331	59.31
12.7965	-59.0826	59.36
12.7211	-59.0626	59.4
12.6009	-59.0264	59.45
12.5844	-58.9794	59.44
12.472	-58.8431	59.45
12.3623	-58.7076	59.41
12.2191	-58.5846	59.41
12.0865	-58.4943	59.38
11.9559	-58.3488	59.37
11.7786	-58.2297	59.41
11.5806	-58.2012	59.39
11.3951	-58.1676	59.38
11.224	-58.1013	59.37
11.057	-58.0341	59.41
10.9376	-58.007	59.39
10.7954	-57.8544	59.42
10.6978	-57.8608	59.41
10.6221	-57.7832	59.4
10.5717	-57.7508	59.4
10.498	-57.6951	59.41
10.5032	-57.6665	59.4
10.4674	-57.5589	59.41
10.5076	-57.4474	59.4
10.5592	-57.3818	59.39
10.6203	-57.2696	59.4
10.7109	-57.2654	59.39
10.8339	-57.1846	59.41
10.9567	-57.1911	59.41
11.1054	-57.1409	59.44
11.2643	-57.1207	59.45
11.4201	-57.0992	59.43
11.5911	-57.1006	59.4
11.8054	-57.1013	59.4
12.0258	-57.0996	59.42
12.2422	-57.196	59.47
12.4856	-57.1745	59.48
12.6885	-57.2182	59.44
12.9123	-57.243	59.36
13.125	-57.2831	59.34
13.3908	-57.37	59.34
13.6835	-57.3975	59.42
13.96	-57.4851	59.43
14.1979	-57.5072	59.44
14.4303	-57.498	59.46
14.6485	-57.5322	59.48
14.9463	-57.616	59.45
15.3036	-57.7886	59.36
15.6387	-57.9277	59.36
16.0104	-58.1896	59.35
16.3675	-58.4972	59.35
16.7385	-58.8021	59.35
17.2182	-59.1295	59.39
17.6453	-59.3423	59.43
17.9768	-59.5233	59.44
18.2935	-59.666	59.41
18.604	-59.8094	59.42
18.8833	-60.0107	59.38
19.0823	-60.0779	59.38
19.2274	-60.1929	59.38
19.3471	-60.3013	59.36
19.4677	-60.3693	59.36
19.549	-60.4548	59.37
19.6517	-60.4987	59.43
19.7184	-60.4328	59.46
19.7592	-60.2813	59.48
19.7727	-60.1778	59.44
19.7537	-60.0596	59.43
19.719	-59.9801	59.44
19.6411	-59.8145	59.46
19.6574	-59.7671	59.42
19.6201	-59.6843	59.4
19.5442	-59.6322	59.38
19.5033	-59.5895	59.39
19.3956	-59.4478	59.38
19.409	-59.3785	59.38
19.3569	-59.3076	59.41
19.3347	-59.2525	59.4
19.2848	-59.1236	59.38
19.2495	-59.1383	59.3
19.3209	-59.0979	59.23
19.3366	-59.1471	59.24
19.3798	-59.2023	59.29
19.3657	-59.3007	59.37
19.3996	-59.3263	59.47
19.431	-59.3712	59.49
19.424	-59.4481	59.48
19.3993	-59.5005	59.41
19.288	-59.5933	59.42
19.099	-59.6168	59.45
18.9968	-59.701	59.45
18.8548	-59.7834	59.44
18.7255	-59.9248	59.45
18.5808	-60.0685	59.5
18.4356	-60.2737	59.52
18.2554	-60.4163	59.53
17.9959	-60.6203	59.43
17.8474	-60.8413	59.34
17.6734	-60.9823	59.32
17.5647	-61.1701	59.32
17.445	-61.2628	59.32
17.32	-61.3749	59.35
17.2028	-61.4258	59.42
17.0646	-61.5204	59.47
16.9637	-61.5922	59.47
16.8771	-61.6209	59.47
16.802	-61.6381	59.45
16.6861	-61.656	59.41
16.6232	-61.7058	59.41
16.5897	-61.8044	59.46
16.5502	-61.8733	59.51
16.5365	-61.9254	59.56
16.5698	-62.0668	59.55
16.5761	-62.199	59.44
16.6786	-62.3032	59.29
16.7365	-62.4837	59.23
16.796	-62.7861	59.32
16.863	-62.8927	59.46
16.9504	-63.0654	59.57
16.987	-63.1885	59.56
16.9245	-63.2218	59.37
16.8405	-63.2975	59.13
16.6948	-63.4147	59.02
16.5104	-63.283	59.12
16.3672	-63.3353	59.19
16.1365	-63.2832	59.23
15.8275	-63.2902	59.26
15.527	-63.1442	59.3
15.2592	-63.1293	59.34
14.9652	-62.8957	59.38
14.6223	-62.8997	59.28
14.3983	-62.8305	59.21
14.1956	-62.71	59.26
14.0347	-62.5789	59.31
13.822	-62.4876	59.26
13.6796	-62.3747	59.17
13.5855	-62.3209	59.15
13.4757	-62.2622	59.22
13.4462	-62.3005	59.31
13.3978	-62.2883	59.41
13.358	-62.1899	59.49
13.3108	-62.1443	59.59
13.3211	-62.0297	59.71
13.3309	-61.924	59.66
13.3364	-61.7234	59.49
13.4258	-61.4918	59.46
13.5249	-61.215	59.5
13.5395	-60.9042	59.34
13.5521	-60.5743	59.17
13.472	-60.1775	59.27
13.6437	-59.7919	59.4
13.8403	-59.4614	59.33
14.0896	-59.0815	59.34
14.2507	-58.6136	59.56
14.4364	-58.1012	59.68
14.6056	-57.7469	59.55
14.6984	-57.3924	59.36
14.81	-57.1108	59.22
14.9005	-56.8373	59.24
15.0124	-56.7452	59.36
15.0756	-56.6725	59.48
15.1018	-56.5931	59.55
15.2361	-56.6447	59.54
15.3216	-56.7175	59.52
15.4048	-56.8415	59.46
15.5549	-56.862	59.42
15.6487	-56.9857	59.39
15.7872	-56.9836	59.39
15.9673	-56.9205	59.41
16.1342	-56.8874	59.46
16.3193	-56.7586	59.51
16.4703	-56.6239	59.48
16.6215	-56.4347	59.43
16.814	-56.2105	59.38
16.9794	-55.8503	59.35
17.1962	-55.4869	59.37
17.3534	-55.0558	59.38
17.4961	-54.6328	59.45
17.6791	-54.2326	59.52
17.8437	-53.8277	59.58
18.0403	-53.4272	59.58
18.2243	-52.9709	59.55
18.4264	-52.5066	59.49
18.6443	-52.1958	59.44
18.8688	-51.8604	59.43
19.0639	-51.4845	59.46
19.2061	-51.176	59.44
19.1639	-50.9735	59.29
19.0589	-50.8139	59.05
18.9002	-50.4262	59.08
18.7864	-49.9946	59.26
18.6699	-49.5851	59.39
18.5639	-49.0965	59.64
18.4705	-48.7108	59.81
18.4357	-48.4506	59.85
18.3518	-48.3717	59.86
18.2498	-48.3513	59.68
18.2279	-48.3136	59.56
18.3261	-48.2856	59.51
18.4077	-48.2911	59.46
18.554	-48.3	59.39
18.6563	-48.3269	59.35
18.8275	-48.3099	59.33
19.0384	-48.3832	59.35
19.4276	-48.4095	59.46
19.8933	-48.52	59.53
20.2792	-48.5664	59.52
20.6849	-48.5496	59.49
21.0739	-48.5267	59.48
21.3798	-48.3662	59.48
21.6064	-48.2318	59.49
21.8211	-48.1312	59.46
22.0209	-48.039	59.44
22.1358	-48.0368	59.45
22.2142	-48.103	59.44
22.2697	-48.1387	59.44
22.3143	-48.1303	59.46
22.3205	-48.0941	59.44
22.2771	-48.0384	59.45
22.2344	-48.0321	59.46
22.2012	-48.1111	59.47
22.1375	-48.2231	59.47
22.1217	-48.3232	59.47
22.0503	-48.4028	59.47
21.9575	-48.3948	59.44
21.8842	-48.4959	59.42
21.8372	-48.5936	59.44
21.8105	-48.7392	59.44
21.7828	-48.8141	59.41
21.7146	-48.897	59.4
21.6887	-48.9285	59.36
21.6258	-48.9782	59.36
21.5732	-49.051	59.35
21.5351	-49.0295	59.44
21.5284	-49.0387	59.53
21.5004	-49.0783	59.59
21.4703	-49.0726	59.56
21.3913	-49.1191	59.52
21.3201	-49.1381	59.47
21.2289	-49.2051	59.44
21.1196	-49.2768	59.44
20.9792	-49.3603	59.42
20.8344	-49.3576	59.46
20.7373	-49.4155	59.45
20.5264	-49.42	59.44
20.3626	-49.4213	59.41
20.1965	-49.447	59.42
20.0258	-49.4438	59.41
19.8549	-49.5006	59.41
19.7017	-49.5064	59.43
19.4863	-49.6195	59.46
19.2804	-49.7642	59.47
19.0952	-49.8889	59.49
18.921	-49.9744	59.49
18.7745	-50.1705	59.45
18.6164	-50.2691	59.43
18.4783	-50.3544	59.45
18.3273	-50.4535	59.44
18.1922	-50.5465	59.43
18.0487	-50.6095	59.42
17.9182	-50.7871	59.39
17.8587	-50.9324	59.41
17.8176	-51.1009	59.42
17.7429	-51.2584	59.42
17.7149	-51.374	59.47
17.6296	-51.5015	59.51
17.5945	-51.6704	59.51
17.5955	-51.7498	59.48
17.5328	-51.8069	59.41
17.5034	-51.8518	59.34
17.4643	-51.8049	59.39
17.478	-51.73	59.44
17.5234	-51.6495	59.5
17.5367	-51.5367	59.54
17.5196	-51.4085	59.52
17.5074	-51.2881	59.45
17.484	-51.1118	59.45
17.4579	-50.9942	59.41
17.4554	-50.9198	59.41
17.4529	-50.8561	59.41
17.4544	-50.8858	59.44
17.4738	-50.9152	59.44
17.4542	-50.9371	59.47
17.4649	-50.8639	59.47
17.4994	-50.757	59.47
17.5509	-50.5795	59.45
17.5065	-50.419	59.43
17.549	-50.2734	59.41
17.5614	-50.1333	59.41
17.5067	-49.993	59.45
17.5743	-49.9295	59.46
17.5613	-49.8452	59.47
17.5862	-49.7238	59.49
17.6139	-49.5719	59.51
17.7074	-49.4694	59.49
17.6909	-49.4022	59.46
17.7353	-49.3633	59.45
17.7849	-49.3723	59.44
17.814	-49.4163	59.43
17.8926	-49.4504	59.42
17.9174	-49.4869	59.41
17.9844	-49.4558	59.42
18.0607	-49.4802	59.43
18.1302	-49.5284	59.48
18.2033	-49.5414	59.53
18.2768	-49.6404	59.5
18.3714	-49.6485	59.46
18.4636	-49.6075	59.38
18.4998	-49.6626	59.36
18.597	-49.701	59.36
18.6941	-49.8128	59.4
18.8238	-49.8993	59.44
18.9271	-49.9555	59.46
19.0591	-49.9428	59.5
19.1556	-49.9084	59.5
19.2258	-49.9039	59.48
19.3126	-49.8418	59.45
19.4084	-49.7924	59.43
19.507	-49.7978	59.39
19.5417	-49.7618	59.42
19.5653	-49.7452	59.42
19.6575	-49.7783	59.42
19.6962	-49.7538	59.42
19.7626	-49.7314	59.44
19.7706	-49.6824	59.46
19.7582	-49.6173	59.48
19.7791	-49.6675	59.46
19.7489	-49.6921	59.46
19.7417	-49.6961	59.47
19.7302	-49.7138	59.46
19.7246	-49.7622	59.46
19.71	-49.8129	59.45
19.7353	-49.8454	59.48
19.7677	-49.8866	59.47
19.7368	-49.9261	59.45
19.759	-49.9592	59.44
19.7722	-49.9645	59.44
19.803	-49.9527	59.44
19.8388	-49.8947	59.45
19.869	-49.8615	59.43
19.9017	-49.8214	59.43
19.9322	-49.9019	59.46
19.9068	-49.9275	59.49
19.929	-49.9606	59.49
19.9147	-49.904	59.46
19.9069	-49.9184	59.39
19.923	-49.97	59.36
19.9526	-49.9992	59.35
19.9892	-50.0439	59.38
20.0306	-50.1046	59.44
20.0971	-50.1718	59.49
20.2157	-50.1791	59.5
20.2833	-50.1647	59.5
20.4366	-50.1293	59.47
20.5673	-50.063	59.45
20.6456	-50.1145	59.44
20.7289	-50.1776	59.42
20.7675	-50.288	59.45
20.8106	-50.4038	59.45
20.8509	-50.5589	59.43
20.8359	-50.7446	59.43
20.7538	-50.8844	59.44
20.748	-50.9498	59.46
20.61	-51.0926	59.47
20.486	-51.2451	59.47
20.3427	-51.3698	59.48
20.191	-51.516	59.48
20.0073	-51.7152	59.48
19.7811	-51.7896	59.49
19.637	-51.7974	59.48
19.4573	-51.8497	59.49
19.2621	-51.8675	59.49
19.0679	-51.9407	59.49
18.8808	-51.9421	59.47
18.7144	-51.9168	59.47
18.508	-51.8707	59.48
18.2975	-51.8322	59.49
18.1454	-51.7927	59.48
17.9351	-51.8231	59.46
17.7782	-51.8225	59.49
17.5839	-51.912	59.54
17.3794	-51.9641	59.55
17.2044	-51.9972	59.5
17.0755	-52.1293	59.39
16.8912	-52.1914	59.4
16.7593	-52.3696	59.4
16.6166	-52.4571	59.44
16.5303	-52.5907	59.48
16.4435	-52.6491	59.53
16.4106	-52.809	59.53
16.3673	-52.8878	59.54
16.3161	-52.9717	59.51
16.2944	-53.0409	59.45
16.2389	-53.125	59.46
16.1943	-53.2431	59.45
16.2023	-53.4053	59.47
16.1942	-53.5078	59.47
16.2178	-53.6194	59.48
16.2131	-53.644	59.48
16.2064	-53.6474	59.49
16.2664	-53.5211	59.5
16.3067	-53.4554	59.51
16.3612	-53.3159	59.5
16.3756	-53.1373	59.5
16.4187	-53.0632	59.48
16.4407	-52.9664	59.46
16.4411	-52.8867	59.47
16.4981	-52.796	59.46
16.5288	-52.7796	59.47
16.5066	-52.684	59.49
16.5941	-52.5966	59.47
16.5861	-52.442	59.49
16.661	-52.332	59.47
16.7341	-52.1559	59.47
16.7478	-52.0437	59.45
16.8039	-51.9423	59.44
16.9004	-51.8824	59.43
16.9725	-51.8215	59.45
17.111	-51.7508	59.48
17.1964	-51.6027	59.56
17.2782	-51.4889	59.54
17.3711	-51.3488	59.51
17.4225	-51.2702	59.46
17.4896	-51.2306	59.41
17.5478	-51.1994	59.38
17.6428	-51.178	59.42
17.6862	-51.2141	59.47
17.7592	-51.228	59.52
17.8264	-51.2198	59.55
17.8838	-51.2614	59.54
17.9594	-51.3074	59.5
17.993	-51.2737	59.47
18.0036	-51.2005	59.48
18.1111	-51.1315	59.46
18.1106	-51.0738	59.46
18.2138	-51.0722	59.44
18.2403	-51.0379	59.43
18.3205	-51.0311	59.43
18.3871	-50.9804	59.46
18.5012	-50.918	59.49
18.5936	-50.8761	59.49
18.7479	-50.7527	59.5
18.8353	-50.6671	59.49
18.9838	-50.5388	59.49
19.1301	-50.4216	59.45
19.2965	-50.3552	59.43
19.4636	-50.1879	59.46
19.5664	-50.135	59.49
19.7493	-50.0282	59.5
19.8702	-49.8725	59.51
20.0247	-49.7896	59.5
20.1564	-49.6737	59.48
20.2227	-49.4926	59.46
20.38	-49.3916	59.44
20.4731	-49.2661	59.44
20.5413	-49.162	59.47
20.611	-49.0685	59.51
20.695	-49.0208	59.54
20.7476	-48.9424	59.58
20.7679	-48.8921	59.56
20.7827	-48.8297	59.51
20.7495	-48.8235	59.43
20.7358	-48.8236	59.38
20.7493	-48.8593	59.4
20.7421	-48.918	59.47
20.6993	-49.0976	59.47
20.6783	-49.2042	59.53
20.5823	-49.3261	59.53
20.5326	-49.4771	59.52
20.5056	-49.6138	59.48
20.4389	-49.7586	59.48
20.3838	-49.8619	59.47
20.2762	-50.0081	59.45
20.238	-50.1266	59.44
20.2105	-50.3025	59.41
20.1243	-50.4564	59.42
20.0176	-50.6538	59.44
19.9322	-50.7557	59.48
19.8389	-50.9348	59.48
19.817	-51.0342	59.49
19.727	-51.097	59.48
19.6674	-51.2913	59.48
19.6244	-51.3365	59.46
19.5431	-51.5021	59.45
19.5071	-51.6501	59.45
19.4421	-51.8414	59.46
19.3349	-52.0854	59.48
19.2852	-52.3398	59.47
19.1776	-52.5708	59.49
19.1465	-52.8337	59.47
19.043	-53.1358	59.46
19.0077	-53.4144	59.45
18.9357	-53.7678	59.42
18.8951	-54.0285	59.42
18.8323	-54.2858	59.42
18.8407	-54.5235	59.42
18.8558	-54.7826	59.43
18.8686	-54.9926	59.47
18.859	-55.1518	59.46
18.8666	-55.2491	59.43
18.8582	-55.3442	59.42
18.8542	-55.4169	59.4
18.8594	-55.4951	59.4
18.8521	-55.5581	59.41
18.8859	-55.5979	59.45
18.9173	-55.6161	59.5
18.9845	-55.6542	59.48
19.0114	-55.6555	59.47
19.0695	-55.7088	59.41
19.108	-55.7145	59.4
19.1728	-55.7837	59.39
19.2502	-55.8622	59.42
19.378	-55.9264	59.43
19.5097	-56.0282	59.42
19.6281	-55.9993	59.42
19.7699	-55.992	59.42
19.9281	-55.9346	59.41
20.1357	-55.8892	59.42
20.2541	-55.853	59.41
20.3721	-55.7363	59.41
20.4601	-55.7242	59.42
20.5502	-55.6158	59.43
20.6515	-55.5268	59.45
20.7462	-55.2913	59.46
20.7981	-55.0277	59.46
20.9266	-54.772	59.43
21.0282	-54.4604	59.42
21.1509	-54.1865	59.42
21.2431	-53.9447	59.43
21.3185	-53.7235	59.45
21.3615	-53.5812	59.44
21.4505	-53.4846	59.44
21.5146	-53.3472	59.47
21.5816	-53.2082	59.48
21.619	-53.0777	59.47
21.6607	-52.8924	59.5
21.705	-52.7594	59.5
21.7303	-52.6789	59.49
21.745	-52.5034	59.46
21.7412	-52.438	59.41
21.746	-52.3425	59.37
21.7384	-52.3611	59.38
21.7433	-52.4013	59.41
21.7427	-52.4583	59.48
21.7398	-52.4801	59.53
21.7524	-52.5684	59.54
21.7623	-52.5501	59.52
21.7867	-52.5578	59.45
21.8291	-52.5903	59.41
21.8844	-52.61	59.43
21.9382	-52.6893	59.42
21.9735	-52.6957	59.46
22.0141	-52.7754	59.47
22.0243	-52.8437	59.46
22.0359	-52.8881	59.42
22.0295	-52.9425	59.39
22.0082	-53.0098	59.39
21.9787	-52.9766	59.43
21.9546	-53.0065	59.46
21.8971	-53.0074	59.47
21.8566	-52.9128	59.46
21.8213	-52.9422	59.43
21.767	-53.0082	59.41
21.7009	-53.1047	59.43
21.6576	-53.2427	59.41
21.5728	-53.3306	59.43
21.4857	-53.4656	59.43
21.3791	-53.4808	59.47
21.3062	-53.5291	59.46
21.2856	-53.552	59.41
21.2244	-53.5595	59.4
21.1865	-53.6188	59.39
21.1426	-53.6307	59.4
21.1322	-53.7627	59.42
21.0736	-53.8247	59.48
21.035	-53.9728	59.52
21.0411	-54.0707	59.5
20.9903	-54.0808	59.44
20.9637	-54.1176	59.38
20.9185	-54.1292	59.34
20.936	-54.2006	59.36
20.9132	-54.2649	59.38
20.9356	-54.3847	59.42
20.9239	-54.4014	59.47
20.9268	-54.4863	59.5
20.9109	-54.4895	59.51
inclinaison X	inclinaison Y
-0.2991	0.1329
-0.1994	0.3988
-0.1994	0.565
-0.3656	0.3323
-0.3323	0.0665
-0.3656	0.1662
-0.2991	0.1662
-0.2659	0.2991
-0.2991	0.3323
-0.2326	0.2326
-0.2326	0.1329
-0.2991	0.0997
-0.3656	0.1662
-0.1994	0.2991
-0.2326	0.2991
-0.3323	0.2326
-0.3323	0.1662
-0.3323	0.0997
-0.2991	0.0997
-0.3323	0.3656
-0.2326	0.4985
-0.1662	0.3656
-0.3323	0.0665
-0.432	0.0332
-0.3323	0.1329
-0.2659	0.2659
-0.2659	0.432
-0.2991	0.0997
-0.3656	0.2659
-0.3323	0.2326
-0.2991	0.2659
-0.3323	0.1662
-0.2991	0.2991
-0.2659	0.3988
-0.2659	0.0997
-0.3323	-0.0332
-0.432	0.1662
-0.2326	0.4985
-0.1994	0.5317
-0.3323	0.3323
-0.432	0
-0.432	0.0665
-0.2659	0.1329
-0.1662	0.3323
-0.2326	0.3323
-0.3323	0.1662
-0.2991	0.1662
-0.2991	0.1994
-0.2326	0.2659
-0.3323	0.3323
-0.2659	0.1994
-0.3656	0.0997
-0.3656	0.0665
-0.3323	0.1994
-0.2659	0.3656
-0.1994	0.4653
-0.2326	0.2991
-0.2991	0.0665
-0.2991	0.0997
-0.2991	0.3323
-0.1994	0.3656
-0.2659	0.3656
-0.3988	0.1662
-0.3323	0.0332
-0.2659	0.1994
-0.2991	0.3323
-0.2326	0.3656
-0.2326	0.2991
-0.1994	0.2659
-0.1662	0.2659
-0.2991	0.2991
-0.3323	0.3656
-0.1662	0.3323
-0.1994	0.2659
-0.2991	0.2326
-0.2659	0.2659
-0.1329	0.2659
-0.1662	0.3323
-0.2326	0.2659
-0.2326	0.1994
-0.1994	0.2326
-0.2326	0.2991
-0.1329	0.3323
-0.0665	0.3656
-0.1329	0.1994
-0.2326	0.1994
-0.2326	0.1994
-0.1994	0.3323
-0.2326	0.2991
-0.1994	0.3656
-0.1662	0.2659
-0.2326	0.2659
-0.2326	0.3323
-0.1994	0.2659
-0.1994	0.2659
-0.1662	0.3656
-0.1994	0.3988
-0.1662	0.1662
-0.2991	0.1329
-0.2326	0.2659
-0.1662	0.2991
-0.1662	0.3323
-0.2326	0.2659
-0.3323	0.1994
-0.1662	0.2326
-0.1662	0.2659
-0.1662	0.2991
-0.2991	0.3988
-0.2326	0.2659
-0.1994	0.2326
-0.1662	0.2659
-0.1662	0.3656
-0.1662	0.3656
-0.1662	0.3323
-0.2659	0.1994
-0.2991	0.2326
-0.1994	0.432
-0.0997	0.3656
-0.2659	0.2659
-0.2659	0.2326
-0.2659	0.3323
-0.1662	0.2991
-0.1329	0.3323
-0.2326	0.2326
-0.2659	0.2991
-0.1662	0.2991
-0.1994	0.3656
-0.2326	0.3323
-0.1994	0.2659
-0.2991	0.1329
-0.2659	0.2659
-0.1994	0.3656
-0.3323	0.2326
-0.2326	0.2326
0.0665	0.4653
-0.0665	0.4653
-0.2659	0.3656
-0.3656	0.2659
-0.2991	-0.0665
-0.2659	0.0997
-0.1994	0.3988
-0.2326	0.6314
-0.2326	0.3988
-0.2659	0.0997
-0.3323	-0.0665
-0.3323	0.1329
-0.3323	0.2991
-0.2326	0.3988
-0.2326	0.3988
-0.2991	0.2326
-0.3988	0.1329
-0.3988	0.2659
-0.2991	0.2659
-0.1329	0.1994
-0.1662	0.2659
-0.1662	0.3323
-0.3656	0.3323
-0.3323	0.3323
-0.1994	0.3323
-0.0997	0.3988
-0.1329	0.2326
-0.2991	0
-0.3323	0.1662
-0.2326	0.2326
-0.0665	0.432
-0.0332	0.3988
-0.2326	0.2659
-0.2991	0.1329
-0.3323	0.1662
-0.2326	0.2991
-0.0997	0.3988
-0.2326	0.2991
-0.2659	0.1994
-0.2991	0.1329
-0.2659	0.3988
-0.1994	0.3988
-0.1662	0.1662
-0.2326	0.1329
-0.2326	0.2326
-0.1994	0.2991
-0.2659	0.3988
-0.1994	0.3323
-0.2326	0.2991
-0.1662	0.1994
-0.2326	0.2659
-0.2659	0.3988
-0.1994	0.2991
-0.2326	0.1662
-0.2326	0.2326
-0.2326	0.2991
-0.1662	0.3323
-0.1994	0.2659
-0.1994	0.1994
-0.1994	0.1994
-0.1662	0.2659
-0.1662	0.2991
-0.1994	0.2991
-0.1662	0.2659
-0.1994	0.2326
-0.2326	0.1329
-0.2991	0.2659
-0.2659	0.3656
-0.2659	0.4653
-0.2326	0.3323
-0.1329	0.2326
-0.1994	0.2326
-0.3323	0.2326
-0.3323	0.2991
-0.2659	0.1662
-0.1329	0.2991
-0.0997	0.432
-0.1994	0.3988
-0.3656	0.0997
-0.3323	0.0332
-0.3323	0.2991
-0.0997	0.6647
-0.1662	0.4985
-0.1329	0.2326
-0.1329	0.3656
-0.2659	0.2991
-0.2991	0.1329
-0.2991	-0.0665
-0.3323	0.0665
-0.1994	0.3988
-0.0332	0.6647
-0.1329	0.6647
-0.2326	0.1329
-0.4985	0
-0.5982	-0.1662
-0.3988	0.0665
-0.1329	0.3656
-0.1994	0.4985
-0.3656	0.2659
-0.4653	0.0665
-0.432	-0.1329
-0.3656	0.1329
-0.2991	0.3656
-0.2659	0.3323
-0.2659	0.0997
-0.432	0.0665
-0.4653	0.1329
-0.2659	0.1329
-0.2659	0.2326
-0.3656	0.1994
-0.3656	0.2659
-0.2991	0.0997
-0.3656	0.1662
-0.3656	0.2659
-0.3988	0.1994
-0.2659	0.1329
-0.3323	0.1662
-0.3656	0.2326
-0.3323	0.2991
-0.2991	0.1329
-0.3656	0.1994
-0.4653	0.0997
-0.2659	0.2326
-0.3323	0.2326
-0.2991	0.1662
-0.432	0.1994
-0.3323	0.1662
-0.3988	0.1662
-0.3656	0.1994
-0.3656	0.3323
-0.2991	0.2991
-0.2659	0.1662
-0.3656	0.0997
-0.432	0.1994
-0.2991	0.1994
-0.3323	0.2326
-0.3323	0.2659
-0.3988	0.2326
-0.3656	0.0665
-0.3323	0.1662
-0.2991	0.2326
-0.3656	0.2326
-0.2991	0.1662
-0.3323	0.1662
-0.3656	0.2659
-0.3988	0.2326
-0.2991	0.2326
-0.3323	0.1994
-0.3988	0.0997
-0.3988	0.1329
-0.2991	0.2326
-0.2991	0.2659
-0.2991	0.1994
-0.432	0.1662
-0.3656	0.1994
-0.3656	0.2659
-0.3323	0.2659
-0.3323	0.1994
-0.3323	0.1994
-0.3656	0.2326
-0.3323	0.2991
-0.2659	0.2326
-0.2991	0.2326
-0.3988	0.1662
-0.3988	0.1662
-0.3323	0.1994
-0.2991	0.1994
-0.3656	0.2991
-0.3323	0.1662
-0.3656	0.0665
-0.2991	0.1329
-0.3656	0.2326
