# Supplementary material for: Postural Control Can Be Well Maintained by Healthy, Young Adults in Difficult Visual Task, Even in Sway-Referenced Dynamic Conditions
Source: PLoS One. 2016 Oct 13;11(10):e0164400. doi: 10.1371/journal.pone.0164400 (PMC5063355; doi:10.1371/journal.pone.0164400)
Supplement: S2 File — (ZIP) [file pone.0164400.s002.zip › DATA_FRAMIRAL/S05A_SEARCH_STABLE_I4.xls]

## Sheet: S05_MTT_201504
gravite X	gravite Y	Poids
24.9865	-31.1121	60.07
24.9245	-31.3851	60.11
24.8712	-31.6712	60.08
24.8931	-31.9923	60.02
24.9766	-32.284	59.99
25.0367	-32.6021	59.99
25.0986	-32.9818	60.01
25.1416	-33.3893	60.01
25.2022	-33.8292	59.98
25.2873	-34.2276	59.95
25.4396	-34.6277	59.96
25.574	-35.09	59.98
25.5916	-35.5723	59.98
25.5624	-36.0494	59.96
25.474	-36.5651	59.94
25.2793	-37.0267	59.95
25.108	-37.6189	59.97
24.8405	-38.2108	60.01
24.5353	-38.8688	60.05
24.2182	-39.5101	60.03
23.8945	-40.1946	59.94
23.5065	-40.781	59.9
23.0866	-41.5149	59.87
22.7091	-42.015	59.9
22.3163	-42.5541	59.93
21.8465	-43.0202	59.97
21.3947	-43.4461	59.94
21.0295	-43.7961	59.91
20.6865	-44.1496	59.84
20.347	-44.5224	59.85
19.9739	-44.7079	59.88
19.629	-44.9855	59.9
19.3193	-45.0941	59.84
19.0134	-45.1889	59.75
18.7461	-45.4065	59.73
18.4766	-45.5309	59.82
18.2803	-45.7123	59.91
18.193	-45.9865	60.05
18.1837	-46.1585	60.14
18.2115	-46.3552	60.17
18.2177	-46.469	60.12
18.198	-46.4389	60.08
18.1727	-46.3222	60.08
18.1643	-46.2298	60.09
18.4106	-46.1972	60.04
18.6016	-46.0511	60.01
18.7664	-45.9477	59.96
18.8553	-45.8429	59.93
18.9741	-45.7423	59.86
19.0794	-45.694	59.85
19.1607	-45.7248	59.84
19.2266	-45.7798	59.91
19.3036	-45.9309	60
19.419	-46.0025	60.03
19.46	-46.0647	60.03
19.5278	-46.0558	60.08
19.5998	-46.0942	60.06
19.7283	-46.0387	60.05
19.8589	-46.0722	60.05
19.991	-46.2285	60.02
20.0748	-46.3755	60.02
20.1443	-46.5836	59.99
20.2017	-46.8267	59.96
20.315	-47.1784	59.95
20.4501	-47.4446	60
20.5419	-47.69	60.01
20.6365	-47.9585	59.98
20.675	-48.1668	59.96
20.7104	-48.3006	59.97
20.7374	-48.4606	59.93
20.7816	-48.601	59.95
20.8037	-48.7086	59.97
20.7626	-48.8406	60.02
20.8624	-48.9691	60.03
21.2252	-49.1066	60
21.6925	-49.2395	59.92
22.0503	-49.4362	59.87
22.2415	-49.6274	59.87
22.2674	-49.8144	59.91
22.2208	-50.1738	59.96
22.0554	-50.6401	60.02
21.7485	-51.0598	60.07
21.5028	-51.4298	60.05
21.2085	-51.7797	59.98
20.8449	-52.062	59.91
20.4063	-52.2456	59.93
19.8323	-52.3669	59.93
19.1857	-52.4503	59.95
18.5891	-52.4871	59.99
17.9853	-52.5079	59.98
17.4891	-52.5286	59.95
17.0338	-52.562	59.93
16.6212	-52.4951	59.94
16.291	-52.5421	59.94
16.0035	-52.6296	59.94
15.8566	-52.7469	59.91
15.739	-52.8747	59.95
15.7215	-53.0698	59.95
15.6067	-53.2384	60.01
15.5738	-53.4483	60.06
15.6531	-53.5508	60.03
15.725	-53.6147	59.95
15.8006	-53.6384	59.9
15.9215	-53.6595	59.86
16.0912	-53.7592	59.83
16.2093	-53.8049	59.88
16.3327	-53.8339	59.93
16.4597	-53.8505	59.96
16.6088	-53.888	59.96
16.7956	-53.8045	59.95
17.0356	-53.7679	59.93
17.3169	-53.637	59.94
17.7426	-53.4987	59.94
18.3458	-53.1871	59.95
19.0117	-52.831	59.94
19.7861	-52.3783	59.87
20.62	-51.8699	59.8
21.2182	-51.3661	59.79
21.5565	-50.976	59.82
21.7222	-50.5915	59.92
21.6088	-50.2807	60.05
21.3125	-49.8595	60.18
20.9876	-49.5358	60.25
20.5647	-49.1006	60.24
19.8292	-48.6172	60.16
18.9223	-48.018	60.09
17.8642	-47.3853	60.01
16.8618	-46.8414	60
16.0102	-46.4418	60.01
15.2586	-46.1051	60.02
14.6827	-45.9623	60
14.2928	-45.9107	59.97
14.0361	-46.0379	59.91
13.7802	-46.1168	59.87
13.5412	-46.3757	59.88
13.2717	-46.7085	59.89
12.9673	-47.1746	59.95
12.6751	-47.6959	60.1
12.4527	-48.3089	60.15
12.3114	-48.893	60.14
12.1985	-49.4755	60.06
12.1289	-50.0337	59.96
12.0835	-50.6134	59.87
11.9955	-51.1192	59.84
11.9705	-51.5829	59.86
11.9985	-52.0694	59.94
12.0347	-52.4657	60.02
12.1248	-52.8781	60.03
12.172	-53.1128	60.01
12.2665	-53.3044	59.98
12.4074	-53.4739	59.97
12.5081	-53.5913	59.97
12.6165	-53.7562	59.96
12.7762	-53.8572	59.96
12.9137	-53.9141	59.98
13.0058	-54.0025	59.96
13.198	-54.0643	59.94
13.3398	-54.0832	59.93
13.5187	-54.1574	59.9
13.8355	-53.9911	59.88
14.1764	-53.7577	59.85
14.5875	-53.8484	59.85
15.031	-54.0117	59.9
15.3602	-54.1805	59.98
15.6499	-54.3414	60
15.9992	-54.5222	59.98
16.3694	-54.6697	59.9
16.7525	-54.9114	59.84
17.1336	-55.0771	59.78
17.5654	-55.3574	59.74
17.7709	-55.597	59.87
17.867	-55.7866	60.04
17.9663	-55.8351	60.18
18.0268	-55.7652	60.28
18.0454	-55.702	60.3
18.0372	-55.602	60.26
18.0664	-55.3078	60.18
18.1894	-55.0006	60.03
18.2031	-54.6036	59.86
18.1311	-54.2872	59.72
18.1329	-54.0218	59.66
18.1201	-53.897	59.65
18.1328	-53.9052	59.72
18.1903	-53.9332	59.85
18.2473	-54.0006	59.99
18.3322	-53.9881	60.11
18.4253	-53.8519	60.17
18.5152	-53.5724	60.16
18.6003	-53.2588	60.08
18.6406	-52.8648	59.99
18.7109	-52.5049	59.89
18.79	-52.1374	59.88
18.9419	-51.8605	59.86
19.0663	-51.619	59.88
19.1971	-51.3762	59.9
19.3025	-51.1309	59.96
19.4121	-50.7895	60.02
19.5481	-50.4847	60.04
19.6865	-50.1435	60.09
19.8059	-49.6971	60.1
19.978	-49.147	60.12
20.078	-48.5613	60.11
20.1745	-48.0428	60.06
20.1392	-47.7418	60.01
20.13	-47.439	59.97
20.0235	-47.3053	59.91
19.8839	-47.1605	59.9
19.6846	-47.1277	59.88
19.5357	-47.1227	59.9
19.3916	-47.2065	59.93
19.2808	-47.3797	59.97
19.1435	-47.5926	60.03
19.0552	-47.8758	60.05
18.921	-48.1658	60.07
18.8372	-48.4895	60.08
18.8022	-48.7847	60.1
18.782	-49.005	60.07
18.8179	-49.2513	60.02
18.8665	-49.378	59.94
18.9273	-49.5667	59.93
18.9635	-49.8526	59.88
19.0083	-50.1987	59.9
19.078	-50.5959	59.91
19.022	-51.0424	59.97
18.9716	-51.5547	60.02
18.8739	-52.1289	60.06
18.8345	-52.7133	60.05
18.8385	-53.3067	60.03
18.8153	-53.8763	59.99
18.8584	-54.494	59.95
19.0419	-55.085	59.94
19.222	-55.5407	59.9
19.5164	-55.8991	59.86
19.8699	-56.2505	59.86
20.1792	-56.5054	59.89
20.4628	-56.7999	59.89
20.7188	-57.0397	59.94
20.9189	-57.2266	59.95
21.1263	-57.4402	59.96
21.3024	-57.6108	59.95
21.4758	-57.755	59.93
21.6661	-57.8488	59.96
21.9429	-57.9906	59.95
22.1187	-58.132	59.91
22.3134	-58.299	59.89
22.419	-58.4604	59.85
22.4685	-58.6836	59.85
22.4909	-58.8443	59.9
22.4084	-59.1288	59.93
22.3111	-59.3874	59.93
22.0993	-59.56	59.98
21.7116	-59.7209	59.98
21.2968	-59.8953	59.94
20.9106	-59.9447	59.96
20.6907	-60.0292	59.98
20.5712	-60.0735	59.91
20.4198	-60.0503	59.87
20.3382	-60.0475	59.81
20.3332	-59.9716	59.79
20.2833	-59.8763	59.84
20.337	-59.785	59.9
20.3824	-59.6198	59.96
20.4367	-59.4069	60.04
20.4712	-59.2424	60.04
20.491	-58.8745	60.01
20.5063	-58.3994	60.05
20.4529	-57.9652	60.01
20.4518	-57.4062	59.97
20.4308	-56.6396	60.03
20.441	-55.8117	60.01
20.496	-55.0694	59.98
20.5174	-54.3706	59.94
20.5038	-53.7273	59.93
20.4724	-53.1759	59.94
20.438	-52.6128	59.95
20.4419	-52.1221	59.99
20.3717	-51.7591	60.01
20.364	-51.4273	60.04
20.3639	-51.179	60.06
20.295	-51.0111	60.09
20.2621	-50.818	60.08
20.2069	-50.7256	60.09
20.1726	-50.6814	60.04
20.0599	-50.7202	59.98
19.8771	-50.6675	59.95
19.7475	-50.6312	59.97
19.5859	-50.5921	60.02
19.4502	-50.4599	60.04
19.2779	-50.2902	60.08
19.1121	-50.1485	60.05
18.8941	-50.0131	60.02
18.6221	-49.9016	60.02
18.3224	-49.7911	60.06
18.1275	-49.6775	60.04
17.8416	-49.5881	60.02
17.6781	-49.4509	59.96
17.401	-49.4086	59.96
17.2209	-49.4779	59.95
17.0783	-49.482	60
16.9188	-49.5424	60
16.8171	-49.6703	60.05
16.6272	-49.8109	60.09
16.4896	-49.9632	60.09
16.3349	-50.1442	60.04
16.2274	-50.3295	60.03
16.1041	-50.4489	60.04
15.9556	-50.6206	60.01
15.8641	-50.7532	59.99
15.755	-50.9091	59.95
15.665	-51.1201	59.95
15.5271	-51.3194	59.93
15.4697	-51.4417	59.96
15.4072	-51.5906	60
15.3796	-51.805	60.04
15.3183	-51.8155	60.07
15.3095	-51.7457	60.05
15.3045	-51.6707	60.04
15.2954	-51.6092	60.09
15.2639	-51.5259	60.08
15.2565	-51.4409	60.01
15.2445	-51.2868	59.97
15.232	-51.1497	59.94
15.224	-50.9374	59.97
15.1784	-50.7027	59.99
15.1778	-50.54	60.03
15.1959	-50.2776	60.07
15.2062	-50.1665	60.04
15.199	-49.9095	60.03
15.1785	-49.6196	60.03
15.1423	-49.3367	60.05
15.1268	-49.0646	60.04
15.1061	-48.7331	60
15.0636	-48.4278	59.97
15.0158	-48.2997	59.89
14.9877	-48.1995	59.83
14.9509	-48.0663	59.88
14.8983	-47.9123	59.97
14.8024	-47.6947	60.01
14.775	-47.3658	60.07
14.7107	-47.0121	60.08
14.6335	-46.6231	60.07
14.5552	-46.2097	60.04
14.4642	-45.7456	60.03
14.3476	-45.4453	60.01
14.1879	-45.2294	60.04
13.9578	-45.0311	60.06
13.8001	-44.8357	60.09
13.6195	-44.6854	60.09
13.4499	-44.5755	60.06
13.345	-44.6353	60.01
13.1847	-44.7285	60
13.085	-45.0141	59.97
12.9436	-45.2228	60.01
12.9158	-45.3437	60.02
12.9599	-45.236	60.06
12.9706	-44.9137	60.07
13.0724	-44.6416	60.07
13.1388	-44.2855	60.05
13.2227	-43.9691	60.02
13.2412	-43.6765	60.01
13.2731	-43.4261	60.05
13.3371	-43.2331	60.04
13.3614	-43.1193	60.04
13.4131	-42.9983	60.07
13.3829	-42.9781	60.06
13.4111	-42.981	60.08
13.4727	-42.9867	60.12
13.5049	-42.9498	60.12
13.564	-42.9401	60.08
13.5613	-42.766	60.02
13.6051	-42.5819	59.95
13.6265	-42.4054	59.93
13.6416	-42.3111	59.94
13.6607	-42.2829	60.02
13.6826	-42.3413	60.08
13.6884	-42.4038	60.11
13.6238	-42.4408	60.14
13.6553	-42.5172	60.1
13.5478	-42.6075	60.06
13.5307	-42.7334	60.01
13.4747	-42.8695	60.02
13.431	-43.0552	60.01
13.3721	-43.2979	60.03
13.3334	-43.5457	60.03
13.2718	-43.7387	60.02
13.2351	-44.0636	60.01
13.1655	-44.284	60.01
13.0837	-44.4795	60
13.0534	-44.6747	60.03
12.9382	-44.7404	60.04
12.8634	-44.8861	60.04
12.7924	-44.9778	60.02
12.7642	-45.1414	60.02
12.7251	-45.3473	60.01
12.6612	-45.4953	60.02
12.5642	-45.6704	60.03
12.4764	-45.9109	60.02
12.4209	-46.1333	60.03
12.3828	-46.3173	60.01
12.3094	-46.5318	60.03
12.2746	-46.7948	59.98
12.1739	-47.0233	60.01
12.1038	-47.241	60.05
12.054	-47.4462	60.05
12.0275	-47.6688	60.02
11.9577	-47.8616	59.96
11.9305	-48.0837	59.91
11.9248	-48.3297	59.88
11.8198	-48.5262	59.93
11.7718	-48.794	59.98
11.7265	-48.9348	60.07
11.666	-49.017	60.06
11.5999	-49.0266	60.05
11.477	-48.9783	59.98
11.3277	-48.942	59.93
11.2284	-48.8653	59.94
11.0901	-48.7604	59.96
10.9783	-48.6316	59.98
10.8617	-48.4108	59.99
10.7343	-48.267	59.98
10.6185	-48.0781	59.97
10.4357	-47.9184	59.96
10.276	-47.7879	59.96
10.1606	-47.6792	59.97
10.1542	-47.4287	60
10.1729	-47.2149	60.01
10.1333	-46.9091	60.01
10.1118	-46.7316	59.99
10.1197	-46.496	59.99
10.1429	-46.4064	60
10.1558	-46.2269	60.01
10.1158	-46.1527	60
10.0521	-46.0723	59.96
9.9398	-46.0591	59.95
9.811	-46.088	59.95
9.6244	-46.2123	59.97
9.4548	-46.3044	59.98
9.3024	-46.4091	60
9.145	-46.4512	60.07
9.0109	-46.5277	60.1
8.8951	-46.5038	60.07
8.7566	-46.426	60.02
8.5642	-46.4387	59.94
8.391	-46.3974	59.89
8.2455	-46.3653	59.91
8.1187	-46.4243	59.95
8.056	-46.4859	60.04
8.0386	-46.5854	60.08
7.9401	-46.7073	60.1
7.9235	-46.8939	60.05
7.7997	-46.9647	60.01
7.7609	-47.0283	60.02
7.7489	-47.2182	59.96
7.7296	-47.3386	60.01
7.6897	-47.5002	60
7.6762	-47.6629	59.98
7.6658	-47.7654	59.94
7.6524	-47.8565	59.95
7.6649	-47.9706	59.95
7.6617	-48.0926	59.98
7.6751	-48.2121	59.98
7.6916	-48.3805	59.98
7.7285	-48.5166	59.99
7.7549	-48.639	59.99
7.724	-48.7345	59.97
7.7016	-48.7408	59.98
7.6428	-48.6831	59.98
7.5937	-48.6414	59.97
7.5475	-48.6061	59.97
7.4872	-48.5029	59.98
7.4107	-48.3699	60.02
7.2464	-48.0038	60.05
7.0746	-47.3837	60.11
6.8831	-46.7373	60.12
6.7244	-46.1324	60.1
6.6613	-45.5455	60.01
6.5667	-45.2053	59.91
6.5358	-44.9793	59.81
6.5373	-44.9932	59.76
6.5257	-45.0758	59.83
6.5559	-45.2976	59.9
6.6097	-45.6574	59.99
6.6843	-46.0404	60.05
6.7833	-46.313	60.07
6.8983	-46.4827	60.02
7.0119	-46.6761	59.95
7.1525	-46.8913	59.9
7.3332	-47.1958	59.9
7.493	-47.5523	59.91
7.6921	-47.878	59.96
7.8608	-48.1974	59.96
8.0791	-48.507	59.96
8.3138	-48.7	59.97
8.5218	-48.877	59.98
8.7575	-49.1054	59.97
9.03	-49.2889	59.97
9.2258	-49.3942	59.98
9.4531	-49.5184	59.97
9.6551	-49.5208	59.99
9.8212	-49.5811	59.97
10.0407	-49.5172	59.98
10.2062	-49.4631	59.97
10.3454	-49.3138	59.96
10.4618	-49.0219	59.95
10.5827	-48.8095	59.95
10.6528	-48.5567	59.95
10.6804	-48.338	59.95
10.7244	-48.1286	59.94
10.7234	-47.9867	59.94
10.65	-47.9125	59.93
10.5865	-47.7701	60
10.4968	-47.6802	60.03
10.3633	-47.5643	60
10.2021	-47.4778	59.94
10.1086	-47.4442	59.88
9.9782	-47.4106	59.88
9.8958	-47.3641	59.9
9.7657	-47.3049	59.95
9.669	-47.327	59.98
9.656	-47.2524	60.05
9.6037	-47.1982	60.04
9.5764	-47.1484	60
9.5299	-47.0577	59.98
9.436	-46.9561	59.96
9.4176	-46.8769	60
9.4483	-46.8579	59.99
9.4349	-46.8426	59.99
9.4467	-46.7695	59.97
9.4472	-46.7648	59.97
9.4457	-46.7657	59.95
9.4767	-46.6659	59.96
9.5302	-46.6511	59.97
9.5575	-46.5377	60
9.552	-46.4246	59.98
9.5164	-46.229	60.02
9.5616	-46.0965	59.99
9.5188	-46.0176	59.97
9.463	-45.9919	59.98
9.4081	-45.8662	60
9.3617	-45.8941	59.98
9.2807	-45.882	60.02
9.1841	-45.8946	60
9.1061	-45.9179	60.01
9.0819	-46.001	59.98
9.0603	-46.1494	59.99
9.0365	-46.3182	59.99
8.9942	-46.4728	59.97
8.9641	-46.6517	60.01
8.974	-46.7856	60.05
8.9623	-47.0111	60.05
8.9787	-47.1656	60.01
8.9394	-47.3261	59.94
8.9765	-47.4762	59.89
9.0238	-47.6683	59.89
9.0656	-47.8309	59.95
9.0996	-48.1222	60
9.2136	-48.2953	60.05
9.3315	-48.5098	60.08
9.3591	-48.7017	60.04
9.4105	-48.923	59.99
9.4695	-49.1368	59.94
9.5335	-49.3439	59.94
9.5888	-49.5802	59.96
9.6714	-49.8577	59.97
9.7391	-50.0417	60
9.7965	-50.3092	59.99
9.8725	-50.4742	59.96
9.8844	-50.7468	59.95
9.9383	-50.9581	59.93
9.9241	-51.1036	59.92
9.9656	-51.1154	59.95
10.016	-51.0335	59.97
10.0389	-50.99	59.98
10.0677	-50.993	59.96
10.0058	-51.0321	59.98
9.9989	-51.0654	59.97
9.9655	-51.1245	59.97
9.938	-51.1571	59.99
9.898	-51.1879	59.98
9.8632	-51.3086	59.96
9.8169	-51.3682	59.94
9.7396	-51.4724	59.96
9.7116	-51.649	59.95
9.6484	-51.7793	59.96
9.5767	-51.8351	59.96
9.5417	-51.7419	59.97
9.4753	-51.6032	59.96
9.4333	-51.4299	60.01
9.3562	-51.2199	60.02
9.3085	-51.0062	60
9.2078	-50.7468	59.94
9.122	-50.5783	59.87
8.9913	-50.2616	59.87
8.9192	-50.0935	59.9
8.8495	-49.8123	59.96
8.81	-49.592	60.02
8.7283	-49.3318	60.09
8.68	-49.1672	60.05
8.5845	-48.9145	60.01
8.4793	-48.7325	59.98
8.4107	-48.5972	59.96
8.3219	-48.3729	59.99
8.2488	-48.1581	60
8.1965	-47.9358	59.98
8.1413	-47.6649	59.97
8.1011	-47.351	59.98
8.0815	-47.0769	60
8.0812	-46.8124	60.02
8.0836	-46.5664	60.03
8.0871	-46.3853	60.03
8.0989	-46.2192	60.03
8.1285	-46.0585	60.02
8.139	-46.0221	60
8.2085	-45.8524	60.04
8.2929	-45.8125	60
8.4023	-45.7033	60.02
8.518	-45.7015	60.03
8.5709	-45.6024	60.04
8.6906	-45.5634	60.04
8.8306	-45.5379	60.03
8.9136	-45.5434	60.03
9.0064	-45.5816	60.03
9.0786	-45.6692	60.02
9.1606	-45.7747	60.01
9.2376	-45.8948	60
9.3769	-46.0092	60.02
9.4844	-46.1672	60.06
9.5973	-46.2425	60.11
9.7234	-46.3441	60.08
9.8234	-46.4329	60.01
9.8906	-46.5975	59.91
9.9709	-46.7538	59.89
10.1364	-47.0251	59.9
10.2634	-47.2678	59.97
10.3641	-47.487	60.05
10.5126	-47.7335	60.08
10.6701	-48.0033	60.07
10.738	-48.2036	60.02
10.864	-48.3945	59.98
10.9436	-48.588	59.96
10.9793	-48.8031	59.98
11.0397	-48.9759	59.99
11.0628	-49.1534	60.01
11.0937	-49.3673	59.98
11.0812	-49.4341	59.98
11.141	-49.554	59.96
11.0962	-49.6805	59.93
11.1176	-49.7654	59.95
11.139	-49.7908	59.97
11.163	-49.8573	59.98
11.1227	-49.8678	59.99
11.1533	-49.9258	59.99
11.1247	-49.9136	59.98
11.0612	-49.9348	59.96
11.0287	-49.8979	59.96
11.0061	-49.7976	59.97
10.9981	-49.7953	59.96
10.9544	-49.7863	59.95
10.925	-49.7563	59.97
10.9131	-49.8037	59.97
10.8855	-49.7995	59.96
10.8708	-49.8005	59.95
10.8636	-49.8433	59.97
10.8237	-49.8812	59.98
10.7793	-49.9661	59.98
10.733	-49.9754	59.98
10.7231	-50.0091	59.96
10.6998	-50.0099	60
10.6715	-50.0249	60.04
10.6223	-50.0028	60.03
10.5609	-50.0232	59.96
10.5203	-49.9395	59.9
10.4742	-49.9317	59.86
10.4153	-49.9856	59.88
10.3549	-50.0283	59.94
10.3301	-50.0798	60.01
10.3016	-50.1195	60.03
10.2782	-50.1003	60.05
10.2492	-50.0682	60.02
10.2611	-49.9891	59.98
10.2477	-49.9863	59.93
10.2783	-50.0295	59.93
10.3013	-50.1124	59.96
10.3197	-50.1828	59.98
10.343	-50.2858	59.99
10.3694	-50.3513	59.99
10.3783	-50.4437	59.96
10.3866	-50.5109	59.94
10.4639	-50.6319	59.93
10.5274	-50.7543	59.93
10.5603	-50.8929	59.94
10.6073	-50.9456	59.95
10.6816	-51.0194	59.98
10.7016	-51.1457	59.97
10.701	-51.1948	59.97
10.7473	-51.2152	59.97
10.7524	-51.1931	59.99
10.7872	-51.1924	59.96
10.8371	-51.1505	59.96
10.8485	-51.0826	59.99
10.9023	-51.0434	59.97
10.8926	-50.9186	59.97
10.9213	-50.8792	59.95
10.9148	-50.7834	59.96
10.9668	-50.7625	59.97
10.9755	-50.7455	59.97
11.0108	-50.6501	59.98
11.0493	-50.6314	59.95
11.0642	-50.5785	59.94
11.0943	-50.4973	59.96
11.1183	-50.4421	60.01
11.1622	-50.4338	60.02
11.1815	-50.3514	59.98
11.1925	-50.2541	59.94
11.1734	-50.1335	59.89
11.198	-50.1259	59.84
11.1926	-50.0185	59.89
11.1765	-49.9718	59.95
11.2468	-49.8831	60.02
11.2758	-49.8684	60.04
11.3451	-49.7394	60.05
11.3123	-49.6202	60
11.2985	-49.5348	59.96
11.3319	-49.4353	59.92
11.3769	-49.3458	59.92
11.4003	-49.2938	59.97
11.43	-49.2302	59.99
11.4234	-49.1645	60
11.4209	-49.0414	59.99
11.4404	-48.9284	59.95
11.455	-48.8924	59.94
11.5021	-48.8541	59.95
11.5638	-48.7797	59.96
11.6212	-48.7035	59.98
11.6516	-48.6596	59.98
11.6759	-48.5659	60
11.6896	-48.5014	59.97
11.7422	-48.4168	59.98
11.8088	-48.3695	59.96
11.816	-48.3673	59.98
11.8268	-48.3418	59.99
11.8591	-48.364	60
11.8662	-48.3677	59.98
11.8864	-48.3948	59.99
11.956	-48.3527	59.99
11.9669	-48.3514	59.98
11.9524	-48.3224	59.97
11.9989	-48.352	59.95
11.9995	-48.3083	59.96
12.0373	-48.26	59.98
12.0598	-48.1873	59.99
12.0731	-48.1158	59.99
12.0947	-48.0535	60.02
12.0972	-48.0018	60.05
12.0932	-47.944	60.03
12.129	-47.8317	59.98
12.1106	-47.765	59.9
12.1154	-47.7494	59.88
12.0887	-47.7382	59.93
12.083	-47.7198	59.97
12.1137	-47.7275	60.01
12.126	-47.7112	60.03
12.1483	-47.6945	60.02
12.2027	-47.6429	60.02
12.2671	-47.5874	59.97
12.2789	-47.555	59.97
12.3206	-47.5815	59.95
12.3686	-47.5997	59.98
12.4264	-47.6495	59.99
12.4678	-47.7117	59.99
12.4754	-47.7575	59.98
12.5267	-47.7955	59.97
12.548	-47.8866	59.95
12.5529	-47.9936	59.95
12.627	-48.0756	59.96
12.6639	-48.1624	59.96
12.6847	-48.2181	59.98
12.6714	-48.3011	59.97
12.8032	-48.2428	60
12.8374	-48.2418	60.01
12.9408	-48.3579	60
12.9986	-48.4043	59.98
13.0482	-48.4549	60.01
13.1182	-48.5856	60
13.1296	-48.5894	60.04
13.2079	-48.6904	60.03
13.2632	-48.7945	60
13.3405	-48.8728	60
13.3683	-49.0352	59.99
13.4393	-49.1622	59.99
13.5074	-49.2599	59.99
13.616	-49.4244	59.99
13.6624	-49.565	60.03
13.7066	-49.7014	60.05
13.6784	-49.8639	60.02
13.6745	-49.9571	59.98
13.6096	-50.0789	59.97
13.6291	-50.0919	59.93
13.6501	-50.0851	59.94
13.6494	-50.0466	60
13.7456	-49.9805	60
13.8656	-49.9231	60.06
13.9985	-49.8249	60.06
14.0877	-49.7806	60.01
14.2201	-49.6559	59.98
14.3621	-49.5696	59.97
14.4715	-49.4932	59.94
14.6201	-49.4167	59.95
14.7495	-49.3656	60
14.9078	-49.3989	60
15.033	-49.371	60.02
15.1936	-49.335	60
15.3377	-49.2973	59.99
15.4233	-49.2278	59.99
15.5836	-49.1777	59.99
15.646	-49.0526	60
15.7624	-48.9408	59.99
15.8643	-48.8604	59.98
15.9898	-48.7113	59.99
16.0423	-48.5933	60.01
16.1285	-48.4783	60
16.1788	-48.2247	60.01
16.2248	-47.9376	60.01
16.259	-47.6118	59.99
16.2803	-47.1975	60.02
16.2864	-46.7954	60.03
16.3045	-46.3885	60.03
16.3338	-45.997	60.02
16.2862	-45.6597	60.01
16.212	-45.3631	59.96
16.1847	-45.1478	60.01
16.1531	-45.0294	60.06
16.113	-44.9293	60.08
16.0894	-44.8655	60.05
16.0343	-44.7322	60
15.9606	-44.7281	59.93
15.8593	-44.6875	59.94
15.78	-44.7362	59.95
15.7798	-44.7202	60
15.7005	-44.6933	60.06
15.6971	-44.6502	60.1
15.6313	-44.6448	60.1
15.5795	-44.6105	60.06
15.4718	-44.711	59.96
15.4382	-44.7856	59.95
15.2937	-44.7962	59.97
15.2374	-44.8423	60
15.1863	-44.9059	60.02
15.0941	-44.9953	59.99
15.0141	-45.1087	59.99
14.9175	-45.2354	59.96
14.8156	-45.3461	59.97
14.6412	-45.4565	59.97
14.5294	-45.6046	59.97
14.397	-45.6999	59.98
14.2487	-45.8514	60.01
14.1127	-45.9945	60
13.9755	-46.1877	59.99
13.7579	-46.4075	59.97
13.6076	-46.5825	59.98
13.4283	-46.7756	59.96
13.2949	-46.9522	59.98
13.1785	-47.1101	59.98
13.0674	-47.2573	59.99
13.001	-47.4341	60.01
12.8657	-47.6024	60
12.7723	-47.7675	59.98
12.7133	-48.0188	59.96
12.6274	-48.1328	59.96
12.5927	-48.3775	59.97
12.5215	-48.5429	60.03
12.5294	-48.7979	60.04
12.4762	-48.9731	60.02
12.5357	-49.225	59.96
12.5124	-49.4722	59.89
12.5554	-49.7874	59.86
12.6052	-50.0285	59.86
12.6164	-50.2892	59.93
12.6197	-50.5793	60.02
12.6473	-50.7471	60.05
12.6438	-50.8712	60.07
12.6124	-50.8695	60.02
12.5512	-50.7881	59.97
12.4984	-50.724	59.94
12.485	-50.7036	59.93
12.4159	-50.6299	59.96
12.4038	-50.5484	59.97
12.3661	-50.496	59.97
12.3004	-50.4738	59.97
12.2919	-50.4859	59.95
12.2454	-50.4926	59.93
12.2085	-50.4506	59.93
12.2063	-50.4344	59.94
12.2158	-50.475	59.95
12.1954	-50.4975	59.97
12.2697	-50.5372	59.99
12.2515	-50.5164	60
12.2579	-50.5252	59.99
12.2619	-50.5597	59.97
12.2755	-50.6322	59.95
12.3161	-50.6814	59.94
12.3203	-50.7186	59.94
12.3656	-50.7633	59.96
12.3782	-50.8154	59.96
12.4356	-50.7929	59.97
12.471	-50.7845	59.98
12.5307	-50.7485	59.97
12.6034	-50.6583	59.96
12.6593	-50.6397	59.93
12.6791	-50.5649	59.94
12.7309	-50.4251	59.95
12.7646	-50.3568	60
12.8237	-50.2096	60.03
12.858	-50.0717	60.03
12.8942	-49.9608	59.96
12.9072	-49.838	59.88
12.9089	-49.7246	59.87
12.8874	-49.6179	59.89
12.9135	-49.632	59.92
12.9344	-49.5449	59.99
12.9447	-49.5549	60.04
12.9707	-49.4947	60.07
12.9757	-49.387	60.01
12.8715	-49.3132	59.97
12.8474	-49.2131	59.93
12.8707	-49.1325	59.91
12.8633	-49.0126	59.95
12.8434	-48.9002	59.98
12.8583	-48.8195	59.97
12.8758	-48.6993	59.98
12.9181	-48.6941	59.96
12.9837	-48.6263	59.94
13.0517	-48.5637	59.96
13.101	-48.4679	59.98
13.1681	-48.3951	59.99
13.2706	-48.3556	60
13.3414	-48.2916	60
13.444	-48.2477	59.97
13.4889	-48.1733	59.98
13.568	-48.0945	59.98
13.6057	-48.0278	59.97
13.6509	-47.9511	59.98
13.7547	-47.8748	59.98
13.7791	-47.7024	60
13.8878	-47.6587	59.99
14.0012	-47.5458	59.99
14.1205	-47.447	60
14.2067	-47.3159	60
14.3168	-47.1759	59.99
14.4474	-47.0606	59.99
14.5206	-46.8946	59.99
14.6569	-46.8091	60.03
14.8119	-46.6385	60.04
14.9718	-46.5451	60.05
15.1488	-46.3321	60.03
15.2762	-46.1465	59.98
15.4177	-45.9469	59.92
15.5418	-45.6739	59.93
15.6828	-45.4881	59.95
15.7889	-45.2642	59.99
15.851	-45.1243	60.04
15.9591	-45.0379	60.05
15.9787	-44.919	60.05
16.0176	-44.8479	60.03
16.0085	-44.7936	60.02
15.9972	-44.7482	60.05
15.9401	-44.6508	60.05
15.8797	-44.6304	60.06
15.8169	-44.6854	60.02
15.7432	-44.7678	59.97
15.6269	-44.8816	59.95
15.523	-45.0169	59.96
15.4308	-45.1497	59.98
15.4064	-45.3377	60
15.349	-45.5228	60.01
15.2958	-45.76	60.03
15.1994	-45.9606	60.02
15.1661	-46.167	60
15.1267	-46.3613	59.98
15.092	-46.5601	59.97
15.0606	-46.801	59.97
14.9891	-46.8976	60.01
14.9759	-47.0709	60.01
14.9253	-47.1759	60.03
14.9001	-47.3095	60.03
14.869	-47.4597	60.01
14.8734	-47.5403	59.99
14.841	-47.6679	59.98
14.8714	-47.64	59.99
14.8114	-47.6169	60.03
14.854	-47.5978	60.06
14.8159	-47.5627	60.06
14.7427	-47.4782	60.01
14.7297	-47.4144	59.97
14.6737	-47.3411	59.9
14.6124	-47.2217	59.9
14.6067	-47.1631	59.92
14.5704	-47.0894	59.98
14.5548	-47.0691	60.02
14.5015	-46.9528	60.05
14.457	-46.8636	60.05
14.4107	-46.7669	59.99
14.3634	-46.6466	59.96
14.3413	-46.5568	59.97
14.2669	-46.4918	59.96
14.2398	-46.502	59.95
14.2028	-46.4777	59.99
14.1678	-46.5136	59.96
14.1054	-46.5628	59.96
14.0384	-46.6069	59.96
13.9857	-46.649	59.95
13.9714	-46.6674	59.98
13.9233	-46.6863	59.99
13.9069	-46.7567	59.97
13.8245	-46.7653	59.98
13.7664	-46.8234	60
13.6777	-46.8794	60
13.5766	-46.8685	60.01
13.507	-46.9536	59.98
13.4229	-46.9702	59.99
13.3662	-47.0606	59.96
13.2855	-47.1638	59.97
13.1992	-47.295	59.97
13.1127	-47.3852	59.98
13.0608	-47.5132	59.99
13.0157	-47.6309	59.97
12.9538	-47.6629	59.97
12.9184	-47.8196	59.96
12.9052	-47.8728	59.94
12.8743	-47.9638	59.95
12.8648	-48.0233	60.02
12.8749	-48.1638	60.03
12.8355	-48.2501	60
12.8674	-48.323	59.93
12.8444	-48.4236	59.89
12.8276	-48.5277	59.89
12.8538	-48.6699	59.89
12.8299	-48.804	59.94
12.9093	-48.8969	60.02
12.9118	-49.0355	60.05
12.9509	-49.1083	60.04
12.9276	-49.1968	60
12.887	-49.2838	59.92
12.8684	-49.3933	59.89
12.8549	-49.441	59.94
12.865	-49.495	59.97
12.8117	-49.5278	59.98
12.7675	-49.556	59.99
12.7578	-49.4998	59.96
12.7449	-49.4053	59.96
12.7309	-49.3861	59.93
12.662	-49.3077	59.93
12.6753	-49.3286	59.95
12.6491	-49.3204	59.96
12.6528	-49.348	59.98
12.6551	-49.3818	59.99
12.7189	-49.4721	59.98
12.7136	-49.5132	59.97
12.7387	-49.6026	59.97
12.7641	-49.6303	59.97
12.7957	-49.6271	59.98
12.8228	-49.6873	59.95
12.8467	-49.6349	59.96
12.8993	-49.577	59.95
12.9476	-49.5145	59.95
12.9934	-49.3201	59.99
13.0399	-49.177	59.98
13.1051	-48.952	60
13.1725	-48.7422	60
13.2706	-48.5595	59.97
13.3318	-48.4131	59.97
13.4192	-48.2793	60.01
13.4863	-48.1174	60.02
13.5594	-48.0097	60.01
13.5961	-47.8849	59.96
13.6554	-47.8337	59.92
13.7669	-47.7312	59.91
13.8933	-47.6555	59.94
13.9699	-47.4606	60
14.0484	-47.4016	60.03
14.205	-47.2242	60.07
14.2532	-47.0716	60.06
14.3257	-46.8923	60
14.4132	-46.7819	59.95
14.5074	-46.6829	59.96
14.5405	-46.6267	59.99
14.5996	-46.522	60.05
14.677	-46.4513	60.04
14.7146	-46.326	60.02
14.7692	-46.1843	59.99
14.8312	-46.1068	59.96
14.8589	-45.9603	59.96
14.8627	-45.9106	59.96
14.8502	-45.8291	60.01
14.8786	-45.7672	60.01
14.8293	-45.7036	60.04
14.8195	-45.6816	60.03
14.7775	-45.6819	60.01
14.7667	-45.7689	60.01
14.7693	-45.8437	60
14.7164	-45.828	60.01
14.6986	-45.8492	60.03
14.7071	-45.922	60.01
14.6664	-45.8864	60.03
14.6385	-45.9161	60.02
14.6565	-45.9091	60.02
14.6143	-45.9111	60.02
14.6539	-45.864	60.03
14.6918	-45.8254	60.01
14.7359	-45.7542	60
14.7429	-45.6579	59.98
14.7166	-45.5614	60.04
14.7661	-45.4484	60.09
14.7919	-45.2673	60.1
14.808	-45.1371	60.07
14.7759	-44.9206	59.99
14.7212	-44.8378	59.91
14.7437	-44.7632	59.92
14.721	-44.6926	59.96
14.7114	-44.5988	60.04
14.7311	-44.5408	60.1
14.7351	-44.5207	60.11
14.7071	-44.4317	60.09
14.6435	-44.3973	60.04
14.6448	-44.4606	59.97
14.6229	-44.5174	59.98
14.5645	-44.606	60
14.577	-44.7195	60.03
14.5379	-44.8529	60.04
14.5325	-44.9995	60.03
14.5047	-45.2038	59.99
14.5184	-45.3813	59.96
14.4511	-45.5315	59.98
14.4353	-45.7939	60
14.4091	-46.0365	60.01
14.3918	-46.1876	60.01
14.3222	-46.4526	60.01
14.3045	-46.7086	60
14.2709	-46.9017	60
14.2779	-47.1752	60
14.3068	-47.4221	60.02
14.2792	-47.6268	60
14.2946	-47.7964	59.99
14.2639	-47.9147	60
14.2715	-47.9481	59.98
14.2627	-48.0098	59.99
14.2722	-48.0635	60
14.2267	-48.0671	59.98
14.2205	-48.0851	59.97
14.1991	-48.0947	59.98
14.25	-48.0331	60.01
14.2348	-48.0259	60.03
14.2749	-47.9761	60.04
14.2771	-47.9198	60.03
14.1981	-47.7893	59.97
14.2207	-47.6822	59.91
14.1624	-47.575	59.88
14.1034	-47.444	59.89
14.0928	-47.2511	59.95
14.0947	-47.1108	60.01
14.1293	-46.9163	60.07
14.0663	-46.7324	60.07
14.0654	-46.5567	60.02
14.0469	-46.4001	59.97
14.0019	-46.2817	59.95
13.9877	-46.2225	59.94
13.9497	-46.2023	59.94
13.9057	-46.2155	59.96
13.8797	-46.2664	59.99
13.8475	-46.3036	59.98
13.8441	-46.336	59.98
13.8002	-46.3029	59.99
13.8043	-46.38	59.94
13.7328	-46.4057	59.96
13.7281	-46.4735	59.94
13.6992	-46.5261	59.98
13.6386	-46.597	59.99
13.5955	-46.6633	59.99
13.5443	-46.7406	59.98
13.4957	-46.8199	59.98
13.454	-46.9334	59.94
13.3909	-47.0185	59.96
13.3279	-47.0739	59.98
13.2773	-47.1799	59.99
13.2472	-47.2365	59.99
13.2434	-47.2713	59.99
13.1578	-47.2377	60
13.1484	-47.2807	59.95
13.1209	-47.3244	59.96
13.091	-47.3178	59.95
13.0671	-47.375	59.98
13.0956	-47.4369	60.02
13.0777	-47.429	60.03
13.0866	-47.4528	60
13.1124	-47.5129	59.93
13.1281	-47.5564	59.88
13.1081	-47.59	59.89
13.1079	-47.6383	59.91
13.0958	-47.7123	59.99
13.1469	-47.7585	60.04
13.2484	-47.8266	60.03
13.2645	-47.7834	60.02
13.278	-47.7518	59.98
13.3445	-47.719	59.92
13.3827	-47.6661	59.94
13.4138	-47.6507	59.95
13.4636	-47.6535	59.95
13.552	-47.6456	59.96
13.5972	-47.5987	59.97
13.6661	-47.6011	59.94
13.6582	-47.523	59.92
13.7126	-47.5458	59.92
13.7202	-47.5072	59.94
13.7821	-47.5496	59.94
13.7895	-47.6586	59.95
13.8568	-47.7461	59.95
13.8426	-47.7926	59.96
13.9374	-47.9269	59.97
13.9545	-48.0586	59.97
14.0422	-48.1709	59.97
14.0974	-48.2932	59.97
14.1521	-48.4912	59.95
14.1545	-48.6856	59.94
14.1834	-49.0205	59.9
14.234	-49.4189	59.92
14.2391	-49.8957	59.93
14.3246	-50.4648	59.91
14.3886	-51.0291	59.91
14.4549	-51.5376	59.91
14.5038	-51.8524	59.97
14.4957	-52.0682	60.04
14.5469	-52.1954	60.06
14.5516	-52.2355	59.97
14.5237	-52.3007	59.88
14.5174	-52.3691	59.8
14.4957	-52.4677	59.83
14.4792	-52.5667	59.88
14.4192	-52.7011	59.95
14.4075	-52.8795	59.99
14.3705	-52.956	60
14.3624	-53.0458	59.97
14.2535	-53.1374	59.92
14.1875	-53.1031	59.9
14.1267	-53.0091	59.92
14.0454	-52.905	59.96
14.0086	-52.878	59.96
13.9632	-52.7643	59.94
13.9348	-52.7082	59.9
13.8968	-52.6286	59.88
13.8482	-52.6642	59.86
13.8047	-52.5978	59.9
13.7332	-52.5319	59.93
13.7441	-52.5186	59.94
13.714	-52.4111	59.96
13.6802	-52.309	59.96
13.6769	-52.2081	59.94
13.6511	-52.0042	59.94
13.6512	-51.811	59.92
13.6488	-51.631	59.9
13.6385	-51.5083	59.93
13.6763	-51.412	59.94
13.6822	-51.3364	59.97
13.7266	-51.3085	59.96
13.7605	-51.3067	59.98
13.8065	-51.3293	59.96
13.8244	-51.3673	59.95
13.9056	-51.337	59.98
13.9909	-51.2696	60.01
14.0607	-51.2843	60.01
14.1579	-51.2713	60.04
14.2477	-51.2108	60
14.3455	-51.1543	59.91
14.4182	-51.1591	59.8
14.5034	-51.1401	59.76
14.5509	-51.1095	59.78
14.6395	-51.0521	59.85
14.698	-50.9727	59.95
14.7275	-50.9172	60
14.7255	-50.8225	60.02
14.7495	-50.7585	59.96
14.8042	-50.5896	59.92
14.8273	-50.5432	59.89
14.8444	-50.5281	59.88
14.8722	-50.541	59.91
14.8942	-50.6295	59.94
14.9273	-50.6896	59.96
14.9338	-50.7284	59.97
14.9387	-50.7482	59.95
14.9496	-50.826	59.93
14.9182	-50.861	59.9
14.9519	-50.9652	59.89
14.921	-51.022	59.93
14.9615	-51.0717	59.95
15.0118	-51.1295	59.97
15.0367	-51.2635	59.97
15.0288	-51.2909	59.97
15.0336	-51.3575	59.93
14.9789	-51.3774	59.97
14.9569	-51.4507	59.96
14.924	-51.4906	59.97
14.896	-51.5356	59.97
14.9049	-51.5759	59.98
14.8946	-51.572	59.97
14.8505	-51.5871	59.93
14.831	-51.5877	59.93
14.7727	-51.5828	59.96
14.7627	-51.4537	60.01
14.7363	-51.3435	60
14.7114	-51.167	59.96
14.7171	-50.9486	59.91
14.6825	-50.7319	59.91
14.6247	-50.6097	59.88
14.578	-50.4988	59.94
14.5766	-50.4167	59.96
14.53	-50.3655	60.01
14.4966	-50.3192	60.04
14.4938	-50.2159	60.03
14.4875	-50.1171	60.01
14.4282	-50.0923	59.96
14.3802	-50.0656	59.95
14.3645	-50.1199	59.93
14.302	-50.1548	59.95
14.2741	-50.1835	59.98
14.2298	-50.2251	60.02
14.1711	-50.226	59.99
14.1562	-50.2461	59.96
14.1693	-50.2653	59.93
14.1831	-50.3256	59.92
14.1566	-50.3623	59.95
14.1828	-50.4602	59.96
14.1449	-50.5424	60
14.1109	-50.6335	60
14.1043	-50.7281	59.98
14.0878	-50.83	60
14.1091	-50.9539	59.98
14.0756	-51.0874	59.98
14.0609	-51.3284	59.94
14.0474	-51.5482	59.93
14.0179	-51.7635	59.96
14.0119	-52.0029	59.93
13.9783	-52.1363	59.95
13.9493	-52.1858	59.95
13.9016	-52.2017	59.96
13.9003	-52.223	59.98
13.907	-52.202	60.03
13.928	-52.1206	60.01
13.8959	-52.0249	59.95
13.8793	-51.9505	59.91
13.8077	-51.8703	59.91
13.7705	-51.8157	59.92
13.7033	-51.743	59.98
13.6822	-51.6337	60.03
13.6593	-51.5779	60.06
13.6355	-51.482	60.05
13.5961	-51.4086	59.98
13.507	-51.4192	59.9
13.4228	-51.3761	59.9
13.4623	-51.4495	59.93
13.4721	-51.5173	59.96
13.4788	-51.5561	59.97
13.4637	-51.5767	59.96
13.5279	-51.6798	59.94
13.5437	-51.7438	59.93
13.5668	-51.7849	59.95
13.6237	-51.8389	59.96
13.6546	-51.8971	59.97
13.7073	-51.9584	59.98
13.7207	-52.0209	60
13.7172	-52.0982	59.98
13.7447	-52.219	59.95
13.776	-52.2899	59.94
13.7982	-52.365	59.96
13.8052	-52.446	59.96
13.8432	-52.4959	59.98
13.826	-52.587	59.99
13.8013	-52.6591	59.97
13.8397	-52.7965	59.95
13.8372	-52.81	59.94
13.7923	-52.9297	59.92
13.8228	-53.0345	59.94
13.8462	-53.027	60.01
13.806	-53.0765	60.04
13.7939	-53.082	60.02
13.7876	-53.0574	59.96
13.7608	-53.0377	59.9
13.7109	-52.976	59.88
13.7131	-52.9643	59.9
13.6519	-52.8292	59.98
13.6407	-52.7851	60
13.6417	-52.6762	60.02
13.6523	-52.5164	60.05
13.6314	-52.435	60.01
13.6016	-52.3111	59.98
13.5866	-52.1684	59.97
13.6096	-52.1205	59.94
13.6332	-52.0402	59.98
13.6534	-52.0076	60
13.6235	-52.0766	59.97
13.6084	-52.0826	59.94
13.6251	-52.0679	59.94
13.6005	-52.0653	59.96
13.6269	-52.0291	59.97
13.5945	-51.95	60
13.6113	-51.9055	60.02
13.5639	-51.7878	60.06
13.5323	-51.7764	59.99
13.5218	-51.6538	59.97
13.4661	-51.6674	59.95
13.4518	-51.6539	59.94
13.4362	-51.7065	59.94
13.4511	-51.7475	59.98
13.4583	-51.7988	60.01
13.4791	-51.8658	59.99
13.4779	-51.8725	60
13.4604	-51.9044	59.95
13.4599	-51.9067	59.93
13.4456	-51.9249	59.99
13.5019	-51.9535	60.04
13.4835	-51.9622	60.05
13.4782	-52.0039	60
13.4444	-52.0039	59.94
13.4241	-51.9771	59.9
13.4093	-51.9956	59.9
13.4259	-52.0127	59.93
13.4808	-51.9757	60
13.4897	-51.9437	60.04
13.4893	-51.9459	60.04
13.4959	-51.8808	60.01
13.534	-51.6784	59.99
13.4922	-51.5443	59.97
13.4462	-51.4473	59.96
13.3805	-51.44	59.96
13.3618	-51.347	59.97
13.3066	-51.3733	59.97
13.2725	-51.4792	59.96
13.2432	-51.5458	59.96
13.1887	-51.6419	59.96
13.1608	-51.7019	59.97
13.1198	-51.7587	60.01
13.1195	-51.85	60.03
13.0763	-51.9306	60.02
13.0409	-51.971	60.03
13.0154	-52.0728	59.98
13.017	-52.1382	59.97
12.9763	-52.2055	59.97
12.9743	-52.2611	59.98
12.9872	-52.3407	59.98
12.8994	-52.392	59.98
12.9187	-52.4084	59.98
12.8799	-52.3478	59.99
12.8743	-52.2729	59.97
12.8529	-51.945	60.01
12.7714	-51.4751	60.01
12.6537	-50.8055	60.08
12.5613	-50.1887	60.09
12.5394	-49.6657	60.06
12.4563	-49.2051	59.98
12.4574	-48.9328	59.89
12.4734	-48.7077	59.85
12.4582	-48.6154	59.88
12.4765	-48.6574	59.91
12.5769	-48.8018	59.97
12.7231	-48.9389	60.03
12.8679	-49.1537	60.08
12.9846	-49.3061	60.1
13.0768	-49.4909	60.05
13.2047	-49.6947	59.98
13.2646	-49.9051	59.93
13.3578	-50.1371	59.92
13.4807	-50.4195	59.94
13.5835	-50.7643	59.97
13.6983	-51.1776	59.97
13.8331	-51.5138	59.97
13.9474	-51.9442	59.97
14.0559	-52.3612	59.96
14.1267	-52.7707	59.95
14.2245	-53.142	59.94
14.3187	-53.3368	59.97
14.3383	-53.4517	60.01
14.4012	-53.5163	60.02
14.4249	-53.5411	60
14.4643	-53.4956	59.99
14.4582	-53.533	59.93
14.4555	-53.4267	59.95
14.4872	-53.4654	59.96
14.4514	-53.4309	59.99
14.4647	-53.3742	60
14.467	-53.3787	59.97
14.4572	-53.2987	59.96
14.4438	-53.2243	59.93
14.414	-53.0549	59.95
14.4411	-52.9246	59.97
14.4569	-52.7924	60.02
14.4969	-52.6407	60.01
14.4951	-52.551	59.95
14.5033	-52.4521	59.9
14.517	-52.4432	59.84
14.5854	-52.375	59.87
14.6581	-52.3391	59.95
14.7399	-52.3139	60.02
14.7845	-52.2071	60.06
14.8	-52.2163	60.03
14.8674	-52.1304	59.97
14.931	-51.9751	59.94
14.9869	-51.8723	59.93
14.9792	-51.8655	59.96
15.0433	-51.9091	59.97
15.0884	-51.9362	59.97
15.1101	-51.9714	59.95
15.1613	-51.9525	59.95
15.1709	-51.978	59.93
15.2092	-51.9069	59.94
15.2126	-51.8148	59.94
15.2289	-51.7302	59.93
15.2161	-51.6164	59.96
15.2335	-51.5081	59.97
15.2383	-51.3647	59.97
15.2599	-51.2491	59.98
15.255	-51.1104	60
15.3248	-51.0191	60.01
15.3594	-50.8792	60.02
15.3632	-50.8167	60.01
15.3823	-50.7164	60
15.3825	-50.5976	60
15.4152	-50.4706	59.98
15.4134	-50.3923	59.97
15.4549	-50.3206	59.97
15.4619	-50.2532	59.97
inclinaison X	inclinaison Y
