# Supplementary material for: Postural Control Can Be Well Maintained by Healthy, Young Adults in Difficult Visual Task, Even in Sway-Referenced Dynamic Conditions
Source: PLoS One. 2016 Oct 13;11(10):e0164400. doi: 10.1371/journal.pone.0164400 (PMC5063355; doi:10.1371/journal.pone.0164400)
Supplement: S2 File — (ZIP) [file pone.0164400.s002.zip › DATA_FRAMIRAL/S05A_SEARCH_STABLE_I5.xls]

## Sheet: S05_MTT_201504
gravite X	gravite Y	Poids
11.1338	-45.5054	60.08
11.0972	-45.677	60.06
11.0249	-45.901	60.03
11.008	-46.0877	60.01
10.9681	-46.379	59.98
10.8958	-46.5889	60
10.7595	-46.8893	60.02
10.6506	-47.1436	60.02
10.636	-47.5141	59.97
10.5473	-47.7361	59.98
10.5171	-47.8842	59.99
10.5049	-48.0082	59.99
10.5126	-48.0426	60
10.5773	-48.0731	59.96
10.6764	-48.0455	59.95
10.787	-47.9444	59.98
10.932	-47.8584	59.99
11.0842	-47.734	60.04
11.2557	-47.5764	60.08
11.4296	-47.5368	60.06
11.5661	-47.528	60.03
11.7237	-47.6251	59.97
11.9026	-47.6947	59.96
12.082	-47.8067	59.94
12.3043	-47.8355	59.98
12.5108	-47.8047	60.05
12.758	-47.7056	60.04
12.925	-47.5274	60.02
13.0939	-47.4216	59.95
13.0766	-47.3481	59.94
12.8307	-47.2174	60.04
12.566	-47.0501	60.11
12.5141	-46.8311	60.07
12.532	-46.5825	60.04
12.6579	-46.4057	59.98
12.7781	-46.3145	59.88
12.9771	-46.1086	59.91
13.2716	-46.0162	59.92
13.5857	-45.8734	60
14.1464	-45.7037	60.08
14.9127	-45.646	60.07
16.1418	-45.5706	59.97
18.1777	-45.5073	59.78
20.223	-45.6042	59.64
21.6728	-45.6948	59.61
22.4756	-45.9066	59.72
22.9657	-46.2349	59.93
23.3585	-46.1921	60.17
23.5263	-46.3127	60.32
23.5443	-46.2144	60.42
23.5279	-46.1394	60.44
23.3424	-45.9761	60.36
22.9806	-45.6263	60.2
22.5666	-45.3545	60
21.911	-45.1784	59.9
21.0881	-45.0375	59.89
20.3472	-44.9363	59.91
19.6435	-44.7882	59.94
19.0332	-44.6764	59.94
18.5785	-44.4963	59.93
18.1128	-44.368	59.95
17.72	-44.1579	60
17.3884	-44.0105	60.06
17.1941	-43.8104	60.08
17.0633	-43.5789	60.04
16.9362	-43.3621	59.95
16.833	-43.1748	59.9
16.6935	-42.9821	59.89
16.5847	-42.8148	59.92
16.5209	-42.6882	59.98
16.474	-42.5769	60.04
16.483	-42.5404	60.08
16.4784	-42.5524	60.05
16.4309	-42.465	60.04
16.3509	-42.3724	60.03
16.3055	-42.3322	60.03
16.2971	-42.1855	60.01
16.283	-42.0815	60.03
16.2308	-41.8703	60.03
16.1647	-41.7018	60.06
16.0894	-41.5842	60.04
15.9637	-41.4963	60.04
15.8197	-41.3877	60.02
15.5949	-41.2483	60.06
15.0736	-41.0919	60.17
14.1563	-40.9157	60.22
13.4867	-40.6304	60.22
13.0695	-40.4742	60.12
12.6752	-40.2305	60.07
12.5094	-39.8484	59.96
12.3796	-39.6062	59.88
12.4109	-39.3681	59.89
12.5438	-39.1954	59.93
12.7048	-39.0322	59.95
12.9337	-38.9065	59.97
13.2447	-38.864	60
13.4862	-38.9746	60.06
13.6909	-39.0694	60.12
13.9436	-39.2492	60.18
14.1062	-39.3406	60.23
14.2569	-39.5626	60.16
14.4272	-39.6758	60.05
14.576	-39.7493	59.97
14.7892	-39.8277	59.92
15.0827	-39.9108	59.86
15.6133	-40.0367	59.9
16.2739	-40.1799	59.96
17.0202	-40.3519	60
17.8452	-40.567	60
18.5944	-40.6693	59.98
19.2532	-40.887	59.95
19.9083	-40.988	59.98
20.4251	-41.1672	60.01
20.6485	-41.3005	60.08
20.827	-41.3896	60.17
21.0114	-41.4887	60.21
21.2079	-41.3686	60.19
21.4084	-41.1228	60.06
21.4962	-40.8963	59.97
21.4682	-40.6965	59.89
21.4353	-40.5171	59.89
21.4243	-40.4555	59.95
21.3219	-40.4056	60.02
21.214	-40.3306	60.07
21.068	-40.374	60.12
20.9742	-40.3809	60.12
20.8974	-40.3298	60.06
20.7867	-40.274	60
20.6908	-40.2303	59.94
20.496	-40.2135	59.94
20.2703	-40.177	59.99
20.1107	-40.1121	60.05
19.856	-40.0642	60.07
19.4987	-39.9051	60.12
19.0753	-39.5905	60.13
18.4854	-39.2189	60.2
17.7429	-38.8868	60.24
16.9489	-38.6314	60.22
16.1493	-38.3723	60.19
15.4951	-38.3232	60.11
14.9809	-38.2711	59.98
14.5848	-38.4159	59.88
14.3366	-38.6327	59.79
14.1146	-38.8227	59.76
13.9858	-39.0584	59.82
13.9364	-39.3527	59.91
14.0131	-39.5813	59.98
14.1986	-39.6953	59.99
14.5056	-39.9493	60.01
14.8823	-40.2693	59.94
15.3875	-40.4777	59.9
15.8587	-40.5292	59.91
16.4409	-40.5424	59.88
17.1088	-40.4281	59.87
17.7227	-40.4192	59.89
18.3853	-40.4694	59.94
19.0076	-40.5809	59.98
19.5508	-40.7044	60.03
20.0481	-40.9711	60.02
20.537	-41.2138	60.04
20.9798	-41.6411	60.02
21.3268	-41.9216	60.01
21.6058	-42.3398	59.95
21.9064	-42.6481	59.96
22.1688	-42.8092	59.97
22.4167	-42.9927	59.99
22.6044	-43.1731	60
22.7927	-43.1747	60.01
23.1182	-43.1499	59.97
23.2954	-43.1314	59.94
23.4079	-43.1271	59.9
23.473	-43.0607	59.93
23.5426	-43.0517	59.98
23.5103	-43.0542	60.03
23.4331	-43.0239	60.05
23.2849	-42.9851	60
23.092	-42.8963	59.96
22.8789	-42.8617	59.9
22.649	-42.8646	59.88
22.3925	-42.8154	59.9
22.1703	-42.8313	59.94
21.9702	-42.7779	59.97
21.8341	-42.7347	59.99
21.6941	-42.6515	59.98
21.5808	-42.5712	59.98
21.4392	-42.4705	59.97
21.3428	-42.2037	59.95
21.2072	-42.0235	59.95
21.1788	-41.8744	59.95
21.0195	-41.6459	60
20.9427	-41.4708	59.98
20.7232	-41.251	59.99
20.5428	-41.1656	60.01
20.3765	-41.1412	60.05
20.26	-41.1138	60.07
20.0612	-41.1835	60.06
19.8031	-41.2241	60.01
19.4618	-41.3031	60.01
19.1511	-41.5023	59.95
18.7727	-41.6282	59.94
18.4674	-41.7499	59.94
18.2676	-41.8348	59.93
18.0331	-41.9544	59.92
17.8862	-41.9862	59.95
17.7188	-42.0317	59.93
17.5418	-42.0971	59.93
17.3084	-42.1284	59.97
17.1833	-42.1844	59.97
17.0848	-42.2779	59.96
16.9396	-42.3959	59.96
16.7975	-42.5138	59.95
16.6747	-42.6766	59.94
16.4633	-42.8592	59.99
16.341	-43.0172	60.02
16.2519	-43.1826	59.96
16.1414	-43.2685	59.91
16.0313	-43.4093	59.87
15.9294	-43.5178	59.91
15.8508	-43.6811	59.94
15.8242	-43.9241	59.96
15.8153	-44.1918	60
15.7776	-44.5237	60.02
15.7497	-44.8783	60.02
15.7569	-45.2417	59.98
15.8138	-45.6085	59.95
15.8525	-46.0573	59.92
15.9397	-46.4568	59.9
16.0088	-47.0944	59.93
16.024	-47.7817	59.95
16.0535	-48.4621	59.89
16.1417	-49.0628	59.89
16.0231	-49.6911	59.88
15.9969	-50.2381	59.93
15.8475	-50.7651	59.92
15.7264	-51.122	59.94
15.6199	-51.5091	59.93
15.4767	-51.852	59.94
15.4617	-52.2867	59.94
15.3765	-52.6792	59.94
15.3286	-53.0248	59.92
15.1853	-53.4594	59.91
15.0932	-53.828	59.92
14.9693	-54.1607	59.9
14.8788	-54.4308	59.92
14.7781	-54.6676	59.92
14.7036	-54.8339	59.97
14.649	-55.0824	59.94
14.589	-55.3671	59.97
14.6226	-55.6665	59.94
14.5635	-55.7869	59.94
14.5048	-56.0149	59.9
14.396	-56.1132	59.93
14.1546	-56.204	59.97
13.8873	-56.2427	59.98
13.6612	-56.2338	59.88
13.352	-56.095	59.82
13.0926	-55.8674	59.81
12.8463	-55.7036	59.82
12.5662	-55.3504	59.87
12.2862	-55.0594	59.92
12.0341	-54.7426	59.98
11.7977	-54.3627	59.95
11.6088	-54.1279	59.9
11.4654	-53.9772	59.86
11.316	-53.9653	59.77
11.2459	-54.0754	59.72
11.2507	-54.2405	59.79
11.4018	-54.4424	59.83
11.6891	-54.7114	59.81
11.9204	-55.0247	59.77
12.0501	-55.4616	59.88
12.2762	-55.8168	60.04
12.5929	-56.1185	60.01
12.759	-56.2137	59.98
12.8541	-56.1099	60.04
12.7471	-55.8526	60.16
12.4862	-55.5052	60.37
12.5192	-55.1947	60.3
12.379	-54.6151	60.15
12.0415	-53.7599	60.01
11.733	-52.8144	59.88
11.5219	-51.8433	59.81
11.3929	-51.0578	59.81
11.3202	-50.5074	59.81
11.1231	-50.1182	59.88
10.9551	-49.871	59.95
10.8023	-49.601	60
10.5816	-49.2509	60.06
10.3349	-48.9622	60.1
10.0941	-48.733	60.07
9.8807	-48.3891	60.04
9.6051	-48.0679	60.05
9.381	-47.8123	60.07
9.0647	-47.6814	60.06
8.7442	-47.5573	60.02
8.4863	-47.4228	59.92
8.0022	-47.3093	59.85
7.2869	-47.039	59.9
6.6423	-46.8089	60
5.9013	-46.6637	60.09
5.2369	-46.5661	60.15
4.6392	-46.5628	60.12
4.0794	-46.6502	60.02
3.5699	-46.8106	59.97
3.1014	-47.0833	59.99
2.671	-47.3463	60.01
2.3561	-47.6981	59.99
2.1473	-48.1458	59.92
2.0624	-48.5605	59.89
2.0893	-48.8801	59.88
2.1814	-49.1101	59.9
2.3686	-49.2248	59.94
2.6268	-49.3233	59.97
2.9185	-49.4792	60
3.2236	-49.6939	60.01
3.5496	-49.8841	60.02
3.7962	-50.0935	60.03
4.0657	-50.3976	60.01
4.2262	-50.6631	60
4.433	-51.1017	59.95
4.4739	-51.49	59.93
4.5165	-52.0173	59.94
4.4807	-52.6123	59.95
4.3811	-53.31	59.98
4.2892	-54.0964	59.96
4.1753	-54.8608	59.96
4.1723	-55.5289	59.92
4.1792	-56.0645	59.86
4.2447	-56.6333	59.86
4.3391	-57.2776	59.86
4.3421	-57.9462	59.96
4.3751	-58.5785	60.06
4.3417	-59.0846	60.08
4.3345	-59.472	60.03
4.2978	-59.7688	59.93
4.3077	-59.9681	59.86
4.3188	-60.0493	59.83
4.3443	-60.1218	59.83
4.4597	-60.1208	59.86
4.4852	-60.0295	59.9
4.6259	-59.9932	59.92
4.7322	-59.7995	59.94
4.8098	-59.5121	59.95
4.8837	-59.0275	59.94
4.9871	-58.4406	59.93
5.1228	-57.8848	59.93
5.2808	-57.2439	59.91
5.4372	-56.7146	59.91
5.5834	-56.0854	59.93
5.7691	-55.6553	59.94
5.9111	-55.261	59.97
6.0437	-54.8657	59.96
6.2042	-54.5466	59.94
6.3167	-54.1667	59.93
6.4643	-53.7312	59.94
6.613	-53.2172	59.97
6.7509	-52.8101	59.99
6.9143	-52.4289	60.01
7.0706	-52.1236	60.02
7.2574	-52.0199	60
7.41	-51.9099	59.97
7.5941	-51.7607	59.97
7.7654	-51.6805	59.97
7.9139	-51.5808	59.98
8.1255	-51.5151	60.02
8.3471	-51.448	60.01
8.5563	-51.4327	60.01
8.7547	-51.3929	60.02
8.9859	-51.3763	60.01
9.2106	-51.3368	60.04
9.4709	-51.3392	60.06
9.7691	-51.2822	60.02
10.019	-51.258	59.98
10.3154	-51.2714	59.93
10.5868	-51.3234	59.91
10.8182	-51.4268	59.95
11.0859	-51.5444	60
11.3016	-51.74	60.03
11.5157	-51.8702	60.07
11.7482	-51.9953	60.06
11.9844	-52.1133	60.03
12.1638	-52.222	59.99
12.3492	-52.2127	59.97
12.5644	-52.2576	59.98
12.7332	-52.178	59.99
12.8894	-52.0909	60
13.0494	-52.0135	60.01
13.216	-52.0321	59.99
13.3777	-52.0477	59.98
13.5302	-52.0826	59.95
13.6839	-52.0532	59.99
13.8197	-52.1176	59.99
13.9623	-52.1165	60
14.0751	-52.0802	60.02
14.1553	-52.069	60.03
14.2314	-52.0504	60.03
14.2593	-52.0795	60.03
14.2422	-52.0222	60.03
14.2321	-52.0633	59.97
14.2505	-51.9802	59.98
14.2468	-51.9705	59.98
14.2409	-51.9274	59.99
14.1816	-51.8719	59.99
14.1539	-51.7662	60.02
14.1562	-51.6511	60
14.1165	-51.5209	60.01
14.0347	-51.4073	60
13.9754	-51.337	60
13.8713	-51.267	60
13.8028	-51.2161	60.03
13.7631	-51.2196	60.03
13.693	-51.1924	60.05
13.6632	-51.1566	59.98
13.6538	-51.1605	59.93
13.6964	-51.1411	59.89
13.7153	-51.1453	59.92
13.7016	-51.1151	59.96
13.7694	-51.1266	60.01
13.8201	-51.0806	60.04
13.8748	-50.9974	60.05
13.9184	-50.9438	60.01
13.8637	-50.8926	59.94
13.8415	-50.8912	59.91
13.7456	-50.94	59.89
13.6861	-51.0037	59.91
13.5339	-51.0713	59.96
13.3956	-51.2111	59.94
13.2497	-51.2722	59.92
13.1365	-51.2959	59.94
13.0604	-51.3889	59.95
13.0749	-51.4471	59.98
13.0548	-51.482	60.01
13.0229	-51.5619	60.01
12.9857	-51.6707	60.01
12.9706	-51.8228	59.98
12.954	-51.986	60.01
12.9551	-52.202	60.01
12.9838	-52.4625	59.97
12.9865	-52.7423	59.95
12.9939	-53.0425	59.92
12.9641	-53.2896	59.93
12.9545	-53.4001	59.94
12.8724	-53.2599	59.98
12.8484	-53.1379	60.01
12.7766	-52.9859	60.01
12.7284	-52.8279	60.02
12.7198	-52.6778	59.98
12.6644	-52.5389	59.95
12.6295	-52.4394	59.91
12.6283	-52.3737	59.93
12.6503	-52.3659	59.99
12.6663	-52.3705	59.99
12.6857	-52.4146	59.98
12.6827	-52.4282	59.96
12.6497	-52.4068	59.91
12.6653	-52.4116	59.9
12.7178	-52.3731	59.93
12.7328	-52.2099	59.99
12.7583	-52.0191	60.02
12.7568	-51.6591	60.04
12.7953	-51.4101	60.03
12.8069	-51.0929	59.99
12.8611	-50.7588	59.97
12.8796	-50.4526	59.96
12.9213	-50.2565	59.91
12.9653	-49.9837	59.96
13.0303	-49.8024	59.96
13.0824	-49.6456	59.97
13.1514	-49.486	59.96
13.2415	-49.3941	59.96
13.3838	-49.3061	59.96
13.4854	-49.2703	59.95
13.5913	-49.2576	59.97
13.7035	-49.2565	59.99
13.7679	-49.2708	60
13.862	-49.2757	60.01
13.926	-49.2173	60
13.9817	-49.1871	59.96
14.1266	-49.1291	59.93
14.2121	-49.1355	59.92
14.3525	-49.1169	59.95
14.4397	-49.1728	59.97
14.5458	-49.2313	60.01
14.6084	-49.3284	60.01
14.6492	-49.4374	60.02
14.6895	-49.6685	59.99
14.6901	-49.844	59.98
14.7631	-49.9762	59.96
14.7606	-50.1498	60
14.7952	-50.3183	60.05
14.8156	-50.4139	60.1
14.8528	-50.605	60.04
14.8493	-50.6579	59.97
14.8663	-50.7208	59.91
14.8579	-50.8415	59.88
14.8392	-50.9081	59.92
14.8437	-51.0136	59.97
14.8094	-51.0713	60.04
14.7526	-51.1342	60.07
14.731	-51.1606	60.05
14.7269	-51.1847	60.02
14.6444	-51.2091	60
14.5559	-51.2201	59.99
14.5471	-51.2371	59.99
14.4887	-51.3107	59.97
14.4197	-51.3807	59.96
14.37	-51.4522	59.95
14.3097	-51.5944	59.94
14.2475	-51.7009	59.97
14.2094	-51.8588	59.96
14.174	-51.9862	59.99
14.1564	-52.1391	59.98
14.1512	-52.3292	59.98
14.1268	-52.4879	59.98
14.1107	-52.6464	60
14.0746	-52.8081	60
14.0407	-53.0033	59.99
14.0021	-53.1191	59.97
13.9547	-53.296	59.98
13.922	-53.4101	59.98
13.8805	-53.5264	59.98
13.8445	-53.5683	60.01
13.786	-53.6271	60.01
13.7433	-53.647	59.98
13.7566	-53.6508	59.96
13.701	-53.6637	59.98
13.7374	-53.7082	59.97
13.7072	-53.7197	59.98
13.7235	-53.7671	59.96
13.7097	-53.8094	60
13.7557	-53.8166	60.02
13.7473	-53.8623	59.99
13.8059	-53.7904	59.93
13.7861	-53.8525	59.87
13.7569	-53.7996	59.89
13.7891	-53.8039	59.97
13.8005	-53.8161	60.03
13.8076	-53.7924	60.05
13.8151	-53.7671	60.05
13.8043	-53.7664	60.03
13.8474	-53.6866	60
13.8089	-53.669	59.99
13.8407	-53.6185	59.99
13.8395	-53.625	60
13.814	-53.5533	59.98
13.8253	-53.5684	59.95
13.8136	-53.6011	59.95
13.865	-53.6253	59.93
13.8713	-53.6203	59.97
13.9088	-53.7474	59.96
13.972	-53.6778	59.99
13.9917	-53.6474	59.99
14.0619	-53.6004	59.99
14.0967	-53.5496	59.99
14.1458	-53.468	59.97
14.2337	-53.3871	59.97
14.3252	-53.256	59.99
14.3776	-53.0967	59.99
14.4174	-53.0341	59.98
14.4704	-52.8997	60
14.5216	-52.777	60
14.5836	-52.6558	60
14.6193	-52.556	59.99
14.6666	-52.3491	60
14.6247	-52.2769	59.98
14.5845	-52.1784	59.99
14.5656	-52.1175	59.96
14.552	-52.0549	59.98
14.4563	-51.9998	59.98
14.3689	-51.9894	59.98
14.2615	-51.8903	60.04
14.1585	-51.8433	60.08
14.0075	-51.6833	60.07
13.9004	-51.5419	59.99
13.747	-51.3477	59.91
13.6452	-51.2193	59.86
13.5265	-51.049	59.9
13.4522	-50.9134	59.98
13.3896	-50.8641	60.05
13.3169	-50.7195	60.1
13.2309	-50.6134	60.09
13.1831	-50.4922	60.02
13.1021	-50.4158	59.99
13.0364	-50.3787	59.98
12.9444	-50.3631	59.98
12.9063	-50.286	60
12.8417	-50.2596	60.01
12.8076	-50.2315	59.99
12.7464	-50.2293	59.99
12.7252	-50.2063	59.97
12.7263	-50.2441	59.96
12.6814	-50.3511	59.98
12.6722	-50.4002	59.99
12.6281	-50.458	60
12.565	-50.5117	60
12.5372	-50.5273	60.01
12.4795	-50.5668	60.01
12.4145	-50.5724	60.02
12.345	-50.4662	60.01
12.2891	-50.4053	60
12.1764	-50.3001	59.96
12.1225	-50.2926	59.97
11.9652	-50.2849	59.99
11.8172	-50.2358	60.04
11.5791	-50.2857	60.04
11.4301	-50.2803	60.05
11.3705	-50.3262	60.04
11.311	-50.3325	60.04
11.26	-50.3961	59.98
11.2668	-50.4994	59.95
11.2889	-50.5695	59.99
11.293	-50.6235	60.06
11.2873	-50.6896	60.02
11.3157	-50.7962	59.98
11.3459	-50.8869	59.92
11.3933	-51.025	59.87
11.4802	-51.0995	59.88
11.5204	-51.2692	59.93
11.5924	-51.4374	60.01
11.6324	-51.7058	60.05
11.7291	-51.8728	60.05
11.7894	-51.9958	60.04
11.7968	-52.013	60.03
11.8741	-52.0597	60.02
11.8712	-52.1304	59.99
11.8522	-52.1817	59.96
11.8938	-52.284	59.95
11.9087	-52.2655	59.95
11.9029	-52.354	59.94
11.89	-52.4378	59.95
11.9084	-52.5203	59.96
11.91	-52.6174	59.98
11.9256	-52.7578	59.98
11.896	-52.8266	59.99
11.9002	-52.938	59.99
11.8931	-52.9925	60
11.882	-53.0505	60
11.8507	-53.0668	59.99
11.8325	-53.0011	59.99
11.8709	-52.9748	59.99
11.8551	-52.9127	60
11.8829	-52.8995	60.01
11.8729	-52.8766	60
11.8907	-52.8405	59.99
11.9053	-52.8241	60
11.8757	-52.7147	60
11.9053	-52.646	60
11.8893	-52.5226	59.99
11.8503	-52.3604	60
11.8616	-52.2494	59.96
11.8565	-52.1213	60
11.8931	-51.964	60.05
11.8466	-51.8375	60.03
11.8189	-51.6383	59.99
11.7624	-51.3947	59.94
11.7828	-51.2637	59.9
11.7409	-51.1146	59.89
11.7355	-51.0042	59.94
11.7471	-50.9811	59.98
11.7893	-50.9169	60.04
11.752	-50.8671	60.06
11.7964	-50.9064	60.03
11.7841	-50.8596	59.98
11.8215	-50.85	59.97
11.8107	-50.8312	59.96
11.8077	-50.8243	59.99
11.7792	-50.8418	59.99
11.7929	-50.8824	59.96
11.8044	-50.9264	59.97
11.8017	-50.9647	59.94
11.7943	-50.9775	59.96
11.7702	-50.9901	59.97
11.8228	-50.9647	59.98
11.7443	-50.9397	60
11.7203	-50.9327	59.99
11.7436	-50.855	60
11.7439	-50.8379	60
11.7525	-50.8731	59.96
11.7601	-50.8776	59.96
11.7814	-50.883	59.96
11.8204	-50.9608	59.97
11.8751	-51.0408	59.97
11.9246	-51.1348	59.98
11.9851	-51.1117	59.99
12.0329	-51.1975	59.98
12.1238	-51.2347	59.99
12.1917	-51.3302	59.96
12.2623	-51.4124	59.95
12.3384	-51.4978	59.94
12.4624	-51.597	59.95
12.6509	-51.6826	59.99
12.9225	-51.7392	60.01
13.1952	-51.7594	60.03
13.4145	-51.8244	60.02
13.5653	-51.7344	59.98
13.6882	-51.6745	59.93
13.8205	-51.5952	59.89
13.8964	-51.5192	59.86
13.9822	-51.5089	59.91
14.0059	-51.5457	59.95
13.9518	-51.5357	60
13.8878	-51.5049	60.04
13.821	-51.4895	60.04
13.7458	-51.4887	60.01
13.6495	-51.4356	59.95
13.5088	-51.3361	59.93
13.4637	-51.3388	59.94
13.3923	-51.3034	59.96
13.3853	-51.3116	59.97
13.2731	-51.3284	59.97
13.2082	-51.4058	59.96
13.1498	-51.4179	59.94
13.1193	-51.4318	59.95
13.0802	-51.4603	59.94
13.0199	-51.4711	59.96
12.932	-51.5372	59.97
12.9171	-51.5133	59.98
12.8707	-51.5375	59.98
12.8158	-51.5443	59.94
12.7534	-51.4895	59.94
12.7154	-51.4691	59.94
12.6298	-51.4772	59.93
12.5662	-51.444	59.93
12.4997	-51.3989	59.95
12.4115	-51.3359	59.97
12.2956	-51.3008	59.99
12.19	-51.2249	59.99
12.0496	-51.1976	59.98
11.8201	-51.1039	60.02
11.6902	-51.0976	60.02
11.6527	-51.0656	59.98
11.6277	-51.031	59.96
11.6317	-51.008	60.02
11.6689	-51.0079	60.04
11.687	-50.8998	60.05
11.7625	-50.8518	59.97
11.784	-50.8057	59.86
11.8282	-50.7729	59.83
11.8705	-50.8305	59.83
11.9485	-50.8747	59.9
12.0115	-50.9145	60
12.1073	-50.9347	60.06
12.1898	-50.9125	60.06
12.2552	-50.9272	60.01
12.2734	-50.8615	59.92
12.3616	-50.8326	59.88
12.4694	-50.7982	59.91
12.5288	-50.7275	59.96
12.6356	-50.6557	60
12.7157	-50.5456	60.04
12.7831	-50.378	60.01
12.8671	-50.2517	59.95
12.9435	-50.1233	59.91
12.9809	-50.1009	59.89
13.0171	-50.0582	59.89
13.0925	-50.077	59.93
13.1854	-50.0467	59.96
13.2646	-50.0428	59.98
13.3162	-49.9923	59.99
13.3567	-49.9544	59.98
13.4251	-49.9304	59.96
13.4621	-49.9394	59.92
13.5533	-49.974	59.91
13.6388	-49.981	59.92
13.6597	-50.0635	59.94
13.7387	-50.1636	59.96
13.7692	-50.2546	59.99
13.7955	-50.352	59.99
13.8937	-50.5712	59.95
13.9701	-50.7286	59.95
14.0244	-50.9444	59.93
14.1201	-51.1185	59.94
14.2901	-51.4017	59.95
14.4161	-51.5599	60.02
14.4247	-51.6171	60.03
14.4417	-51.6915	60
14.4069	-51.7469	59.92
14.3224	-51.7506	59.91
14.3178	-51.7327	59.86
14.2901	-51.7756	59.87
14.2704	-51.8185	59.92
14.244	-51.8376	59.97
14.2319	-51.9467	59.96
14.2355	-52.0158	59.98
14.146	-52.1354	59.97
14.1192	-52.2036	59.96
14.1034	-52.2736	59.92
14.0241	-52.2628	59.97
13.9527	-52.2274	59.96
13.8899	-52.1897	59.96
13.8063	-52.1743	59.94
13.7409	-52.2243	59.93
13.6957	-52.2418	59.93
13.6338	-52.2292	59.94
13.5854	-52.1602	59.97
13.5088	-52.1663	59.96
13.4996	-52.2004	59.96
13.4395	-52.1492	59.99
13.3833	-52.1968	60.01
13.3079	-52.1517	60
13.2959	-52.0805	59.96
13.2322	-52.0177	59.94
13.1977	-52.0367	59.93
13.1224	-52.0064	59.93
13.1383	-52.0258	59.93
13.0581	-52.039	59.97
13.0609	-52.0256	60
12.9906	-52.0428	59.99
12.9314	-52.0446	59.98
12.9468	-52.0791	59.95
12.8924	-52.1752	59.95
12.9126	-52.2783	59.99
12.8654	-52.4107	60
12.8191	-52.4774	59.98
12.7938	-52.5774	59.93
12.751	-52.6968	59.88
12.7174	-52.8602	59.88
12.6723	-53.1004	59.9
12.6288	-53.2015	59.95
12.6329	-53.3592	59.97
12.6097	-53.4851	60
12.5435	-53.4521	60.02
12.5181	-53.4079	60
12.4816	-53.3771	59.98
12.455	-53.2651	59.96
12.3804	-53.184	59.94
12.3387	-53.0832	59.97
12.3243	-52.9511	59.96
12.2901	-52.8067	59.96
12.2665	-52.7234	59.95
12.26	-52.5935	59.94
12.2117	-52.5374	59.93
12.1936	-52.3846	59.95
12.1644	-52.2453	59.97
12.149	-52.1217	59.98
12.1304	-51.9841	59.99
12.079	-51.8842	59.97
12.0506	-51.8149	59.99
12.041	-51.8044	59.97
12.0036	-51.784	59.99
11.9739	-51.8231	59.99
11.9559	-51.872	59.98
11.9163	-51.9623	59.97
11.9232	-52.0604	59.98
11.8475	-52.1362	59.99
11.8027	-52.232	60.02
11.7851	-52.3338	60.07
11.7546	-52.4005	60.12
11.7485	-52.5016	60.09
11.7509	-52.5352	60.02
11.7054	-52.6065	59.89
11.6545	-52.6807	59.87
11.5947	-52.8031	59.95
11.5423	-52.9833	59.98
11.4472	-53.1169	59.98
11.3935	-53.2453	59.94
11.34	-53.4125	59.87
11.2654	-53.56	59.89
11.2032	-53.6801	59.96
11.1372	-53.846	60
11.1167	-53.9236	60.06
11.1175	-53.9229	60.08
11.1615	-53.9935	60.05
11.1864	-54.0013	60.01
11.1827	-53.9971	59.96
11.1932	-54.0027	59.97
11.1752	-53.9406	60
11.1847	-53.9527	60.02
11.1561	-53.911	60.01
11.1501	-53.8959	60
11.1788	-53.8686	59.96
11.1875	-53.7774	59.95
11.221	-53.6775	59.97
11.2796	-53.6335	59.97
11.3134	-53.6019	59.97
11.389	-53.5151	59.99
11.4713	-53.5059	59.97
11.5466	-53.5621	59.95
11.6331	-53.6198	59.94
11.679	-53.6314	59.96
11.7047	-53.6942	60
11.7347	-53.6678	60
11.7325	-53.6808	60.01
11.7778	-53.604	60.01
11.7765	-53.5346	59.99
11.8544	-53.5014	59.96
11.8753	-53.4051	59.96
11.9186	-53.3522	59.95
11.9826	-53.3702	59.96
12.0281	-53.3395	59.98
12.0713	-53.2774	60.02
12.0873	-53.1985	60.06
12.1653	-53.054	60.08
12.1528	-52.8538	60.08
12.157	-52.6457	60.01
12.1574	-52.3829	59.95
12.2253	-52.1051	59.9
12.3243	-51.9193	59.88
12.4239	-51.668	59.96
12.5103	-51.5411	60
12.6582	-51.3376	60.03
12.799	-51.244	60.05
12.8578	-51.0839	60.09
12.9475	-50.9177	60.07
13.0256	-50.8407	60.04
13.1089	-50.8384	59.98
13.2163	-50.8012	59.97
13.3033	-50.7991	59.97
13.3464	-50.8672	59.99
13.3855	-50.8836	60.02
13.5017	-50.9337	60.02
13.5625	-51.0244	60
13.6059	-51.1345	59.97
13.6551	-51.273	59.96
13.6998	-51.4064	59.97
13.7159	-51.5871	59.97
13.7531	-51.7605	60
13.7847	-51.9182	60.01
13.8056	-52.0147	60.04
13.7567	-52.0817	60.06
13.7495	-52.1345	60.04
13.6963	-52.1943	60.02
13.6829	-52.221	60
13.6107	-52.1749	60.02
13.5113	-52.2585	60.04
13.4633	-52.2766	60.05
13.3774	-52.302	60.02
13.2887	-52.2688	60.01
13.2371	-52.2899	60
13.1358	-52.3531	59.98
13.0954	-52.3626	60.03
13.0978	-52.4272	60.1
13.0829	-52.3884	60.11
13.0418	-52.4393	60.03
13.0112	-52.3901	59.96
12.9844	-52.3505	59.89
12.9198	-52.2176	59.88
12.7911	-52.2173	59.88
12.655	-52.1591	59.94
12.5216	-52.0601	60.02
12.4157	-51.8742	60.08
12.2978	-51.7612	60.08
12.0945	-51.5926	60.05
11.9009	-51.4446	60.02
11.6987	-51.3558	59.98
11.5154	-51.1863	59.98
11.3673	-51.1145	59.98
11.1803	-51.0588	60
10.9846	-50.9905	60.02
10.7982	-50.8514	60.01
10.603	-50.8184	60
10.4197	-50.7826	59.99
10.2758	-50.7574	60.03
10.1414	-50.6865	60.03
10.0107	-50.6276	60.04
9.8809	-50.5916	60.04
9.7743	-50.5749	60.03
9.7033	-50.5372	60.03
9.5695	-50.586	60
9.4596	-50.6591	59.99
9.4183	-50.6245	59.98
9.3693	-50.5914	60.03
9.3075	-50.5915	60.02
9.3117	-50.5842	60.02
9.2819	-50.5513	60.02
9.3156	-50.579	60.02
9.2585	-50.5524	60.01
9.3058	-50.5192	60
9.356	-50.5048	60
9.3973	-50.4597	60.03
9.475	-50.4516	60.04
9.5007	-50.3316	60.01
9.5778	-50.2974	59.94
9.6596	-50.2481	59.9
9.7595	-50.2833	59.91
9.8243	-50.3092	59.95
9.9566	-50.3704	60.01
9.9971	-50.4878	60.06
10.0927	-50.5374	60.09
10.1426	-50.5752	60.07
10.1879	-50.6382	60
10.1995	-50.6658	59.96
10.1975	-50.7466	59.95
10.1945	-50.8583	59.97
10.2596	-51.021	59.98
10.3015	-51.2145	59.99
10.3064	-51.3512	59.99
10.3729	-51.5931	59.95
10.4142	-51.664	59.97
10.4171	-51.6953	59.98
10.4609	-51.689	59.99
10.4972	-51.6611	60
10.538	-51.6384	60.01
10.5689	-51.5674	60.02
10.6033	-51.5165	60.01
10.6238	-51.4304	59.99
10.6521	-51.3854	59.99
10.6733	-51.2868	59.99
10.7087	-51.1993	59.98
10.7443	-51.0868	59.99
10.8022	-51.0027	59.99
10.8945	-50.9121	59.98
10.9904	-50.7788	60
11.0779	-50.6852	60
11.1835	-50.5431	60.02
11.3151	-50.4341	60
11.4133	-50.3445	60.01
11.5404	-50.1809	60.04
11.6706	-50.1106	60.04
11.7274	-50.0877	60.02
11.7467	-50.2155	59.99
11.7938	-50.1868	59.99
11.7888	-50.1315	59.95
11.7622	-50.2594	59.96
11.7017	-50.3396	60.01
11.6221	-50.287	60.07
11.6497	-50.2416	60.06
11.6108	-50.2775	60.03
11.5931	-50.1257	59.98
11.6249	-49.9339	59.95
11.6411	-49.7882	60.01
11.6376	-49.4991	60.02
11.6514	-49.161	60.03
11.6566	-48.7807	60.04
11.6225	-48.3245	60.03
11.5505	-47.9791	59.97
11.5156	-47.4824	59.96
11.4124	-47.1162	59.93
11.25	-46.8469	59.96
11.183	-46.638	59.96
11.1023	-46.5266	59.98
11.0454	-46.4249	59.97
10.9842	-46.4732	59.99
10.9446	-46.6137	60
10.8915	-46.7834	60.02
10.8249	-46.8633	60.05
10.7759	-46.9811	60.02
10.7097	-47.0947	60.02
10.6985	-47.1521	60.01
10.6713	-47.2854	59.98
10.6034	-47.3431	59.97
10.5455	-47.4272	59.96
10.5002	-47.5485	59.96
10.4727	-47.7093	60
10.4538	-47.8972	60.04
10.4548	-48.1496	60.02
10.4587	-48.3664	59.98
10.4252	-48.5804	59.91
10.4097	-48.6901	59.91
10.405	-48.7248	59.94
10.3801	-48.7701	59.98
10.3764	-48.8948	60.03
10.3373	-48.9212	60.06
10.2725	-48.8848	60.08
10.2625	-48.8558	60.01
10.2376	-48.7117	59.99
10.221	-48.5972	59.96
10.1617	-48.4675	59.96
10.1716	-48.4113	59.95
10.1781	-48.3544	60.01
10.1997	-48.3653	60.03
10.1689	-48.3692	60.04
10.1742	-48.3331	60.05
10.1674	-48.2952	60.09
10.1724	-48.2398	60.13
10.1975	-48.2365	60.08
10.1902	-48.1412	60
10.1687	-48.1013	59.91
10.2214	-48.0086	59.89
10.3179	-47.9251	59.89
10.4276	-47.9079	59.93
10.5737	-47.8311	59.98
10.6903	-47.6939	60
10.8231	-47.5236	60
10.9906	-47.3447	59.95
11.1357	-47.1548	59.91
11.2699	-46.9537	59.88
11.3858	-46.8003	59.89
11.5393	-46.6311	59.91
11.7147	-46.4391	59.95
11.8692	-46.148	59.99
12.1055	-45.77	60.05
12.2984	-45.4099	60.04
12.4436	-44.9708	60
12.5486	-44.5759	59.93
12.6458	-44.2568	59.88
12.7656	-44.0043	59.86
12.9389	-43.7515	59.92
13.0531	-43.6156	59.97
13.139	-43.4201	60.02
13.174	-43.2294	60.06
13.1698	-43.1475	60.06
13.1267	-43.0776	60.05
13.1308	-43.0848	59.97
13.1001	-43.1118	59.96
13.0511	-43.1934	59.96
12.9465	-43.2869	60.01
12.8876	-43.4627	60
12.7807	-43.6032	60.01
12.731	-43.7991	59.98
12.6199	-43.8428	59.99
12.5097	-43.9065	59.98
12.3872	-44.114	59.99
12.2761	-44.2869	59.98
12.1686	-44.3875	60
12.0932	-44.5163	59.98
11.9925	-44.6519	59.99
11.8976	-44.7749	60.01
11.8103	-44.936	59.99
11.7137	-45.079	59.99
11.6949	-45.2274	60
11.6816	-45.3586	60.01
11.6266	-45.4828	60
11.6235	-45.6764	59.99
11.5824	-45.9243	60
11.659	-46.1598	60.01
11.6887	-46.3819	60
11.7152	-46.6404	59.99
11.7501	-46.8841	59.99
11.8482	-47.1669	60.01
11.8823	-47.5044	60.01
12.0019	-47.8756	60.01
12.1339	-48.3312	59.94
12.3119	-48.8576	59.88
12.4412	-49.3867	59.87
12.5915	-49.9859	59.89
12.6955	-50.4781	59.94
12.8541	-51.0494	59.99
12.9118	-51.5321	60.04
13.0062	-52.0368	60.04
13.0564	-52.3616	60.02
13.0883	-52.5897	59.98
13.1317	-52.8303	59.92
13.129	-53.0817	59.92
13.1413	-53.2693	59.94
13.141	-53.375	59.96
13.1194	-53.5483	59.95
13.1409	-53.6413	59.93
13.1121	-53.7487	59.91
13.1352	-53.7895	59.92
13.1304	-53.8749	59.94
13.1365	-53.9318	59.97
13.1427	-53.9582	59.96
13.0871	-54.0154	59.93
13.1202	-53.9435	59.93
13.0437	-53.9345	59.94
13.0123	-53.9243	59.97
12.9753	-53.8098	59.98
12.9431	-53.5682	60.03
12.7919	-53.189	60.06
12.6949	-52.772	60.06
12.6328	-52.3722	60.01
12.517	-52.0188	59.96
12.4418	-51.6912	59.95
12.4148	-51.4472	59.94
12.3393	-51.1092	59.95
12.2692	-50.7475	60
12.2124	-50.4583	60.01
12.1603	-50.1798	60.05
12.09	-49.8485	60.08
12.0681	-49.5131	60.04
12.0157	-49.2031	59.98
11.9947	-48.9012	59.92
11.9534	-48.625	59.89
11.9993	-48.4449	59.91
12.0542	-48.2544	59.96
12.0988	-48.1651	60.03
12.1282	-48.0367	60.08
12.2662	-47.9356	60.06
12.38	-47.9746	60.02
12.4601	-47.9449	59.99
12.5525	-47.9468	60.01
12.6573	-47.9711	60.03
12.7256	-47.9692	60.06
12.8298	-47.9878	60.02
12.8988	-48.0293	59.98
12.9925	-48.1661	59.95
13.0538	-48.3437	59.94
13.0548	-48.4931	60
13.0981	-48.6816	60.03
13.102	-48.8408	60.05
13.1686	-48.9484	60.08
13.195	-49.0871	60.05
13.2152	-49.2299	60.04
13.2305	-49.3551	60.03
13.2882	-49.4902	60
13.2905	-49.5805	59.99
13.3711	-49.8047	59.99
13.4558	-50.0512	59.99
13.5355	-50.3097	59.99
13.5503	-50.586	59.99
13.6106	-50.9467	59.98
13.7187	-51.2619	59.99
13.7904	-51.5477	59.99
13.8554	-51.8987	60.01
13.9233	-52.1597	60.04
13.9719	-52.3889	60.09
14.0817	-52.6064	60.03
14.0384	-52.7047	59.99
14.0887	-52.8248	59.94
14.0988	-52.9357	59.9
14.1553	-53.0517	59.89
14.1906	-53.1439	59.94
14.1639	-53.1939	59.98
14.1675	-53.1878	60.02
14.1662	-53.0456	60.04
14.1547	-52.826	60.03
14.0864	-52.5226	60.03
14.0799	-52.2911	60.02
14.0786	-52.0924	59.97
14.0089	-51.9291	59.98
14.0114	-51.8266	59.98
14.0014	-51.6869	60.02
13.9187	-51.5779	60.04
13.8436	-51.4139	60.03
13.8107	-51.263	60.03
13.7565	-51.0619	60.01
13.6767	-50.9072	59.99
13.6287	-50.7767	59.98
13.5766	-50.6541	60
13.5324	-50.5633	60.01
13.4869	-50.5086	60.01
13.4218	-50.4548	60.02
13.3606	-50.4111	60.05
13.3129	-50.412	60.04
13.25	-50.4482	60.02
13.2045	-50.3818	60.05
13.2086	-50.3181	60.09
13.1616	-50.2132	60.09
13.1278	-50.1081	60.05
13.0757	-49.9821	60.02
13.071	-49.7981	60
13.0249	-49.6595	60.02
13.0087	-49.4408	60.07
13.0512	-49.2652	60.12
13.0402	-49.1408	60.07
13.0412	-48.9658	60.01
13.0308	-48.8693	59.98
12.985	-48.7839	59.96
12.9764	-48.6564	60
12.9389	-48.5372	60.05
12.9439	-48.4881	60.1
12.9531	-48.4803	60.08
12.8931	-48.4594	60.09
12.8823	-48.4838	60.06
12.8763	-48.526	60.03
12.8524	-48.5634	60.03
12.8079	-48.68	60.02
12.7719	-48.7076	60.01
12.7984	-48.8769	60.01
12.7751	-49.0615	60.03
12.796	-49.2176	60.03
12.8077	-49.3635	60.04
12.848	-49.6642	60.01
12.8209	-49.8834	60.02
12.8211	-50.1485	60.03
12.8072	-50.4771	60.06
12.7748	-50.7206	60.17
12.7375	-50.9479	60.31
12.707	-51.0896	60.4
12.672	-51.1918	60.31
12.6983	-51.2478	60.07
12.6913	-51.2914	59.86
12.6987	-51.3459	59.76
12.6705	-51.4508	59.76
12.6717	-51.5897	59.87
12.6585	-51.7719	59.96
12.6573	-51.8297	60.02
12.6398	-51.8318	60.01
12.5315	-51.7225	59.98
12.4886	-51.6054	59.95
12.4171	-51.4955	59.95
12.257	-51.3671	59.95
12.0584	-51.2697	59.98
11.9147	-51.218	59.99
11.8266	-51.2566	59.99
11.8395	-51.2917	59.99
11.845	-51.3393	60
11.8947	-51.3717	60.01
11.9749	-51.308	60.04
12.0686	-51.275	60.07
12.1342	-51.1558	60.12
12.2456	-51.0474	60.08
12.3844	-50.9528	60.01
12.5197	-50.7791	59.98
12.5779	-50.5589	59.98
12.709	-50.3705	60.01
12.8082	-50.1878	60.03
12.9795	-49.9618	60.04
13.15	-49.812	60.04
13.3586	-49.6824	60.04
13.5614	-49.5545	60.05
13.7945	-49.4713	60.03
13.9919	-49.3414	60.01
14.096	-49.3074	60.01
14.2579	-49.2481	59.99
14.4241	-49.0922	60.03
14.5675	-48.9536	60.04
14.7268	-48.8041	60.03
14.8993	-48.7029	60.04
15.088	-48.5462	60.04
15.2649	-48.4664	60.03
15.4206	-48.3516	60.02
15.6102	-48.2929	60.03
15.7416	-48.1558	60.05
15.9074	-48.1358	60.04
16.06	-48.108	60.06
16.1811	-48.1016	60.06
16.3204	-48.1032	60.06
16.3886	-48.0213	60.07
16.4738	-48.0066	60.1
16.5658	-47.989	60.12
16.6557	-47.9778	60.08
16.6775	-47.8177	60
16.6508	-47.7059	59.93
16.6577	-47.5825	59.92
16.6652	-47.4602	59.97
16.6703	-47.4207	60.04
16.6757	-47.3675	60.09
16.6931	-47.3619	60.1
16.6912	-47.4055	60.08
16.6816	-47.3873	60.05
16.6536	-47.3497	60.02
16.6337	-47.4082	60.03
16.5736	-47.4743	60.04
16.5677	-47.6373	60.05
16.5406	-47.6465	60.05
16.5371	-47.7911	60.01
16.4937	-47.8917	59.99
16.5089	-48.0786	59.98
16.4804	-48.1952	60.01
16.5248	-48.3699	60.03
16.5177	-48.4966	60.03
16.5084	-48.6014	60.05
16.4983	-48.6417	60.04
16.4958	-48.703	60.02
16.5142	-48.7274	60
16.5298	-48.721	59.99
16.5792	-48.7572	59.98
16.6426	-48.7592	59.99
16.6636	-48.8076	60.01
16.6906	-48.7934	60.03
16.6743	-48.8058	60.03
16.6128	-48.8043	60.04
16.52	-48.8341	60.06
16.4838	-48.7437	60.06
16.4634	-48.7687	60.03
16.3575	-48.7273	60.1
16.2642	-48.7134	60.13
16.2016	-48.6958	60.1
16.0439	-48.7409	60.06
15.9053	-48.7761	59.98
15.7679	-48.8737	59.93
15.6436	-48.9996	59.93
15.5343	-49.1859	60
15.4606	-49.3794	60.05
15.3801	-49.5673	60.07
15.2914	-49.6939	60.11
15.1504	-49.7309	60.12
15.0652	-49.7884	60.06
14.9933	-49.7849	60.07
14.9074	-49.815	60.01
14.7889	-49.8534	59.97
14.73	-49.9427	59.99
14.6636	-50.0569	60
14.5915	-50.1872	60.01
14.5774	-50.2611	60.04
14.5133	-50.3491	60.04
14.4954	-50.4593	60.03
14.4684	-50.5587	60.01
14.4228	-50.6081	60.01
14.4236	-50.6481	60
14.3525	-50.6995	60.01
14.3302	-50.6841	60.03
14.2993	-50.5964	60.03
14.2466	-50.5204	60.04
14.1876	-50.4049	60.01
14.1155	-50.3285	59.98
14.0737	-50.2093	59.98
14.0574	-50.0592	60.01
14.0433	-49.8973	60.01
14.0684	-49.7941	60.03
14.0881	-49.6309	60.05
14.1033	-49.4911	60.03
14.1222	-49.2873	60.04
14.1077	-49.1131	60.04
14.139	-48.9771	60.07
14.1931	-48.8529	60.05
14.2618	-48.6659	60.04
14.3056	-48.5664	59.96
14.2948	-48.4752	59.95
14.3143	-48.3727	59.99
14.3417	-48.3461	60.01
14.4024	-48.2465	60.05
14.4417	-48.1864	60.1
14.4314	-48.0642	60.14
14.4048	-47.9239	60.09
14.3983	-47.8391	60.03
14.3781	-47.6942	59.97
14.442	-47.607	59.98
14.5196	-47.477	60
14.5918	-47.4495	60.02
14.6794	-47.4293	60.03
14.7875	-47.389	60.02
14.8667	-47.4279	60
14.9293	-47.4072	59.99
15.0058	-47.3564	60.01
15.0568	-47.3372	60.01
15.1143	-47.2238	60.04
15.1929	-47.1177	60.04
15.2925	-46.9588	60.06
15.3628	-46.7933	60.06
15.4121	-46.6525	60.01
15.51	-46.461	59.99
15.5078	-46.2944	59.99
15.5146	-46.095	60.01
15.4804	-45.9501	60.03
15.4791	-45.8079	60.05
15.5196	-45.6959	60.07
15.5723	-45.5957	60.04
15.5637	-45.4052	60.02
15.5546	-45.2915	60.01
15.5554	-45.0658	60
15.4776	-44.871	60.02
15.468	-44.6837	60.07
15.4358	-44.4698	60.1
15.339	-44.3035	60.07
15.2924	-44.0632	60.02
15.187	-43.9114	59.97
15.1028	-43.7793	59.94
14.9913	-43.5273	59.98
14.908	-43.3354	60.04
14.8399	-43.1961	60.09
14.7893	-43.0223	60.11
14.7014	-42.7964	60.14
14.6606	-42.5947	60.08
14.5927	-42.3904	60.05
14.5476	-42.2135	60.03
14.4547	-42.0568	60.04
14.421	-41.925	60.04
14.3518	-41.6865	60.05
14.2894	-41.5415	60.03
14.2674	-41.4044	60.01
14.2084	-41.35	60.03
14.1361	-41.2633	60.05
14.0968	-41.1497	60.08
14.0802	-41.0869	60.06
14.0582	-41.0806	60.03
14.0369	-41.0308	60.03
14.0465	-41.0531	60.02
14.1004	-41.138	60.03
14.1529	-41.1592	60.05
14.2756	-41.2201	60.06
14.3232	-41.2625	60.06
14.4093	-41.3075	60.05
14.5092	-41.3971	60.03
14.6251	-41.4473	60.02
14.7625	-41.5478	60.02
14.8617	-41.6277	60.01
14.9976	-41.7353	60.01
15.1243	-41.8633	60.02
15.2505	-41.9792	60.05
15.4045	-42.0658	60.1
15.5064	-42.1756	60.09
15.6355	-42.2303	60.05
15.7337	-42.2127	59.99
15.8623	-42.3022	59.94
15.9302	-42.3275	59.93
16.062	-42.4878	59.94
16.1342	-42.5612	60
16.2197	-42.6817	60.06
16.2678	-42.7643	60.1
16.3525	-42.7747	60.08
16.4266	-42.8591	60.02
16.4344	-42.9384	59.99
16.5069	-42.9986	59.99
16.548	-43.1206	59.99
16.6173	-43.2701	60
16.6476	-43.3895	60.01
16.6747	-43.5436	59.99
16.7109	-43.7376	59.99
16.756	-43.8994	59.98
16.7535	-44.0608	59.97
16.7906	-44.3245	59.97
16.7998	-44.4659	59.98
16.8324	-44.692	59.99
16.8468	-44.8656	60
16.9253	-45.0576	59.99
16.9454	-45.2165	59.99
17.0052	-45.3437	59.99
17.0295	-45.4833	59.98
17.0797	-45.5373	60.01
17.0859	-45.5798	60
17.1077	-45.6153	59.99
17.0861	-45.6876	59.97
17.0568	-45.6799	59.97
17.0497	-45.7649	59.96
17.0194	-45.8483	59.98
16.9909	-45.9282	59.96
16.9616	-45.9621	59.98
16.9347	-46.0069	60.03
16.9229	-46.0322	60.07
16.9068	-46.0961	60.02
16.8937	-46.0893	59.95
16.8828	-46.1262	59.9
16.8729	-46.062	59.89
16.8546	-46.069	59.9
16.7855	-46.0978	59.96
16.7848	-46.1527	60.01
16.79	-46.1186	60.05
16.7497	-46.1408	60.05
16.7494	-46.1173	60.02
16.7247	-46.0466	59.99
16.6833	-46.0023	59.97
16.6239	-46.052	59.96
16.5894	-46.1011	59.96
16.5787	-46.0951	59.99
16.5641	-46.1903	59.97
16.5354	-46.3149	59.95
16.4873	-46.4249	59.93
16.4441	-46.503	59.95
16.3996	-46.6039	59.96
16.3679	-46.7239	59.99
16.275	-46.8287	60.01
16.2505	-46.9163	59.99
16.156	-47.0473	59.99
16.0692	-47.1545	59.97
16.0293	-47.37	59.94
inclinaison X	inclinaison Y
