# Supplementary material for: Postural Control Can Be Well Maintained by Healthy, Young Adults in Difficult Visual Task, Even in Sway-Referenced Dynamic Conditions
Source: PLoS One. 2016 Oct 13;11(10):e0164400. doi: 10.1371/journal.pone.0164400 (PMC5063355; doi:10.1371/journal.pone.0164400)
Supplement: S2 File — (ZIP) [file pone.0164400.s002.zip › DATA_FRAMIRAL/S05A_SEARCH_STABLE_I6.xls]

## Sheet: S05_MTT_201504
gravite X	gravite Y	Poids
22.6129	-43.0074	60.07
22.5731	-42.9354	60.1
22.52	-42.9075	60.08
22.4121	-42.9041	60.07
22.3281	-42.933	60.05
22.2712	-42.977	60.04
22.1976	-43.0013	60.06
22.1657	-43.1424	60.06
22.1262	-43.1794	60.07
22.1167	-43.1247	60.07
22.119	-43.028	60.07
22.0747	-42.9409	60.06
21.9844	-42.7936	60.05
21.9232	-42.7257	60.01
21.851	-42.7154	60.02
21.7431	-42.6822	60.02
21.6961	-42.6869	60.03
21.5551	-42.7133	60.05
21.4399	-42.7671	60.07
21.3474	-42.8332	60.06
21.241	-42.9558	60
21.1762	-43.0294	59.95
21.0601	-43.1626	59.94
20.9352	-43.4001	59.93
20.7912	-43.615	59.96
20.6472	-43.9241	59.98
20.5367	-44.2132	60.01
20.4314	-44.478	60
20.3362	-44.7751	60.01
20.2587	-45.0262	59.97
20.2383	-45.2668	59.97
20.1713	-45.4872	59.97
20.1383	-45.7352	59.97
20.1621	-45.8836	60.05
20.107	-45.9227	60.05
20.0302	-45.9066	60.01
19.9551	-45.855	59.92
19.8741	-45.7363	59.89
19.8629	-45.6548	59.87
19.862	-45.5797	59.88
19.8577	-45.4325	59.97
19.7688	-45.2197	60.08
19.7218	-45.0345	60.13
19.6502	-44.7649	60.1
19.6186	-44.5174	60.06
19.6512	-44.2806	60
19.6501	-44.1571	59.95
19.5715	-44.3365	59.87
19.5335	-44.4429	59.89
19.5243	-44.5891	59.91
19.4698	-44.7786	59.97
19.3992	-44.9012	60.01
19.3434	-44.9779	60
19.2856	-44.9941	60.03
19.1845	-44.9334	60.04
19.0947	-44.8293	60.01
18.9624	-44.6184	59.95
18.8668	-44.3629	59.88
18.742	-44.1109	59.86
18.6285	-43.9083	59.87
18.5295	-43.7083	59.92
18.4181	-43.4612	60
18.3133	-43.2817	60.04
18.2649	-43.1375	60.05
18.233	-42.9633	60
18.1918	-42.8634	59.97
18.1262	-42.8155	59.95
18.0937	-42.7929	59.96
18.0668	-42.8747	59.97
18.0413	-42.9765	59.99
18.0383	-43.1029	59.96
18.0528	-43.2818	59.94
17.9995	-43.5199	59.94
17.9712	-43.788	59.94
17.9441	-43.9119	59.96
17.8801	-44.0455	59.95
17.8589	-44.172	59.96
17.8227	-44.1989	59.97
17.7722	-44.2554	59.98
17.6808	-44.2373	59.98
17.6118	-44.2519	59.96
17.5328	-44.3212	59.93
17.4908	-44.3954	59.93
17.4823	-44.4197	59.96
17.467	-44.4691	59.97
17.4884	-44.5217	59.96
17.4775	-44.4742	59.96
17.5031	-44.4544	59.98
17.6061	-44.4226	59.99
17.6233	-44.3526	60.03
17.6988	-44.2667	60.02
17.7818	-44.2532	59.96
17.7798	-44.1448	59.9
17.816	-44.0387	59.85
17.8402	-43.9991	59.85
17.8611	-43.9119	59.88
17.8942	-43.857	59.93
17.9054	-43.7847	59.99
17.9657	-43.7055	60.04
17.9852	-43.5865	60.04
18.038	-43.4159	60.02
18.1166	-43.3048	59.98
18.1342	-43.1683	59.97
18.2128	-43.0869	59.93
18.2392	-42.9829	59.97
18.3475	-42.8349	59.98
18.4632	-42.7242	59.98
18.5999	-42.5984	59.96
18.706	-42.604	59.94
18.7628	-42.4904	59.96
18.8984	-42.4323	59.98
19.014	-42.4478	59.96
19.1365	-42.3548	59.98
19.2542	-42.3532	59.98
19.3499	-42.3192	59.98
19.4596	-42.3795	59.96
19.5354	-42.4772	59.97
19.6109	-42.5993	59.96
19.6308	-42.7436	59.97
19.6623	-42.9971	59.95
19.7274	-43.2609	59.95
19.7468	-43.584	59.95
19.7493	-43.9617	59.94
19.7614	-44.3446	59.93
19.8028	-44.744	59.98
19.7654	-45.1026	60.02
19.7739	-45.3222	60.06
19.741	-45.4779	59.99
19.7473	-45.523	59.91
19.7542	-45.5549	59.86
19.739	-45.6127	59.84
19.728	-45.5677	59.91
19.7161	-45.5902	59.97
19.7222	-45.6135	60.02
19.7435	-45.5062	60.04
19.7703	-45.495	60.01
19.7908	-45.4021	59.97
19.8191	-45.3009	59.96
19.8305	-45.0966	59.98
19.8846	-44.9782	59.97
19.9022	-44.8769	59.96
19.9003	-44.7281	59.95
19.9086	-44.522	59.94
19.9498	-44.3335	59.94
19.9735	-44.1921	59.95
20.035	-43.9886	59.97
20.0511	-43.8	59.97
20.0221	-43.6681	59.98
20.0129	-43.5737	59.97
19.9719	-43.4567	59.99
19.9707	-43.4865	59.97
19.9747	-43.5535	59.97
19.9529	-43.6627	59.95
19.9341	-43.7544	59.97
19.8724	-43.9824	59.96
19.8127	-44.1976	59.99
19.7489	-44.3857	60
19.7315	-44.5992	59.99
19.6168	-44.8094	59.98
19.5247	-45.0348	59.97
19.4189	-45.2522	59.98
19.2611	-45.5901	60.01
19.2028	-45.8879	60
19.0939	-46.2112	59.96
18.9728	-46.6233	59.9
18.8248	-46.9446	59.87
18.7037	-47.328	59.89
18.5443	-47.7709	59.94
18.415	-48.1256	59.99
18.2921	-48.5224	60.04
18.1529	-48.9506	60.04
18.0159	-49.3391	59.99
17.8838	-49.634	59.96
17.7479	-49.9938	59.93
17.6013	-50.2465	59.95
17.4783	-50.5209	59.97
17.3988	-50.7781	59.98
17.2614	-51.0027	59.98
17.1777	-51.2715	59.97
17.0808	-51.5291	59.93
16.9678	-51.7207	59.9
16.8937	-51.9022	59.92
16.8305	-52.0177	59.9
16.7698	-52.0856	59.91
16.6655	-52.234	59.93
16.6181	-52.2728	59.95
16.5647	-52.3451	59.96
16.519	-52.3693	59.95
16.4944	-52.3372	59.94
16.4451	-52.2477	59.92
16.4126	-52.0474	59.93
16.3354	-51.8155	59.95
16.3195	-51.6051	59.95
16.2636	-51.3385	59.95
16.2266	-51.0886	59.96
16.1751	-50.8105	59.97
16.1362	-50.4193	60
16.1122	-50.0841	60.02
16.1501	-49.6188	60.02
16.1904	-49.2231	59.95
16.1906	-48.7248	59.92
16.2278	-48.3601	59.85
16.1836	-47.9814	59.89
16.1837	-47.6914	59.94
16.2061	-47.5671	59.98
16.2475	-47.4155	60.02
16.2674	-47.4278	60.03
16.2973	-47.4834	59.98
16.33	-47.4895	59.97
16.3761	-47.6174	59.96
16.3696	-47.6973	59.95
16.4475	-47.7422	59.96
16.5423	-47.7986	59.98
16.5952	-47.8135	59.98
16.6371	-47.7544	59.98
16.7169	-47.7934	59.97
16.7833	-47.7963	59.97
16.8627	-47.808	59.95
16.9969	-47.8549	59.94
17.0871	-47.8169	59.96
17.2234	-47.7089	59.99
17.3539	-47.5445	60.01
17.4629	-47.3453	60.04
17.5835	-47.1868	60.01
17.6636	-46.8892	59.97
17.7361	-46.5888	59.94
17.8565	-46.3066	59.94
17.914	-46.0462	59.94
17.973	-45.7427	59.96
18.0038	-45.5371	59.95
18.0025	-45.3805	59.95
17.9845	-45.2714	59.94
17.9663	-45.1891	59.95
17.9874	-45.1083	60
17.9264	-45.0791	60.05
17.8299	-45.0315	60.04
17.7745	-44.9204	60
17.6801	-44.7753	59.91
17.6039	-44.761	59.85
17.5122	-44.7372	59.88
17.4456	-44.7677	59.93
17.4266	-44.8228	60.01
17.3568	-44.9329	60.05
17.2903	-45.0518	60.04
17.2356	-45.1984	60.01
17.1475	-45.3152	59.99
17.089	-45.5087	59.98
16.9969	-45.7349	59.95
16.933	-45.9738	59.93
16.844	-46.1578	59.97
16.7471	-46.4505	59.96
16.7108	-46.7342	59.94
16.6498	-46.9665	59.95
16.5972	-47.1349	59.99
16.5665	-47.2841	59.99
16.5493	-47.4659	59.98
16.6007	-47.6378	59.97
16.6877	-47.812	59.98
16.702	-47.9886	59.98
16.7157	-48.0969	59.96
16.7313	-48.2144	59.92
16.724	-48.3599	59.9
16.6878	-48.4755	59.92
16.6287	-48.5629	59.93
16.5936	-48.5794	59.97
16.5441	-48.558	59.98
16.4317	-48.5176	59.98
16.3177	-48.4283	59.97
16.2254	-48.2811	59.97
16.1099	-48.154	59.96
16.0203	-47.9855	60.01
15.9422	-47.8639	60.03
15.854	-47.6238	60.02
15.8262	-47.4351	59.98
15.7852	-47.3006	59.94
15.6875	-47.2017	59.88
15.6271	-47.1371	59.87
15.4878	-47.1461	59.91
15.4333	-47.164	59.97
15.3795	-47.1041	60.05
15.3643	-47.0662	60.06
15.3008	-46.9162	60.03
15.2532	-46.7115	60
15.1862	-46.6103	59.93
15.1041	-46.5869	59.89
15.0209	-46.4487	59.96
14.996	-46.4925	59.92
14.9604	-46.5033	59.95
14.9358	-46.5743	59.96
14.8646	-46.7291	59.98
14.8533	-46.8186	59.98
14.7915	-46.9388	59.99
14.7147	-46.9909	59.99
14.6532	-47.0796	59.95
14.5995	-47.0832	59.96
14.5474	-47.1365	59.94
14.5239	-47.1431	59.95
14.4609	-47.196	59.97
14.4437	-47.1834	59.97
14.3701	-47.2774	59.96
14.2868	-47.2162	59.98
14.1973	-47.1579	59.98
14.0844	-47.0617	60
13.9598	-46.9964	60
13.8591	-46.8938	60
13.7371	-46.7681	59.96
13.6501	-46.6495	59.94
13.5645	-46.5431	59.96
13.501	-46.3254	60.04
13.4925	-46.1063	60.05
13.4924	-45.8632	59.99
13.5144	-45.5158	59.93
13.5358	-45.2787	59.88
13.5876	-45.0372	59.91
13.659	-44.8406	59.94
13.7374	-44.7133	60
13.8529	-44.5348	60.04
13.9253	-44.3613	60.06
14.0095	-44.251	60.02
14.1141	-44.1678	60
14.2381	-44.0848	59.97
14.3174	-44.0951	59.99
14.401	-44.1256	59.99
14.5077	-44.2279	60.02
14.5519	-44.2455	60.02
14.6043	-44.4082	59.97
14.7411	-44.4819	59.94
14.7603	-44.6611	59.93
14.7845	-44.7999	59.95
14.8867	-44.9694	59.97
14.9477	-45.0313	59.99
15.0191	-45.1262	59.99
15.0657	-45.2051	60.02
15.1179	-45.298	60
15.1435	-45.3548	60.01
15.1684	-45.4151	60
15.2622	-45.4806	59.99
15.2821	-45.5228	60
15.3499	-45.518	60.01
15.3926	-45.6034	59.99
15.4409	-45.6134	60
15.5115	-45.6245	59.99
15.5626	-45.6499	59.98
15.6249	-45.5549	60.01
15.699	-45.5198	59.97
15.7817	-45.4052	60
15.8494	-45.3403	60.03
15.8767	-45.253	60.05
15.938	-45.1383	60.01
15.9751	-44.9466	59.95
16.0082	-44.8636	59.9
16.0553	-44.8367	59.9
16.0567	-44.8258	59.94
16.1189	-44.8922	59.98
16.1098	-44.9801	60.03
16.152	-45.0937	60.06
16.1656	-45.1266	60.05
16.1587	-45.2273	60
16.172	-45.3079	59.96
16.1821	-45.4472	59.96
16.1986	-45.5325	60.01
16.268	-45.6668	60.02
16.2553	-45.7783	60.02
16.2915	-45.872	59.98
16.3202	-45.9305	59.95
16.3474	-46.0112	59.93
16.3346	-46.1377	59.93
16.336	-46.216	59.96
16.4049	-46.3229	59.97
16.4116	-46.479	59.98
16.4513	-46.5335	59.98
16.447	-46.6112	60.02
16.4899	-46.6333	60.03
16.5173	-46.6736	59.98
16.5649	-46.7869	59.91
16.5676	-46.8653	59.89
16.5565	-46.9814	59.9
16.575	-47.072	59.92
16.5448	-47.1771	59.99
16.5116	-47.2741	60.02
16.4544	-47.3558	60.02
16.4322	-47.4352	59.98
16.4159	-47.5116	59.95
16.3788	-47.6263	59.9
16.3571	-47.81	59.94
16.3757	-48.0108	60.01
16.3698	-48.2644	60
16.3507	-48.581	59.96
16.3998	-48.8658	59.89
16.3893	-49.1499	59.86
16.3889	-49.3585	59.86
16.3364	-49.5348	59.93
16.3399	-49.6226	59.99
16.314	-49.6676	60.01
16.3159	-49.7271	60.04
16.3215	-49.7185	60
16.284	-49.7925	59.96
16.254	-49.7464	59.94
16.2572	-49.7585	59.95
16.1964	-49.786	59.94
16.2139	-49.7798	59.95
16.1538	-49.6804	59.97
16.1623	-49.6283	59.93
16.0848	-49.4903	59.93
16.0583	-49.3929	59.94
16.0505	-49.255	59.95
15.9947	-49.1186	59.97
15.9631	-48.9276	59.99
15.9016	-48.7366	59.98
15.8838	-48.4906	59.98
15.8556	-48.275	59.94
15.8215	-47.9966	59.94
15.8288	-47.8114	59.93
15.8852	-47.6289	59.95
15.8978	-47.4259	59.97
15.8995	-47.2646	60.01
15.8932	-47.1202	60.02
15.9799	-46.9283	60
16.0351	-46.7255	60
16.1305	-46.56	60
16.1964	-46.4346	59.98
16.2505	-46.3031	60.04
16.2939	-46.2477	60.07
16.375	-46.0665	60.09
16.4456	-45.9538	60.01
16.4773	-45.9155	59.93
16.5693	-45.7584	59.9
16.6103	-45.704	59.9
16.6066	-45.7023	59.94
16.6162	-45.7027	60
16.6333	-45.783	60.04
16.6876	-45.799	60.08
16.6951	-45.8937	60.07
16.7123	-45.9131	60.03
16.7161	-45.9863	60
16.687	-46.0984	59.99
16.6509	-46.1696	60
16.6385	-46.3531	60
16.6322	-46.5228	59.98
16.6096	-46.7199	59.96
16.6074	-46.9983	59.96
16.5746	-47.2463	59.96
16.5958	-47.5572	59.99
16.5707	-47.6873	60.01
16.584	-47.8389	60.01
16.5539	-47.9906	59.97
16.5477	-48.0222	59.98
16.5241	-48.0858	59.99
16.5197	-48.1265	59.97
16.5232	-48.0756	59.99
16.5638	-48.0842	59.98
16.5498	-48.0241	59.98
16.4936	-47.9364	59.99
16.5034	-47.8883	59.97
16.4881	-47.8764	59.99
16.4724	-47.8418	59.99
16.4866	-47.824	60
16.4094	-47.8374	59.97
16.3878	-47.8506	59.96
16.3726	-47.8946	60
16.3745	-47.9548	60.03
16.3762	-47.9788	60.01
16.3511	-48.003	59.95
16.3411	-48.0792	59.89
16.2785	-48.1171	59.88
16.3205	-48.2182	59.89
16.2976	-48.3602	59.95
16.2407	-48.4431	60.02
16.2875	-48.5304	60.05
16.2972	-48.6424	60.04
16.285	-48.7119	60.01
16.3	-48.8484	59.96
16.3045	-48.9927	59.93
16.2709	-49.182	59.95
16.3326	-49.4138	59.97
16.3081	-49.6674	59.94
16.3593	-49.9882	59.94
16.392	-50.29	59.94
16.3881	-50.6033	59.96
16.4247	-50.9255	59.96
16.4703	-51.2157	59.97
16.4846	-51.4774	59.98
16.4464	-51.6308	60
16.4198	-51.8029	59.99
16.3958	-51.9044	59.98
16.355	-52.0208	59.96
16.3026	-52.0715	59.98
16.2455	-52.1855	59.96
16.2147	-52.229	59.97
16.1145	-52.2305	59.96
16.0771	-52.2628	59.97
16.0089	-52.333	59.95
15.9623	-52.4017	59.95
15.9296	-52.4391	59.96
15.817	-52.5177	59.96
15.7714	-52.567	59.96
15.6635	-52.5914	59.96
15.5383	-52.6129	59.99
15.4964	-52.6967	60.02
15.4052	-52.8102	60.02
15.3098	-52.8968	59.96
15.2128	-52.99	59.9
15.1533	-53.1359	59.84
15.0638	-53.2805	59.86
15.0231	-53.3692	59.92
14.9555	-53.496	60
14.9357	-53.5528	60.02
14.8666	-53.5186	60.03
14.858	-53.4942	60
14.8169	-53.5575	59.93
14.8081	-53.5002	59.93
14.8008	-53.5855	59.91
14.7723	-53.6148	59.94
14.7769	-53.7658	59.96
14.7518	-53.8816	59.98
14.7311	-53.9637	59.96
14.7363	-54.1012	59.95
14.7328	-54.1666	59.93
14.7652	-54.3049	59.93
14.7578	-54.4461	59.95
14.7517	-54.5511	59.96
14.7921	-54.647	59.97
14.8768	-54.8225	59.95
14.8744	-54.9519	59.96
14.9397	-55.0808	59.95
14.9908	-55.1926	59.97
15.0221	-55.3264	59.94
15.1205	-55.4132	59.94
15.1887	-55.5146	59.92
15.2366	-55.5669	59.94
15.3118	-55.6302	59.93
15.3774	-55.6636	59.95
15.4304	-55.6926	59.95
15.5224	-55.7561	59.94
15.5802	-55.6899	59.93
15.5895	-55.6379	59.94
15.6412	-55.6205	59.92
15.6626	-55.5123	59.96
15.7019	-55.4542	60.01
15.7791	-55.3871	60.01
15.8386	-55.3209	59.95
15.903	-55.1888	59.88
15.9325	-55.0593	59.84
16.0009	-54.8986	59.86
16.0562	-54.7511	59.93
16.1481	-54.6783	59.99
16.1928	-54.5954	60.02
16.2685	-54.4575	60.04
16.3543	-54.339	60
16.4385	-54.2021	59.95
16.4841	-54.0092	59.93
16.5536	-53.7359	59.96
16.6041	-53.4218	59.97
16.7326	-53.1028	60
16.8666	-52.7053	59.99
16.9609	-52.2837	59.98
17.0625	-51.8812	59.97
17.1741	-51.4974	59.97
17.2532	-51.1533	59.96
17.3736	-50.8606	59.95
17.4877	-50.5652	59.96
17.6121	-50.3203	59.96
17.6568	-50.07	60
17.7309	-49.8506	60.01
17.7369	-49.7323	60
17.7704	-49.613	59.96
17.7601	-49.5031	59.97
17.7361	-49.4835	59.96
17.6606	-49.5086	59.98
17.612	-49.4974	59.99
17.5497	-49.5318	59.99
17.5057	-49.5703	59.99
17.4554	-49.6402	60.01
17.4459	-49.6635	60
17.3785	-49.6801	60
17.3596	-49.7079	59.99
17.3015	-49.7675	60.04
17.3042	-49.7293	60.07
17.3631	-49.8097	60.04
17.3253	-49.8517	59.97
17.2875	-49.9046	59.92
17.2454	-49.9759	59.87
17.1946	-50.0184	59.89
17.111	-50.0974	59.98
17.0786	-50.2397	60.03
17.0449	-50.439	60.07
16.9771	-50.6378	60.06
16.9312	-50.8143	60.03
16.888	-51.0411	59.98
16.8185	-51.347	59.94
16.7789	-51.5987	59.95
16.7618	-51.8913	59.97
16.7027	-52.173	59.97
16.6807	-52.4545	59.97
16.615	-52.7617	59.95
16.5466	-53.0997	59.93
16.4991	-53.4083	59.94
16.4181	-53.7164	59.95
16.3715	-54.0275	59.99
16.3132	-54.195	60.02
16.2222	-54.356	60.01
16.1352	-54.396	59.97
16.0722	-54.5	59.94
15.9772	-54.5269	59.96
15.9369	-54.5714	59.98
15.8963	-54.529	60.01
15.8653	-54.4261	60.01
15.7856	-54.2569	60.01
15.7637	-53.9739	60.01
15.6708	-53.7477	59.98
15.6911	-53.5693	59.96
15.6272	-53.3478	59.95
15.5967	-53.2129	59.95
15.6006	-53.1509	59.94
15.5769	-53.1293	59.93
15.58	-53.1359	59.97
15.5714	-53.1377	60.05
15.5691	-53.1809	60.04
15.5665	-53.145	59.99
15.5765	-53.1043	59.92
15.5576	-53.066	59.86
15.5772	-53.0207	59.86
15.5817	-53.0157	59.93
15.6164	-53.0166	59.97
15.6241	-53.026	60.02
15.6454	-53.0759	60.02
15.6858	-53.0828	60.02
15.7042	-53.0693	59.97
15.6931	-53.0404	59.96
15.6922	-53.0473	59.95
15.6443	-53.0159	59.97
15.629	-52.9621	59.98
15.5769	-52.9382	60.01
15.578	-52.8918	59.99
15.5535	-52.7558	59.98
15.5491	-52.5575	59.98
15.5499	-52.3943	59.96
15.5733	-52.225	59.96
15.5386	-52.0508	59.98
15.5936	-51.8908	59.99
15.5994	-51.775	59.97
15.5959	-51.5678	59.99
15.6514	-51.3908	60
15.6739	-51.1668	60.01
15.6962	-50.858	60
15.7369	-50.6739	59.98
15.7502	-50.5009	59.98
15.7602	-50.2842	59.98
15.785	-50.0769	60
15.828	-49.8943	59.99
15.872	-49.6609	59.99
15.9225	-49.5143	59.98
15.9689	-49.2773	60.02
16.0516	-49.1691	59.99
16.1154	-48.9628	60
16.1936	-48.7334	60.04
16.2579	-48.5051	60.08
16.2915	-48.352	60.01
16.3309	-48.1693	59.95
16.389	-48.0615	59.9
16.4212	-47.9497	59.9
16.4524	-47.973	59.93
16.5003	-48.013	60.03
16.5165	-48.0814	60.07
16.5715	-48.0982	60.09
16.6021	-48.0579	60.06
16.6304	-48.0686	59.99
16.6385	-48.0461	59.97
16.6724	-48.044	59.96
16.7003	-48.0998	59.98
16.7346	-48.0905	60.01
16.7333	-48.2141	60.02
16.7526	-48.2175	60.01
16.7437	-48.2878	59.97
16.8055	-48.2558	59.97
16.7972	-48.2967	59.98
16.7853	-48.3242	60.01
16.803	-48.42	60.02
16.8177	-48.4852	60.05
16.7833	-48.5193	60.05
16.7808	-48.666	60.05
16.7412	-48.7358	60.01
16.7221	-48.8527	60.01
16.7365	-48.979	59.96
16.7702	-49.1257	59.96
16.781	-49.2035	59.95
16.7478	-49.2511	59.99
16.7329	-49.2661	60.02
16.6866	-49.266	59.99
16.686	-49.1422	59.96
16.5879	-49.1039	59.94
16.6078	-49.0513	59.97
16.5792	-48.9727	60.01
16.5222	-49.0305	60.05
16.5075	-49.0062	60.04
16.5388	-48.8949	59.99
16.547	-48.8334	59.93
16.5422	-48.7017	59.9
16.4624	-48.5978	59.94
16.5003	-48.5075	59.99
16.5085	-48.3823	60.03
16.5256	-48.2748	60.04
16.4966	-48.1185	60.04
16.4573	-48.006	60.01
16.4253	-47.9131	59.99
16.3576	-47.9035	59.98
16.3001	-47.8835	59.98
16.2203	-47.9336	59.99
16.1687	-47.9503	60.03
16.0932	-48.0883	60
15.9945	-48.1363	60.01
15.8755	-48.2797	60.01
15.7773	-48.4145	60.02
15.7179	-48.5785	60.04
15.6573	-48.7492	60.07
15.5601	-48.8629	60.09
15.4819	-49.0424	60.07
15.3837	-49.2574	60.02
15.2765	-49.4915	59.95
15.198	-49.774	59.95
15.1425	-50.1735	59.93
15.0594	-50.6106	59.97
15.0437	-51.0604	60
14.9833	-51.404	60.07
14.9129	-51.7178	60.07
14.8308	-52.0197	60.07
14.7654	-52.2525	60.02
14.6734	-52.4176	59.99
14.5863	-52.5859	59.95
14.5298	-52.7351	59.98
14.4552	-52.9499	60.02
14.3736	-53.1608	60.01
14.3084	-53.4043	59.99
14.2594	-53.5798	59.92
14.1816	-53.802	59.88
14.132	-53.9453	59.9
14.0203	-54.0147	59.97
13.9632	-54.0622	60.03
13.949	-54.1078	60.04
13.908	-54.1639	60
13.8637	-54.1779	59.98
13.8181	-54.2139	59.94
13.7443	-54.3391	59.92
13.7016	-54.4017	59.94
13.6669	-54.4812	59.97
13.6488	-54.6368	59.96
13.5993	-54.8103	59.96
13.5745	-54.9415	59.96
13.4025	-55.1128	59.96
13.1614	-55.1172	59.99
13.0689	-55.2223	59.96
13.1155	-55.1972	59.94
13.3263	-55.2055	59.97
13.5025	-55.277	60
13.7955	-55.4099	60.02
14.0808	-55.4928	60.05
14.4158	-55.5909	60.08
14.8014	-55.7669	60.06
15.208	-55.898	60.01
15.5643	-56.0331	59.96
15.9619	-56.1224	59.88
16.4458	-56.0366	59.87
16.9811	-55.9718	59.92
17.3525	-55.8038	59.97
17.504	-55.5698	60
17.6267	-55.4512	59.96
17.722	-55.2887	59.92
17.8859	-55.1713	59.93
18.0641	-55.0225	59.97
18.1507	-54.859	59.98
18.2291	-54.683	60
18.2096	-54.4461	59.97
18.1775	-54.2459	59.93
18.1724	-53.9478	59.93
18.2051	-53.7098	59.95
18.2298	-53.4499	59.97
18.2711	-53.2646	60
18.3242	-53.0251	60.04
18.3604	-52.8122	60.05
18.448	-52.3615	60.02
18.5647	-51.9359	59.95
18.6732	-51.8239	59.98
18.8122	-51.7649	60.05
18.9505	-51.7395	60.15
19.0752	-51.8331	60.18
19.2126	-51.7188	60.19
19.3315	-51.5367	60.12
19.4515	-51.2463	60.02
19.5996	-50.935	59.96
19.7872	-50.7385	59.93
19.9407	-50.5989	59.95
20.0669	-50.5274	59.99
20.2189	-50.4434	60
20.296	-50.3226	60.04
20.4442	-50.1718	60.07
20.5581	-50.0147	60.06
20.6511	-49.8288	60.07
20.7934	-49.6369	60.04
20.8908	-49.441	60
20.9647	-49.2702	60
21.0471	-49.2306	59.98
21.101	-49.1458	60.02
21.1744	-49.1088	60.02
21.1882	-49.1117	60.02
21.2573	-49.0762	60.06
21.3339	-48.9774	60.09
21.3882	-48.9549	60.04
21.3518	-48.8461	59.98
21.3285	-48.7577	59.94
21.2415	-48.6877	59.94
21.1547	-48.6693	59.97
21.0821	-48.7049	60.01
21.0419	-48.7514	60.04
20.9905	-48.75	60.08
20.9893	-48.8707	60.06
20.9197	-48.9445	60.03
20.8851	-49.0502	60.01
20.906	-49.1085	60
20.8966	-49.1937	60.02
20.8526	-49.2894	60.03
20.886	-49.3553	60.01
20.892	-49.4513	60
20.867	-49.5466	60.01
20.9003	-49.5467	59.99
21.0176	-49.5925	60.03
21.2357	-49.6578	60.04
21.4879	-49.7211	60.03
21.749	-49.7313	60.02
21.9839	-49.767	60.03
22.2405	-49.8378	60.02
22.2973	-49.8811	60.01
22.3453	-49.8821	60
22.3075	-49.8829	59.99
22.2263	-49.8582	60.01
22.088	-49.8221	59.99
21.9515	-49.8301	60
21.7894	-49.8316	60.04
21.6198	-49.7948	60.05
21.4078	-49.8255	60.04
21.1883	-49.8093	60.04
20.9431	-49.8884	59.98
20.7284	-49.8774	59.99
20.4556	-49.9739	60
20.1931	-50.07	59.98
19.9062	-50.1084	59.93
19.6303	-50.1399	59.92
19.3696	-50.2568	59.9
19.2151	-50.2672	59.95
19.0745	-50.3082	60.04
19.0196	-50.3387	60.09
19.0483	-50.2492	60.12
19.0314	-50.1727	60.09
18.9003	-50.1451	60.02
18.7631	-50.1001	59.99
18.5783	-50.0522	60
18.3661	-50.0681	60
18.1107	-50.0801	60.03
17.8526	-50.1368	60.01
17.5244	-50.1579	60.02
17.1914	-50.2266	60.01
16.8872	-50.3368	59.98
16.5244	-50.4068	59.99
16.1666	-50.5898	59.97
15.8409	-50.7291	59.99
15.4787	-50.869	60.01
15.0909	-50.9854	60.03
14.7336	-51.0898	60.03
14.3538	-51.1509	60.01
13.9608	-51.207	60.01
13.4893	-51.2504	60.01
13.0376	-51.3083	60.03
12.5359	-51.3062	60.03
11.9164	-51.3451	60
11.2509	-51.4164	59.97
10.7381	-51.4677	59.96
10.3463	-51.5067	59.98
9.9722	-51.4442	60.01
9.7447	-51.4466	60
9.6268	-51.3219	60.05
9.5776	-51.2794	60.07
9.5556	-51.2214	60.08
9.556	-51.1484	60.05
9.5462	-51.0648	60
9.6334	-51.0385	59.9
9.7255	-50.9202	59.9
9.8366	-50.7525	59.96
10.0095	-50.5827	60.02
10.1917	-50.3895	60.07
10.4563	-50.1056	60.1
10.8058	-49.7297	60.1
11.1088	-49.3228	60.05
11.4512	-48.9881	60
11.7694	-48.6411	59.97
12.0389	-48.3581	60
12.337	-48.1596	60.03
12.5977	-47.9513	60.05
12.7975	-47.7794	60.05
13.0064	-47.5583	60.05
13.121	-47.4348	60.02
13.2277	-47.3434	60.02
13.3085	-47.3309	60.04
13.4363	-47.3475	60.03
13.5142	-47.292	60.05
13.5626	-47.2708	60.04
13.6091	-47.2344	60.07
13.6814	-47.2205	60.07
13.7243	-47.2732	60.06
13.7664	-47.3429	60.03
13.8579	-47.3893	60.01
13.8926	-47.4433	60.02
13.9038	-47.5173	60.03
13.9417	-47.628	60.05
13.9596	-47.6235	60.08
13.9972	-47.6746	60.06
14.0248	-47.6744	60.03
13.9835	-47.6271	60.03
13.9827	-47.5885	60.05
13.9078	-47.6164	60.07
13.8824	-47.6049	60.09
13.8456	-47.59	60.05
13.8276	-47.6652	59.97
13.8339	-47.6895	59.94
13.8133	-47.8135	59.94
13.7944	-47.9601	59.97
13.7583	-48.1683	60
13.7487	-48.2675	60.06
13.7895	-48.3923	60.09
13.8086	-48.4963	60.06
13.8047	-48.6472	60.01
13.8046	-48.7635	59.96
13.8237	-48.9431	59.95
13.8085	-49.1718	59.95
13.8159	-49.3854	59.97
13.8086	-49.677	60.01
13.7683	-49.9509	60.04
13.7643	-50.1481	60.01
13.7524	-50.3279	59.96
13.7154	-50.5081	59.92
13.7404	-50.7166	59.93
13.7448	-50.9152	59.93
13.7622	-51.1787	59.95
13.8006	-51.3753	59.97
13.8005	-51.5537	59.99
13.8087	-51.7023	59.97
13.8379	-51.7843	59.97
13.8148	-51.9662	59.95
13.8883	-52.1245	59.93
13.9414	-52.3029	59.9
13.9936	-52.4406	59.93
14.0712	-52.5017	59.97
14.1176	-52.5667	59.97
14.1963	-52.5943	59.96
14.2456	-52.5843	59.96
14.3169	-52.5778	59.94
14.3952	-52.4885	59.95
14.427	-52.4652	59.99
14.5437	-52.4981	59.99
14.6001	-52.3909	60
14.6431	-52.345	59.94
14.6797	-52.2455	59.87
14.7527	-52.1131	59.85
14.7918	-51.9928	59.87
14.8673	-51.8698	59.92
14.9395	-51.7329	59.98
15.0357	-51.6031	60.03
15.1079	-51.4858	60.04
15.1949	-51.3224	60.02
15.2692	-51.1576	59.96
15.3708	-50.9925	59.93
15.4301	-50.8123	59.93
15.4721	-50.6749	59.96
15.5113	-50.4937	59.98
15.5672	-50.4056	59.97
15.6167	-50.3084	59.96
15.6451	-50.2463	59.96
15.6597	-50.2019	59.94
15.7015	-50.1094	59.97
15.7374	-50.0835	59.96
15.7254	-50.0291	59.95
15.7714	-49.8996	59.98
15.7307	-49.7757	59.98
15.7066	-49.6652	59.99
15.7067	-49.6223	59.97
15.6883	-49.4826	59.98
15.6867	-49.3596	59.96
15.697	-49.215	59.97
15.7259	-48.9975	60.02
15.7479	-48.8667	60.01
15.7839	-48.6296	60.03
15.8009	-48.4515	60.02
15.8816	-48.2927	60
15.9676	-48.0623	59.97
16.0226	-47.8733	59.98
16.052	-47.6567	59.99
16.1233	-47.4509	60.04
16.1868	-47.2088	60.11
16.2564	-47.0151	60.12
16.2765	-46.8238	60.09
16.3027	-46.7129	60
16.2897	-46.6457	59.91
16.3068	-46.5912	59.86
16.2344	-46.5532	59.91
16.2207	-46.6009	59.99
16.2064	-46.7145	60.04
16.1466	-46.7425	60.11
16.1422	-46.8538	60.11
16.0517	-46.8353	60.08
15.9546	-46.8964	60.03
15.9132	-46.9138	59.99
15.8003	-46.951	59.97
15.723	-47.0193	59.98
15.6888	-47.1236	60.02
15.6752	-47.331	59.99
15.5473	-47.4469	59.99
15.4982	-47.6935	59.97
15.4491	-47.9055	60.02
15.4042	-48.1731	60.02
15.3648	-48.4709	60.01
15.3143	-48.6786	60.02
15.2875	-48.926	60
15.2603	-49.1595	59.99
15.2372	-49.3559	59.99
15.2513	-49.5492	59.97
15.2989	-49.784	59.98
15.3181	-50.0678	59.98
15.3507	-50.3955	60
15.349	-50.627	60
15.3427	-50.8534	59.99
15.3389	-50.9159	60.01
15.3332	-51.0064	60
15.3395	-51.1214	59.99
15.3329	-51.2206	59.96
15.3738	-51.2254	59.96
15.403	-51.2396	60.02
15.4791	-51.31	60.02
15.4526	-51.3165	60.03
15.5126	-51.3187	59.96
15.5747	-51.2483	59.91
15.5949	-51.1583	59.9
15.6745	-51.0285	59.93
15.7237	-50.8935	59.97
15.8187	-50.7795	60.04
15.9307	-50.644	60.04
15.9969	-50.4264	60.04
16.0811	-50.2525	60
16.1487	-50.0635	59.97
16.2442	-49.7624	59.98
16.3654	-49.5353	59.98
16.4718	-49.2488	60
16.5461	-48.9293	59.99
16.5686	-48.6052	59.98
16.6433	-48.2572	59.97
16.7249	-47.9161	59.95
16.7821	-47.6248	59.97
16.82	-47.4015	60.01
16.8626	-47.2507	60
16.8288	-47.2197	60.02
16.8109	-47.1192	60.04
16.6572	-47.1801	60.03
16.6454	-47.2455	60.02
16.6335	-47.3259	60
16.596	-47.4382	59.99
16.6071	-47.6026	59.98
16.5825	-47.7156	60
16.5638	-47.8254	60.02
16.4762	-47.9932	60.02
16.4212	-48.0917	60.03
16.4668	-48.1923	60.01
16.4834	-48.3114	60.02
16.5026	-48.4152	60.02
16.5168	-48.5063	60
16.6139	-48.6548	60.02
16.6687	-48.7518	60.08
16.7222	-48.8548	60.06
16.7579	-48.877	60.04
16.8343	-48.9357	59.95
16.9198	-48.9794	59.92
16.9714	-48.9916	59.9
17.026	-49.0365	59.93
17.1016	-49.0886	60.01
17.1581	-49.1573	60.08
17.3017	-49.1439	60.1
17.3304	-49.1615	60.07
17.3925	-49.191	60
17.4698	-49.2348	59.97
17.532	-49.2638	59.96
17.5883	-49.3776	59.97
17.6486	-49.5098	59.99
17.6745	-49.6094	59.99
17.7343	-49.7477	60
17.8036	-49.9004	59.99
17.841	-50.0946	59.97
17.8425	-50.357	59.91
17.8543	-50.6472	59.88
17.9578	-50.8917	59.9
18.0524	-51.202	59.91
18.1311	-51.533	59.93
18.2779	-51.9089	59.93
18.4481	-52.2768	59.94
18.5729	-52.6312	59.92
18.771	-52.8944	59.93
18.9278	-53.1104	59.94
19.1567	-53.251	59.96
19.3101	-53.3383	59.96
19.4281	-53.3232	59.99
19.5249	-53.2839	59.96
19.6655	-53.2392	59.95
19.7667	-53.1172	59.9
19.8705	-53.0249	59.87
19.9536	-52.8812	59.87
20.0642	-52.6431	59.94
20.1841	-52.4526	59.99
20.2751	-52.2741	60.03
20.3515	-52.058	60.03
20.4609	-51.8854	59.94
20.5731	-51.7845	59.84
20.6243	-51.744	59.77
20.7656	-51.6253	59.81
20.89	-51.5731	59.91
20.9825	-51.5505	59.99
21.0734	-51.5181	60.05
21.1868	-51.5101	60.03
21.2714	-51.3607	60
21.3134	-51.2587	59.93
21.3763	-51.1421	59.89
21.4391	-51.0398	59.88
21.5113	-50.9253	59.94
21.5562	-50.7973	59.96
21.5634	-50.662	59.95
21.6289	-50.5355	59.95
21.6638	-50.4061	59.93
21.7104	-50.2503	59.93
21.7256	-50.1383	59.93
21.7057	-50.0242	59.93
21.7031	-49.8932	59.94
21.6365	-49.7885	59.94
21.6203	-49.7054	59.95
21.5458	-49.643	59.95
21.5377	-49.6789	59.94
21.4929	-49.6963	59.93
21.4177	-49.7317	59.95
21.339	-49.7722	59.96
21.2886	-49.8313	59.96
21.1959	-49.8477	59.98
21.1282	-49.93	59.95
21.0537	-49.9928	59.96
21.0117	-50.0584	59.93
20.9823	-50.074	59.96
20.9466	-50.0594	59.96
20.8907	-50.0137	59.99
20.8689	-50.0318	60
20.8439	-49.9955	60.03
20.7781	-49.9013	59.98
20.7438	-49.8501	59.93
20.6692	-49.7343	59.89
20.5981	-49.6792	59.84
20.5751	-49.6659	59.87
20.4937	-49.7031	59.91
20.4581	-49.7442	59.99
20.389	-49.7973	60.02
20.3524	-49.8233	60.03
20.2629	-49.8643	60.01
20.2283	-49.9234	59.97
20.1092	-50.0014	59.95
20.0801	-50.1338	59.96
20.0174	-50.3232	59.95
19.9474	-50.5463	59.95
19.8856	-50.8289	59.95
19.8228	-51.259	59.91
19.7329	-51.7275	59.89
19.7799	-52.0654	59.93
19.7131	-52.4778	59.96
19.6153	-52.851	59.98
19.5589	-53.182	60.01
19.4639	-53.4273	60.02
19.3817	-53.6434	60.04
19.2428	-53.8263	60
19.1631	-54.0573	59.94
19.0637	-54.2129	59.91
18.9438	-54.3291	59.88
18.7871	-54.4087	59.9
18.7145	-54.5239	59.91
18.4958	-54.5635	59.92
18.3964	-54.5906	59.95
18.2548	-54.6045	59.97
18.1734	-54.6422	59.99
18.0394	-54.5714	60.02
17.9792	-54.5503	59.99
17.8958	-54.5449	59.96
17.8263	-54.5156	59.95
17.7818	-54.4466	59.97
17.7201	-54.2954	60.02
17.7314	-54.1661	60.01
17.6946	-53.8566	59.98
17.6702	-53.7226	59.89
17.6475	-53.3687	59.85
17.6839	-52.8995	59.88
17.6822	-52.3805	59.99
17.7729	-51.8569	60.02
17.8252	-51.3332	60.01
17.8941	-50.9283	60
17.9503	-50.5305	59.99
18.0006	-50.2695	59.93
18.0797	-49.9698	59.93
18.1369	-49.7803	59.98
18.1856	-49.7922	60.01
18.2227	-49.7725	60.01
18.2877	-49.6924	59.98
18.3724	-49.5563	59.93
18.4585	-49.4883	59.93
18.5164	-49.4229	59.91
18.6063	-49.4376	59.95
18.6259	-49.4013	59.96
18.63	-49.4588	59.91
18.6404	-49.539	59.91
18.6657	-49.5424	59.97
18.7561	-49.5634	60.02
18.8445	-49.4316	60.03
18.9365	-49.3049	60.01
19.0532	-48.8768	59.98
19.1913	-48.2387	59.93
19.3853	-47.558	59.88
19.5548	-46.7101	59.9
19.6814	-45.9841	59.93
19.7449	-45.3645	59.97
19.8603	-44.9352	59.99
19.9544	-44.5827	60.03
20.0335	-44.4232	60.12
20.1167	-44.2572	60.17
20.193	-44.298	60.13
20.2478	-44.4482	60.06
20.2576	-44.7604	60.08
20.2524	-45.1242	60.18
20.2024	-45.4186	60.25
20.2067	-45.6069	60.23
20.2288	-45.627	60.1
20.2853	-45.5855	59.96
20.3518	-45.5896	59.86
20.456	-45.6207	59.85
20.5794	-45.6073	59.9
20.6881	-45.5992	60.01
20.726	-45.5106	60.14
20.7777	-45.3748	60.22
20.8252	-45.2182	60.18
20.855	-45.06	60.09
20.8769	-44.8086	60.04
20.9017	-44.5542	59.99
20.8905	-44.3209	59.98
20.9602	-44.2372	59.97
21.054	-44.1458	59.99
21.1724	-44.159	60.01
21.2945	-44.234	60.04
21.3696	-44.2963	60.07
21.4434	-44.3315	60.07
21.5343	-44.3402	60.04
21.6849	-44.2968	60.04
21.7703	-44.2553	60.04
21.8621	-44.3283	60.02
21.9242	-44.3757	60.03
22.0002	-44.4833	60.02
22.0969	-44.5707	60.03
22.1923	-44.6111	60.03
22.2491	-44.5815	60.05
22.3278	-44.629	60.06
22.3906	-44.6812	60.08
22.4406	-44.5872	60.09
22.4997	-44.5483	60.08
22.5542	-44.4448	60.07
22.669	-44.2626	60.05
22.7457	-44.0747	60.05
22.804	-43.9066	60.04
22.8473	-43.6665	60.01
22.8385	-43.448	60.03
22.8321	-43.118	60.03
22.8941	-42.7761	60.02
22.8478	-42.4079	59.99
22.7571	-42.0161	60.04
22.7135	-41.6269	60.06
22.6626	-41.352	60.08
22.5881	-41.0045	60.09
22.4955	-40.6919	60.1
22.3992	-40.4289	60.1
22.3298	-40.1095	60.12
22.3074	-39.8554	60.1
22.2791	-39.695	60.07
22.2217	-39.5876	60.07
22.2044	-39.4926	60.06
22.2117	-39.4939	60.04
22.2115	-39.3772	60.04
22.2863	-39.3913	60.02
22.226	-39.3445	60.07
22.211	-39.2702	60.1
22.1891	-39.2611	60.12
22.2007	-39.2779	60.11
22.1656	-39.2136	60.08
22.1537	-39.2739	60.06
22.1765	-39.3184	60.05
22.1764	-39.4011	60.06
22.2026	-39.4936	60.07
22.1564	-39.5751	60.08
22.1453	-39.6709	60.06
22.1651	-39.6797	60.04
22.0887	-39.6924	60.06
22.0558	-39.6815	60.04
22.0356	-39.6713	60.04
21.9663	-39.73	60.04
21.8887	-39.7997	60.01
21.8442	-39.8246	60.02
21.8254	-39.9446	60.04
21.7528	-40.0162	60.04
21.7149	-40.1394	60.08
21.7496	-40.2733	60.12
21.7412	-40.4115	60.11
21.7255	-40.5366	60.09
21.7299	-40.6569	60.01
21.6998	-40.764	59.97
21.5955	-40.869	59.95
21.5621	-41.0187	59.97
21.4681	-41.1379	59.99
21.423	-41.2442	59.99
21.3187	-41.3675	59.99
21.2023	-41.4334	60.06
21.0354	-41.4533	60.1
20.9491	-41.4253	60.1
20.8923	-41.4152	60.04
20.7964	-41.4531	59.93
20.7115	-41.4426	59.93
20.6994	-41.437	59.99
20.6462	-41.4972	60.02
20.5755	-41.5998	60.07
20.58	-41.7433	60.06
20.5562	-41.871	60.02
20.6129	-42.0468	59.98
20.6211	-42.1213	59.98
20.677	-42.226	59.98
20.7209	-42.301	59.99
20.724	-42.46	59.99
20.7598	-42.5871	60.01
20.7662	-42.7661	60.03
20.8203	-42.9128	60.02
20.8385	-43.1165	60.04
20.8829	-43.2037	60.05
20.8988	-43.2659	60.05
20.9433	-43.291	60.03
20.9766	-43.259	60.01
20.9957	-43.1176	60
21.0132	-43.0061	60.01
20.9729	-42.8448	60.05
20.9346	-42.7258	60.07
20.9023	-42.6216	60.09
20.8833	-42.5442	60.06
20.8447	-42.456	59.99
20.8196	-42.3356	59.93
20.7476	-42.1852	59.9
20.7379	-42.0763	59.92
20.748	-42.0577	59.98
20.7619	-42.0717	60.05
20.7781	-42.0234	60.1
20.8796	-42.0043	60.09
20.9639	-42.0237	60.04
21.0552	-42.0107	59.98
21.1242	-42.0382	59.97
21.2241	-42.1089	59.98
21.2993	-42.2662	59.99
21.4125	-42.3912	59.99
21.4832	-42.5856	60.01
21.5149	-42.7492	59.97
21.6019	-42.926	59.94
21.6355	-43.0878	59.94
21.6759	-43.3591	60.03
21.7185	-43.6125	60.02
21.7947	-43.864	59.98
21.7849	-44.1047	59.99
21.8141	-44.3461	59.97
21.8832	-44.5433	59.94
21.9837	-44.6629	59.97
22.0178	-44.7851	59.95
22.0394	-44.9667	59.95
22.0675	-45.1347	59.99
22.0932	-45.2449	60.05
22.1285	-45.3491	60.06
22.1025	-45.3591	60.05
22.1439	-45.2209	60.04
22.1201	-45.0398	60.03
22.1115	-44.8713	60.02
22.1015	-44.702	60.04
22.0688	-44.5453	60.05
22.035	-44.4157	60.07
22.0034	-44.334	60.04
21.9572	-44.2427	59.99
21.945	-44.1788	59.93
21.9034	-44.2283	59.92
21.8718	-44.2079	59.94
21.8314	-44.2067	60
21.7677	-44.2077	60.07
21.666	-44.1048	60.11
21.539	-43.9678	60.08
21.4446	-43.8585	60
21.3284	-43.7485	59.98
21.1821	-43.6927	59.95
21.0238	-43.6738	60.01
20.8548	-43.6325	60.05
20.7044	-43.5965	60.06
20.559	-43.5458	60.05
20.3859	-43.5642	60.04
20.1923	-43.5923	60.06
20.0004	-43.6972	60.08
19.8618	-43.7652	60.12
19.7461	-43.7742	60.12
19.7093	-43.8364	60.04
19.664	-43.9481	59.99
19.6571	-44.0402	59.97
19.6253	-44.1117	59.99
19.6078	-44.1489	59.98
19.6369	-44.2311	59.98
19.6823	-44.2511	59.99
19.7479	-44.3012	60
19.7589	-44.2607	60.06
19.7685	-44.2804	60.07
19.7782	-44.2259	60.08
19.7818	-44.2014	60.06
19.8208	-44.1002	60.05
19.8347	-44.0386	60.02
19.888	-43.9821	60.01
19.9098	-43.8827	60.05
20.0036	-43.8511	60.06
20.0634	-43.8121	60.03
20.139	-43.7385	60
20.1639	-43.6868	59.95
20.1783	-43.6322	59.96
20.1556	-43.5574	60.01
20.1819	-43.503	60.05
20.2057	-43.4337	60.09
20.238	-43.3547	60.12
20.2312	-43.2258	60.12
20.2351	-43.1911	60.09
20.222	-43.0593	60.04
20.1944	-42.9571	60
20.1857	-42.8157	60.02
20.2421	-42.7614	60
20.2247	-42.7787	60
20.2248	-42.7292	60.01
20.2517	-42.7022	60.02
20.2603	-42.6278	60.02
20.2471	-42.6573	60.01
20.251	-42.5433	60.02
20.2397	-42.5505	60
20.2271	-42.553	60.02
20.1889	-42.5329	60.02
20.169	-42.6144	60
20.1348	-42.7157	59.98
20.1858	-42.8303	59.98
20.1555	-42.9297	60.02
20.1616	-43.1059	60.02
20.1946	-43.2352	60.03
20.2348	-43.3893	60.04
20.2314	-43.5108	60.04
20.2627	-43.6575	60.04
20.2954	-43.7646	60
20.3317	-43.9116	59.97
20.3792	-44.0163	59.97
20.3358	-44.1401	59.97
20.3671	-44.2319	59.99
20.3953	-44.336	60.02
20.3937	-44.4413	60.1
20.4795	-44.5563	60.08
20.5283	-44.5752	60.03
20.5017	-44.5616	59.95
20.5186	-44.5157	59.89
20.5207	-44.4688	59.87
20.5543	-44.4608	59.92
20.5949	-44.4027	59.99
20.6388	-44.4342	60.06
20.6929	-44.3671	60.09
20.7373	-44.3131	60.08
20.767	-44.2448	60.02
20.7835	-44.1861	59.96
20.826	-44.1193	59.97
20.8559	-44.0599	59.98
20.8972	-44.0449	60.02
20.9628	-44.0504	60.02
20.9378	-44.0502	60.02
20.9982	-44.1228	60
21.0256	-44.1877	60
21.0529	-44.2206	59.97
21.0902	-44.2679	59.98
21.0909	-44.2356	59.98
21.1241	-44.2457	59.99
21.1247	-44.2254	60.03
21.0843	-44.2223	60.05
21.1205	-44.2179	60.03
21.0932	-44.2356	59.99
21.0781	-44.191	59.97
21.1112	-44.1669	59.93
21.0888	-44.1292	59.95
21.0877	-44.0716	59.99
21.0759	-44.0639	60.01
21.0839	-44.0389	60.03
21.0377	-43.9614	60.06
21.0608	-43.9546	60
21.0543	-43.9151	59.97
21.0446	-43.8878	59.95
21.0658	-43.9177	59.96
21.0429	-43.9296	60.01
21.0641	-43.9418	60.05
21.0574	-44.0087	60.05
21.0619	-44.0739	59.99
21.0157	-44.1114	59.93
21.0098	-44.1812	59.91
21.0379	-44.2906	59.93
21.0295	-44.4139	59.98
21.0515	-44.5049	60.03
21.1035	-44.6062	60.08
21.0868	-44.7174	60.09
21.1154	-44.8401	60.05
21.073	-45.0198	59.99
21.1037	-45.2024	59.95
21.0919	-45.4336	59.94
21.0977	-45.5696	59.96
21.1328	-45.8095	60
21.1019	-45.9569	60.03
21.0597	-46.0294	60.01
21.0622	-46.1146	59.99
21.0365	-46.1968	59.98
21.0376	-46.1567	59.99
20.9925	-46.152	59.97
20.9868	-46.1438	59.99
20.9937	-46.0821	59.98
inclinaison X	inclinaison Y
