# Supplementary material for: Postural Control Can Be Well Maintained by Healthy, Young Adults in Difficult Visual Task, Even in Sway-Referenced Dynamic Conditions
Source: PLoS One. 2016 Oct 13;11(10):e0164400. doi: 10.1371/journal.pone.0164400 (PMC5063355; doi:10.1371/journal.pone.0164400)
Supplement: S2 File — (ZIP) [file pone.0164400.s002.zip › DATA_FRAMIRAL/S06B_FREE_MOBILE_I4.xls]

## Sheet: S06_MTT_201504011552_I
gravite X	gravite Y	Poids
7.8676	-51.1995	74.89
7.716	-51.1569	74.78
7.5641	-50.925	74.71
7.3438	-50.8655	74.73
7.1339	-51.0374	74.83
6.8927	-51.2518	74.91
6.6451	-51.3687	74.91
6.568	-51.0197	74.93
6.5521	-50.7531	74.87
6.5726	-50.8266	74.84
6.6147	-50.9105	74.86
6.6247	-50.4633	74.87
6.5012	-49.7592	74.84
6.2236	-49.099	74.8
5.985	-48.5242	74.82
5.8562	-48.1496	74.78
5.9693	-47.783	74.74
6.0834	-47.4659	74.72
6.1272	-47.4585	74.72
6.1954	-47.6615	74.87
6.3843	-47.692	75.15
6.438	-47.7252	75.34
6.3664	-47.6383	75.43
6.2582	-48.0125	75.43
6.2559	-48.6929	75.22
6.2614	-48.8703	74.86
6.2667	-48.9082	74.72
6.2768	-49.0316	74.81
6.2591	-49.3163	74.83
6.2645	-49.6169	74.78
6.233	-49.862	74.73
6.1797	-50.0882	74.74
6.1172	-50.4306	74.78
5.9105	-50.7552	74.82
5.7166	-51.0052	74.87
5.8748	-51.0747	74.9
6.0253	-50.6939	74.89
6.104	-50.5222	74.86
6.0373	-50.9081	74.87
5.9144	-51.5711	74.89
5.8511	-52.0483	74.87
5.8603	-52.4317	74.86
5.9477	-52.8993	74.96
6.0611	-53.3813	75.1
6.1352	-53.9716	75.09
6.1933	-54.3755	74.97
6.2327	-54.6111	74.91
6.2226	-54.8043	74.89
6.2636	-55.3216	74.86
6.2857	-56.3849	74.93
6.437	-57.2263	74.92
6.649	-57.1056	74.93
6.7767	-56.4872	74.8
6.816	-55.865	74.64
6.803	-55.6258	74.59
6.8652	-55.0681	74.58
6.6845	-54.2761	74.43
6.3253	-53.0844	74.33
6.0956	-51.8856	74.47
5.9731	-51.309	74.58
6.0007	-51.1012	74.64
6.0109	-51.0437	74.68
5.98	-50.985	74.68
5.8722	-50.682	74.71
5.8981	-50.2785	74.74
5.9878	-49.931	74.74
5.9916	-49.6994	74.72
5.8969	-49.6711	74.81
5.7682	-49.8618	74.96
5.5575	-50.0917	75.1
5.2789	-50.3454	75.23
5.121	-50.5874	75.35
4.9671	-50.9148	75.29
4.7315	-51.0645	75.08
4.2555	-50.9855	74.94
3.6571	-50.9773	74.94
3.4105	-50.9103	75.05
3.3559	-50.5827	75.05
3.1515	-49.9067	74.93
2.8866	-49.2804	74.8
2.5977	-48.9982	74.79
2.1555	-48.9499	74.88
1.747	-48.7987	74.86
1.6235	-48.5389	74.81
1.6472	-48.4631	74.79
1.464	-48.5926	74.9
1.4033	-48.1667	74.99
1.4268	-47.0751	74.95
1.325	-46.6209	75.08
1.1363	-46.3503	75.11
0.8513	-46.3866	75
0.5942	-46.9324	74.88
0.4119	-47.7464	74.68
0.1558	-48.1678	74.58
0.0101	-48.9364	74.77
-0.0965	-50.0615	74.94
0.0555	-51.2894	74.97
-0.0377	-52.122	74.85
0.0294	-52.1641	74.87
0.4922	-51.1944	74.74
1.0034	-50.4966	74.5
1.5845	-50.4594	74.67
1.9951	-50.8371	74.79
2.2138	-51.2269	74.81
2.5425	-51.6121	74.85
2.7706	-51.9378	74.87
2.788	-52.4274	74.9
2.6581	-52.8082	75.01
2.2612	-53.4225	74.86
2.0559	-53.958	74.75
2.0945	-54.252	74.84
2.5018	-53.6971	74.9
3.0275	-53.1384	74.7
3.6717	-52.9337	74.75
4.0918	-53.1568	74.8
4.3317	-53.4671	74.79
4.4252	-53.6723	74.81
4.2655	-53.5768	74.79
4.155	-53.5286	74.72
4.2065	-53.3777	74.69
4.5215	-52.9405	74.78
4.6651	-52.7759	74.88
4.7654	-52.7309	74.88
4.8489	-52.2038	74.8
4.9166	-51.5328	74.61
4.8921	-51.0966	74.6
4.8145	-50.8276	74.68
4.5878	-50.4485	74.79
4.4093	-49.9355	74.88
4.2965	-49.423	74.88
4.1737	-48.7404	74.87
4.1398	-47.8622	74.82
4.0658	-47.321	74.73
3.9719	-47.2825	74.73
4.0094	-47.307	74.84
4.2427	-47.3672	74.97
4.4628	-47.2707	75.03
4.5409	-47.1576	75
4.7452	-47.184	74.95
4.8656	-47.2628	74.9
5.0323	-47.8987	74.99
5.2023	-48.4348	75.07
5.3697	-48.7935	75.04
5.4966	-49.2989	74.94
5.3116	-49.9825	74.9
5.0499	-50.3647	74.98
4.9153	-50.548	75
4.7451	-51.018	74.98
4.5383	-51.4291	74.94
4.4121	-51.8207	74.79
4.3082	-52.2338	74.71
4.1327	-52.5604	74.75
4.2133	-52.129	74.83
4.348	-51.323	74.71
4.4278	-50.9401	74.7
4.4836	-50.8065	74.77
4.4493	-50.9797	74.84
4.3326	-50.8285	74.93
4.0683	-50.5565	75.03
3.962	-50.4187	75.01
3.9471	-50.3032	74.97
4.0003	-50.3714	74.86
4.022	-50.5491	74.67
4.0011	-50.8009	74.58
3.9669	-51.4375	74.64
3.9217	-52.2471	74.72
3.9507	-52.981	74.74
3.9147	-53.0774	74.67
3.8246	-52.8547	74.7
3.6657	-52.8799	74.79
3.4518	-53.256	74.95
3.2791	-53.659	75.02
3.3464	-54.0359	74.97
3.4802	-54.1014	74.91
3.6761	-54.2471	74.83
3.7869	-54.3442	74.77
3.756	-54.3518	74.78
3.637	-54.4048	74.75
3.5151	-54.3275	74.7
3.4868	-54.067	74.71
3.378	-53.822	74.86
3.1662	-53.6152	75
2.9251	-53.5861	75.01
2.6082	-53.1807	75.04
2.374	-52.7823	74.91
2.3209	-52.5777	74.78
2.2213	-52.4409	74.74
2.0849	-52.0938	74.76
2.1122	-51.8796	74.72
2.1492	-51.8174	74.71
2.209	-51.9948	74.75
2.374	-52.0149	74.83
2.6301	-51.7914	74.85
2.9642	-51.4455	74.84
3.3328	-51.1221	74.88
3.6422	-50.921	74.96
3.8793	-51.0784	74.92
4.0622	-51.3228	74.84
4.1459	-51.7147	74.87
4.1265	-52.0631	74.88
3.9184	-52.0464	74.89
3.8139	-51.644	74.99
3.6326	-51.8213	74.96
3.6154	-52.2818	74.81
3.6634	-52.533	74.56
3.7161	-52.566	74.39
3.7877	-52.4105	74.49
3.9765	-51.8884	74.8
4.0641	-51.5768	75.17
4.1501	-51.8343	75.37
4.2227	-52.0505	75.28
4.2265	-52.1014	75
4.1866	-52.1613	74.78
4.1835	-52.6666	74.64
4.2102	-53.2039	74.62
4.1628	-53.3617	74.75
4.2569	-53.5843	74.82
4.4466	-53.6009	74.84
4.7211	-53.4468	74.83
4.9912	-53.3957	74.8
5.2654	-53.4406	74.76
5.4523	-53.4524	74.69
5.4231	-53.2856	74.67
5.4452	-52.9948	74.76
5.7007	-52.4279	74.93
6.3511	-51.1473	75.08
6.8428	-50.151	74.79
7.0716	-49.3546	74.44
6.9419	-48.8533	74.33
6.6353	-48.7101	74.5
6.1977	-48.8675	74.78
5.7272	-49.0629	75.14
5.2067	-49.4642	75.39
4.8541	-50.3269	75.49
4.485	-51.2599	75.3
4.1453	-51.9618	75.12
3.9774	-52.5569	75.12
4.1746	-52.2685	75.21
4.505	-51.4508	74.94
4.7832	-50.7582	74.6
4.8846	-50.5489	74.48
4.9676	-50.8395	74.56
5.0634	-50.9347	74.5
5.0306	-50.7798	74.52
5.0353	-50.6374	74.73
5.108	-50.4993	74.97
5.2217	-50.302	75.05
5.2784	-49.9172	74.9
5.4552	-49.4405	74.83
5.6316	-48.952	74.87
5.7018	-48.9402	74.95
5.6865	-49.3939	75.04
5.7085	-49.8046	74.95
5.6247	-50.0147	74.84
5.5426	-50.0198	74.77
5.3563	-50.0914	74.71
5.0599	-50.4319	74.8
4.7256	-50.9357	74.96
4.512	-51.3826	74.98
4.4415	-51.3811	74.88
4.2904	-51.3887	74.73
4.2893	-51.5074	74.75
4.2929	-51.9208	74.83
4.1843	-52.3397	74.88
4.1246	-52.576	74.83
4.2312	-52.1171	74.87
4.4913	-51.1584	74.98
4.6839	-50.775	74.98
4.7832	-50.6845	74.94
4.8625	-50.6972	74.86
4.8418	-50.5652	74.76
4.8578	-50.4447	74.67
5.0522	-49.8124	74.82
5.234	-49.3639	74.92
5.3442	-49.0574	75.04
5.3808	-49.094	74.96
5.4439	-49.1532	74.79
5.4562	-49.0663	74.76
5.4773	-48.8883	74.82
5.3769	-48.7721	74.9
5.2184	-48.9107	74.97
5.2546	-48.9006	74.98
5.4147	-48.6707	74.8
5.6615	-48.1334	74.7
6.0019	-47.783	74.71
6.2779	-47.7234	74.81
6.4419	-47.818	74.81
6.5014	-47.9412	74.79
6.539	-48.2276	74.83
6.6367	-48.331	74.91
6.5652	-48.0861	74.87
6.4895	-48.0245	74.89
6.452	-48.0872	74.9
6.4109	-48.0271	74.87
6.4016	-48.0851	74.87
6.4557	-48.2437	74.94
6.49	-48.4832	75.02
6.576	-48.7128	75.04
6.6702	-48.8196	75
6.8057	-49.1121	74.85
6.8305	-49.2956	74.77
6.8172	-49.2698	74.77
6.8399	-49.1408	74.84
6.9652	-49.1765	74.93
7.1723	-49.376	74.95
7.2463	-49.4035	74.91
7.1862	-49.585	74.85
7.1816	-50.1797	74.85
7.1445	-50.8364	74.85
7.0963	-51.1146	74.77
6.9336	-51.285	74.69
6.8421	-51.492	74.78
6.9326	-51.3674	75.02
7.0346	-51.322	75.13
7.0388	-51.2877	75.16
6.9974	-51.4965	75.11
6.9813	-51.8917	75.02
6.9397	-52.4642	74.81
7.0117	-53.0133	74.55
6.9253	-53.5587	74.45
6.9126	-53.8988	74.42
7.0354	-53.5846	74.53
7.259	-53.2107	74.67
7.4651	-53.113	74.88
7.5653	-53.1209	74.98
7.6004	-52.8861	74.89
7.6468	-52.6165	74.69
7.7499	-52.2355	74.72
7.7013	-52.0616	74.82
7.4677	-52.0455	74.91
7.1715	-51.9066	74.95
6.9321	-51.8132	74.83
6.7342	-51.6013	74.75
6.6412	-51.4271	74.77
6.691	-51.4649	74.92
6.7104	-51.7035	75.01
6.6789	-51.8442	74.89
6.5778	-51.6016	74.67
6.4128	-51.2781	74.58
6.3105	-51.0411	74.7
6.2185	-50.8152	74.94
6.1368	-50.5939	75.06
6.0761	-50.2777	74.94
5.9348	-49.7502	74.84
5.7556	-49.2106	74.75
5.8369	-48.6176	74.84
5.8994	-48.3115	74.96
5.874	-48.0755	75.01
5.7293	-47.8346	74.97
5.5815	-47.5936	74.92
5.47	-47.6425	74.85
5.3945	-48.0009	74.81
5.2299	-48.2382	74.78
5.1017	-48.2672	74.75
4.9757	-48.2185	74.87
5.0104	-48.0167	74.98
5.1183	-47.8512	75
5.2744	-47.8493	74.93
5.3965	-47.9231	74.78
5.5456	-47.8679	74.63
5.6426	-47.9354	74.55
5.6755	-48.1302	74.57
5.7478	-48.5494	74.69
5.7425	-48.6123	74.84
5.7533	-48.6339	74.88
5.8957	-48.1752	74.91
6.0363	-47.883	74.9
6.1021	-47.8364	74.99
6.1777	-47.9569	75.01
6.1703	-48.0404	74.94
6.1102	-48.0033	74.86
6.1273	-47.9331	74.78
6.104	-47.7781	74.77
5.9898	-47.6588	74.89
5.8243	-47.7794	74.91
5.7705	-48.07	74.8
5.7922	-48.231	74.75
5.7623	-48.2116	74.83
5.6619	-48.2704	74.83
5.5003	-48.3872	74.67
5.2504	-48.4556	74.61
4.7756	-48.2995	74.61
4.3952	-48.0137	74.82
4.0663	-48.0612	75.06
3.8598	-48.3679	75.19
3.7868	-48.5612	75.14
3.7961	-48.7604	75.05
3.8268	-48.9156	75.05
3.7582	-49.0781	75.09
3.5663	-49.3394	75.08
3.5523	-49.5638	74.98
3.6507	-49.8544	74.85
3.6704	-50.0771	74.87
3.6309	-50.1255	74.93
3.5987	-50.4238	74.86
3.598	-51.0178	74.79
3.7261	-51.6128	74.7
3.8565	-51.8145	74.6
3.7609	-51.5009	74.67
3.5314	-51.0076	74.85
3.4265	-50.6432	75.04
3.4383	-50.5516	75.07
3.6105	-50.4072	74.89
3.7894	-50.0904	74.72
3.895	-49.8302	74.67
3.9192	-49.9141	74.78
3.9703	-50.1821	74.9
4.1314	-50.4626	74.91
4.3003	-50.5468	74.84
4.383	-50.4316	74.74
4.3647	-50.3134	74.7
4.2979	-50.3221	74.75
4.1872	-50.4515	74.93
4.0884	-50.651	74.98
4.0994	-50.7411	74.85
4.1219	-50.685	74.64
4.1416	-50.7729	74.54
4.2441	-50.6172	74.67
4.2495	-50.3663	74.89
4.1258	-50.1119	75.1
4.0058	-49.9219	75.08
4.0262	-49.8281	74.95
3.9629	-49.9577	74.9
3.8511	-50.1097	74.81
3.8165	-50.1706	74.78
3.9378	-50.1982	74.77
4.1366	-50.2793	74.64
4.2226	-50.0887	74.6
4.0378	-49.7795	74.69
3.6528	-49.6487	74.86
3.3457	-49.6145	74.9
3.3024	-49.571	74.82
3.3757	-49.3139	74.81
3.5304	-48.9816	74.9
3.6977	-48.8095	75.02
3.9655	-48.7668	75.01
4.2445	-48.8266	74.87
4.3923	-48.7294	74.8
4.3068	-48.687	74.78
4.1111	-48.7018	74.74
3.9247	-48.882	74.79
3.7989	-49.2643	74.73
3.808	-49.2907	74.75
3.7806	-48.8736	74.73
3.7376	-48.2884	74.86
3.7326	-48.039	74.99
3.7197	-48.2428	75.06
3.7208	-48.357	74.99
3.6591	-48.1475	74.81
3.4751	-47.5875	74.76
3.3074	-47.4334	74.75
3.205	-47.8793	74.97
3.1475	-48.3331	75.1
2.9533	-48.5586	75.05
2.7271	-48.7278	74.97
2.6308	-48.7109	74.86
2.5722	-48.9973	74.67
2.5656	-49.2517	74.61
2.5353	-49.4689	74.63
2.3519	-49.597	74.7
2.1525	-49.7023	74.76
2.063	-49.8408	74.85
2.0491	-49.7613	74.96
2.0769	-49.7985	75.04
1.977	-49.8397	75.04
1.8514	-49.9374	74.89
1.7291	-50.0901	74.73
1.6833	-49.9624	74.79
1.6788	-49.9023	74.95
1.6681	-49.889	75.1
1.7941	-49.9147	75.14
1.9272	-49.7401	75.01
2.1307	-49.6682	74.81
2.1275	-49.5845	74.69
2.0348	-49.5754	74.65
1.8732	-49.6971	74.68
1.8026	-49.9522	74.72
1.6949	-50.1841	74.76
1.5673	-50.2902	74.79
1.5031	-50.3915	74.83
1.5765	-50.4762	74.99
1.6532	-50.5329	75
1.6597	-50.4113	74.86
1.6576	-50.4039	74.82
1.5761	-50.5942	74.76
1.4555	-50.9511	74.67
1.3501	-51.1945	74.62
1.3381	-51.2361	74.72
1.3427	-51.1711	74.8
1.4777	-50.9233	74.86
1.7173	-50.6629	75
1.9523	-50.72	75.08
2.1927	-50.7376	74.99
2.3646	-50.7583	74.85
2.479	-50.7904	74.66
2.5115	-51.0272	74.54
2.6783	-51.3666	74.61
2.8769	-51.5357	74.77
2.9701	-51.6307	74.87
3.0108	-51.5787	74.93
3.2795	-51.3555	75.03
3.4822	-51.3864	75.05
3.6198	-51.4076	74.98
3.706	-51.431	74.81
3.6945	-51.7235	74.67
3.6538	-52.2358	74.65
3.6737	-52.7807	74.7
3.6907	-53.2191	74.79
3.6393	-53.1657	74.93
3.4675	-52.507	75.11
3.3584	-51.9038	75.17
3.3234	-51.4457	75.1
3.3854	-51.1788	74.83
3.4982	-51.1598	74.59
3.6233	-51.3048	74.46
3.6291	-51.6776	74.5
3.7223	-52.261	74.63
3.8974	-52.9497	74.73
4.0771	-53.0831	74.88
4.1824	-52.7339	74.94
4.1267	-52.398	74.95
4.1544	-52.4691	74.94
4.2497	-52.7155	74.93
4.1266	-52.6826	74.92
3.7847	-52.5404	74.92
3.5007	-52.2713	75.02
3.5913	-52.3321	75.15
3.9288	-52.5289	75.15
4.174	-52.8248	74.98
4.1004	-53.0742	74.77
3.8829	-53.4015	74.6
3.6307	-53.8928	74.51
3.5571	-54.4112	74.55
3.6536	-54.8788	74.6
3.959	-54.9363	74.67
4.0811	-54.8549	74.7
4.0676	-54.5643	74.86
4.0804	-54.5896	74.93
4.2214	-54.584	74.92
4.4314	-54.2353	74.91
4.5675	-53.5698	74.88
4.5946	-52.9966	74.84
4.513	-52.5329	74.89
4.4198	-52.3719	75.03
4.3704	-52.292	75.01
4.4171	-51.9732	74.94
4.3254	-51.6662	74.89
4.0781	-51.4759	74.81
3.8686	-51.3626	74.77
3.7977	-51.255	74.71
3.8278	-51.0888	74.7
4.0249	-50.7642	74.69
4.1693	-50.4328	74.67
4.3037	-50.211	74.71
4.3782	-50.0929	74.85
4.4746	-50.1384	74.97
4.6369	-50.2206	75
4.723	-50.1286	74.9
4.6923	-49.861	74.85
4.6439	-49.6883	74.86
4.7111	-49.5819	74.95
4.8085	-49.611	74.9
4.7365	-49.3513	74.81
4.7142	-48.9798	74.77
4.7	-48.8048	74.87
4.6748	-48.9237	75
4.7308	-49.0538	75.02
4.8003	-49.065	74.94
4.8834	-48.7536	74.83
4.9078	-48.3622	74.79
4.8737	-48.1222	74.84
4.8898	-47.9264	74.88
4.891	-47.9136	74.96
4.8958	-47.9931	74.99
4.7789	-47.9705	74.99
4.682	-48.0512	74.89
4.5162	-48.4326	75
4.3933	-49.0194	75.02
4.3156	-49.3288	74.89
4.2527	-49.1281	74.76
4.1611	-49.1049	74.66
4.1519	-49.2676	74.77
4.1532	-49.6727	74.83
4.2481	-49.9402	74.83
4.2433	-49.943	74.8
4.2534	-49.8244	74.79
4.223	-49.9752	74.86
4.2564	-50.6124	74.96
4.268	-50.7699	75.05
4.1669	-50.4246	75.05
4.0411	-50.2228	75.07
3.9082	-50.7035	74.97
3.8438	-51.2314	74.79
3.8299	-51.6465	74.58
3.8229	-51.8944	74.54
3.7306	-52.224	74.72
3.7107	-52.714	74.88
3.5288	-53.2235	74.94
3.3265	-53.4895	74.86
3.2288	-53.4396	74.79
3.2114	-53.168	74.78
3.3508	-52.9123	74.86
3.4063	-53.0263	74.97
3.4066	-53.1833	74.91
3.2831	-53.1119	74.82
3.2053	-52.8505	74.74
3.1322	-52.4723	74.77
3.0828	-52.0566	74.86
3.0042	-52.0215	74.97
2.9819	-52.2424	74.96
3.0075	-52.3263	74.85
3.0122	-52.2791	74.66
3.001	-51.9434	74.58
2.9383	-51.6149	74.83
3.0189	-51.2981	75.18
3.0664	-51.2003	75.3
3.1898	-51.2876	75.16
3.2266	-51.2908	74.87
3.2062	-51.2295	74.59
3.1622	-51.3271	74.46
3.1095	-51.6659	74.53
3.027	-51.847	74.74
2.8999	-51.8764	74.89
2.8939	-51.658	75.01
2.8975	-51.442	75.07
2.9121	-51.616	75.05
2.9327	-51.9191	74.99
2.9293	-52.1434	74.86
2.9099	-52.1867	74.61
2.9801	-52.0767	74.53
3.0401	-51.9457	74.68
3.066	-51.7165	74.98
3.0224	-51.7113	75.06
3.0762	-51.6798	74.97
3.1716	-51.7086	74.87
3.297	-51.7664	74.77
3.3938	-51.7918	74.71
3.4647	-51.8054	74.77
3.5845	-51.8993	74.8
3.8391	-51.9545	74.8
4.1034	-51.5203	74.89
4.5223	-50.9647	74.95
4.8877	-50.7161	74.93
5.0628	-50.7574	74.87
5.1332	-50.7957	74.73
5.1343	-50.8493	74.67
4.9417	-50.8858	74.79
4.6358	-51.1548	74.97
4.3536	-51.6688	75.02
4.3217	-52.1008	75.03
4.3298	-52.1002	74.95
4.1669	-51.7363	74.85
3.9232	-51.551	74.95
3.7091	-51.6722	75.02
3.6194	-51.9317	74.96
3.6186	-51.8994	74.85
3.6751	-51.53	74.7
3.7202	-51.2069	74.65
3.666	-51.253	74.66
3.6825	-51.5027	74.75
3.8593	-51.4932	74.89
3.8825	-51.3548	74.88
3.8339	-51.2504	74.91
3.7842	-51.3338	74.9
3.8164	-51.5375	74.88
3.8205	-51.6178	74.87
3.7548	-51.4404	74.83
3.6454	-51.3352	74.81
3.6308	-51.3584	74.83
3.6188	-51.6066	74.89
3.6744	-51.9275	74.94
3.6541	-52.0465	74.89
3.5925	-51.8744	74.77
3.5123	-51.6395	74.74
3.3668	-51.6002	74.84
3.2973	-51.6098	74.96
3.2754	-51.574	74.99
3.224	-51.476	74.94
3.1948	-51.4678	74.85
3.2346	-51.3941	74.78
3.2827	-51.2713	74.82
3.3631	-51.4513	74.83
3.473	-51.7112	74.87
3.5541	-51.9482	74.87
3.5445	-51.9704	74.8
3.435	-51.7628	74.76
3.3191	-51.4958	74.91
3.1975	-51.447	75.08
3.2027	-51.5064	75.12
3.2637	-51.442	75.02
3.3237	-51.0754	74.92
3.1803	-50.5281	74.79
2.9868	-50.095	74.81
2.8682	-49.9323	74.9
2.8064	-49.9415	74.86
2.7179	-49.8338	74.72
2.6615	-49.6423	74.6
2.6104	-49.4849	74.69
2.4918	-49.5173	74.81
2.3297	-49.6036	74.95
2.0691	-49.4283	75.03
1.8301	-49.089	74.93
1.6602	-48.6197	74.83
1.6505	-48.2357	74.88
1.5618	-48.2188	74.95
1.5004	-48.1954	74.99
1.4473	-48.0487	74.95
1.3538	-47.8519	74.91
1.0961	-47.887	74.92
0.7924	-48.0928	74.92
0.55	-48.395	74.86
0.336	-48.2641	74.77
0.3087	-47.6061	74.92
0.3513	-47.5604	74.99
0.3849	-47.796	75.07
0.4361	-47.8589	74.99
0.5407	-47.6604	74.84
0.7388	-47.4387	74.74
0.9654	-47.2806	74.79
1.1206	-47.1121	74.87
1.2425	-46.9566	74.94
1.3657	-46.8974	74.95
1.5675	-46.8716	74.9
1.7385	-46.8242	74.89
1.8501	-47.0543	74.88
2.0008	-47.4662	74.93
2.2336	-47.7539	75
2.4583	-47.982	75.1
2.5791	-47.8481	75.07
2.6163	-47.6165	74.86
2.6766	-47.501	74.77
2.8602	-47.6011	74.71
3.0893	-47.8119	74.79
3.3438	-48.0871	74.81
3.5134	-48.1226	74.84
3.625	-48.1346	74.82
3.7564	-48.2773	74.82
3.8304	-48.3455	74.88
3.8764	-48.4635	74.9
3.8429	-48.5544	74.85
3.7529	-48.6774	74.79
3.7646	-48.8871	74.84
3.8378	-49.0328	74.92
3.9975	-49.1772	74.94
4.1292	-49.3327	74.88
4.1817	-49.1857	74.83
4.1391	-48.7985	74.78
4.0627	-48.3864	74.8
4.0078	-48.2005	74.93
4.0761	-48.2386	75.02
4.1513	-47.9528	75.03
4.1994	-47.4255	74.92
4.1528	-47.0775	74.83
4.1134	-47.0739	74.82
4.308	-46.7572	74.9
4.5507	-46.3238	74.9
4.6778	-45.8803	74.88
4.5658	-45.6623	74.88
4.4044	-45.7318	74.85
4.184	-45.9289	74.85
4.0206	-46.1797	74.91
3.9274	-46.5697	74.93
3.6665	-46.9448	75.02
3.3494	-47.4583	75.06
3.0922	-48.1483	74.97
2.9936	-48.6015	74.9
2.8349	-48.8466	74.8
2.6633	-48.7295	74.72
2.4494	-48.846	74.71
2.3193	-49.1927	74.82
2.333	-49.2452	74.91
2.3106	-49.0857	74.87
2.3482	-48.6752	74.8
2.2213	-48.2792	74.84
2.1816	-48.1864	74.91
2.0926	-48.4317	75.01
2.0354	-48.5033	75.03
1.9932	-48.1671	74.94
1.8786	-47.7059	74.79
1.8628	-47.4548	74.73
1.9361	-47.4561	74.85
1.9865	-47.4881	74.96
1.9548	-47.1675	74.97
1.8902	-46.7191	74.95
1.7341	-46.7829	74.92
1.6298	-47.1752	75
1.498	-47.7176	75.01
1.3743	-48.1871	74.95
1.265	-48.5951	74.82
1.1081	-49.0153	74.7
0.9904	-49.6037	74.66
0.9416	-50.1584	74.7
0.9839	-50.3583	74.82
1.0305	-50.5752	74.88
0.9321	-50.6076	74.97
0.6774	-50.7205	75.05
0.4118	-51.1147	75.06
0.394	-51.5574	75
0.5743	-51.6373	75.04
0.8321	-51.6954	75.02
1.0863	-51.768	74.84
1.2706	-51.7293	74.67
1.4779	-51.7307	74.57
1.6756	-51.9455	74.62
1.9051	-51.7865	74.79
2.2456	-51.2436	74.87
2.5179	-50.7438	74.87
2.835	-50.2158	74.85
2.974	-49.8761	74.85
3.0739	-49.9179	74.8
3.0903	-49.9457	74.73
3.0594	-49.815	74.81
3.0733	-49.663	74.93
3.1187	-49.5442	75.03
3.0299	-49.4752	74.99
2.9961	-49.421	74.99
2.8098	-49.8104	74.93
2.6741	-50.23	74.85
2.5781	-50.7613	74.7
2.3901	-51.1357	74.65
2.3741	-51.8697	74.62
2.3491	-52.4588	74.73
2.3859	-52.42	74.82
2.3485	-52.2744	74.82
2.2411	-52.1455	74.81
2.0353	-51.9966	74.94
1.9363	-51.9687	75.01
1.8498	-51.8581	74.98
1.5666	-51.5519	74.89
1.2322	-51.2995	74.82
0.9571	-51.1744	74.82
0.8688	-51.0036	74.84
0.8337	-50.8337	74.91
0.8275	-50.5581	75.02
0.8121	-50.2276	75.07
0.784	-49.9039	75.07
0.8022	-49.8838	74.97
0.7216	-49.8456	74.74
0.6391	-49.6443	74.57
0.5014	-49.4953	74.5
0.4484	-49.2274	74.64
0.509	-48.9306	74.83
0.5537	-48.7558	74.96
0.472	-48.653	75.05
0.2872	-48.3179	75.03
0.0892	-47.9902	74.94
-0.0176	-47.9901	74.9
-0.0265	-48.29	74.9
0.1682	-48.416	74.89
0.4094	-48.3263	74.83
0.5362	-47.9745	74.75
0.6788	-47.6298	74.77
0.831	-47.5452	74.87
1.0411	-47.7717	74.97
1.2652	-47.8033	74.97
1.4458	-47.5373	74.93
1.6575	-47.0197	74.94
1.9258	-46.6506	74.98
2.2365	-46.5915	74.98
2.4502	-46.6326	74.9
2.6051	-46.6051	74.79
2.7782	-46.4084	74.71
2.9819	-45.9854	74.77
3.1384	-45.6278	74.91
3.2966	-45.7738	75.04
3.4418	-46.1337	75.11
3.5777	-46.3838	75.08
3.655	-46.186	74.93
3.6535	-46.0334	74.76
3.637	-46.0628	74.82
3.7141	-46.3334	74.84
3.8332	-46.4415	74.75
3.8973	-46.3931	74.68
3.9347	-46.3497	74.73
3.8756	-46.3214	74.82
3.8243	-46.3732	74.91
3.8586	-46.3677	74.95
3.8927	-46.3922	74.94
3.8602	-46.2856	74.92
3.7569	-46.0928	74.89
3.6226	-45.8098	74.88
3.5677	-45.8841	74.85
3.6655	-46.0917	74.85
3.6944	-46.0613	74.87
3.6047	-46.0154	74.86
3.3838	-46.0593	74.86
3.0991	-46.2929	74.88
2.9276	-46.5363	74.92
2.9176	-46.6332	74.93
2.8473	-46.6266	74.93
2.7672	-46.6955	74.93
2.533	-46.9169	74.95
2.3239	-47.2989	74.95
2.1182	-47.5684	74.93
1.9976	-47.7571	74.85
1.7531	-48.0465	74.78
1.4539	-48.4745	74.74
1.2475	-48.8848	74.75
1.1834	-49.0733	74.8
1.1272	-49.0272	74.93
0.9582	-48.9167	75.01
0.8113	-49.0794	75.04
0.6286	-49.3918	75.06
0.4814	-49.6367	74.85
0.2755	-49.6394	74.64
0.071	-49.5975	74.52
-0.1097	-49.8609	74.58
-0.1288	-50.2291	74.76
-0.175	-50.4742	74.88
-0.1984	-50.4745	74.87
-0.3228	-50.3481	74.81
-0.4802	-50.3664	74.82
-0.5922	-50.7472	74.92
-0.5706	-51.1338	74.91
-0.5009	-51.077	74.78
-0.388	-50.8497	74.65
-0.2369	-50.862	74.68
-0.108	-51.2026	74.69
-0.0374	-51.2654	74.73
0.0594	-51.1824	74.77
0.2556	-50.9436	74.86
0.5703	-50.591	75.03
0.9046	-50.2033	75.13
1.1552	-50.0281	75.07
1.3585	-49.8969	74.92
1.5198	-49.6358	74.71
1.658	-49.2649	74.5
1.8321	-48.9477	74.48
2.0615	-48.5084	74.73
2.2735	-48.5484	75
2.4787	-48.6854	75.17
2.6262	-48.6507	75.14
2.7055	-48.3835	74.88
2.8019	-48.2002	74.72
2.9572	-48.2544	74.7
3.1972	-48.3363	74.67
3.276	-48.3073	74.64
3.2698	-48.2914	74.7
3.23	-48.3358	74.83
3.2233	-48.2806	74.97
3.2896	-48.3456	74.99
3.3779	-48.4972	74.9
3.4725	-48.3355	74.81
3.4938	-48.1332	74.77
3.4917	-48.079	74.8
3.4733	-48.1928	74.98
3.5306	-48.2823	75.04
3.7588	-48.088	74.95
3.9229	-47.6576	74.85
4.0098	-47.604	74.79
4.0618	-47.9037	74.79
4.1044	-48.1409	74.82
4.1482	-48.1297	74.81
4.2404	-47.8538	74.88
4.304	-47.6459	74.97
4.3551	-47.6895	75.01
4.3841	-47.9564	74.94
4.3079	-48.0857	74.77
4.1804	-48.0003	74.66
4.0781	-48.0038	74.68
4.0237	-48.241	74.89
3.9863	-48.5979	75.04
3.878	-48.9859	75.09
3.7419	-49.2648	75.04
3.5108	-49.4615	74.87
3.3788	-49.499	74.76
3.3849	-49.6129	74.78
3.3842	-49.7303	74.81
3.3123	-49.8397	74.78
3.1997	-49.8452	74.75
3.1627	-49.9699	74.69
3.0955	-50.008	74.77
3.039	-50.1795	74.85
2.93	-50.2652	74.9
2.7859	-50.2086	74.9
2.7057	-50.0642	74.88
2.6389	-50.2138	74.89
2.6304	-50.5366	74.89
2.5293	-50.8519	74.85
2.3904	-50.9734	74.72
2.3146	-51.0062	74.59
2.2729	-51.0492	74.63
2.2477	-51.2284	74.8
2.2171	-51.2751	74.92
2.1737	-51.1332	75
2.2148	-50.9694	75.05
2.3333	-50.9005	75
2.4453	-50.8012	74.85
2.5142	-50.7309	74.7
2.4867	-50.6581	74.71
2.6308	-50.7488	74.81
2.8368	-50.847	74.86
3.0714	-50.6934	74.84
3.1772	-50.5613	74.86
3.2727	-50.6317	74.9
3.2506	-50.8217	74.89
3.2444	-50.7852	74.88
3.2323	-50.5905	74.83
3.2261	-50.3625	74.8
3.2665	-50.2638	74.86
3.4192	-50.3115	74.96
3.642	-50.3347	74.98
3.936	-50.2732	74.93
4.1762	-50.276	74.77
4.2993	-50.2203	74.67
4.3256	-50.1533	74.62
4.3314	-50.2838	74.7
4.4142	-50.2127	74.87
4.5469	-49.8139	74.92
4.6377	-49.5303	74.89
4.7308	-49.4649	74.95
4.6766	-49.5981	74.97
4.7658	-49.9762	74.86
4.8588	-50.1381	74.88
4.9987	-50.0633	74.88
5.0693	-50.0243	74.92
5.1733	-50.2234	74.93
5.3464	-50.5641	74.91
5.533	-50.8132	74.77
5.6933	-50.6752	74.72
5.872	-50.5132	74.79
6.0195	-50.5246	74.87
6.1027	-50.4635	74.91
6.1431	-50.4161	74.83
6.1287	-50.1882	74.75
6.1907	-50.0595	74.73
6.3803	-50.0838	74.78
6.4288	-50.1921	74.84
6.4812	-50.1185	74.89
6.5614	-49.7688	74.99
6.6851	-49.4374	74.97
6.7743	-49.3648	74.94
6.8405	-49.2947	74.98
6.8595	-49.1423	74.95
6.8781	-49.1633	74.86
6.9998	-49.1342	74.82
7.0408	-49.1756	74.67
7.0594	-49.1627	74.59
6.8688	-48.9993	74.64
6.691	-48.9427	74.82
6.5055	-49.0634	74.91
6.3608	-49.1892	74.89
6.176	-49.1396	74.89
5.9109	-49.3105	74.99
5.7538	-49.5851	75.08
5.7046	-49.9073	75.05
5.5808	-50.1744	74.89
5.425	-50.4446	74.8
5.2887	-50.9941	74.77
5.2743	-51.4331	74.76
5.154	-51.5565	74.72
4.8428	-51.3202	74.74
4.5085	-51.356	74.88
4.1815	-51.6032	75.05
3.9509	-51.9267	75.01
3.8231	-52.154	74.86
3.7677	-52.2182	74.66
3.6472	-51.8938	74.62
3.5052	-51.6854	74.69
3.4394	-51.8366	74.81
3.4602	-51.9628	74.87
3.4349	-51.8066	74.9
3.5741	-51.4216	74.83
3.7661	-50.9285	74.9
3.9562	-50.7118	74.89
3.9745	-50.6338	74.92
4.0011	-50.6434	74.86
4.0629	-50.5673	74.83
4.0744	-50.5012	74.86
4.0766	-50.592	74.89
4.1596	-50.8964	75.09
4.25	-51.1128	75.21
4.3022	-51.2031	75.07
4.3429	-51.164	74.84
4.3675	-51.2346	74.67
4.2914	-51.4419	74.55
4.3103	-51.7235	74.54
4.4839	-51.6712	74.66
4.6908	-51.4365	74.81
4.8063	-51.0685	74.92
4.8881	-50.9983	74.89
4.9118	-51.1046	74.84
4.9945	-50.9722	74.8
5.2065	-50.8088	74.78
5.2847	-50.4252	74.93
5.2606	-50.3149	75.02
5.2115	-50.3791	75.01
5.3197	-50.3224	74.95
5.5271	-50.16	74.85
5.7655	-50.1981	74.8
5.8184	-50.3543	74.82
5.6971	-50.3011	74.87
5.5981	-50.4049	74.9
5.6516	-50.4309	74.9
5.8138	-50.4498	74.84
5.9957	-50.2323	74.78
6.0866	-50.1756	74.73
5.9961	-50.1164	74.85
5.8589	-50.0945	74.97
5.8814	-50.0027	74.97
5.9317	-49.7891	74.92
5.8988	-49.7083	74.91
5.7746	-50.0708	74.89
5.6082	-50.3734	74.89
5.519	-50.1741	74.78
5.5038	-49.7296	74.74
5.4996	-49.3863	74.82
5.403	-49.3382	74.99
5.3467	-49.5601	75.04
5.2615	-49.7983	75.07
5.1947	-49.8531	75.03
5.1828	-49.9124	74.87
5.2771	-49.884	74.78
5.3979	-49.9505	74.69
5.3225	-50.1267	74.67
5.1676	-50.3961	74.74
5.0872	-50.565	74.84
5.1155	-50.6413	74.92
5.129	-50.3936	75
5.0466	-50.4245	74.94
4.888	-50.6422	74.87
4.7857	-50.7185	74.76
4.7335	-50.6449	74.73
4.6647	-50.6913	74.86
4.5638	-51.0034	74.99
4.4528	-51.2302	75.01
4.3667	-51.2383	74.89
4.3835	-51.2175	74.68
4.4443	-51.224	74.57
4.3707	-51.2797	74.62
4.2694	-51.4543	74.8
4.1831	-51.9351	75.04
4.2736	-52.1023	75.22
4.4734	-52.171	75.12
4.6413	-52.1214	74.84
4.62	-52.1271	74.66
4.4631	-52.1414	74.65
4.2803	-52.2257	74.73
4.1606	-52.4078	74.78
4.0977	-52.5638	74.83
4.1332	-52.5512	74.97
4.0881	-52.4234	74.99
4.0507	-52.3451	74.88
4.0745	-52.0772	74.74
4.1542	-51.7184	74.73
4.2289	-51.5325	74.76
4.3681	-51.2905	74.98
4.4307	-51.0668	75.04
4.4541	-51.0232	74.98
4.5942	-51.1075	74.89
4.7664	-50.9682	74.71
4.8368	-50.6207	74.64
4.8775	-50.5614	74.68
4.902	-50.6499	74.81
4.9842	-50.6022	74.88
4.9783	-50.5043	74.86
4.8726	-50.5714	74.8
4.7594	-50.6282	74.84
4.8165	-50.7151	74.89
4.91	-50.8135	74.95
5.0194	-50.9213	74.88
5.2198	-50.7082	74.73
5.373	-50.3653	74.69
5.52	-50.5501	74.75
5.5121	-50.6742	74.94
5.4581	-50.7285	74.95
5.3687	-50.5949	74.89
5.3474	-50.4333	74.81
5.5024	-50.2572	74.87
5.6859	-50.3136	75.01
5.9275	-50.5123	75.01
6.0855	-50.5974	74.92
6.1251	-50.6343	74.81
6.0982	-50.7745	74.7
6.1215	-50.9312	74.67
6.12	-50.9572	74.77
6.1405	-51.1537	74.89
6.1078	-51.4331	74.93
6.1686	-51.6643	74.86
6.1932	-51.7598	74.77
6.1722	-51.7423	74.82
6.2663	-51.5486	74.93
6.3843	-51.436	74.91
6.4637	-51.3743	74.92
6.4762	-51.3041	74.89
6.3953	-51.5324	74.87
6.2727	-51.814	74.86
6.2726	-52.0925	74.76
6.3792	-52.3906	74.6
6.3703	-52.6311	74.56
6.411	-52.8793	74.6
6.4	-53.0518	74.73
6.3502	-53.0423	74.8
6.3022	-52.7656	74.88
6.1732	-52.5663	74.89
6.0152	-52.2835	74.96
5.7774	-52.3145	75.05
5.7147	-52.7121	74.98
5.7148	-52.9073	74.82
5.5814	-52.6377	74.63
5.2937	-52.154	74.63
4.9749	-51.8436	74.7
4.777	-51.8707	74.85
4.6758	-51.8292	74.91
4.3858	-51.5032	74.93
3.874	-50.9424	75
3.5299	-50.8787	75
3.2886	-50.8588	74.94
3.1375	-50.4732	74.84
3.0994	-49.9756	74.75
3.0625	-49.7775	74.74
2.9601	-49.8613	74.86
2.9322	-50.2866	74.93
2.9047	-50.6231	74.9
2.9691	-50.6605	74.81
3.0474	-50.6244	74.78
3.1298	-50.7168	74.82
3.1529	-50.843	74.91
3.1652	-51.0082	74.94
3.246	-51.0969	74.94
3.3103	-51.0306	74.99
3.35	-50.9347	74.92
3.3392	-51.0169	74.88
3.3468	-51.437	74.89
3.3854	-51.7427	74.81
3.4503	-51.8854	74.66
3.5756	-52.0229	74.59
3.6911	-52.3614	74.65
3.8457	-52.9246	74.81
3.9641	-53.2417	74.88
4.0678	-53.4431	74.78
4.1237	-53.1826	74.78
4.1264	-52.7983	74.93
4.2471	-52.9828	75.05
4.3586	-53.0444	74.98
4.5068	-52.7647	74.74
4.5303	-52.4157	74.61
4.5317	-52.4887	74.7
4.6258	-52.6134	74.85
4.7898	-52.4584	74.9
4.9556	-52.0104	74.84
5.0925	-51.6925	74.83
5.1558	-51.6526	74.93
5.0793	-51.7797	74.97
4.9526	-51.7668	74.92
4.798	-51.6846	74.83
4.8513	-51.5046	74.82
5.0675	-51.2359	74.88
5.2586	-51.1667	74.87
5.268	-51.3043	74.88
5.1974	-51.3507	74.89
5.1504	-51.0797	74.74
5.1348	-50.6373	74.7
5.2077	-50.3544	74.79
5.3369	-50.3544	75.03
5.4324	-50.5126	75.19
5.4424	-50.4364	75.05
5.4112	-50.0338	74.78
5.3538	-49.7251	74.64
5.3469	-49.5918	74.63
5.4235	-49.4811	74.73
5.4316	-49.4652	74.75
5.4391	-49.3424	74.86
5.4751	-49.2246	75
5.5388	-49.133	75.03
5.6009	-49.1077	75.01
5.5959	-49.0599	74.98
5.4995	-49.0056	74.93
5.3873	-48.9898	74.87
5.31	-49.0135	74.78
5.2588	-49.0467	74.71
5.303	-49.1926	74.71
5.3887	-49.2721	74.82
5.3918	-49.4822	74.88
5.256	-49.754	74.92
5.1204	-50.1031	74.91
4.959	-50.3221	74.94
4.8322	-50.4428	74.89
4.7061	-50.3154	74.82
4.48	-50.1597	74.78
4.2708	-50.1707	74.86
4.207	-50.2367	74.98
4.1985	-50.2931	75.01
4.3314	-50.1163	74.85
4.3767	-49.8535	74.7
4.308	-49.8052	74.72
4.2277	-50.1196	74.85
4.1127	-50.5659	74.95
4.0067	-50.914	74.9
3.994	-51.1306	74.85
3.8969	-50.8689	74.89
3.6813	-50.7304	74.9
3.4832	-51.1001	74.95
3.3833	-51.6789	74.92
3.4121	-52.0067	74.7
3.4088	-52.0443	74.57
3.3485	-52.3191	74.58
3.3281	-52.9082	74.71
3.3436	-53.3371	74.84
3.2158	-53.3389	74.92
3.0311	-53.2274	75
2.9029	-53.2445	74.95
2.9532	-53.0314	74.93
3.0439	-52.9054	74.83
3.0956	-52.6158	74.7
3.1449	-52.2591	74.62
3.23	-52.0805	74.65
3.3042	-52.1227	74.79
3.4691	-52.4346	75
3.6167	-52.5217	75.13
3.796	-52.2883	75
3.9161	-51.8827	74.74
3.9473	-51.7137	74.65
3.9241	-51.8953	74.72
3.8657	-52.1902	74.76
3.7795	-52.141	74.8
3.7778	-52.115	74.77
3.8933	-52.1574	74.81
4.02	-52.1384	74.87
4.0407	-52.1637	74.86
4.0872	-52.3554	74.83
4.0505	-52.4372	74.89
4.0645	-52.4416	74.94
4.0033	-52.6713	74.97
4.0029	-52.4794	74.96
4.0305	-52.0743	74.86
4.1222	-52.0836	74.84
4.2777	-52.2087	74.77
4.4519	-52.1411	74.66
4.517	-51.8926	74.57
4.5098	-51.8124	74.58
4.629	-51.6522	74.7
4.8606	-51.2863	74.72
4.9973	-50.8574	74.76
5.0827	-50.7784	74.92
5.1871	-51.0861	75.06
5.2354	-51.3252	74.96
5.3884	-51.0418	74.74
5.4892	-50.5594	74.67
5.5241	-50.3131	74.73
5.4156	-50.2729	74.83
5.3235	-50.2973	74.94
5.223	-50.5114	75
5.1174	-50.6548	75.13
4.9598	-50.663	75.09
4.7424	-50.469	74.98
4.596	-50.4707	74.87
4.7204	-50.7295	74.68
4.861	-50.7535	74.49
4.9901	-50.5819	74.42
5.1756	-50.4789	74.55
5.2837	-50.6056	74.77
5.4649	-50.7523	74.95
5.5894	-50.5957	75.06
5.59	-50.3811	75.04
5.6336	-50.1288	75.03
5.6585	-50.0751	74.92
5.7348	-50.0647	74.85
5.7983	-50.0376	74.89
5.8063	-50.095	74.96
5.7959	-50.4089	74.89
5.7972	-50.8201	74.86
5.7884	-51.2366	74.74
5.6716	-51.3158	74.57
5.6527	-51.2111	74.46
5.7014	-51.0953	74.52
5.629	-51.1656	74.76
5.5708	-51.5006	75
5.498	-51.7736	75.09
5.3585	-51.8664	75
5.2237	-51.8691	74.88
5.0576	-52.0932	74.87
4.8683	-52.5604	74.83
4.6195	-52.9422	74.66
4.3778	-53.1513	74.52
4.1438	-53.2364	74.55
3.8983	-53.3879	74.8
3.5899	-53.6167	75.02
3.1753	-53.8576	75.05
2.7995	-53.8265	74.92
2.4849	-53.9959	74.76
2.2319	-54.3132	74.74
1.9447	-54.6509	74.75
1.7764	-54.8504	74.8
1.6053	-55.1489	74.85
1.4081	-55.3858	74.88
1.1818	-55.5724	74.85
0.9388	-55.8126	74.81
0.653	-56.2288	74.77
0.5613	-56.6877	74.74
0.3718	-56.944	74.66
0.187	-56.9225	74.67
-0.0988	-56.8979	74.78
-0.2201	-56.7742	75.02
-0.0258	-56.1535	75.13
0.2588	-55.3423	74.99
0.4418	-54.5681	74.76
0.4412	-53.8925	74.54
0.2613	-53.4756	74.54
0.2005	-53.6332	74.68
0.1739	-53.913	74.83
0.1229	-53.8005	74.88
0.1534	-52.9929	74.83
0.3768	-51.8923	74.83
0.6913	-51.1309	74.89
0.9173	-50.9197	74.93
1.0606	-50.9855	74.98
1.1154	-50.8841	74.89
1.0931	-50.449	74.73
1.1813	-49.6701	74.69
1.31	-49.378	74.74
1.3059	-49.4686	74.95
1.2246	-49.5924	75.02
1.1407	-49.6126	74.87
1.0522	-49.4855	74.74
1.1605	-49.234	74.81
1.2879	-49.1348	74.94
1.3339	-49.1868	74.99
1.3452	-49.1897	74.93
1.3082	-49.091	74.77
1.371	-48.6659	74.73
1.4421	-48.3179	74.79
1.5094	-48.2193	74.9
1.5503	-48.1598	75
1.4553	-47.941	75.02
1.4261	-47.7684	74.95
1.5985	-47.6499	74.86
1.8502	-47.1077	74.88
2.0474	-46.6066	74.83
2.1935	-46.3764	74.84
2.2856	-46.4365	74.99
2.4152	-46.5611	75.03
2.591	-46.3215	74.95
2.6512	-46.0002	75
2.6877	-46.3636	74.96
2.6597	-46.9672	74.88
2.677	-47.4111	74.66
2.7724	-47.898	74.51
2.8454	-48.4429	74.59
2.8025	-49.1075	74.72
2.7124	-49.6622	74.84
2.7491	-49.7733	74.94
2.8716	-49.7483	74.96
2.9645	-50.0479	74.93
3.0395	-50.4112	74.86
2.9752	-50.8149	74.76
2.8588	-51.3435	74.71
2.8312	-51.8609	74.69
2.7998	-52.3677	74.69
2.5965	-52.5625	74.76
2.5546	-52.449	74.97
2.5838	-52.4262	75.08
2.7069	-52.6219	75.02
2.9118	-52.7937	74.86
2.9822	-52.8789	74.71
2.9977	-52.8929	74.66
3.1523	-52.9932	74.67
3.4741	-52.8559	74.73
3.7691	-52.5206	74.77
3.9385	-52.2647	74.84
4.0053	-52.2856	74.91
4.1494	-52.701	74.93
4.3285	-53.0741	74.87
4.4249	-53.2678	74.84
4.4301	-53.7152	74.79
4.384	-54.3597	74.76
4.3701	-54.5284	74.73
4.4479	-54.6392	74.67
4.4634	-54.5157	74.74
4.5132	-54.4402	74.79
4.5355	-54.5974	74.87
4.568	-54.9498	75.01
4.5772	-54.9518	75.08
4.5031	-54.9185	74.98
4.3502	-55.0057	74.81
4.284	-55.1936	74.59
4.286	-55.1765	74.45
4.2283	-55.2025	74.45
4.1963	-54.9382	74.63
4.1881	-54.2338	74.89
4.1198	-53.7141	74.99
4.1166	-53.4725	75.03
4.3182	-53.3448	75
4.4882	-53.2517	74.95
4.5133	-53.1608	74.81
4.4601	-52.9338	74.69
4.5004	-52.4513	74.66
4.6253	-52.0713	74.73
4.7111	-51.8285	74.83
4.6359	-51.8829	74.96
4.5143	-52.1265	74.89
4.3647	-52.213	74.77
4.2411	-52.0982	74.76
4.1133	-52.2812	74.83
3.9017	-52.687	74.93
3.6717	-52.9808	74.81
3.6344	-52.5593	74.73
3.6751	-52.0609	74.68
3.7828	-51.6967	74.77
3.8273	-51.6024	74.87
3.8271	-51.5983	74.99
3.7786	-51.7964	74.98
3.8073	-51.9633	74.89
3.8548	-52.0415	74.71
3.7956	-51.5924	74.65
3.6879	-51.101	74.74
3.6199	-51.1563	74.9
3.5666	-51.4136	74.97
3.5628	-51.4039	74.92
3.5916	-51.2888	74.81
3.6077	-51.183	74.81
3.6177	-51.0007	74.86
3.6844	-50.8804	74.86
3.7377	-50.8346	74.92
3.8009	-50.7495	74.92
3.8215	-50.6519	74.9
3.8216	-50.7626	74.91
3.8696	-51.1207	74.86
3.9015	-51.5349	74.67
3.9548	-51.6697	74.46
3.9619	-51.5062	74.38
3.883	-51.3721	74.57
3.886	-51.4203	74.88
3.9006	-51.5012	75.11
4.0617	-51.368	75.14
4.1847	-51.1378	74.96
4.2848	-50.8652	74.84
4.3115	-50.8172	74.78
inclinaison X	inclinaison Y
0.1662	1.3294
0.1662	0.9305
0.2659	1.0303
0.3988	1.5289
0.5317	1.3959
0.5982	1.2629
0.565	1.0635
0.3323	1.2629
0.2659	1.3294
0.4653	1.1964
0.5982	1.0635
0.565	1.4956
0.1994	2.0276
0.3323	1.7283
0.6314	1.0967
0.4985	0.9305
0.3323	1.1964
0.565	1.3959
0.6314	1.6951
0.6647	1.1632
0.9638	1.3959
1.0635	1.3294
0.4653	1.7283
0.4653	1.3627
0.5317	1.3294
0.5982	1.3627
0.5982	1.3959
0.5317	1.3294
0.6647	1.2297
0.5982	0.9305
0.3656	0.997
0.432	1.6286
0.6647	1.7283
0.7644	1.2962
0.5317	1.1632
0.4653	1.1964
0.432	1.3959
0.6314	1.5621
0.6647	1.3294
0.7976	1.3959
0.5317	1.0967
0.3656	0.9305
0.432	1.4624
0.6979	1.2962
0.8308	1.1964
0.7311	1.5289
0.5317	1.5289
0.1994	0.9305
0.432	1.1632
0.7976	1.0635
0.7644	1.7616
0.5317	1.4624
0.3656	1.0635
0.3656	0.997
0.6647	1.3294
0.6647	1.5621
0.4985	1.3627
0.5317	1.2629
0.565	1.0635
0.432	1.1964
0.4653	1.1964
0.5317	1.2297
0.5982	1.1632
0.432	1.3627
0.5317	0.8641
0.565	1.1964
0.432	1.4624
0.4985	1.4624
0.565	1.1964
0.565	1.4956
0.4985	1.4956
0.432	1.1964
0.4985	1.0635
0.5317	1.1632
0.565	1.4624
0.5317	1.3294
0.4653	0.997
0.6314	1.5621
0.3988	1.4624
0.3988	1.2962
0.565	1.13
0.565	1.4956
0.6314	1.3959
0.4653	1.3627
0.3988	1.2962
0.4653	1.2962
0.4985	1.2629
0.565	1.4956
0.565	1.2962
0.5317	1.5954
0.3988	1.4956
0.4653	1.3627
0.565	1.0303
0.4653	1.3959
0.432	1.4624
0.5317	1.3627
0.5982	1.2629
0.565	1.3294
0.4985	1.4956
0.6647	1.4956
0.6647	1.4291
0.5317	1.2297
0.3656	1.3627
0.5317	1.2962
0.565	1.2629
0.4985	1.6618
0.5982	1.2629
0.7311	0.8308
0.5317	1.2962
0.432	1.7616
0.5982	1.4291
0.6647	1.2297
0.7311	1.3294
0.565	1.2962
0.3988	1.3627
0.4653	1.4956
0.5317	1.2629
0.5982	1.2297
0.6314	1.4624
0.565	1.2297
0.4985	1.2629
0.6647	1.3294
0.6314	1.3294
0.5317	1.5954
0.5982	1.2297
0.565	1.3627
0.5982	1.3627
0.4985	1.3627
0.6314	1.3294
0.6647	1.3627
0.4653	1.0635
0.3988	1.0303
0.5982	1.2629
0.6314	1.4956
0.6314	1.3959
0.565	1.1964
0.565	1.3959
0.5982	1.1964
0.5982	1.2297
0.565	1.2962
0.4653	1.1632
0.5982	1.3294
0.6314	1.2629
0.6647	1.1632
0.5982	1.2962
0.565	1.4291
0.565	1.3959
0.6314	1.2297
0.565	1.3294
0.4985	1.1964
0.565	1.3294
0.6314	1.4624
0.6314	1.4291
0.4985	1.0303
0.432	1.0303
0.565	1.5621
0.7644	1.7616
0.6979	1.6286
0.4653	1.0967
0.3656	1.13
0.5317	1.2629
0.7644	1.2962
0.6647	1.5289
0.4985	1.4291
0.5317	1.0967
0.5982	1.13
0.4653	1.4291
0.565	1.6286
0.6647	1.3294
0.565	1.3959
0.5317	1.0967
0.6647	1.13
0.5982	1.3294
0.5982	1.4956
0.565	1.3627
0.5317	1.1632
0.565	1.3627
0.5982	1.2962
0.5982	1.2629
0.5982	1.1964
0.4653	1.2962
0.6314	1.2962
0.6647	1.3294
0.5982	1.2962
0.6314	1.2629
0.6314	1.3627
0.5982	1.4956
0.5982	1.3294
0.5982	1.1964
0.432	1.3627
0.5982	1.3627
0.6314	1.4956
0.5317	1.4624
0.5317	1.2962
0.5982	1.1964
0.565	1.3959
0.6314	1.2629
0.5317	1.4291
0.5982	1.4624
0.6314	1.3627
0.5317	1.4624
0.4985	1.1964
0.5982	1.3627
0.6314	1.3627
0.6647	1.1632
0.5982	1.4291
0.4985	1.6618
0.6647	1.4291
0.6647	1.1964
0.4653	1.2297
0.565	0.997
0.4985	1.1964
0.5982	1.3627
0.6979	1.7616
0.8308	1.5954
0.4985	1.1964
0.3323	1.1632
0.3988	1.4956
0.6647	1.3294
0.6979	1.0635
0.432	1.2629
0.5317	1.4291
0.5317	1.2297
0.6647	1.1964
0.5317	1.2629
0.5317	1.3627
0.565	1.3627
0.7311	1.2962
0.5982	1.3294
0.4653	1.4291
0.6314	1.3959
0.6647	1.1964
0.4985	1.1632
0.432	1.1964
0.6314	1.3959
0.6647	1.2297
0.4985	1.2629
0.432	1.3959
0.565	1.13
0.4985	1.3959
0.5982	1.3294
0.5317	1.3294
0.5317	1.3294
0.6979	1.2297
0.6979	1.2629
0.5317	1.3627
0.565	1.1964
0.5982	1.1964
0.6979	1.3627
0.6314	1.3959
0.4653	1.1964
0.565	1.1964
0.6314	1.4291
0.6314	1.5289
0.6979	1.2629
0.5982	1.2297
0.432	1.3294
0.4985	1.4624
0.6314	1.2629
0.5982	1.0635
0.4653	1.1964
0.565	1.4291
0.6979	1.3627
0.6314	1.2629
0.432	1.3294
0.4985	1.3627
0.7644	1.3627
0.6647	1.5954
0.565	1.4956
0.432	1.2962
0.5982	1.1632
0.5982	1.4624
0.565	1.5621
0.4985	1.0967
0.5317	1.1964
0.5982	1.3294
0.5982	1.4291
0.6314	1.3959
0.565	1.2297
0.5982	1.4291
0.6647	1.4956
0.6979	1.7948
0.6979	1.4291
0.4653	1.0967
0.3656	1.0967
0.5317	1.3627
0.6647	1.5289
0.6979	1.4291
0.4985	1.0303
0.3988	1.1964
0.4653	1.3294
0.7644	1.2962
0.7644	1.5954
0.5317	1.4291
0.4985	1.2962
0.5317	1.1964
0.5982	1.3627
0.7311	1.4291
0.6647	1.3959
0.3656	0.997
0.432	1.2297
0.6647	1.3627
0.6979	1.4624
0.6314	1.3627
0.5317	1.0303
0.4985	1.3627
