# Supplementary material for: Postural Control Can Be Well Maintained by Healthy, Young Adults in Difficult Visual Task, Even in Sway-Referenced Dynamic Conditions
Source: PLoS One. 2016 Oct 13;11(10):e0164400. doi: 10.1371/journal.pone.0164400 (PMC5063355; doi:10.1371/journal.pone.0164400)
Supplement: S2 File — (ZIP) [file pone.0164400.s002.zip › DATA_FRAMIRAL/S06B_FREE_MOBILE_I5.xls]

## Sheet: S06_MTT_201504011552_I
gravite X	gravite Y	Poids
4.8328	-51.0003	74.77
4.6548	-50.5548	74.65
4.5093	-50.1061	74.74
4.4566	-49.9685	74.98
4.6471	-50.0472	75.14
4.8586	-50.0231	75.12
4.9485	-49.649	75
4.9464	-49.4527	74.97
5.0532	-49.3375	75.16
5.2156	-49.0653	75.34
5.307	-48.5425	75.33
5.3137	-48.0012	75.17
5.1715	-47.6331	74.9
5.1065	-47.7109	74.79
5.2302	-48.0806	74.72
5.4801	-48.1627	74.75
5.6366	-47.891	74.75
5.5921	-47.5732	74.83
5.4728	-47.5831	74.99
5.4131	-47.7085	75.07
5.5361	-47.6137	74.95
5.6942	-47.1025	74.83
5.7617	-46.5247	74.67
5.8124	-46.3137	74.57
5.8716	-46.4811	74.64
6.0032	-46.6779	74.68
6.0375	-46.3767	74.74
6.0076	-45.8394	74.71
5.9723	-45.586	74.83
5.9659	-45.7246	75.04
5.9706	-46.0685	75.08
6.0357	-45.9531	74.93
6.1932	-45.3096	74.75
6.3171	-44.7201	74.68
6.4551	-44.6813	74.9
6.6936	-44.9421	75.15
6.8528	-44.913	75.09
7.0329	-44.5027	74.8
7.1429	-44.2174	74.76
7.2706	-44.5119	74.97
7.4101	-45.0607	75.16
7.4949	-45.0362	75.05
7.759	-45.0716	74.74
7.9177	-45.1224	74.67
7.9701	-45.2708	74.81
8.019	-45.6261	75.05
8.0911	-46.1987	75.14
8.2105	-46.6703	75.07
8.318	-47.0043	74.88
8.4172	-47.5665	74.76
8.5898	-48.4155	74.75
8.7742	-49.2915	74.75
8.951	-50.319	74.6
9.066	-50.4467	74.47
9.1811	-49.8614	74.47
9.1241	-49.7013	74.68
9.0513	-50.0455	75.05
9.1769	-50.4192	75.29
9.3922	-50.5351	75.27
9.6043	-50.593	74.98
9.7631	-51.0867	74.73
9.9147	-51.9215	74.73
10.0215	-52.7467	74.83
9.9416	-53.1489	74.84
9.8209	-53.1041	74.76
9.6737	-53.0568	74.73
9.4082	-53.2216	74.87
9.1453	-53.4805	75
8.7936	-53.7159	75.01
8.5527	-53.537	74.81
8.2582	-52.8125	74.67
7.8094	-51.7955	74.65
7.229	-51.1747	74.85
6.5881	-50.8749	75.11
6.0312	-50.5103	75.24
5.5884	-49.8938	75.12
5.2607	-49.3778	74.92
5.0241	-49.3709	74.86
4.6983	-49.6432	75.04
4.244	-49.7156	75.11
3.8246	-49.7184	74.96
3.6023	-49.7207	74.8
3.4537	-49.8419	74.77
3.3697	-50.1927	74.8
3.2451	-50.4209	74.9
3.0716	-50.6217	74.91
2.8808	-50.8326	74.93
2.7258	-50.7696	74.95
2.6796	-50.5994	74.92
2.6464	-50.3852	74.89
2.5996	-50.1999	74.87
2.4729	-50.0424	74.93
2.3917	-50.2007	74.97
2.229	-50.1944	74.94
2.1581	-49.9929	74.83
2.1432	-49.5471	74.92
2.1784	-49.1911	75.03
2.1282	-49.1685	75.13
1.9166	-49.4231	75.1
1.6684	-49.6089	74.92
1.4313	-49.2929	74.85
1.331	-48.8928	74.92
1.2877	-48.8638	75.06
1.1923	-49.1009	75.04
1.1427	-49.1337	74.84
1.0418	-48.9296	74.64
0.9634	-48.7947	74.67
0.9258	-48.7982	74.91
0.9838	-49.214	75.14
0.9045	-49.5703	75.18
0.9139	-49.7847	74.86
0.9923	-49.6818	74.56
0.9978	-49.2666	74.73
1.0032	-49.1403	74.97
1.0553	-49.3417	75.09
1.1004	-49.4739	75.03
1.2434	-49.4205	74.73
1.3804	-49.0539	74.54
1.4647	-48.5695	74.59
1.5698	-48.5385	74.81
1.6564	-49.0138	75.03
1.8183	-49.4943	75.05
2.0156	-49.6186	74.84
2.2296	-49.4585	74.63
2.4625	-49.2935	74.67
2.68	-49.383	74.87
2.8858	-49.6889	74.94
3.0673	-49.9904	74.87
3.2326	-49.9929	74.71
3.2974	-49.7521	74.59
3.3546	-49.618	74.72
3.3014	-49.8535	74.94
3.3094	-50.1649	75.07
3.4161	-50.1995	74.94
3.5614	-50.1085	74.65
3.667	-49.7599	74.47
3.6299	-49.3755	74.57
3.5321	-49.3094	74.83
3.5859	-49.5866	75.04
3.8073	-49.6826	75.03
4.0868	-49.5227	74.81
4.34	-49.0856	74.7
4.5031	-48.9563	74.71
4.5226	-49.1674	74.99
4.6918	-49.2266	75.22
4.8865	-48.9268	74.99
5.0215	-48.4507	74.71
5.1465	-48.2052	74.64
5.1192	-48.2451	74.78
5.1572	-48.4275	74.91
5.2845	-48.4527	74.82
5.354	-48.0624	74.68
5.4055	-47.4466	74.5
5.4676	-46.9174	74.54
5.4904	-46.6663	74.89
5.4432	-46.6086	75.19
5.4237	-46.3993	75.22
5.3836	-46.1253	75.07
5.3645	-45.8212	74.91
5.3591	-45.5384	74.92
5.2103	-45.6511	74.9
5.1204	-45.9157	74.82
4.9672	-46.1271	74.73
4.8282	-46.1807	74.65
4.6571	-46.3444	74.71
4.4914	-46.4841	75
4.2906	-46.7552	75.24
4.0465	-47.0907	75.22
3.7914	-47.1013	75.01
3.5533	-46.8041	74.75
3.3825	-46.5657	74.65
3.2729	-46.521	74.83
3.1041	-46.529	74.94
2.9146	-46.3136	74.97
2.7506	-46.0893	75.03
2.6187	-45.7952	75.13
2.5469	-45.6327	74.98
2.4814	-45.6322	74.85
2.4018	-45.659	74.74
2.3751	-45.6041	74.64
2.3767	-45.3502	74.66
2.3051	-45.3699	74.79
2.2688	-45.6733	75
2.3207	-46.0975	75.19
2.3968	-46.3321	75.23
2.3268	-46.4006	75.05
2.1897	-46.5322	74.87
2.0963	-47.1308	74.94
2.0043	-47.989	74.99
1.8332	-48.6851	74.88
1.7207	-48.8542	74.73
1.63	-48.6185	74.7
1.4244	-48.7282	74.76
1.1417	-49.2331	74.92
0.852	-49.8298	74.98
0.654	-50.0528	74.84
0.5018	-50.0028	74.66
0.3542	-49.9016	74.59
0.3248	-49.7045	74.79
0.2701	-49.7928	74.98
0.2607	-49.9158	74.96
0.3749	-49.666	74.8
0.3207	-49.2254	74.65
0.2485	-48.858	74.68
0.1669	-48.7576	74.79
0.1618	-48.8425	75.11
0.3228	-49.0195	75.51
0.3884	-49.05	75.61
0.3836	-48.6748	75.24
0.2199	-48.4338	74.7
0.0819	-48.623	74.27
0.1115	-49.1035	74.15
0.2156	-49.2521	74.34
0.2348	-49.2909	74.5
0.2524	-49.0314	74.71
0.261	-48.9941	74.88
0.3522	-48.8775	75.12
0.4796	-48.8292	75.03
0.545	-48.681	74.81
0.5422	-48.367	74.66
0.4602	-48.0016	74.66
0.3765	-47.7947	74.9
0.4593	-48.063	75.1
0.6102	-48.2116	75.09
0.6657	-48.0374	74.87
0.7286	-47.5539	74.78
0.716	-47.2595	74.88
0.7496	-47.5578	74.96
0.8383	-47.9508	74.94
0.9407	-48.018	74.84
0.98	-47.66	74.8
0.9312	-47.4451	74.87
1.0106	-47.6252	74.96
1.1768	-47.7512	75.04
1.2944	-47.5151	75.12
1.3142	-47.1849	75.07
1.3136	-46.8114	74.87
1.4213	-46.6536	74.82
1.6109	-46.6763	74.88
1.7675	-46.8381	74.81
1.8338	-46.8807	74.72
1.9249	-46.6247	74.67
1.9919	-46.389	74.64
2.0161	-46.3856	74.73
2.0934	-46.5734	74.96
2.1394	-46.8689	75.02
2.157	-47.0214	74.91
2.1364	-47.1417	74.73
2.0818	-47.1477	74.76
2.0543	-47.2415	74.9
1.9932	-47.7425	75
1.88	-48.2401	74.93
1.7896	-48.5747	74.75
1.6835	-48.7212	74.72
1.4677	-49.1131	74.83
1.2086	-49.6522	75
0.9795	-50.3167	75.07
0.8618	-50.8406	75.04
0.835	-50.9993	74.86
0.7763	-50.934	74.74
0.6195	-51.0557	74.71
0.5061	-51.3883	74.77
0.3986	-51.5049	74.85
0.4381	-51.4774	74.9
0.4405	-51.3449	74.95
0.3467	-51.3257	74.95
0.2369	-51.3721	74.9
0.2561	-51.2142	74.93
0.2667	-51.3094	74.92
0.2803	-51.447	74.95
0.1904	-51.4812	74.92
0.0366	-51.4619	74.87
-0.0867	-51.5638	74.8
-0.0756	-51.7469	74.7
-0.1298	-51.692	74.81
-0.2877	-51.5823	74.98
-0.3909	-51.683	75.03
-0.4796	-52.0283	75.06
-0.4991	-52.2728	74.9
-0.5504	-52.166	74.73
-0.6347	-52.0977	74.68
-0.6502	-52.2688	74.81
-0.605	-52.6301	74.85
-0.5149	-52.6445	74.73
-0.3906	-51.8604	74.71
-0.3594	-51.2467	74.88
-0.3129	-51.1227	75.15
-0.1787	-51.3553	75.21
-0.1179	-51.4032	74.97
-0.1587	-51.0778	74.64
-0.1549	-50.3058	74.56
-0.0014	-49.4115	74.78
0.304	-49.0782	74.98
0.5701	-49.0484	75.08
0.8577	-48.794	74.99
0.9181	-48.4186	74.88
0.9169	-48.339	74.94
0.9696	-48.4284	75
1.1571	-48.4564	75
1.276	-48.3517	74.89
1.2772	-48.1316	74.79
1.1058	-47.8988	74.76
0.991	-47.84	74.79
1.0566	-47.9438	74.89
1.2096	-48.0813	74.97
1.2733	-48.0922	74.96
1.3226	-47.8405	74.96
1.2777	-47.6262	74.98
1.375	-47.685	74.98
1.447	-47.7154	74.91
1.4376	-47.5299	74.85
1.4958	-47.6003	74.81
1.5592	-47.9374	74.87
1.7516	-48.3206	74.99
1.9093	-48.3117	75.08
1.9842	-48.2859	75.03
1.9972	-48.5508	75.08
1.933	-49.134	75.07
1.9987	-49.6575	74.85
2.0638	-50.0057	74.63
1.9657	-50.3994	74.6
1.8884	-50.5608	74.74
1.8943	-50.7572	74.91
2.0208	-51.1714	74.87
2.2637	-51.4425	74.85
2.3482	-51.6033	74.75
2.3099	-51.5814	74.69
2.2767	-51.5943	74.68
2.4428	-51.6887	74.74
2.6215	-51.9373	74.83
2.6567	-52.0113	74.96
2.6334	-52.1685	74.98
2.5754	-52.5621	74.87
2.5927	-53.0379	74.74
2.6336	-52.6795	74.77
2.6541	-52.2218	74.88
2.6261	-52.0704	74.98
2.6198	-52.3287	75
2.7137	-52.5228	74.93
2.7523	-52.6686	74.81
2.7385	-52.5392	74.81
2.659	-52.2756	74.85
2.5497	-52.0643	74.79
2.5238	-51.9469	74.76
2.6355	-51.9589	74.81
2.7203	-52.114	74.89
2.6654	-52.2316	74.85
2.4915	-52.0135	74.73
2.3627	-51.595	74.72
2.4794	-51.2238	74.79
2.5526	-50.9411	74.95
2.4769	-50.8108	74.99
2.3716	-50.7183	74.94
2.2876	-50.7069	74.94
2.2437	-50.5034	75.03
2.1855	-50.1633	75.03
2.1326	-49.9673	74.89
2.2327	-49.8729	74.89
2.4142	-49.8052	74.95
2.6362	-49.7348	74.91
2.705	-49.4072	74.91
2.6885	-49.1491	74.88
2.6465	-49.2414	74.77
2.5906	-49.6449	74.61
2.713	-49.8958	74.52
2.7886	-49.983	74.49
2.6856	-49.7092	74.59
2.5789	-49.3373	74.88
2.4827	-49.3148	75.12
2.4749	-49.3615	75.16
2.5225	-49.0343	75.01
2.4965	-48.6696	74.87
2.3783	-48.5014	74.78
2.3916	-48.4199	74.87
2.4791	-48.4584	75.04
2.6512	-48.3407	75.07
2.7287	-48.0342	74.94
2.7184	-47.8066	74.76
2.5947	-47.8913	74.76
2.6166	-48.4249	74.94
2.7931	-48.9003	75.08
2.9709	-48.9603	74.99
3.0135	-48.7194	74.84
3.0845	-48.9383	74.77
3.1666	-49.7802	74.81
3.3249	-50.3842	74.77
3.4521	-50.1955	74.63
3.5111	-49.5829	74.61
3.4333	-49.3589	74.8
3.3183	-49.7731	74.99
3.2151	-50.184	74.88
3.1686	-50.145	74.43
3.3644	-49.6803	74.25
3.5209	-49.2533	74.59
3.5377	-49.0809	75.16
3.4921	-49.3398	75.56
3.4989	-49.6707	75.51
3.5419	-49.7083	75.19
3.5666	-49.6796	74.9
3.4905	-49.7587	74.7
3.53	-49.9515	74.66
3.5795	-50.2809	74.83
3.5961	-50.6419	74.93
3.6365	-50.8641	74.88
3.6435	-51.0596	74.76
3.6662	-51.3879	74.67
3.6376	-51.8624	74.74
3.5178	-52.2328	74.88
3.3579	-52.4437	74.95
3.2571	-52.4037	74.82
3.2725	-52.2965	74.77
3.3747	-52.4838	74.89
3.4577	-52.87	75
3.4718	-53.1695	74.94
3.5152	-53.2421	74.82
3.6876	-53.5377	74.75
3.8917	-53.961	74.72
3.9206	-53.8552	74.74
3.7849	-53.444	74.74
3.6682	-53.2031	74.83
3.6018	-53.2227	74.95
3.6892	-53.4289	74.96
3.7534	-53.6101	74.96
3.6915	-53.6472	74.93
3.6675	-53.6288	74.88
3.6869	-53.7509	74.77
3.7526	-53.8501	74.68
3.7673	-53.8515	74.66
3.5893	-53.7629	74.78
3.3647	-53.7946	74.85
3.2103	-54.0145	74.88
3.2269	-54.0632	74.89
3.2441	-53.8485	74.93
3.3795	-53.3652	74.93
3.4449	-53.107	74.87
3.4486	-52.8927	74.91
3.4728	-52.8351	74.96
3.5503	-52.6682	74.87
3.6419	-52.3403	74.76
3.8049	-51.852	74.68
3.8377	-51.4532	74.67
3.8513	-51.3068	74.72
3.8727	-51.162	74.8
3.7908	-51.0894	74.83
3.7761	-50.8637	74.83
3.7746	-50.6418	74.84
3.8217	-50.2182	74.93
3.7624	-49.7312	75.06
3.6953	-49.5101	75.11
3.6032	-49.4937	75.09
3.5709	-49.4025	74.87
3.6104	-49.0864	74.66
3.6611	-48.5828	74.68
3.6536	-48.5625	74.88
3.546	-48.7787	75.04
3.5319	-48.9048	75
3.4685	-48.6849	74.85
3.5708	-48.3611	74.85
3.575	-48.4696	75.04
3.4497	-48.8645	75.1
3.4008	-49.0853	74.96
3.3893	-49.0405	74.72
3.4438	-48.8392	74.62
3.4382	-48.7527	74.79
3.4025	-49.0394	74.99
3.3967	-49.5184	75.08
3.4769	-49.8637	74.97
3.6373	-50.0812	74.74
3.808	-49.8359	74.66
3.807	-49.9023	74.75
3.7394	-50.3343	74.98
3.7347	-50.9712	75.23
3.7937	-51.2614	75.15
3.8063	-51.1027	74.91
3.7808	-51.2224	74.77
3.763	-51.5363	74.81
3.8185	-51.7518	74.8
3.9587	-51.6846	74.63
4.1224	-51.4429	74.57
4.1751	-51.4311	74.7
4.1467	-51.9372	74.87
4.1121	-52.4445	74.98
4.1789	-52.6804	74.94
4.225	-52.6536	74.84
4.1473	-52.247	74.82
4.0164	-51.9316	74.81
3.8557	-51.8653	74.8
3.8115	-51.8665	74.87
3.906	-51.5913	74.96
4.0023	-51.2696	74.89
4.0437	-50.8417	74.89
4.0335	-50.6503	75
4.0807	-50.8272	75.12
4.1965	-51.0543	74.98
4.2722	-50.8715	74.72
4.2695	-50.6584	74.47
4.1576	-50.4774	74.48
4.1273	-50.1689	74.74
4.1692	-49.8499	74.97
4.173	-49.3392	75.09
4.1112	-49.0283	75.16
4.1169	-49.1773	75.13
4.2244	-49.3354	75.07
4.4019	-49.4414	74.91
4.5112	-49.3306	74.82
4.5186	-49.0957	74.84
4.4949	-49.0438	74.84
4.4776	-49.2483	74.97
4.593	-49.5536	75.01
4.8121	-49.7241	74.9
4.8134	-49.6847	74.78
4.7044	-49.8127	74.76
4.6261	-50.2691	74.86
4.6835	-50.8627	74.84
4.8819	-51.0466	74.69
5.0432	-50.6563	74.62
4.9202	-50.2446	74.72
4.7799	-50.1937	74.96
4.7277	-50.3372	75.1
4.8624	-50.4517	74.99
4.9882	-50.1904	74.75
5.0816	-49.7545	74.64
5.0851	-49.3953	74.67
5.0596	-49.1782	74.96
4.9984	-49.1418	75.12
4.9149	-48.8868	75.15
4.888	-48.5517	75.04
4.8953	-48.3856	74.97
4.8632	-48.4771	74.91
4.7309	-48.5865	74.89
4.5819	-48.6623	74.87
4.5015	-48.7981	74.83
4.52	-48.9726	74.76
4.5624	-48.9754	74.78
4.4491	-48.8031	74.86
4.292	-48.8593	74.97
4.1656	-49.1719	75.15
4.1455	-49.4167	75.11
4.1808	-49.2519	74.85
4.1459	-49.0113	74.68
4.0206	-49.0623	74.71
3.9661	-49.3521	74.74
3.9406	-49.3895	74.72
3.903	-49.0784	74.77
3.8314	-48.9001	74.96
3.7347	-48.9988	75.09
3.6597	-49.1172	75.06
3.6743	-49.0795	74.91
3.7182	-48.9903	74.84
3.6777	-48.9214	74.9
3.5978	-48.9096	74.89
3.4906	-48.9452	74.83
3.4563	-49.0339	74.78
3.5181	-49.0434	74.82
3.5063	-48.835	74.84
3.4408	-48.7189	74.87
3.3813	-48.7305	74.92
3.2794	-48.8043	74.96
3.2547	-48.754	74.91
3.098	-48.5916	74.88
2.9719	-48.6654	74.87
2.7884	-48.8191	74.87
2.5846	-48.9525	74.87
2.4304	-49.1896	74.9
2.3178	-49.5912	75
2.2848	-49.9987	75.04
2.2751	-50.309	74.97
2.3293	-50.5714	74.79
2.4746	-50.6515	74.86
2.5215	-50.6412	74.94
2.5129	-50.6704	74.91
2.5378	-50.8143	74.89
2.7001	-51.1512	74.8
2.8235	-51.3967	74.67
3.0038	-51.4122	74.54
3.1424	-51.1184	74.57
3.2783	-51.0242	74.82
3.2468	-51.1803	75.07
3.2694	-51.3619	75.17
3.3486	-51.3179	74.98
3.3673	-51.1171	74.72
3.3601	-51.3056	74.74
3.4788	-52.0187	74.91
3.6156	-52.6647	74.9
3.7825	-52.9072	74.68
3.9373	-53.0233	74.5
4.0531	-53.0185	74.59
4.0786	-53.3364	74.76
3.9858	-53.3954	74.98
3.9357	-53.4423	75.04
3.9117	-53.3797	74.98
3.8601	-53.0434	74.8
3.8791	-52.6397	74.67
3.8765	-52.6452	74.66
3.8735	-52.7317	74.78
3.893	-52.5193	74.78
3.898	-51.9953	74.71
3.8837	-51.6243	74.82
3.7578	-51.71	74.99
3.661	-51.9602	75.06
3.6944	-52.0044	74.94
3.726	-51.9902	74.73
3.727	-51.9706	74.71
3.6547	-51.773	74.79
3.4589	-51.8511	74.82
3.3524	-52.1359	74.83
3.3681	-52.197	74.72
3.3928	-51.9729	74.61
3.4777	-51.9361	74.59
3.4824	-52.2933	74.66
3.4418	-52.6175	74.76
3.3825	-52.6842	74.81
3.3424	-52.5423	74.8
3.3108	-52.5252	74.76
3.339	-52.7223	74.74
3.4361	-53.1129	74.78
3.6281	-53.4942	74.73
3.7555	-53.7403	74.68
3.6917	-53.612	74.8
3.5301	-53.6454	75.08
3.5719	-53.5795	75.3
3.7497	-53.3421	75.2
3.8437	-52.8746	74.85
3.7772	-52.3649	74.61
3.5641	-52.0951	74.69
3.3439	-52.4406	74.9
3.2222	-52.8129	75.02
3.1987	-52.8595	75.03
3.1426	-52.7524	74.93
3.005	-52.6706	74.78
2.8762	-52.6634	74.66
2.7994	-52.6581	74.65
2.776	-52.6283	74.72
2.7339	-52.3723	74.83
2.7137	-52.0848	74.88
2.6396	-51.7961	74.95
2.5852	-51.6518	74.96
2.6136	-51.6823	75.01
2.7213	-51.6618	74.98
2.7824	-51.235	74.84
2.7059	-50.6601	74.77
2.6284	-50.4179	74.75
2.6612	-50.5266	74.87
2.7537	-50.5087	74.9
2.9072	-50.2502	74.8
2.9742	-50.0354	74.79
2.9628	-50.065	74.9
2.8696	-50.3222	74.99
2.8874	-50.5433	74.98
2.9924	-50.4657	74.87
2.9683	-50.2846	74.87
2.8867	-50.3166	74.9
2.7446	-50.5935	74.88
2.6965	-50.9017	74.86
2.7145	-51.1571	74.85
2.7691	-51.3373	74.85
2.8438	-51.5808	74.85
2.9799	-51.7963	74.82
3.1561	-52.2481	74.81
3.2782	-52.577	74.88
3.3125	-52.6123	74.93
3.3026	-52.5876	74.86
3.2806	-52.6708	74.77
3.3935	-52.797	74.8
3.6556	-52.8579	74.85
3.9236	-52.8154	74.91
4.0786	-52.9752	74.96
4.1107	-53.3164	74.89
3.9846	-53.3295	74.82
3.9309	-53.4829	74.71
3.9731	-53.6717	74.69
4.0277	-53.9684	74.69
4.011	-54.085	74.7
4.0903	-54.0129	74.83
4.1933	-54.0253	75.01
4.4215	-54.2777	75.17
4.6237	-54.6134	75.06
4.748	-54.7245	74.81
4.775	-54.8382	74.56
4.8421	-55.1447	74.44
4.8934	-55.45	74.44
4.8866	-55.4302	74.49
4.8382	-55.1994	74.59
4.774	-54.8291	74.78
4.8024	-54.7008	74.99
4.9143	-54.762	75.12
5.1035	-54.7894	75.04
5.1173	-54.7595	74.85
5.0877	-54.7135	74.74
4.8934	-54.4258	74.72
4.7994	-54.1423	74.71
4.7129	-53.8654	74.73
4.6016	-53.5182	74.77
4.4596	-53.1995	74.82
4.2253	-53.0823	74.86
4.0888	-53.1249	74.91
4.092	-53.0382	74.96
4.0344	-52.9038	74.91
3.9033	-52.6508	74.84
3.6719	-52.4626	74.77
3.4601	-52.1772	74.76
3.2918	-51.9219	74.75
3.2201	-51.6144	74.75
3.1744	-51.2955	74.84
3.1748	-51.2572	74.9
3.0995	-51.3688	75.02
3.0254	-51.5475	75.05
2.9181	-51.5304	74.98
2.7683	-51.3382	74.78
2.8552	-50.9973	74.68
2.9697	-51.0013	74.75
3.0368	-50.9865	74.97
2.949	-51.0977	75.08
2.7934	-51.1927	75.22
2.7182	-51.2078	75.18
2.78	-50.996	74.95
2.8661	-50.8353	74.8
2.9436	-51.0838	74.66
2.866	-51.3927	74.62
2.8365	-51.5829	74.54
2.9229	-51.6721	74.57
2.9985	-51.6554	74.76
3.0749	-51.675	74.93
3.083	-51.7113	75.05
3.1503	-51.8917	75.05
3.2666	-52.0777	75.08
3.4347	-52.3059	75.08
3.3908	-52.3423	74.95
3.1989	-52.1661	74.75
3.0304	-52.2604	74.7
3.0911	-52.6125	74.73
3.2576	-52.932	74.78
3.3316	-53.0625	74.72
3.3076	-53.1363	74.59
3.1813	-53.1805	74.57
3.1537	-53.431	74.68
3.3062	-53.5932	74.87
3.4348	-53.6816	74.98
3.4133	-53.574	75.07
3.2227	-53.5088	75.07
3.1397	-53.6906	74.93
3.0774	-53.6696	74.68
3.224	-53.383	74.54
3.3734	-53.066	74.62
3.4678	-53.0494	74.81
3.6024	-53.1612	74.94
3.7275	-53.2067	74.91
3.8257	-53.2403	74.77
3.7782	-52.8932	74.7
3.7199	-52.5223	74.69
3.6542	-52.5059	74.98
3.6187	-52.7284	75.23
3.566	-52.9166	75.1
3.5155	-52.7576	74.84
3.5409	-52.6113	74.66
3.6085	-52.8934	74.67
3.6392	-53.4902	74.77
3.5552	-53.8016	74.73
3.4742	-53.711	74.53
3.4154	-53.106	74.45
3.4337	-52.4155	74.63
3.5662	-52.2117	75.04
3.6782	-52.5612	75.29
3.6756	-52.7198	75.16
3.6292	-52.2475	74.8
3.5267	-51.7072	74.53
3.5318	-51.54	74.62
3.5616	-51.7942	74.84
3.645	-52.0569	74.93
3.72	-51.9456	74.83
3.7499	-51.6464	74.75
3.657	-51.244	74.9
3.6513	-51.4088	75.08
3.5991	-51.7951	75.15
3.5724	-52.0982	74.98
3.4687	-52.008	74.64
3.3127	-51.5181	74.42
3.1983	-51.1867	74.54
3.0902	-51.4118	74.94
3.0493	-51.9587	75.15
3.0473	-52.1405	74.99
3.002	-51.9807	74.64
3.0583	-51.8856	74.5
3.086	-52.0763	74.64
3.0939	-52.0515	74.84
3.1227	-51.9454	74.93
3.1532	-51.5586	74.96
3.1895	-51.2524	74.87
3.1783	-51.3994	74.91
3.1297	-51.8454	74.99
2.9027	-52.0629	74.85
2.6801	-52.1057	74.64
2.6134	-51.939	74.52
2.633	-51.8884	74.53
2.5889	-52.056	74.73
2.4565	-52.434	74.91
2.2707	-52.8816	75.11
2.2512	-53.2359	75.04
2.217	-53.1747	74.85
2.1666	-53.0432	74.64
1.9866	-52.9495	74.58
1.934	-52.7572	74.63
2.0257	-52.5037	74.78
2.1771	-52.5337	74.87
2.2153	-52.4266	75.01
2.0786	-52.252	75.09
1.8219	-52.1597	75.06
1.6877	-52.348	74.99
1.67	-52.5796	74.8
1.719	-52.5378	74.6
1.6123	-52.3607	74.54
1.5277	-52.4328	74.71
1.4481	-52.7485	75.01
1.5958	-53.0415	75.16
1.7407	-52.8532	75.08
1.7033	-52.321	74.9
1.6092	-52.0684	74.74
1.5329	-52.031	74.7
1.57	-52.0337	74.7
1.7196	-52.0323	74.87
1.744	-51.8459	75.18
1.6732	-51.7351	75.19
1.5699	-51.5895	75.03
1.5688	-51.6573	74.82
1.7232	-51.6772	74.69
1.8635	-51.7399	74.6
1.895	-51.8454	74.57
1.9104	-51.8006	74.61
1.9397	-51.5729	74.73
2.0804	-51.0911	74.88
2.2151	-50.7625	75.02
2.3629	-50.6446	75.08
2.3418	-50.7214	75.02
2.3707	-50.7508	74.87
2.3541	-50.4707	74.74
2.3706	-50.1007	74.8
2.4309	-50.2027	74.99
2.4391	-50.5564	75.18
2.3829	-50.9721	75.12
2.2109	-51.0858	74.98
2.1709	-51.2532	74.9
2.3149	-51.7464	74.86
2.5614	-52.1933	74.76
2.7391	-52.2676	74.61
2.9423	-52.1287	74.48
3.0906	-51.7776	74.52
3.1739	-51.448	74.65
3.2729	-51.4868	74.83
3.4202	-51.5829	74.91
3.5705	-51.2709	74.82
3.5897	-50.5962	74.72
3.5776	-50.068	74.79
3.6445	-49.9191	74.97
3.746	-50.0174	75.08
3.8603	-49.7585	74.99
3.8996	-49.2486	74.78
3.975	-48.8583	74.84
3.9623	-48.9478	75.13
3.9497	-49.4809	75.16
3.9746	-49.861	74.98
3.9737	-49.9786	74.71
3.9381	-50.0206	74.57
3.9244	-50.2503	74.59
3.8528	-50.6364	74.7
3.7757	-51.0628	74.79
3.674	-51.0573	74.88
3.63	-51.0999	74.83
3.6652	-51.1906	74.8
3.7582	-51.2681	74.88
3.8588	-51.5112	74.96
4.0029	-51.8738	74.98
4.0966	-52.0022	74.87
4.2154	-51.8891	74.67
4.3734	-51.7939	74.61
4.4793	-51.8432	74.85
4.5758	-52.0992	75.08
4.6717	-52.3662	75.11
4.6968	-52.4763	74.99
4.4904	-52.4343	75.02
4.2998	-52.4167	75.19
4.2831	-52.8427	75.22
4.3609	-53.166	75.11
4.5304	-53.2908	74.97
4.7159	-53.5585	74.82
5.0314	-53.743	74.72
5.4095	-54.0786	74.53
5.5647	-54.1725	74.45
5.4359	-53.4867	74.6
5.4133	-53.0092	74.74
5.4688	-52.7477	74.92
5.5254	-52.6264	75
5.5546	-52.56	75.01
5.6539	-52.1963	75.09
5.6173	-51.713	75.06
5.5739	-51.337	74.95
5.4963	-51.0642	74.82
5.4105	-50.6586	74.87
5.3274	-50.2229	74.93
5.3006	-49.4789	74.93
5.3776	-48.7253	74.89
5.5218	-48.2034	74.86
5.5682	-47.9655	74.86
5.6029	-48.0169	74.93
5.6265	-48.1979	75.02
5.6797	-48.2991	75.03
5.6271	-48.5921	75.03
5.5751	-48.7029	74.98
5.4848	-49.1019	74.87
5.4006	-49.932	74.74
5.345	-50.967	74.69
5.3606	-51.1037	74.76
5.3997	-51.2572	74.65
5.3801	-51.7506	74.62
5.2133	-52.2532	74.68
5.0889	-53.1034	74.68
4.9751	-54.1434	74.74
4.8116	-55.3403	74.79
4.6881	-56.6665	74.77
4.3166	-57.3152	74.74
4.0443	-56.871	74.84
3.9047	-56.22	74.83
3.6938	-56.0578	74.82
3.465	-56.2235	74.92
3.3703	-56.7327	74.91
3.3937	-57.1293	74.88
3.2912	-57.875	74.77
3.1055	-58.3224	74.77
2.7824	-58.3362	74.72
2.6104	-58.4255	74.66
2.6261	-58.7031	74.72
2.7825	-59.2504	74.8
2.9867	-59.5229	74.91
3.1761	-59.6708	74.88
3.3537	-60.1133	74.7
3.5522	-60.7106	74.54
3.7866	-61.1662	74.54
3.9448	-61.2438	74.66
3.8778	-60.8547	74.81
3.7637	-60.4879	74.97
3.6097	-60.4305	75.03
3.4647	-60.299	74.92
3.2246	-60.12	74.74
3.1655	-60.0034	74.63
3.0387	-59.8938	74.52
2.9046	-59.518	74.56
2.6623	-59.1368	74.69
2.4181	-58.6521	74.9
2.309	-58.321	74.92
2.2054	-57.9697	74.87
2.193	-57.573	74.79
2.0897	-57.1278	74.72
2.0101	-56.6868	74.74
1.813	-55.9775	74.73
1.8149	-54.8615	74.74
1.9598	-53.8102	74.8
1.9725	-52.9883	74.94
1.9864	-52.4744	74.96
2.112	-52.1517	74.86
2.162	-52.2441	74.68
2.2532	-51.8669	74.62
2.3881	-51.8263	74.6
2.6565	-52.2014	74.9
2.8638	-52.535	75.26
3.2314	-52.4056	75.43
3.3907	-52.031	75.27
3.3383	-51.7421	74.95
3.3985	-51.8581	74.69
3.6473	-52.4356	74.6
4.0349	-52.9048	74.67
4.3797	-53.0784	74.86
4.6054	-52.8785	75.08
4.9237	-52.7058	75.2
5.2739	-52.8153	75.25
5.8762	-52.9084	75.3
6.6848	-52.832	75.3
7.3442	-52.8914	75.23
7.8666	-53.376	75.14
8.3106	-54.2901	75.25
8.4639	-54.9909	75.48
8.378	-55.3413	75.52
8.2115	-55.7944	75.15
7.873	-56.4302	74.82
7.4134	-57.165	74.53
6.9807	-57.9818	74.41
6.5915	-58.5218	74.57
6.2708	-59.107	74.68
6.0325	-59.8628	74.72
5.7273	-60.8827	74.69
5.2416	-61.4354	74.61
4.6249	-61.4284	74.54
4.1219	-61.1885	74.5
3.8495	-61.2014	74.43
3.7053	-61.2953	74.43
3.6568	-61.3302	74.46
3.5629	-61.0523	74.49
3.4134	-60.3442	74.53
3.2694	-59.7234	74.75
3.1625	-59.3869	75.01
2.9565	-59.1793	75.12
2.6727	-58.8659	75.09
2.4265	-58.3119	75
2.2488	-57.62	74.93
2.1198	-57.2117	74.84
2.1608	-56.8807	74.87
2.1952	-56.3893	74.89
2.2482	-55.8706	74.84
2.0926	-55.5937	74.75
2.0682	-55.3913	74.65
2.0681	-55.314	74.53
1.9853	-55.3022	74.49
1.7833	-55.0925	74.7
1.5966	-54.9775	74.91
1.5382	-54.975	74.83
1.5678	-55.1305	74.61
1.769	-55.145	74.5
2.2423	-55.0101	74.52
2.6787	-54.6195	74.59
2.8984	-54.1616	74.67
3.0581	-53.7901	74.67
3.1449	-53.8213	74.61
3.0772	-54.0822	74.72
2.9076	-54.2501	74.86
2.5012	-54.3107	74.9
2.0575	-54.2356	74.84
1.7526	-54.0591	74.69
1.5165	-53.8924	74.58
1.3421	-53.5763	74.66
1.3017	-53.1943	74.9
1.2388	-52.8811	75.14
1.2231	-52.5749	75.19
1.0895	-52.0488	75.09
1.0825	-51.4213	74.97
1.4521	-50.5759	74.89
1.8827	-49.8331	74.94
2.3527	-49.4257	75.04
2.8489	-49.606	75.09
3.1829	-49.5933	75.09
3.4827	-49.517	74.96
3.7532	-49.5399	74.79
4.044	-49.8076	74.64
4.3258	-49.882	74.71
4.5281	-50.0277	74.86
4.5477	-50.1463	74.98
4.4456	-50.4845	74.92
4.2878	-50.7826	74.95
4.1073	-51.0022	74.96
3.9625	-51.3371	74.89
3.7136	-51.8546	74.76
3.4137	-52.3026	74.76
3.0919	-52.2629	74.9
2.7119	-52.0305	74.92
2.3532	-51.6486	74.9
2.0383	-51.4236	74.99
1.7649	-51.2273	75.05
1.5493	-51.1875	74.85
1.4715	-51.0124	74.71
1.4863	-51.0695	74.66
1.4884	-51.3414	74.62
1.4109	-51.6017	74.68
1.4621	-51.7838	74.82
1.5666	-52.0067	74.96
1.7398	-52.2294	75.02
1.9133	-52.3879	74.94
2.2021	-52.6201	74.83
2.3642	-52.6339	74.8
2.3742	-52.628	74.79
2.3331	-52.7991	74.84
2.3141	-52.9398	74.92
2.2744	-53.0192	74.92
2.3088	-53.1787	74.81
2.3025	-53.4527	74.83
2.2565	-53.7321	74.94
2.2277	-53.9947	75.03
2.1124	-54.1788	75
1.9685	-54.358	74.92
1.7712	-54.4042	74.8
1.5966	-54.5488	74.7
1.3806	-54.8659	74.67
1.2154	-54.9948	74.73
1.1986	-55.1657	74.77
1.1188	-55.3826	74.77
1.0452	-55.4007	74.77
0.9394	-55.4868	74.7
0.8176	-55.8972	74.65
0.7043	-56.2295	74.68
0.6885	-56.3889	74.66
0.6945	-56.4254	74.73
0.7253	-56.2517	74.88
0.8058	-56.1764	74.85
0.822	-56.4079	74.72
0.8655	-56.707	74.59
0.8116	-56.999	74.44
0.8315	-56.9477	74.45
0.995	-57.0294	74.56
1.1196	-57.1634	74.75
1.2325	-56.8793	74.92
1.3411	-56.5903	74.95
1.4637	-56.2124	74.93
1.5812	-55.8485	74.86
1.6242	-55.3216	74.8
1.714	-54.8981	74.76
1.8177	-54.5698	74.84
1.9509	-54.5544	74.98
2.0826	-54.8735	74.98
2.2071	-55.1023	74.78
2.2829	-54.8577	74.69
2.3458	-54.6533	74.6
2.4774	-54.8275	74.6
2.6947	-55.1627	74.66
2.7608	-55.2543	74.78
2.7746	-55.3367	74.86
2.8328	-55.759	74.79
2.9754	-56.337	74.64
3.2219	-56.8588	74.52
3.5418	-57.3287	74.35
3.7795	-57.5414	74.15
3.76	-56.946	73.9
3.7296	-56.3195	73.73
3.7398	-56.1966	73.97
3.7498	-56.0414	74.65
3.782	-55.7499	75.33
3.7638	-55.4414	75.77
3.636	-54.9366	76.35
3.4963	-54.1676	76.52
3.4926	-53.5733	75.82
3.6254	-52.9635	74.93
3.814	-52.6181	74.27
3.9949	-52.614	74.06
4.0877	-52.6829	74.44
4.168	-52.8327	74.85
4.2372	-52.9742	74.99
4.1714	-53.0896	74.93
4.0934	-53.323	74.96
4.0027	-53.5082	75.15
3.834	-53.7477	75.15
3.7221	-53.8268	75
3.5953	-53.9928	74.75
3.4316	-54.3241	74.7
3.2703	-54.6191	74.73
3.1121	-54.6339	74.74
2.9891	-54.487	74.7
2.8587	-54.3776	74.68
2.8438	-54.4017	74.8
2.8885	-54.3382	75
2.9839	-54.176	75.1
3.0431	-53.8473	75.01
3.0181	-53.617	74.95
2.9827	-53.474	74.91
2.9475	-53.3903	74.86
2.9643	-53.2159	74.84
3.0778	-53.0503	74.84
3.2048	-52.9817	74.84
3.2761	-53.0468	74.89
3.4332	-53.1359	74.91
3.4765	-53.2214	74.85
3.4552	-53.0829	74.8
3.4192	-53.0199	74.77
3.349	-53.1853	74.78
3.2938	-53.3603	74.9
3.2618	-53.4163	75.09
3.191	-53.4763	74.96
3.1089	-53.5335	74.78
2.9529	-53.6695	74.69
2.9005	-53.8014	74.67
2.9232	-54.033	74.71
3.0111	-54.3709	74.8
3.1242	-54.7088	74.85
3.2006	-54.9567	74.88
3.1348	-54.9306	74.86
3.1856	-54.8439	74.76
3.2409	-54.7455	74.72
3.3065	-54.8029	74.69
3.3686	-54.8317	74.72
3.4642	-54.5083	74.8
3.5279	-53.9721	74.82
3.6905	-53.3606	74.8
3.8827	-52.8541	74.81
4.125	-52.8387	74.79
4.2952	-52.9223	74.86
4.4027	-52.844	74.9
4.4755	-52.709	74.91
4.594	-52.6336	74.88
4.7611	-52.4726	74.83
4.8957	-52.3167	74.81
4.9107	-52.2268	74.83
4.9893	-52.2421	74.86
4.9929	-52.3059	74.86
4.9488	-52.4487	74.82
4.8268	-52.3404	74.89
4.7853	-52.4208	74.91
4.7524	-52.5852	74.91
4.6717	-52.7564	74.83
4.6363	-52.901	74.81
4.572	-53.1382	74.84
4.4693	-53.4325	74.89
4.314	-53.5761	74.92
4.1778	-53.6481	74.85
3.9973	-53.8403	74.86
3.9319	-54.0145	74.91
3.7829	-54.1512	74.89
3.6868	-54.2241	74.87
3.6411	-54.3715	74.74
3.5563	-54.5135	74.64
3.4906	-54.6338	74.62
3.4125	-54.9346	74.59
3.2572	-55.3787	74.71
3.0518	-55.6166	74.9
2.847	-55.7617	75.01
2.697	-55.9696	74.94
2.6989	-56.4452	74.85
2.7769	-57.1432	74.82
2.871	-57.7373	74.79
2.9197	-57.9018	74.76
2.9318	-58.2222	74.66
2.777	-58.4578	74.7
2.5836	-58.5561	74.76
2.4598	-58.5225	74.84
2.3426	-58.3702	74.82
2.2421	-58.1359	74.8
2.1754	-57.953	74.76
2.0499	-57.7175	74.78
1.7666	-57.3509	74.79
1.5713	-57.0588	74.78
1.3914	-56.9314	74.7
1.2194	-56.7857	74.72
1.1296	-56.4791	74.79
0.9695	-56.0547	74.84
0.9575	-55.7239	74.88
1.027	-55.5047	74.88
1.15	-55.2774	74.87
1.2409	-55.099	74.81
1.3176	-54.8727	74.79
1.3286	-54.7031	74.71
1.3749	-54.6696	74.74
1.477	-54.5906	74.95
1.5165	-54.4372	75.09
1.4917	-54.2485	75.11
1.4798	-54.2375	75.05
1.478	-54.4032	74.87
1.4378	-54.3561	74.72
1.4458	-54.0858	74.62
1.4658	-53.7715	74.57
1.4764	-53.5228	74.65
1.5521	-53.4734	74.84
1.6407	-53.4279	75.03
1.6926	-53.3175	75.07
1.6662	-53.0329	75.02
1.6405	-52.8218	74.94
1.7131	-52.812	74.86
1.8314	-52.9508	74.84
1.8712	-53.1699	74.88
1.9131	-53.2522	74.83
1.9597	-53.3754	74.75
1.9594	-53.6948	74.69
1.9975	-54.0314	74.69
2.0125	-54.2735	74.78
1.9631	-54.3116	74.87
2.0005	-54.4146	74.86
2.0498	-54.6371	74.82
2.158	-54.7892	74.8
2.2789	-54.5554	74.87
2.4058	-54.3731	74.86
2.4675	-54.4599	74.83
2.6228	-54.8028	74.83
2.8423	-55.0377	74.89
2.9847	-55.1747	74.86
3.0282	-55.0672	74.85
3.08	-55.0845	74.75
3.1629	-55.3234	74.72
3.2314	-55.6749	74.79
3.3546	-55.8384	74.89
3.5182	-56.095	74.85
3.6372	-56.5371	74.78
3.6925	-57.0515	74.73
3.6006	-57.1248	74.82
3.3957	-56.9864	74.96
3.2549	-57.0408	74.97
3.1759	-57.2495	74.82
3.1815	-57.3933	74.64
3.2303	-57.3177	74.52
3.2274	-56.9094	74.55
3.3878	-56.629	74.61
3.5525	-56.476	74.73
3.7826	-56.3831	74.87
4.0066	-56.1756	74.92
4.1516	-55.9049	74.89
4.1363	-55.59	74.84
4.0352	-55.3488	74.78
3.9427	-55.1143	74.79
3.8921	-55.113	74.8
3.8685	-55.1476	74.81
3.7827	-55.0958	74.78
3.6133	-54.9788	74.8
3.47	-55.1296	74.8
3.3578	-55.2434	74.84
3.2932	-55.2683	74.79
3.2847	-55.2402	74.76
3.1328	-55.1547	74.77
3.042	-55.0707	74.85
2.9564	-55.0319	74.89
2.9149	-55.1427	74.85
2.8357	-55.2133	74.83
2.723	-55.2208	74.8
2.5354	-55.1511	74.79
2.411	-55.1016	74.79
2.3129	-55.1475	74.82
2.3084	-55.0192	74.84
2.272	-54.9075	74.82
2.2354	-54.8281	74.8
2.2072	-54.7669	74.84
2.1936	-54.7818	74.94
2.2532	-54.9572	74.98
2.211	-55.3019	74.99
2.0628	-55.6644	74.96
1.9776	-55.7827	74.81
1.8207	-55.8062	74.67
1.6634	-55.9167	74.54
1.5917	-56.1862	74.49
1.6471	-56.5403	74.62
1.7349	-56.7843	74.76
1.8625	-56.9227	74.89
1.9103	-57.1286	74.89
1.9226	-57.3076	74.84
2.0238	-57.2313	74.8
2.0462	-56.9435	74.8
2.1105	-56.5592	74.83
2.105	-56.4699	74.79
2.1535	-56.4729	74.74
2.2055	-56.5328	74.7
2.3312	-56.3921	74.73
2.4602	-56.1148	74.75
2.4999	-55.7635	74.82
2.4383	-55.632	74.84
2.5176	-55.6512	74.87
2.6127	-55.5185	74.91
2.7668	-55.3383	74.89
2.9535	-55.2475	74.82
3.0716	-55.5088	74.75
3.0893	-55.7088	74.74
3.0608	-55.569	74.77
3.0415	-55.216	74.8
3.0109	-54.9218	74.85
3.0343	-55.0571	74.87
3.0626	-55.453	74.87
3.0795	-55.7222	74.89
3.1001	-55.6342	74.87
3.0702	-55.4701	74.85
3.1151	-55.7072	74.77
3.2021	-56.1411	74.81
3.1917	-56.4381	74.99
3.2162	-56.561	75.04
3.1981	-56.518	74.93
3.2079	-56.7	74.73
3.2807	-56.9837	74.63
3.4198	-57.2041	74.63
3.6003	-57.3674	74.72
3.6965	-57.337	74.8
3.6447	-57.1721	74.82
3.5615	-57.0715	74.73
3.5634	-57.0054	74.76
3.5857	-56.8837	74.77
3.6941	-56.7217	74.8
3.6622	-56.7963	74.84
3.5949	-56.7967	74.91
3.5074	-56.7708	74.85
3.4986	-56.793	74.76
3.4838	-56.7781	74.66
3.4863	-56.7752	74.67
3.4173	-56.8479	74.78
3.3079	-56.964	74.91
3.2475	-57.0294	74.92
3.1691	-56.9636	74.87
3.163	-56.9851	74.78
3.1257	-57.1889	74.81
3.1552	-57.4879	74.85
3.1682	-57.4471	74.86
3.1125	-57.3753	74.82
3.047	-57.2719	74.71
2.9693	-57.2831	74.64
2.942	-57.4966	74.67
2.942	-57.5544	74.76
2.9167	-57.4876	74.79
2.8741	-57.289	74.83
2.8426	-57.2409	74.78
2.8052	-57.2313	74.87
2.7537	-57.0383	74.96
2.6294	-56.6578	74.85
2.5024	-56.3922	74.82
2.4376	-56.3552	74.75
2.3726	-56.579	74.62
2.359	-56.7549	74.56
2.2367	-56.5854	74.67
2.2407	-56.3609	74.83
2.2226	-56.5643	74.89
2.2044	-56.7876	74.96
2.0731	-56.8609	74.89
2.0002	-56.8606	74.76
1.9476	-56.9017	74.73
1.9647	-57.1234	74.75
1.898	-57.3333	74.76
1.8429	-57.2399	74.8
1.7173	-56.9317	74.82
1.7073	-56.7478	74.79
1.6963	-56.6835	74.81
1.6042	-56.5553	74.86
1.4674	-56.2169	74.92
1.3758	-55.9369	74.92
1.3114	-55.72	74.92
1.3123	-55.644	74.87
1.351	-55.6575	74.79
1.3003	-55.4421	74.76
1.2043	-55.1369	74.81
1.1463	-55.0778	74.85
1.1759	-55.1605	74.9
1.1538	-55.2851	74.85
1.1338	-55.2645	74.84
1.1577	-55.3455	74.83
1.1715	-55.2828	74.8
1.1207	-55.0141	74.95
1.0322	-54.7357	75.17
0.9236	-54.7333	75.08
0.88	-54.7843	74.88
0.9839	-54.8812	74.7
1.0945	-54.9412	74.54
1.1893	-55.0051	74.52
1.3321	-55.0705	74.62
1.4835	-55.135	74.76
1.6196	-55.2867	74.84
1.7512	-55.1282	74.9
1.7351	-54.7397	74.95
1.8094	-54.5107	74.89
1.8619	-54.7375	74.84
1.968	-54.9991	74.8
2.0895	-54.9695	74.77
2.1808	-54.823	74.73
2.2119	-54.6655	74.78
2.2871	-54.6657	74.84
2.343	-54.7301	74.87
2.3378	-54.6752	74.92
2.2439	-54.6659	74.93
2.1263	-54.7425	74.85
2.1615	-54.9091	74.81
2.2539	-55.1844	74.79
2.3066	-55.1882	74.82
2.346	-55.1461	74.84
2.3891	-55.2832	74.86
2.408	-55.551	74.83
2.4575	-55.8542	74.8
2.5055	-56.1096	74.8
2.5767	-56.4406	74.81
2.633	-56.8265	74.87
2.6681	-57.2192	74.86
2.6583	-57.2847	74.95
2.7461	-57.3792	75.02
2.9082	-57.6015	74.92
3.0829	-57.9543	74.71
3.3225	-58.2676	74.57
3.5891	-58.3756	74.49
3.6443	-58.0572	74.51
3.7554	-57.7668	74.55
3.7896	-57.6567	74.72
3.813	-57.5747	74.9
3.8109	-57.5775	74.99
3.808	-57.5167	75.04
3.7307	-57.2774	74.97
3.7069	-56.8992	74.89
3.6783	-56.7092	74.78
3.6705	-56.7299	74.68
3.6933	-56.7685	74.63
3.6659	-56.8021	74.64
3.6478	-56.9213	74.68
3.6917	-57.0409	74.74
3.601	-57.0103	74.74
3.3934	-56.9048	74.59
3.2457	-56.7243	74.64
3.1749	-56.8736	75.03
3.2001	-57.2494	75.24
3.2529	-57.4346	75.19
3.3302	-57.2082	74.95
3.3072	-56.9931	74.71
3.3786	-57.1335	74.64
3.4771	-57.6712	74.66
3.5079	-58.0513	74.74
3.4903	-57.9684	74.82
3.537	-57.8181	74.88
3.6352	-57.9278	74.99
3.7279	-58.2727	75.1
3.8257	-58.3123	75.08
3.9566	-58.2553	74.89
4.027	-58.0641	74.64
4.0263	-57.9996	74.47
3.9417	-57.7423	74.64
3.8871	-57.3181	74.87
3.8498	-57.0991	74.92
3.7226	-56.807	74.84
3.5698	-56.6806	74.8
3.4356	-56.6454	74.8
3.2974	-56.6537	74.75
3.1779	-56.5105	74.71
3.0821	-56.3937	74.67
3.0353	-56.3183	74.73
3.013	-56.312	74.86
2.9434	-56.3343	74.92
2.8908	-56.3121	74.9
2.8113	-56.3426	74.8
2.7973	-56.2421	74.8
2.7736	-56.2034	74.89
2.7887	-56.2363	74.85
2.7524	-56.3307	74.76
2.7735	-56.5118	74.67
2.7718	-56.6171	74.64
2.7962	-56.448	74.69
2.7462	-56.1014	74.81
2.7738	-55.9303	74.86
2.7854	-55.7451	74.88
2.7979	-55.589	74.89
2.781	-55.5082	74.88
2.8219	-55.3253	74.85
2.7899	-55.1483	74.79
2.7631	-55.1855	74.8
2.7579	-55.3663	74.86
2.7796	-55.5556	74.92
2.8253	-55.4456	74.94
2.757	-55.2474	74.87
2.6892	-55.2996	74.73
2.595	-55.5568	74.67
2.5932	-55.6841	74.74
inclinaison X	inclinaison Y
0.432	1.3959
0.5982	1.3627
0.7311	1.2297
0.565	1.0303
0.3988	1.0967
0.4653	1.0303
0.6647	1.1964
0.6979	1.3294
0.6979	1.13
0.5982	1.2962
0.565	0.9638
0.4985	1.4956
0.6979	1.6618
0.6979	1.4956
0.4985	1.4956
0.4985	1.6618
0.6314	1.2962
0.6647	0.997
0.5982	1.2962
0.5982	1.5621
0.4985	1.5621
0.5982	1.2962
0.6979	1.0635
0.4985	1.2629
0.6647	1.3627
0.6979	1.5289
0.565	1.3627
0.4653	1.3294
0.5317	1.3294
0.6314	1.2297
0.5982	1.0967
0.4653	1.4291
0.5982	1.4291
0.565	1.1964
0.4985	1.2297
0.5317	1.5289
0.7311	1.4956
0.7311	1.3627
0.5317	1.0635
0.4653	1.1964
0.6647	1.2297
0.7311	1.6618
0.7644	1.2297
0.4985	1.2962
0.4653	1.5289
0.5982	1.5954
0.6647	1.2629
0.5317	1.2962
0.6979	1.2629
0.6314	1.2962
0.4985	1.3294
0.5317	1.1632
0.5982	1.13
0.5317	1.5621
0.6647	1.4291
0.6647	1.4624
0.5317	1.2629
0.5317	1.5954
0.6979	1.6286
0.6979	1.4624
0.432	1.2297
0.4653	1.0967
0.565	1.2629
0.5982	1.4956
0.565	1.2629
0.4985	1.13
0.5317	1.4956
0.565	1.5954
0.6314	1.1632
0.4653	1.0967
0.4985	1.4624
0.6314	1.4956
0.5317	1.2962
0.4653	0.9305
0.432	1.4624
0.7311	1.3294
0.6647	1.13
0.6314	0.6314
0.565	1.1632
0.4653	1.6951
0.6647	1.3627
0.6979	1.1964
0.4985	1.2629
0.565	1.3959
0.6647	1.5289
0.6647	1.4291
0.4985	1.2962
0.6314	1.2962
0.6314	1.4624
0.565	1.4291
0.5982	1.1964
0.6647	1.13
0.5982	1.13
0.565	1.1964
0.6314	1.3294
0.6647	1.4291
0.6314	1.2962
0.4985	1.4291
0.565	1.5954
0.6979	1.2629
0.5317	1.5621
0.565	1.3294
0.565	1.0967
0.4985	1.1964
0.4653	1.3959
0.6979	1.7616
0.7644	1.4291
0.565	1.1964
0.5317	1.0635
0.4653	1.2962
0.6314	1.4291
0.6979	1.3959
0.565	1.3627
0.5317	1.13
0.6647	1.2629
0.6979	1.4624
0.565	1.7616
0.6647	1.2297
0.4985	1.13
0.5317	1.3959
0.7311	1.3627
0.5982	1.1632
0.565	1.1632
0.5317	1.2962
0.7311	1.3294
0.7311	1.5621
0.4653	1.3294
0.4653	1.3627
0.565	1.3959
0.6647	1.3959
0.6314	1.3627
0.432	1.2297
0.4985	1.1964
0.7311	1.4624
0.5982	1.3294
0.565	1.3959
0.5982	0.9638
0.4985	1.4624
0.4985	1.4291
0.6314	1.3294
0.565	1.1964
0.4985	1.2629
0.565	1.2297
0.6979	1.3627
0.5982	1.2629
0.4985	1.3959
0.565	1.3627
0.565	1.1632
0.565	1.2962
0.565	1.5621
0.6314	1.4291
0.4985	1.2629
0.432	1.4624
0.565	1.6286
0.7976	1.5954
0.5982	1.1964
0.3656	1.0967
0.565	1.0303
0.7311	1.3627
0.5982	1.4291
0.4653	1.2629
0.6314	1.4956
0.6314	1.2962
0.6314	1.2297
0.5317	1.4291
0.5982	1.13
0.6647	1.3959
0.5982	1.5621
0.565	1.2297
0.565	1.13
0.565	1.5954
0.5982	1.8946
0.6647	1.1632
0.5317	0.9638
0.3988	1.0303
0.5317	1.3294
0.6647	1.5621
0.7976	0.997
0.4653	1.3627
0.4653	1.5621
0.6979	1.7283
0.7644	1.1632
0.5982	0.7311
0.3988	0.8973
0.3656	1.6618
0.6314	1.5954
0.7976	1.4624
0.8973	1.2629
0.6647	1.4956
0.432	1.3959
0.3988	1.2629
0.565	1.4956
0.7311	1.13
0.6979	1.4956
0.5982	1.2297
0.7311	1.8946
0.3988	1.2962
0.1662	0.7644
0.2659	0.8973
0.5317	1.5954
0.8973	2.2936
1.0635	1.9611
0.8308	1.2962
0.6979	0.8973
0.2659	0.8641
0.0332	0.9305
0.5317	1.3627
0.997	1.4291
1.0303	1.4624
0.4653	1.1964
0.1662	1.2962
0.3988	1.5289
0.8308	1.2962
0.9638	1.2962
0.4985	1.3627
0.3656	1.1964
0.3988	1.2297
0.6979	1.3627
0.7311	1.2629
0.6979	1.5289
0.565	1.7616
0.5982	1.3294
0.6314	1.1632
0.4985	0.8641
0.432	1.4956
0.6647	1.8946
0.7311	1.2297
0.5317	0.8973
0.3988	1.0635
0.565	1.3959
0.6647	1.5954
0.6647	1.3959
0.565	1.2297
0.4985	1.13
0.432	1.1964
0.6647	1.6618
0.7311	1.6286
0.5982	1.3294
0.4653	1.0635
0.432	0.997
0.5982	1.2962
0.5982	1.2962
0.7311	1.2629
0.5982	1.13
0.4653	1.4291
0.565	1.4956
0.5982	1.2962
0.5317	1.13
0.6314	1.1632
0.5317	1.4624
0.5982	1.2962
0.6647	1.1964
0.5317	1.3959
0.4653	1.4624
0.6314	1.3294
0.565	1.2297
0.4653	1.3959
0.565	1.4624
0.6314	1.3627
0.5982	1.1632
0.4653	1.1632
0.565	1.2297
0.5982	1.4291
0.6979	1.3627
0.5317	1.1964
0.5317	1.5289
0.5982	1.5621
0.7311	1.5289
0.5982	1.3627
0.4653	1.2629
0.4985	1.1964
0.6647	1.2629
0.6314	1.5289
0.6647	1.4624
0.5982	1.2297
0.565	1.0967
0.5982	1.2297
0.565	1.3959
0.6647	1.2962
0.6314	1.2297
0.4985	1.13
0.5317	1.4624
0.6647	1.5954
0.8308	1.4291
0.5982	1.2629
0.4985	1.2297
0.5317	1.5621
0.6979	1.5289
0.5982	1.4624
0.5317	1.2962
0.4985	1.0635
0.5982	1.13
0.5982	1.3959
0.5982	1.7283
0.6979	1.3959
0.5982	1.2297
0.565	1.1632
0.5982	1.2962
0.5982	1.3959
0.565	1.6951
0.565	1.3294
0.4653	1.0967
0.565	1.0967
0.5982	1.4624
0.6979	1.4956
0.6647	1.2297
