# Supplementary material for: Postural Control Can Be Well Maintained by Healthy, Young Adults in Difficult Visual Task, Even in Sway-Referenced Dynamic Conditions
Source: PLoS One. 2016 Oct 13;11(10):e0164400. doi: 10.1371/journal.pone.0164400 (PMC5063355; doi:10.1371/journal.pone.0164400)
Supplement: S2 File — (ZIP) [file pone.0164400.s002.zip › DATA_FRAMIRAL/S06B_FREE_MOBILE_I6.xls]

## Sheet: S06_MTT_201504011552_I
gravite X	gravite Y	Poids
3.5629	-57.8065	74.63
3.8585	-57.4462	74.55
4.2767	-57.4482	74.69
4.7604	-57.1721	74.87
5.2509	-56.4134	74.85
5.7864	-55.5139	74.77
6.4786	-54.7112	74.97
7.1308	-54.3377	75.23
7.7118	-54.4761	75.13
8.311	-54.5854	75.03
8.944	-54.5812	74.88
9.4961	-54.8465	74.71
9.723	-55.3072	74.66
9.4772	-55.9543	74.89
9.1236	-56.7682	74.82
8.8971	-57.2228	74.75
8.5349	-57.5509	74.79
8.1315	-58.1465	74.79
7.841	-58.7178	74.77
7.518	-58.8322	74.75
6.948	-59.0293	74.76
6.1835	-59.5242	74.74
5.5345	-60.1203	74.71
4.9152	-60.5147	74.66
4.1055	-60.2915	74.77
3.1053	-59.9147	74.99
2.323	-59.602	75.24
1.9152	-59.2488	75.24
1.3221	-59.3409	74.95
0.6537	-59.4756	74.95
0.1348	-59.4996	75.06
-0.3095	-59.4911	75.03
-0.6504	-59.6035	74.91
-0.8447	-59.709	74.83
-1.0239	-59.342	74.81
-1.0436	-58.9256	74.69
-0.9247	-58.7444	74.55
-0.8641	-58.9015	74.49
-0.8259	-59.0841	74.54
-0.8221	-59.191	74.54
-0.6812	-59.1475	74.52
-0.5445	-59.5936	74.61
-0.7297	-60.1807	74.7
-0.9769	-60.7561	74.93
-1.3406	-61.1712	75.11
-1.711	-61.3909	75.24
-2.4887	-62.07	75.1
-3.5726	-63.5315	74.99
-4.3909	-64.7212	74.92
-4.7758	-64.5399	74.7
-4.8128	-63.9118	74.85
-4.4662	-63.3449	75.04
-4.1897	-63.1354	75.11
-3.9695	-62.5094	75.16
-3.7391	-61.2936	74.91
-3.5287	-60.1108	74.62
-3.5658	-59.5913	74.52
-3.7087	-59.2136	74.22
-3.6384	-58.8911	74.09
-3.6018	-58.8592	73.93
-3.5558	-58.8111	73.9
-3.5422	-58.9523	74.12
-3.5047	-59.5973	74.68
-3.3033	-59.8225	74.74
-2.9036	-59.8669	74.76
-2.4071	-59.7011	74.78
-1.9939	-59.3172	74.89
-1.5837	-58.799	74.92
-1.1539	-58.3154	74.65
-0.6375	-58.1619	74.64
-0.213	-58.4792	74.64
0.0555	-58.5383	74.74
0.1674	-58.2548	74.91
0.2924	-57.946	75.03
0.4247	-57.822	75.13
0.5746	-58.0939	75.24
0.7136	-58.234	75.36
0.7925	-58.0186	75.36
0.7649	-57.7035	75.34
0.8808	-57.2957	75.06
1.1437	-56.7542	74.81
1.4045	-55.9216	74.69
1.6158	-55.0388	74.56
2.0257	-54.0122	74.65
2.3611	-53.1291	74.84
2.6628	-52.7998	75.06
2.9239	-52.6725	75.11
3.1569	-52.5935	75.04
3.5646	-52.5599	74.97
3.9238	-52.6064	74.83
4.3431	-52.8438	74.62
4.6603	-53.2336	74.47
5.0031	-53.239	74.53
5.4786	-53.2659	74.77
5.9502	-53.3839	74.87
6.3525	-53.4654	74.79
6.5669	-53.784	74.74
6.3822	-54.2221	74.8
6.1008	-54.4496	74.92
5.8778	-54.5658	75.04
5.7272	-54.7783	75.09
5.4622	-55.088	74.95
4.9761	-54.9411	74.91
4.463	-54.8221	74.92
4.0667	-54.9171	74.95
3.7813	-55.1275	74.99
3.5522	-55.401	74.98
3.2788	-55.9832	74.94
3.0304	-56.4549	75.01
2.9091	-56.5144	75.04
3.0121	-56.4013	74.96
3.1966	-56.2567	74.86
3.4045	-55.7282	74.68
3.6617	-55.1574	74.53
3.8897	-54.8745	74.71
4.1588	-54.8678	74.75
4.5009	-54.6121	74.73
4.6292	-54.2009	74.75
4.5985	-53.9156	74.79
4.4871	-53.9396	74.91
4.3889	-54.1097	74.99
4.141	-54.1654	75
3.5974	-54.4856	74.88
3.0178	-54.6771	74.83
2.6172	-54.8956	74.9
2.3392	-55.1928	74.94
2.0704	-55.3984	74.9
1.8011	-55.3325	74.82
1.6567	-55.2148	74.82
1.5929	-55.4325	74.86
1.6761	-55.8191	74.81
1.773	-55.7155	74.81
1.6646	-55.4766	74.81
1.4804	-55.559	74.82
1.4499	-55.736	74.87
1.5146	-55.9006	74.85
1.6958	-55.8056	74.82
1.7135	-55.8986	74.8
1.7244	-56.1255	74.8
1.9815	-56.3012	74.86
2.3374	-56.1365	74.91
2.7112	-55.7189	74.89
2.9843	-55.2732	74.88
3.3295	-54.7079	74.83
3.6771	-53.9954	74.92
4.1659	-53.6047	75.05
4.6005	-53.1175	75.12
4.9505	-52.4855	74.99
5.2644	-51.7531	74.73
5.7091	-51.0572	74.46
6.1984	-49.9684	74.36
6.5485	-49.2114	74.3
6.5984	-48.9904	74.44
6.3847	-49.0428	74.72
6.1099	-49.1031	74.92
5.9547	-49.2515	75.06
5.7994	-49.7121	75.23
5.6223	-50.6564	75.54
5.2421	-52.0321	75.41
5.0412	-52.7632	75.19
4.9341	-53.3506	75.09
5.0315	-53.7401	74.96
5.1764	-53.9493	74.73
5.2918	-54.0667	74.44
5.6426	-53.906	74.26
6.0637	-53.5506	74.05
6.6709	-52.7604	74.19
7.3199	-52.0102	74.52
7.8772	-51.508	74.51
8.2208	-51.133	74.49
8.336	-50.8242	74.65
8.4116	-50.9262	74.87
8.371	-50.8072	75.1
8.4494	-50.8926	75.2
8.4241	-50.8062	75.33
8.3948	-50.7212	75.41
8.3293	-50.711	75.49
8.2072	-50.9221	75.28
8.1307	-51.0179	75.02
7.9973	-51.0608	74.96
7.8925	-50.9982	74.84
7.715	-50.7104	74.8
7.5292	-50.6202	74.81
7.3576	-50.5705	74.82
7.1743	-50.5879	74.81
7.0761	-50.8412	74.79
7.0327	-51.2197	74.81
7.0781	-51.6918	74.81
7.2934	-52.2235	74.75
7.4853	-52.7893	74.74
7.7855	-53.518	74.69
7.5893	-53.3817	74.89
7.5839	-53.0893	75.02
7.6358	-52.8803	75.12
7.7321	-52.7839	75.12
7.7888	-52.9679	75.04
7.7731	-53.3959	74.98
7.7115	-53.7781	74.92
7.6408	-54.2402	74.81
7.5783	-54.5731	74.84
7.4338	-54.8262	74.92
7.2613	-55.4118	74.93
7.2253	-55.9518	74.95
7.3811	-56.2861	74.97
7.4899	-56.4256	74.9
7.525	-56.4105	74.85
7.4669	-56.1364	74.78
7.3779	-56.1	74.7
7.2812	-56.1689	74.63
7.2724	-56.149	74.59
7.3084	-55.9922	74.52
7.3939	-56.0827	74.51
7.3539	-56.0962	74.64
7.2599	-55.9347	74.8
7.1421	-55.6374	74.9
7.2122	-55.419	74.92
7.2743	-55.2473	74.93
7.1609	-55.1317	74.89
6.9931	-54.8497	74.81
6.821	-54.5517	74.81
6.6811	-54.4588	74.91
6.6473	-54.4692	74.88
6.4139	-54.4424	74.79
6.1616	-54.099	74.82
6.0217	-54.0279	74.81
5.9143	-54.3232	74.79
6.0032	-54.3092	74.68
6.1099	-53.8111	74.63
6.0729	-53.0129	74.75
5.9424	-52.7771	74.86
5.9442	-52.7875	74.92
6.0408	-52.8055	74.84
6.1134	-52.4516	74.88
6.0461	-52.1236	74.91
6.0575	-51.6693	74.99
6.2147	-51.4336	74.97
6.3734	-51.3103	74.88
6.4581	-50.8805	74.85
6.4814	-50.5037	74.79
6.4395	-50.3683	74.77
6.4342	-50.4217	74.79
6.6393	-50.6513	74.91
6.8699	-50.7964	74.98
7.2097	-50.8807	74.87
7.4908	-50.9879	74.68
7.6035	-51.0594	74.63
7.7422	-51.1822	74.69
7.9893	-51.0554	74.82
8.2085	-51.136	74.75
8.3315	-51.2611	74.76
8.3594	-51.6005	74.79
8.4957	-52.0004	74.87
8.5603	-52.3647	74.99
8.4731	-52.5411	75.08
8.3224	-52.949	74.99
8.2744	-53.1662	74.89
8.2788	-53.3593	74.77
8.3076	-53.5244	74.73
8.2069	-53.8085	74.86
8.1454	-54.1043	74.97
8.0379	-54.527	75.02
8.1091	-55.2504	74.85
8.2074	-55.8462	74.69
8.2924	-56.3464	74.58
8.2747	-56.6052	74.68
8.2455	-56.9062	74.8
8.1594	-57.2625	74.9
7.9988	-57.4052	74.87
7.7062	-57.0349	74.84
7.4339	-56.6847	74.77
7.1882	-56.5051	74.8
7.0462	-56.7567	74.83
7.0036	-57.0069	74.83
6.953	-57.0053	74.69
6.8974	-56.9448	74.64
6.7945	-57.1134	74.71
6.8181	-57.4031	74.79
6.9075	-57.6744	74.81
6.9345	-57.7666	74.78
6.8304	-57.7852	74.78
6.7149	-57.9924	74.8
6.6033	-58.2944	74.79
6.4833	-58.5159	74.8
6.3133	-58.5344	74.79
6.2882	-58.5817	74.81
6.3021	-58.7212	74.81
6.2576	-58.7322	74.78
6.1255	-58.3571	74.82
5.8915	-58.0449	74.8
5.7172	-57.9236	74.75
5.6663	-57.8785	74.71
5.7206	-57.8724	74.7
5.7624	-57.604	74.75
5.7756	-57.1957	74.86
5.7214	-56.9083	74.9
5.7414	-56.7575	74.97
5.8094	-56.6992	75.08
5.8759	-56.5981	75.04
5.8142	-56.495	74.89
5.76	-56.6127	74.69
5.7865	-56.6653	74.53
5.8791	-56.8259	74.48
5.9874	-56.9054	74.6
5.9246	-56.9516	74.79
5.6602	-56.8311	74.95
5.4352	-56.7365	74.95
5.4127	-56.6578	74.94
5.4117	-56.7067	74.91
5.4242	-56.9272	74.84
5.3546	-57.142	74.76
5.3676	-57.3078	74.64
5.4187	-57.2685	74.63
5.4524	-57.1065	74.75
5.4311	-56.9119	74.88
5.3955	-56.7787	74.95
5.4041	-56.5471	74.96
5.5013	-56.457	74.86
5.643	-56.3989	74.8
5.7457	-56.045	74.76
5.7984	-55.6453	74.71
5.782	-55.4841	74.78
5.7779	-55.5651	74.92
5.9587	-55.5504	74.96
6.0728	-55.3454	74.9
6.1213	-55.2388	74.8
6.1072	-55.481	74.78
6.1352	-55.7108	74.78
6.1968	-55.683	74.68
6.2183	-55.4082	74.69
6.1708	-55.1722	74.88
6.1146	-55.2981	75.04
6.0953	-55.4783	75.08
6.2237	-55.3763	74.98
6.4706	-55.0223	74.97
6.6737	-54.7502	74.96
6.7821	-54.9772	74.85
6.9054	-55.3579	74.8
7.1047	-55.6577	74.7
7.2191	-55.9015	74.57
7.1971	-55.7279	74.62
7.1806	-55.6142	74.68
7.1094	-55.7303	74.79
7.0928	-55.9349	74.9
7.1095	-56.0966	74.87
7.1252	-56.0429	74.74
7.025	-55.542	74.72
6.7473	-55.2274	74.84
6.4787	-55.5871	74.98
6.3186	-56.0353	75.03
6.1611	-56.2047	74.93
5.9106	-56.1277	74.8
5.57	-56.3285	74.75
5.3328	-56.8951	74.72
5.1819	-57.1815	74.78
4.9892	-57.5471	74.78
4.7255	-57.7024	74.87
4.3414	-57.679	75.02
4.0538	-57.7783	75.09
4.0907	-57.8786	75.2
4.1863	-57.9403	75.23
4.2314	-58.1236	75.04
4.1758	-58.5384	74.83
4.291	-58.8508	74.66
4.3878	-58.8895	74.56
4.3724	-58.8199	74.59
4.3118	-58.7955	74.59
4.2896	-58.753	74.62
4.3204	-58.6154	74.77
4.1418	-58.839	74.91
3.936	-58.8708	74.88
3.8284	-58.9151	74.9
3.6547	-59.0156	75.02
3.41	-59.3921	74.94
3.0727	-59.6053	74.87
2.8029	-60.1313	74.72
2.6837	-60.6518	74.73
2.6932	-60.9655	74.78
2.5349	-60.9753	74.8
2.33	-60.8085	74.89
2.1944	-60.5951	74.92
2.0961	-60.3076	74.81
2.0483	-60.4905	74.65
1.8524	-60.5912	74.58
1.7662	-60.6392	74.55
1.7614	-60.4574	74.57
1.8313	-60.2376	74.57
1.9609	-60.0319	74.59
1.971	-59.9827	74.69
2.0016	-60.0436	74.69
2.193	-60.0643	74.79
2.3752	-60.1723	74.87
2.4967	-60.2676	74.94
2.6352	-60.2403	75.08
2.7456	-60.3033	75.16
2.9815	-60.879	75.08
3.3232	-61.1021	75
3.6109	-60.9048	74.79
3.7629	-60.4554	74.67
3.9565	-59.9681	74.72
4.172	-59.6557	74.79
4.3915	-59.1957	74.74
4.3933	-58.7849	74.58
4.3037	-58.5734	74.54
4.3546	-58.6262	74.65
4.4615	-58.8288	74.83
4.5425	-58.9619	74.98
4.5306	-59.3072	75.09
4.5195	-59.3456	75.16
4.6404	-59.4002	75.05
4.7226	-59.3658	74.91
4.8333	-59.0056	74.74
4.8554	-58.7184	74.65
4.7857	-58.5289	74.62
4.7873	-58.6204	74.65
4.7898	-58.6906	74.72
4.8267	-58.4838	74.81
4.7202	-57.8793	74.86
4.7081	-57.2773	74.86
4.7881	-56.8451	74.88
5.0686	-56.6336	75.02
5.2781	-56.6682	75.08
5.374	-56.773	74.97
5.4402	-56.7719	74.8
5.4584	-56.8126	74.61
5.5973	-56.9054	74.56
5.7497	-57.0505	74.68
5.7176	-57.1497	74.91
5.7069	-57.4866	75.02
5.7556	-57.7552	75.01
5.8553	-57.8353	74.9
6.0513	-58.0045	74.85
6.1224	-58.409	74.82
5.9937	-58.9479	74.74
5.7054	-58.8215	74.73
5.5306	-58.6268	74.77
5.291	-58.4637	74.92
5.0608	-58.4487	75
4.9137	-58.4943	74.96
4.7943	-58.4062	74.79
4.7397	-57.9814	74.68
4.7265	-57.4464	74.74
4.6567	-57.3292	74.93
4.4729	-57.6283	75.05
4.2653	-57.8887	75.13
4.168	-57.9696	74.97
4.0632	-57.8828	74.81
3.884	-58.0465	74.73
3.6751	-58.514	74.66
3.5296	-59.034	74.66
3.3674	-59.1637	74.69
3.2729	-58.8699	74.75
3.2748	-58.7803	74.84
3.2813	-58.82	74.92
3.2633	-59.0282	74.89
3.2869	-59.1337	74.83
3.3903	-59.0784	74.76
3.4286	-58.9624	74.86
3.4795	-58.8581	74.97
3.5217	-58.9196	74.94
3.5763	-58.8141	74.78
3.7046	-58.4212	74.67
3.875	-58.0679	74.6
4.01	-58.0854	74.7
4.0096	-58.3281	74.9
3.9164	-58.4934	75.03
3.8546	-58.5575	75
3.8566	-58.4459	74.9
3.8839	-58.1993	74.81
3.9348	-58.306	74.74
3.9892	-58.519	74.75
4.1427	-58.3722	74.75
4.3274	-58.0021	74.78
4.5075	-57.7546	74.83
4.6972	-57.6506	74.89
4.7966	-57.6781	74.91
4.9454	-57.7326	74.89
5.0516	-57.4999	74.84
5.101	-57.0649	74.83
5.0853	-56.7638	74.8
5.1728	-56.5304	74.87
5.2955	-56.3596	75.01
5.5702	-56.2782	75.13
5.7284	-56.3643	74.95
5.9338	-56.2714	74.81
6.0775	-56.2773	74.65
6.3253	-56.2937	74.55
6.5492	-56.3222	74.6
6.6722	-56.425	74.69
6.5553	-56.4935	74.76
6.4471	-56.4479	74.73
6.3138	-56.4486	74.72
6.147	-56.5381	74.87
6.0379	-56.9131	74.99
5.8269	-57.338	75.1
5.539	-57.5257	75.16
5.3251	-57.7484	75.05
5.2154	-57.8901	74.78
5.085	-58.0122	74.78
4.9196	-58.1717	74.9
4.6707	-58.4683	74.94
4.5069	-58.6303	74.94
4.4457	-58.6627	74.91
4.4677	-58.7574	74.89
4.5077	-58.9387	74.85
4.5597	-59.1462	74.88
4.5584	-59.5397	74.88
4.6089	-59.8074	74.84
4.7018	-59.9	74.75
4.6374	-59.9433	74.67
4.46	-60.2663	74.62
4.3172	-60.4513	74.66
4.2864	-60.3381	74.72
4.3244	-60.1304	74.69
4.2552	-59.9098	74.77
3.9721	-59.8679	74.91
3.8427	-60.0261	74.9
3.7722	-60.056	74.78
3.7713	-59.9696	74.67
3.7264	-59.9958	74.69
3.5916	-60.055	74.9
3.413	-60.0473	75.06
3.2379	-60.0509	75.02
3.1384	-59.9592	74.85
3.0613	-59.8846	74.62
3.0156	-59.552	74.56
3.0181	-59.3008	74.63
3.1124	-59.2499	74.77
3.1787	-58.9394	74.91
3.2777	-58.166	74.87
3.3772	-57.1437	74.87
3.4562	-56.5043	74.92
3.6195	-56.3842	74.98
3.7247	-56.4794	75.02
3.7833	-56.5309	74.87
3.7249	-56.3853	74.7
3.6869	-56.1747	74.71
3.648	-56.3293	74.75
3.6561	-56.3551	74.86
3.7704	-56.3358	74.85
3.8229	-56.1646	74.79
3.8302	-55.6255	74.68
3.8284	-55.0977	74.68
4.0085	-55.4829	74.78
3.8458	-55.9491	75.03
3.7469	-56.3886	75.1
3.5975	-56.5496	74.97
3.491	-56.4562	74.82
3.3943	-56.4274	74.81
3.2352	-56.4162	74.84
3.1283	-56.5714	74.85
2.9701	-56.8603	74.74
2.8446	-57.0793	74.71
2.791	-57.0731	74.87
2.6624	-57.1341	75
2.4762	-57.265	74.9
2.3883	-57.4738	74.76
2.4846	-57.681	74.9
2.5475	-57.8059	75.1
2.3644	-57.8326	75.29
2.0328	-57.9137	75.25
1.7742	-58.0231	74.98
1.6704	-58.072	74.6
1.5874	-57.898	74.4
1.535	-57.8769	74.47
1.4349	-58.1084	74.62
1.2734	-57.88	74.75
1.1332	-57.3007	74.78
1.0268	-56.7342	74.79
0.912	-56.4005	74.75
0.8103	-56.1156	74.75
0.7351	-55.751	74.74
0.7341	-55.4958	74.75
0.6742	-55.1323	74.86
0.6878	-54.8826	75.02
0.6508	-54.9154	75.05
0.6092	-55.0953	74.97
0.5334	-55.0818	74.86
0.4358	-54.9458	74.84
0.3113	-54.8353	74.87
0.1479	-55.047	74.89
-0.0179	-55.4089	74.86
-0.0701	-55.6672	74.77
-0.0739	-55.539	74.72
-0.0442	-55.4685	74.78
0.0061	-55.5745	74.91
-0.0162	-55.9242	74.97
-0.0616	-56.1897	74.87
-0.0222	-55.968	74.83
0.0512	-55.9395	74.86
0.0819	-56.1553	74.93
0.1125	-56.2902	74.95
0.1521	-56.054	74.87
0.3054	-55.7519	74.8
0.5012	-55.5432	74.91
0.7117	-55.6068	74.95
0.9865	-55.5721	74.91
1.289	-55.4172	74.82
1.5864	-55.4048	74.71
1.7121	-55.3933	74.65
1.8336	-55.316	74.62
2.0672	-55.1886	74.65
2.2909	-55.1498	74.78
2.5483	-55.0571	74.88
2.7679	-54.8265	74.89
3.0624	-54.666	74.88
3.4111	-54.4836	74.92
3.7597	-54.4016	74.9
3.9329	-54.2148	74.84
4.0984	-53.8746	74.74
4.2627	-53.7353	74.68
4.4089	-53.8613	74.66
4.5329	-53.9435	74.72
4.6337	-53.8525	74.76
4.7249	-53.9612	74.76
4.8474	-54.1269	74.79
4.8514	-54.2956	74.89
4.836	-54.7842	74.99
4.6187	-55.3678	75.13
4.0155	-56.3288	75.07
3.5576	-57.1951	74.82
3.4968	-57.8631	74.75
3.5033	-58.2138	74.85
3.5958	-58.4322	74.82
3.6479	-58.13	74.77
3.6198	-57.542	74.75
3.562	-56.8118	74.7
3.5803	-56.1485	74.82
3.6302	-55.6039	74.91
3.7577	-54.8137	74.85
3.7489	-53.9401	74.82
3.6268	-53.3114	74.93
3.5598	-52.9854	74.97
3.5361	-52.7465	74.96
3.4945	-52.4989	74.9
3.4939	-52.3086	74.76
3.442	-52.0715	74.78
3.3696	-51.9911	75.02
3.304	-52.2319	75.29
3.2038	-52.4515	75.32
2.9774	-52.4645	75.24
2.7622	-52.6042	75.06
2.5052	-52.8615	74.72
2.2592	-53.2826	74.51
1.8889	-54.3096	74.2
1.8007	-54.956	74.06
1.707	-55.2375	74.44
1.6267	-55.1447	74.67
1.5762	-54.7821	74.75
1.5886	-54.5736	75.03
1.6014	-54.5488	75.18
1.6566	-54.1721	75.05
1.768	-53.317	74.76
1.9248	-52.2603	74.64
2.1077	-51.4928	74.81
2.3468	-51.1835	75.03
2.504	-51.0465	75.1
2.5206	-50.7962	74.98
2.4559	-50.4316	74.89
2.3098	-50.3117	74.84
2.1737	-50.2908	74.9
2.0175	-50.4814	74.89
1.8392	-50.6492	74.83
1.7231	-50.6172	74.78
1.593	-50.4574	74.73
1.5799	-50.5115	74.73
1.621	-50.8121	74.87
1.6571	-51.1521	74.95
1.6509	-51.3358	74.96
1.6639	-51.3502	74.97
1.6449	-51.2898	74.93
1.6289	-51.402	74.92
1.6739	-51.8056	74.92
1.7852	-52.082	74.81
1.8167	-52.0272	74.63
1.8751	-51.8638	74.57
1.9488	-51.8587	74.68
2.0627	-52.0914	74.93
2.2109	-52.2155	75.12
2.2738	-52.2961	75.05
2.3241	-52.1852	74.93
2.3818	-52.28	74.83
2.4776	-52.7037	74.82
2.4809	-53.008	74.85
2.4974	-53.0875	74.78
2.5489	-53.0897	74.66
2.5161	-52.8839	74.7
2.5593	-53.3135	74.85
2.7147	-54.1411	74.9
2.723	-54.6743	74.91
2.733	-54.9355	74.85
2.5808	-55.4176	74.77
2.4586	-55.7848	74.76
2.335	-56.1261	74.78
2.1729	-56.2859	74.74
2.1027	-56.0467	74.7
2.105	-55.8518	74.71
2.1295	-55.9278	74.79
2.1869	-56.0716	74.9
2.1516	-56.1761	74.87
2.025	-56.2024	74.85
1.8682	-56.2395	74.83
1.6267	-56.2236	74.84
1.4296	-56.2857	74.83
1.2391	-56.3903	74.83
0.9667	-56.7187	74.77
0.8264	-57.0393	74.82
0.7546	-57.2272	74.98
0.6266	-57.14	75.03
0.3792	-56.9463	74.96
0.2395	-56.9576	74.86
0.2997	-57.391	74.66
0.4878	-57.6084	74.73
0.5941	-57.6131	74.83
0.6264	-57.4607	74.88
0.6021	-57.2103	74.86
0.595	-56.8826	74.78
0.6515	-56.584	74.73
0.6543	-56.2082	74.66
0.6426	-55.8818	74.67
0.5275	-55.8392	74.75
0.4522	-55.6917	74.85
0.4779	-55.571	74.9
0.5272	-55.3839	74.92
0.5134	-55.1224	74.86
0.4355	-54.803	74.82
0.411	-54.4651	74.78
0.4289	-53.9453	74.8
0.51	-53.3338	74.82
0.5744	-52.8175	74.86
0.5331	-52.7398	74.94
0.5836	-52.9717	74.99
0.6843	-53.0777	74.99
0.7899	-53.0482	74.85
0.7319	-53.1664	74.72
0.6464	-53.4418	74.67
0.5766	-53.7632	74.72
0.5229	-53.9732	74.79
0.5088	-54.1057	74.91
0.4371	-53.9922	75.01
0.4361	-53.7241	75
0.4999	-53.4634	74.88
0.6499	-53.2887	74.87
0.8682	-53.3264	74.84
1.0243	-53.2195	74.89
1.0117	-52.8573	74.95
0.8779	-52.5136	74.86
0.7607	-52.5221	74.87
0.8334	-52.6534	74.97
0.9549	-52.57	74.88
1.0161	-52.308	74.76
1.0074	-52.2491	74.67
1.0178	-52.4125	74.69
1.0937	-52.5829	74.8
1.172	-52.5241	74.89
1.0312	-52.6259	74.93
0.8066	-53.2187	74.9
0.6484	-53.702	74.86
0.6071	-54.0291	74.78
0.6741	-54.0604	74.79
0.6937	-53.9826	74.81
0.6896	-53.9041	74.84
0.6694	-53.9314	74.86
0.7699	-54.1982	74.93
0.8872	-54.5282	75
0.8986	-54.5981	74.93
0.806	-54.3002	74.78
0.7221	-54.0733	74.72
0.635	-54.2415	74.76
0.6858	-54.558	74.82
0.7062	-54.7283	74.85
0.5933	-54.8136	74.79
0.403	-54.8533	74.73
0.2888	-54.9018	74.77
0.1851	-54.9902	74.8
0.1343	-54.8682	74.8
0.0359	-54.6871	74.91
0.0291	-54.7981	75.06
-0.0292	-55.2736	75.07
-0.1136	-55.7737	74.91
-0.1253	-56.1136	74.73
-0.1984	-56.257	74.64
-0.2591	-56.1926	74.71
-0.307	-55.9665	74.81
-0.3335	-55.9984	74.98
-0.3051	-56.3971	75.09
-0.4142	-56.7638	74.88
-0.5433	-56.6165	74.53
-0.6262	-56.2824	74.34
-0.6368	-56.0012	74.47
-0.4822	-55.7527	74.78
-0.3319	-55.5427	75.08
-0.1995	-55.2695	75.14
-0.0583	-54.6312	75.03
0.0271	-54.0351	74.79
0.1065	-53.6048	74.67
0.2324	-53.2543	74.7
0.2972	-52.8477	74.8
0.4044	-52.3107	74.93
0.577	-52.0848	74.97
0.7637	-52.1568	75.03
0.8672	-52.2151	75.05
0.8524	-52.2314	74.93
0.8945	-51.9966	74.74
0.9592	-51.7321	74.62
1.1158	-51.4744	74.64
1.2366	-51.3577	74.78
1.2876	-51.339	74.9
1.2895	-51.2268	74.95
1.3371	-51.018	74.88
1.4643	-50.7669	74.83
1.5482	-50.5175	74.79
1.6579	-50.4581	74.81
1.795	-50.5621	74.84
2.0038	-50.654	74.81
2.1049	-50.6762	74.8
2.0587	-50.5817	74.76
1.9286	-50.6153	74.86
1.8311	-50.7817	75.01
1.9443	-51.0907	75.07
2.0074	-51.3911	75.12
1.9057	-51.5141	75.07
1.7941	-51.6039	74.9
1.6254	-51.7687	74.72
1.4734	-52.1951	74.69
1.3875	-52.7729	74.73
1.2389	-53.3268	74.73
1.0556	-53.6067	74.72
0.8278	-53.6864	74.72
0.6357	-53.7914	74.83
0.6048	-54.0934	75
0.5586	-54.4175	75.06
0.546	-54.3025	74.95
0.4187	-54.5599	74.72
0.4908	-55.5632	74.63
0.5361	-56.5655	74.85
0.5452	-56.809	75.02
0.5843	-56.4441	74.98
0.747	-55.7333	74.85
0.8811	-55.2692	74.72
0.9066	-54.8235	74.7
0.9913	-54.3669	74.74
1.0436	-53.9093	74.71
1.0856	-53.4388	74.7
0.9935	-53.1775	74.73
0.9706	-52.985	74.84
0.8083	-52.9799	74.94
0.5992	-53.2319	74.89
0.4401	-53.4617	74.83
0.4108	-53.515	74.76
0.4663	-53.3089	74.83
0.475	-53.3114	74.96
0.4877	-53.409	75.06
0.4653	-53.3715	74.95
0.5164	-53.1389	74.78
0.5242	-52.9916	74.62
0.461	-53.0486	74.58
0.3866	-53.0666	74.64
0.2784	-53.0843	74.75
0.2541	-53.1502	74.9
0.2601	-53.1666	75
0.3239	-53.1703	74.96
0.3329	-52.9531	74.98
0.2698	-52.9671	74.93
0.1109	-53.3364	74.9
0.0565	-53.903	74.85
0.0552	-54.2038	74.67
-0.0023	-54.0204	74.57
-0.0304	-53.7621	74.63
-0.0175	-53.8293	74.85
0.0702	-54.1754	75.02
0.292	-54.4808	75.02
0.5146	-54.6325	74.88
0.6897	-54.5278	74.77
0.8976	-54.5415	74.77
1.1094	-54.9117	74.82
1.282	-55.2812	74.81
1.4303	-55.2111	74.76
1.4892	-54.8392	74.75
1.5931	-54.9512	74.91
1.6317	-55.6261	75.07
1.6558	-56.3619	75.03
1.6268	-56.5844	74.76
1.7102	-56.0788	74.58
1.7747	-55.7806	74.63
1.8801	-55.8368	74.94
1.8883	-56.2449	75.06
1.7474	-56.5436	75.01
1.6146	-56.2334	74.92
1.6928	-55.7183	74.8
1.7646	-55.2932	74.68
1.7412	-55.0583	74.77
1.7114	-55.0254	75
1.5943	-55.2151	75.04
1.6884	-55.4509	74.92
1.7915	-55.5082	74.83
1.9061	-55.4085	74.68
1.9318	-55.4575	74.61
2.0133	-55.7342	74.62
2.0519	-56.2913	74.53
2.1397	-56.7853	74.48
2.2784	-57.2846	74.61
2.366	-57.8712	74.86
2.3206	-58.3565	75.17
2.1513	-58.9394	75.32
1.9866	-59.4961	75.23
2.1177	-60.0081	74.83
2.2514	-59.59	74.49
2.3017	-58.574	74.48
2.2882	-58.1567	74.63
2.3609	-58.1874	74.85
2.3632	-58.3155	74.9
2.325	-58.3765	74.75
2.4544	-58.0409	74.66
2.5636	-57.5747	74.65
2.6155	-57.1513	74.74
2.5957	-57.0795	74.99
2.6095	-57.2022	75.17
2.59	-57.0606	75.14
2.6433	-56.9958	74.96
2.8382	-56.9517	74.85
3.0533	-56.9643	74.69
2.9928	-56.781	74.6
2.9456	-56.5877	74.66
2.8239	-56.7612	74.7
2.7073	-57.0643	74.79
2.6699	-57.2255	74.82
2.5424	-57.0599	74.8
2.4328	-56.8314	74.75
2.2973	-56.6631	74.77
2.2234	-56.5936	74.87
2.2403	-56.6743	74.88
2.1827	-56.4506	74.87
2.0508	-55.9871	74.74
1.9359	-55.3926	74.69
1.8086	-54.9925	74.75
1.7498	-54.8872	74.92
1.7881	-54.791	75.1
1.8363	-54.6673	75.14
1.7681	-54.4517	75.04
1.773	-54.4601	74.87
1.858	-54.5138	74.71
1.9539	-54.5344	74.65
1.9517	-54.4431	74.71
1.9373	-54.3262	74.84
1.9436	-54.0856	74.93
2.027	-53.9666	74.92
2.0846	-53.8615	75
2.1227	-53.8511	75.06
2.038	-53.7216	74.97
1.9117	-53.6248	74.82
1.8373	-53.7834	74.75
1.9154	-53.8605	74.84
1.9652	-54.1769	74.9
1.8585	-54.6652	74.83
1.5178	-55.2391	74.75
1.2813	-55.5679	74.73
1.137	-55.7781	74.78
1.1476	-56.027	74.81
1.0769	-56.127	74.85
0.9843	-56.4285	74.85
1.0254	-56.6632	74.85
1.0204	-56.7446	74.77
0.8515	-56.4438	74.78
0.6162	-56.4528	74.83
0.4358	-56.8092	74.93
0.414	-57.269	74.96
0.4463	-57.552	74.84
0.5404	-57.382	74.75
0.5184	-57.0018	74.78
0.5303	-56.9042	74.89
0.6348	-57.2106	74.93
0.7268	-57.5808	74.92
0.7823	-57.7221	74.82
0.7897	-57.6279	74.74
0.8443	-57.6641	74.69
0.8468	-57.8635	74.8
0.9122	-57.926	74.92
0.9947	-57.7284	74.94
1.0269	-57.5479	74.97
1.1578	-57.5293	75.11
1.2617	-57.8394	75.15
1.2852	-58.3148	75.08
1.2386	-58.625	74.8
1.3096	-58.6389	74.45
1.3622	-58.4157	74.31
1.4774	-58.2903	74.41
1.5475	-58.4414	74.75
1.6618	-58.573	74.89
1.6856	-58.3082	74.83
1.7396	-57.7564	74.73
1.8097	-57.306	74.8
1.7718	-56.9527	75.03
1.7232	-57.0249	75.11
1.6725	-57.01	75
1.6455	-56.8612	74.86
1.664	-56.6892	74.77
1.6907	-56.8809	74.8
1.6561	-57.3042	74.91
1.6666	-57.564	74.93
1.7635	-57.4823	74.8
1.8327	-57.0525	74.78
1.9104	-56.7935	74.84
1.9194	-56.8767	74.89
2.0406	-56.946	74.87
2.1274	-56.8158	74.76
2.2743	-56.5717	74.65
2.3788	-56.3095	74.7
2.3157	-56.2734	74.87
2.2252	-56.3134	74.98
2.1117	-56.3971	74.99
1.9981	-56.5541	75.12
2.0092	-57.0114	75.14
1.9839	-57.632	75.07
2.0317	-58.168	74.78
2.1626	-58.1851	74.57
1.8445	-57.8488	74.48
1.567	-57.7866	74.53
1.2883	-57.8623	74.68
0.9342	-58.0401	74.82
0.5568	-58.4185	74.86
0.2383	-58.3217	74.85
0.0257	-57.8491	74.79
-0.1467	-57.4618	74.75
-0.3447	-57.4193	74.78
-0.4259	-57.2091	74.86
-0.4799	-57.0879	74.86
-0.4195	-57.1263	74.84
-0.4298	-57.0876	74.79
-0.5182	-56.758	74.83
-0.6118	-56.7702	74.85
-0.7369	-57.1242	74.98
-0.7947	-57.4428	75.14
-0.9366	-58.1471	74.99
-1.1038	-58.6975	74.79
-1.2189	-58.7163	74.69
-1.2891	-58.6809	74.73
-1.2932	-58.9527	74.84
-1.1562	-59.3293	74.96
-0.8951	-59.3627	74.98
-0.5994	-59.0323	74.84
-0.3876	-58.443	74.77
-0.2486	-57.9988	74.76
-0.001	-57.9184	74.84
0.2432	-57.7983	74.81
0.314	-57.8	74.75
0.2909	-57.5981	74.6
0.2133	-57.4446	74.55
0.2598	-57.4308	74.63
0.2755	-57.4743	74.8
0.4157	-57.7684	74.98
0.5812	-57.9352	75.19
0.6623	-58.1228	75.17
0.5822	-58.3535	74.95
0.3985	-58.5372	74.64
0.2117	-58.5032	74.41
0.1665	-58.1363	74.41
0.2466	-57.6243	74.7
0.2612	-57.6272	75.01
0.2072	-57.8689	75.25
0.1281	-57.9928	75.17
0.2049	-57.5736	74.89
0.3084	-57.0649	74.67
0.4056	-56.847	74.59
0.6808	-57.055	74.68
0.922	-57.4262	74.81
1.0144	-57.551	74.92
1.0637	-57.4969	74.95
1.0023	-57.447	75.02
1.02	-57.5642	74.99
0.9534	-57.8816	74.84
0.9578	-57.8443	74.77
0.9778	-57.6604	74.73
1.1306	-57.5933	74.8
1.4535	-57.8125	75.08
1.7056	-58.1086	75.18
1.8257	-58.1695	74.95
1.9215	-57.9062	74.73
2.0523	-57.6278	74.58
2.1158	-57.5287	74.58
2.1747	-57.6702	74.65
2.2928	-57.7517	74.74
2.346	-57.4802	74.82
2.3966	-57.1006	74.86
2.5486	-56.766	74.97
2.6604	-56.7347	74.92
2.7768	-56.5183	74.84
2.9522	-56.1622	74.78
3.0509	-55.8756	74.79
3.177	-55.8934	74.82
3.1449	-56.1023	74.81
2.9275	-56.4429	74.75
2.4299	-56.8122	74.74
1.8884	-56.7531	74.9
1.3917	-56.9248	74.99
0.7683	-57.3222	74.98
0.5346	-57.1965	74.91
0.458	-57.1642	74.86
0.411	-57.0442	74.82
0.2237	-56.9564	74.72
0.0835	-57.0575	74.64
-0.0104	-57.1186	74.69
0.0794	-57.0078	74.76
0.3162	-56.6927	74.76
0.5986	-56.3222	74.86
0.8658	-56.1072	75.07
0.8524	-56.1256	75.07
0.8652	-56.2472	74.92
1.0149	-56.3047	74.79
1.2693	-56.1775	74.62
1.469	-55.9783	74.52
1.5774	-56.0471	74.64
1.6372	-56.4926	74.86
1.6433	-56.8323	74.94
1.5706	-56.8701	74.78
1.4789	-56.6016	74.64
1.3915	-56.3733	74.75
1.3327	-56.6534	74.88
1.2866	-57.0796	74.93
1.1257	-57.2985	74.64
1.0953	-56.8937	74.37
0.9898	-56.5664	74.55
0.9692	-56.6276	75
1.006	-56.8632	75.25
1.057	-56.4986	75.11
0.9503	-55.7005	74.7
0.7923	-54.9726	74.51
0.6175	-54.6848	74.69
0.5923	-54.8481	74.89
0.5682	-54.9899	75
0.531	-54.8599	74.99
0.5071	-54.5837	74.94
0.5426	-54.3545	74.97
0.6533	-54.4922	74.99
0.7806	-54.7021	75.03
0.7949	-54.5465	75.15
0.765	-53.9265	74.97
0.6291	-53.3697	74.68
0.5253	-53.2332	74.61
0.5257	-53.5245	74.68
0.5792	-53.7053	74.76
0.6262	-53.7177	74.76
0.6197	-53.6454	74.72
0.6443	-53.8621	74.7
0.6333	-54.5175	74.71
0.6817	-55.0812	74.78
0.8151	-55.2337	74.87
0.895	-55.0765	74.86
1.0452	-54.907	74.84
1.1115	-54.9537	74.89
1.1227	-55.4569	74.94
1.1454	-55.9851	74.91
1.0845	-55.9716	74.76
0.9675	-55.4362	74.61
0.7774	-55.1245	74.66
0.6768	-55.2265	74.94
0.662	-55.4497	75.13
0.5793	-55.4212	75.06
0.3992	-54.9565	74.83
0.2308	-54.4916	74.69
0.1564	-54.4575	74.76
0.0735	-54.8477	74.88
0.0377	-55.1437	74.92
0.0143	-55.0185	74.8
-0.057	-54.7103	74.68
-0.1744	-54.7149	74.64
-0.2767	-55.1697	74.79
-0.475	-55.7617	74.95
-0.6844	-56.1156	74.92
-0.865	-56.2164	74.88
-0.9184	-56.1831	74.92
-0.8875	-56.2736	74.96
-0.8971	-56.5385	74.89
-0.972	-56.6775	74.7
-0.9935	-56.5445	74.61
-1.0456	-56.0419	74.64
-1.2043	-55.4821	74.76
-1.2963	-55.2532	74.96
-1.3401	-55.4473	75.12
-1.4231	-55.6202	75.1
-1.5818	-55.5423	74.82
-1.59	-55.2101	74.62
-1.5635	-55.1268	74.62
-1.4655	-55.2977	74.82
-1.2757	-55.5198	74.92
-1.0085	-55.3881	74.93
-0.7667	-54.8124	74.91
-0.5541	-54.439	74.89
-0.3637	-54.313	74.93
-0.1892	-54.4588	74.94
0.0157	-54.5486	74.82
0.1259	-54.3714	74.76
0.018	-54.2241	74.75
-0.1689	-54.4628	74.81
-0.3585	-54.7855	74.91
-0.3512	-54.9619	74.87
-0.2778	-54.8925	74.75
-0.1785	-54.5687	74.78
-0.1525	-54.3982	74.87
-0.1085	-54.5836	74.96
-0.0736	-54.9997	75.06
0.068	-55.3177	75.04
0.0586	-55.2729	74.86
-0.0296	-54.8741	74.72
-0.1038	-54.7095	74.63
-0.0458	-54.999	74.71
0.16	-55.4675	74.84
0.3714	-55.6399	74.87
0.4346	-55.4614	74.84
0.3981	-55.4247	74.79
0.4795	-55.7431	74.81
0.7846	-56.0213	74.88
0.9992	-56.0606	74.87
1.1499	-55.9408	74.84
1.1649	-55.7223	74.89
1.2209	-55.7505	74.94
1.3238	-55.8027	74.99
1.3383	-55.7863	74.93
1.3523	-55.7717	74.75
1.3121	-55.7394	74.58
1.2263	-55.8193	74.52
1.1329	-55.9949	74.69
1.0531	-56.234	74.89
0.946	-56.4648	74.94
0.7974	-56.5714	74.84
0.638	-56.6294	74.75
0.4849	-57.0554	74.8
0.3884	-57.4518	74.9
0.2853	-57.5379	74.86
0.1577	-57.1965	74.69
0.009	-56.8831	74.64
-0.0111	-56.9596	74.72
-0.0479	-57.1409	74.9
-0.0508	-57.2863	74.95
0.0188	-57.1003	74.91
0.0781	-56.7699	74.83
0.158	-56.7085	74.88
0.099	-57.1	74.95
0.0303	-57.4628	74.91
-0.0229	-57.4452	74.8
-0.1137	-57.3112	74.68
-0.1426	-57.6113	74.63
-0.218	-58.0873	74.66
-0.3573	-58.5099	74.63
-0.5078	-58.6226	74.68
-0.5883	-58.5866	74.75
-0.5873	-58.6326	74.93
-0.5184	-59.0727	75
-0.4835	-59.5008	74.93
-0.5134	-59.6924	74.74
-0.5607	-59.6395	74.71
-0.6343	-59.7814	74.63
-0.6407	-59.9162	74.6
-0.6746	-59.8016	74.63
-0.6474	-59.7854	74.7
-0.5623	-59.9309	74.85
-0.4346	-60.0088	74.92
-0.1639	-59.9159	74.89
0.0057	-59.5248	74.76
0.0341	-59.0712	74.74
0.0765	-58.8399	74.8
0.2067	-58.8115	74.87
0.381	-58.7491	74.82
0.5089	-58.6392	74.72
0.6056	-58.3956	74.69
0.6274	-58.015	74.7
0.579	-57.62	74.69
0.4142	-57.6721	74.74
0.3345	-58.0472	74.83
0.2514	-58.2771	74.87
0.2217	-58.2052	74.77
0.2314	-58.025	74.7
0.1453	-57.7925	74.93
0.2176	-57.776	75.13
0.3688	-58.0107	75.11
0.5013	-58.1614	74.95
0.5556	-58.1474	74.56
0.4869	-57.9461	74.29
0.4563	-57.8783	74.29
0.528	-57.8906	74.53
0.5538	-57.7954	74.9
0.4809	-57.6047	75.08
0.4298	-57.3357	75.09
0.5103	-57.1966	75
0.6516	-57.131	74.9
0.8271	-57.1688	74.81
0.876	-57.2115	74.69
0.7826	-57.0985	74.61
0.711	-56.9225	74.65
0.7299	-56.8547	74.71
0.7649	-56.8207	74.85
0.7934	-56.7822	74.95
0.6768	-56.7661	74.9
0.5509	-56.8887	74.83
0.5627	-57.0821	74.75
0.5862	-57.0916	74.75
0.5355	-56.995	74.75
0.4614	-56.9127	74.75
0.421	-56.9676	74.79
0.3412	-57.209	74.83
0.3016	-57.4268	74.86
0.2045	-57.4216	74.86
0.0836	-57.2279	74.77
-0.0214	-56.9245	74.72
-0.0686	-56.8739	74.76
0.0222	-57.0977	74.92
-0.0175	-57.3427	75.06
-0.1544	-57.3271	75
-0.2982	-57.3169	74.81
-0.3583	-57.4202	74.69
-0.3039	-57.5946	74.57
-0.3277	-57.5358	74.57
-0.4386	-57.4585	74.69
-0.5715	-57.6269	74.87
-0.6505	-57.8873	74.93
-0.6432	-58.1227	74.85
-0.6608	-58.0249	74.76
-0.6252	-57.8213	74.69
-0.7871	-57.5949	74.7
-0.9102	-57.6888	74.78
-0.9218	-57.9094	74.89
-0.9142	-58.1614	74.87
-0.9128	-57.8542	74.79
-1.0228	-57.3712	74.71
-1.0973	-57.2022	74.7
-1.0956	-57.3181	74.82
-1.0377	-57.4525	74.86
-0.8707	-57.3487	74.85
-0.7281	-56.8922	74.93
-0.6621	-56.6157	74.96
-0.5548	-56.6496	75.01
-0.4477	-56.7128	74.95
-0.2949	-56.4582	74.83
-0.1864	-55.9361	74.72
-0.1277	-55.5062	74.72
-0.0974	-55.553	74.77
0.0041	-55.819	74.79
0.1889	-56.0955	74.9
0.4172	-56.2809	74.9
0.5792	-56.2992	74.79
0.5772	-56.4236	74.72
0.5285	-56.8189	74.71
0.4098	-57.2732	74.68
0.2936	-57.5092	74.64
0.2941	-57.5749	74.61
0.4311	-57.6081	74.7
0.4067	-57.7679	74.87
0.406	-57.9238	75.02
0.399	-57.7889	75
0.4524	-57.3721	74.83
0.5562	-57.1145	74.74
0.5886	-57.1257	74.85
0.6293	-57.4167	74.9
0.704	-57.6082	74.88
0.7715	-57.4788	74.8
0.7285	-57.2883	74.7
0.6118	-57.3386	74.66
0.5018	-57.5579	74.66
0.541	-57.6561	74.8
0.6915	-57.681	74.83
0.8116	-57.4906	74.81
0.8546	-57.1921	74.77
0.8574	-57.1347	74.79
0.8668	-57.2695	74.87
0.9835	-57.3766	74.93
1.1072	-57.4004	74.93
1.0675	-57.1138	74.85
0.9261	-56.9664	74.85
0.7945	-57.1649	74.98
0.8503	-57.7318	74.97
0.9478	-57.9649	74.79
0.9763	-57.5059	74.58
0.9052	-57.0377	74.5
0.8856	-57.0578	74.68
1.0193	-57.499	74.82
1.1668	-57.6979	74.85
1.2836	-57.26	74.79
1.2639	-56.5365	74.79
1.0978	-56.2819	74.84
0.807	-56.5886	74.88
0.7896	-56.7048	74.96
0.9924	-56.3802	74.95
1.3033	-56.0486	74.9
1.5118	-56.1034	74.86
1.7385	-56.5041	74.84
2.0865	-56.7065	74.77
2.3941	-56.528	74.68
2.729	-56.3096	74.67
3.0219	-56.2229	74.8
3.286	-56.55	74.84
3.4762	-56.8846	74.88
3.3843	-56.7704	74.9
3.307	-56.4812	74.75
3.2178	-56.2286	74.69
2.9463	-56.2883	74.69
2.7214	-56.6008	74.81
2.5435	-56.6	74.99
2.4295	-56.2054	75.15
2.3116	-55.8567	75.14
2.2803	-55.8807	74.98
2.4109	-56.0017	74.71
2.6668	-55.9583	74.43
2.8288	-55.7088	74.4
2.9048	-55.6562	74.58
2.8792	-55.7697	74.88
2.8932	-55.8399	75.03
2.9356	-55.6967	74.96
2.9243	-55.2566	74.8
2.893	-54.8819	74.71
2.7468	-54.9481	74.76
2.6287	-55.2632	74.9
2.4614	-55.3982	75.01
2.2173	-55.4777	74.92
2.0369	-55.3057	74.78
1.9115	-55.2587	74.71
1.8263	-55.6208	74.8
1.6629	-56.3379	74.88
1.359	-56.736	74.92
0.9626	-56.9096	74.86
0.5153	-57.1412	74.81
0.2313	-57.4305	74.86
-0.1326	-57.7268	74.92
-0.5301	-57.9628	74.84
-0.9126	-57.9745	74.76
-1.1683	-57.9577	74.69
-1.2647	-58.0361	74.73
-1.3425	-58.1447	74.89
-1.5592	-57.9825	74.98
-1.8394	-57.7157	74.9
-1.98	-57.4655	74.8
-1.8372	-57.3446	74.76
-1.6848	-57.1914	74.69
-1.5537	-57.181	74.71
-1.63	-57.3853	74.71
-1.7086	-57.498	74.79
-1.7225	-57.3823	74.79
-1.5946	-57.1911	74.86
-1.4793	-57.1657	74.96
-1.5016	-57.3524	74.98
-1.5693	-57.4232	74.91
-1.5488	-57.3489	74.76
-1.4895	-57.3171	74.7
-1.3714	-57.3829	74.73
-1.2226	-57.4534	74.8
-1.1245	-57.4751	74.87
-1.1135	-57.5644	74.92
-1.0532	-57.5543	74.94
-0.95	-57.4633	74.92
-0.7738	-57.2634	74.87
-0.6011	-56.9705	74.82
-0.4279	-56.7155	74.82
-0.2404	-56.6926	74.86
-0.0828	-56.7904	74.92
-0.0588	-56.891	74.87
0.0074	-56.6083	74.76
0.0624	-56.1753	74.82
0.1841	-55.8833	75
0.2814	-55.9613	75
0.3361	-56.1507	74.94
0.4988	-56.2038	74.75
0.685	-56.0452	74.56
0.8082	-55.7079	74.55
0.9495	-55.6373	74.73
1.0473	-55.8405	74.94
1.0974	-56.1142	75
1.1651	-56.1086	74.96
1.239	-55.9062	74.9
1.2936	-55.8529	74.84
1.4334	-55.9944	74.9
1.501	-56.2139	74.92
1.6054	-56.4103	74.79
1.6251	-56.2654	74.65
1.6558	-55.981	74.59
1.6263	-55.7756	74.78
1.6007	-55.97	75.03
1.5901	-56.2899	75.11
1.6939	-56.2336	74.96
1.7666	-55.8209	74.69
1.8272	-55.3841	74.62
1.8735	-55.3443	74.76
1.8855	-55.3806	74.92
1.852	-55.4481	74.94
1.8091	-55.284	74.89
1.7768	-55.1445	74.83
1.8295	-55.0855	74.85
1.8317	-55.375	74.93
1.7447	-55.6912	75.11
1.7046	-55.9414	75.02
1.5766	-55.8542	74.78
1.5399	-55.8024	74.62
1.5532	-55.9624	74.65
1.5755	-56.4179	74.78
1.6149	-56.6295	74.84
1.6233	-56.5308	74.76
1.6655	-56.2445	74.77
1.6576	-56.2116	74.81
1.614	-56.1908	74.94
1.6505	-56.1579	74.95
1.6725	-56.0489	74.85
1.6404	-55.7589	74.75
1.6576	-55.6121	74.71
1.6861	-55.6757	74.79
1.7955	-55.9725	74.88
1.811	-56.0543	74.93
1.7513	-55.9506	74.9
1.6719	-55.8977	74.85
1.6206	-56.251	74.82
1.6488	-56.7639	74.85
1.6976	-56.903	74.8
1.5815	-56.7311	74.72
1.4233	-56.5282	74.71
1.2821	-56.681	74.75
1.3364	-57.0379	74.78
1.4111	-57.2156	74.77
1.5102	-57.2244	74.7
1.3229	-56.9055	74.77
1.1252	-56.8628	74.93
1.0536	-57.1748	75.07
1.0709	-57.3775	75.27
1.0876	-57.4889	75.11
1.043	-57.4888	74.8
0.9184	-57.4033	74.6
0.8282	-57.3993	74.57
0.8274	-57.543	74.66
0.8526	-57.5229	74.77
0.9785	-57.329	74.81
0.9629	-57.1245	74.89
1.0187	-57.0736	74.94
0.9935	-56.9266	75.02
inclinaison X	inclinaison Y
0.6314	1.4624
1.0303	1.5289
0.565	0.9305
0.0997	1.0967
0.1329	1.2297
0.5317	1.8281
1.1964	2.0941
1.6286	1.9278
1.1964	1.6286
0.432	1.3627
0.8308	1.6951
1.1964	2.3269
1.1964	1.6618
1.1632	1.6618
0.6647	1.4291
0.3323	1.6618
0.6314	1.8281
0.9305	1.6951
0.9305	1.1632
0.565	1.2962
0.0997	1.5289
0.4985	1.3959
0.997	1.7283
1.13	1.7948
0.565	1.6618
0.432	1.3627
0.5982	1.1964
0.7976	1.3959
0.8641	1.8613
0.7976	1.8613
0.5982	1.4624
0.1329	0.6647
0.2326	0.6314
0.8308	1.3627
0.6979	1.6951
0.2991	1.4956
0.3323	1.4624
0.565	0.997
0.6314	1.2962
0.432	1.3627
0.3988	1.2629
0.5982	1.4624
0.7311	1.7616
0.5982	1.6951
0.5317	1.5621
0.565	1.3294
0.4653	1.5289
0.5317	1.3627
0.6647	1.2629
0.5317	1.2629
0.3656	1.2962
0.2659	1.3627
0.565	1.1632
0.5317	1.5289
0.565	1.5954
0.7311	1.4624
0.6314	1.3959
0.4653	1.3627
0.4653	1.5289
0.6979	1.3959
0.6314	1.2297
0.4653	1.2297
0.565	1.3294
0.7311	1.4956
0.6314	1.4956
0.3988	1.4291
0.3988	1.3959
0.565	1.2962
0.5317	1.1632
0.4985	1.3294
0.565	1.1964
0.6647	1.2297
0.6647	1.5289
0.8308	1.7616
0.6979	1.4624
0.5982	1.3627
0.5982	1.6286
0.7976	1.5289
0.7311	1.6618
0.7644	1.8613
0.6314	1.6951
0.565	1.3959
0.5982	1.2962
0.565	1.8613
0.7644	1.5954
0.6647	1.4956
0.432	1.6286
0.5982	1.6618
0.7976	1.5954
0.7311	1.2962
0.6979	1.4956
0.7311	1.5621
0.6647	1.5621
0.6647	1.3294
0.5982	1.5621
0.6647	1.7283
0.7644	1.5954
0.6314	1.3959
0.3988	1.2962
0.4653	1.3959
0.6979	1.4624
0.8308	1.5621
0.6647	1.7283
0.5317	1.7616
0.7311	1.4291
0.6647	1.6286
0.565	1.6286
0.565	1.3294
0.5317	1.2297
0.565	1.5289
0.7644	1.4624
0.6979	1.5289
0.6314	1.3294
0.6979	1.7616
0.7644	1.7283
0.7644	1.4291
0.565	1.3627
0.5982	1.4956
0.7644	1.6618
0.8308	1.6286
0.7976	1.7283
0.6979	1.6286
0.6647	1.3959
0.3656	0.997
0.5317	1.4624
0.8308	2.0941
0.997	1.9278
0.6979	1.4956
0.432	0.7644
0.4653	1.13
0.7311	1.7948
0.8308	1.7948
0.6647	1.3959
0.4985	1.2297
0.6314	1.3627
0.6314	1.6286
0.7311	1.5621
0.7644	1.4291
0.565	1.4291
0.565	1.5289
0.6314	1.5289
0.7311	1.6286
0.6647	1.4291
0.7311	1.6286
0.7311	1.5954
0.7976	1.5621
0.6979	1.1964
0.565	1.2962
0.6647	1.4291
0.7311	1.6286
0.7311	1.4291
0.5982	1.3294
0.6314	1.1964
0.6647	1.3627
0.7976	1.6286
0.6979	1.3294
0.6314	1.4624
0.5982	1.4624
0.7976	1.8281
0.8308	1.6618
0.6979	1.2629
0.4985	1.2629
0.6647	1.3627
0.7644	1.4624
0.5982	1.2629
0.4985	1.3959
0.6314	1.2297
0.6979	1.6618
0.8308	1.8281
0.5982	1.5621
0.5982	1.2962
0.6314	1.2297
0.565	1.3959
0.7644	1.5954
0.7644	1.5621
0.6314	1.5954
0.5982	1.5289
0.5982	1.5289
0.7644	1.4291
0.6979	1.1632
0.5982	1.1964
0.565	1.4624
0.7311	1.7948
0.8308	1.7283
0.6647	1.2297
0.565	1.2629
0.565	1.6286
0.8308	1.7283
0.8641	1.5954
0.6647	1.4291
0.5317	1.2629
0.6647	1.2962
0.6979	1.6286
0.7311	1.8946
0.7976	1.7283
0.6647	1.6951
0.7311	1.3294
0.565	1.3627
0.6979	1.7283
0.8308	1.4291
0.7644	1.1964
0.565	1.4956
0.6647	1.2629
0.6647	1.1632
0.6979	1.6618
0.7644	1.8946
0.7976	1.3959
0.6647	1.0635
0.7644	1.4624
0.5982	1.5621
0.7644	1.3294
0.9638	1.3959
0.7976	1.2962
0.5317	1.2962
0.5982	1.1632
0.7644	1.3959
0.7976	1.6286
0.7644	1.4956
0.4985	1.2629
0.5982	1.3627
0.8308	1.5621
0.9305	1.5621
0.6979	1.3959
0.4985	1.2629
0.6647	1.3627
0.9305	1.5954
0.8641	1.3627
0.6979	1.2962
0.6314	1.13
0.6647	1.4291
0.6979	1.6618
0.6314	1.9611
0.6979	1.6618
0.7311	1.2962
0.5982	1.3294
0.6314	1.6951
0.8973	1.3959
1.0967	1.3959
0.5982	1.2962
0.4985	1.4291
0.565	1.4291
0.8641	1.5289
0.8641	1.8281
0.6979	1.6951
0.6314	1.4624
0.6979	1.4291
0.7644	1.7283
0.7976	1.7283
0.565	1.4291
0.565	1.2962
0.6647	1.4956
0.8308	1.7616
0.8308	1.5954
0.6314	1.2962
0.6647	1.13
0.6979	1.13
0.6647	1.4956
0.7311	1.5621
0.6647	1.2962
0.6314	1.4624
0.6979	1.5289
0.7644	1.3959
0.7976	1.3959
0.6314	1.5954
0.6314	1.5289
0.7976	1.5289
0.8308	1.5621
0.565	1.3627
0.5982	1.4291
0.6647	1.6951
0.8641	1.5954
0.7976	1.3294
0.5982	1.3627
0.6314	1.2297
0.7976	1.0303
0.5982	1.3627
0.9305	1.3959
0.7311	1.2629
0.5317	1.4291
0.5317	1.4624
0.8641	1.2629
0.7976	1.5289
0.5982	1.5621
0.565	1.3294
0.5982	1.3294
0.9305	1.7948
0.9305	1.7616
0.7976	1.5621
0.6314	1.3627
0.6314	1.3294
0.6647	1.5621
0.7644	1.5289
0.7976	1.3959
0.6979	1.2962
0.6647	1.3294
0.6979	1.5621
0.8308	1.5621
0.7311	1.4956
0.6314	1.4624
0.6314	1.7616
0.8641	1.6618
0.6979	1.3959
0.565	1.4956
0.6314	1.3959
0.8308	1.4291
