# Supplementary material for: Postural Control Can Be Well Maintained by Healthy, Young Adults in Difficult Visual Task, Even in Sway-Referenced Dynamic Conditions
Source: PLoS One. 2016 Oct 13;11(10):e0164400. doi: 10.1371/journal.pone.0164400 (PMC5063355; doi:10.1371/journal.pone.0164400)
Supplement: S2 File — (ZIP) [file pone.0164400.s002.zip › DATA_FRAMIRAL/S06B_FREE_STABLE_I1.xls]

## Sheet: S06_MTT_201504011552_S
gravite X	gravite Y	Poids
5.0467	-50.2909	75.3
4.9253	-50.5708	75.34
4.8022	-50.8106	75.3
4.7226	-51.0328	75.21
4.6033	-51.3128	75.27
4.5898	-51.643	75.4
4.4919	-51.8573	75.38
4.3554	-52.0366	75.34
4.2861	-52.1775	75.23
4.4011	-52.263	75.11
4.4462	-52.4272	74.98
4.442	-52.5333	75.05
4.4121	-52.6945	75.22
4.2601	-52.796	75.32
4.2625	-53.0021	75.24
4.1795	-53.1114	75.18
4.1205	-53.0823	75.22
4.0703	-53.1167	75.23
3.9632	-53.1245	75.24
3.9997	-52.9927	75.17
4.0356	-52.7909	75.17
4.1111	-52.6603	75.24
4.1611	-52.6294	75.24
4.2884	-52.559	75.22
4.3772	-52.5975	75.19
4.5367	-52.6425	75.25
4.6118	-52.6593	75.33
4.6903	-52.5989	75.29
4.7662	-52.5474	75.25
4.8314	-52.5495	75.22
4.8321	-52.6372	75.22
4.7951	-52.6108	75.22
4.7215	-52.4917	75.22
4.7276	-52.4023	75.22
4.7153	-52.3823	75.25
4.6831	-52.3899	75.24
4.6457	-52.4078	75.25
4.6175	-52.3972	75.22
4.639	-52.2389	75.19
4.6312	-51.9734	75.19
4.6209	-51.776	75.18
4.6025	-51.6845	75.26
4.6013	-51.7241	75.38
4.6084	-51.927	75.33
4.5914	-52.0126	75.34
4.6191	-51.9422	75.43
4.5604	-51.9752	75.31
4.5762	-52.1723	75.23
4.6234	-52.3627	75.18
4.7074	-52.5281	75.08
4.7512	-52.5902	75.08
4.8085	-52.7058	75.13
4.8633	-52.6631	75.2
4.9519	-52.5553	75.22
5.0122	-52.3307	75.29
5.0332	-52.2366	75.32
5.0719	-52.1756	75.29
5.1172	-52.1611	75.21
5.1164	-52.1735	75.22
5.1201	-52.1294	75.26
5.1207	-52.1387	75.3
5.0783	-52.1256	75.24
5.0769	-52.1406	75.21
5.0386	-52.281	75.25
5.0437	-52.3767	75.27
5.1087	-52.2292	75.29
5.2487	-52.1159	75.24
5.3412	-52.0518	75.2
5.288	-52.0095	75.15
5.2759	-51.8113	75.17
5.266	-51.6654	75.25
5.3126	-51.5517	75.33
5.3195	-51.3535	75.32
5.2625	-51.2392	75.27
5.252	-51.1421	75.27
5.1606	-51.1687	75.29
5.0498	-51.2658	75.27
5.0177	-51.2662	75.3
5.0613	-51.1944	75.29
5.1119	-51.0207	75.27
5.1673	-51.0095	75.29
5.1011	-51.068	75.42
5.0841	-50.854	75.37
5.0395	-50.5857	75.28
5.0511	-50.366	75.2
5.019	-50.278	75.03
5.0473	-50.2609	74.96
4.9371	-50.2608	75.1
4.8757	-50.3552	75.28
4.7908	-50.2685	75.39
4.7326	-50.2519	75.42
4.6542	-50.2532	75.4
4.5337	-50.3511	75.31
4.3714	-50.3165	75.24
4.2728	-50.304	75.22
4.198	-50.254	75.24
4.1454	-50.2901	75.23
4.0651	-50.4205	75.25
4.0571	-50.4576	75.27
4.059	-50.5068	75.36
4.0876	-50.6321	75.33
4.0389	-50.6533	75.31
3.9554	-50.6815	75.26
3.9457	-50.725	75.2
3.9477	-50.8112	75.17
3.9479	-50.8764	75.23
3.9227	-50.9299	75.27
3.8814	-50.9682	75.29
3.8728	-50.9294	75.33
3.9269	-50.9137	75.31
3.9304	-50.9179	75.31
3.9402	-50.9139	75.31
3.8348	-50.8701	75.22
3.7983	-50.8365	75.22
3.7418	-50.8179	75.4
3.7491	-50.7682	75.39
3.7292	-50.5935	75.37
3.7471	-50.5901	75.29
3.7047	-50.6173	75.15
3.6881	-50.663	75.02
3.6839	-50.6733	75.04
3.751	-50.7134	75.16
3.7554	-50.7562	75.27
3.7412	-50.7582	75.35
3.7075	-50.7296	75.35
3.73	-50.7168	75.3
3.7808	-50.5185	75.27
3.8176	-50.3991	75.26
3.8168	-50.4509	75.28
3.8544	-50.6749	75.28
3.9487	-50.9545	75.28
3.9943	-51.0865	75.31
4.0487	-51.2638	75.3
4.091	-51.5652	75.22
4.1511	-51.8725	75.24
4.2359	-52.1492	75.23
4.2804	-52.3475	75.28
4.3939	-52.5413	75.29
4.5279	-52.652	75.29
4.6679	-52.803	75.24
4.7448	-53.0262	75.25
4.852	-53.2993	75.26
4.8708	-53.3913	75.28
4.8819	-53.2518	75.3
4.914	-53.1794	75.27
4.9595	-53.1283	75.33
4.996	-53.1946	75.43
4.9946	-53.2733	75.31
4.9511	-53.4169	75.23
4.9711	-53.5471	75.19
5.0645	-53.6611	75.1
5.1766	-53.6657	75.07
5.2252	-53.7302	75.1
5.2336	-53.8857	75.22
5.2815	-54.0667	75.26
5.3902	-54.0029	75.23
5.4973	-53.7923	75.25
5.5879	-53.7058	75.28
5.5985	-53.7658	75.32
5.6903	-53.7974	75.3
5.726	-53.7565	75.22
5.7134	-53.7596	75.17
5.7191	-53.6736	75.22
5.754	-53.5197	75.28
5.729	-53.4008	75.29
5.7047	-53.4795	75.31
5.6465	-53.4804	75.37
5.6183	-53.477	75.31
5.6103	-53.4449	75.24
5.7353	-53.4934	75.13
5.8757	-53.4778	75.17
5.9332	-53.4082	75.28
5.8938	-53.423	75.31
5.8756	-53.5221	75.3
5.8671	-53.5731	75.24
5.8721	-53.5481	75.18
5.849	-53.378	75.25
5.8631	-53.1956	75.31
5.8083	-53.2143	75.33
5.7487	-53.341	75.46
5.7661	-53.35	75.41
5.7303	-53.3125	75.27
5.6698	-53.1846	75.19
5.6886	-53.1168	75.12
5.7311	-53.1228	75.04
5.6973	-53.3228	75.06
5.6637	-53.396	75.19
5.6666	-53.3588	75.32
5.6525	-53.3796	75.42
5.6832	-53.4495	75.37
5.726	-53.513	75.25
5.7051	-53.5128	75.18
5.6212	-53.4758	75.18
5.5836	-53.4699	75.2
5.5904	-53.4309	75.19
5.6706	-53.4301	75.23
5.7152	-53.4313	75.3
5.7513	-53.4547	75.35
5.6715	-53.5147	75.31
5.7162	-53.5526	75.25
5.7442	-53.6336	75.2
5.8062	-53.7301	75.22
5.7962	-53.7951	75.26
5.7749	-53.7631	75.28
5.8333	-53.808	75.26
5.8737	-53.8641	75.26
5.874	-53.8825	75.29
5.8419	-53.8295	75.32
5.7475	-53.7107	75.33
5.7013	-53.5834	75.31
5.6419	-53.2365	75.33
5.5586	-52.9649	75.36
5.4705	-52.8866	75.34
5.3391	-52.9888	75.41
5.2794	-53.0317	75.36
5.2389	-52.9714	75.28
5.1431	-52.852	75.21
5.0949	-52.8843	75.1
5.0407	-53.0323	75.02
5.0174	-53.2743	75.08
5.0013	-53.4943	75.23
4.971	-53.6426	75.39
4.84	-53.7202	75.36
4.8235	-53.773	75.26
4.7779	-53.713	75.2
4.7499	-53.7502	75.17
4.6599	-53.7386	75.22
4.5012	-53.7387	75.25
4.4556	-53.7568	75.29
4.4004	-53.8497	75.27
4.409	-53.9287	75.25
4.4415	-53.919	75.2
4.3954	-53.8236	75.19
4.2949	-53.7808	75.25
4.2297	-53.8679	75.29
4.2402	-54.0005	75.29
4.2239	-53.964	75.28
4.2082	-53.9543	75.26
4.1928	-53.9631	75.24
4.1309	-54.0679	75.22
4.0864	-54.1295	75.19
3.9995	-54.2439	75.2
3.8691	-54.1236	75.26
3.8049	-54.1089	75.28
3.8223	-54.0962	75.33
3.8202	-54.2032	75.31
3.7852	-54.1594	75.34
3.6973	-54.2468	75.37
3.6496	-54.4053	75.41
3.6449	-54.4627	75.25
3.6274	-54.4011	75.19
3.5308	-54.2555	75.18
3.4515	-54.2902	75.1
3.3802	-54.3941	75.07
3.3668	-54.572	75.08
3.4251	-54.596	75.25
3.364	-54.619	75.35
3.3788	-54.6152	75.39
3.4213	-54.6979	75.34
3.4496	-54.7034	75.24
3.498	-54.6562	75.2
3.503	-54.5905	75.23
3.538	-54.6565	75.2
3.5899	-54.7857	75.24
3.6599	-54.9275	75.25
3.6629	-54.9402	75.26
3.6029	-55.0022	75.26
3.5792	-55.116	75.28
3.5629	-55.2561	75.22
3.5321	-55.2651	75.23
3.5024	-55.166	75.22
3.4277	-55.1045	75.24
3.4444	-55.1224	75.24
3.4291	-55.1755	75.22
3.4599	-55.1285	75.27
3.4769	-55.1135	75.33
3.4572	-55.1707	75.33
3.4676	-55.2687	75.26
3.5395	-55.2871	75.22
3.5902	-55.3307	75.21
3.6063	-55.286	75.22
3.6248	-55.2853	75.31
3.6237	-55.2734	75.46
3.6674	-55.0646	75.37
3.7186	-54.8655	75.27
3.8022	-54.6494	75.18
3.9101	-54.6578	75.04
4.0792	-54.6742	75.01
4.2168	-54.6229	75.11
4.3113	-54.5429	75.25
4.4338	-54.3737	75.36
4.4888	-54.2099	75.37
4.5861	-54.024	75.29
4.6561	-53.8291	75.18
4.71	-53.6008	75.16
4.7456	-53.3694	75.26
4.7608	-53.2462	75.32
4.8382	-52.9954	75.3
4.9032	-52.7202	75.26
4.9384	-52.5451	75.22
4.9458	-52.511	75.21
4.9458	-52.4306	75.25
4.9005	-52.3383	75.32
4.8356	-52.2465	75.34
4.7879	-52.1695	75.3
4.7486	-52.0897	75.24
4.7522	-52.1276	75.24
4.6907	-52.3109	75.27
4.65	-52.4684	75.29
4.6649	-52.4203	75.26
4.6324	-52.3941	75.25
4.5589	-52.3715	75.25
4.4256	-52.4212	75.26
4.3181	-52.4728	75.33
4.2304	-52.5905	75.41
4.2243	-52.8393	75.36
4.1889	-53.1087	75.42
4.1791	-53.2456	75.37
4.1524	-53.256	75.26
4.1504	-53.4842	75.19
4.215	-53.7288	75.13
4.3008	-53.8684	75.05
4.3295	-53.897	75.07
4.323	-54.0174	75.19
4.3423	-54.2123	75.21
4.3655	-54.3318	75.22
4.3836	-54.2411	75.25
4.3622	-54.089	75.31
4.3638	-53.9011	75.38
4.3104	-53.769	75.38
4.1956	-53.6717	75.29
4.1041	-53.5887	75.19
4.007	-53.5714	75.14
3.9035	-53.4545	75.14
3.8162	-53.2791	75.26
3.8141	-53.313	75.36
3.7618	-53.426	75.41
3.7099	-53.4665	75.33
3.6382	-53.4002	75.23
3.6093	-53.3969	75.21
3.6668	-53.3969	75.25
3.7661	-53.3236	75.26
3.8071	-53.2125	75.29
3.7958	-53.1564	75.31
3.7108	-53.1379	75.28
3.654	-53.0629	75.22
3.5871	-53.1055	75.16
3.5932	-53.0781	75.24
3.5302	-53.0634	75.36
3.4559	-53.0982	75.45
3.3194	-53.0935	75.39
3.2027	-53.1516	75.33
3.0806	-53.1519	75.38
3.0157	-53.0995	75.34
2.9523	-53.1122	75.27
2.917	-53.2495	75.17
2.9377	-53.4891	75.1
2.9677	-53.6243	75.11
3.0857	-53.6829	75.24
3.1933	-53.9174	75.31
3.2903	-54.1793	75.32
3.385	-54.3098	75.23
3.435	-54.3534	75.24
3.4408	-54.4585	75.26
3.4802	-54.6956	75.29
3.5586	-54.8033	75.27
3.6135	-54.7867	75.23
3.4889	-54.6176	75.25
3.2377	-53.925	75.29
2.9558	-52.7724	75.23
2.7669	-51.629	75.18
2.6195	-50.5994	75.26
2.5747	-49.8374	75.39
2.5311	-49.676	75.47
2.5673	-49.8203	75.5
2.6382	-50.2437	75.51
2.6758	-50.8779	75.46
2.743	-51.7246	75.36
2.768	-52.7834	75.18
2.83	-53.9798	75.09
2.8094	-55.1894	75.14
2.6664	-56.4101	75.34
2.6369	-57.6326	75.28
2.7949	-58.4564	75.24
2.905	-58.9845	75.21
2.9938	-59.4876	75.13
3.1689	-59.7946	75.05
3.3298	-60.2229	75.07
3.5643	-60.7834	75.1
3.7177	-61.2456	75.14
3.7913	-61.5147	75.22
3.8531	-61.5339	75.25
4.0045	-61.4278	75.33
4.1236	-61.4396	75.34
4.3705	-61.6116	75.18
4.5349	-61.7808	75.07
4.6648	-62.0012	75.09
4.7533	-62.3116	75.18
4.7895	-62.6896	75.26
4.8618	-63.0061	75.29
4.9961	-62.9563	75.32
5.0132	-62.7514	75.31
4.9912	-62.5714	75.23
5.0228	-62.6205	75.16
5.0295	-63.0592	75.09
4.9808	-63.3133	75.13
4.9749	-63.1673	75.26
4.9977	-63.1181	75.31
5.0478	-63.0279	75.26
5.0074	-63.0469	75.17
5.0086	-63.0193	75.2
5.0643	-63.0959	75.26
5.348	-63.1471	75.26
5.8836	-63.1215	75.18
6.4759	-63.0563	75.19
7.2728	-63.0086	75.26
7.9347	-63.0218	75.23
8.4258	-63.002	75.28
8.5852	-63.066	75.23
8.4852	-63.2672	75.24
8.2112	-63.2747	75.21
7.7745	-63.2489	75.25
7.1925	-63.3183	75.34
6.5389	-63.5021	75.33
5.8869	-63.6455	75.21
5.3525	-63.5104	75.17
4.914	-63.4087	75.28
4.6473	-63.2029	75.64
4.4985	-63.0906	75.57
4.4255	-62.9727	75.3
4.5771	-62.6957	75.15
4.7795	-62.5311	74.95
4.8345	-62.5123	74.88
4.8412	-62.3915	74.97
4.8605	-62.0638	75.26
4.7476	-61.9784	75.4
4.4756	-61.8931	75.38
4.1999	-61.7249	75.31
3.9194	-61.5415	75.19
3.6644	-61.4522	75.15
3.4318	-61.271	75.26
3.1817	-61.1653	75.33
2.813	-61.1719	75.39
2.4472	-61.1937	75.4
1.9604	-61.1303	75.32
1.4714	-60.9546	75.28
1.2107	-60.7672	75.29
1.0138	-60.6682	75.29
0.8893	-60.4863	75.33
0.8402	-60.2738	75.45
0.7371	-60.2851	75.46
0.6153	-60.2714	75.35
0.6629	-60.1763	75.24
0.6334	-60.1017	75.18
0.5924	-59.9965	75.23
0.4979	-59.8517	75.29
0.4273	-59.6949	75.29
0.3267	-59.4901	75.28
0.2227	-59.2992	75.28
0.0614	-58.9972	75.35
-0.0389	-58.8965	75.35
-0.0024	-58.8476	75.34
0.0702	-58.6692	75.31
0.139	-58.498	75.4
0.2039	-58.2013	75.45
0.3466	-58.0771	75.41
0.5922	-57.913	75.39
0.7695	-57.7408	75.26
0.9543	-57.6175	75.13
1.1991	-57.6477	75.08
1.333	-57.646	75.06
1.5452	-57.4976	75.1
1.6446	-57.2826	75.22
1.8219	-56.8894	75.38
1.902	-56.4668	75.43
2.0558	-56.1622	75.36
2.1743	-55.976	75.27
2.3229	-55.8259	75.19
2.4781	-55.6319	75.21
2.7641	-55.4862	75.3
3.0795	-55.3976	75.38
3.4605	-55.5248	75.42
3.72	-55.6586	75.43
3.8432	-55.8266	75.31
3.946	-55.838	75.26
4.0871	-55.954	75.19
4.2184	-56.1505	75.18
4.239	-56.2001	75.29
4.2572	-56.2791	75.27
4.3196	-56.1773	75.27
4.5018	-55.8779	75.32
4.6267	-55.7129	75.29
4.6238	-55.5726	75.32
4.6063	-55.5873	75.39
4.5099	-55.5789	75.39
4.451	-55.6684	75.27
4.3936	-55.7492	75.23
4.4641	-55.6955	75.28
4.5868	-55.681	75.49
4.6456	-55.6107	75.5
4.687	-55.4842	75.42
4.7245	-55.3423	75.3
4.7599	-55.3301	75.11
4.8183	-55.5293	74.95
4.9075	-55.6869	74.98
5.0363	-55.6413	75.14
5.154	-55.4617	75.3
5.2513	-55.3393	75.33
5.36	-55.3108	75.25
5.4218	-55.3129	75.32
5.3676	-55.3755	75.47
5.3609	-55.2331	75.59
5.3448	-55.0512	75.53
5.2953	-54.8126	75.25
5.2037	-54.7055	75.03
5.1208	-54.5801	75.02
4.9872	-54.5043	75.01
4.8549	-54.383	75.18
4.6619	-54.3194	75.37
4.523	-54.3634	75.42
4.4162	-54.3929	75.43
4.3987	-54.4885	75.39
4.3822	-54.6786	75.35
4.3162	-54.9892	75.31
4.2576	-55.0663	75.29
4.1151	-55.2052	75.23
3.9195	-55.3106	75.34
3.7064	-55.5331	75.36
3.4067	-55.7253	75.25
3.1878	-55.5669	75.28
3.0365	-55.1857	75.51
3.1176	-54.9336	75.68
3.2734	-54.8624	75.6
3.3329	-54.9747	75.33
3.3478	-55.2643	75.25
3.405	-55.7085	75.35
3.4461	-56.2133	75.23
3.4598	-56.6987	75.13
3.3024	-57.3788	75.06
3.0402	-58.076	75.08
2.6984	-58.5481	75.08
2.4565	-58.7782	75.15
2.2235	-59.0065	75.26
1.9573	-59.2593	75.4
1.6548	-59.5251	75.44
1.3692	-59.7715	75.32
1.0963	-59.9377	75.18
0.9499	-59.8946	75.14
0.929	-59.7943	75.17
0.892	-59.7787	75.19
0.8749	-59.7742	75.22
0.8009	-59.6429	75.23
0.7764	-59.3927	75.24
0.7639	-58.9979	75.31
0.7194	-58.7511	75.32
0.6365	-58.7339	75.3
0.5797	-58.8163	75.35
0.5296	-58.8393	75.37
0.4237	-58.8574	75.32
0.3772	-58.8394	75.3
0.3474	-58.9644	75.35
0.2745	-59.1594	75.41
0.185	-59.2581	75.43
0.0761	-59.2733	75.27
0.0467	-59.2047	75.08
0.0596	-58.9897	74.98
0.0283	-58.8179	75.11
-0.0288	-58.8615	75.29
-0.0554	-58.9556	75.4
-0.0222	-58.9058	75.36
-0.0195	-58.7705	75.38
0.0133	-58.7346	75.47
0.0888	-58.4552	75.42
0.1584	-58.1767	75.25
0.2218	-58.0532	75.16
0.239	-58.0222	75.07
0.2685	-57.9042	75.08
0.2607	-57.8373	75.2
0.2635	-57.8524	75.28
0.2407	-57.9746	75.28
0.2542	-57.9691	75.25
0.2529	-57.7376	75.3
0.457	-57.3105	75.36
0.5425	-57.0884	75.37
0.5601	-57.093	75.29
0.5136	-57.0427	75.26
0.4729	-57.0992	75.35
0.4961	-57.2318	75.41
0.6597	-57.3676	75.4
0.8146	-57.4651	75.29
0.862	-57.6329	75.28
0.8856	-57.8723	75.32
0.9978	-58.1353	75.25
1.0927	-58.2536	75.19
1.1927	-58.2695	75.19
1.3448	-58.3489	75.26
1.3574	-58.3561	75.3
1.3718	-58.4388	75.26
1.4567	-58.3425	75.32
1.6785	-58.1992	75.34
1.9747	-58.0601	75.32
2.2033	-57.9823	75.24
2.4432	-58.1123	75.26
2.5751	-58.1609	75.3
2.6596	-58.2646	75.27
2.7166	-58.4252	75.36
2.7453	-58.5123	75.4
2.7528	-58.6337	75.31
2.7861	-58.6116	75.23
2.7716	-58.4395	75.16
2.7707	-58.3351	75.09
2.7225	-58.3971	75.13
2.6556	-58.5014	75.23
2.6587	-58.6045	75.25
2.6581	-58.4928	75.25
2.6901	-58.2579	75.26
2.7922	-57.9737	75.34
2.8723	-57.8028	75.4
2.9694	-57.6487	75.45
3.0649	-57.6329	75.39
3.0611	-57.7173	75.26
3.0447	-57.7249	75.18
3.0493	-57.7672	75.15
3.0451	-57.9427	75.19
3.1174	-57.9693	75.29
3.0786	-57.8721	75.33
2.9749	-57.7571	75.41
2.9058	-57.6839	75.38
2.9088	-57.6897	75.31
2.9114	-57.6665	75.25
2.8036	-57.7319	75.28
2.6701	-57.8903	75.31
2.5555	-58.0248	75.27
2.4625	-57.9654	75.26
2.3981	-57.8737	75.28
2.3915	-57.793	75.27
2.3376	-57.696	75.28
2.2643	-57.7088	75.28
2.1378	-57.7878	75.18
2.0195	-57.8736	75.36
1.9164	-57.8805	75.47
1.8404	-57.7419	75.44
1.7232	-57.5777	75.32
1.612	-57.4665	75.22
1.5066	-57.4873	75.03
1.3976	-57.5126	74.98
1.3137	-57.4628	75.15
1.2465	-57.5497	75.35
1.1425	-57.6519	75.42
1.0515	-57.588	75.29
0.9022	-57.4359	75.22
0.7611	-57.1525	75.21
0.7028	-56.9502	75.28
0.6226	-56.9138	75.29
0.6192	-56.9949	75.32
0.5799	-56.9102	75.24
0.5464	-56.7017	75.18
0.429	-56.4668	75.16
0.3088	-56.4269	75.15
0.2085	-56.5241	75.25
0.1816	-56.6317	75.35
0.1874	-56.5577	75.44
0.243	-56.2963	75.42
0.2763	-56.2649	75.4
0.2542	-56.3769	75.29
0.2751	-56.4878	75.23
0.2886	-56.4834	75.2
0.2283	-56.5123	75.26
0.255	-56.5712	75.28
0.3118	-56.6449	75.3
0.3876	-56.5176	75.33
0.4511	-56.5413	75.31
0.4439	-56.592	75.39
0.4682	-56.6704	75.32
0.4898	-56.687	75.17
0.4557	-56.5544	75.19
0.4617	-56.4845	75.22
0.5118	-56.4674	75.21
0.6415	-56.4658	75.23
0.6874	-56.4516	75.29
0.6897	-56.3857	75.35
0.6194	-56.3821	75.38
0.6133	-56.3878	75.33
0.5939	-56.348	75.28
0.63	-56.3082	75.3
0.6505	-56.4199	75.3
0.6446	-56.4024	75.23
0.6524	-56.4982	75.17
0.6527	-56.665	75.2
0.6925	-56.7809	75.25
0.7654	-56.813	75.28
0.8718	-56.8002	75.29
0.9716	-56.7909	75.29
1.0057	-56.8711	75.27
1.0665	-56.9602	75.24
1.1376	-56.985	75.18
1.2246	-56.9877	75.17
1.4033	-57.0282	75.24
1.5256	-57.1485	75.3
1.6406	-57.3432	75.26
1.7419	-57.4634	75.22
1.8012	-57.5455	75.26
1.8765	-57.6129	75.32
1.9055	-57.6011	75.35
1.9977	-57.6709	75.28
2.0453	-57.6942	75.25
2.1201	-57.7265	75.42
2.1533	-57.7166	75.42
2.1013	-57.7319	75.27
2.0381	-57.6711	75.15
1.9459	-57.7334	75.01
1.9427	-57.7614	75.01
1.9834	-57.7006	75.09
1.9956	-57.6899	75.24
1.9763	-57.5885	75.32
1.9664	-57.633	75.32
1.9595	-57.5352	75.31
1.9671	-57.4774	75.27
1.9274	-57.5194	75.27
1.9204	-57.6501	75.3
2.0026	-57.7441	75.24
2.0161	-57.7911	75.13
2.0705	-57.8067	75.2
2.1621	-57.9419	75.28
2.2199	-58.1313	75.26
2.2744	-58.2912	75.24
2.3055	-58.5224	75.24
2.2937	-58.7882	75.23
2.2502	-58.9924	75.16
2.1925	-59.1806	75.11
2.1277	-59.3584	75.17
2.1224	-59.4396	75.25
2.1252	-59.4882	75.27
2.1162	-59.4639	75.23
2.0201	-59.4767	75.22
1.9198	-59.6177	75.25
1.8529	-59.8124	75.29
1.7806	-60.043	75.29
1.6784	-60.1944	75.27
1.6263	-60.286	75.37
1.5957	-60.3064	75.4
1.6389	-60.1351	75.24
1.6253	-59.9645	75.09
1.4819	-59.8839	75.07
1.4238	-59.8823	75.13
1.4108	-60.0438	75.15
1.441	-60.139	75.16
1.4378	-60.2355	75.17
1.3766	-60.2332	75.22
1.2867	-60.2753	75.22
1.2122	-60.4912	75.16
1.176	-60.6669	75.17
1.1377	-60.7345	75.27
1.1264	-60.7184	75.34
1.2207	-60.7002	75.27
1.5375	-60.5865	75.24
1.9247	-60.6201	75.22
2.1088	-60.6242	75.3
2.1636	-60.7469	75.27
2.169	-60.9116	75.22
2.0916	-61.1417	75.17
1.949	-61.3292	75.17
1.7855	-61.3634	75.18
1.5983	-61.3417	75.19
1.5711	-61.2531	75.2
1.5009	-61.1711	75.19
1.3628	-61.009	75.23
1.1262	-61.0159	75.23
0.9341	-61.1541	75.19
0.7485	-61.3537	75.17
0.6578	-61.3789	75.24
0.5833	-61.2715	75.3
0.4691	-61.0609	75.33
0.3968	-61.0829	75.23
0.3599	-61.1575	75.3
0.3254	-60.9919	75.37
0.3689	-60.3655	75.43
0.4402	-59.9012	75.42
0.5346	-59.7823	75.26
0.7538	-59.7439	75.04
0.9094	-59.7861	74.93
0.9221	-59.8069	74.98
0.8401	-59.8206	75.1
0.7821	-59.8238	75.19
0.8292	-59.74	75.37
0.8577	-59.6144	75.43
0.725	-59.4715	75.37
0.6489	-59.288	75.28
0.6193	-59.0895	75.18
0.5728	-59.0715	75.16
0.5314	-59.1027	75.3
0.4772	-59.1286	75.41
0.4841	-59.249	75.43
0.5385	-59.2886	75.33
0.5362	-59.0723	75.15
0.4892	-58.7932	75.07
0.3553	-58.7773	75.09
0.2911	-58.8202	75.23
0.2474	-58.9377	75.36
0.2941	-59.0194	75.38
0.3136	-58.9284	75.39
0.2638	-58.8506	75.33
0.1853	-59.0501	75.24
0.2594	-59.1715	75.2
0.3886	-59.0364	75.23
0.4364	-58.7571	75.34
0.4725	-58.663	75.36
0.3701	-58.703	75.29
0.3097	-58.759	75.38
0.236	-58.7746	75.47
0.1641	-58.9907	75.41
0.0791	-59.2872	75.37
0.1601	-59.4492	75.26
0.2847	-59.5429	75.14
0.5233	-59.6466	75.01
0.7006	-59.7181	75.01
0.7906	-59.7186	75.03
0.8552	-59.6321	75.16
1.0097	-59.0935	75.36
1.3345	-58.161	75.55
1.5521	-57.3626	75.62
1.6183	-56.9779	75.56
1.5702	-56.8545	75.33
1.5246	-56.9623	75.03
1.4152	-57.1352	75.02
1.3193	-57.4647	75.2
1.3734	-57.9002	75.39
1.4474	-58.229	75.41
1.4966	-58.3981	75.33
1.4929	-58.578	75.23
1.4432	-58.9455	75.14
1.4654	-59.1469	75.08
1.5543	-58.9946	75.11
1.5926	-58.7543	75.27
1.6963	-58.6798	75.37
1.6975	-58.7507	75.33
1.6672	-58.796	75.23
1.5984	-58.803	75.32
1.63	-58.7446	75.51
1.6731	-58.8611	75.53
1.7369	-59.0526	75.53
1.8756	-59.245	75.46
2.0395	-59.4403	75.34
2.1517	-59.52	75.28
2.1975	-59.566	75.2
2.3247	-59.5812	75.09
2.3668	-59.8339	75.06
2.3847	-59.8941	75.13
2.3719	-59.8212	75.2
2.3287	-59.9528	75.22
2.3205	-60.1264	75.18
2.4283	-60.01	75.14
2.5376	-59.6738	75.3
2.6186	-59.4968	75.43
2.7705	-59.4952	75.45
2.8918	-59.5108	75.26
2.9972	-59.5291	75.13
3.1606	-59.3763	75.12
3.2827	-59.0751	75.12
3.4072	-58.8598	75.15
3.5165	-58.8502	75.23
3.6267	-58.7905	75.35
3.6816	-58.7189	75.25
3.7637	-58.5865	75.26
3.9078	-58.5319	75.31
4.0462	-58.6178	75.34
4.224	-58.3185	75.35
4.2431	-57.9024	75.33
4.2494	-57.8641	75.22
4.2753	-58.15	75.2
4.3243	-58.1607	75.22
4.4171	-57.8465	75.26
4.364	-57.5082	75.29
4.3197	-57.2003	75.23
4.2553	-57.1287	75.13
4.2716	-56.9432	75.18
4.269	-56.6382	75.26
4.2332	-56.1734	75.33
4.1731	-55.8059	75.42
4.0473	-55.6599	75.4
3.9719	-55.4241	75.36
4.0163	-55.1546	75.38
3.9454	-54.9558	75.39
3.7907	-54.8257	75.29
3.6633	-54.8511	75.18
3.5093	-54.9756	75.13
3.4578	-54.8864	75.16
3.4449	-54.7758	75.21
3.4213	-54.5867	75.26
3.3756	-54.4928	75.37
3.2511	-54.4793	75.4
3.0455	-54.4826	75.32
2.8381	-54.3018	75.24
2.8161	-54.0333	75.27
2.8216	-53.8342	75.28
2.8198	-53.6506	75.3
2.778	-53.6089	75.34
2.7435	-53.6143	75.37
2.6365	-53.59	75.39
2.5302	-53.4864	75.28
2.415	-53.4484	75.15
2.3058	-53.2762	75.2
2.2108	-53.1972	75.34
2.1553	-52.9311	75.38
2.0409	-52.5047	75.37
1.8602	-51.9684	75.33
1.6163	-51.6238	75.31
1.3769	-51.3363	75.25
1.1608	-51.0983	75.18
1.0286	-50.8395	75.24
0.953	-50.7958	75.37
0.8829	-50.9323	75.42
0.7993	-51.1534	75.29
0.7671	-51.1509	75.21
0.7381	-51.141	75.38
0.7515	-51.0091	75.57
0.6934	-50.9709	75.44
0.6123	-50.9634	75.27
0.5007	-50.9361	75.1
0.4742	-50.8845	75.06
0.4331	-50.6909	75.09
0.4717	-50.5668	75.19
0.5133	-50.3017	75.25
0.5205	-49.9445	75.37
0.5727	-49.782	75.41
0.689	-49.6443	75.36
0.8851	-49.7128	75.39
1.0834	-50.3171	75.41
1.063	-50.9797	75.4
0.9938	-51.416	75.27
0.8767	-51.8271	75.19
0.8386	-52.2848	75.19
0.7824	-52.6171	75.25
0.6427	-52.7364	75.27
0.512	-52.5865	75.29
0.3983	-52.493	75.3
0.3239	-52.352	75.39
0.2596	-52.222	75.46
0.1806	-52.3327	75.42
0.0958	-52.5993	75.3
0.1108	-52.8693	75.19
0.1158	-53.159	75.11
0.0497	-53.355	75.12
0.0261	-53.39	75.21
0.1018	-53.2637	75.3
0.1979	-53.1574	75.31
0.2022	-53.2693	75.22
0.1562	-53.4946	75.27
0.1373	-53.7358	75.25
0.2052	-53.9636	75.2
0.3022	-54.0156	75.18
0.4276	-54.036	75.33
0.5194	-53.9828	75.43
0.5703	-54.0268	75.36
0.6258	-54.1483	75.21
0.6921	-54.104	74.97
0.7127	-54.0166	74.9
0.7439	-53.9394	75.04
0.757	-53.7767	75.25
0.8406	-53.6526	75.43
0.9364	-53.5381	75.43
0.9627	-53.3471	75.4
0.9958	-53.0812	75.35
0.9842	-52.9251	75.21
0.9833	-53.0392	75.09
0.9773	-53.0943	75.07
0.9481	-53.0251	75.2
0.8961	-52.9457	75.31
0.8508	-53.0671	75.25
0.8625	-53.1501	75.16
0.9297	-53.3252	75.18
1.006	-53.4921	75.24
1.0185	-53.5663	75.3
1.0635	-53.6045	75.21
1.1616	-53.7117	75.16
1.3504	-53.6798	75.22
1.6359	-53.3955	75.34
1.8706	-53.1424	75.36
1.9605	-52.9645	75.34
1.9754	-52.9671	75.39
1.9815	-53.1889	75.33
2.0445	-53.2919	75.24
2.1563	-53.1854	75.17
2.2563	-53.0845	75.16
2.3917	-53.0181	75.19
2.4998	-53.0044	75.15
2.5781	-52.9537	75.11
2.5787	-52.789	75.25
2.6511	-52.7401	75.44
2.7852	-52.6509	75.48
2.923	-52.5805	75.36
3.0329	-52.4649	75.19
3.142	-52.2751	75.05
3.2279	-52.0574	75.05
3.2736	-51.9942	75.07
3.3474	-51.978	75.13
3.4195	-51.8229	75.28
3.4888	-51.6329	75.41
3.496	-51.4377	75.51
3.5256	-51.2878	75.44
3.5194	-51.2761	75.37
3.5661	-51.373	75.24
3.6763	-51.4282	75.18
3.782	-51.3531	75.13
3.8956	-51.1668	75.23
4.0051	-51.2019	75.3
4.1457	-51.2791	75.35
4.2208	-51.2733	75.37
4.2727	-51.1519	75.44
4.2923	-51.2179	75.4
4.4237	-51.2938	75.21
4.5517	-51.3021	75.09
4.6426	-51.247	75.07
4.6606	-51.2523	75.16
4.7089	-51.1602	75.23
4.7561	-51.1771	75.22
4.7856	-51.1581	75.18
4.874	-51.2815	75.16
4.9579	-51.1588	75.24
5.0737	-51.0259	75.29
5.1427	-50.8317	75.34
5.213	-50.7688	75.42
5.2618	-50.6069	75.43
5.3299	-50.4995	75.4
5.4616	-50.3104	75.36
5.6063	-50.1088	75.24
5.7306	-49.8606	75.22
5.7531	-49.7354	75.39
5.7735	-49.5727	75.38
5.8151	-49.4285	75.31
5.911	-49.1651	75.22
5.9243	-48.8851	75.13
5.832	-48.6394	75.14
5.745	-48.606	75.19
5.7083	-48.7022	75.27
5.6948	-48.8763	75.33
5.5872	-48.9657	75.39
5.5281	-48.9796	75.38
5.4756	-49.0902	75.38
5.5259	-49.2341	75.33
5.4544	-49.4164	75.32
5.3462	-49.4884	75.35
5.2214	-49.5796	75.29
5.1665	-49.652	75.22
5.2141	-49.6396	75.21
5.2607	-49.8213	75.31
5.3022	-50.1009	75.39
5.3125	-50.4434	75.41
5.3887	-50.7309	75.38
5.5542	-50.9376	75.4
5.7788	-51.0571	75.47
5.8319	-51.3493	75.36
5.8858	-51.6477	75.2
5.8704	-51.9074	75.08
6.0201	-51.8805	75.2
6.1216	-51.9763	75.31
6.2159	-52.1857	75.27
6.3075	-52.3421	75.14
6.3502	-52.167	75.21
6.3976	-51.9375	75.23
6.4542	-51.8161	75.19
6.5134	-51.8671	75.17
6.5346	-51.9766	75.23
6.5612	-51.8853	75.37
6.6212	-51.6027	75.4
6.5937	-51.5012	75.33
6.4573	-51.5415	75.33
6.277	-51.5256	75.3
6.1137	-51.3841	75.33
6.0166	-51.1638	75.41
5.9767	-50.9967	75.32
5.9018	-50.8956	75.34
5.7993	-50.7832	75.41
5.7837	-50.6664	75.39
5.8543	-50.6641	75.25
5.997	-50.7533	75.19
6.1024	-50.8295	75.24
6.2182	-50.7687	75.33
6.3119	-50.634	75.28
6.4822	-50.3551	75.19
6.5735	-50.0776	75.2
6.536	-49.8145	75.3
6.5369	-49.6198	75.43
6.5001	-49.644	75.4
6.3935	-49.8324	75.33
6.3054	-49.8308	75.28
6.1851	-49.8201	75.32
6.07	-49.9289	75.31
5.9805	-50.2096	75.24
5.8416	-50.3769	75.19
5.7753	-50.3358	75.31
5.761	-50.2778	75.44
5.8708	-50.3319	75.44
5.9077	-50.5052	75.33
5.9201	-50.6636	75.26
5.9021	-50.7092	75.32
5.9285	-50.5674	75.36
6.0645	-50.4716	75.32
6.2361	-50.4964	75.26
6.2699	-50.5487	75.3
6.3483	-50.3472	75.34
6.3951	-50.0006	75.4
6.5303	-49.8885	75.41
6.6689	-49.9954	75.35
6.7231	-50.1155	75.27
6.7403	-49.9974	75.33
6.7806	-49.9044	75.36
6.8587	-49.8505	75.31
6.9594	-49.8255	75.26
7.0087	-49.7307	75.27
6.9983	-49.5591	75.4
6.9636	-49.3462	75.61
6.8724	-49.2659	75.52
6.7624	-49.3121	75.35
6.67	-49.2715	75.31
6.5789	-49.2213	75.28
6.4862	-49.4459	75.14
6.4417	-49.7134	75.09
6.4585	-49.8692	75.17
6.4886	-49.8318	75.35
6.4906	-49.7408	75.4
6.5215	-49.7069	75.31
6.6377	-49.6427	75.24
6.6935	-49.594	75.28
6.7301	-49.4723	75.42
6.8045	-49.5193	75.41
6.8398	-49.6513	75.25
6.7799	-49.6913	75.22
6.7049	-49.6516	75.31
6.6691	-49.7109	75.37
6.665	-49.8224	75.38
6.6943	-50.0286	75.4
6.6751	-50.2174	75.36
6.6576	-50.2664	75.3
6.6966	-50.2271	75.24
6.6831	-50.2221	75.21
6.7827	-50.2877	75.21
6.8353	-50.248	75.22
6.8839	-50.0349	75.26
6.8974	-49.7384	75.35
6.9956	-49.6423	75.4
7.1439	-49.6523	75.41
7.258	-49.573	75.33
7.1983	-49.4283	75.26
7.1928	-49.2529	75.27
7.1724	-49.1059	75.3
7.2438	-48.9217	75.31
7.28	-48.8433	75.28
7.2668	-48.8759	75.35
7.2075	-48.9924	75.45
7.1889	-48.9657	75.43
7.2226	-48.826	75.32
7.2239	-48.7347	75.27
7.1826	-48.7455	75.42
7.0957	-48.7075	75.39
6.9356	-48.7107	75.33
6.8408	-48.5397	75.3
6.7646	-48.3966	75.18
6.6334	-48.2652	75.12
6.4555	-48.2995	75.2
6.346	-48.4984	75.32
6.3232	-48.5426	75.39
6.2572	-48.4145	75.38
6.1535	-48.1734	75.34
5.9938	-48.0623	75.29
5.8848	-47.9576	75.28
5.8179	-47.7808	75.31
5.8151	-47.791	75.31
5.7224	-47.7591	75.3
5.6743	-47.7571	75.36
5.5863	-47.7769	75.38
5.5035	-47.9359	75.39
5.4071	-48.0206	75.35
5.3219	-48.0928	75.29
5.212	-47.9753	75.19
5.0817	-47.8003	75.18
4.9783	-47.5531	75.27
4.9144	-47.4667	75.32
4.8692	-47.3682	75.34
4.8447	-47.2612	75.3
4.7843	-47.1322	75.3
4.7506	-47.102	75.31
4.7879	-47.2448	75.3
4.8499	-47.3238	75.28
4.8212	-47.2713	75.26
4.7431	-47.1038	75.27
4.5871	-46.9032	75.3
4.5077	-46.8797	75.24
4.4676	-46.7111	75.28
4.5025	-46.5046	75.4
4.5263	-46.4183	75.44
4.5167	-46.3418	75.38
4.5552	-46.2863	75.24
4.5198	-46.2155	75.37
4.5053	-46.1496	75.6
4.5456	-46.1011	75.53
4.444	-46.1266	75.41
4.2014	-46.115	75.3
3.9511	-46.1488	75.13
3.8017	-46.1999	75.06
3.719	-46.2033	75.11
3.6626	-46.4705	75.25
3.6057	-46.7755	75.41
3.4855	-46.9301	75.5
3.4144	-46.9098	75.45
3.4172	-46.9342	75.4
3.4827	-47.1589	75.3
3.5006	-47.3258	75.29
3.4043	-47.3309	75.22
3.2712	-47.2492	75.21
3.1846	-47.221	75.21
3.1205	-47.1584	75.22
3.0166	-47.1668	75.31
2.9277	-47.3441	75.38
2.8518	-47.5206	75.46
2.8039	-47.5065	75.49
2.7772	-47.603	75.42
2.7649	-47.7583	75.33
2.7949	-47.9209	75.27
2.7879	-48.1142	75.21
2.815	-48.2568	75.22
2.8824	-48.1275	75.27
2.869	-48.1478	75.35
2.8297	-48.357	75.43
2.8265	-48.6963	75.38
2.8784	-48.9633	75.28
2.9498	-49.1217	75.19
3.0445	-49.2291	75.16
3.1137	-49.3206	75.19
3.198	-49.4784	75.26
3.2258	-49.7142	75.32
3.2722	-49.8812	75.34
3.2653	-49.8314	75.41
3.3302	-49.9196	75.31
3.3826	-50.2366	75.29
3.5012	-50.5532	75.34
3.6092	-50.6215	75.38
3.6108	-50.5027	75.34
3.5835	-50.4898	75.29
3.6009	-50.4937	75.14
3.6461	-50.4759	75.04
3.761	-50.3985	75.08
3.8926	-50.3991	75.29
3.9703	-50.7141	75.35
3.9765	-50.9764	75.32
4.0605	-51.0393	75.25
4.0868	-50.9761	75.31
4.199	-51.0164	75.27
4.3144	-51.1269	75.19
4.3834	-51.1509	75.16
4.4123	-51.175	75.18
4.4323	-51.1149	75.28
4.5207	-51.0588	75.35
4.6451	-51.2544	75.34
4.6844	-51.3415	75.31
4.726	-51.3779	75.28
4.7258	-51.356	75.29
4.7713	-51.2268	75.29
4.758	-51.1048	75.29
4.6598	-50.9533	75.25
4.5776	-50.6805	75.32
4.5091	-50.3539	75.28
4.4459	-50.0623	75.26
4.4508	-49.7844	75.27
4.4249	-49.7117	75.31
4.3054	-49.7289	75.3
4.2712	-49.7911	75.27
4.305	-49.5868	75.3
4.4181	-49.6525	75.31
4.5156	-49.7667	75.3
4.5326	-49.8781	75.25
4.4806	-49.781	75.22
4.4364	-49.5935	75.33
4.451	-49.2934	75.45
4.5029	-49.2023	75.36
4.504	-49.1959	75.29
4.4574	-49.3209	75.4
4.354	-49.3196	75.41
4.2355	-49.1154	75.43
4.1639	-49.1019	75.29
4.2027	-49.096	75.14
4.1653	-49.0971	75.1
4.1237	-49.118	75.18
4.0666	-49.1445	75.19
4.0756	-49.1132	75.26
4.0549	-49.0211	75.32
4.0738	-48.9978	75.4
4.1039	-48.9394	75.39
4.0949	-48.8109	75.31
4.0874	-48.9128	75.22
4.0509	-49.0462	75.28
4.0825	-49.0658	75.31
4.1361	-48.9232	75.29
4.2066	-48.8259	75.33
4.2322	-48.8327	75.35
4.2956	-48.8728	75.35
4.2559	-48.6878	75.39
4.2422	-48.5083	75.39
4.253	-48.4088	75.31
4.2702	-48.3801	75.3
4.2368	-48.2084	75.29
4.2344	-48.19	75.33
4.252	-48.1675	75.31
4.3252	-48.1657	75.26
4.3042	-48.1167	75.22
4.2781	-48.0486	75.26
4.1708	-47.9622	75.26
4.0633	-47.8165	75.27
4.016	-47.6505	75.33
3.9503	-47.6637	75.43
3.8254	-47.5465	75.46
3.6852	-47.4577	75.4
3.5862	-47.3235	75.31
3.5263	-47.2344	75.3
3.4575	-47.2398	75.42
3.3766	-47.2772	75.44
3.2966	-47.3607	75.38
3.1899	-47.3928	75.39
3.1097	-47.2974	75.32
3.0043	-47.219	75.29
2.9264	-47.1421	75.31
2.9217	-47.0774	75.26
2.8541	-47.0067	75.2
2.7273	-47.0863	75.21
2.6244	-47.2214	75.3
2.6015	-47.2448	75.38
2.5576	-47.2199	75.39
2.5748	-47.2227	75.38
2.455	-47.2236	75.38
2.4293	-47.1659	75.35
2.3868	-47.0309	75.31
2.3236	-46.9832	75.3
2.2241	-46.9298	75.29
2.087	-46.8492	75.29
1.993	-46.7313	75.3
2.1884	-46.6194	75.32
2.5158	-46.598	75.29
2.6712	-46.496	75.39
2.6881	-46.4594	75.46
2.6339	-46.5244	75.41
2.4446	-46.7336	75.33
2.3035	-46.9082	75.3
2.1944	-47.1109	75.3
1.9865	-47.3676	75.38
1.7643	-47.6688	75.4
1.5275	-47.9136	75.34
1.3238	-48.1835	75.27
1.1756	-48.4181	75.24
1.1091	-48.498	75.25
1.0205	-48.6392	75.2
0.9094	-48.88	75.12
0.8281	-49.2218	75.08
0.7562	-49.6278	75.08
0.6128	-50.0148	75.19
0.5369	-50.4842	75.29
0.5459	-50.7337	75.47
0.4928	-50.9708	75.56
0.3774	-51.1455	75.55
0.2257	-51.409	75.57
0.0975	-51.6531	75.54
-0.0339	-51.9167	75.43
-0.1421	-52.226	75.33
-0.2645	-52.4073	75.31
-0.3831	-52.7342	75.22
-0.4386	-53.0614	75.12
-0.4574	-53.3057	75.22
-0.473	-53.5262	75.3
-0.4918	-53.8081	75.31
-0.5087	-53.7962	75.27
-0.5854	-53.6863	75.34
-0.6452	-53.6465	75.4
-0.6952	-53.6482	75.38
-0.7888	-53.6107	75.32
-0.8361	-53.5399	75.27
-0.8893	-53.6869	75.2
-0.9625	-53.908	75.12
-1.0422	-53.9096	75.16
-1.1249	-53.9359	75.21
-1.276	-54.0062	75.36
-1.3582	-53.9838	75.43
-1.3294	-53.9669	75.35
-1.3539	-53.9157	75.28
-1.4367	-53.9634	75.3
-1.5564	-54.0802	75.28
-1.7068	-54.1838	75.23
-1.814	-54.201	75.2
-1.8439	-54.2877	75.18
-1.8603	-54.2042	75.21
-1.9574	-54.0657	75.22
-2.0564	-53.9862	75.27
-2.1163	-53.9773	75.28
-2.1283	-53.8958	75.21
-2.2012	-53.7354	75.12
-2.3155	-53.5161	75.12
-2.3986	-53.2854	75.17
-2.421	-52.8593	75.26
-2.4193	-52.4531	75.38
-2.5001	-52.416	75.35
-2.5684	-52.5318	75.49
-2.693	-52.5325	75.55
-2.8196	-52.3475	75.35
-2.7777	-52.018	75.25
-2.7362	-51.8703	75.11
-2.7244	-51.7229	74.98
-2.5898	-51.626	75.02
-2.4424	-51.5519	75.16
-2.2269	-51.4017	75.26
-2.0133	-51.2221	75.31
-1.801	-51.0984	75.3
-1.5251	-50.8238	75.34
-1.2776	-50.6373	75.25
-1.0865	-50.4297	75.12
-0.9099	-50.4778	75.07
-0.7062	-50.5297	75.04
-0.503	-50.4069	75.01
-0.2368	-50.1449	75.17
0.0185	-50.0052	75.38
0.1944	-50.1003	75.5
0.3805	-50.1301	75.49
0.5636	-49.8826	75.36
0.7194	-49.4965	75.29
0.8453	-49.2642	75.27
0.9966	-49.1842	75.17
1.0579	-49.1376	75.09
1.1936	-48.9741	75.11
1.2419	-48.8003	75.16
1.3814	-48.4488	75.28
1.4235	-48.1818	75.28
1.4818	-48.0596	75.19
1.4476	-47.9952	75.07
1.5235	-47.6911	75.19
1.7388	-47.7251	75.25
1.8811	-47.638	75.27
2.0494	-47.572	75.21
2.2053	-47.4269	75.31
2.355	-47.2019	75.48
2.4676	-47.1631	75.48
2.5254	-47.0824	75.53
2.5301	-47.0515	75.4
2.4206	-47.081	75.3
2.2724	-47.1097	75.26
2.2071	-46.9626	75.1
2.2296	-46.8104	75.01
2.2026	-46.679	75.1
2.1529	-46.7098	75.2
2.1343	-46.7463	75.26
2.1586	-46.5544	75.31
2.2232	-46.228	75.33
2.216	-46.0757	75.33
2.1623	-46.1219	75.24
2.0309	-46.328	75.21
1.9826	-46.7513	75.21
2.1304	-46.9274	75.4
2.3486	-46.9863	75.45
2.4098	-47.0045	75.41
2.5274	-47.1374	75.3
2.6285	-47.3333	75.2
2.6969	-47.415	75.17
2.7978	-47.3751	75.23
2.9504	-47.3752	75.32
3.0934	-47.4609	75.33
3.1222	-47.4954	75.28
3.1085	-47.4792	75.22
3.1409	-47.3384	75.22
3.1575	-47.1554	75.28
3.1702	-47.0445	75.29
3.1553	-47.0444	75.25
3.1178	-47.1612	75.28
3.0756	-47.2429	75.33
3.0837	-47.2211	75.37
3.1183	-47.1855	75.27
3.1464	-47.2149	75.24
3.2073	-47.3801	75.3
3.2058	-47.681	75.43
3.2978	-47.9499	75.41
3.3263	-48.096	75.38
3.3936	-48.2667	75.38
3.5679	-48.3115	75.29
3.8299	-48.2594	75.19
3.9611	-48.3309	75.17
4.0301	-48.5332	75.2
4.042	-48.8872	75.08
4.0116	-49.1086	74.98
3.9909	-49.4967	75.14
3.9904	-49.8829	75.52
3.9647	-49.9559	75.63
3.9777	-49.9515	75.46
3.9881	-49.9525	75.16
3.9143	-50.0361	75
3.8561	-50.1521	75.09
3.8662	-50.4189	75.29
3.9819	-50.6465	75.38
4.104	-50.6884	75.28
4.2157	-50.5364	75.19
4.2411	-50.6024	75.1
4.2622	-50.7324	75.09
4.252	-50.943	75.16
4.3379	-51.085	75.35
4.4401	-51.0951	75.47
4.4591	-51.0995	75.49
4.3518	-51.088	75.34
4.2189	-51.0002	75.16
4.1052	-51.044	75.06
4.1036	-51.053	75.14
4.0932	-50.8992	75.37
4.1745	-50.9421	75.46
4.1024	-50.7883	75.43
3.9593	-50.5963	75.3
3.8228	-50.4045	75.23
3.7049	-50.248	75.24
3.6784	-50.1203	75.29
3.6131	-50.0162	75.32
3.6127	-49.9136	75.39
3.5576	-49.8763	75.35
3.5722	-49.7231	75.25
3.5969	-49.4652	75.34
3.5745	-49.1312	75.49
3.5455	-48.9675	75.45
3.4503	-48.8948	75.36
3.4327	-48.736	75.23
3.4261	-48.603	75.15
3.4742	-48.5482	75.12
3.5053	-48.4586	75.16
3.482	-48.3929	75.22
3.4173	-48.498	75.32
3.4289	-48.5421	75.43
3.4717	-48.578	75.37
3.4601	-48.6479	75.28
inclinaison X	inclinaison Y
