# Supplementary material for: Postural Control Can Be Well Maintained by Healthy, Young Adults in Difficult Visual Task, Even in Sway-Referenced Dynamic Conditions
Source: PLoS One. 2016 Oct 13;11(10):e0164400. doi: 10.1371/journal.pone.0164400 (PMC5063355; doi:10.1371/journal.pone.0164400)
Supplement: S2 File — (ZIP) [file pone.0164400.s002.zip › DATA_FRAMIRAL/S06B_FREE_STABLE_I2.xls]

## Sheet: S06_MTT_201504011552_S
gravite X	gravite Y	Poids
5.6377	-47.3797	75.43
5.6656	-47.3102	75.36
5.6945	-47.1919	75.29
5.7239	-47.1207	75.29
5.7613	-47.0346	75.32
5.7926	-46.9547	75.38
5.6977	-47.0357	75.37
5.5942	-47.0782	75.33
5.5155	-47.0406	75.36
5.5262	-47.033	75.43
5.5499	-47.0372	75.47
5.5463	-47.1733	75.39
5.4656	-47.2494	75.32
5.3898	-47.3219	75.36
5.3243	-47.2071	75.43
5.2971	-47.2773	75.44
5.2921	-47.4851	75.43
5.3021	-47.8278	75.32
5.3165	-48.0945	75.14
5.369	-48.2204	75.07
5.3767	-48.1969	75.18
5.3793	-48.0864	75.36
5.3515	-48.1079	75.43
5.2355	-48.114	75.38
5.1878	-47.9825	75.29
5.1768	-47.8503	75.25
5.1898	-47.7835	75.35
5.1045	-47.9004	75.43
4.9718	-47.9968	75.38
4.8267	-47.7958	75.26
4.7623	-47.5624	75.21
4.7136	-47.4471	75.28
4.7103	-47.5625	75.34
4.6529	-47.8025	75.42
4.5726	-47.9953	75.39
4.5014	-47.9612	75.35
4.5031	-47.8566	75.32
4.4857	-47.7149	75.27
4.4984	-47.7125	75.28
4.4903	-47.7998	75.31
4.4529	-47.9288	75.33
4.4312	-47.9203	75.3
4.4149	-47.883	75.3
4.4396	-47.821	75.38
4.4517	-47.9401	75.4
4.3654	-47.9048	75.29
4.3053	-47.9035	75.24
4.1841	-48.0371	75.27
4.1596	-48.1014	75.41
4.1865	-48.2081	75.41
4.1069	-48.2959	75.35
4.0556	-48.276	75.26
3.9734	-48.3435	75.31
3.9527	-48.3916	75.38
3.9557	-48.3657	75.38
3.9488	-48.45	75.34
3.9761	-48.4727	75.32
3.9418	-48.3631	75.22
3.9401	-48.3137	75.19
4.0274	-48.5398	75.19
4.0631	-48.7499	75.22
4.0609	-48.7549	75.26
3.9189	-48.4889	75.4
3.8609	-48.4549	75.54
3.9406	-48.6165	75.55
3.9681	-48.7601	75.37
3.9199	-48.8394	75.23
3.7947	-48.7477	75.19
3.6913	-48.6916	75.19
3.6755	-48.7176	75.24
3.7132	-48.8389	75.29
3.7799	-48.9497	75.3
3.7201	-48.8583	75.35
3.7487	-48.7427	75.37
3.7373	-48.6173	75.32
3.8135	-48.6289	75.39
3.9128	-48.7628	75.41
3.9273	-48.7975	75.45
3.9595	-48.7325	75.29
4.0168	-48.6317	75.21
4.1314	-48.5337	75.18
4.1874	-48.5393	75.3
4.1695	-48.642	75.33
4.1275	-48.6686	75.37
4.07	-48.5353	75.32
4.0923	-48.4556	75.27
4.0749	-48.3955	75.34
4.1027	-48.5171	75.38
4.0395	-48.6387	75.33
3.9554	-48.6036	75.29
3.8506	-48.5867	75.38
3.8307	-48.3955	75.48
3.8002	-48.2533	75.42
3.7554	-48.2805	75.39
3.748	-48.2838	75.28
3.7745	-48.0139	75.08
3.7486	-47.8466	74.99
3.6898	-47.7195	75.08
3.7152	-47.5967	75.22
3.694	-47.376	75.42
3.6714	-47.172	75.58
3.7254	-47.1799	75.62
3.7857	-47.1795	75.49
3.8778	-47.2282	75.33
3.8464	-47.3532	75.24
3.8909	-47.2757	75.22
3.9099	-47.1704	75.23
3.8816	-47.138	75.31
3.8692	-47.194	75.3
3.881	-47.2272	75.27
3.9336	-46.9787	75.26
3.9748	-46.8247	75.35
3.9741	-46.837	75.42
3.959	-46.9593	75.46
3.9509	-47.0051	75.37
3.9672	-47.1083	75.33
4.0476	-47.2355	75.33
4.048	-47.3521	75.33
3.9782	-47.4967	75.28
3.9263	-47.7455	75.21
3.934	-47.8712	75.26
4.0327	-47.7978	75.28
4.035	-47.7239	75.29
3.8919	-47.7386	75.29
3.8716	-47.8326	75.3
3.8759	-47.8674	75.35
3.9369	-47.8183	75.38
3.9581	-47.8773	75.43
3.978	-47.9995	75.49
3.93	-48.0343	75.4
3.9108	-47.9345	75.32
3.9127	-47.8342	75.28
3.8975	-47.7729	75.31
3.8676	-47.8177	75.26
3.8193	-47.9767	75.17
3.7612	-48.0632	75.15
3.7157	-48.1254	75.13
3.6908	-47.9636	75.21
3.6273	-47.8743	75.27
3.5449	-47.9552	75.39
3.5772	-47.9641	75.41
3.7426	-47.7699	75.41
3.8372	-47.5658	75.36
3.9391	-47.8128	75.35
3.8807	-48.0542	75.4
3.7996	-48.2801	75.38
3.7414	-48.4567	75.36
3.8037	-48.5331	75.32
3.81	-48.5573	75.14
3.7183	-48.4341	75.17
3.5705	-48.46	75.32
3.4541	-48.6142	75.53
3.4667	-48.8259	75.49
3.4631	-49.0132	75.31
3.4897	-49.0166	75.12
3.4464	-48.9406	75.04
3.4458	-48.8953	75.12
3.4883	-48.9296	75.27
3.5632	-49.0114	75.37
3.5205	-48.9254	75.49
3.444	-48.9999	75.56
3.3378	-49.3631	75.59
3.2863	-49.8723	75.53
3.2731	-50.5229	75.31
3.2797	-50.8322	75.12
3.2586	-50.8809	75.15
3.2115	-50.7162	75.29
3.1958	-50.6581	75.33
3.156	-50.6423	75.33
3.1128	-50.7088	75.33
2.9675	-50.6533	75.3
2.8856	-50.7378	75.2
2.8378	-50.8133	75.16
2.8198	-50.9552	75.2
2.7323	-51.0869	75.32
2.6659	-51.1845	75.32
2.5803	-51.0545	75.2
2.6002	-50.6976	75.16
2.5671	-50.5346	75.23
2.4618	-50.7193	75.39
2.3686	-50.9173	75.42
2.3316	-50.8356	75.33
2.3572	-50.6034	75.24
2.394	-50.5141	75.22
2.4017	-50.6638	75.21
2.3151	-50.5966	75.2
2.2753	-50.4291	75.27
2.2461	-50.186	75.42
2.2151	-49.7991	75.5
2.1665	-49.5929	75.44
2.0814	-49.4392	75.38
2.0521	-49.2371	75.33
1.9561	-49.0361	75.29
1.8598	-48.8677	75.26
1.7514	-48.7259	75.18
1.7425	-48.4711	75.22
1.6651	-48.1956	75.34
1.6225	-48.1143	75.43
1.5636	-48.0829	75.39
1.4349	-48.0749	75.34
1.3382	-48.1652	75.37
1.392	-48.3177	75.37
1.4344	-48.3782	75.27
1.4133	-48.4099	75.33
1.4152	-48.5656	75.42
1.4642	-48.8017	75.35
1.4651	-48.783	75.31
1.5746	-48.6167	75.3
1.6018	-48.685	75.29
1.6298	-48.7987	75.25
1.6039	-48.926	75.11
1.6526	-48.9614	75.04
1.5856	-48.9014	75.17
1.4481	-48.8358	75.48
1.3378	-48.9121	75.53
1.343	-48.8953	75.44
1.5536	-48.897	75.39
1.5927	-48.9086	75.42
1.6853	-48.9724	75.45
1.7757	-49.2772	75.35
1.8476	-49.6609	75.21
2.0011	-49.9383	75.14
2.0475	-50.1084	75.17
2.03	-50.2644	75.21
2.0599	-50.4166	75.34
2.1253	-50.6893	75.31
2.158	-50.8606	75.14
2.0894	-50.7081	75.08
2.1268	-50.6061	75.15
2.1471	-50.6402	75.25
2.1732	-50.594	75.36
2.2068	-50.492	75.43
2.1921	-50.4351	75.47
2.1211	-50.4678	75.41
1.9175	-50.5797	75.34
1.723	-50.6975	75.29
1.6573	-50.6898	75.38
1.5235	-50.6683	75.41
1.3276	-50.6481	75.4
1.173	-50.6783	75.32
1.0954	-50.856	75.41
0.9203	-50.9031	75.36
0.7788	-50.9494	75.27
0.6564	-50.8801	75.18
0.6557	-50.5749	75.14
0.6215	-50.4284	75.16
0.538	-50.6078	75.24
0.4924	-50.8727	75.24
0.4962	-50.9727	75.23
0.4451	-50.8777	75.3
0.3744	-50.9005	75.4
0.3449	-51.0422	75.42
0.3949	-50.9767	75.38
0.3992	-50.9734	75.27
0.3724	-50.9169	75.26
0.319	-50.8547	75.25
0.3062	-50.967	75.23
0.3467	-51.0686	75.23
0.513	-50.9418	75.2
0.6573	-50.5084	75.25
0.7109	-50.2095	75.39
0.723	-50.1763	75.47
0.7741	-50.2332	75.39
0.8826	-50.1477	75.24
0.9387	-49.8661	75.2
0.9235	-49.6526	75.27
0.8853	-49.5472	75.34
0.9562	-49.518	75.27
1.0283	-49.383	75.31
1.0166	-49.3656	75.4
0.9596	-49.4812	75.45
0.9512	-49.4886	75.36
1.1271	-49.4851	75.21
1.2703	-49.4467	75.21
1.256	-49.3455	75.23
1.215	-49.3353	75.28
1.1426	-49.2584	75.39
1.1553	-49.0929	75.39
1.2613	-48.7767	75.35
1.3449	-48.5421	75.44
1.3659	-48.5415	75.39
1.4265	-48.5563	75.22
1.4968	-48.5243	75.06
1.629	-48.4805	75.1
1.7815	-48.5826	75.28
1.828	-48.68	75.41
1.8376	-48.7846	75.44
1.8957	-48.8714	75.4
1.9468	-48.726	75.34
1.9529	-48.6641	75.24
2.0149	-48.6793	75.28
2.0403	-48.7568	75.22
2.064	-48.6559	75.2
2.1089	-48.5091	75.24
2.1466	-48.2956	75.38
2.1655	-48.3907	75.53
2.2186	-48.6876	75.46
2.2894	-48.7551	75.25
2.3835	-48.4595	75.1
2.4482	-48.2044	75.22
2.4583	-48.2929	75.31
2.4969	-48.5027	75.37
2.5727	-48.5944	75.31
2.5673	-48.4689	75.35
2.588	-48.3331	75.41
2.5455	-48.3027	75.38
2.5366	-48.2986	75.27
2.6146	-48.2032	75.22
2.5575	-48.0389	75.22
2.5741	-47.7013	75.27
2.6069	-47.4737	75.35
2.6923	-47.467	75.37
2.7959	-47.5274	75.37
2.8213	-47.4991	75.31
2.8211	-47.4118	75.39
2.8109	-47.3348	75.39
2.8045	-47.3783	75.38
2.8647	-47.5109	75.39
2.9001	-47.7545	75.28
2.919	-47.9516	75.17
2.8711	-48.1881	75.06
2.8858	-48.5135	75.07
2.9128	-48.6762	75.15
2.8881	-48.672	75.26
2.8444	-48.587	75.42
2.8376	-48.534	75.5
2.8641	-48.5809	75.43
2.8286	-48.6959	75.25
2.8479	-48.7536	75.11
2.8149	-48.699	75.18
2.8502	-48.7814	75.22
2.9686	-48.927	75.27
3.1398	-49.0545	75.25
3.1767	-49.1419	75.25
3.1597	-49.0668	75.33
3.16	-48.9455	75.31
3.203	-48.971	75.32
3.2746	-49.1157	75.3
3.2559	-49.2694	75.35
3.2432	-49.3604	75.28
3.2452	-49.352	75.23
3.3068	-49.2018	75.19
3.2556	-49.0935	75.27
3.2154	-49.1035	75.42
3.1747	-49.2234	75.45
3.1615	-49.3389	75.31
3.1477	-49.3436	75.18
3.0015	-49.2273	75.23
2.8879	-49.1882	75.32
2.9075	-49.4662	75.35
2.9266	-49.6106	75.3
2.941	-49.6617	75.29
2.9595	-49.7133	75.4
2.9758	-49.7285	75.41
2.992	-49.6917	75.26
3.0375	-49.822	75.23
2.9804	-49.9416	75.32
2.9747	-50.0562	75.24
2.9434	-50.1419	75.12
2.9606	-50.3389	75.05
3.0172	-50.6045	75.08
3.0668	-50.5562	75.23
2.975	-50.4192	75.42
2.7724	-50.3025	75.4
2.5357	-50.1327	75.31
2.4506	-50.0202	75.26
2.4628	-50.1212	75.3
2.4738	-50.2937	75.38
2.513	-50.5166	75.25
2.5829	-50.5273	75.16
2.6565	-50.3419	75.14
2.7033	-50.2191	75.21
2.7793	-50.3556	75.32
2.8347	-50.52	75.36
2.8838	-50.5201	75.3
2.9252	-50.5081	75.27
3.0693	-50.4071	75.24
3.2013	-50.4626	75.27
3.3029	-50.5582	75.31
3.3377	-50.7058	75.36
3.3648	-50.7276	75.28
3.4063	-50.6276	75.18
3.4868	-50.4425	75.15
3.5854	-50.4501	75.25
3.6892	-50.5579	75.31
3.8502	-50.6123	75.29
3.8685	-50.586	75.26
3.8311	-50.5823	75.27
3.8237	-50.6085	75.29
3.9374	-50.514	75.27
4.0137	-50.3711	75.32
4.1086	-50.4203	75.36
4.0381	-50.5234	75.49
3.9712	-50.6606	75.33
3.915	-50.6194	75.2
3.9803	-50.5462	75.11
4.0711	-50.355	75.08
4.1162	-50.3396	75.16
4.0788	-50.4026	75.12
4.1315	-50.4413	75.14
4.1514	-50.2864	75.19
4.1301	-50.2069	75.32
4.1088	-50.2531	75.45
4.1326	-50.3646	75.51
4.1447	-50.4028	75.42
4.1984	-50.347	75.24
4.2119	-50.1045	75.16
4.2171	-49.9911	75.13
4.2744	-49.9689	75.23
4.3218	-49.9833	75.27
4.3783	-49.956	75.27
4.3635	-49.759	75.28
4.285	-49.5663	75.35
4.2711	-49.4873	75.3
4.3017	-49.4451	75.29
4.3947	-49.3528	75.34
4.5253	-49.4451	75.38
4.5225	-49.4553	75.43
4.4721	-49.5551	75.34
4.4604	-49.4398	75.2
4.4572	-49.3556	75.14
4.5457	-49.2775	75.16
4.5252	-49.2385	75.37
4.569	-49.4068	75.37
4.5063	-49.4777	75.37
4.3949	-49.4172	75.18
4.4128	-49.2434	75.15
4.3876	-49.1124	75.28
4.359	-49.2098	75.37
4.3136	-49.3367	75.36
4.2638	-49.2504	75.3
4.1807	-49.2135	75.4
4.1585	-48.9278	75.37
4.0585	-48.7812	75.36
4.0215	-48.7374	75.31
4.1076	-48.7218	75.31
4.2371	-48.7442	75.27
4.2547	-48.7749	75.31
4.2663	-48.8381	75.28
4.2736	-49.0258	75.29
4.2304	-49.1617	75.24
4.179	-49.1875	75.21
4.0514	-49.0433	75.21
3.8729	-48.9305	75.3
3.6962	-49.1009	75.38
3.6039	-49.2211	75.37
3.6273	-49.2118	75.24
3.6113	-48.9795	75.28
3.5021	-49.0503	75.4
3.3643	-49.2345	75.38
3.2958	-49.3773	75.29
3.2011	-49.3522	75.25
3.1701	-49.2913	75.34
3.0439	-49.2338	75.48
2.928	-49.3059	75.48
2.8349	-49.3134	75.4
2.8499	-49.2504	75.27
2.7739	-49.0784	75.16
2.698	-48.7506	75.19
2.5512	-48.6487	75.27
2.5381	-48.8015	75.37
2.575	-48.8104	75.36
2.5228	-48.6663	75.41
2.4222	-48.6676	75.43
2.2646	-48.7984	75.49
2.1739	-49.0335	75.45
2.1566	-49.1237	75.38
2.2369	-49.147	75.37
2.1976	-49.152	75.35
2.1835	-49.2676	75.29
2.1869	-49.4676	75.31
2.2238	-49.4682	75.4
2.2433	-49.3656	75.4
2.188	-49.1881	75.44
2.2119	-49.223	75.33
2.1959	-49.3836	75.13
2.263	-49.5186	75.04
2.2357	-49.5657	75.16
2.132	-49.5511	75.37
2.0449	-49.695	75.41
2.059	-49.7443	75.39
2.0989	-49.5845	75.37
2.0896	-49.5529	75.34
1.9971	-49.6601	75.45
1.9197	-49.8595	75.39
1.9318	-50.1723	75.36
1.9281	-50.3649	75.29
1.8713	-50.625	75.22
1.7956	-50.6215	75.19
1.7221	-50.3415	75.27
1.7294	-50.2093	75.35
1.7349	-50.1645	75.39
1.6778	-50.0299	75.39
1.5512	-49.835	75.37
1.4945	-49.7094	75.35
1.5331	-49.444	75.36
1.6782	-49.2324	75.38
1.8307	-49.0936	75.38
1.9065	-49.0475	75.39
1.9192	-49.0664	75.3
1.9321	-49.1328	75.21
1.9564	-49.1551	75.18
2.0657	-49.2144	75.32
2.1193	-49.3524	75.43
2.1858	-49.4585	75.44
2.331	-49.4163	75.37
2.5071	-49.3363	75.28
2.6369	-49.3844	75.28
2.5959	-49.4414	75.4
2.5759	-49.6615	75.6
2.639	-49.8472	75.53
2.7656	-49.8341	75.36
2.8758	-49.6433	75.17
2.909	-49.4239	75
2.8373	-49.3928	75.03
2.8245	-49.4738	75.11
2.8565	-49.5193	75.3
2.9066	-49.466	75.45
2.9782	-49.254	75.54
3.0596	-49.1345	75.49
3.1276	-49.1255	75.31
3.1833	-49.0809	75.25
3.1804	-49.137	75.32
3.1158	-49.1635	75.35
3.0125	-49.184	75.28
2.9551	-49.08	75.21
3.0807	-48.9416	75.22
3.0801	-48.9074	75.31
3.2251	-48.8775	75.41
3.1866	-49.0036	75.46
3.144	-49.2	75.39
3.2585	-49.3875	75.31
3.4184	-49.5398	75.18
3.4933	-49.4956	75.15
3.4777	-49.5057	75.19
3.4831	-49.5001	75.29
3.5524	-49.5473	75.37
3.6259	-49.5543	75.36
3.6657	-49.5683	75.36
3.5453	-49.6055	75.38
3.4541	-49.7649	75.35
3.4315	-49.864	75.28
3.3885	-50.0352	75.22
3.2932	-50.0717	75.33
3.1959	-49.9948	75.35
3.1513	-49.8215	75.29
3.1336	-49.7016	75.3
3.1162	-49.5704	75.38
3.0718	-49.4423	75.39
2.9599	-49.4476	75.37
2.935	-49.4529	75.25
2.9568	-49.5027	75.06
2.9827	-49.4209	74.99
3.0264	-49.3602	75.13
3.0707	-49.4564	75.27
3.1346	-49.4089	75.33
3.1307	-49.2508	75.32
3.0872	-49.1855	75.47
3.1101	-49.2908	75.49
3.1843	-49.4678	75.41
3.2635	-49.5221	75.21
3.2793	-49.4457	75.08
3.2557	-49.3189	75.08
3.2119	-49.2003	75.22
3.3001	-49.1808	75.33
3.515	-49.2598	75.42
3.6509	-49.225	75.43
3.6159	-49.1367	75.39
3.5342	-49.1335	75.3
3.5161	-49.1795	75.26
3.5657	-49.2069	75.27
3.6609	-49.1682	75.3
3.661	-49.1418	75.36
3.6341	-49.1462	75.3
3.5796	-49.1969	75.33
3.5593	-49.3161	75.34
3.5208	-49.3612	75.32
3.4952	-49.3508	75.3
3.4122	-49.4881	75.3
3.3143	-49.6184	75.27
3.2536	-49.5517	75.21
3.2144	-49.4152	75.26
3.1859	-49.396	75.29
3.1937	-49.4277	75.34
3.2021	-49.5603	75.39
3.1644	-49.5954	75.34
3.118	-49.5777	75.34
3.1546	-49.6271	75.27
3.2207	-49.6426	75.21
3.3136	-49.8177	75.1
3.3303	-50.0265	75.11
3.4597	-50.2388	75.15
3.5761	-50.3431	75.23
3.6144	-50.2658	75.32
3.5773	-50.0821	75.38
3.5968	-49.9285	75.37
3.6077	-49.6415	75.33
3.6632	-49.4203	75.34
3.6122	-49.2992	75.41
3.4447	-49.3225	75.37
3.351	-49.3911	75.32
3.3288	-49.4672	75.24
3.3637	-49.4071	75.2
3.365	-49.2445	75.23
3.2781	-49.2064	75.3
3.1667	-49.3109	75.34
3.0775	-49.2759	75.33
2.9763	-49.1058	75.34
2.8419	-49.0375	75.37
2.8588	-49.1047	75.44
2.9126	-49.1987	75.36
3.0236	-49.3157	75.19
3.1713	-49.4211	75.11
3.2606	-49.4441	75.2
3.1942	-49.5973	75.28
3.1897	-49.7166	75.38
3.1984	-49.9088	75.36
3.2589	-49.9619	75.28
3.2545	-49.8481	75.22
3.199	-49.6729	75.18
3.1842	-49.5913	75.28
3.252	-49.7431	75.4
3.3568	-49.8567	75.45
3.4954	-49.9461	75.28
3.5211	-50.0233	75.17
3.499	-50.2518	75.09
3.6319	-50.6299	75.07
3.8051	-50.9908	75.11
4.0312	-51.3117	75.2
4.2237	-51.4944	75.34
4.3658	-51.6801	75.37
4.5772	-51.6069	75.38
4.7941	-51.4534	75.41
4.9516	-51.2179	75.43
5.0981	-51.0516	75.37
5.1902	-50.8701	75.24
5.3525	-50.6726	75.11
5.513	-50.4687	75.18
5.669	-50.4177	75.31
5.7348	-50.272	75.4
5.6637	-50.1223	75.36
5.5886	-49.9362	75.29
5.5928	-49.8562	75.24
5.6899	-49.7472	75.22
5.7725	-49.7041	75.27
5.7647	-49.7797	75.29
5.6916	-49.8856	75.29
5.7004	-49.8211	75.26
5.7347	-49.6159	75.28
5.7012	-49.5356	75.36
5.6586	-49.5954	75.4
5.5846	-49.6479	75.29
5.5081	-49.6727	75.24
5.51	-49.7597	75.27
5.3998	-49.9141	75.28
5.2339	-49.9036	75.27
5.0749	-49.8895	75.26
5.0011	-49.7681	75.3
4.9593	-49.5765	75.32
4.7915	-49.5141	75.48
4.6315	-49.7181	75.51
4.4846	-49.851	75.37
4.4567	-49.8214	75.23
4.4555	-49.6431	75.19
4.463	-49.557	75.22
4.3786	-49.652	75.19
4.3124	-49.7395	75.13
4.3164	-49.7719	75.13
4.3401	-49.5513	75.16
4.2568	-49.2624	75.19
4.1203	-49.1312	75.24
3.9704	-49.113	75.35
3.9266	-49.1969	75.49
3.9709	-49.1276	75.52
4.0085	-48.9572	75.43
3.9787	-48.7219	75.3
3.9293	-48.6968	75.23
3.8555	-48.8177	75.25
3.8226	-48.9926	75.31
3.8312	-49.0772	75.34
3.8134	-49.044	75.36
3.7437	-48.8844	75.35
3.6707	-48.9293	75.35
3.6884	-49.1009	75.28
3.6529	-49.2085	75.26
3.6227	-49.1567	75.26
3.5572	-49.2189	75.25
3.5868	-49.2197	75.19
3.5787	-49.1989	75.15
3.54	-49.0753	75.31
3.4087	-49.1124	75.48
3.3597	-49.1806	75.54
3.3587	-49.2972	75.36
3.364	-49.2994	75.18
3.3497	-49.3013	75.14
3.2403	-49.3198	75.26
3.1739	-49.4002	75.34
3.2017	-49.5066	75.39
3.2148	-49.4692	75.46
3.2423	-49.3139	75.36
3.2158	-49.2117	75.35
3.2201	-49.3233	75.27
3.3345	-49.5128	75.26
3.3923	-49.7549	75.19
3.3951	-49.8721	75.21
3.347	-50.0165	75.25
3.3049	-50.2026	75.31
3.3069	-50.2593	75.27
3.2878	-50.2903	75.26
3.2105	-50.2982	75.27
3.1426	-50.4539	75.31
3.146	-50.6618	75.33
3.2881	-50.7159	75.36
3.3925	-50.6926	75.26
3.3974	-50.6676	75.29
3.3449	-50.7884	75.29
3.339	-50.9048	75.21
3.3862	-50.9348	75.27
3.415	-50.959	75.37
3.3733	-50.9589	75.4
3.3188	-50.8569	75.35
3.3024	-50.8406	75.28
3.4002	-50.7862	75.31
3.52	-50.714	75.37
3.6069	-50.6313	75.36
3.7113	-50.6383	75.34
3.6649	-50.7739	75.28
3.6389	-50.9228	75.22
3.6624	-50.9514	75.15
3.6805	-50.8184	75.12
3.7442	-50.5772	75.22
3.8273	-50.4894	75.39
3.8538	-50.6366	75.47
3.8408	-50.7722	75.41
3.7831	-50.8605	75.26
3.8184	-50.7761	75.15
3.8825	-50.717	75.31
3.9008	-50.6907	75.46
3.8563	-50.8075	75.49
3.8334	-50.9981	75.44
3.8537	-51.1368	75.33
3.8751	-51.2982	75.13
3.8001	-51.4729	75.05
3.744	-51.7246	75.12
3.7749	-51.9476	75.18
3.83	-52.0791	75.28
3.8489	-52.1308	75.36
3.8666	-52.224	75.41
3.8433	-52.3146	75.3
3.8948	-52.3744	75.21
4.0254	-52.4455	75.21
4.2008	-52.4622	75.23
4.2314	-52.4726	75.28
4.2123	-52.5695	75.32
4.2345	-52.7066	75.35
4.3183	-52.8371	75.29
4.4388	-52.8184	75.23
4.4951	-52.8072	75.18
4.4319	-52.7972	75.18
4.3247	-52.6196	75.23
4.2834	-52.3482	75.34
4.2446	-52.3429	75.43
4.1964	-52.3351	75.46
4.1769	-52.3025	75.45
4.0963	-52.4126	75.42
4.0352	-52.7097	75.35
4.0021	-52.934	75.24
4.0668	-53.0567	75.11
4.1344	-52.9568	75.09
4.2231	-52.745	75.27
4.2569	-52.6561	75.47
4.2144	-52.6004	75.46
4.2293	-52.4575	75.25
4.2421	-52.3177	75.2
4.2953	-52.1495	75.35
4.4159	-52.0257	75.49
4.4517	-51.9719	75.45
4.3887	-51.9991	75.45
4.2914	-51.9443	75.35
4.2631	-51.8407	75.09
4.3274	-51.7073	74.91
4.3987	-51.6603	74.94
4.3451	-51.7754	75.17
4.3879	-51.9018	75.4
4.4833	-51.8889	75.47
4.5812	-51.6985	75.43
4.6408	-51.5488	75.32
4.5336	-51.5382	75.18
4.34	-51.4142	75.12
4.2474	-51.2259	75.09
4.2803	-51.1111	75.09
4.3602	-50.8464	75.19
4.3535	-50.6509	75.28
4.2418	-50.4969	75.41
4.1638	-50.5081	75.5
4.141	-50.4085	75.48
4.2239	-50.3861	75.37
4.2294	-50.2366	75.22
4.1771	-50.0775	75.13
4.1898	-49.9032	75.13
4.22	-49.8477	75.18
4.1921	-49.8232	75.25
4.1181	-49.6368	75.37
3.9989	-49.6062	75.41
3.9511	-49.6226	75.38
3.9969	-49.556	75.33
3.9865	-49.5385	75.28
3.9092	-49.47	75.28
3.782	-49.4188	75.29
3.631	-49.3344	75.25
3.5734	-49.2963	75.2
3.5876	-49.4073	75.32
3.5546	-49.2082	75.56
3.5106	-48.9784	75.49
3.416	-48.9166	75.38
3.41	-48.778	75.22
3.4193	-48.5964	75.02
3.2966	-48.4389	74.99
3.1307	-48.1751	75.08
3.0542	-47.9591	75.13
3.0466	-47.7543	75.21
3.0806	-47.5637	75.33
2.9688	-47.5206	75.44
2.8982	-47.4855	75.46
2.9572	-47.3522	75.23
3.1703	-47.3359	75.17
3.3366	-47.5105	75.4
3.3538	-47.6882	75.47
3.3459	-47.8638	75.37
3.3886	-47.8893	75.31
3.5146	-47.9232	75.26
3.5888	-47.9525	75.18
3.5314	-48.1109	75.21
3.3388	-48.3471	75.35
3.193	-48.5453	75.35
3.1216	-48.6547	75.25
3.1651	-48.744	75.25
3.254	-48.8394	75.29
3.3311	-48.9234	75.28
3.2803	-49.012	75.31
3.2861	-49.0613	75.26
3.3307	-49.1148	75.24
3.4225	-49.0484	75.26
3.4512	-48.9444	75.28
3.4508	-48.8819	75.35
3.4747	-48.9546	75.41
3.5249	-49.1165	75.41
3.6023	-49.3176	75.48
3.5844	-49.3389	75.5
3.5418	-49.3911	75.37
3.4515	-49.5219	75.19
3.5151	-49.6559	75.06
3.543	-49.7682	74.98
3.5241	-49.8708	75.03
3.4839	-49.9926	75.24
3.4484	-50.1	75.49
3.5348	-50.275	75.51
3.6537	-50.116	75.38
3.6834	-49.8929	75.18
3.7268	-49.6099	75.16
3.8037	-49.528	75.15
3.8523	-49.5873	75.18
3.8383	-49.7496	75.2
3.7334	-49.8348	75.24
3.6944	-49.8773	75.22
3.605	-49.8576	75.14
3.649	-49.9634	75.14
3.6188	-50.0493	75.15
3.5624	-49.9611	75.2
3.452	-49.9162	75.27
3.3564	-49.9091	75.39
3.3922	-50.0471	75.42
3.505	-50.1026	75.43
3.5238	-50.1616	75.32
3.4773	-50.1557	75.25
3.4051	-50.0805	75.23
3.3694	-50.1153	75.21
3.3528	-50.1075	75.21
3.3397	-50.082	75.27
3.3367	-50.1316	75.27
3.3782	-50.0801	75.16
3.3951	-49.9174	75.14
3.3508	-49.6479	75.35
3.2228	-49.3891	75.43
3.0942	-49.292	75.32
3.0572	-49.2831	75.11
3.0805	-49.1271	74.8
2.9884	-48.906	74.82
2.9334	-48.8228	75.07
2.8664	-48.8278	75.24
2.8383	-48.8211	75.19
2.8941	-48.7569	75.13
2.8091	-48.5863	75.15
2.6601	-48.3647	75.18
2.4943	-48.2175	75.14
2.4092	-48.3339	75.11
2.3955	-48.6549	75.25
2.3477	-48.8179	75.39
2.3407	-48.5812	75.47
2.2716	-48.3667	75.43
2.2	-48.3957	75.49
2.1516	-48.6101	75.57
2.124	-48.7904	75.42
2.2128	-48.7383	75.44
2.4325	-48.5479	75.59
2.5304	-48.4186	75.62
2.5107	-48.4836	75.53
2.5103	-48.5484	75.29
2.3922	-48.5895	75.06
2.2079	-48.5749	75.07
1.9891	-48.7673	75.16
1.7847	-49.1217	75.24
1.5857	-49.5038	75.27
1.4889	-49.5727	75.28
1.3884	-49.3979	75.28
1.2616	-49.2929	75.27
1.1496	-49.4659	75.42
1.0311	-49.7199	75.6
0.9535	-49.8837	75.52
0.8831	-49.9517	75.37
0.8649	-49.9192	75.25
0.8764	-49.941	75.16
0.8352	-50.2454	75.1
0.8406	-50.6937	75.08
0.8792	-51.0285	75.05
0.8782	-51.1709	75.14
0.9979	-50.9914	75.32
1.1386	-50.8157	75.58
1.2751	-50.5564	75.67
1.3339	-50.2293	75.34
1.3473	-50.0507	74.99
1.3982	-50.0481	74.96
1.5906	-50.0828	75.3
1.7804	-50.1965	75.43
1.9126	-50.32	75.47
1.9693	-50.5151	75.38
1.9415	-50.4942	75.31
1.9669	-50.3931	75.33
2.0342	-50.4442	75.42
2.0952	-50.575	75.4
2.1546	-50.5079	75.31
2.1154	-50.3495	75.26
2.0218	-50.2949	75.27
2.0672	-50.237	75.19
2.2078	-50.0742	75.05
2.3724	-50.0287	75.02
2.4803	-49.9197	75.26
2.4667	-49.69	75.42
2.4475	-49.3121	75.45
2.5499	-49.008	75.25
2.6734	-48.9357	75.07
2.8569	-48.9094	75.07
2.9603	-48.9571	75.01
3.0289	-48.9527	74.97
3.1143	-49.0298	75.01
3.2798	-49.2573	75.06
3.4338	-49.6156	75.48
3.5692	-49.8482	75.9
3.6252	-49.8699	75.91
3.7253	-49.8894	75.83
3.8474	-49.9523	75.6
3.9961	-50.0236	75.32
4.0041	-50.2021	75.25
3.9	-50.4792	75.34
3.8113	-50.8943	75.41
3.8301	-51.037	75.51
3.9112	-50.9347	75.35
3.9695	-50.7164	75.25
3.9966	-50.5837	75.23
3.9724	-50.5758	75.19
3.9806	-50.5844	75.16
4.0477	-50.3779	75.26
4.1139	-49.9929	75.41
4.1658	-49.7826	75.58
4.1841	-49.8155	75.5
4.2087	-49.8018	75.36
4.1844	-49.5867	75.31
4.2257	-49.1832	75.32
4.3217	-48.8292	75.3
4.4157	-48.5616	75.38
4.4003	-48.5396	75.47
4.4365	-48.6259	75.48
4.5373	-48.4732	75.5
4.6579	-48.1877	75.42
4.73	-47.8726	75.41
4.715	-47.7903	75.43
4.7753	-47.7508	75.28
4.8022	-47.6039	75.12
4.8461	-47.4717	75
4.7836	-47.4211	75.08
4.7044	-47.4023	75.27
4.7044	-47.5367	75.38
4.7779	-47.6284	75.48
4.8334	-47.6724	75.54
4.831	-47.8333	75.59
4.7384	-48.0593	75.65
4.7265	-48.3234	75.49
4.7202	-48.4321	75.34
4.7027	-48.5522	75.26
4.6402	-48.655	75.26
4.5308	-48.9836	75.22
4.396	-49.4245	75.16
4.4681	-49.7774	75.1
4.607	-50.0469	75.14
4.6591	-50.2372	75.27
4.6672	-50.4442	75.36
4.5711	-50.8603	75.38
4.5813	-51.1246	75.29
4.5864	-51.2509	75.22
4.6244	-51.2579	75.25
4.6059	-51.1451	75.32
4.4589	-51.1037	75.33
4.3255	-51.1646	75.23
4.2496	-51.1297	75.16
4.1895	-50.9523	75.26
4.0276	-50.6201	75.45
3.8678	-50.4672	75.38
3.6536	-50.42	75.22
3.5457	-50.4037	75.11
3.4986	-50.3256	75.17
3.3386	-50.2703	75.31
3.171	-50.0522	75.39
2.9771	-49.8231	75.39
2.8149	-49.8195	75.37
2.8173	-49.9598	75.33
2.7116	-49.9489	75.3
2.596	-50.1597	75.3
2.4764	-50.3793	75.23
2.4729	-50.3226	75.14
2.4959	-50.0823	75.12
2.5189	-50.0501	75.22
2.464	-49.9028	75.24
2.3768	-49.6459	75.23
2.3359	-49.3611	75.22
2.3067	-49.1809	75.37
2.3074	-48.9857	75.52
2.2209	-48.8341	75.51
2.0891	-48.7179	75.46
1.8743	-48.6368	75.41
1.7395	-48.8167	75.26
1.6963	-49.092	75.05
1.6835	-49.2308	75.05
1.6668	-49.4579	75.09
1.7343	-49.6326	75.21
1.707	-49.5503	75.22
1.6756	-49.3363	75.24
1.7829	-49.1966	75.19
1.934	-49.088	75.26
2.0365	-48.7656	75.24
2.1043	-48.3905	75.26
2.1159	-48.2625	75.4
2.1705	-48.2709	75.46
2.1639	-48.1907	75.45
2.1416	-48.2942	75.43
2.1054	-48.5035	75.34
2.0906	-48.6461	75.2
2.0869	-48.7097	75.11
2.0715	-48.7972	75.19
2.0098	-48.8357	75.25
2.004	-48.7732	75.21
2.0478	-48.5901	75.17
2.2336	-48.3774	75.18
2.417	-48.1705	75.24
2.5296	-47.9268	75.33
2.5576	-47.7198	75.36
2.6056	-47.6653	75.31
2.6825	-47.5985	75.21
2.7351	-47.4011	75.21
2.7894	-47.1267	75.24
2.8155	-47.0021	75.24
2.8547	-46.9483	75.26
2.8368	-47.0097	75.37
2.8488	-47.1026	75.49
2.7608	-47.2645	75.55
2.6645	-47.5146	75.58
2.6029	-47.8877	75.49
2.5532	-48.1969	75.43
2.5274	-48.5415	75.27
2.4655	-48.7668	75.08
2.4888	-49.1822	74.95
2.5908	-49.6141	74.95
2.7041	-49.9847	75.08
2.8285	-50.26	75.24
2.8797	-50.2681	75.37
2.9458	-50.115	75.37
2.9746	-50.1856	75.25
3.0323	-50.2815	75.16
3.0114	-50.2902	75.26
3.0144	-50.5197	75.36
3.1036	-50.7952	75.4
3.246	-50.9034	75.28
3.3277	-50.96	75.18
3.256	-50.9656	75.21
3.1112	-51.1063	75.26
2.9522	-51.3382	75.26
2.8316	-51.545	75.3
2.8078	-51.6666	75.32
2.8064	-51.6737	75.27
2.8613	-51.5042	75.22
2.8878	-51.357	75.21
2.8618	-51.4049	75.28
2.8815	-51.5276	75.29
2.8618	-51.5291	75.21
2.9537	-51.362	75.15
2.9758	-51.2355	75.17
3.042	-50.9307	75.23
3.0586	-50.7195	75.28
3.0196	-50.6334	75.33
3.071	-50.6906	75.37
3.1514	-50.7755	75.44
3.2699	-50.8221	75.4
3.3589	-50.8488	75.28
3.3722	-50.9833	75.22
3.3437	-50.9822	75.19
3.4084	-50.912	75.23
3.3067	-50.8975	75.4
3.2486	-51.0202	75.37
3.1925	-51.1585	75.16
3.1856	-51.11	75.02
3.1654	-51.108	75.09
3.1777	-51.2751	75.27
3.0888	-51.4177	75.34
3.0428	-51.5031	75.33
2.9851	-51.5133	75.36
2.9208	-51.4182	75.38
2.8244	-51.4215	75.38
2.7768	-51.3919	75.32
2.7522	-51.4537	75.27
2.7988	-51.6038	75.21
2.8365	-51.6942	75.11
2.8645	-51.482	75.06
2.8529	-51.2618	75.08
2.7819	-51.0577	75.24
2.7463	-51.0372	75.38
2.7594	-51.0298	75.55
2.769	-51.0901	75.48
2.7849	-51.0543	75.33
2.8	-50.8931	75.11
2.8918	-50.7524	74.98
2.9033	-50.65	75.09
2.8855	-50.5675	75.34
2.8015	-50.5474	75.61
2.7396	-50.69	75.59
2.6471	-50.8241	75.43
2.5221	-51.0264	75.24
2.445	-51.0554	75.16
2.4309	-50.8682	75.07
2.4214	-50.6819	75.13
2.2982	-50.8488	75.43
2.2018	-51.1165	75.56
2.1394	-51.218	75.45
2.0929	-50.9985	75.32
2.0657	-50.892	75.22
1.9865	-51.0242	75.1
1.8993	-51.2765	75.03
1.8357	-51.5687	75.08
1.7082	-51.8395	75.27
1.6529	-52.0379	75.38
1.5888	-52.1652	75.43
1.6296	-52.2218	75.41
1.6196	-52.4408	75.31
1.5223	-52.7029	75.25
1.4709	-52.9938	75.22
1.4959	-53.1695	75.18
1.5703	-53.3305	75.16
1.6178	-53.3777	75.14
1.6152	-53.1799	75.21
1.6026	-53.1241	75.3
1.5686	-53.1432	75.34
1.6758	-53.1553	75.31
1.823	-53.0456	75.27
1.8661	-52.9827	75.27
1.8181	-53.0074	75.32
1.7835	-53.094	75.26
1.7316	-53.1447	75.21
1.781	-53.0006	75.21
1.8418	-52.8248	75.28
1.83	-52.7021	75.32
1.7721	-52.7635	75.38
1.7219	-52.9595	75.3
1.6339	-53.0321	75.24
1.6173	-52.9682	75.22
1.6648	-52.8502	75.3
1.7415	-52.8106	75.41
1.7598	-52.8228	75.47
1.7333	-52.8923	75.36
1.6764	-53.0343	75.27
1.6222	-53.0947	75.18
1.7332	-53.1745	75.03
1.7458	-53.1924	75.06
1.7634	-53.2663	75.17
1.7308	-53.4728	75.29
1.7039	-53.5354	75.31
1.7998	-53.558	75.34
1.8068	-53.5071	75.44
1.8329	-53.6582	75.36
1.8366	-53.8081	75.25
1.8903	-53.9664	75.14
1.8798	-54.0048	75.16
1.8081	-54.1143	75.24
1.8265	-54.2321	75.31
1.9547	-54.1986	75.25
2.1443	-53.9151	75.22
2.2657	-53.6319	75.25
2.3562	-53.5002	75.4
2.4731	-53.6742	75.41
2.6579	-53.9945	75.31
2.8027	-54.1245	75.28
2.9234	-54.0678	75.25
3.0138	-53.9136	75.23
2.967	-53.8805	75.15
2.9367	-54.0214	75.09
2.8927	-54.0683	75.19
2.8373	-54.1179	75.32
2.7647	-54.1816	75.4
2.7262	-54.348	75.38
2.7455	-54.5629	75.25
2.8356	-54.7813	75.19
2.9158	-54.5988	75.33
2.8563	-54.2452	75.36
2.8221	-54.0526	75.37
2.7843	-54.0362	75.31
2.8373	-53.9529	75.15
2.8772	-53.8799	75.07
2.8739	-53.8847	75.14
2.907	-54.0058	75.24
3.0307	-54.2632	75.33
3.0963	-54.286	75.35
3.1218	-54.0973	75.36
3.0858	-53.8881	75.33
3.1062	-53.8606	75.24
3.2334	-53.8932	75.16
3.3986	-53.9037	75.19
3.5533	-53.7378	75.29
3.6024	-53.5354	75.35
3.6531	-53.489	75.33
3.7361	-53.5707	75.22
3.8384	-53.7773	75.19
3.8594	-53.7656	75.23
3.7736	-53.6757	75.33
3.7458	-53.8465	75.37
3.8118	-54.1664	75.28
3.9751	-54.2229	75.1
4.0781	-54.1519	75.11
4.148	-54.018	75.21
4.2262	-53.9753	75.3
4.2041	-53.9131	75.33
4.1473	-53.873	75.33
3.9987	-53.9095	75.37
3.9055	-53.8544	75.31
3.8999	-53.6984	75.28
3.8952	-53.7809	75.31
3.8635	-54.0541	75.36
3.7185	-54.4	75.49
3.5888	-54.5756	75.37
3.4825	-54.724	75.25
3.3786	-54.8924	75.14
3.2644	-55.0681	75.1
3.1184	-55.2048	75.02
2.9904	-55.3873	75.14
2.9653	-55.505	75.26
2.9713	-55.5337	75.28
2.9928	-55.4732	75.24
3.0122	-55.3693	75.32
2.9752	-55.4177	75.41
2.9869	-55.6481	75.39
3.0169	-55.9286	75.27
2.9442	-56.0446	75.19
2.8155	-56.1948	75.25
2.8034	-56.4178	75.24
2.8745	-56.5536	75.15
2.8996	-56.4557	75.1
2.8133	-56.4508	75.25
2.7244	-56.5704	75.31
2.6326	-56.6242	75.29
2.6029	-56.5278	75.18
2.5501	-56.4617	75.16
2.4269	-56.2669	75.23
2.3804	-55.9507	75.28
2.347	-55.5795	75.33
2.3038	-55.4568	75.32
2.3145	-55.3633	75.29
2.2199	-55.191	75.21
2.0729	-54.9885	75.19
1.9957	-54.987	75.21
2.0564	-54.8349	75.27
2.1602	-54.6658	75.23
2.2339	-54.4668	75.3
2.1518	-54.3792	75.46
1.9976	-54.2822	75.49
1.875	-54.2397	75.48
1.8766	-54.2062	75.3
1.8956	-54.1393	75.1
1.8452	-53.9844	74.97
1.7369	-53.9128	75.01
1.7158	-53.9384	75.17
1.8382	-53.9336	75.33
1.9664	-53.7623	75.36
2.0622	-53.4412	75.44
2.0902	-53.2357	75.37
2.0593	-53.2843	75.3
2.1149	-53.4574	75.36
2.1671	-53.65	75.31
2.159	-53.7123	75.26
2.0717	-53.7989	75.19
1.9527	-53.7564	75.14
1.9612	-53.582	75.17
2.1045	-53.4636	75.26
2.2154	-53.2107	75.4
2.2496	-52.9792	75.55
2.2378	-52.9811	75.5
2.3238	-53.144	75.24
2.4699	-53.1101	75.07
2.5533	-53.0284	75.06
2.5674	-52.9805	75.13
2.5569	-52.892	75.31
2.5451	-53.0009	75.37
2.5981	-53.2555	75.31
2.6375	-53.3768	75.25
2.6852	-53.4466	75.15
2.7163	-53.6048	75.14
2.8128	-53.7456	75.16
2.9992	-53.9651	75.34
3.203	-53.9358	75.39
3.2742	-53.8037	75.42
3.2943	-53.6288	75.47
3.3411	-53.6549	75.33
3.3899	-53.882	75.17
3.4475	-54.0961	75.03
3.5019	-54.2897	75.09
3.5181	-54.4922	75.19
3.5926	-54.5767	75.3
3.644	-54.6248	75.34
3.7294	-54.5733	75.36
3.8632	-54.4425	75.39
3.9679	-54.3342	75.36
4.1572	-54.4214	75.31
4.4233	-54.629	75.22
4.6067	-54.7092	75.23
4.6924	-54.7236	75.24
4.6954	-54.8406	75.3
4.8078	-55.0061	75.27
4.9097	-55.1936	75.21
4.8989	-55.1935	75.17
4.8631	-55.1796	75.21
4.7985	-55.2154	75.33
4.8147	-55.3869	75.34
4.9219	-55.4911	75.24
5.0751	-55.3075	75.19
5.1013	-55.0127	75.22
5.1011	-54.9326	75.27
5.1211	-55.0942	75.32
5.1029	-55.4769	75.41
5.0093	-55.7878	75.44
4.9156	-55.9091	75.36
4.8639	-55.8088	75.28
4.8733	-55.7916	75.34
4.7907	-55.9098	75.33
4.5623	-55.9892	75.22
4.2974	-55.9493	75.08
4.111	-55.7768	75.05
3.9908	-55.5686	75.16
4.0121	-55.6769	75.32
3.9792	-55.8108	75.44
3.9149	-56.0024	75.35
3.7898	-55.9183	75.2
3.6083	-55.7877	75.15
3.4582	-55.4384	75.26
3.3707	-55.2425	75.33
3.279	-55.1886	75.37
3.2451	-55.1831	75.24
3.1396	-55.0764	75.13
2.9822	-55.1706	75.15
2.7945	-55.4452	75.28
2.7357	-55.8212	75.29
2.8066	-55.9713	75.2
2.873	-55.8519	75.2
2.9228	-55.6158	75.33
2.8549	-55.5969	75.45
2.7859	-55.7724	75.44
2.739	-55.9183	75.38
2.7015	-56.0198	75.25
2.552	-55.9434	75.14
2.4113	-55.8305	75.15
2.3853	-55.6551	75.3
2.4102	-55.4852	75.42
2.348	-55.2588	75.46
2.2023	-55.0603	75.42
2.1068	-54.9185	75.38
2.036	-55.0324	75.31
2.0127	-55.3267	75.35
1.8953	-55.4524	75.29
1.8631	-55.0647	75.31
1.9219	-54.5991	75.4
2.0201	-54.5699	75.34
2.0761	-54.7237	75.16
2.0804	-54.8025	75.04
2.014	-54.8592	75.14
1.9148	-54.8441	75.34
1.8162	-54.8107	75.41
1.7792	-54.6999	75.41
1.7881	-54.6792	75.32
1.7638	-54.7054	75.24
1.7806	-54.7334	75.24
1.7673	-54.8804	75.26
1.8073	-54.9585	75.27
1.9152	-54.9065	75.33
2.111	-54.7132	75.32
2.1772	-54.5162	75.31
2.1733	-54.4361	75.32
2.0348	-54.5206	75.28
2.0032	-54.4352	75.22
2.0415	-54.2297	75.25
2.1521	-54.109	75.42
2.2986	-54.0703	75.5
2.3117	-54.0192	75.4
2.3083	-53.9001	75.2
2.3025	-53.7783	75.06
2.3431	-53.7267	75.14
2.3507	-53.7453	75.3
2.3374	-53.8915	75.42
2.3104	-53.932	75.43
2.4236	-53.7183	75.4
2.5448	-53.4734	75.34
2.5905	-53.2544	75.34
2.557	-53.4247	75.45
2.5367	-53.7675	75.49
2.5277	-54.0992	75.33
2.5294	-54.1963	75.2
2.5416	-54.3218	75.16
2.5185	-54.5628	75.18
2.544	-54.8969	75.16
2.5463	-55.1405	75.12
2.6152	-55.2435	75.16
2.5842	-55.2702	75.28
2.4901	-55.3275	75.4
2.4226	-55.4746	75.35
2.5565	-55.2092	75.3
2.7598	-54.8942	75.26
2.901	-54.6989	75.29
2.9183	-54.6877	75.35
2.9323	-54.8362	75.35
2.9946	-55.0872	75.24
3.1581	-55.0715	75.16
3.3586	-54.816	75.13
3.5348	-54.5981	75.19
3.6149	-54.5444	75.25
3.7214	-54.4792	75.31
3.8739	-54.3556	75.31
3.9656	-54.149	75.33
3.956	-53.9909	75.37
3.849	-54.0069	75.32
3.7687	-53.996	75.26
3.7414	-53.9382	75.21
3.7492	-53.9601	75.25
3.8095	-53.9812	75.37
3.8129	-54.0836	75.5
3.794	-54.3679	75.56
3.8787	-54.6988	75.37
4.0462	-54.7725	75.18
4.1868	-54.8633	75.18
4.2487	-55.1152	75.33
4.3463	-55.3153	75.27
4.4747	-55.3039	75.19
4.6122	-55.2501	75.17
4.6688	-55.1188	75.22
4.6052	-55.108	75.17
4.5404	-55.0414	75.14
4.5635	-54.9818	75.24
4.5534	-54.8305	75.39
4.5672	-54.8199	75.43
4.5728	-54.8037	75.39
4.6479	-54.8087	75.26
4.6837	-54.7344	75.22
4.6976	-54.7514	75.21
4.6902	-54.8534	75.18
4.7182	-54.8389	75.11
4.6989	-54.7365	75.14
4.6566	-54.4748	75.31
4.6565	-54.3206	75.41
4.6731	-54.2288	75.4
4.7123	-54.1773	75.31
4.7396	-54.0422	75.19
4.7403	-53.7914	75.11
4.6842	-53.3872	75.18
4.5772	-53.2517	75.44
4.568	-53.3168	75.48
4.5827	-53.2337	75.45
4.5524	-52.9987	75.24
4.4626	-52.8294	75.22
4.4123	-52.8273	75.17
4.3506	-52.9048	75.26
4.3316	-53.0598	75.26
4.2086	-53.1482	75.31
4.0419	-53.1078	75.43
3.9687	-53.2457	75.44
3.9818	-53.3685	75.4
4.0016	-53.4701	75.41
3.9801	-53.5309	75.38
3.8731	-53.4919	75.27
3.7938	-53.5581	75.2
3.7133	-53.5288	75.2
3.7844	-53.5717	75.13
3.7688	-53.5312	75.1
3.6744	-53.4568	75.18
3.5498	-53.5238	75.27
3.5233	-53.5181	75.4
3.6175	-53.2826	75.43
3.6846	-53.0068	75.46
3.7295	-52.7902	75.28
3.651	-52.648	75.24
3.6082	-52.5428	75.29
3.6852	-52.5759	75.35
3.7789	-52.4545	75.33
3.8323	-52.3025	75.31
3.7972	-52.2546	75.28
3.7197	-52.3572	75.25
3.6566	-52.3455	75.24
3.6316	-52.2864	75.2
3.5857	-52.1058	75.3
3.4872	-51.9791	75.4
3.3668	-51.9804	75.42
3.2777	-52.0657	75.34
3.2599	-52.0806	75.29
3.2555	-52.2057	75.26
3.187	-52.2355	75.3
3.0623	-52.2265	75.33
inclinaison X	inclinaison Y
