# Supplementary material for: Postural Control Can Be Well Maintained by Healthy, Young Adults in Difficult Visual Task, Even in Sway-Referenced Dynamic Conditions
Source: PLoS One. 2016 Oct 13;11(10):e0164400. doi: 10.1371/journal.pone.0164400 (PMC5063355; doi:10.1371/journal.pone.0164400)
Supplement: S2 File — (ZIP) [file pone.0164400.s002.zip › DATA_FRAMIRAL/S06B_FREE_STABLE_I3.xls]

## Sheet: S06_MTT_201504011552_S
gravite X	gravite Y	Poids
4.5259	-51.7526	75.21
4.503	-51.6712	75.46
4.4935	-51.6074	75.55
4.3222	-51.3988	75.52
4.171	-51.2495	75.31
4.1322	-51.0058	75.28
4.2562	-50.8035	75.25
4.3192	-50.7432	75.31
4.3378	-50.8649	75.34
4.3285	-51.0446	75.34
4.3475	-51.0464	75.24
4.3969	-50.9884	75.2
4.5151	-50.7603	75.21
4.5569	-50.4327	75.37
4.4859	-50.3342	75.49
4.4715	-50.3893	75.51
4.4943	-50.2191	75.45
4.6376	-49.9767	75.33
4.6441	-49.6972	75.31
4.6788	-49.7344	75.34
4.7026	-49.8807	75.35
4.7846	-49.9801	75.37
4.8087	-49.9523	75.31
4.6917	-49.9526	75.31
4.6893	-50.0603	75.46
4.73	-50.158	75.45
4.7701	-50.3164	75.41
4.7374	-50.4362	75.31
4.6389	-50.4448	75.08
4.4902	-50.373	74.95
4.411	-50.554	75.1
4.4702	-50.8656	75.4
4.5047	-51.1156	75.45
4.4775	-51.0884	75.4
4.4376	-50.9522	75.34
4.2869	-50.8724	75.3
4.1632	-50.8158	75.36
4.0363	-50.8864	75.37
3.987	-51.042	75.37
3.9402	-51.1687	75.39
3.8558	-51.2524	75.36
3.7326	-51.3662	75.24
3.6422	-51.3812	75.19
3.6272	-51.3758	75.22
3.6222	-51.2646	75.37
3.6228	-51.2022	75.42
3.5886	-51.1969	75.37
3.5486	-51.1974	75.31
3.5803	-51.2688	75.22
3.6413	-51.3471	75.27
3.6812	-51.4855	75.34
3.7107	-51.7613	75.37
3.7645	-51.9255	75.37
3.8409	-51.9015	75.31
3.8511	-51.8041	75.3
3.7784	-51.8934	75.48
3.6263	-52.1753	75.49
3.4561	-52.2815	75.25
3.4034	-52.2142	75.16
3.3862	-52.1969	75.24
3.3205	-52.2297	75.29
3.2189	-52.3942	75.2
3.106	-52.4758	75.13
3.0841	-52.4582	75.09
3.0811	-52.3459	75.3
3.1381	-52.3662	75.51
3.2219	-52.5057	75.5
3.3408	-52.5988	75.32
3.4128	-52.5957	75.14
3.5378	-52.5081	75.17
3.5103	-52.6504	75.33
3.3818	-52.8523	75.32
3.4474	-52.8856	75.34
3.5539	-52.8634	75.27
3.6182	-52.6744	75.24
3.6328	-52.4617	75.26
3.6082	-52.3921	75.28
3.6383	-52.2965	75.27
3.6279	-52.0233	75.32
3.5377	-51.8111	75.44
3.4842	-51.741	75.38
3.4873	-51.6494	75.24
3.5283	-51.5905	75.15
3.515	-51.5401	75.21
3.3994	-51.2459	75.44
3.2624	-50.9158	75.57
3.195	-50.7441	75.5
3.2056	-50.6254	75.41
3.2592	-50.5864	75.32
3.2685	-50.323	75.24
3.0766	-50.1085	75.34
2.9993	-50.0063	75.35
2.9628	-50.059	75.2
3.0089	-49.9815	75.06
2.9429	-49.8765	75.18
2.8743	-49.9926	75.32
2.7611	-49.8981	75.39
2.7738	-49.6187	75.22
2.8129	-49.267	75.29
2.8169	-48.8537	75.47
2.7646	-48.6042	75.59
2.7542	-48.4875	75.42
2.8244	-48.3991	75.16
2.9959	-48.2331	75.12
3.1165	-48.0679	75.24
3.1576	-48.0389	75.36
3.2079	-48.0241	75.35
3.3474	-48.0234	75.28
3.5747	-47.9101	75.32
3.6748	-47.7721	75.49
3.7966	-47.7015	75.57
3.9225	-47.8489	75.47
4.1321	-47.9494	75.24
4.2936	-47.7628	75.04
4.359	-47.4417	75.04
4.4054	-47.2013	75.24
4.4257	-47.1455	75.45
4.503	-47.1147	75.48
4.6099	-47.0064	75.42
4.7731	-46.7756	75.4
4.8727	-46.7244	75.54
4.9594	-46.7098	75.49
5.0718	-46.7013	75.26
5.1935	-46.5948	75.19
5.3164	-46.5106	75.19
5.4533	-46.4247	75.14
5.5684	-46.4224	75.07
5.6725	-46.2793	75.1
5.7188	-46.0344	75.3
5.6821	-45.9005	75.5
5.635	-45.9003	75.55
5.6685	-45.9346	75.43
5.6829	-45.835	75.28
5.6992	-45.7152	75.32
5.6459	-45.7029	75.32
5.5935	-45.8819	75.28
5.5725	-45.9637	75.25
5.6144	-45.9867	75.23
5.5921	-45.9503	75.3
5.5064	-45.9588	75.37
5.3998	-46.0273	75.42
5.4141	-46.0495	75.41
5.451	-45.9363	75.27
5.4144	-45.7583	75.26
5.4066	-45.8293	75.32
5.3931	-45.8868	75.37
5.4453	-45.9036	75.3
5.5134	-45.9098	75.2
5.5018	-45.8774	75.21
5.3782	-45.8376	75.3
5.2249	-45.6524	75.43
5.1476	-45.4385	75.43
5.1125	-45.2719	75.45
5.12	-45.2029	75.52
4.9645	-45.0533	75.46
4.7485	-45.0194	75.31
4.6376	-44.9238	75.12
4.5624	-44.7713	74.98
4.5532	-44.8566	75.08
4.4544	-45.1442	75.29
4.344	-45.412	75.37
4.2548	-45.4112	75.3
4.2449	-45.2605	75.24
4.2021	-45.1726	75.33
4.1206	-45.3319	75.48
4.0369	-45.6852	75.52
4.0231	-45.913	75.43
4.0903	-46.0602	75.26
4.1697	-46.2606	75.11
4.1818	-46.266	75.08
4.1344	-46.3746	74.98
4.0073	-46.5215	75.05
4.0066	-46.6285	75.19
4.114	-46.6875	75.35
4.1919	-46.7013	75.49
4.1182	-46.7284	75.62
4.0497	-46.6665	75.54
4.0162	-46.4871	75.3
4.0553	-46.2274	75.12
4.037	-46.0917	75.14
3.9669	-46.0551	75.26
3.8372	-46.1676	75.44
3.7251	-46.1508	75.55
3.7933	-45.9758	75.44
3.8455	-45.8458	75.39
3.8693	-45.7418	75.43
3.8175	-45.687	75.22
3.7045	-45.6388	75.15
3.6079	-45.5827	75.21
3.6365	-45.4676	75.23
3.631	-45.4723	75.27
3.5894	-45.5657	75.24
3.6112	-45.6301	75.28
3.68	-45.6379	75.3
3.7297	-45.5612	75.3
3.7178	-45.4575	75.32
3.6778	-45.3306	75.25
3.7044	-45.3231	75.32
3.7927	-45.538	75.36
3.8821	-45.7278	75.38
3.8887	-45.8915	75.33
3.8413	-45.9578	75.29
3.8235	-46.0005	75.26
3.878	-46.0511	75.24
3.9693	-46.1177	75.28
3.9979	-46.2373	75.31
3.9916	-46.3771	75.37
4.0048	-46.5662	75.39
4.0744	-46.8384	75.41
4.2367	-46.8773	75.37
4.3446	-46.918	75.24
4.3863	-46.8966	75.16
4.4011	-46.969	75.14
4.4605	-47.0486	75.26
4.5781	-47.1175	75.4
4.679	-47.1476	75.49
4.7472	-47.1928	75.46
4.8187	-47.3187	75.44
4.931	-47.4983	75.32
5.0866	-47.5022	75.38
5.1987	-47.3808	75.52
5.2975	-47.2225	75.43
5.2819	-47.2494	75.33
5.2966	-47.425	75.23
5.3749	-47.4593	75.13
5.5295	-47.3807	75.06
5.5999	-47.2764	75.1
5.609	-47.1761	75.27
5.5764	-47.3151	75.44
5.6381	-47.3996	75.42
5.6968	-47.3825	75.31
5.7469	-47.2748	75.26
5.7055	-47.4274	75.29
5.6747	-47.5429	75.3
5.6998	-47.6775	75.2
5.766	-47.6311	75.12
5.7675	-47.6274	75.19
5.7159	-47.7399	75.42
5.67	-47.9907	75.51
5.6414	-48.1102	75.46
5.6214	-48.0872	75.29
5.5613	-47.9512	75.24
5.5091	-48.097	75.28
5.4226	-48.3388	75.29
5.3679	-48.5442	75.23
5.3843	-48.5914	75.24
5.4529	-48.4871	75.29
5.4225	-48.3978	75.38
5.3856	-48.5735	75.35
5.327	-48.8131	75.26
5.3652	-48.9477	75.16
5.4408	-49.0347	75.22
5.4247	-49.1106	75.26
5.3168	-49.423	75.2
5.1829	-49.5276	75.22
5.0071	-49.48	75.34
4.819	-49.4054	75.61
4.7459	-49.4025	75.71
4.7468	-49.4174	75.6
4.766	-49.4899	75.37
4.7351	-49.6291	75.19
4.6113	-49.6439	75.1
4.4976	-49.5473	75.2
4.4524	-49.3901	75.33
4.4736	-49.2495	75.45
4.5068	-49.1024	75.5
4.5437	-48.9795	75.43
4.4569	-48.7993	75.37
4.3607	-48.7595	75.31
4.3947	-48.5711	75.18
4.4138	-48.4615	75.14
4.3867	-48.3865	75.25
4.294	-48.3948	75.35
4.1703	-48.3284	75.41
4.1016	-48.2207	75.33
4.1098	-47.974	75.22
4.0903	-47.6851	75.25
3.9411	-47.5798	75.41
3.8229	-47.7089	75.52
3.7117	-47.8963	75.44
3.6772	-47.8825	75.27
3.6306	-47.5153	75.18
3.5584	-47.116	75.19
3.4621	-46.8587	75.29
3.375	-46.8778	75.37
3.345	-46.8735	75.38
3.2798	-46.6998	75.4
3.1892	-46.4454	75.47
3.1014	-46.406	75.5
3.1295	-46.4658	75.4
3.2794	-46.4613	75.25
3.3082	-46.4419	75.34
3.2948	-46.5774	75.5
3.2259	-46.803	75.43
3.2502	-46.929	75.27
3.2988	-46.9453	75.23
3.4042	-47.0834	75.34
3.3554	-47.2597	75.4
3.2562	-47.5426	75.27
3.1416	-47.7785	75.25
3.1111	-47.8734	75.34
3.1078	-47.9299	75.42
3.0528	-48.0856	75.32
2.9718	-48.337	75.22
2.9852	-48.561	75.16
3.034	-48.5621	75.26
3.0739	-48.4016	75.48
3.1354	-48.284	75.5
3.173	-48.4409	75.49
3.2055	-48.6597	75.52
3.2424	-48.8264	75.46
3.2357	-48.986	75.33
3.2002	-49.0951	75.25
3.1958	-49.3722	75.15
3.1962	-49.6446	75.09
3.3018	-49.8323	75.07
3.2681	-49.8725	75.15
3.1922	-49.6525	75.39
3.0947	-49.5318	75.48
3.1978	-49.4486	75.47
3.3165	-49.3244	75.41
3.3134	-49.2812	75.33
3.1967	-49.2542	75.34
2.9988	-49.3343	75.3
2.8896	-49.5251	75.31
2.9192	-49.6934	75.33
2.994	-49.8088	75.31
3.0147	-49.6632	75.28
2.9768	-49.61	75.22
2.948	-49.7292	75.28
2.9582	-49.9319	75.3
3.0465	-49.9164	75.26
3.0785	-49.5545	75.33
3.0398	-49.2443	75.42
3.0416	-49.2004	75.38
3.1282	-49.1363	75.3
3.1401	-49.0574	75.32
3.1268	-49.0149	75.46
3.1506	-49.1117	75.38
3.2519	-49.238	75.22
3.4094	-49.4114	75.15
3.4107	-49.5304	75.27
3.3194	-49.4532	75.43
3.3458	-49.357	75.43
3.4707	-49.3958	75.33
3.6802	-49.4705	75.21
3.7775	-49.5393	75.2
3.7207	-49.5216	75.26
3.6795	-49.5711	75.35
3.7165	-49.8076	75.37
3.9197	-49.9506	75.31
4.071	-49.9187	75.28
4.1181	-49.7911	75.32
4.0555	-49.8651	75.37
4.0084	-50.136	75.52
4.1001	-50.3963	75.44
4.2198	-50.4203	75.22
4.2001	-50.1804	75.2
4.1177	-50.0945	75.18
4.1152	-50.2455	75.17
4.2716	-50.4051	75.13
4.4245	-50.4546	75.15
4.4168	-50.325	75.26
4.2933	-50.1141	75.31
4.2353	-49.8362	75.31
4.3297	-49.5948	75.28
4.4412	-49.3789	75.29
4.4124	-49.1692	75.36
4.3342	-49.1565	75.39
4.2913	-49.1001	75.27
4.3471	-49.0409	75.17
4.4326	-49.0519	75.25
4.5025	-49.0857	75.35
4.4672	-49.0712	75.39
4.4233	-49.2589	75.36
4.4484	-49.4561	75.34
4.4906	-49.7401	75.37
4.5475	-49.9867	75.38
4.5498	-50.2324	75.31
4.5423	-50.3824	75.23
4.532	-50.3809	75.18
4.4958	-50.3054	75.22
4.4722	-50.4013	75.23
4.4491	-50.4408	75.23
4.517	-50.4452	75.21
4.5681	-50.4462	75.25
4.5151	-50.4758	75.35
4.4032	-50.5658	75.39
4.3647	-50.7131	75.37
4.4113	-50.8851	75.28
4.5198	-50.8537	75.25
4.5362	-50.803	75.3
4.5462	-50.9433	75.36
4.6148	-51.1554	75.34
4.7561	-51.423	75.24
4.8516	-51.5343	75.11
4.773	-51.4289	75.18
4.6009	-51.5502	75.27
4.4931	-51.5433	75.29
4.5545	-51.2781	75.15
4.6367	-50.9822	75.2
4.697	-50.7153	75.28
4.5973	-50.5281	75.16
4.5183	-50.3387	75.08
4.6704	-50.2149	75.15
4.8871	-49.9723	75.38
5.0095	-49.54	75.46
4.9606	-49.2088	75.47
4.8709	-48.9939	75.46
4.8829	-48.913	75.33
5.0276	-48.7184	75.25
5.0224	-48.4294	75.3
4.9442	-48.313	75.32
4.8348	-48.3748	75.27
4.8808	-48.1282	75.26
4.9086	-47.9964	75.29
4.7771	-48.0368	75.41
4.6753	-48.0328	75.5
4.6783	-48.1792	75.46
4.7384	-48.399	75.37
4.834	-48.5696	75.34
4.8957	-48.6068	75.27
4.817	-48.5873	75.2
4.7468	-48.4485	75.2
4.7742	-48.3015	75.18
4.7698	-48.1886	75.23
4.6954	-48.0938	75.35
4.6113	-47.9532	75.4
4.5891	-47.7818	75.43
4.6337	-47.6919	75.45
4.66	-47.7705	75.46
4.6142	-47.8317	75.45
4.5532	-47.8874	75.37
4.637	-47.9817	75.27
4.7301	-48.1215	75.23
4.7377	-48.204	75.27
4.7139	-48.0564	75.32
4.7024	-47.9125	75.53
4.7475	-47.9448	75.65
4.882	-48.0275	75.39
4.8215	-47.8967	75.19
4.7384	-47.6899	75.13
4.7567	-47.6177	75.25
4.9564	-47.635	75.25
5.1123	-47.6675	75.12
5.0819	-47.4411	75.16
4.864	-47.1336	75.4
4.7944	-46.7761	75.48
4.6902	-46.4204	75.37
4.7333	-45.949	75.25
4.7038	-45.4577	75.46
4.5208	-45.1966	75.66
4.1408	-45.0203	75.74
3.9015	-44.8778	75.69
3.5318	-44.6634	75.84
3.3895	-44.1533	75.87
3.5722	-42.9417	75.89
3.785	-42.1415	75.8
3.9591	-41.6279	75.79
4.3074	-41.211	75.74
4.5313	-40.7049	75.32
4.7278	-40.6735	74.82
5.0991	-40.9057	74.7
5.5842	-41.2711	74.86
6.0727	-41.628	75.08
6.5424	-41.8856	75.18
6.8656	-42.1806	75.12
6.9559	-42.3405	75.16
7.0712	-41.7627	75.25
7.3151	-40.8611	75.28
7.3823	-39.9333	75.27
7.2177	-39.5249	75.2
6.985	-39.5456	75.29
6.7467	-39.4629	75.42
6.4631	-39.501	75.36
6.2107	-39.7144	75.4
5.9399	-40.1987	75.32
5.8051	-40.3926	75.35
5.378	-40.594	75.34
4.9923	-40.6554	75.15
4.5636	-41.0879	74.94
4.0834	-41.579	74.95
3.5413	-42.1554	75.13
3.0428	-42.737	75.29
2.6164	-43.1925	75.34
2.3686	-43.7398	75.36
2.0965	-44.5088	75.33
2.0566	-44.7471	75.36
1.8507	-44.8126	75.36
1.6054	-44.9001	75.33
1.2348	-45.1119	75.28
0.9217	-45.9381	75.28
0.4392	-47.6698	75.27
-0.0212	-49.968	75.28
0.0485	-51.1254	75.63
0.1998	-51.1385	75.81
0.3189	-50.9837	75.72
0.4012	-50.1434	75.41
0.7105	-48.852	75.26
1.1042	-47.9735	75.21
1.4033	-46.6332	75.31
1.7232	-44.9601	75.17
2.1933	-43.1431	75.06
2.6752	-41.9376	74.99
3.0717	-41.3701	75.12
3.4501	-40.6976	75.31
3.701	-39.061	75.53
3.7969	-37.4457	75.54
3.8396	-36.4158	75.35
3.7149	-35.8581	75.22
3.5536	-35.2186	75.33
3.4841	-34.3917	75.58
3.3802	-33.1886	75.5
3.0894	-32.1951	75.24
2.7942	-31.4342	75.14
2.6937	-30.4516	75.38
2.4924	-28.7803	75.51
2.1073	-26.9111	75.38
1.7374	-25.501	75.21
1.4758	-24.9213	75.05
1.3988	-24.7388	75.17
1.4406	-24.9313	75.53
1.2541	-25.2224	75.77
0.87	-25.9086	75.76
0.5149	-26.238	75.68
0.3809	-26.0973	75.45
0.2198	-26.0105	75.19
-0.0157	-26.409	75.27
-0.2989	-27.2775	75.53
-0.785	-28.3404	75.69
-1.5275	-28.9889	75.7
-2.849	-29.3091	75.75
-4.3993	-29.2393	75.6
-5.4328	-29.2267	75.27
-6.2206	-29.406	75.07
-6.9012	-29.1614	75.01
-7.5535	-28.7307	74.98
-7.9681	-28.2952	75.2
-8.0113	-28.1904	75.17
-7.7544	-28.2006	75.17
-7.2843	-28.1897	75.32
-6.6073	-28.2227	75.57
-5.8974	-28.4781	75.56
-5.3623	-28.2904	75.44
-4.6424	-28.0665	75.25
-3.7986	-27.6818	75.09
-3.1196	-27.1795	75.09
-2.5855	-27.0132	75
-2.1008	-27.0828	74.99
-1.3759	-27.338	75.13
-0.3578	-27.4874	75.47
0.4812	-27.7412	75.67
1.1492	-27.8417	75.59
1.5559	-28.0052	75.53
1.8883	-28.0247	75.52
2.4392	-28.1735	75.54
2.736	-28.3036	75.51
2.9995	-28.8096	75.46
3.1383	-29.7405	75.62
3.0167	-30.6834	75.39
3.3814	-31.2942	75.46
3.4741	-31.5888	75.29
3.555	-31.675	75.03
3.6089	-32.0321	74.98
3.7426	-32.5939	75.08
3.8043	-33.2135	75.16
3.9123	-33.7747	75.23
4.0779	-34.2771	75.29
4.2206	-34.8233	75.33
4.202	-35.2308	75.33
4.3357	-35.1332	75.37
4.4403	-34.7473	75.43
4.3015	-34.3406	75.39
4.0704	-34.228	75.24
3.9296	-34.2777	75.2
3.8642	-34.7146	75.57
3.5205	-34.9339	75.69
3.2652	-34.78	75.47
2.9755	-34.6971	75.41
2.5939	-34.702	75.39
2.0936	-34.785	75.45
1.3671	-35.0514	75.3
0.8541	-35.3254	75.18
0.3553	-35.6454	75.17
-0.1439	-35.8755	75.16
-0.7604	-36.1614	75.05
-1.3335	-36.4561	75.07
-1.5827	-36.6429	75.3
-1.6062	-36.7877	75.65
-1.8823	-36.6016	75.8
-2.295	-36.0533	75.53
-2.4923	-35.4723	75.2
-2.6461	-35.4075	75.09
-2.6736	-35.3788	75.17
-2.6422	-35.3772	75.33
-2.5614	-35.3852	75.47
-2.5411	-35.2678	75.5
-2.6215	-34.7568	75.44
-2.7472	-34.0542	75.33
-2.6806	-33.433	75.31
-2.5733	-33.0418	75.28
-2.5016	-32.7862	75.25
-2.454	-32.3342	75.36
-2.4135	-31.752	75.46
-2.3654	-31.195	75.48
-2.2516	-30.9073	75.43
-2.1428	-30.2492	75.36
-1.9566	-29.5519	75.34
-1.5227	-28.8771	75.39
-0.8176	-28.0436	75.42
-0.1195	-27.2302	75.42
0.4372	-26.5817	75.34
0.6849	-26.443	75.2
0.7556	-26.4663	75.16
0.7828	-26.2502	75.28
0.8229	-26.0303	75.42
0.7423	-26.0418	75.48
0.6396	-26.0159	75.45
0.6775	-26.0886	75.38
0.7505	-26.1297	75.4
0.7655	-26.1885	75.52
0.7456	-26.1526	75.51
0.7118	-26.1722	75.33
0.8263	-26.4165	75.31
1.043	-26.5179	75.48
1.2309	-26.594	75.56
1.282	-26.7575	75.53
1.3107	-27.1102	75.5
1.2244	-27.6687	75.45
1.1526	-28.3602	75.36
1.0914	-28.8168	75.35
1.0525	-29.3082	75.4
1.0053	-29.9199	75.39
0.8081	-30.5657	75.41
0.6337	-30.9975	75.4
0.5823	-31.298	75.36
0.5508	-31.6455	75.33
0.4604	-32.1166	75.24
0.3222	-32.4923	75.22
0.2432	-32.8336	75.28
0.2795	-33.0247	75.4
0.2735	-33.2252	75.42
0.1847	-33.514	75.45
0.0434	-33.8074	75.37
-0.0514	-34.1463	75.3
-0.1303	-34.3239	75.22
-0.1932	-34.3868	75.16
-0.3095	-34.5052	75.13
-0.4289	-34.6773	75.1
-0.4651	-34.7978	75.18
-0.388	-34.8745	75.28
-0.3447	-34.895	75.41
-0.3283	-34.8562	75.47
-0.4482	-34.7729	75.44
-0.4789	-34.6007	75.37
-0.4842	-34.1252	75.34
-0.3795	-33.6953	75.23
-0.2403	-33.4625	75.15
-0.1707	-33.3791	75.19
-0.051	-33.3876	75.26
0.0287	-33.4859	75.39
0.306	-33.2663	75.52
0.3876	-32.8039	75.47
0.4913	-32.4678	75.29
0.646	-32.394	75.15
0.9126	-32.4416	75.18
1.0953	-32.2554	75.35
1.3183	-31.9076	75.43
1.595	-31.6443	75.36
1.7471	-31.5368	75.25
1.867	-31.4407	75.24
2.0955	-31.2014	75.25
2.317	-30.8294	75.35
2.4568	-30.5495	75.41
2.5578	-30.4263	75.36
2.6908	-30.311	75.35
2.7092	-30.0244	75.36
2.6562	-29.6467	75.32
2.5854	-29.3923	75.4
2.506	-29.271	75.38
2.3801	-29.0996	75.35
2.3876	-28.8651	75.3
2.4175	-28.6444	75.19
2.2765	-28.5202	75.11
2.1602	-28.5162	75.09
2.1913	-28.6455	75.17
2.3437	-28.664	75.39
2.4475	-28.5853	75.53
2.532	-28.5892	75.58
2.712	-28.5925	75.48
2.8752	-28.6521	75.32
3.0845	-28.9128	75.28
3.379	-29.091	75.33
3.6486	-29.193	75.4
3.8179	-29.2607	75.47
3.9983	-29.5799	75.41
4.1523	-29.9601	75.31
4.3287	-30.0902	75.27
4.4939	-30.0951	75.29
4.6034	-30.0469	75.29
4.7556	-30.1461	75.26
5.0109	-30.1592	75.32
5.3105	-30.0953	75.41
5.6742	-30.0469	75.43
5.9647	-30.0613	75.38
6.1563	-30.0746	75.35
6.2356	-30.0433	75.4
6.4572	-30.0746	75.37
6.6881	-30.1032	75.29
6.8979	-30.2483	75.19
7.099	-30.4471	75.25
7.2827	-30.6083	75.32
7.5234	-30.4762	75.37
7.6012	-30.3687	75.38
7.6754	-30.3509	75.53
7.7387	-30.2873	75.43
7.6879	-30.2338	75.38
7.703	-30.288	75.3
7.752	-30.2676	75.12
7.7605	-30.2746	75.01
7.7491	-30.4391	75.09
7.8028	-30.606	75.28
7.959	-30.7217	75.47
8.1035	-30.756	75.57
8.2188	-30.6927	75.64
8.2617	-30.4655	75.51
8.3598	-30.1418	75.32
8.477	-29.8945	75.19
8.5512	-30.0005	75.16
8.6166	-30.2408	75.26
8.6247	-30.4855	75.39
8.6305	-30.532	75.46
8.6414	-30.4621	75.48
8.7323	-30.4556	75.41
8.8188	-30.5238	75.33
8.8718	-30.6486	75.28
9.0025	-30.7366	75.31
9.1171	-30.7878	75.32
9.1893	-30.6351	75.35
9.2926	-30.6732	75.33
9.2498	-30.7532	75.3
9.2025	-30.7597	75.3
9.2359	-30.8076	75.3
9.2327	-30.8558	75.36
9.2782	-30.7951	75.44
9.3264	-30.8628	75.43
9.369	-31.0361	75.39
9.3272	-31.0595	75.35
9.2124	-30.8991	75.31
9.1205	-30.6619	75.4
9.0698	-30.4289	75.42
9.0337	-30.3307	75.34
8.8191	-30.3763	75.32
8.6674	-30.443	75.26
8.497	-30.4198	75.18
8.4013	-30.2919	75.16
8.1678	-30.2015	75.19
7.9258	-30.2346	75.21
7.6382	-30.3388	75.25
7.5096	-30.4211	75.37
7.4659	-30.3232	75.44
7.4242	-30.1283	75.35
7.2882	-29.9658	75.21
7.2034	-29.9537	75.22
7.0802	-30.0044	75.39
7.1135	-29.794	75.52
7.0071	-29.3605	75.54
6.8861	-28.9837	75.47
6.671	-28.7336	75.38
6.4871	-28.5735	75.34
6.3698	-28.4522	75.38
6.2512	-28.323	75.37
6.1349	-28.3041	75.33
5.9904	-28.43	75.35
5.8749	-28.676	75.39
5.7971	-28.9498	75.42
5.7467	-29.198	75.4
5.6714	-29.342	75.39
5.5782	-29.4274	75.35
5.3961	-29.3997	75.3
5.2745	-29.405	75.32
5.1986	-29.3869	75.31
5.1114	-29.4033	75.27
4.9039	-29.5877	75.25
4.6891	-29.878	75.29
4.5308	-30.3974	75.35
4.4823	-30.8038	75.61
4.4599	-30.9553	75.66
4.3816	-31.0238	75.54
4.234	-31.063	75.35
4.086	-31.1576	75.16
4.0977	-31.3535	75.15
4.1453	-31.2952	75.24
4.1684	-31.3939	75.25
4.1632	-31.6828	75.3
4.0992	-32.0501	75.39
4.0392	-32.2066	75.52
4.0517	-32.1425	75.47
3.9967	-31.9367	75.43
3.9583	-31.847	75.29
3.9007	-31.9954	75.2
3.7858	-32.1587	75.24
3.7481	-32.1902	75.2
3.7398	-32.2946	75.36
3.8508	-32.4109	75.4
3.9405	-32.6592	75.42
3.9708	-32.7939	75.42
3.9878	-32.9488	75.37
4.0522	-32.9465	75.29
4.1752	-32.7324	75.28
4.4029	-32.4974	75.3
4.6062	-32.424	75.34
4.8372	-32.4071	75.32
5.061	-32.5249	75.32
5.3121	-32.646	75.35
5.572	-32.5819	75.38
5.8093	-32.4862	75.36
5.9965	-32.5805	75.28
6.0996	-32.6089	75.32
6.2145	-32.6165	75.34
6.3971	-32.311	75.4
6.6162	-32.0748	75.39
6.7893	-32.0501	75.39
6.8706	-32.1865	75.35
6.9057	-32.3373	75.4
6.9857	-32.3595	75.4
7.1327	-32.2195	75.42
7.2571	-31.9174	75.36
7.3545	-31.7806	75.19
7.406	-31.7709	75.04
7.448	-31.8312	75.06
7.6063	-31.9352	75.24
7.8156	-31.9437	75.61
8.0581	-31.9685	75.82
8.2084	-32.0372	75.69
8.2957	-31.9119	75.41
8.3306	-31.748	75.19
8.3882	-31.5904	75.09
8.4172	-31.3906	75.09
8.423	-31.416	75.22
8.3208	-31.7799	75.6
8.7041	-31.937	75.58
9.0985	-31.702	75.37
9.4591	-31.6995	75.2
9.6403	-31.5923	75.17
9.7608	-31.4932	75.16
9.8338	-31.5479	75.19
9.8337	-31.6132	75.26
9.8197	-31.6493	75.34
9.8637	-31.6982	75.37
9.8798	-31.7244	75.42
9.8374	-31.6095	75.51
9.7231	-31.4279	75.49
9.6285	-31.167	75.37
9.4882	-31.132	75.24
9.4251	-31.1809	75.22
9.3655	-31.246	75.29
9.287	-31.2542	75.36
9.2172	-31.2378	75.39
9.1577	-31.2903	75.36
9.1818	-31.4641	75.33
9.2505	-31.5259	75.39
9.2804	-31.3716	75.44
9.2615	-31.1923	75.51
9.2304	-30.9511	75.46
9.2287	-30.8447	75.36
9.1671	-30.8612	75.3
9.1245	-30.8066	75.19
9.1126	-30.6742	75.12
9.0295	-30.5167	75.16
9.0391	-30.5051	75.24
9.0165	-30.6955	75.38
9.0229	-30.7654	75.49
9.0084	-30.6935	75.5
9.0077	-30.4229	75.41
8.994	-30.1901	75.3
9.055	-30.0408	75.32
9.1239	-29.9658	75.35
9.1491	-29.9059	75.41
9.2019	-29.9228	75.41
9.0642	-29.932	75.37
8.8944	-29.9153	75.32
8.7412	-29.8903	75.32
8.6013	-29.9748	75.38
8.4932	-30.197	75.4
8.3387	-30.3263	75.39
8.1297	-30.3238	75.38
7.9876	-30.2723	75.35
7.8458	-30.1988	75.36
7.7913	-30.1792	75.34
7.6508	-30.223	75.35
7.4731	-30.196	75.36
7.3694	-30.1108	75.33
7.2676	-30.0977	75.32
7.1974	-30.241	75.33
7.0743	-30.3111	75.43
6.9343	-30.1856	75.46
6.7399	-30.0156	75.4
6.6419	-30.021	75.35
6.5256	-29.9761	75.35
6.4329	-30.0466	75.38
6.3174	-30.1442	75.41
6.2079	-30.1893	75.57
6.1224	-30.2508	75.56
6.0702	-30.2906	75.47
5.9495	-30.2544	75.33
5.8581	-30.1199	75.14
5.8329	-29.9622	75.03
5.7488	-30.1232	75.13
5.7677	-30.3859	75.32
5.7039	-30.5603	75.5
5.6688	-30.6525	75.57
5.6084	-30.6622	75.54
5.636	-30.7309	75.4
5.6924	-30.7764	75.36
5.6723	-30.7666	75.37
5.6361	-30.8024	75.32
5.6393	-30.8963	75.33
5.611	-30.9244	75.39
5.66	-30.9836	75.36
5.6841	-31.1368	75.32
5.6409	-31.3376	75.33
5.5729	-31.4595	75.35
5.5625	-31.4609	75.4
5.5608	-31.4167	75.42
5.5883	-31.4003	75.37
5.5753	-31.4687	75.32
5.5246	-31.5608	75.3
5.5195	-31.5224	75.32
5.4993	-31.5156	75.36
5.5119	-31.4034	75.37
5.5086	-31.3974	75.36
5.5275	-31.342	75.38
5.566	-31.3404	75.35
5.568	-31.3563	75.33
5.6187	-31.3498	75.36
5.6506	-31.3854	75.42
5.6882	-31.2769	75.44
5.7398	-31.2419	75.42
5.7227	-31.3542	75.43
5.7013	-31.4494	75.53
5.721	-31.4192	75.45
5.762	-31.464	75.36
5.7552	-31.4932	75.28
5.6978	-31.5402	75.13
5.6438	-31.5498	75.05
5.6686	-31.5323	75.12
5.708	-31.5763	75.34
5.7197	-31.6738	75.44
5.7291	-31.7613	75.54
5.7407	-31.7765	75.56
5.7363	-31.6442	75.44
5.7557	-31.5824	75.32
5.7181	-31.619	75.25
5.6618	-31.6796	75.25
5.6514	-31.7666	75.3
5.6429	-31.7108	75.37
5.6666	-31.6484	75.36
5.6651	-31.6488	75.33
5.5786	-31.7337	75.34
5.5635	-31.751	75.36
5.5212	-31.7176	75.39
5.5786	-31.5995	75.42
5.5987	-31.5476	75.41
5.5731	-31.481	75.35
5.5544	-31.4106	75.33
5.5575	-31.3094	75.33
5.6505	-31.2268	75.33
5.7743	-31.0639	75.35
5.9414	-30.8671	75.37
5.9124	-30.7713	75.36
5.9431	-30.6804	75.35
6.0437	-30.5189	75.37
6.0938	-30.2986	75.39
6.132	-30.0933	75.4
6.1011	-30.1445	75.5
6.0679	-30.2353	75.58
6.1158	-30.1628	75.44
5.9593	-30.0786	75.36
5.6835	-30.0876	75.23
5.4433	-30.0073	75.1
5.2934	-30.1436	75.11
5.2528	-30.3518	75.26
5.2254	-30.4283	75.41
5.2395	-30.3541	75.53
5.285	-30.3051	75.49
5.3461	-30.3907	75.44
5.375	-30.3723	75.36
5.4094	-30.34	75.35
5.4616	-30.2232	75.35
5.5349	-30.0963	75.3
5.5056	-30.2024	75.3
5.5361	-30.4208	75.3
5.5178	-30.5314	75.37
5.5383	-30.5117	75.41
5.5396	-30.5008	75.39
5.5501	-30.5106	75.34
5.5049	-30.547	75.33
5.4695	-30.5595	75.35
5.4127	-30.4971	75.4
5.3456	-30.4046	75.36
5.2326	-30.2122	75.3
5.2029	-30.0134	75.29
5.1136	-30.0395	75.33
4.8635	-30.0611	75.38
4.6491	-29.9038	75.4
4.4796	-29.7802	75.39
4.4292	-29.7593	75.39
4.3839	-29.8193	75.38
4.3621	-29.945	75.36
4.3863	-30.0665	75.51
4.4586	-30.0831	75.53
4.5367	-30.0389	75.39
4.5931	-30.1097	75.3
4.6652	-30.2371	75.17
4.7284	-30.2509	75.08
4.7804	-30.3051	75.1
4.9307	-30.3645	75.2
5.0663	-30.4977	75.36
5.1319	-30.6255	75.47
5.2096	-30.6767	75.5
5.3063	-30.5853	75.45
5.3685	-30.502	75.32
5.4198	-30.5058	75.26
5.4409	-30.6234	75.25
5.4677	-30.6843	75.3
5.5238	-30.7129	75.35
5.5912	-30.8115	75.34
5.646	-30.9202	75.33
5.6282	-31.0073	75.31
5.6422	-31.0707	75.34
5.6349	-31.2034	75.36
5.6333	-31.3043	75.38
5.623	-31.3161	75.34
5.655	-31.4969	75.29
5.5844	-31.6866	75.26
5.5792	-31.8955	75.3
5.5501	-32.0236	75.33
5.4968	-32.0853	75.38
5.4518	-32.096	75.36
5.4172	-32.1182	75.38
5.411	-32.2941	75.34
5.3102	-32.4182	75.32
5.2609	-32.5123	75.31
5.2162	-32.5306	75.33
5.2583	-32.5689	75.35
5.2524	-32.7712	75.44
5.1451	-33.0271	75.51
5.0088	-32.9185	75.46
4.8664	-32.7942	75.4
4.8619	-32.7317	75.22
4.9431	-32.7779	75.07
4.992	-32.9316	75
5.0237	-33.3294	75.09
5.0106	-33.6924	75.29
5.0077	-33.9541	75.44
5.0954	-33.9262	75.52
5.2137	-33.8666	75.39
5.2735	-33.7887	75.26
5.3424	-33.762	75.18
5.4029	-33.7173	75.22
5.3896	-33.7443	75.3
5.4089	-33.7328	75.4
5.47	-33.7372	75.38
5.4341	-33.8298	75.34
5.391	-33.8704	75.38
5.3699	-33.902	75.4
5.3454	-33.8168	75.36
5.3632	-33.8149	75.35
5.3818	-33.8979	75.28
5.3706	-33.9615	75.3
5.3445	-33.928	75.34
5.3965	-33.9251	75.31
5.344	-33.997	75.3
5.3088	-34.1398	75.29
5.2453	-34.1735	75.3
5.2207	-33.9923	75.31
5.3087	-33.7132	75.36
5.8549	-33.5587	75.38
6.2674	-33.6595	75.31
6.4373	-33.8689	75.28
6.4382	-33.9742	75.35
6.4302	-33.9131	75.4
6.3825	-33.9852	75.38
6.3439	-34.2682	75.45
6.2295	-34.5073	75.48
6.0512	-34.47	75.43
5.937	-34.1326	75.31
5.9334	-33.955	75.1
5.925	-34.0095	74.97
5.8423	-34.1741	75.08
5.8131	-34.3015	75.4
5.833	-34.2188	75.68
5.8259	-33.9819	75.68
5.8148	-33.887	75.48
5.8132	-33.8779	75.3
5.8076	-33.9866	75.25
5.8357	-34.0861	75.4
5.8835	-34.1084	75.47
5.8324	-34.2629	75.41
5.7834	-34.4204	75.33
5.7311	-34.4783	75.32
5.7256	-34.4457	75.34
5.6348	-34.4393	75.4
5.5482	-34.5381	75.4
5.4245	-34.7399	75.38
5.3945	-34.7834	75.38
5.3948	-34.7293	75.38
5.392	-34.6151	75.36
5.3472	-34.5842	75.34
5.2941	-34.5318	75.33
5.3115	-34.5638	75.37
5.3009	-34.4964	75.42
5.2987	-34.3594	75.39
5.3059	-34.2274	75.38
5.2959	-34.2698	75.34
5.2677	-34.2827	75.32
5.2304	-34.2138	75.32
5.2029	-34.0796	75.33
5.1483	-33.9183	75.34
5.1344	-33.9374	75.3
5.1342	-34.1009	75.31
5.1364	-34.2998	75.34
5.144	-34.204	75.41
5.0967	-34.0807	75.55
5.0881	-34.1358	75.54
5.0785	-34.3245	75.45
5.0723	-34.3964	75.36
5.0721	-34.2387	75.21
5.0954	-34.0521	75.11
5.0554	-34.0518	75.11
5.0557	-34.3897	75.22
5.0747	-34.8544	75.44
5.128	-35.0583	75.59
5.1767	-34.9968	75.6
5.2206	-34.6785	75.48
5.2408	-34.4068	75.28
5.2578	-34.3539	75.18
5.2829	-34.3222	75.25
5.466	-34.1114	75.33
5.6939	-33.8002	75.41
5.7869	-33.7415	75.41
5.8038	-33.7641	75.45
5.7723	-33.8613	75.39
5.7624	-33.9057	75.35
5.7983	-33.8284	75.32
5.8696	-33.5773	75.33
5.8799	-33.4648	75.36
5.8608	-33.6196	75.4
5.8232	-33.8375	75.42
5.8134	-34.0765	75.39
5.8352	-34.0719	75.37
5.8515	-34.1084	75.37
5.8178	-34.1147	75.38
5.7876	-34.1983	75.39
5.7877	-34.3463	75.35
5.8151	-34.3386	75.3
5.8503	-34.1787	75.35
5.8591	-34.0195	75.36
5.8533	-33.9943	75.34
5.8438	-34.088	75.38
5.888	-34.2467	75.42
5.986	-34.2003	75.44
6.047	-34.0913	75.58
6.0783	-33.8983	75.51
6.0736	-33.835	75.37
6.0639	-33.8227	75.29
6.1672	-33.785	75.17
6.2195	-33.7632	75.1
6.2373	-33.6989	75.13
6.2252	-33.8092	75.23
6.2349	-33.9281	75.39
6.2782	-33.8532	75.5
6.3789	-33.7034	75.56
6.3895	-33.4803	75.54
6.3341	-33.3893	75.37
6.2971	-33.316	75.3
6.3114	-33.2599	75.25
6.3495	-33.2082	75.23
6.4199	-33.0967	75.29
6.3963	-33.1119	75.33
6.333	-33.2408	75.34
6.2901	-33.3751	75.34
6.2685	-33.3803	75.32
6.2543	-33.2842	75.33
6.1795	-33.1893	75.31
6.2085	-33.2348	75.32
6.4735	-33.2687	75.33
6.6496	-33.2188	75.33
6.6693	-33.1589	75.3
6.5002	-33.1903	75.29
6.2862	-33.3661	75.35
6.1064	-33.5827	75.48
5.9889	-33.7445	75.58
5.9041	-33.6435	75.6
5.8409	-33.3676	75.46
5.7739	-33.1011	75.34
5.6417	-32.9991	75.28
5.5849	-32.7857	75.35
5.4793	-32.5247	75.41
5.3652	-32.2618	75.46
5.2411	-32.1967	75.43
5.1478	-32.3025	75.48
5.1172	-32.492	75.59
5.0321	-32.4338	75.48
4.9807	-32.3573	75.41
4.9319	-32.4048	75.3
4.7973	-32.5724	75.14
4.711	-32.8634	75.1
4.7679	-33.0351	75.2
4.8311	-33.1706	75.31
4.8645	-33.4801	75.42
4.8541	-33.7933	75.54
4.7923	-34.0666	75.59
4.7602	-34.1915	75.48
4.8565	-34.0315	75.33
4.9235	-33.9935	75.27
4.9801	-34.2111	75.28
4.9689	-34.4326	75.27
4.9433	-34.6855	75.27
4.9487	-34.8568	75.29
5.0113	-34.9433	75.36
5.0631	-35.0143	75.33
5.0486	-35.1682	75.31
4.9392	-35.3048	75.36
4.8368	-35.3088	75.35
4.8652	-35.2527	75.32
4.9212	-35.275	75.38
4.915	-35.333	75.42
4.894	-35.366	75.34
4.7873	-35.393	75.25
4.7334	-35.3464	75.21
4.6735	-35.4268	75.26
4.6804	-35.3892	75.36
4.574	-35.308	75.4
4.5415	-35.1813	75.38
4.4669	-35.1357	75.35
4.4083	-35.0853	75.33
4.3446	-34.9123	75.32
4.287	-34.7763	75.33
4.2063	-34.8893	75.52
4.1648	-34.8623	75.54
4.1521	-34.6178	75.41
4.1472	-34.3368	75.3
4.214	-34.1261	75.17
4.2213	-34.1195	75.05
4.2136	-34.1914	75.07
4.2705	-34.1396	75.23
4.3315	-34.072	75.37
4.4398	-33.9966	75.44
4.4731	-33.8952	75.43
4.5047	-33.7688	75.4
4.5564	-33.5054	75.25
4.6912	-33.2282	75.21
4.7988	-32.9823	75.23
4.9431	-32.9531	75.17
5.0313	-32.9432	75.2
5.0478	-32.9386	75.29
5.0683	-32.7155	75.36
5.1417	-32.5191	75.39
5.1111	-32.5501	75.41
5.1252	-32.5532	75.44
5.1253	-32.3446	75.47
5.1713	-32.0575	75.46
5.2485	-31.7274	75.39
5.2891	-31.5111	75.28
5.2734	-31.4721	75.22
5.2619	-31.52	75.29
5.2706	-31.4622	75.44
5.3572	-31.4227	75.43
5.4136	-31.4165	75.39
5.4159	-31.4986	75.32
5.3528	-31.5875	75.32
5.3461	-31.6492	75.33
5.3947	-31.6044	75.34
5.3942	-31.6282	75.39
5.387	-31.8166	75.54
5.4006	-31.8948	75.5
5.3579	-31.7149	75.39
5.3389	-31.5816	75.29
5.3822	-31.3747	75.19
5.3781	-31.3262	75.11
5.4063	-31.3442	75.22
5.4656	-31.4365	75.36
5.5337	-31.3883	75.47
5.5819	-31.3117	75.44
5.5823	-31.415	75.36
5.5945	-31.5432	75.42
5.6884	-31.5201	75.37
5.7338	-31.5163	75.34
5.8046	-31.5601	75.25
5.8228	-31.6167	75.19
5.7478	-31.7052	75.22
5.8221	-31.7223	75.29
5.8764	-31.7155	75.36
5.9385	-31.74	75.37
5.9101	-31.7787	75.39
5.8584	-31.7059	75.37
5.8075	-31.6212	75.3
5.8077	-31.5087	75.25
5.7849	-31.5792	75.25
5.6558	-31.6559	75.37
5.5442	-31.7056	75.48
5.5663	-31.7054	75.45
5.5438	-31.6721	75.31
5.4963	-31.5978	75.19
5.3763	-31.5439	75.15
5.2738	-31.6129	75.22
5.2804	-31.7973	75.37
5.362	-31.7805	75.35
5.3816	-31.7523	75.39
5.4151	-31.8011	75.48
5.3847	-31.8103	75.4
5.3488	-31.7782	75.34
5.3217	-31.6991	75.34
5.308	-31.6444	75.17
5.2897	-31.4349	75.05
5.2997	-31.3731	75.13
5.3752	-31.462	75.33
5.449	-31.5701	75.5
5.5035	-31.4372	75.52
5.5056	-31.2373	75.35
5.4929	-31.1004	75.25
5.4903	-31.045	75.24
5.5581	-31.1268	75.31
5.6204	-31.1871	75.33
5.6488	-31.1697	75.31
5.6201	-31.1289	75.29
5.6425	-31.189	75.3
5.7552	-31.1714	75.35
5.8153	-31.3275	75.39
5.852	-31.4565	75.36
5.7991	-31.6465	75.36
5.846	-31.728	75.36
5.8929	-31.7255	75.32
5.9354	-31.747	75.29
5.9391	-31.9835	75.26
5.8872	-32.2018	75.33
5.9175	-32.2947	75.41
5.9445	-32.2525	75.4
6.0151	-32.2022	75.35
5.9743	-32.1417	75.36
5.9065	-32.0836	75.41
5.931	-31.9822	75.43
5.9432	-31.7455	75.4
6.0002	-31.5637	75.34
6.0058	-31.5477	75.31
6.0149	-31.6608	75.25
6.0543	-31.8613	75.31
6.1302	-31.9581	75.47
6.1858	-31.8054	75.4
6.1694	-31.8709	75.28
6.1031	-31.9597	75.21
6.07	-32.0168	75.21
6.0439	-31.9517	75.28
6.0486	-31.8794	75.33
6.0941	-31.7624	75.34
6.0982	-31.6635	75.29
6.1207	-31.5015	75.25
6.1155	-31.475	75.27
6.1978	-31.4756	75.36
6.2436	-31.3063	75.44
6.2413	-31.1752	75.42
6.252	-31.2294	75.34
6.2044	-31.5255	75.36
6.1665	-31.7345	75.39
6.1565	-31.818	75.35
6.1797	-31.8288	75.24
6.1165	-31.9058	75.24
6.072	-32.0847	75.3
6.0342	-32.3328	75.41
5.9854	-32.4775	75.44
5.9734	-32.4952	75.43
6.0035	-32.4817	75.35
6.0266	-32.5844	75.27
6.0298	-32.8331	75.33
6.0809	-33.0379	75.36
6.1244	-32.9995	75.4
6.188	-32.9489	75.31
6.2135	-33.0329	75.21
6.2283	-33.1701	75.2
6.2245	-33.2996	75.33
6.2018	-33.413	75.44
6.2635	-33.4296	75.46
6.3048	-33.4219	75.37
6.3055	-33.5414	75.25
6.2929	-33.7441	75.29
6.4259	-34.181	75.46
6.4314	-34.5914	75.75
6.3802	-34.7028	75.66
6.4364	-34.7476	75.77
6.2032	-34.7701	75.64
6.107	-34.6625	75.33
5.9766	-34.8139	75.22
5.8827	-34.9682	75
5.9322	-35.0573	74.81
6.0224	-35.4591	75.03
6.0123	-35.9606	75.37
5.9092	-36.3987	75.35
5.9733	-36.8625	75.24
6.1525	-37.1242	75.3
6.2127	-37.0811	75.37
6.1545	-36.9408	75.31
6.1026	-36.9449	75.29
6.1032	-36.8444	75.32
6.1236	-36.593	75.38
6.1676	-36.3563	75.36
6.1439	-36.3042	75.25
6.2194	-36.2901	75.26
6.218	-36.4327	75.28
6.2814	-36.6489	75.33
6.4059	-36.7576	75.43
6.439	-36.8075	75.43
6.432	-36.7545	75.32
6.3713	-36.5874	75.25
6.3616	-36.4181	75.24
6.4553	-36.3287	75.38
6.4956	-36.2442	75.44
6.5335	-36.1158	75.31
6.5879	-36.1761	75.34
6.5766	-36.3851	75.4
6.5304	-36.4743	75.36
6.6795	-36.2955	75.36
6.6421	-36.2323	75.26
6.6329	-36.3068	75.15
6.6121	-36.5288	75.24
6.625	-36.5411	75.35
6.6837	-36.534	75.4
6.6508	-36.6396	75.43
6.5464	-36.6756	75.27
6.5384	-36.5552	75.21
6.5982	-36.5086	75.39
6.6343	-36.3778	75.42
6.6805	-36.3752	75.28
6.7868	-36.5738	75.26
6.7791	-36.8837	75.46
6.6846	-36.9495	75.48
6.6268	-36.7261	75.41
6.5934	-36.51	75.4
6.6507	-36.5213	75.21
6.7295	-36.7164	75.13
6.7147	-36.9057	75.12
6.7397	-37.1103	75.14
6.8161	-37.0879	75.32
6.8737	-37.0941	75.42
6.8548	-37.1774	75.37
6.8012	-37.3256	75.28
6.7708	-37.4098	75.32
6.7574	-37.351	75.36
6.7547	-37.1404	75.27
6.7895	-36.9885	75.25
6.7253	-36.9461	75.29
6.6468	-36.8926	75.34
6.6176	-36.8562	75.41
6.541	-36.7364	75.33
6.6488	-36.7882	75.21
6.7639	-36.8294	75.26
6.808	-36.9006	75.4
6.7031	-36.7963	75.41
6.6394	-36.6235	75.34
6.5944	-36.4926	75.32
6.6858	-36.4184	75.3
6.6996	-36.3147	75.29
6.7524	-36.2124	75.29
6.7882	-35.9032	75.32
6.9146	-35.5063	75.37
7.0618	-35.121	75.42
7.083	-35.0327	75.37
7.0344	-35.2757	75.29
7.1261	-35.2956	75.34
7.1057	-35.423	75.35
6.9761	-35.4257	75.35
6.8246	-35.4747	75.3
6.805	-35.6752	75.27
6.7918	-35.9412	75.28
6.7033	-36.0273	75.34
6.5971	-35.9011	75.34
6.4594	-35.846	75.31
6.4344	-35.8554	75.37
6.4469	-35.9164	75.53
6.3863	-35.7859	75.57
6.3439	-35.5537	75.36
6.2428	-35.463	75.3
6.1621	-35.4196	75.26
6.1408	-35.395	75.24
6.0114	-35.453	75.24
5.959	-35.4634	75.23
5.9608	-35.5706	75.21
5.9125	-35.5805	75.35
5.8428	-35.3879	75.46
5.7352	-35.3145	75.39
5.6887	-35.3772	75.35
5.6448	-35.5303	75.32
5.6466	-35.5963	75.39
5.5359	-35.5446	75.36
5.4492	-35.4497	75.27
5.4556	-35.5142	75.32
5.4628	-35.725	75.41
5.411	-35.8978	75.44
5.3358	-35.9921	75.34
5.2171	-36.0069	75.24
5.2059	-36.0343	75.26
5.185	-35.9456	75.45
5.075	-35.7612	75.49
4.9212	-35.6727	75.31
4.8391	-35.6635	75.24
4.7945	-35.6571	75.36
4.6811	-35.6696	75.41
4.6321	-35.6082	75.4
4.6846	-35.4892	75.35
4.8009	-35.4197	75.3
4.8121	-35.3972	75.33
4.6471	-35.3154	75.35
4.5704	-35.1902	75.3
4.5679	-35.1977	75.38
4.5451	-35.2634	75.48
4.5131	-35.3696	75.37
4.559	-35.4404	75.23
4.536	-35.5036	75.23
4.6334	-35.4996	75.32
4.7429	-35.5411	75.42
4.8064	-35.5718	75.47
4.9027	-35.7298	75.38
4.9536	-35.8705	75.42
5.0468	-35.8831	75.42
5.1461	-35.8143	75.38
5.2399	-35.7665	75.37
5.3384	-35.8016	75.25
inclinaison X	inclinaison Y
