# Supplementary material for: Postural Control Can Be Well Maintained by Healthy, Young Adults in Difficult Visual Task, Even in Sway-Referenced Dynamic Conditions
Source: PLoS One. 2016 Oct 13;11(10):e0164400. doi: 10.1371/journal.pone.0164400 (PMC5063355; doi:10.1371/journal.pone.0164400)
Supplement: S2 File — (ZIP) [file pone.0164400.s002.zip › DATA_FRAMIRAL/S06B_SEARCH_MOBILE_I7.xls]

## Sheet: S06_MTT_201504011602_I
gravite X	gravite Y	Poids
6.6736	-60.0327	74.76
6.6449	-59.734	74.73
6.5227	-59.1732	74.8
6.4441	-58.7238	74.91
6.5242	-58.6541	75.02
6.6582	-58.8474	75.06
6.7342	-58.9086	75.03
6.7851	-58.9648	74.81
6.8105	-59.0807	74.73
6.8668	-59.3534	74.85
6.9269	-59.8388	74.91
6.9021	-60.2646	74.87
6.8763	-60.2884	74.79
6.8714	-60.1683	74.63
6.8516	-60.2461	74.55
6.805	-60.5317	74.56
6.8352	-60.8112	74.75
6.7998	-60.9917	74.92
6.7811	-60.9244	75.05
6.7544	-60.9684	74.98
6.632	-60.7632	74.88
6.5483	-60.5214	74.8
6.5039	-60.2959	74.83
6.5511	-60.3119	74.9
6.589	-60.4916	74.94
6.7151	-60.4986	74.87
6.794	-60.3132	74.74
6.8139	-60.0522	74.77
6.8711	-60.2131	74.77
6.9442	-60.3681	74.89
7.0857	-60.3264	74.95
7.1066	-60.3443	74.97
7.0669	-60.3624	74.9
7.036	-60.5178	74.81
7.0544	-60.6538	74.8
7.0742	-60.969	74.78
7.0327	-61.2097	74.84
6.9734	-61.4403	74.84
6.8661	-61.6335	74.88
6.7981	-61.8101	74.87
6.7825	-62.1082	74.94
6.7462	-62.3009	74.91
6.5772	-62.426	74.75
6.4884	-62.24	74.64
6.4598	-62.148	74.66
6.4963	-62.2699	74.71
6.4599	-62.3328	74.74
6.3766	-62.1243	74.69
6.2437	-61.8219	74.7
6.213	-61.6194	74.73
6.3212	-61.6699	74.84
6.432	-61.9554	74.89
6.4998	-61.9484	74.88
6.5363	-61.7266	74.83
6.5816	-61.5495	74.84
6.5308	-61.3843	74.92
6.5069	-61.267	74.99
6.5464	-61.411	75.08
6.5561	-61.6322	75.02
6.6784	-61.6321	74.85
6.718	-61.3661	74.7
6.7351	-61.0315	74.68
6.6396	-60.7356	74.76
6.5906	-60.7501	74.89
6.6159	-60.7218	74.98
6.6639	-60.7081	74.93
6.6765	-60.6078	74.93
6.6445	-60.832	74.89
6.6079	-61.253	74.84
6.694	-61.6094	74.79
6.7037	-61.7867	74.76
6.6638	-61.7951	74.76
6.5164	-62.0354	74.81
6.3415	-62.4344	74.95
6.25	-62.7656	74.98
6.2084	-62.7811	74.88
6.0604	-62.5683	74.76
6.0088	-62.5493	74.65
6.0415	-62.8248	74.67
6.1313	-62.9982	74.69
6.2845	-62.8759	74.66
6.3469	-62.382	74.73
6.3507	-62.1211	74.9
6.3904	-62.0768	75.06
6.5616	-62.199	75.09
6.689	-62.1414	74.94
6.7213	-61.8661	74.69
6.7394	-61.5422	74.55
6.6678	-61.3568	74.66
6.7055	-61.5341	74.88
6.7262	-61.7271	75.02
6.724	-61.783	75.01
6.7244	-61.5809	74.86
6.7074	-61.4389	74.75
6.7028	-61.6504	74.77
6.7377	-62.0405	74.91
6.7742	-62.1462	74.92
6.7801	-61.8734	74.81
6.8096	-61.5582	74.73
6.8449	-61.4595	74.75
6.7994	-61.4	74.83
6.7159	-61.3441	74.87
6.6857	-61.1926	74.82
6.6778	-60.8395	74.79
6.6581	-60.4633	74.8
6.62	-60.2884	74.81
6.554	-60.3073	74.87
6.4671	-60.3084	74.91
6.4223	-60.1336	74.91
6.4325	-60.0249	74.98
6.4778	-60.1345	75.11
6.4565	-60.3814	75.06
6.4633	-60.5408	74.85
6.4014	-60.4989	74.64
6.4009	-60.2743	74.52
6.4054	-60.2523	74.58
6.488	-60.5651	74.76
6.5343	-60.7524	74.92
6.4593	-60.5543	75
6.3349	-60.0158	74.91
6.2523	-59.7069	74.88
6.2489	-59.8754	74.93
6.3696	-60.3012	74.99
6.51	-60.5343	74.89
6.5428	-60.3459	74.7
6.4792	-59.9746	74.68
6.3859	-59.8934	74.78
6.3743	-60.293	74.97
6.3416	-60.7359	75.02
6.3954	-60.7103	74.9
6.3208	-60.3164	74.74
6.3044	-60.2258	74.77
6.3458	-60.753	74.97
6.4205	-61.4688	75.03
6.4792	-61.8101	74.91
6.4545	-61.5804	74.66
6.3463	-61.3343	74.54
6.2386	-61.5148	74.66
6.2384	-62.0598	74.92
6.212	-62.5007	75.06
6.1876	-62.4937	74.95
6.1757	-62.1853	74.76
6.1938	-62.2678	74.67
6.2915	-62.7977	74.77
6.3738	-63.2345	74.88
6.4546	-63.3233	74.81
6.5041	-63.112	74.62
6.4823	-62.9616	74.71
6.5263	-63.3591	74.9
6.5449	-63.8927	75.02
6.5843	-64.0289	74.92
6.5473	-63.6999	74.91
6.4353	-63.5864	74.92
6.3324	-63.9792	74.89
6.3033	-64.4307	74.86
6.3089	-64.6244	74.69
6.3572	-64.3268	74.51
6.3043	-64.0851	74.45
6.3555	-64.1571	74.68
6.44	-64.5532	74.91
6.5445	-64.7108	74.95
6.5207	-64.3531	74.71
6.4817	-63.889	74.57
6.469	-63.8355	74.59
6.4611	-63.9418	74.87
6.4771	-64.0577	75.04
6.4654	-63.8458	74.93
6.2934	-62.939	74.79
6.1073	-62.1454	74.74
6.0067	-62.0323	74.81
5.9629	-62.0185	75.02
5.9295	-61.6612	75.04
5.9515	-61.0246	74.9
5.8702	-60.3974	74.84
5.7036	-60.0089	74.81
5.5758	-59.8851	74.9
5.507	-60.1404	74.89
5.4377	-60.1449	74.88
5.3473	-59.8492	74.77
5.2668	-59.7283	74.72
5.1098	-59.8335	74.72
4.8752	-60.0152	74.82
4.5387	-59.8974	74.84
4.2647	-59.6663	74.76
4.1028	-59.6046	74.77
4.0281	-59.8778	74.87
3.9297	-60.3747	74.92
3.8869	-60.7019	74.93
3.8965	-60.839	74.95
3.8557	-60.9616	74.85
3.9254	-61.2425	74.7
3.958	-61.3937	74.73
3.858	-61.2568	75.01
3.7896	-61.1111	75.16
3.6873	-61.1582	75.14
3.5548	-61.0323	74.98
3.4891	-60.6813	74.73
3.394	-60.4165	74.52
3.3701	-60.4928	74.54
3.4367	-60.65	74.77
3.5024	-60.8363	74.94
3.5516	-60.9819	74.91
3.6094	-61.0934	74.83
3.6992	-61.284	74.8
3.8878	-61.8912	74.76
4.1236	-62.4932	74.78
4.3375	-62.9866	74.72
4.5316	-63.3706	74.65
4.7416	-63.7781	74.64
4.9719	-64.318	74.69
5.1942	-64.8151	74.8
5.3816	-65.1741	74.91
5.5066	-65.6533	74.92
5.6014	-66.1235	74.81
5.668	-66.2404	74.73
5.7854	-66.2118	74.73
5.8996	-66.1996	74.73
6.024	-66.1583	74.76
6.1315	-65.9553	74.79
6.2025	-65.6161	74.73
6.3365	-65.0522	74.7
6.507	-64.4417	74.8
6.7032	-64.0803	74.87
6.8483	-63.981	74.92
7.001	-63.7793	74.86
7.1717	-63.4909	74.75
7.2749	-63.2065	74.71
7.4226	-63.1671	74.77
7.6073	-63.3661	74.9
7.7442	-63.5932	75.01
7.8136	-63.5981	74.99
7.7864	-63.5107	74.83
7.6326	-63.6681	74.64
7.5406	-63.933	74.57
7.4297	-64.0598	74.54
7.2999	-64.0512	74.56
7.18	-63.9109	74.75
7.0801	-63.9329	74.95
7.0165	-63.9593	75.09
6.8852	-63.8058	75.06
6.77	-63.3618	74.95
6.6736	-62.8055	74.84
6.5374	-62.3506	74.77
6.4467	-61.9525	74.83
6.3586	-61.4933	74.86
6.4451	-61.0355	74.77
6.4426	-60.247	74.73
6.416	-59.9333	74.75
6.4008	-59.6927	74.95
6.3458	-59.511	75.03
6.3342	-59.2951	74.96
6.3851	-59.14	74.87
6.4899	-59.2751	74.79
6.7059	-59.5288	74.79
6.7945	-59.8192	74.82
6.8329	-60.0024	74.78
6.7759	-60.1244	74.71
6.8207	-60.42	74.67
6.7867	-60.7821	74.87
6.7502	-61.3331	75.04
6.6993	-61.7571	75.13
6.5314	-61.8744	74.97
6.3629	-61.7552	74.71
6.0981	-61.5445	74.66
5.9422	-61.6535	74.76
5.8359	-61.9257	74.97
5.7997	-62.0168	75.01
5.8945	-61.7154	74.9
5.9383	-61.5021	74.8
5.9433	-61.497	74.74
6.0409	-61.544	74.7
6.256	-61.4909	74.66
6.5035	-61.3344	74.66
6.6972	-61.036	74.73
6.7874	-60.7048	74.9
6.8275	-60.5327	75.07
7.0249	-60.5882	75.17
7.1419	-60.7368	75.11
7.1954	-60.6284	74.86
7.3046	-60.4214	74.7
7.3536	-60.4654	74.65
7.4046	-60.8598	74.79
7.4908	-61.5252	74.92
7.5454	-62.0698	74.9
7.5809	-62.1679	74.79
7.5837	-62.1449	74.76
7.6131	-62.4527	74.85
7.6009	-62.8496	75.01
7.6116	-63.0277	75.04
7.5331	-62.8662	74.89
7.4542	-62.4886	74.73
7.4186	-62.3045	74.68
7.3825	-62.3108	74.77
7.2448	-61.9878	74.93
7.0454	-61.3491	74.96
6.8532	-60.7179	74.95
6.8954	-60.3275	74.94
6.9194	-60.3036	74.93
6.9585	-60.6008	74.89
6.9231	-60.9871	74.75
6.8054	-61.1511	74.76
6.8313	-61.3166	74.78
6.9238	-61.4755	74.8
6.9034	-61.6503	75.02
6.8127	-61.8804	75.18
6.7314	-62.1883	75.13
6.7028	-62.4083	74.76
6.6514	-62.3163	74.48
6.5517	-62.2037	74.43
6.3544	-62.3657	74.61
6.1677	-62.6808	74.92
6.1043	-62.9457	75.13
6.1119	-63.1169	75.12
6.1427	-63.2013	75
6.137	-63.5063	74.89
6.0761	-63.7674	74.79
6.005	-63.7636	74.75
5.9098	-63.3615	74.83
5.6619	-62.9467	74.9
5.4429	-62.785	74.91
5.2422	-62.6838	74.9
5.1954	-62.6364	74.85
5.2865	-62.6293	74.75
5.3241	-62.3877	74.68
5.3749	-62.0561	74.7
5.3662	-61.9271	74.81
5.3817	-61.9423	74.92
5.4503	-61.8308	74.98
5.5571	-61.5354	74.92
5.6038	-61.3161	74.83
5.602	-61.2069	74.8
5.588	-61.4522	74.87
5.6127	-61.9323	74.96
5.5678	-62.189	74.95
5.5141	-62.0694	74.81
5.4285	-62.0588	74.84
5.3822	-62.409	74.94
5.3258	-62.7528	74.9
5.2395	-62.6975	74.85
5.0841	-62.4094	74.75
4.9764	-62.1931	74.75
4.9597	-62.2227	74.75
4.9532	-62.3667	74.75
4.9942	-62.0159	74.77
5.0208	-61.5661	74.8
4.8984	-61.3311	74.81
4.7593	-61.1298	74.92
4.782	-61.1744	75.03
4.8525	-61.202	75.08
4.8944	-61.1278	74.95
4.9293	-60.9111	74.72
4.8636	-60.7407	74.55
4.6759	-60.7392	74.49
4.4649	-60.6454	74.62
4.3646	-60.6261	74.83
4.4202	-60.6203	75.01
4.4128	-60.6603	75.08
4.3293	-60.7084	74.92
4.3657	-60.4869	74.81
4.4239	-60.5236	74.79
4.4869	-60.8355	74.82
4.444	-60.9565	74.71
4.4936	-60.812	74.55
4.3803	-60.3503	74.51
4.2019	-60.0052	74.54
4.1712	-59.8598	74.71
4.1845	-59.7285	74.87
4.3366	-59.5841	75.06
4.4249	-59.6318	75.2
4.3438	-59.8851	75.18
4.3026	-59.7108	75.13
4.1701	-59.7654	74.95
4.0352	-59.9962	74.81
3.8442	-59.975	74.81
3.808	-60.0068	74.8
3.9473	-59.9712	74.88
4.116	-59.9839	74.97
4.2049	-60.0898	74.95
4.2571	-60.2967	74.82
4.2494	-60.6006	74.63
4.2531	-60.8289	74.58
4.3028	-61.2466	74.57
4.4745	-61.5969	74.59
4.5357	-61.772	74.74
4.5568	-61.8985	75
4.4779	-62.2378	75.05
4.4565	-62.4276	74.76
4.5832	-62.0279	74.65
4.753	-61.4981	74.79
4.947	-61.2133	74.97
5.0434	-61.0094	74.78
5.1654	-60.5814	74.64
5.2728	-60.2028	74.71
5.268	-59.9634	74.95
5.2165	-59.4232	75.16
5.2768	-58.8956	75.31
5.439	-58.8076	75.28
5.597	-58.7818	74.96
5.4514	-58.2623	74.56
5.3898	-57.5032	74.58
5.5338	-57.1465	75.04
5.8208	-57.1168	75.04
6.1402	-57.2669	74.99
6.5585	-57.2912	74.72
7.1392	-57.0439	74.64
7.844	-56.8813	74.89
8.6985	-56.9111	74.99
9.361	-56.9795	74.96
9.6867	-56.847	74.62
9.8961	-56.7662	74.54
9.9718	-56.7552	74.53
10.0493	-56.7649	74.72
10.1567	-56.6895	75.25
10.1973	-56.6342	75.53
10.2426	-56.5735	75.61
10.0723	-56.9392	75.38
10.1564	-56.7068	74.96
10.2152	-56.61	74.66
10.2233	-56.3164	74.59
10.1296	-55.9866	74.51
9.9195	-55.9715	74.74
9.8212	-56.0299	74.85
9.9252	-55.5561	74.61
9.9792	-54.7415	74.54
9.9009	-54.4713	74.85
9.8865	-54.6989	75.19
10.3237	-54.8742	75.31
10.8578	-54.5398	75.09
11.1608	-53.8668	74.86
11.0977	-53.4029	74.97
11.2872	-53.4012	75.17
11.63	-53.9365	75.19
11.865	-54.2727	74.96
11.8763	-54.3043	74.59
11.5925	-54.2006	74.49
11.2077	-54.4956	74.7
10.7981	-55.3592	74.7
10.3838	-56.3935	74.72
9.8694	-57.099	74.77
9.255	-57.5342	74.79
8.6442	-57.6729	74.83
8.35	-57.6465	74.88
8.1608	-57.5121	74.92
7.821	-57.5434	74.91
7.4892	-57.5259	74.91
7.1817	-57.2554	74.93
7.1432	-56.8573	74.97
7.2126	-56.525	75
7.1397	-56.4801	74.95
7.0096	-56.6182	74.85
6.9291	-56.7675	74.62
6.8269	-56.5153	74.52
6.8705	-56.0886	74.64
6.9154	-55.9731	75
7.1447	-56.3361	75.3
7.399	-56.7352	75.34
7.53	-57.0161	74.92
7.4636	-56.9924	74.53
7.333	-57.1678	74.33
7.0925	-57.7129	74.57
6.8792	-58.6074	74.9
6.7193	-59.3368	74.96
6.536	-59.5221	74.78
6.43	-59.3345	74.94
6.4023	-59.2275	75.1
6.375	-59.5584	75.01
6.2625	-59.9617	74.86
6.1322	-59.9953	74.74
5.9898	-59.9674	74.63
5.9795	-59.8782	74.71
5.9222	-59.8818	74.84
5.8996	-59.8325	74.99
5.8584	-59.8398	75.04
5.9623	-59.867	74.96
6.1404	-59.6574	74.74
6.0904	-59.1749	74.48
5.833	-58.5194	74.47
5.6037	-58.1162	74.67
5.6902	-57.6497	75.03
5.9679	-57.4066	75.17
6.3191	-57.1407	75.07
6.5049	-56.8253	74.85
6.5669	-56.5083	74.75
6.5358	-56.3539	74.93
6.676	-56.4313	74.94
6.8481	-56.6472	74.86
7.0558	-56.7266	74.76
7.284	-56.6674	74.76
7.372	-56.836	74.99
7.3793	-57.2782	75.13
7.3412	-57.534	75.05
7.4933	-57.4526	74.84
7.7286	-57.1985	74.7
7.7856	-57.065	74.54
7.7958	-57.0829	74.5
7.795	-57.2105	74.52
7.9239	-57.2088	74.66
8.1483	-57.1254	74.84
8.2904	-57.1173	74.95
8.2428	-57.0776	74.92
8.1712	-56.8583	74.87
8.1963	-56.7887	74.88
8.4418	-56.8035	74.84
8.737	-56.567	74.72
8.8075	-56.2847	74.63
8.7311	-56.0805	74.7
8.7646	-56.1748	74.81
8.8679	-56.1746	74.9
8.8775	-56.1484	74.9
8.7629	-56.1123	74.85
8.6931	-56.1647	74.82
8.684	-56.2917	74.84
8.8273	-56.2208	74.85
8.891	-56.0116	74.76
8.7068	-55.7132	74.74
8.4523	-55.7049	74.77
8.2988	-55.8665	74.92
8.2859	-55.9541	74.97
8.3274	-55.7219	74.87
8.2471	-55.381	74.71
8.0413	-55.1767	74.74
7.8613	-55.0421	74.94
7.8956	-54.8296	75.11
7.8873	-55.0117	75.16
7.8523	-55.1948	75.03
7.7591	-55.1657	74.74
7.5274	-54.9744	74.64
7.3479	-55.0657	74.66
7.273	-55.203	74.61
7.2514	-55.4283	74.73
7.1591	-55.4791	74.82
7.0036	-55.4367	74.9
6.8692	-55.6327	75.02
6.7786	-55.9229	75.07
6.6667	-56.2728	74.92
6.4881	-56.7291	74.81
6.1394	-57.1454	74.79
5.8594	-57.372	74.87
5.7443	-57.4549	74.93
5.751	-57.4587	74.89
5.6346	-57.3711	74.83
5.4072	-57.3997	74.83
5.2176	-57.6679	74.92
5.1008	-58.0362	74.98
5.1241	-58.4319	74.91
5.1614	-58.6391	74.82
5.1222	-58.8089	74.82
5.1261	-58.9796	74.82
5.169	-58.8838	74.82
5.183	-58.6452	74.8
5.2208	-58.456	74.82
5.3037	-58.1924	74.91
5.4095	-58.037	75.01
5.5398	-57.9303	75.13
5.7756	-57.7768	75.05
5.9206	-57.743	74.83
6.0096	-57.7693	74.73
5.919	-57.9856	74.7
5.8947	-58.2145	74.76
6.0631	-58.2945	74.84
6.3384	-58.1999	74.87
6.5191	-58.1258	74.83
6.4536	-58.0687	74.77
6.4696	-58.2452	74.82
6.6397	-58.424	74.91
6.8208	-58.6128	74.88
6.8367	-58.7649	74.79
6.7639	-58.8624	74.61
6.9092	-58.6547	74.55
7.1064	-58.3509	74.62
7.3743	-58.1697	74.72
7.5957	-58.2562	74.76
7.5002	-58.3648	74.9
7.4214	-58.5302	75.12
7.3879	-58.7582	75.2
7.4045	-58.7777	75.04
7.4859	-58.7817	74.9
7.5132	-58.9604	74.74
7.647	-59.0734	74.75
7.8819	-59.127	74.87
8.1492	-59.021	74.93
8.2822	-58.7423	74.93
8.3588	-58.6082	74.93
8.5513	-58.4956	75.08
8.9052	-58.4359	75.1
9.2756	-58.2973	74.97
9.3282	-58.1371	74.87
9.165	-57.8809	74.74
9.1378	-57.5118	74.73
9.1783	-57.3105	74.83
9.2547	-57.0992	74.99
9.3844	-56.9571	74.99
9.4708	-56.8169	74.84
9.3734	-56.7096	74.81
9.2951	-56.9863	74.83
9.1919	-57.385	74.75
9.0666	-57.6938	74.67
8.8368	-57.8699	74.68
8.645	-57.9215	74.72
8.6287	-58.0001	74.77
8.6449	-58.1858	74.81
8.6935	-58.5649	74.84
8.5656	-58.8552	74.85
8.3757	-59.1301	74.83
8.2554	-59.2516	74.89
8.2519	-59.4227	74.92
8.3299	-59.6128	74.92
8.1406	-59.7762	74.88
7.8671	-59.776	74.88
7.5408	-59.8155	74.89
7.396	-60.1408	74.88
7.2905	-60.3776	74.81
7.0904	-60.3661	74.76
6.7791	-60.2362	74.86
6.4373	-60.2332	74.97
6.2167	-60.3309	75.02
6.2016	-60.262	74.92
6.234	-59.86	74.79
6.2935	-59.5775	74.68
6.2938	-59.7322	74.68
6.0583	-59.7946	74.77
6.0219	-59.6925	74.88
6.1433	-59.3554	75.01
6.3055	-59.1701	74.98
6.2825	-58.9921	74.89
6.3014	-58.8497	74.82
6.3804	-58.7557	74.72
6.55	-58.4278	74.72
6.6009	-58.0926	74.85
6.4727	-58.0374	74.93
6.3612	-57.9391	74.9
6.3079	-57.7502	74.77
6.1449	-57.6669	74.75
5.9829	-57.8569	74.9
5.9199	-58.0233	75.02
5.9128	-58.2309	74.95
5.8456	-58.3037	74.75
5.84	-58.2711	74.7
5.8563	-58.1805	74.86
5.8377	-58.3048	75.02
5.913	-58.4483	75.16
6.0657	-58.5422	75.18
6.2178	-58.3565	74.87
6.2751	-57.9425	74.74
6.3657	-57.9566	74.7
6.4727	-58.0566	74.89
6.4941	-58.2042	74.92
6.407	-57.8544	74.91
6.275	-57.5112	74.91
6.1653	-57.4113	74.89
5.9427	-57.5401	75
5.914	-57.7004	74.99
5.8201	-57.6653	74.87
5.5962	-57.5844	74.73
5.2792	-57.6263	74.67
5.1708	-57.7866	74.78
5.1863	-58.0422	74.86
5.1344	-58.3382	74.9
5.0788	-58.5372	75.03
5.0546	-59.0309	75.17
5.0629	-59.4456	75.07
5.1211	-59.6296	74.83
5.1277	-59.7893	74.75
5.1217	-60.0615	74.71
5.3573	-60.2669	74.62
5.5651	-60.0489	74.7
5.8744	-59.8333	74.93
6.0905	-59.5402	75.09
6.1013	-59.2004	75.06
5.9238	-58.7351	74.96
5.9069	-58.5836	74.88
5.9082	-58.5005	74.82
5.9189	-58.4314	74.77
5.8127	-58.3411	74.67
5.4679	-58.1976	74.6
5.2126	-57.9014	74.77
5.1396	-58.0054	75
5.4313	-58.3407	75.09
5.7278	-58.3734	75.06
5.8528	-58.3456	74.87
5.8314	-58.4993	74.73
5.9962	-58.8118	74.7
6.2451	-59.1702	74.79
6.4967	-59.4508	74.87
6.5857	-59.6077	74.93
6.4826	-59.8684	74.9
6.5229	-59.8553	74.9
6.7587	-59.725	74.91
7.0432	-59.6861	74.91
7.0316	-59.7557	74.96
6.9275	-59.8934	74.9
6.7695	-59.7875	74.76
6.8209	-59.6083	74.64
6.8566	-59.3606	74.64
6.7648	-59.1904	74.75
6.7152	-59.0312	74.88
6.619	-58.8613	74.9
6.6545	-58.4678	74.86
6.7472	-58.0963	74.89
6.7747	-57.9443	75.02
6.7387	-57.7687	75.22
6.5423	-57.766	75.07
6.379	-57.5923	74.76
6.4377	-57.3646	74.47
6.4612	-57.3202	74.35
6.4539	-57.6426	74.56
6.397	-58.0098	74.76
6.342	-58.2562	74.9
6.2706	-58.3026	74.96
6.1843	-58.2223	74.87
5.9312	-58.391	74.82
5.7809	-58.378	74.94
5.7186	-58.6157	75.02
5.814	-58.79	75
5.8955	-58.781	74.74
5.9158	-58.532	74.57
5.8819	-58.4363	74.56
6.0221	-58.6117	74.82
6.2639	-58.8161	75.02
6.45	-58.7682	75.03
6.4782	-58.4592	74.85
6.4299	-58.3262	74.75
6.417	-58.4834	74.79
6.5449	-58.8257	74.87
6.7339	-58.9942	74.86
6.7453	-58.9283	74.7
6.5259	-58.5689	74.59
6.2286	-58.4168	74.71
5.9397	-58.3709	75
5.6152	-58.2554	75.17
5.2288	-58.1231	75.11
4.8717	-57.9564	74.95
4.6486	-58.0086	74.84
4.5902	-58.1285	74.71
4.5715	-58.1507	74.64
4.5256	-57.9857	74.72
4.5185	-58.1956	74.89
4.5359	-58.6354	74.91
4.7763	-58.7821	74.78
5.1077	-58.7826	74.6
5.2903	-58.9654	74.64
5.3468	-59.1947	74.84
5.3265	-59.5448	75.04
5.4579	-59.9849	75.09
5.6207	-60.3488	74.78
5.7097	-60.6598	74.31
5.5032	-60.8785	74.2
5.3372	-61.2159	74.49
5.3343	-61.6098	74.86
5.4208	-61.7236	74.92
5.2609	-61.4153	75.03
4.8692	-61.1449	74.98
4.4625	-61.0767	74.85
4.1704	-61.2832	74.93
4.1139	-61.6281	74.95
4.0091	-61.9176	74.81
3.9271	-61.8602	74.66
3.8732	-61.6131	74.7
3.8746	-61.7852	74.93
4.084	-62.1186	75.04
4.4139	-62.3518	74.96
4.6254	-62.1986	74.63
4.744	-61.8463	74.49
4.9519	-61.8946	74.65
5.2576	-62.4264	74.9
5.5257	-62.6182	75.04
5.5844	-62.4006	74.88
5.5229	-61.9609	74.65
5.3954	-61.7141	74.64
5.293	-61.794	74.89
5.2872	-62.236	75.04
5.1942	-62.5482	74.95
5.0086	-62.592	74.65
4.8002	-62.4039	74.44
4.5676	-62.327	74.49
4.2829	-62.8209	74.78
4.2643	-63.3917	75.07
4.3313	-63.9386	74.94
4.3762	-63.8565	74.64
4.3857	-63.6466	74.58
4.2885	-63.8802	74.87
4.5807	-64.6021	75
4.6939	-64.8529	75.02
4.878	-64.5942	74.81
5.1631	-63.9347	74.54
5.4067	-63.3353	74.48
5.5523	-63.0786	74.76
5.7948	-63.2114	75
5.9728	-63.0783	74.99
6.1251	-62.5814	74.79
6.1832	-61.8627	74.74
6.2175	-61.7419	74.8
6.1879	-62.1092	74.85
6.1377	-62.3313	74.74
6.0749	-62.2039	74.49
6.0249	-62.0489	74.4
5.8743	-62.2287	74.6
5.7488	-62.8527	74.98
5.6745	-63.476	75.27
5.6581	-63.8836	75.16
5.5662	-63.76	74.83
5.449	-63.7342	74.66
5.2801	-64.2021	74.6
5.0524	-64.5385	74.71
4.9006	-64.7221	74.78
4.8261	-64.5971	74.73
4.794	-64.1753	74.69
4.6285	-63.7202	74.83
4.497	-63.6593	75
4.3424	-63.7423	75.02
4.2999	-63.5922	74.77
4.2954	-63.1784	74.43
4.3257	-62.853	74.3
4.4245	-62.6255	74.59
4.7501	-62.6418	75.1
4.9959	-62.9335	75.37
5.2962	-63.0131	75
5.335	-62.5189	74.5
5.3056	-62.1315	74.33
5.2982	-62.2447	74.62
5.3494	-62.6942	75.08
5.4684	-62.9741	75.24
5.5571	-62.903	74.91
5.5231	-62.7474	74.6
5.3927	-63.2112	74.57
5.1217	-64.5598	74.72
5.0407	-65.6723	74.79
4.8347	-65.9192	74.68
4.5141	-65.7927	74.49
4.3123	-65.5732	74.59
4.6378	-64.9224	74.97
4.9192	-64.4727	75.22
5.1734	-63.7298	75.12
5.3106	-62.7749	74.75
5.2928	-62.0478	74.54
5.2715	-61.7396	74.63
5.2691	-61.7465	74.85
5.3218	-61.6183	74.94
5.4808	-61.2708	74.99
5.4962	-60.9529	74.99
5.5173	-60.9076	74.93
5.5796	-60.8889	74.86
5.7912	-60.8296	74.85
5.9974	-60.5274	74.81
6.0633	-60.129	74.73
5.9748	-59.7707	74.6
5.82	-59.3483	74.67
5.7787	-58.8761	74.86
5.7825	-58.3965	75.04
5.7007	-58.1109	75.05
5.5945	-57.8884	74.94
5.4247	-57.9224	74.8
5.3919	-57.9378	74.79
5.3852	-58.2458	74.68
5.3051	-58.3126	74.63
5.2024	-58.2157	74.88
5.1224	-58.3612	75.16
5.1672	-58.8242	75.21
5.2587	-59.0702	74.98
5.2581	-58.9955	74.71
5.1966	-59.1193	74.59
5.2169	-59.4474	74.7
5.2606	-60.0385	74.78
5.4554	-60.3308	74.74
5.5648	-60.1971	74.58
5.4701	-59.776	74.57
5.3313	-59.6996	74.76
5.3366	-59.8788	75.01
5.4413	-60.175	75.05
5.6151	-60.2186	74.84
5.61	-60.0124	74.6
5.5455	-59.8238	74.51
5.4592	-59.798	74.67
5.5359	-59.8514	74.81
5.6803	-59.7419	74.84
5.7017	-59.5011	74.9
5.6559	-59.4561	74.96
5.6214	-59.5127	75.02
5.6306	-59.758	74.92
5.7129	-59.85	74.73
5.6836	-59.8174	74.63
5.5291	-59.8974	74.68
5.4771	-60.0484	74.84
5.4981	-60.2538	74.88
5.6591	-60.2967	74.8
5.6173	-60.2417	74.69
5.4498	-60.1743	74.68
5.2854	-60.0665	74.72
5.2468	-60.0526	74.88
5.3876	-60.023	74.96
5.5375	-59.969	74.92
5.497	-59.6774	74.95
5.4065	-59.4304	74.94
5.4192	-59.3286	74.95
5.584	-59.46	74.94
5.8595	-59.3843	74.76
5.8734	-59.2336	74.54
5.8071	-59.158	74.45
5.8182	-59.1952	74.6
5.9409	-59.4532	74.71
6.0338	-59.4842	74.77
5.9639	-59.4664	74.8
5.8062	-59.3615	74.92
5.8022	-59.4314	74.97
5.8986	-59.4494	74.94
6.0879	-59.3951	74.76
6.1628	-59.1664	74.65
6.1427	-59.0869	74.69
6.0716	-59.1835	74.7
6.0634	-59.0661	74.63
6.1475	-58.6282	74.65
6.1757	-58.4678	74.78
6.1406	-58.4659	75
6.0678	-58.6025	75.07
6.1265	-58.7099	74.98
6.2647	-58.6307	74.77
6.3008	-58.4488	74.66
6.3034	-58.293	74.66
6.3428	-58.2986	74.82
6.3475	-58.547	74.93
6.3366	-58.6413	74.91
6.3237	-58.4864	74.86
6.3152	-58.5176	74.88
6.2341	-58.7358	74.94
6.1692	-58.9311	74.92
6.1924	-59.0962	74.93
6.2473	-58.9998	74.83
6.2331	-58.6664	74.63
6.2163	-58.4827	74.74
6.1462	-58.8351	74.99
6.033	-59.4394	74.97
5.95	-59.7316	74.7
5.9659	-59.5555	74.42
5.9715	-59.3057	74.38
6.0017	-59.2126	74.66
5.9331	-59.4084	74.97
5.9309	-59.519	75.08
5.8994	-59.3504	74.97
5.9166	-59.0644	74.83
6.0006	-59.1589	74.79
5.9909	-59.4699	74.76
5.9593	-59.5758	74.7
5.9736	-59.4631	74.72
6.1464	-59.2587	74.77
6.2266	-59.1168	74.77
6.1387	-59.0138	74.77
5.9961	-59.1848	74.84
5.982	-59.5557	74.95
6.1069	-59.8967	74.91
6.2361	-59.9495	74.7
6.314	-59.9119	74.57
6.342	-60.0678	74.64
6.477	-60.526	74.84
6.6514	-60.9909	74.97
6.7595	-61.2358	75
6.7802	-61.1929	74.96
6.6734	-61.1978	74.89
6.6818	-61.2373	74.8
6.6346	-61.4065	74.77
6.561	-61.5974	74.78
6.5176	-61.6038	74.63
6.4361	-61.4025	74.59
6.3178	-61.2512	74.67
6.3632	-61.0205	74.75
6.5446	-60.5812	74.84
6.6468	-60.1974	74.88
6.6534	-59.9332	74.87
6.4721	-59.7416	74.86
6.3302	-59.6365	74.91
6.3304	-59.644	74.98
6.4562	-59.666	74.96
6.5187	-59.5974	74.82
6.5112	-59.4892	74.75
6.546	-59.3663	74.84
6.5773	-59.4108	74.98
6.7719	-59.6249	75.02
6.8329	-59.8272	74.87
6.8681	-59.8783	74.75
6.8457	-59.9855	74.82
6.8499	-60.4056	74.83
6.7796	-60.6124	74.76
6.7104	-60.7309	74.61
6.6355	-60.8674	74.55
6.5057	-61.0641	74.7
6.5147	-61.3957	74.91
6.5614	-61.774	74.96
6.7094	-61.9282	74.78
6.8896	-61.7779	74.57
6.8299	-61.7184	74.46
6.5762	-61.8683	74.51
6.6925	-61.5546	74.87
7.0263	-61.127	75.21
7.3844	-60.812	75.25
7.7289	-60.3665	75.06
8.1471	-59.709	74.97
8.4786	-59.3362	74.93
8.7005	-59.3163	74.86
8.9414	-59.2642	74.78
9.1585	-59.2004	74.7
9.3145	-58.9755	74.74
9.5021	-58.7806	74.81
9.5359	-58.7685	74.99
9.5813	-59.1739	75.14
9.5223	-59.6293	74.96
9.2919	-59.8071	74.63
9.04	-59.5984	74.48
8.7373	-59.8165	74.52
8.4753	-60.3372	74.7
8.2379	-60.7939	74.77
7.9336	-61.0419	74.77
7.6195	-61.2196	74.8
7.414	-61.4482	74.82
7.32	-61.7012	74.83
7.1261	-61.9971	74.77
6.8257	-62.2446	74.7
6.5681	-62.2737	74.65
6.4463	-62.2109	74.51
6.4786	-61.8879	74.55
6.705	-61.4978	74.77
7.0613	-61.087	75.06
7.3212	-60.8424	75.15
7.6204	-60.4625	75.08
8.0068	-60.1032	74.96
8.4258	-59.9282	74.86
8.7737	-59.8752	74.86
8.9552	-59.9347	74.96
9.1245	-59.9576	75
9.3022	-60.0702	74.89
9.4491	-60.1314	74.82
9.5128	-60.092	74.77
9.6335	-60.1858	74.95
9.6883	-60.5629	75.18
9.8034	-60.972	75.13
9.7998	-61.245	74.79
9.5854	-61.2314	74.46
9.3611	-61.4006	74.29
9.2571	-61.7147	74.43
9.1799	-62.3371	74.74
9.1679	-62.7798	74.93
9.0135	-62.9207	74.86
8.7659	-62.7729	74.68
8.5524	-62.6438	74.78
8.5555	-62.9114	74.99
8.8162	-63.2899	75.03
9.1305	-63.1631	74.84
9.2551	-62.7091	74.53
9.2049	-62.4392	74.47
9.4022	-62.4126	74.71
9.7827	-62.2841	74.95
10.2765	-61.9606	75.11
10.6131	-61.6344	75.15
10.802	-61.4174	75.06
10.7648	-61.3424	74.93
10.7371	-61.5471	74.78
10.7211	-61.8497	74.69
10.7814	-62.0182	74.7
10.7832	-61.9174	74.75
10.6513	-61.9111	74.83
10.3589	-62.1146	74.89
10.1912	-62.326	74.87
10.0024	-62.5363	74.81
9.8779	-62.6825	74.7
9.7018	-62.7391	74.64
9.3854	-62.817	74.75
9.1437	-63.1884	74.84
8.9281	-63.4042	74.83
8.7576	-63.34	74.8
8.4052	-63.3401	74.83
8.1318	-63.6006	74.92
7.9164	-63.6437	75.03
7.9531	-63.71	74.94
8.0736	-63.6367	74.87
8.1713	-63.6004	74.66
8.2588	-63.4752	74.53
8.38	-63.2787	74.56
8.6872	-63.214	74.74
9.0797	-63.0271	74.89
9.4362	-62.7184	74.85
9.6937	-62.1939	74.76
9.9346	-61.8903	74.75
10.0451	-62.0213	74.78
10.0441	-62.2303	74.89
9.9558	-62.473	74.98
9.803	-62.9406	74.99
9.5493	-63.3872	74.92
9.3157	-63.7656	74.96
9.2525	-64.53	74.98
9.1215	-65.2318	74.95
8.9044	-65.4085	74.79
8.8368	-65.3973	74.44
8.7001	-65.1485	74.33
8.59	-64.8713	74.51
8.5095	-64.9628	74.8
8.4671	-65.102	75.02
8.4714	-65.0478	74.99
8.5582	-64.8495	74.75
8.7389	-64.2415	74.59
8.9622	-63.5912	74.64
9.0993	-63.3067	74.85
9.1027	-63.2631	75.04
9.1104	-62.911	75.02
9.1076	-62.4341	74.92
9.2186	-62.184	74.83
9.139	-62.1148	74.93
8.9668	-62.1284	75.05
8.855	-62.3583	75.12
8.758	-62.4769	74.99
8.7612	-62.4774	74.69
8.6092	-62.4936	74.61
8.393	-62.7597	74.72
8.1526	-63.329	74.84
7.9668	-63.8724	74.79
7.8641	-64.0551	74.63
7.8206	-63.9953	74.66
7.675	-64.2122	74.8
7.4605	-64.7015	74.95
7.2142	-65.4077	74.97
7.1444	-65.573	75.04
7.1323	-65.7739	74.9
7.3006	-65.9166	74.56
7.6019	-65.9206	74.25
7.9398	-65.711	74.21
8.1647	-65.6382	74.52
8.5112	-65.707	74.95
8.9742	-65.6343	75.18
9.5286	-65.3178	75.09
10.058	-64.8615	74.79
10.6508	-64.271	74.57
11.0602	-63.6266	74.61
11.4307	-63.605	74.81
11.6962	-63.6314	75.04
11.9056	-63.3634	74.96
11.9837	-62.6682	74.79
11.9899	-62.0296	74.86
12.0172	-62.0609	75.06
12.0291	-62.4805	75.18
11.9984	-62.7304	74.93
11.9632	-62.7581	74.47
11.886	-62.417	74.25
11.8015	-62.3154	74.39
11.6847	-62.698	74.86
11.5971	-63.1995	75.19
11.5315	-63.5472	75.22
11.4388	-63.5045	75
11.2012	-63.5367	74.71
11.1303	-63.8402	74.68
11.2499	-64.4427	74.7
11.3357	-64.7484	74.64
11.2563	-64.6912	74.41
11.1979	-64.2017	74.4
11.4342	-64.0004	74.67
11.7301	-63.9352	75.17
12.0708	-63.6543	75.47
12.3664	-63.063	75.25
12.5628	-62.1651	74.74
12.7637	-61.5009	74.38
12.7571	-61.0963	74.59
12.7667	-61.1354	74.92
12.6927	-61.0151	74.99
12.4491	-60.5104	74.82
12.2127	-59.9589	74.6
12.0412	-59.7022	74.63
12.1163	-59.9976	74.96
12.3058	-60.4827	75.21
12.5538	-60.7189	75.08
12.3312	-60.5794	74.65
11.9406	-60.4212	74.38
11.6684	-60.4028	74.57
11.207	-61.2162	74.97
10.84	-61.7974	75.25
10.5722	-62.1021	75.06
10.1518	-61.9126	74.64
9.6724	-61.787	74.48
9.2791	-62.2382	74.67
9.0668	-62.7785	74.91
8.9033	-62.9146	74.99
8.7341	-62.5931	74.83
8.6251	-61.9249	74.63
8.5774	-61.3003	74.78
8.6408	-61.3233	75.29
8.8042	-61.7413	75.55
8.8782	-61.8593	75.36
8.8216	-61.4194	74.73
8.7699	-60.8569	74.31
8.5586	-60.8613	74.39
8.3978	-61.3946	74.77
8.2734	-61.8988	75
8.2871	-61.8944	74.85
8.1007	-61.4342	74.67
7.9635	-61.2154	74.69
7.7893	-61.3314	74.97
7.7156	-61.7723	75.18
7.5308	-62.3097	75.08
7.3716	-62.4363	74.68
7.1127	-62.4	74.38
6.7679	-62.6836	74.4
6.5914	-63.5131	74.68
6.5954	-64.1002	75.02
6.4975	-64.4996	75.09
6.3463	-64.4177	74.87
6.0989	-64.5436	74.71
6.0561	-64.9224	74.8
6.2035	-65.4839	74.9
6.2386	-65.7819	74.9
6.3025	-65.7332	74.78
6.3671	-65.4412	74.72
6.4579	-65.3528	74.82
6.6333	-65.5126	74.93
6.8633	-65.5648	74.94
7.0244	-65.3506	74.82
7.1185	-64.8465	74.76
7.1439	-64.5658	74.87
7.23	-64.7344	75.02
7.365	-64.9312	74.98
7.5436	-64.7285	74.8
7.6344	-64.1837	74.52
7.6258	-63.4766	74.51
7.7368	-62.9837	74.81
8.0076	-62.7957	75.17
8.3775	-62.8578	75.23
8.5568	-62.7156	74.89
8.7585	-62.2686	74.48
8.9605	-61.948	74.3
9.0188	-61.9485	74.65
9.1136	-62.464	75.06
9.1213	-62.8291	75.14
9.1393	-62.7738	74.78
9.0613	-62.5981	74.44
9.0108	-62.7009	74.39
8.9431	-63.3006	74.71
8.9965	-64.0707	75.09
9.2059	-64.4977	75.16
9.5994	-64.3204	74.85
10.069	-63.9757	74.59
10.2909	-63.9069	74.73
10.4774	-64.5661	75.04
10.7106	-65.192	75.15
11.0624	-65.2261	74.94
11.1997	-64.8968	74.52
11.1215	-64.5336	74.36
10.919	-64.5649	74.61
10.8364	-65.0483	74.91
10.9193	-65.1229	75.05
10.9429	-64.6128	74.85
10.8759	-63.7809	74.58
10.857	-63.0771	74.67
10.8661	-63.1112	75.06
10.9878	-63.587	75.29
11.0112	-63.7122	75.02
10.8724	-63.3884	74.46
10.691	-63.0486	74.27
10.5961	-63.1584	74.6
10.5756	-63.8158	74.96
10.5126	-64.2102	75.16
10.4433	-64.2704	74.83
10.321	-63.9151	74.47
10.2421	-63.6402	74.45
10.1082	-63.9188	74.79
9.9332	-64.4028	75.08
9.7429	-64.6315	75.09
9.4574	-64.2925	74.78
9.2182	-63.8402	74.65
8.9099	-63.8336	74.78
8.574	-64.2337	75.05
8.2778	-64.5975	75.05
7.9697	-64.2936	74.78
7.746	-63.7482	74.43
7.6209	-63.2984	74.42
7.5653	-63.1483	74.82
7.5676	-63.3116	75.22
7.5013	-63.4249	75.25
7.483	-63.0307	74.83
7.5228	-62.2568	74.58
7.5703	-62.0068	74.66
7.6729	-62.5504	74.89
7.7073	-62.9601	74.92
7.7771	-62.9518	74.65
7.8979	-62.6503	74.45
7.9838	-62.392	74.52
8.1424	-62.5868	74.79
8.3876	-63.0342	75
8.6449	-63.455	74.99
8.7665	-63.3725	74.78
8.7992	-63.1833	74.59
8.9291	-63.1728	74.71
9.018	-63.7307	75.01
9.1261	-64.2549	75.21
9.2726	-64.5022	74.95
9.3348	-64.192	74.53
9.2685	-63.7414	74.43
9.1624	-63.9353	74.8
9.0801	-64.6484	75.18
9.0792	-64.9694	75.1
9.0498	-64.5793	74.51
9.0925	-63.7529	74.14
9.0734	-63.1563	74.38
9.1495	-63.19	74.96
9.2168	-63.4226	75.36
9.3965	-63.2064	75.25
9.5671	-62.426	74.83
9.7077	-61.765	74.61
9.7831	-61.7079	74.75
9.8954	-62.0661	74.95
9.9766	-62.1534	74.92
10.0658	-61.9159	74.73
10.0165	-61.4718	74.61
9.8998	-61.3872	74.6
9.6866	-61.799	74.8
9.6374	-62.4566	74.91
9.7611	-62.5969	74.84
9.8851	-62.3251	74.54
9.8036	-61.8836	74.43
9.8232	-61.7935	74.68
9.9293	-62.2828	75.07
10.1236	-62.8612	75.18
10.3025	-63.0223	74.81
10.3873	-62.866	74.4
10.6199	-62.8741	74.4
10.5453	-63.3171	74.86
10.367	-64.2354	75.13
10.2484	-64.5208	75.12
10.0185	-64.4311	74.8
9.7498	-64.3176	74.65
9.5367	-64.5768	74.72
9.4662	-65.1184	74.92
9.3879	-65.5112	75.02
9.2718	-65.3772	74.83
9.0839	-64.8086	74.54
8.9272	-64.3102	74.57
8.8881	-64.4279	74.86
8.9366	-64.7271	75.13
8.9844	-64.7288	74.96
8.9299	-64.3087	74.57
8.726	-63.6346	74.37
8.5454	-63.3778	74.5
8.4008	-63.5647	74.94
8.3899	-63.7713	75.13
8.4089	-63.7313	74.81
8.3092	-63.2692	74.44
8.1422	-62.936	74.39
8.0033	-63.2229	74.77
8.1668	-63.9215	75.16
8.622	-64.6184	75.05
8.8016	-64.4691	74.72
8.8098	-64.1424	74.42
8.6172	-64.2702	74.55
8.5066	-64.9702	74.94
8.5096	-65.6892	75.25
8.5153	-65.9913	75.07
8.36	-65.663	74.64
8.0481	-65.3269	74.47
7.7199	-65.4465	74.62
7.4143	-65.7849	74.99
7.2284	-65.8529	75.18
7.095	-65.5003	75.03
6.9149	-64.8299	74.75
6.7718	-64.4759	74.65
6.7956	-64.7673	74.84
6.9823	-65.2999	75.01
7.1713	-65.4428	74.79
7.2684	-65.0367	74.35
7.2897	-64.6483	74.22
7.2943	-64.7041	74.58
7.4608	-65.1809	75.07
7.6246	-65.674	75.31
7.6906	-65.8671	75.07
7.7752	-65.6915	74.58
7.9852	-65.6376	74.32
8.157	-65.8797	74.57
8.1568	-66.4231	74.95
8.2644	-66.7591	75.1
8.3881	-66.5294	74.98
8.6822	-66.0685	74.82
8.9623	-65.9446	74.72
9.0084	-65.9912	74.84
8.9391	-66.4783	74.93
8.8982	-66.8198	74.89
9.0164	-67.0189	74.51
9.157	-66.8417	74.29
9.1471	-66.667	74.47
9.0136	-66.946	74.91
8.9362	-67.2854	75.17
9.0469	-67.3169	75.11
9.1579	-67.0752	74.85
9.1227	-66.9338	74.7
8.986	-67.0158	74.7
8.9781	-67.3081	74.88
9.1154	-67.5297	74.89
9.199	-67.5097	74.75
9.137	-67.1857	74.57
8.9545	-66.8673	74.57
8.8877	-66.9434	74.79
8.9296	-66.9963	74.97
9.0253	-66.9205	75
9.0685	-66.688	74.89
9.0072	-66.5116	74.78
8.9343	-66.3897	74.72
8.9471	-66.2747	74.8
8.9827	-66.052	74.88
8.9117	-65.6995	74.85
8.7827	-65.2663	74.91
8.8105	-64.9083	75.05
9.0257	-64.7616	74.98
9.2683	-64.3785	74.69
9.2432	-63.8095	74.39
9.0863	-63.4463	74.45
8.9522	-63.496	74.8
8.9901	-63.7142	75.02
9.0506	-63.8625	74.99
9.0359	-63.7131	74.78
8.9416	-63.5858	74.73
8.855	-63.8988	74.9
8.8826	-64.5828	74.97
8.9204	-64.8921	74.84
8.8512	-64.8545	74.49
8.7867	-64.4642	74.4
8.9088	-64.2251	74.74
9.0338	-64.3442	75.15
9.065	-64.5281	75.33
9.0549	-64.5467	75.12
9.0859	-64.1111	74.77
9.4696	-63.4703	74.72
9.4754	-63.3682	74.87
9.31	-63.7087	75.08
9.1525	-63.9703	75.12
8.9966	-64.0792	74.87
8.7784	-63.8571	74.67
8.6109	-63.7034	74.81
8.5552	-64.0342	75.15
8.4575	-64.6827	75.38
8.479	-65.1761	75.36
8.6229	-65.3564	75.3
8.6095	-65.2966	75.35
8.5738	-65.4773	75.18
8.4581	-65.793	74.92
8.4322	-65.65	74.88
8.3598	-65.7719	74.76
8.247	-65.8025	74.6
8.0806	-65.8676	74.35
8.0293	-65.9615	74.09
8.1316	-65.9753	74.11
8.2027	-65.8578	74.37
8.1406	-65.4356	74.7
8.0521	-64.7708	74.93
8.0445	-64.1121	75.12
7.9829	-63.3048	75.44
8.1739	-62.5194	75.55
8.4437	-62.1148	75.27
8.8828	-61.5884	74.92
9.1007	-61.2934	74.67
9.2621	-61.1481	74.53
9.326	-61.1873	74.45
9.3642	-61.1357	74.5
9.195	-60.8998	74.55
8.9768	-60.6552	74.67
8.7233	-60.6159	75.05
8.5078	-60.921	75.25
8.3269	-61.2456	75.03
8.2004	-61.4429	74.68
8.0883	-61.7288	74.55
7.9613	-62.2189	74.62
7.8968	-62.7405	74.8
7.8057	-63.1568	74.95
7.5331	-63.3554	74.94
7.4185	-63.4631	74.86
7.3535	-63.6241	74.88
7.3013	-63.7199	74.87
7.206	-63.9542	74.76
7.1158	-64.1656	74.63
7.1285	-64.2475	74.57
7.2508	-64.3065	74.62
7.3335	-64.4432	74.84
7.2985	-64.8433	74.97
7.1885	-65.055	74.88
7.2612	-64.967	74.71
7.3519	-64.9281	74.68
7.4394	-65.2067	74.79
7.3268	-65.3832	74.81
7.3364	-65.464	74.69
7.3803	-65.3478	74.55
7.5014	-65.22	74.51
7.5281	-65.2383	74.71
7.5067	-65.3274	74.89
7.5025	-65.3803	75.09
7.5433	-65.5962	75.25
7.6564	-65.8969	75.17
7.629	-66.0526	74.83
7.6058	-66.0924	74.54
7.5965	-66.1201	74.51
7.6287	-66.2871	74.72
7.6052	-66.5843	74.79
7.5572	-66.4804	74.73
7.4516	-66.1399	74.61
7.2056	-65.7685	74.7
7.0229	-65.765	74.99
6.859	-65.8608	75.14
6.8577	-65.8769	75.01
6.9221	-65.5476	74.78
7.0401	-64.8656	74.71
7.1231	-64.2635	74.76
7.2411	-64.066	74.88
7.5102	-63.9367	74.89
7.8419	-63.6107	74.66
8.2186	-62.7368	74.54
8.4084	-62.1271	74.65
8.5131	-61.9425	74.95
8.6872	-61.9058	75.2
9.0168	-61.717	75.2
9.2571	-61.1484	74.94
9.2708	-60.5503	74.63
9.0855	-60.0665	74.51
9.0317	-59.8499	74.56
8.9528	-59.8283	74.76
8.7779	-59.8273	74.85
8.5507	-59.6569	74.81
8.3224	-59.4622	74.84
8.1334	-59.4955	74.97
7.994	-59.8725	75.06
7.8066	-60.1032	75.05
7.6257	-60.1983	74.86
7.3946	-60.1205	74.7
7.157	-60.1418	74.69
7.0244	-60.4056	74.82
6.8209	-60.9113	74.94
6.6038	-61.2325	74.88
6.2387	-61.1028	74.76
5.819	-60.7866	74.71
5.4862	-60.7378	74.85
inclinaison X	inclinaison Y
-0.0332	0.7644
0.1329	0.8308
0.1329	0.4653
-0.1662	0.3656
-0.2326	0.5317
0.0332	0.6979
0.1994	0.7976
0	0.5982
-0.1329	0.4653
-0.1329	0.5982
0.0665	0.9305
0.1329	0.8308
0.0997	0.5317
-0.0665	0.5982
-0.0997	0.2326
-0.0665	0.2326
0	0.5982
0.2326	0.7644
0.0332	0.6979
-0.0332	0.3323
-0.1662	0.565
-0.1329	0.8308
0.1662	0.7976
0.0997	0.6979
-0.1329	0.8308
-0.0665	0.7644
0.0665	0.6979
0.0332	0.3656
-0.0665	0.5317
0.0332	0.3323
0.0332	0.3656
0.0332	0.4653
-0.0332	0.3656
0	0.6314
0.0665	0.8308
0	0.8973
-0.0332	0.565
-0.1662	0.6647
0.0665	0.5317
0.0665	0.6979
0.0332	0.7644
0.0665	0.5317
-0.0332	0.3656
-0.0997	0.6314
0.0332	0.8973
0.1662	0.9638
0.1662	0.5317
-0.1994	0.2991
-0.2326	0.4653
0.0665	0.6979
0.1994	0.8308
0.2659	0.432
-0.0665	0.2326
-0.2991	0.5317
0.0332	0.7644
0.2326	1.0303
0.1994	0.9638
-0.0665	0.565
-0.1662	0.4653
-0.0332	0.9305
0.2326	0.7644
0.1994	0.5317
-0.1329	0.6314
-0.0665	0.5982
0.0997	0.6979
0.1994	0.8308
0.1329	0.8308
-0.0332	0.7644
-0.0997	0.5982
-0.0332	0.6979
0.1329	0.7644
0.1662	0.7976
-0.0665	0.5982
-0.0332	0.7644
0	0.8308
0.0997	0.6979
0.0332	0.432
-0.0997	0.3988
0	0.6647
0.0332	1.0967
0.1662	0.997
0.2991	0.7644
0.1329	0.6314
-0.4653	0.1329
-0.6314	0.3988
-0.1994	0.8973
0.1662	1.0967
0.1329	0.5317
-0.4985	0.1329
-0.432	0.3656
-0.0332	0.5982
0.3988	0.7976
0.1329	0.5317
-0.3656	0.432
-0.3323	0.565
0.0997	0.5982
0.1994	0.9638
0.1662	0.5982
-0.1662	0.2659
-0.2326	0.3656
-0.1329	0.6314
0.1662	0.7976
0.1994	0.7311
-0.1994	0.6314
-0.2991	0.4653
-0.0997	0.3656
0.0665	0.4985
-0.1329	0.5317
-0.1662	0.5317
0	0.565
0.0332	0.6647
0	0.7976
0	0.5317
0	0.3988
-0.1329	0.7644
-0.0665	0.7311
0.0997	0.3988
-0.0332	0.5982
-0.0997	0.8973
-0.0665	0.4985
-0.0665	0.4985
0.0332	0.5317
-0.0997	0.7644
0.0332	0.7644
0.0997	0.6647
0.1329	0.7311
-0.0332	0.4985
-0.1994	0.4653
-0.0332	0.5317
0.1329	0.6647
0	0.8641
-0.1329	0.5982
0	0.2991
0.1662	0.4653
0	0.9638
-0.1994	0.9638
0.0332	0.432
0.0332	0.1994
-0.0665	0.4985
-0.1662	0.6314
0	0.7976
0	0.5317
-0.1994	0.432
-0.1329	0.4653
0.0332	0.5982
-0.0665	0.3988
-0.1994	0.5982
-0.0997	0.4653
0.0997	0.565
0	0.3323
-0.2659	0.3988
-0.1662	0.5317
0.0997	0.4653
0.1994	0.3988
-0.1329	0.6647
-0.3656	0.6979
-0.0997	0.7311
0.1662	0.8641
0.0997	1.1632
-0.0665	0.6647
-0.1662	0.1662
-0.1329	0.0997
0	0.6314
0.1994	1.0303
0.1662	0.7644
-0.1662	0.3988
-0.2326	0.7311
0.0665	0.997
0.1329	0.8308
-0.0332	0.4985
-0.2326	0.565
-0.1329	0.5982
0.0332	0.3323
-0.0997	0.4653
-0.0332	0.6979
-0.0332	0.8641
0	0.565
-0.0997	0.3323
-0.1329	0.4985
0	0.6647
0.0665	0.565
-0.0665	0.5317
-0.1329	0.565
0.0332	0.5982
0	0.432
-0.0665	0.432
-0.0997	0.565
-0.0997	0.5982
0	0.6979
-0.0332	0.7311
-0.0332	0.3988
-0.1329	0.2991
-0.1662	0.565
-0.0332	0.8641
0.1662	0.7976
0.0665	0.565
-0.1994	0.3323
-0.1329	0.432
0.0665	0.6647
0.2991	1.1964
0.3323	0.8973
-0.2326	0.2991
-0.4653	0.1662
-0.1662	0.1994
0.1662	0.7644
0.3323	1.0635
0.1329	0.8973
-0.1994	0.3988
-0.4985	-0.0332
-0.1662	0.3988
0.1994	0.9638
0.2659	0.7311
-0.1329	0.4985
-0.3323	0.2659
-0.0665	0.5982
0.1994	0.7976
0.2326	0.9638
-0.1329	0.7644
-0.2326	0.1329
-0.1329	0.2991
0.1994	0.8973
0.1329	0.8641
-0.0997	0.4653
-0.2326	0.1662
-0.0665	0.2659
0.1329	0.7311
0.2326	1.0303
-0.0332	1.0635
-0.1662	0.5982
-0.3656	0.3323
-0.0332	0.5317
0.0997	0.9305
0.1329	0.997
0	0.432
-0.2326	-0.0997
-0.2659	0.0332
0.0665	0.7976
0.1662	1.0303
0	1.0635
-0.2326	0.5982
-0.1994	0.3656
0.0997	0.6647
0.1329	0.9638
0.0665	0.7311
0	0.565
-0.0997	0.2326
-0.1994	0.2659
-0.0997	0.6314
-0.0332	0.9638
-0.0332	1.1964
-0.0665	0.6647
0.0332	0.4653
-0.1329	0.2991
-0.0665	0.3988
0.0997	0.5317
0.0997	0.3323
0.0665	0.4653
-0.1994	0.6647
-0.1994	0.9305
-0.0332	1.0967
0.0997	1.0967
0.0332	0.6314
-0.1662	0.1994
-0.1329	0.1329
-0.0332	0.3323
-0.0332	0.4653
-0.0332	0.7976
0.0332	0.7644
-0.0997	0.8973
-0.1994	0.6979
-0.1994	0.5982
-0.1662	0.7311
0.1329	0.432
0.0665	0.432
-0.1994	0.3323
-0.0997	0.5982
-0.0997	0.6979
-0.0665	0.6647
-0.0997	0.6647
0	0.6647
-0.0332	0.7976
-0.0332	0.7311
-0.0665	0.6314
-0.1329	0.3323
-0.0665	0.565
0.2326	0.7644
0.0332	0.5317
-0.1329	0.3656
-0.1994	0.0997
-0.0997	0.997
0.2326	1.1964
0.1329	0.9305
-0.0665	0.3656
-0.1662	0.1662
-0.1662	0.4653
-0.0332	0.8641
0.0665	0.9305
0.1994	0.8973
0.0665	0.5317
-0.2659	0.6314
-0.2326	0.6979
0.1994	0.9305
-0.0665	0.6314
-0.1994	0.7311
-0.1662	0.432
-0.1662	0.2659
