# Supplementary material for: Postural Control Can Be Well Maintained by Healthy, Young Adults in Difficult Visual Task, Even in Sway-Referenced Dynamic Conditions
Source: PLoS One. 2016 Oct 13;11(10):e0164400. doi: 10.1371/journal.pone.0164400 (PMC5063355; doi:10.1371/journal.pone.0164400)
Supplement: S2 File — (ZIP) [file pone.0164400.s002.zip › DATA_FRAMIRAL/S06B_SEARCH_MOBILE_I8.xls]

## Sheet: S06_MTT_201504011602_I
gravite X	gravite Y	Poids
6.4803	-53.2712	74.93
6.2743	-53.3	75.03
6.1212	-53.31	74.94
5.9954	-53.1937	74.76
5.961	-52.9229	74.76
6.0935	-52.7701	74.81
6.2501	-52.9184	74.75
6.5313	-53.0342	74.62
6.8135	-53.2244	74.66
7.0207	-53.6604	74.89
6.9586	-54.2817	74.94
6.6164	-54.5383	74.85
6.2983	-54.5906	74.74
6.1295	-54.7394	74.84
5.9468	-55.0137	75.03
5.815	-55.4659	74.99
5.7912	-55.7195	74.8
5.8447	-55.9496	74.69
5.9417	-56.3136	74.71
5.9352	-56.64	74.73
5.8506	-56.6042	74.73
5.7961	-56.6171	74.7
5.7494	-56.5829	74.78
5.8974	-56.4679	74.93
6.1364	-56.125	75.05
6.3296	-55.6683	75.08
6.3573	-55.1188	74.93
6.3505	-54.4032	74.82
6.4	-53.4743	74.86
6.5718	-52.8289	74.9
6.7387	-52.3697	74.99
6.7674	-51.9611	75.02
6.7189	-51.7018	74.96
6.6783	-51.5169	74.85
6.6916	-51.3782	74.81
6.7714	-51.4773	74.85
6.9	-51.9175	74.89
6.9361	-52.2263	74.77
6.8414	-52.0842	74.67
6.7422	-51.9023	74.75
6.5689	-52.2567	74.98
6.4207	-52.926	75.17
6.2977	-53.318	75.03
6.3202	-53.3794	74.66
6.4171	-53.2704	74.66
6.4635	-53.5964	74.83
6.543	-53.959	74.93
6.5525	-53.9469	74.86
6.5777	-53.4494	74.82
6.6078	-53.0329	74.95
6.7309	-52.9002	75.09
6.859	-52.86	75.05
7.0337	-52.7698	74.86
7.165	-52.4297	74.7
7.16	-51.8185	74.66
7.2213	-51.5513	74.81
7.3304	-51.5729	75.06
7.4957	-51.8686	75.08
7.7436	-51.9028	74.89
7.9001	-51.6566	74.61
7.9305	-51.3925	74.51
7.9429	-51.5049	74.71
7.9578	-51.8852	75.04
7.8621	-52.3483	75.08
7.8044	-52.3907	74.87
7.811	-52.2405	74.68
7.9284	-52.4064	74.72
8.0905	-52.9276	74.91
8.1505	-53.3018	74.95
8.0804	-53.3549	74.86
7.9833	-53.384	74.8
7.9733	-53.6176	74.84
8.015	-54.1586	74.82
7.9377	-54.7206	74.72
7.6931	-54.7567	74.72
7.3927	-54.5247	74.76
7.257	-54.3165	74.87
7.3554	-54.0253	75.07
7.5284	-53.9072	75.2
7.6222	-53.8899	75.13
7.7235	-53.6713	74.96
7.9237	-53.5331	74.77
8.103	-53.5739	74.85
8.186	-53.5218	75.06
7.998	-53.4325	74.98
7.8406	-53.2556	74.82
7.9062	-53.122	74.64
8.1421	-53.0829	74.57
8.3835	-53.3785	74.62
8.5187	-53.8592	74.74
8.5683	-54.1915	74.82
8.7391	-54.5027	74.69
8.8883	-54.8356	74.63
8.8015	-55.0356	74.83
8.5815	-55.1156	74.99
8.3621	-55.0748	75.04
8.2322	-54.944	75.03
8.1407	-55.0725	74.92
8.1456	-55.3297	74.92
8.0527	-55.7946	74.81
7.9276	-56.2706	74.65
7.789	-56.5023	74.58
7.6588	-56.4381	74.79
7.5239	-56.7824	74.94
7.3903	-57.1389	74.92
7.3015	-57.2089	74.77
7.2023	-57.1557	74.69
7.1802	-57.0701	74.81
7.1325	-56.9054	74.98
6.97	-56.5867	74.98
6.7956	-56.266	74.76
6.6889	-55.7975	74.63
6.8349	-55.2596	74.73
7.021	-55.0084	74.94
7.2463	-54.8748	75.13
7.4378	-54.7029	75.11
7.6056	-54.5609	74.97
7.7397	-54.5218	74.84
7.803	-54.5311	74.78
7.6527	-54.4098	74.77
7.3521	-54.1459	74.81
7.2024	-53.8914	74.86
7.2201	-53.7404	74.94
7.3272	-53.6083	75.1
7.448	-53.6382	75.06
7.4694	-53.7445	74.83
7.5983	-53.7004	74.65
7.8732	-53.7669	74.54
8.2059	-54.1909	74.52
8.219	-54.5421	74.57
8.0649	-54.5577	74.66
8.032	-54.5115	74.83
8.0881	-54.5113	74.93
8.2258	-54.6129	74.87
8.2133	-54.6387	74.92
8.1617	-54.8242	74.94
8.1623	-55.0346	74.94
8.0144	-55.3193	74.8
7.8885	-54.9196	74.81
7.6657	-54.5002	74.87
7.5189	-54.3293	74.96
7.4888	-54.1946	75.05
7.5672	-54.1014	75
7.5891	-54.0446	74.88
7.5808	-54.0427	74.77
7.5443	-54.0925	74.77
7.6622	-54.2058	74.83
7.7782	-54.1888	74.87
7.7169	-53.8129	74.87
7.6472	-53.5447	74.79
7.6941	-53.3766	74.78
7.7414	-53.4944	74.78
7.8557	-53.6857	74.82
7.8682	-53.8857	74.74
7.8725	-54.1481	74.65
7.7528	-54.2819	74.74
7.6356	-54.4946	74.93
7.6098	-54.8023	75.06
7.4667	-55.1008	75.04
7.2064	-55.2399	74.87
6.9414	-55.4059	74.78
6.8217	-55.6242	74.78
6.7257	-55.8707	74.78
6.4817	-56.0717	74.78
6.2112	-56.0788	74.92
6.1538	-56.0097	75.08
6.2237	-56.2196	75.13
6.2244	-56.2502	74.93
6.129	-56.0762	74.63
5.9682	-55.9145	74.46
6.0378	-55.8969	74.59
6.2459	-56.1854	74.83
6.3438	-56.2819	74.98
6.2085	-56.1319	74.88
6.0005	-55.9431	74.71
5.9603	-55.9097	74.79
6.1131	-56.1495	74.9
6.1977	-56.3537	74.97
6.2716	-56.6095	74.79
6.2173	-56.5892	74.57
6.1042	-56.5086	74.59
6.0506	-56.6653	74.79
6.0372	-56.9602	75.08
6.0034	-57.2133	75.14
6.0069	-57.112	74.89
6.0413	-56.8463	74.67
6.1069	-56.6438	74.6
6.1523	-56.8703	74.71
6.0812	-57.0621	74.84
6.0166	-56.9772	74.89
6.0353	-56.5801	74.89
6.175	-56.2354	74.92
6.3748	-56.2235	74.93
6.5782	-56.2223	74.9
6.8463	-56.1424	74.82
7.1201	-56.0343	74.83
7.3477	-55.9786	74.83
7.5003	-55.9555	74.71
7.6554	-55.7578	74.7
7.7507	-55.3254	74.89
7.9475	-54.9399	75.06
8.0316	-54.5343	75.07
7.9731	-54.2099	74.81
7.8925	-53.8489	74.76
7.8307	-53.5872	74.98
7.8333	-53.5287	75.02
7.7402	-53.4261	74.98
7.6387	-53.0942	74.85
7.6034	-52.7871	74.67
7.6478	-52.6534	74.65
7.7498	-52.7769	74.68
7.8148	-52.8107	74.73
7.8026	-52.6554	74.74
7.8654	-52.4902	74.75
8.1176	-52.396	74.92
8.3319	-52.6213	75.07
8.5166	-52.9711	75.01
8.5606	-53.2272	74.79
8.5913	-53.2013	74.67
8.6808	-53.2252	74.74
8.791	-53.2756	74.97
8.6989	-53.2383	75.09
8.5578	-53.056	75.04
8.3785	-52.7365	74.93
8.3372	-52.6036	74.88
8.1843	-52.7362	74.87
8.1629	-52.8555	74.92
8.1442	-52.913	75.02
8.2686	-52.9947	75.14
8.5143	-53.1921	75.07
8.5898	-53.3255	74.8
8.3191	-53.0549	74.52
8.112	-52.9312	74.45
8.0156	-53.034	74.74
7.9584	-53.2351	75.02
8.0518	-53.0816	75.11
8.0295	-52.9817	74.95
7.9773	-52.8714	74.75
7.9935	-53.0511	74.61
8.0712	-53.4515	74.65
8.1664	-53.9567	74.81
8.225	-54.4456	75.01
8.0415	-54.5257	75.23
7.8668	-54.4883	75.27
7.6697	-54.5882	75.03
7.4327	-54.8425	74.81
7.2635	-55.0827	74.6
7.2041	-55.1971	74.49
7.2195	-55.3073	74.58
7.2191	-55.6012	74.79
6.9938	-55.842	74.95
6.5892	-55.9575	74.92
6.3555	-55.9246	74.76
6.3431	-55.9309	74.71
6.4861	-56.0914	74.77
6.5253	-56.3383	74.83
6.4842	-56.5719	74.81
6.4298	-56.7696	74.72
6.4779	-56.8553	74.71
6.641	-57.2602	74.7
6.6033	-57.6012	74.84
6.3754	-57.7163	74.99
6.1339	-57.716	74.96
6.1074	-57.5659	74.87
6.2202	-57.173	74.91
6.3302	-57.0152	74.98
6.4049	-56.9077	74.96
6.5111	-56.7217	74.85
6.6603	-56.4254	74.71
6.8097	-56.3801	74.76
6.99	-56.6031	74.88
7.0959	-56.9259	74.84
7.1333	-56.7261	74.69
7.1221	-56.3558	74.69
7.1422	-56.1668	74.92
7.24	-56.4636	75.09
7.4125	-56.6893	75.01
7.6705	-56.6583	74.75
7.9066	-56.4579	74.7
8.0469	-56.2788	74.82
8.034	-56.3428	74.91
8.1074	-56.462	74.76
8.0622	-56.5053	74.54
8.0026	-56.5616	74.41
7.9408	-56.5883	74.61
7.8349	-56.8061	74.91
7.6418	-57.2253	75.11
7.42	-57.2838	75.12
7.3356	-57.15	74.96
7.1588	-56.9235	74.78
7.036	-56.7742	74.8
6.9432	-56.7469	74.89
6.8937	-56.7357	74.91
6.8471	-56.4937	74.8
6.8183	-56.1245	74.66
6.8284	-55.7822	74.68
6.9381	-55.7683	74.86
7.1547	-55.9315	75.05
7.3763	-56.0792	75.05
7.4678	-56.1523	74.81
7.6088	-56.0532	74.58
7.7436	-56.2933	74.62
7.8036	-56.7621	74.89
7.7162	-57.1584	75.06
7.4959	-57.2734	74.9
7.3374	-56.982	74.71
7.2035	-56.8687	74.7
6.9995	-57.3047	74.78
6.7559	-57.4937	74.81
6.4558	-57.3187	74.71
6.2026	-56.9752	74.71
6.0263	-56.744	74.88
5.9362	-56.5737	75.16
5.9181	-56.4165	75.41
5.8848	-56.1753	75.4
5.7839	-55.9116	74.98
5.5898	-55.3952	74.62
5.6352	-54.9433	74.45
5.8865	-55.0474	74.55
6.2837	-55.4454	74.68
6.6573	-55.7492	74.68
7.0002	-55.6089	74.74
7.2578	-55.5787	74.77
7.4719	-55.712	74.98
7.6503	-56.046	75.14
7.7189	-56.2341	75.1
7.7122	-55.9107	74.9
7.755	-55.4071	74.79
7.6963	-55.3079	74.83
7.805	-55.4632	74.95
7.822	-55.4431	74.92
7.6966	-55.1948	74.67
7.3957	-54.6965	74.64
7.2575	-54.4558	74.87
7.2697	-54.5114	75.15
7.3891	-54.6168	75.19
7.4001	-54.4173	74.88
7.337	-54.0033	74.63
7.2831	-53.8142	74.52
7.2799	-53.9937	74.59
7.1595	-54.3221	74.7
6.969	-54.4509	74.8
6.9445	-54.4463	74.95
7.0515	-54.7949	75.07
7.1711	-55.1077	75.15
7.2422	-55.253	75.22
7.2656	-55.5433	75.16
7.2227	-55.6775	74.99
7.2833	-55.6258	74.76
7.3602	-55.3364	74.81
7.3887	-55.3137	74.89
7.2031	-55.2637	74.97
6.9582	-55.18	74.87
6.8421	-54.8757	74.68
6.7853	-54.7672	74.56
6.8622	-54.755	74.67
6.8536	-54.9317	74.8
6.7395	-54.9399	74.77
6.5752	-54.8917	74.58
6.5331	-54.7879	74.67
6.5448	-55.0831	74.93
6.5135	-55.7588	75.08
6.3892	-56.0907	75.14
6.3758	-56.2972	75
6.3093	-56.6074	74.78
6.2564	-56.901	74.71
6.1875	-57.3147	74.71
6.0311	-57.6095	74.79
5.8853	-57.8352	74.86
5.7566	-58.0613	74.85
5.6718	-58.1549	74.82
5.5443	-58.2283	74.83
5.4664	-58.2042	74.93
5.3607	-58.2464	74.91
5.2858	-57.8722	74.82
5.2342	-57.2718	74.76
5.2138	-56.8738	74.83
5.0561	-56.7999	74.93
4.8976	-56.5922	74.98
4.8774	-56.3783	74.87
4.8499	-56.1943	74.77
4.7477	-55.9212	74.78
4.6533	-55.74	74.93
4.6758	-55.7234	75.05
4.846	-55.5868	75.04
5.0275	-55.2403	74.96
5.1192	-54.9174	74.83
5.0269	-54.6168	74.84
5.0811	-54.5148	74.87
5.2387	-54.4307	74.82
5.4267	-54.3411	74.72
5.5761	-54.4553	74.62
5.5678	-54.6468	74.6
5.4904	-54.776	74.65
5.4391	-54.9291	74.72
5.4439	-55.1497	74.89
5.5779	-55.5	75.07
5.7116	-56.0449	75.14
5.761	-56.4388	74.92
5.8297	-56.4982	74.66
5.8257	-56.7829	74.64
5.8078	-57.1534	74.83
5.6373	-57.3537	74.97
5.5042	-57.2009	74.86
5.5193	-56.6162	74.9
5.5329	-56.3066	75.01
5.5442	-56.1941	75.2
5.6156	-56.233	75.19
5.7142	-56.218	74.91
5.7947	-56.0411	74.61
5.8786	-55.7081	74.43
6.0654	-55.3654	74.56
6.2587	-55.2969	74.88
6.4553	-55.4291	75.01
6.6109	-55.4333	74.88
6.6482	-55.1522	74.57
6.7245	-55.0035	74.5
6.8408	-55.0904	74.77
7.1896	-55.6667	75.06
7.2644	-56.0212	75.16
7.2264	-56.1944	74.95
7.1118	-56.1537	74.78
7.0507	-56.1459	74.76
6.9686	-56.5707	74.93
6.8792	-57.0693	75.05
6.8306	-57.243	74.93
6.6274	-57.3423	74.56
6.3642	-57.3714	74.39
6.1422	-57.3776	74.46
6.0854	-57.5012	74.82
6.2083	-57.6058	75.06
6.245	-57.4736	75.02
6.2825	-57.1216	74.84
6.2107	-57.1116	74.74
6.2072	-57.1563	74.82
6.3275	-57.0994	74.9
6.6355	-56.7765	74.89
6.8103	-56.5232	74.8
6.8907	-56.4213	74.72
6.9867	-56.4534	74.74
7.1871	-56.4953	74.88
7.4558	-56.7326	74.98
7.5579	-56.9457	74.97
7.6974	-57.0783	74.8
7.779	-56.8415	74.78
7.7851	-56.6412	74.81
7.788	-56.5533	74.93
7.8017	-56.4405	74.98
7.7071	-56.3049	74.93
7.7537	-56.0442	74.83
7.8769	-55.8806	74.7
7.9885	-55.8797	74.73
7.911	-55.8245	74.85
7.7468	-55.7328	74.88
7.6332	-55.6082	74.81
7.5799	-55.5315	74.74
7.5581	-55.5459	74.72
7.4682	-55.8381	74.89
7.3175	-56.2559	74.97
7.3136	-56.6117	74.89
7.3169	-56.5894	74.76
7.2552	-56.509	74.6
7.231	-56.6702	74.45
7.1324	-56.9449	74.57
7.1927	-57.0684	74.85
7.2505	-57.17	75.01
7.1317	-57.0273	75.09
6.9069	-56.7045	75.09
6.7168	-56.3768	75.04
6.701	-56.3614	74.92
6.741	-56.3068	74.85
6.8651	-56.0888	74.77
6.8412	-55.9553	74.66
6.8132	-55.8976	74.7
6.951	-55.894	74.87
7.0697	-56.0897	75
7.0397	-56.3359	75.01
6.8991	-56.5466	74.81
6.7926	-56.6571	74.67
6.7975	-57.0224	74.67
6.7619	-57.4702	74.75
6.7499	-57.9512	74.75
6.7003	-58.1495	74.82
6.6973	-58.3064	74.93
6.7996	-58.5591	75
6.7308	-58.6769	75.06
6.5318	-58.7207	74.93
6.3588	-58.5494	74.8
6.2403	-58.3812	74.69
6.2122	-58.1752	74.77
6.2199	-58.0663	74.91
6.1097	-57.9865	75.14
5.9582	-57.7745	75.27
5.9656	-57.6692	75.05
6.0306	-57.4582	74.79
5.9972	-57.2432	74.62
5.9936	-57.1591	74.57
5.9292	-57.2764	74.63
5.8928	-57.2479	74.66
5.8352	-56.8619	74.73
5.8875	-56.472	74.93
5.883	-56.4735	75.15
5.8291	-56.6944	75.21
5.7802	-56.7135	74.99
5.6964	-56.54	74.73
5.7131	-56.4333	74.6
5.6893	-56.4615	74.69
5.6417	-56.4838	74.91
5.6827	-56.4797	75.02
5.7451	-56.4655	75
5.8268	-56.4131	74.81
5.8583	-56.1794	74.7
5.9716	-56.0485	74.78
6.1007	-56.1117	75
6.2411	-56.2474	75.09
6.4077	-56.2542	74.94
6.5285	-56.0088	74.74
6.5741	-55.8486	74.71
6.6486	-55.8363	74.85
6.6209	-55.8044	75
6.6171	-55.5906	75.03
6.5716	-55.2869	75.01
6.5986	-54.9345	74.99
6.6481	-54.8305	75.1
6.7397	-54.9569	75.2
6.8246	-54.9383	75
6.813	-54.5589	74.69
6.7426	-54.1311	74.52
6.7419	-54.1022	74.53
6.8447	-54.2559	74.73
7.0269	-54.6482	74.87
7.2415	-55.0168	74.81
7.3329	-55.0342	74.71
7.4258	-55.1975	74.63
7.5227	-55.4084	74.83
7.7346	-55.7096	75.05
7.9464	-55.9332	75.08
8.0379	-56.0078	74.89
8.0773	-55.8789	74.71
8.1681	-55.8948	74.74
8.2681	-56.2753	74.91
8.3751	-56.6433	74.98
8.3284	-56.7542	74.92
8.2782	-56.4819	74.94
8.3284	-56.4883	74.94
8.4532	-56.6917	75.05
8.4274	-56.8311	75.14
8.1114	-56.9403	75.01
7.7613	-56.7959	74.75
7.7942	-56.3109	74.55
7.7135	-56.3231	74.37
7.7696	-56.4483	74.47
7.8076	-56.4757	74.81
7.8387	-56.7675	75.06
7.9752	-57.147	75.14
7.9998	-57.3597	75.1
8.0768	-57.5983	75.02
7.9958	-57.9963	74.89
7.9582	-58.5843	74.73
8.0874	-59.0293	74.58
8.2615	-59.2744	74.51
8.3246	-59.4653	74.55
8.2829	-59.7218	74.72
8.1643	-59.6156	74.85
8.0759	-59.0662	74.93
7.9635	-58.582	74.96
7.7984	-58.4614	75.03
7.7128	-58.5694	75.02
7.6508	-58.8502	74.99
7.5562	-59.2101	74.85
7.3483	-59.379	74.69
7.0582	-59.2536	74.64
6.7742	-59.1458	74.79
6.5133	-59.2676	75.02
6.3159	-59.515	75.03
6.1095	-59.482	74.86
5.9216	-59.1841	74.73
5.8211	-59.2078	74.81
5.7562	-59.5071	74.84
5.6784	-59.6133	74.77
5.5088	-59.3624	74.65
5.4127	-58.9594	74.66
5.4427	-58.8118	74.92
5.4833	-58.9992	75.18
5.4567	-59.0833	75.19
5.3505	-58.9718	75
5.2398	-58.8367	74.86
5.2166	-58.8274	74.86
5.3034	-58.9401	74.91
5.3439	-59.1452	74.87
5.2901	-59.1731	74.79
5.1785	-59.1294	74.66
5.1205	-59.0117	74.62
5.0843	-58.996	74.65
4.9792	-59.0449	74.86
4.7573	-59.0997	74.98
4.5864	-59.0549	74.93
4.5878	-58.8222	74.74
4.7563	-58.5583	74.76
5.0178	-58.3981	74.94
5.324	-58.2245	75.09
5.5383	-58.0636	75.03
5.7544	-57.8195	74.86
5.9366	-57.7057	74.76
6.1006	-57.8623	74.77
6.157	-58.1675	74.87
6.2858	-58.4542	74.87
6.4741	-58.4807	74.82
6.4798	-58.5964	74.8
6.4034	-58.7436	74.84
6.2676	-58.6456	74.89
6.2163	-58.7233	74.91
6.279	-58.8912	74.89
6.3746	-58.9534	74.83
6.4877	-58.826	74.8
6.5639	-58.7492	74.73
6.753	-58.6295	74.85
6.9832	-58.6044	74.97
7.1816	-58.4235	75.01
7.205	-58.2024	75.04
7.2431	-58.0426	75.09
7.4065	-58.0033	75.02
7.597	-58.0376	74.89
7.8093	-58.1616	74.7
7.9149	-58.3346	74.51
8.0487	-58.5767	74.46
8.217	-58.8197	74.59
8.3842	-58.8646	74.8
8.4042	-58.7776	75.03
8.3888	-58.65	75.25
8.4658	-58.6415	75.24
8.5824	-58.7047	75.1
8.5527	-58.7594	74.9
8.2525	-58.619	74.63
7.8286	-58.2529	74.46
7.6089	-58.0824	74.5
7.4938	-58.0136	74.76
7.3508	-57.9275	75.04
7.1744	-57.8212	75.13
6.9769	-57.8543	74.93
6.9888	-57.6669	74.8
7.1816	-57.7563	74.82
7.4131	-58.028	74.93
7.6654	-58.2896	74.89
7.8398	-58.4151	74.77
8.0288	-58.5698	74.67
8.1731	-58.6062	74.76
8.2147	-58.8928	74.91
8.0646	-59.3576	74.95
7.9086	-59.6914	74.89
7.829	-59.7728	74.83
7.9132	-59.8648	74.92
7.9994	-60.3038	75.06
7.9662	-60.5359	75.13
7.715	-60.2963	74.91
7.5717	-59.9509	74.79
7.55	-59.8394	74.61
7.6836	-59.7706	74.46
7.859	-59.6433	74.54
7.9786	-59.6652	74.74
8.1021	-59.5912	74.89
8.2632	-59.1288	74.93
8.4938	-58.5468	75.06
8.6126	-58.4397	75.15
8.6871	-58.5915	75.12
8.8135	-58.5087	74.93
8.9325	-58.2419	74.68
8.973	-58.059	74.62
8.9852	-57.9647	74.74
8.9184	-57.9618	74.87
8.944	-57.7683	74.87
8.9724	-57.3906	74.82
8.9231	-57.0009	74.83
8.8583	-56.6834	74.96
8.7741	-56.5506	75.05
8.7845	-56.4852	75.01
8.8016	-56.4397	74.84
8.7345	-56.3489	74.62
8.5669	-56.3231	74.47
8.4405	-56.3865	74.66
8.511	-56.8581	74.94
8.6048	-57.3391	75.12
8.5628	-57.6782	75.04
8.3533	-57.8714	74.86
8.234	-57.9674	74.85
8.2269	-58.3105	74.96
8.2518	-58.6817	75.13
8.2224	-58.5981	75.13
8.0848	-58.3145	74.91
7.9559	-57.9629	74.79
7.9823	-57.804	74.7
8.1059	-57.772	74.64
8.1958	-57.7258	74.65
8.0966	-57.5654	74.66
7.9856	-57.1333	74.74
7.9991	-56.8029	74.85
8.1436	-56.7012	74.99
8.3427	-56.7293	75.12
8.429	-56.8953	75.07
8.5035	-57.1695	74.9
8.7112	-57.4815	74.66
8.8366	-57.7169	74.6
8.7852	-58.113	74.7
8.6292	-58.5988	74.85
8.4661	-58.9509	74.96
8.3683	-59.1813	74.95
8.3215	-59.3629	74.93
8.0915	-59.7128	74.87
7.8729	-60.0669	74.8
7.7916	-60.283	74.72
7.8753	-60.385	74.76
7.9852	-60.636	74.81
7.9764	-60.8478	74.8
7.6442	-60.637	74.8
7.402	-60.2694	74.76
7.3067	-60.1361	74.84
7.3811	-60.3094	74.94
7.5158	-60.5193	74.93
7.5472	-60.5159	74.89
7.5821	-60.4233	74.81
7.834	-60.3527	74.83
8.0726	-60.4066	74.92
8.2356	-60.5019	74.96
8.2654	-60.5899	74.9
8.3561	-60.5792	74.76
8.4757	-60.4711	74.59
8.5859	-60.3354	74.62
8.5903	-60.4017	74.78
8.4552	-60.4468	74.85
8.3873	-60.2892	74.82
8.3015	-60.0026	74.8
8.2352	-59.6952	74.9
8.1599	-59.57	74.97
8.0664	-59.582	74.94
7.9793	-59.3737	74.85
7.9004	-59.2447	74.77
7.865	-59.364	74.85
7.7321	-59.3879	74.87
7.6811	-59.2676	74.87
7.5885	-59.1717	74.89
7.5801	-59.2816	74.94
7.6532	-59.4438	74.92
7.6411	-59.4963	74.82
7.656	-59.4599	74.8
7.72	-59.7505	74.84
7.7923	-59.987	74.93
7.763	-59.878	74.91
7.6589	-59.6168	74.75
7.5973	-59.4103	74.75
7.6654	-59.5891	74.88
7.7652	-59.9398	74.96
7.8073	-60.2096	74.79
7.8786	-60.2119	74.6
7.9244	-60.1357	74.64
7.9974	-60.298	74.81
7.9302	-60.5366	74.97
7.8249	-60.4162	74.92
7.7186	-60.1514	74.77
7.7166	-59.7601	74.78
7.8313	-59.5497	74.98
7.8895	-59.5395	75.21
7.8348	-59.319	75.1
7.7282	-58.7791	74.73
7.5093	-58.1047	74.58
7.3859	-57.7276	74.69
7.326	-57.8465	74.85
7.3132	-58.1167	74.82
7.3329	-58.0337	74.66
7.4306	-57.6646	74.68
7.5755	-57.4012	74.85
7.7404	-57.3712	75.12
7.847	-57.5056	75.13
7.7999	-57.4346	74.82
7.8007	-57.0248	74.58
7.9273	-56.7091	74.61
8.1175	-56.8207	74.9
8.3607	-57.2919	75.07
8.4076	-57.575	74.99
8.3625	-57.431	74.71
8.3462	-57.132	74.58
8.2918	-57.1235	74.73
8.3248	-57.5566	75.04
8.3784	-58.0334	75.17
8.4507	-58.1704	75.01
8.4187	-58.0118	74.71
8.4017	-57.9086	74.73
8.4606	-58.2921	74.96
8.5733	-58.6961	75.07
8.542	-58.7262	74.79
8.3965	-58.3828	74.48
8.2204	-57.8318	74.5
8.2614	-57.8156	74.75
8.2895	-58.1538	74.99
8.1816	-58.2537	75.03
7.9814	-57.9905	74.93
7.7536	-57.7297	74.83
7.5878	-57.8204	74.81
7.5433	-58.0509	74.86
7.4565	-58.1072	74.93
7.3109	-58.1518	74.95
7.1834	-58.0481	75.02
7.0401	-57.8417	74.97
6.7535	-57.6187	75.02
6.4637	-57.7773	75.09
6.3787	-57.9406	75
6.3647	-57.981	74.63
6.4224	-57.9158	74.4
6.3983	-58.0107	74.49
6.3441	-58.3406	74.77
6.4183	-58.4878	74.92
6.6093	-58.4657	74.88
6.7694	-58.3105	74.81
6.9713	-58.3799	74.84
6.9977	-58.666	74.96
7.0906	-59.0322	74.91
7.1127	-59.2723	74.66
7.1028	-59.0454	74.58
6.9368	-58.8877	74.73
6.8032	-58.8976	74.97
6.8333	-58.9755	75.15
7.0166	-59.1037	75.12
7.0862	-59.0341	74.85
6.9726	-58.6615	74.7
6.9325	-58.5281	74.72
6.9329	-58.741	74.94
7.1363	-59.0108	75.02
7.2285	-58.9854	74.9
7.2497	-58.7331	74.75
7.206	-58.5695	74.71
7.2089	-58.5084	74.74
7.2065	-58.4722	74.83
7.1223	-58.3771	74.94
6.9956	-58.375	75
6.905	-58.5272	75.01
6.8314	-58.8334	74.92
6.9086	-59.0647	74.89
7.0141	-59.2455	74.81
7.3233	-59.0969	74.7
7.5775	-58.5669	74.59
7.8843	-57.7682	74.67
8.1952	-57.2139	74.78
8.4741	-56.7001	75.02
8.6708	-56.3995	75.12
8.8797	-56.1078	74.96
9.0604	-55.6526	74.73
9.2014	-55.3034	74.67
9.251	-55.3548	74.86
9.1791	-55.76	74.99
9.1391	-55.9155	74.91
9.1485	-55.8136	74.81
9.2112	-55.9995	74.8
9.1848	-55.9632	74.85
9.2092	-55.6887	74.75
9.1602	-55.3456	74.67
9.1392	-55.1087	74.62
9.3079	-55.0508	74.72
9.5131	-55.3833	74.93
9.5517	-55.7368	75.03
9.5165	-55.6357	75.01
9.3818	-55.4585	74.91
9.3257	-55.5806	74.83
9.2265	-55.8446	74.96
8.9828	-56.3376	75.03
8.8606	-56.5222	75.02
8.904	-56.4459	74.94
9.1266	-56.432	74.87
9.4178	-56.4642	74.77
9.7111	-56.6192	74.66
9.8779	-56.684	74.6
9.9636	-56.4285	74.58
10.0104	-55.6949	74.75
10.2552	-55.2465	74.95
10.5388	-54.7134	75.13
10.6147	-53.896	75.18
10.6654	-53.2003	75.11
10.6894	-52.6557	75.09
10.7928	-52.4066	75.11
10.8997	-52.4177	75.04
10.7832	-52.5124	74.86
10.7196	-52.3101	74.72
10.8305	-52.2179	74.65
11.1387	-52.2311	74.67
11.3475	-52.3998	74.69
11.1661	-52.359	74.67
10.9307	-52.144	74.67
10.6624	-51.9459	74.71
10.5996	-51.9839	74.77
10.5653	-52.1661	74.83
10.5409	-52.2949	74.93
10.5215	-52.4984	74.96
10.3816	-52.7978	74.89
10.2685	-52.9649	74.86
10.1725	-53.2957	74.91
10.1101	-53.9662	74.95
9.9832	-54.1779	75
10.0439	-54.0316	75.04
10.0179	-53.9423	75.08
10.0763	-53.8069	75.02
10.0425	-53.4991	74.77
9.9881	-53.144	74.62
9.985	-52.9093	74.66
9.9826	-52.7427	74.79
9.8535	-52.4532	74.92
9.7051	-52.2519	74.95
9.5999	-52.1724	74.96
9.4361	-52.1325	74.93
9.4017	-52.1869	74.94
9.3742	-52.5994	74.88
9.1907	-52.8891	74.86
8.9201	-53.0269	74.78
8.7594	-53.0611	74.75
8.7419	-53.1161	74.95
8.6612	-53.3457	75.13
8.6462	-53.6219	75.15
8.5402	-53.7797	75.01
8.463	-53.8978	74.79
8.4099	-54.0812	74.65
8.4086	-54.5334	74.56
8.4598	-54.8181	74.62
8.4202	-55.0003	74.68
8.2657	-55.0816	74.71
8.1022	-55.1926	74.85
7.8947	-55.318	75.04
7.6676	-55.663	75.12
7.3938	-56.1234	74.97
7.1668	-56.4471	74.65
7.0323	-56.456	74.44
6.9689	-56.474	74.51
6.9025	-56.477	74.92
6.8531	-56.4563	75.22
6.8644	-56.6444	75.11
6.8569	-56.3727	74.83
6.8312	-56.0365	74.7
6.8059	-56.0073	74.79
6.7408	-56.3614	74.89
6.7373	-56.5059	74.82
6.7183	-56.4145	74.63
6.7367	-56.0926	74.63
6.8107	-56.0947	74.88
6.7765	-56.3616	75.18
6.7437	-56.7482	75.16
6.7692	-56.9167	74.93
6.8215	-56.9725	74.63
6.7813	-56.8511	74.51
6.6981	-57.0201	74.76
6.6719	-57.1165	75.05
6.7174	-57.2384	75.07
6.7708	-57.1156	74.78
6.7571	-56.6489	74.55
6.7599	-56.4096	74.58
6.9567	-56.7892	74.82
7.172	-57.2563	74.9
7.2691	-57.2939	74.73
7.4116	-56.7734	74.66
7.6671	-56.2668	74.89
7.9672	-56.0338	75.11
8.3397	-55.8141	75.05
8.748	-55.2637	74.92
9.0948	-54.7514	74.75
9.4771	-54.4428	74.69
9.9733	-54.2192	74.76
10.3428	-54.2975	74.9
10.6449	-54.3086	74.96
10.855	-54.4477	74.88
10.9895	-54.6737	74.75
11.2359	-54.9702	74.57
11.3493	-55.255	74.52
11.2891	-55.4629	74.76
11.0427	-55.705	75.04
10.8144	-55.902	75.15
10.5631	-55.9472	74.95
10.3255	-55.9551	74.78
10.0747	-56.1855	74.81
9.7476	-56.5475	74.89
9.5625	-56.6837	74.87
9.566	-56.7365	74.82
9.5632	-56.6255	74.94
9.3884	-56.4646	75.05
9.1436	-56.5389	75.03
9.0906	-56.5752	74.87
9.2113	-56.4914	74.55
9.4264	-56.2994	74.39
9.57	-56.0827	74.47
9.5933	-55.8535	74.66
9.5873	-55.3017	74.9
9.678	-54.4519	75.12
9.9875	-53.8433	75.28
10.1389	-53.4664	75.28
10.1567	-53.1865	75.05
10.1248	-52.8713	74.76
10.0352	-52.701	74.61
9.9677	-52.7738	74.61
9.8402	-52.9018	74.79
9.6143	-53.0587	74.93
9.3808	-53.3895	74.91
9.1639	-53.7497	74.81
9.0807	-54.189	74.68
9.1111	-54.7414	74.65
8.864	-55.0734	74.75
8.4511	-55.4318	74.86
8.1208	-55.6604	74.91
7.9406	-55.9399	74.98
7.8213	-56.217	74.98
7.5429	-56.5284	74.97
7.2073	-56.7939	74.86
6.9044	-56.9536	74.78
6.6769	-57.2169	74.71
6.4648	-57.2781	74.83
6.3176	-56.917	74.93
6.1411	-56.5584	74.83
6.2312	-56.1011	74.77
6.4839	-55.8425	74.74
6.7911	-55.6984	74.82
6.8381	-55.5212	74.85
6.7095	-55.3281	74.86
6.5827	-55.0358	74.87
6.5437	-54.8536	74.85
6.5488	-54.762	74.87
6.5281	-54.8105	74.91
6.5139	-54.9157	74.93
6.4251	-55.1881	74.88
6.4288	-55.3962	74.81
6.4199	-55.5781	74.77
6.4593	-55.8356	74.83
6.4805	-56.1365	74.98
6.4306	-56.471	75.03
6.3153	-56.6026	74.86
6.1917	-56.4415	74.62
6.0057	-56.1472	74.58
5.9361	-56.0878	74.89
5.9099	-56.1606	75.09
5.939	-56.0241	75.05
5.9766	-55.8212	74.83
5.9855	-55.6973	74.68
5.9942	-55.5933	74.73
5.9377	-55.5226	74.84
5.9259	-55.4968	74.9
5.9725	-55.4227	74.82
5.9789	-55.2138	74.74
6.039	-55.0767	74.81
6.1429	-55.3536	74.9
6.2449	-55.6902	74.98
6.2648	-55.8786	74.87
6.3396	-55.7207	74.7
6.5024	-55.5272	74.71
6.7652	-55.5199	74.81
7.0045	-55.7264	74.87
6.9661	-55.8988	74.82
7.0223	-55.7891	74.79
7.0828	-55.6196	74.78
7.1027	-55.5763	74.82
7.0837	-55.7056	74.91
7.0063	-55.9353	74.96
6.9557	-56.0681	74.87
6.9952	-55.9758	74.7
7.1189	-55.8314	74.7
7.2794	-55.8595	74.87
7.4585	-55.9068	75.08
7.6728	-55.9878	75.05
7.9914	-55.8263	74.82
8.2618	-55.587	74.7
8.5481	-55.6575	74.72
8.7095	-56.0388	74.85
8.9208	-56.1847	74.87
9.2023	-56.0327	74.79
9.469	-55.5379	74.76
9.6331	-55.3046	74.93
9.8135	-55.2545	75.1
9.8767	-55.383	75.01
9.9143	-55.4516	74.79
9.8764	-55.4185	74.59
9.7731	-55.3213	74.54
9.5267	-55.2799	74.67
9.1338	-55.4505	74.89
8.883	-55.7045	75.06
8.7468	-55.8155	75.11
8.7776	-55.6897	74.96
8.8062	-55.762	74.84
8.6579	-56.154	74.83
8.5743	-56.5324	74.82
8.5927	-56.7704	74.87
8.6921	-57.0831	74.86
8.7219	-57.4352	74.82
8.5631	-57.8067	74.67
8.4413	-58.0389	74.6
8.4965	-58.1855	74.68
8.7637	-58.1012	74.85
8.8462	-57.8935	74.91
8.8722	-57.6053	74.88
8.9728	-57.3754	74.82
9.181	-57.3046	74.86
9.4683	-57.3905	74.95
9.7043	-57.5962	74.89
9.8406	-57.5127	74.77
9.9205	-57.4432	74.7
9.9614	-57.4037	74.82
9.8971	-57.52	75
9.6582	-57.6878	75.06
9.4002	-57.8692	74.9
9.0938	-57.813	74.72
8.8642	-57.6696	74.7
8.6261	-57.8079	74.68
8.3108	-57.8386	74.79
7.9667	-57.8991	74.85
7.6849	-57.9969	74.82
7.5529	-58.0144	74.71
7.6213	-57.7379	74.75
7.6811	-57.4882	74.87
7.5806	-57.4515	74.93
7.5221	-57.4347	74.85
7.5892	-57.2911	74.75
7.7575	-57.1448	74.68
7.9481	-57.1829	74.68
8.0974	-57.1342	74.88
8.2176	-57.1462	75.09
8.3275	-57.2544	75.06
8.4141	-57.4751	74.93
8.3179	-57.5482	74.9
8.1115	-57.4943	74.79
7.993	-57.645	74.75
7.8466	-58.0255	74.85
7.8887	-58.435	74.75
7.8709	-58.6076	74.52
7.7427	-58.5658	74.4
7.6996	-58.6048	74.64
7.7422	-58.8703	75.01
7.882	-59.1322	75.15
8.0814	-59.0877	74.94
8.3508	-58.7442	74.68
8.6465	-58.3774	74.72
8.7563	-58.4327	74.93
8.8942	-58.4616	75.11
8.9338	-58.2795	75.08
8.8384	-57.8304	74.92
8.6868	-57.3276	74.83
8.5492	-57.2102	74.85
8.4352	-57.1924	74.91
8.366	-57.062	74.84
8.2504	-56.7041	74.66
8.0668	-56.2592	74.52
7.949	-55.8845	74.72
7.9169	-55.9586	75.05
7.8437	-56.2764	75.18
7.7004	-56.1608	75.05
7.5999	-55.7738	74.78
7.4957	-55.4655	74.68
7.4138	-55.6332	74.69
7.3213	-56.0436	74.76
7.2548	-56.3031	74.77
7.2032	-56.3577	74.78
7.2596	-56.5057	74.86
7.3486	-56.816	74.92
7.3074	-57.2443	74.88
7.3785	-57.5683	74.89
7.3383	-57.9887	74.87
7.2735	-58.103	74.95
7.3115	-58.2675	75.05
7.2498	-58.4117	74.97
7.0399	-58.4755	74.86
6.8748	-58.5955	74.84
6.8915	-58.7804	74.81
7.108	-59.1355	74.71
7.2699	-59.286	74.67
7.3459	-59.4002	74.82
7.3571	-59.5272	74.98
7.3863	-59.6991	74.83
7.2886	-59.4311	74.59
7.2479	-59.035	74.48
7.3267	-58.7047	74.71
7.517	-58.6322	75.08
7.6539	-58.65	75.14
7.6616	-58.445	74.87
7.6257	-57.9901	74.62
7.5366	-57.7631	74.53
7.4743	-57.7914	74.71
7.3297	-57.767	74.95
7.1442	-57.7293	75.06
6.9265	-57.5485	75.09
6.8993	-57.264	75.09
6.9745	-57.2724	74.9
7.0331	-57.266	74.74
7.117	-57.0296	74.7
7.1243	-56.9213	74.79
7.0624	-56.9292	74.91
6.9057	-56.7894	74.83
6.8585	-56.4196	74.71
6.8105	-56.0096	74.74
6.8529	-55.8814	74.85
6.8565	-55.9609	74.89
6.8344	-56.0915	74.81
6.7623	-56.199	74.72
6.7421	-56.2676	74.8
6.8057	-56.6411	74.85
6.796	-56.8936	75.07
6.6873	-57.0884	75.06
6.6089	-57.0443	74.82
6.4655	-56.9898	74.7
6.3509	-56.9987	74.82
6.368	-57.3437	74.95
6.359	-57.6722	74.91
6.4393	-57.727	74.76
6.515	-57.4976	74.7
6.5468	-57.4764	74.79
6.5551	-57.7112	74.96
6.5885	-58.0129	74.98
6.6593	-57.9564	74.75
6.6405	-57.6417	74.62
6.5482	-57.4091	74.73
6.5254	-57.439	74.98
6.6812	-57.496	75.11
6.8851	-57.4656	74.96
7.0101	-57.1682	74.7
7.0252	-56.8061	74.56
6.9986	-56.4805	74.75
7.0544	-56.4862	75.11
7.2738	-56.5047	75.28
7.6286	-56.169	75.16
7.8548	-55.6541	74.87
8.1183	-55.3084	74.65
8.3419	-55.1588	74.69
8.5215	-55.1571	74.76
8.6327	-55.0136	74.78
8.6624	-54.5437	74.77
8.673	-54.2585	74.87
8.7897	-54.3988	75.01
8.9687	-54.8863	75.07
9.0372	-55.2603	74.88
8.9992	-55.4226	74.62
8.8902	-55.6455	74.67
8.9473	-56.3193	74.8
8.8479	-56.8318	75
8.8038	-57.2876	74.99
8.7999	-57.5066	74.81
8.7609	-57.549	74.69
8.8051	-57.9549	74.73
8.7393	-58.5151	74.76
8.7002	-58.6943	74.7
8.5074	-58.4003	74.59
8.3005	-58.0407	74.66
8.2689	-57.7995	74.98
8.465	-57.799	75.25
8.6804	-57.8756	75.26
8.6091	-57.6939	74.96
8.4767	-57.3246	74.59
8.4206	-57.0865	74.51
8.4644	-57.2335	74.78
8.4891	-57.4643	75.03
8.4936	-57.3911	75.1
8.3713	-57.0267	74.97
8.2409	-56.8461	74.87
8.1789	-57.026	74.74
8.1205	-57.1209	74.67
8.0333	-57.0485	74.64
7.9575	-56.8275	74.83
7.9593	-56.8247	75.09
8.0098	-56.9937	75.12
8.026	-57.0884	74.88
7.959	-56.9081	74.6
7.8834	-56.6899	74.7
7.7457	-56.8237	74.96
7.7223	-57.0923	75.03
7.6606	-57.3334	74.99
7.6131	-57.3652	74.84
7.5115	-57.1807	74.72
7.4311	-57.1307	74.75
7.506	-57.2184	74.84
7.581	-57.4606	74.74
7.6109	-57.3872	74.55
7.5688	-57.0881	74.49
7.6069	-56.8435	74.69
7.6651	-56.9688	75
7.6746	-57.1815	75.17
7.6808	-57.1288	75.02
7.6117	-56.8841	74.74
7.5743	-56.6049	74.64
7.583	-56.6232	74.72
7.6208	-56.7544	74.81
7.5799	-56.82	74.79
7.5379	-56.5953	74.83
7.5532	-56.6269	74.88
7.5725	-56.7306	74.92
7.6624	-56.8026	74.8
7.7043	-56.5481	74.74
7.6566	-56.2768	74.83
7.6313	-56.2755	74.98
7.6949	-56.4617	74.98
7.7912	-56.4425	74.8
7.7768	-56.115	74.74
7.6715	-55.9754	74.84
7.6454	-56.114	75.03
7.6647	-56.3131	74.98
7.7084	-56.15	74.75
7.6179	-55.9743	74.81
7.5093	-56.0649	75.15
7.4144	-56.3179	75.2
7.4462	-56.4685	74.9
7.4768	-56.2227	74.56
7.4692	-56.0434	74.34
7.4068	-56.0525	74.55
7.3931	-56.3299	74.83
7.4235	-56.5786	75
7.5147	-56.6126	74.99
7.4359	-56.5605	74.87
7.37	-56.4413	74.86
7.3625	-56.4357	74.83
7.4134	-56.617	74.83
7.4089	-56.7413	74.82
7.3599	-56.8162	74.71
7.3449	-56.5497	74.62
7.3037	-56.1737	74.68
7.302	-56.1177	74.96
7.306	-56.4022	75.16
7.3593	-56.6306	75.14
7.4849	-56.4931	74.82
7.4648	-56.2096	74.58
7.3837	-56.0554	74.58
7.4047	-56.2614	74.81
7.4032	-56.5304	74.93
7.4291	-56.6947	74.91
7.4752	-56.628	74.82
7.5139	-56.7266	74.84
7.5306	-56.8179	74.91
7.5069	-57.1272	75.02
7.4801	-57.4163	75.09
7.4342	-57.4895	74.89
7.379	-57.3313	74.67
7.3624	-57.31	74.61
7.3619	-57.4253	74.71
7.3483	-57.668	74.76
7.3481	-57.7783	74.76
7.4134	-57.8065	74.65
7.397	-57.6153	74.61
7.3534	-57.4775	74.73
7.3435	-57.6698	75.07
7.4391	-57.9762	75.19
7.533	-58.165	75.03
7.5229	-58.0779	74.71
7.3859	-57.8951	74.6
7.366	-57.8366	74.85
7.4058	-58.1663	75.1
7.4102	-58.3905	75
7.3103	-58.2477	74.63
7.2238	-57.762	74.43
7.1187	-57.4047	74.56
7.0686	-57.4022	74.9
7.03	-57.5955	75.16
7.0313	-57.8031	75.23
7.0066	-57.6292	75.03
7.0374	-57.4264	74.84
7.1564	-57.337	74.92
7.2723	-57.6674	74.91
7.3867	-58.0236	74.86
7.4292	-58.2076	74.87
7.4349	-58.0235	74.62
7.4147	-57.6958	74.47
7.5215	-57.7535	74.61
7.6004	-58.0558	74.86
7.6554	-58.3306	74.92
7.6725	-58.269	74.67
7.7968	-57.8944	74.53
7.9707	-57.5304	74.76
8.0727	-57.68	75.06
8.085	-58.0351	75.26
8.0654	-58.1852	75.11
8.0867	-57.8157	74.76
8.1866	-57.4648	74.57
8.2268	-57.3766	74.63
8.2404	-57.5196	74.78
8.1437	-57.6789	74.9
8.1788	-57.9107	74.84
8.2507	-57.8437	74.7
8.3533	-57.5289	74.67
8.4176	-57.3182	74.86
8.4159	-57.3859	75.05
8.3331	-57.591	75.03
8.2233	-57.5643	74.79
8.3067	-57.3959	74.64
8.3042	-57.312	74.74
8.2241	-57.471	74.95
7.993	-57.7701	74.88
7.7673	-57.8632	74.7
7.7227	-57.6234	74.77
7.5954	-57.235	74.88
7.3271	-56.9851	74.94
7.0563	-57.0107	74.94
6.7928	-57.0042	74.79
6.7415	-56.8646	74.58
6.8521	-56.578	74.5
6.8658	-56.4072	74.63
6.8185	-56.322	74.84
6.7509	-56.415	74.89
6.7738	-56.4388	75
6.7558	-56.4252	74.94
6.7826	-56.1775	74.76
6.7773	-55.9209	74.73
6.7655	-56.0975	74.83
6.8175	-56.387	74.93
6.8469	-56.406	74.86
6.827	-56.1402	74.64
6.8712	-55.8838	74.59
6.8436	-55.74	74.77
6.7621	-55.8622	75.03
6.6614	-55.9628	75.04
6.5526	-55.8002	74.8
6.4497	-55.5462	74.74
6.3605	-55.2333	74.78
6.3148	-55.0808	74.8
6.3191	-55.0826	74.83
6.3095	-55.1404	74.94
6.3062	-55.0792	74.9
6.2805	-54.9054	74.99
6.2548	-54.7321	75.2
6.2417	-54.6716	75.27
6.3128	-54.717	75.15
6.4805	-54.8723	74.96
6.4756	-54.9987	74.72
6.4592	-55.0496	74.42
6.4165	-54.8661	74.37
6.5564	-54.9303	74.68
6.7163	-55.3568	75
6.8151	-55.7751	75.07
6.8816	-55.9146	74.87
6.9385	-55.8174	74.65
6.9177	-55.9864	74.6
6.9304	-56.476	74.73
6.8989	-57.0558	74.84
6.7647	-57.4518	74.82
6.6157	-57.6239	74.74
6.532	-57.6584	74.7
6.5061	-57.7427	74.77
6.5033	-57.9894	74.81
6.3989	-58.2582	74.87
6.3128	-58.414	74.94
6.3984	-58.2854	74.95
6.4774	-58.0733	74.88
6.6034	-58.2479	74.94
6.732	-58.6377	75.01
6.8407	-59.0389	74.94
6.8821	-59.1966	74.72
6.9677	-59.313	74.53
6.9702	-59.4471	74.51
6.8421	-59.554	74.7
6.5885	-59.7782	74.84
6.5309	-59.9629	74.89
6.5269	-60.1563	74.9
6.4337	-60.3758	74.87
6.3336	-60.6322	74.95
6.1317	-60.901	75.02
5.8943	-61.2333	74.88
5.7247	-61.3005	74.74
5.6686	-61.2222	74.72
5.6483	-61.1956	74.77
5.5922	-61.202	74.76
5.5341	-61.1631	74.72
5.5124	-60.8808	74.69
5.6011	-60.5942	74.83
5.7144	-60.1091	75.1
5.7675	-59.9759	75.14
5.8433	-59.8197	74.98
5.8886	-59.6626	74.75
5.9964	-59.4156	74.65
6.11	-59.3143	74.65
6.1586	-59.3573	74.71
6.1522	-59.5227	74.79
6.1292	-59.5485	74.71
6.1847	-59.3133	74.6
6.2857	-58.9823	74.66
6.3681	-58.8907	74.83
6.3264	-58.9972	75
6.2774	-59.1961	75
6.2959	-59.1085	74.86
6.2972	-58.7686	74.83
6.3179	-58.6562	74.93
6.2892	-58.9153	75.04
6.3495	-59.1756	75.01
6.5633	-59.2203	74.94
6.6903	-59.3014	74.87
6.7313	-59.4417	74.91
6.6048	-59.5721	74.83
6.6169	-59.5158	74.73
6.6992	-59.3592	74.78
6.826	-59.3483	74.89
6.9304	-59.1604	74.95
6.8794	-58.9395	74.84
6.8402	-58.6277	74.82
6.7919	-58.5224	74.86
6.8364	-58.3959	74.81
6.9461	-58.2508	74.75
6.9741	-58.049	74.76
6.9372	-58.1198	74.83
6.9626	-58.3026	74.86
6.9951	-58.5388	74.84
7.0185	-58.668	74.88
6.9088	-58.9224	74.95
6.7506	-59.078	74.93
6.6603	-59.1377	74.87
6.6384	-58.998	74.73
6.6952	-58.8192	74.8
6.6958	-58.855	75.01
6.6666	-59.0479	75.05
6.5994	-59.2763	75.02
6.6848	-59.464	74.94
6.7807	-59.5362	74.85
6.7931	-59.6198	74.68
6.7312	-59.6374	74.59
6.7514	-59.7073	74.74
6.7881	-60.0779	74.97
6.7891	-60.4305	75.01
6.7449	-60.5807	74.88
6.6334	-60.6171	74.86
6.6067	-60.8059	75.01
6.7317	-61.3467	75.13
6.95	-61.9409	75.03
7.1313	-62.0735	74.59
7.108	-61.6689	74.06
7.0292	-61.0986	74.01
7.1467	-60.8244	74.55
7.404	-61.1084	75.07
7.6013	-61.2833	75.27
7.6461	-61.1019	75.18
7.7852	-60.6544	75.05
8.0052	-60.559	74.87
8.2369	-60.5493	74.68
8.1307	-60.3084	74.78
8.1231	-60.2811	75
8.1547	-60.38	75.02
8.2476	-60.0556	74.78
8.1589	-59.8319	74.52
inclinaison X	inclinaison Y
0.0997	0.5982
0.2659	0.5317
-0.0665	0.3988
-0.1994	0.1662
-0.0665	0.3988
0.1329	0.7976
0.1994	0.5317
-0.0665	0.0665
-0.1994	0
-0.1329	0.4653
0.1994	0.5982
0.1994	0.432
-0.0665	0
-0.0997	-0.0665
-0.1662	0.0332
0.0997	0.4653
0.1329	0.3323
0	0.3656
-0.2326	0.1662
-0.2659	0.2659
0	0.2326
0.0665	0.3988
0.0665	0.6979
0	0.2659
-0.1662	0.1662
-0.1329	-0.0332
-0.1662	0.3323
-0.0665	0.4653
0.0665	0.5317
0.1329	0.2326
-0.0332	0.0665
-0.1662	0.0997
-0.1329	0.1994
0.1329	0.432
0.1994	0.3323
0	0.1994
-0.0997	-0.0332
0.0332	0.0997
0.1329	0.432
0.0997	0.5317
-0.0997	0.4985
-0.0665	0.3323
0.0997	0.2991
0.1329	0.432
-0.0997	0.5982
0.0997	0.4985
-0.0332	0.3323
0	0.432
-0.0665	0.3323
-0.0997	0.3323
-0.0332	0.4985
0.1329	0.3988
0.0665	0.432
-0.0332	0.5982
-0.0332	0.3988
0	0.3656
0	0.3988
-0.1329	0.3656
0.0332	0.3323
0.2326	0.1662
0	-0.1329
-0.1994	0
-0.0665	0.5317
0.1994	0.4985
0.2326	0.2326
-0.1994	0.3656
-0.2659	0.565
-0.0665	0.3988
0.1329	0.3988
0.1329	0.3656
0.0332	0.4653
-0.0997	0.3656
-0.0332	0.1662
0.0332	0.1994
0	0.2991
0.0665	0.5317
0.0997	0.3323
0.0997	0.3323
-0.0997	0.1329
-0.1329	0.1329
-0.0332	0.2991
0.1662	0.3988
0.1329	0.2659
0	0.2326
-0.1329	0.2326
-0.0997	0.3323
0.0997	0.565
0.2659	0.5982
0.0997	0.3323
-0.0997	0.1994
-0.0332	0.1994
0.0665	0.1994
0.0997	0.2991
0	0.7311
0.0997	0.5982
0.0665	0.1662
0	0.2326
-0.0997	0.4653
0.0665	0.5982
0.1329	0.2991
-0.0332	0.2326
-0.1329	0.1329
-0.0332	0.2659
0	0.4653
0	0.4653
0	0.3988
0.0332	0.3323
-0.0332	0.3656
0	0.4985
0.0665	0.2991
-0.1329	0.2659
0.0665	0.1662
0.0997	0.3323
-0.0665	0.5317
-0.0332	0.2659
-0.0332	0
-0.0332	0.432
0.0997	0.5317
0.0332	0.2659
-0.0997	0.3656
0.0665	0.432
0	0.2659
-0.1329	0.2991
0.0332	0.2991
0.0665	0.1994
-0.0665	0.3323
-0.1329	0.2326
-0.0665	0.3656
0.2659	0.1662
0.0665	0.0997
-0.2326	0.1329
0	0.3656
0.1329	0.6647
0.0665	0.3988
-0.1662	0.3656
-0.1329	0.2659
-0.0332	0.1662
0.1329	0.3656
0.0665	0.5317
0.0997	0.5317
0.0997	0
-0.0332	0.0997
-0.1662	0.3988
0.1662	0.4653
0.2659	0.3323
-0.0665	0.1329
-0.1994	0.3988
-0.0665	0.3323
0.1329	0.432
0.0332	0.6314
0	0.5317
-0.0665	0.565
-0.0332	0.6314
0	0.432
0.0997	0.4653
0	0.2659
-0.0997	0.1662
0	0.0665
0	0.3656
-0.0332	0.3323
0.0665	0.3656
-0.0665	0.1662
0.0332	0.4653
-0.0332	0.565
0.0332	0.5982
0	0.3988
-0.0665	0.3988
0.0665	0.2326
0.0997	0.4985
0.0332	0.4653
-0.0665	0.1994
-0.0665	0.1329
0	0.2659
0.0332	0.1329
0.0332	0.5982
0.0997	0.3988
0	-0.0997
-0.2326	0.2326
-0.0665	0.1662
0.1329	0.3323
0.0997	0.5982
-0.0997	0.2326
-0.1329	0.0665
-0.0997	0.0665
-0.1329	0.3656
0	0.565
0.0997	0.565
-0.0332	0.5317
-0.1994	0.1994
-0.0997	0.5317
0.1329	0.6314
0.2326	0.7644
0.0665	0.3988
-0.1994	-0.0665
-0.3323	0
0	0.3656
0.2659	0.4653
0.1994	0.6979
0	0.3323
-0.2991	-0.2659
-0.2991	-0.0332
0	0.3656
0.1662	0.6314
0.2326	0.6314
0	0.2659
-0.2991	0.0997
-0.0997	0.3323
0.0665	0.6314
0.1662	0.5317
0.0332	0.432
-0.0665	0.2991
0.0997	0.1994
0.1994	0.1662
0	0.3988
-0.1662	0.3656
-0.0665	0.1329
0.0997	0.0997
0.1329	0.5317
0.1329	0.5982
-0.0665	0.1994
-0.1994	0.0332
-0.0332	0.2991
0.2659	0.5982
0.0332	0.4985
-0.0665	0.2659
0.0665	0.4653
0.0997	0.565
0	0.2326
0.0332	0.1662
-0.0332	0.0997
0	0.2659
0.0332	0.5317
0.0332	0.3988
0.0665	0.5982
0.0665	0.565
-0.0332	0.432
-0.0332	0.0665
-0.0332	0.432
-0.0997	0.2326
0	0.3323
0.0332	0.2991
-0.0332	0.565
0	0.565
0.0665	0.432
-0.0997	0.6314
-0.1329	0.3656
-0.0997	0.2659
-0.0332	0.6314
0.2326	0.6647
0.1329	0.5982
-0.0332	0.3656
-0.0665	0.4985
-0.1994	0.4653
0.0665	0.432
0.1329	0.5317
-0.0332	0.565
0	0.3656
-0.0332	0.4985
-0.0665	0.4653
-0.0665	0.3988
0.0665	0.4653
0	0.432
0.0332	0.3656
0.0332	0.3323
-0.0997	0.1329
-0.0332	0.2659
0	0.4985
0	0.5982
-0.0332	0.565
-0.0997	0.5982
0.0332	0.2326
0.1329	0.2326
0	0.4653
0	0.3656
0.0665	0.2659
0	0.1662
-0.1994	0.3988
0	0.3656
0.0665	0.5982
0.1329	0.2991
-0.0997	0.1994
-0.0997	0.3323
0	0.3988
0.0665	0.432
-0.0997	0.432
-0.1329	0.5317
0.0665	0.565
0.1662	0.3656
0	0.3988
-0.1662	0.2326
0.0997	0.2659
0.2326	0.432
0.0665	0.2659
-0.1329	0.3323
0.0332	0.2659
0.0997	0.0332
0	0.432
0	0.6647
-0.0332	0.3988
-0.0332	0.1662
0	0.1662
-0.0665	0.5317
0	-0.0332
0.1329	0.2991
-0.0665	0.5982
