# Supplementary material for: Postural Control Can Be Well Maintained by Healthy, Young Adults in Difficult Visual Task, Even in Sway-Referenced Dynamic Conditions
Source: PLoS One. 2016 Oct 13;11(10):e0164400. doi: 10.1371/journal.pone.0164400 (PMC5063355; doi:10.1371/journal.pone.0164400)
Supplement: S2 File — (ZIP) [file pone.0164400.s002.zip › DATA_FRAMIRAL/S06B_SEARCH_MOBILE_I9.xls]

## Sheet: S06_MTT_201504011602_I
gravite X	gravite Y	Poids
7.8455	-73.305	75.11
7.9132	-73.3871	75.23
8.1004	-73.55	75.32
8.4092	-73.9655	75.34
8.577	-74.4237	75.23
8.7715	-74.7643	74.81
8.8806	-74.8191	74.63
8.9177	-74.9058	74.58
8.9358	-75.0368	74.6
8.9079	-74.5814	74.68
8.9259	-74.0823	74.68
8.8821	-73.669	74.83
8.6945	-73.0836	74.95
8.5926	-72.295	75.05
8.4962	-71.4792	75.14
8.3916	-71.0285	75.13
8.4687	-71.1952	74.9
8.5986	-71.4232	74.72
8.5923	-71.6319	74.69
8.5687	-71.9127	74.59
8.4955	-72.0921	74.53
8.4971	-72.208	74.46
8.5796	-72.6271	74.32
8.6297	-72.8793	74.5
8.6053	-73.003	74.71
8.6105	-73.1048	74.84
8.6072	-73.2986	74.82
8.556	-73.2736	74.83
8.5208	-72.947	74.92
8.4298	-72.3997	74.93
8.3814	-71.8759	74.84
8.35	-71.2982	74.77
8.2772	-70.4483	74.77
8.2305	-69.96	74.69
8.2315	-69.7067	74.7
8.2523	-69.5355	74.69
8.2705	-69.2238	74.75
8.2998	-69.0303	74.81
8.2899	-68.8418	74.86
8.2369	-68.8922	74.83
8.1726	-69.0775	74.75
8.1949	-69.2181	74.74
8.1728	-69.4172	74.73
8.1087	-69.4358	74.8
7.8834	-69.5804	74.9
7.6705	-69.8733	75
7.5	-70.2268	74.85
7.2811	-70.4491	74.74
7.1385	-70.514	74.62
6.958	-70.3232	74.5
6.7473	-70.106	74.55
6.6225	-69.9849	74.69
6.5223	-70.2505	74.81
6.392	-70.4179	74.85
6.2376	-70.3839	74.81
6.0687	-69.9485	74.73
5.8801	-69.3738	74.71
5.7777	-69.0553	74.8
5.7289	-68.9459	74.9
5.7254	-68.7026	74.93
5.68	-68.4646	74.82
5.7282	-68.3983	74.72
5.7474	-68.4221	74.77
5.8747	-68.6421	74.78
5.9766	-68.8249	74.82
6.0648	-68.7081	74.8
6.0304	-68.3538	74.79
6.0097	-68.1062	74.79
5.9544	-68.095	74.76
5.8286	-68.2235	74.75
5.7238	-68.2666	74.68
5.6229	-67.9804	74.71
5.5651	-67.6511	74.79
5.4109	-67.3259	74.91
5.2953	-67.2839	74.93
5.1691	-67.3202	74.92
5.0667	-67.2861	74.9
5.0089	-67.0017	74.85
4.8828	-66.7406	74.86
4.7999	-66.7358	74.85
4.6743	-66.9597	74.74
4.622	-67.2116	74.63
4.5706	-67.0346	74.58
4.5333	-66.8604	74.57
4.4844	-66.9578	74.66
4.4966	-67.1706	74.8
4.5904	-67.1947	74.96
4.7026	-67.0207	74.97
4.7523	-66.7673	74.91
4.7827	-66.7591	74.86
4.9364	-67.0475	74.83
5.1718	-67.5971	74.76
5.4262	-67.9217	74.69
5.5763	-67.6935	74.65
5.5865	-67.2705	74.71
5.6349	-67.3773	74.83
5.7107	-67.8506	74.95
5.8155	-68.2331	74.96
5.8398	-68.262	74.86
5.8186	-68.0176	74.66
5.7647	-67.9279	74.57
5.725	-68.1304	74.62
5.7619	-68.2697	74.79
5.8086	-68.3282	74.92
5.8716	-68.2854	75.01
5.8678	-68.2092	74.97
5.8907	-68.3826	74.86
5.9363	-69.008	74.87
6.0874	-69.6236	74.73
6.1843	-69.6831	74.62
6.2279	-69.4124	74.61
6.3016	-69.4148	74.69
6.3264	-69.7081	74.8
6.3925	-69.959	74.79
6.4256	-69.9516	74.75
6.4264	-69.8752	74.67
6.4225	-69.756	74.59
6.4032	-69.6132	74.65
6.3429	-69.4761	74.79
6.2698	-69.2879	74.93
6.2063	-69.0531	74.96
6.1548	-69.0454	74.94
6.1128	-69.3262	74.89
6.1859	-69.716	74.88
6.2319	-69.9061	74.78
6.3013	-69.8525	74.6
6.2886	-69.8233	74.51
6.3213	-70.0599	74.61
6.4155	-70.4392	74.78
6.3981	-70.4956	74.86
6.3105	-70.2579	74.9
6.2356	-70.0526	74.86
6.2081	-70.2279	74.76
6.2125	-70.4658	74.72
6.201	-70.4856	74.66
6.0926	-70.2277	74.66
5.9836	-69.9407	74.75
5.9365	-69.8271	74.99
5.9975	-69.7606	75.01
6.0253	-69.6409	74.87
5.989	-69.1203	74.72
5.9622	-68.6666	74.54
6.0156	-68.3039	74.4
6.1062	-68.2429	74.44
6.1205	-68.2054	74.67
6.1065	-68.0347	74.87
5.9802	-67.8149	75.01
5.9902	-68.0259	75.02
6.0072	-68.3765	74.99
5.998	-68.8988	74.84
6.041	-69.2076	74.67
6.028	-69.0659	74.49
5.9817	-68.7815	74.51
5.9281	-68.6783	74.71
5.8927	-68.6943	74.97
5.822	-68.6131	75.06
5.744	-68.4558	74.98
5.6375	-68.1574	74.79
5.5271	-68.0176	74.69
5.4489	-67.9969	74.71
5.4591	-68.0236	74.79
5.4477	-67.9154	74.85
5.4327	-67.8596	74.87
5.5103	-67.9212	74.86
5.5212	-68.0032	74.86
5.5539	-67.9025	74.86
5.6005	-68.0387	74.87
5.6927	-68.1108	74.98
5.651	-67.8975	74.86
5.6342	-67.6426	74.76
5.573	-67.5858	74.73
5.6087	-67.7657	74.67
5.7114	-67.9256	74.61
5.709	-67.9136	74.64
5.6466	-67.7581	74.74
5.595	-67.7048	74.88
5.5776	-67.9554	74.99
5.6498	-68.2636	74.94
5.6908	-68.2665	74.76
5.6537	-68.0381	74.66
5.6006	-68.0225	74.7
5.592	-68.3961	74.78
5.6315	-68.8426	74.86
5.6799	-68.9815	74.8
5.6904	-68.8452	74.71
5.6622	-68.8066	74.68
5.6501	-69.0537	74.76
5.7451	-69.4931	74.81
5.9158	-69.6008	74.86
6.0083	-69.311	74.82
6.1249	-69.1073	74.78
6.2483	-69.2898	74.8
6.375	-69.8017	74.83
6.4704	-70.0758	74.86
6.4992	-69.9035	74.83
6.4961	-69.6685	74.78
6.5735	-69.7673	74.82
6.637	-70.0708	74.9
6.7093	-70.33	74.82
6.7209	-70.3196	74.7
6.752	-70.1829	74.57
6.8463	-70.1406	74.5
6.9123	-70.1449	74.58
6.9754	-70.4074	74.74
7.0215	-70.5742	74.82
7.0474	-70.4305	74.9
7.089	-70.1046	74.9
7.1673	-70.0456	74.85
7.2324	-70.2807	74.85
7.3052	-70.518	74.77
7.3315	-70.3143	74.63
7.3242	-69.8674	74.58
7.3432	-69.5867	74.68
7.3939	-69.7218	74.85
7.4703	-69.9913	74.9
7.5394	-69.9577	74.85
7.4989	-69.5497	74.7
7.4476	-69.1598	74.66
7.425	-69.0099	74.68
7.4298	-69.1665	74.81
7.5033	-69.2425	74.88
7.5146	-69.0653	74.82
7.4866	-68.8199	74.76
7.5138	-68.7888	74.79
7.4522	-68.8435	74.9
7.4556	-68.8681	74.93
7.4615	-68.8093	74.81
7.459	-68.5889	74.83
7.4594	-68.2907	74.78
7.379	-68.0975	74.77
7.3346	-67.9901	74.77
7.3406	-67.879	74.74
7.3594	-67.6016	74.65
7.3461	-67.3314	74.57
7.2784	-67.1677	74.67
7.2063	-67.2633	74.89
7.1756	-67.3634	74.96
7.2053	-67.0767	74.92
7.1808	-66.6738	74.75
7.1177	-66.4452	74.73
7.0858	-66.4033	74.78
7.0769	-66.5392	74.85
7.0583	-66.4181	74.83
6.963	-65.9978	74.82
6.8616	-65.7382	74.86
6.7674	-65.9933	74.87
6.7217	-66.3306	74.87
6.6057	-66.2653	74.79
6.4827	-65.9237	74.76
6.4435	-65.8413	74.78
6.4794	-66.0744	74.84
6.5769	-66.3064	74.85
6.6186	-66.2579	74.79
6.6105	-65.9822	74.72
6.5917	-65.837	74.7
6.6042	-65.9058	74.75
6.6649	-66.0948	74.86
6.6572	-66.1275	74.91
6.6111	-65.8439	74.93
6.573	-65.7412	75.01
6.6429	-66.1587	74.96
6.6974	-66.5142	74.82
6.7026	-66.567	74.66
6.7019	-66.4078	74.51
6.7779	-66.5869	74.43
6.7934	-66.8298	74.56
6.7911	-67.2638	74.78
6.7908	-67.7175	74.91
6.7371	-67.8109	74.99
6.7498	-67.9143	74.96
6.8319	-68.156	74.88
6.8468	-68.438	74.77
6.9608	-68.5561	74.67
6.8792	-68.2984	74.67
6.8714	-68.2572	74.72
6.8732	-68.4423	74.78
6.8935	-68.8103	74.83
6.8689	-69.1516	74.82
6.8974	-69.504	74.75
6.9507	-69.7931	74.66
7.0709	-70.2125	74.65
7.1229	-70.5742	74.68
7.0925	-70.6566	74.75
7.0275	-70.3682	74.79
7.0214	-70.0432	74.73
6.9973	-69.7592	74.8
7.0275	-69.8902	74.87
7.0117	-70.1639	74.87
6.9613	-70.2251	74.81
6.9043	-69.9255	74.73
6.8363	-69.6682	74.72
6.775	-69.7151	74.84
6.7429	-69.7396	74.83
6.649	-69.4187	74.74
6.5546	-69.0026	74.69
6.5103	-68.799	74.62
6.4282	-68.8731	74.56
6.4038	-69.1154	74.58
6.4211	-69.0917	74.65
6.3434	-68.7621	74.76
6.3137	-68.5343	74.82
6.3102	-68.5658	74.94
6.2604	-68.7354	74.94
6.2454	-68.7856	74.84
6.2113	-68.6692	74.73
6.2006	-68.62	74.66
6.2079	-68.7727	74.73
6.2626	-68.9441	74.85
6.2121	-68.9646	74.89
6.1399	-68.9494	74.79
6.0952	-68.8062	74.68
6.1143	-68.6703	74.65
6.1674	-68.665	74.69
6.1649	-68.5328	74.79
6.0529	-68.1554	74.87
5.9998	-67.8611	74.85
6.0456	-67.8702	74.83
6.053	-67.9476	74.82
6.0898	-67.9662	74.78
6.0827	-67.8002	74.78
5.9939	-67.6342	74.79
5.8358	-67.4716	74.92
5.7453	-67.5411	74.96
5.6713	-67.5762	75.05
5.6238	-67.4261	74.93
5.5819	-67.3086	74.69
5.5151	-67.2781	74.55
5.3992	-67.422	74.53
5.3239	-67.5016	74.6
5.2834	-67.3879	74.64
5.2918	-67.0666	74.69
5.2699	-66.7289	74.83
5.2868	-66.4393	74.95
5.3198	-66.3052	75
5.2863	-65.9959	74.94
5.2215	-65.7165	74.89
5.2987	-65.6702	74.8
5.3758	-65.7311	74.75
5.3934	-65.7286	74.74
5.376	-65.8749	74.76
5.2967	-66.0205	74.84
5.2538	-66.1577	74.8
5.2815	-66.1165	74.74
5.288	-66.0272	74.69
5.3423	-65.9912	74.72
5.3758	-66.0238	74.86
5.4693	-66.1062	74.91
5.6435	-66.2229	74.87
5.7439	-66.1314	74.78
5.7717	-65.968	74.68
5.8202	-65.9897	74.66
5.894	-66.0259	74.79
5.96	-65.9645	74.96
6.0285	-65.943	75.02
5.9823	-65.8219	74.92
5.9246	-65.7291	74.81
5.9568	-65.854	74.87
6.034	-66.0951	74.8
6.1001	-66.1512	74.77
6.1018	-66.0866	74.75
6.0996	-66.1379	74.66
6.1454	-66.4355	74.61
6.1797	-66.6231	74.61
6.1805	-66.7157	74.68
6.144	-66.901	74.77
6.0899	-67.1753	74.9
6.0934	-67.4589	74.96
6.1297	-67.6472	74.89
6.1125	-67.6656	74.78
6.1065	-67.6574	74.73
6.0692	-67.8088	74.66
6.1204	-68.0128	74.66
6.2272	-68.19	74.76
6.3413	-68.2993	74.84
6.3082	-68.3673	74.83
6.3269	-68.3922	74.74
6.3972	-68.2925	74.62
6.4793	-68.0148	74.63
6.5856	-67.8673	74.75
6.6187	-67.807	74.89
6.6951	-67.9253	74.94
6.7657	-68.068	74.8
6.8984	-68.0449	74.64
7.0281	-67.9093	74.61
7.0938	-67.9011	74.73
7.1551	-67.882	74.85
7.1834	-67.6534	74.97
7.1763	-67.4449	74.93
7.1274	-67.3342	74.88
7.0866	-67.3483	74.92
7.0417	-67.402	74.76
6.9417	-67.2219	74.64
6.7736	-67.2618	74.54
6.667	-67.1796	74.52
6.6607	-67.1249	74.63
6.6186	-67.3178	74.76
6.5653	-67.7838	74.78
6.5238	-67.9026	74.8
6.4388	-67.8095	74.81
6.3675	-67.8596	74.86
6.26	-68.0304	74.95
6.189	-68.3916	75.01
6.1778	-68.7203	75
6.2757	-68.9834	74.81
6.3136	-68.9826	74.53
6.3158	-68.5767	74.45
6.2471	-68.3111	74.61
6.2435	-68.3822	74.85
6.3533	-68.5999	74.94
6.4649	-68.6705	74.82
6.6207	-68.255	74.64
6.7524	-67.861	74.58
6.9991	-67.9865	74.64
7.0632	-68.3179	74.89
7.1626	-68.5275	74.94
7.1889	-68.2592	74.9
7.1958	-67.8932	74.82
7.2031	-67.9917	74.75
7.2514	-68.3171	74.75
7.2036	-68.2766	74.85
7.186	-67.9569	74.82
7.1513	-67.5165	74.88
7.1445	-67.5178	74.88
7.0734	-67.7625	74.83
7.0345	-67.9245	74.75
6.9434	-67.7153	74.61
6.8816	-67.3804	74.54
6.912	-67.3599	74.57
6.9079	-67.4958	74.73
6.9116	-67.503	74.86
6.8775	-67.1934	74.89
6.8232	-66.8143	74.92
6.8077	-66.7732	74.9
6.8595	-66.8142	74.89
6.8369	-66.6312	74.91
6.7432	-66.2844	74.79
6.6405	-65.7726	74.75
6.5591	-65.6589	74.68
6.5635	-65.6926	74.71
6.4702	-65.7341	74.74
6.348	-65.5422	74.79
6.1476	-65.3783	74.81
6.0627	-65.5269	74.83
5.9913	-65.7599	74.85
5.9216	-65.9701	74.78
5.7929	-66.1358	74.63
5.6799	-66.3843	74.59
5.6316	-66.8938	74.63
5.642	-67.4179	74.78
5.7163	-67.8911	74.88
5.7602	-68.1473	74.89
5.7417	-68.2613	74.83
5.6972	-68.3273	74.89
5.7228	-68.4513	74.96
5.7947	-68.4803	74.98
5.7807	-68.3486	74.9
5.7825	-68.1386	74.7
5.768	-67.9923	74.53
5.8002	-67.9457	74.55
5.856	-67.9258	74.69
5.8821	-67.8558	74.82
5.8692	-67.7446	74.85
5.8896	-67.6864	74.92
5.951	-67.9132	74.84
6.0654	-68.0864	74.72
6.0302	-68.2403	74.59
5.9749	-68.6122	74.5
5.928	-69.1197	74.57
5.9396	-69.5866	74.69
6.0125	-69.9115	74.84
6.0224	-70.042	75.01
6.2084	-70.246	75.03
6.3428	-70.7015	74.89
6.488	-71.0147	74.82
6.5575	-71.2404	74.72
6.4965	-71.367	74.7
6.4345	-71.6699	74.69
6.4025	-71.9936	74.69
6.3718	-72.0293	74.66
6.3176	-71.6199	74.72
6.1556	-71.3237	74.84
6.1112	-71.3365	74.81
6.1861	-71.4469	74.84
6.335	-71.2781	74.85
6.4158	-70.9379	74.87
6.3787	-70.6802	74.9
6.4087	-70.6817	74.75
6.5881	-70.7602	74.55
6.6478	-70.4207	74.51
6.6545	-69.9253	74.52
6.4984	-69.5178	74.71
6.4398	-69.4477	74.87
6.4906	-69.5909	74.95
6.5711	-69.376	74.9
6.5743	-68.7625	74.76
6.4018	-68.3714	74.72
6.2771	-68.1517	74.76
6.2714	-68.0234	74.86
6.3452	-67.6747	74.92
6.3604	-67.1657	74.91
6.3418	-66.624	74.94
6.3771	-66.6442	74.92
6.4241	-66.689	74.66
6.5087	-66.7384	74.54
6.4906	-66.5506	74.55
6.4507	-66.2199	74.6
6.4331	-66.0291	74.68
6.4658	-65.9558	74.84
6.5656	-66.0234	74.96
6.6427	-66.0531	74.92
6.6583	-65.7691	74.85
6.6033	-65.3964	74.77
6.6536	-65.3059	74.81
6.7532	-65.6616	75.01
6.8158	-65.9151	75.07
6.7586	-65.8559	74.85
6.6054	-65.5337	74.65
6.5783	-65.4864	74.54
6.7222	-65.692	74.66
6.8289	-66.1046	74.83
6.8809	-66.2359	74.92
6.9724	-66.0332	74.83
7.0248	-65.5926	74.72
6.9717	-64.8257	74.79
6.6657	-63.6712	74.89
6.3072	-62.6594	74.97
6.0349	-61.8084	74.94
5.8494	-60.981	74.84
5.7165	-60.4733	74.76
5.5955	-60.4597	74.8
5.619	-61.1008	74.92
5.6729	-61.7387	74.95
5.7121	-62.3714	74.78
5.7009	-62.8444	74.7
5.7164	-63.4107	74.74
5.8969	-64.5367	74.84
6.0235	-65.6651	74.87
6.1079	-66.6699	74.75
6.217	-67.4709	74.61
6.3537	-68.2842	74.66
6.5016	-69.0033	74.84
6.7014	-69.5409	74.91
6.8077	-69.6617	74.85
6.807	-69.3504	74.91
6.7646	-69.1487	75
6.7598	-68.9916	74.94
6.7981	-68.8749	74.78
6.7433	-68.5412	74.67
6.8031	-68.0337	74.58
6.7554	-67.5701	74.53
6.7394	-67.3725	74.62
6.6553	-67.4453	74.81
6.6609	-67.7538	74.87
6.7392	-67.8116	74.82
6.7546	-67.6448	74.65
6.7082	-67.5186	74.64
6.6476	-67.8167	74.76
6.5724	-68.4259	74.92
6.6151	-69.1055	74.81
6.6308	-69.2977	74.64
6.4982	-69.0799	74.5
6.3738	-68.9616	74.61
6.3389	-69.3915	74.84
6.4325	-69.98	74.94
6.4221	-70.17	74.92
6.3449	-69.8693	74.71
6.2497	-69.5667	74.64
6.2634	-69.6843	74.72
6.3417	-70.1841	74.84
6.5101	-70.4285	74.88
6.564	-70.3602	74.76
6.4987	-70.0491	74.62
6.2953	-70.2068	74.68
6.2407	-70.2224	74.89
6.2912	-70.1771	74.96
6.3478	-69.7673	74.91
6.4067	-69.2524	74.82
6.4359	-68.7021	74.81
6.4055	-68.2653	74.79
6.4265	-67.9809	74.73
6.4388	-67.6176	74.73
6.467	-67.088	74.65
6.505	-66.4697	74.57
6.5525	-66.0919	74.59
6.5731	-66.1003	74.73
6.5143	-65.9786	74.89
6.4424	-65.6136	74.9
6.3381	-65.1394	74.84
6.3346	-65.2388	74.73
6.1732	-65.3057	74.82
6.0332	-65.4446	74.86
5.8651	-65.3896	74.86
5.7687	-65.2251	74.81
5.74	-65.1065	74.78
5.7225	-65.0233	74.79
5.6322	-64.9346	74.82
5.5317	-64.6915	74.9
5.4959	-64.6256	74.97
5.5493	-64.7787	74.93
5.563	-64.8848	74.85
5.5812	-64.8637	74.74
5.51	-64.8281	74.66
5.4418	-64.7665	74.67
5.4474	-64.828	74.78
5.4031	-64.9427	74.97
5.382	-65.3599	75.05
5.3066	-65.8916	74.97
5.2529	-65.9249	74.79
5.2295	-65.9309	74.66
5.2204	-66.0345	74.79
5.2041	-66.337	74.94
5.1376	-66.6587	74.95
5.1004	-67.1066	74.84
5.0601	-67.4649	74.67
5.0761	-67.6608	74.46
5.0671	-67.6792	74.44
5.0282	-67.8835	74.67
5.0116	-68.1565	74.92
5.0538	-68.3907	75
5.1045	-68.3312	74.99
5.2564	-68.4445	74.79
5.3283	-68.6367	74.74
5.3539	-69.0573	74.73
5.3878	-69.3836	74.65
5.3888	-69.5108	74.56
5.382	-69.3654	74.55
5.3457	-69.2127	74.71
5.3134	-69.3283	74.89
5.214	-69.7548	75.03
5.2085	-70.3174	75
5.2953	-70.519	74.83
5.356	-70.3141	74.59
5.3461	-70.0231	74.53
5.3639	-70.1609	74.61
5.2785	-70.437	74.78
5.1728	-70.4891	74.86
5.134	-70.4255	74.83
5.1527	-70.4185	74.76
5.2364	-70.62	74.77
5.2881	-70.8384	74.86
5.2971	-71.077	74.79
5.2345	-71.1441	74.78
5.1986	-71.0038	74.85
5.3302	-70.9649	74.84
5.3476	-70.904	74.83
5.3806	-70.733	74.73
5.3565	-70.5325	74.51
5.3568	-70.1324	74.39
5.4396	-69.7279	74.39
5.6344	-69.5025	74.69
5.7923	-69.4746	74.97
5.9166	-69.2526	75.08
6.0007	-68.6852	74.92
6.0553	-68.1538	74.76
6.2008	-67.9196	74.7
6.3595	-68.015	74.81
6.5282	-67.9476	74.79
6.5507	-67.5185	74.71
6.5584	-66.9914	74.67
6.542	-66.8849	74.74
6.5899	-67.1273	74.89
6.6828	-67.3155	74.94
6.6768	-67.2049	74.78
6.691	-66.6583	74.68
6.6903	-66.3273	74.67
6.6839	-66.4071	74.78
6.7944	-66.831	74.94
6.8816	-66.9383	74.94
6.8614	-66.5861	74.75
6.8035	-66.0239	74.67
6.8105	-65.9229	74.73
6.7586	-66.2505	74.94
6.7583	-66.5039	75.03
6.7508	-66.5711	75
6.7313	-66.3151	74.95
6.7325	-66.1641	74.79
6.75	-66.3685	74.75
6.7966	-66.7451	74.77
6.8427	-67.0496	74.62
6.8072	-67.0361	74.46
6.8308	-66.7604	74.55
6.8358	-66.8134	74.82
6.83	-67.1678	75.04
6.8645	-67.4946	75.04
6.8486	-67.3979	74.78
6.8402	-66.8912	74.6
6.797	-66.6507	74.62
6.7533	-66.9865	74.85
6.7442	-67.5085	74.97
6.7232	-67.6987	74.92
6.6693	-67.5039	74.7
6.6115	-67.2036	74.62
6.5716	-67.3797	74.69
6.4881	-67.7647	74.86
6.4638	-67.9572	74.91
6.4585	-67.849	74.85
6.4693	-67.8132	74.77
6.5259	-68.1129	74.75
6.4944	-68.5395	74.78
6.439	-68.8442	74.74
6.3649	-68.8228	74.67
6.35	-68.595	74.67
6.3286	-68.545	74.84
6.2893	-68.7888	74.92
6.2853	-69.0289	74.94
6.2902	-69.0817	74.92
6.3031	-69.0265	74.77
6.2497	-68.9395	74.69
6.23	-69.1288	74.81
6.2834	-69.5885	74.79
6.3563	-69.7697	74.62
6.3812	-69.4781	74.44
6.3492	-69.1353	74.48
6.3908	-69.3257	74.7
6.4094	-69.6717	74.89
6.4694	-69.8641	74.97
6.4809	-69.6819	74.84
6.447	-69.4008	74.68
6.4497	-69.4503	74.65
6.5329	-69.821	74.75
6.6514	-70.1441	74.93
6.6157	-70.4736	74.97
6.5472	-70.6388	74.85
6.4986	-70.8204	74.65
6.444	-71.0715	74.6
6.3944	-71.027	74.74
6.3571	-70.9759	74.74
6.3512	-70.7402	74.72
6.3842	-70.5655	74.72
6.3443	-70.5488	74.75
6.3187	-70.3777	74.84
6.3557	-70.2867	74.84
6.4012	-70.1205	74.81
6.4523	-70.0478	74.8
6.463	-69.9643	74.79
6.4108	-69.7832	74.76
6.2758	-69.4746	74.91
6.1806	-69.2355	75
6.1775	-69.3824	74.88
6.2392	-69.3111	74.79
6.2347	-69.0986	74.63
6.238	-69.0323	74.4
6.1736	-68.8352	74.39
6.1876	-68.7485	74.62
6.2015	-68.843	74.89
6.2264	-68.8966	75.03
6.2016	-68.8914	75.09
6.2056	-68.7585	74.92
6.1921	-68.577	74.75
6.2597	-68.5492	74.71
6.2704	-68.6578	74.7
6.2881	-68.7155	74.73
6.2622	-68.6227	74.72
6.2772	-68.356	74.77
6.3488	-68.1476	74.82
6.4231	-68.1067	74.85
6.4385	-68.1494	74.83
6.4482	-68.2442	74.72
6.4291	-68.1029	74.67
6.4863	-67.9268	74.7
6.533	-67.8915	74.85
6.5183	-68.1523	74.98
6.3887	-68.4142	74.99
6.2659	-68.4815	74.83
6.1482	-68.404	74.71
6.0584	-68.3778	74.74
5.9845	-68.4072	74.86
5.9301	-68.5249	74.92
5.9366	-68.7825	75.01
5.8976	-68.9334	74.85
5.8821	-68.7744	74.66
5.8438	-68.5469	74.58
5.8711	-68.4975	74.61
5.9232	-68.7329	74.69
6.0224	-68.9063	74.75
6.0616	-68.9158	74.73
6.0147	-68.6984	74.75
5.9768	-68.5568	74.76
5.9029	-68.462	74.8
5.9055	-68.2847	74.84
5.924	-68.2439	74.94
5.9491	-68.3567	74.96
6.0192	-68.4202	74.85
6.0112	-68.2202	74.65
6.0087	-67.9999	74.63
6.1034	-68.0966	74.79
6.1784	-68.4619	74.95
6.2701	-68.5884	74.97
6.3094	-68.3681	74.82
6.3647	-67.9208	74.71
6.3844	-67.7444	74.7
6.4927	-67.9525	74.78
6.5958	-68.1109	74.83
6.6143	-67.8861	74.76
6.6339	-67.5425	74.75
6.6394	-67.6111	74.84
6.6848	-68.0066	74.91
6.7528	-68.1068	74.9
6.8077	-67.9059	74.85
6.847	-67.7579	74.85
6.8765	-67.9063	74.79
6.8646	-67.9812	74.92
6.7095	-68.0699	75.01
6.618	-68.3788	74.89
6.5542	-68.4389	74.71
6.562	-68.0002	74.49
6.5919	-67.6739	74.41
6.5672	-67.7956	74.54
6.5176	-68.2105	74.81
6.4937	-68.1932	74.96
6.5144	-67.8881	74.94
6.5568	-67.6048	74.87
6.5561	-67.6239	74.84
6.4629	-67.9423	74.88
6.3204	-68.1733	74.92
6.1943	-68.1506	74.9
6.0255	-68.241	74.76
5.8846	-68.3923	74.69
5.7615	-68.543	74.68
5.692	-68.4576	74.71
5.6136	-68.2766	74.8
5.6058	-68.0408	74.89
5.6326	-67.8801	74.97
5.6621	-67.6144	74.96
5.6689	-67.4973	74.87
5.6121	-67.4655	74.74
5.6554	-67.3213	74.65
5.7295	-66.9483	74.67
5.7505	-66.7251	74.81
5.8242	-66.9889	74.95
5.751	-67.1121	75.04
5.7257	-67.1868	74.94
5.7452	-67.2394	74.78
5.7816	-67.2918	74.71
5.818	-67.4937	74.68
5.8149	-67.6273	74.81
5.6976	-67.4306	74.84
5.6193	-67.5168	74.82
5.5994	-67.7483	74.87
5.5507	-67.915	74.82
5.4202	-67.9095	74.64
5.2884	-67.9042	74.6
5.1853	-68.0444	74.69
5.2371	-68.1575	74.86
5.2578	-68.0476	74.98
5.2286	-67.899	74.96
5.1564	-67.6142	74.83
5.1463	-67.497	74.73
5.2143	-67.4997	74.72
5.2463	-67.4142	74.78
5.2026	-67.4161	74.83
5.1282	-67.3987	74.84
5.0572	-67.4447	74.76
4.9205	-67.4883	74.75
4.8534	-67.3976	74.84
4.7225	-67.2678	74.94
4.62	-67.0993	74.91
4.6048	-66.867	74.82
4.7577	-66.5928	74.77
4.9455	-66.6244	74.68
4.9611	-66.4076	74.78
4.9802	-66.0641	74.82
4.9847	-65.7521	74.79
4.9793	-65.3952	74.75
5.0305	-65.0231	74.76
5.0007	-64.8618	74.84
4.983	-64.6784	74.99
4.9581	-64.2388	75.03
5.1565	-64.0987	75.01
5.3555	-64.0176	74.93
5.4271	-63.8415	74.77
5.438	-63.6819	74.62
5.456	-63.6606	74.52
5.5784	-63.7015	74.46
5.6569	-63.6729	74.53
5.5485	-63.5149	74.79
5.3812	-63.6572	75.02
5.2304	-63.9755	75.13
5.2202	-64.188	75.01
5.2437	-64.129	74.73
5.2376	-64.0114	74.58
5.1534	-63.9114	74.71
5.1073	-64.0953	74.95
5.1411	-64.2952	75
5.1693	-64.3209	74.89
5.1149	-64.2807	74.71
5.1091	-64.3968	74.61
5.0648	-64.4469	74.62
5.0914	-64.3323	74.76
5.0817	-64.3599	74.94
5.0807	-64.3434	75.05
5.0295	-64.3133	75.07
4.9429	-64.2654	74.92
4.9078	-64.3381	74.75
4.9348	-64.2524	74.69
5.0144	-64.1922	74.7
5.0037	-64.1431	74.76
4.8999	-64.2059	74.81
4.8939	-64.1599	74.84
4.8337	-64.2541	74.9
4.7332	-64.2546	74.95
4.6957	-64.3918	74.97
4.597	-64.846	75.02
4.5132	-65.2404	74.89
4.522	-65.3658	74.66
4.4891	-65.2425	74.53
4.4678	-65.0235	74.54
4.3739	-64.9968	74.59
4.3645	-65.0899	74.74
4.4097	-65.2388	74.84
4.4221	-65.3282	74.91
4.4356	-65.3247	74.86
4.3341	-65.1866	74.81
4.2244	-65.0488	74.84
4.2313	-65.1858	74.9
4.2509	-65.5231	74.93
4.2867	-65.665	74.74
4.2175	-65.4543	74.53
4.0829	-65.1891	74.58
3.9619	-65.4023	74.83
3.9124	-65.8494	75.03
3.9843	-66.18	74.96
4.0424	-65.9058	74.63
3.931	-65.2196	74.53
3.8045	-64.9809	74.61
3.6346	-65.2816	74.86
3.5329	-65.6486	74.98
3.4566	-65.7161	74.91
3.3712	-65.4818	74.72
3.2278	-65.3711	74.69
2.9734	-65.6889	74.86
2.7113	-66.2389	75.03
2.508	-66.6265	74.96
2.4007	-66.4572	74.67
2.4115	-66.0767	74.51
2.4862	-66.0938	74.68
2.5789	-66.582	74.94
2.6837	-67.0966	75.05
2.8812	-67.2262	74.89
3.1485	-66.8152	74.57
3.4077	-66.4652	74.33
3.6486	-66.4379	74.36
3.8266	-66.6327	74.7
3.9247	-66.835	75
4.0155	-66.7584	75.1
4.0731	-66.6217	74.96
4.1287	-66.4524	74.85
4.2077	-66.6616	74.78
4.1497	-67.0458	74.77
4.122	-67.3763	74.63
4.1509	-67.3904	74.48
4.0922	-67.3358	74.56
4.1837	-67.5703	74.85
4.2264	-67.8259	74.99
4.2653	-67.9474	74.91
4.333	-67.5427	74.71
4.3991	-66.9073	74.68
4.4853	-66.6049	74.73
4.5083	-66.5716	74.9
4.5461	-66.5292	74.98
4.4998	-66.386	74.86
4.4639	-65.9376	74.76
4.4114	-65.6549	74.78
4.3674	-65.6932	74.85
4.3805	-66.0025	74.87
4.3214	-66.0719	74.86
4.2342	-65.8561	74.73
4.1858	-65.6503	74.68
4.1597	-65.5063	74.83
4.1548	-65.3604	74.96
4.1484	-65.4299	74.96
4.0936	-65.2533	74.86
4.0577	-64.7942	74.63
4.0905	-64.3609	74.5
4.1292	-64.2198	74.58
4.1576	-64.4437	74.8
4.1725	-64.482	74.89
4.0941	-64.317	74.84
3.9755	-64.2122	74.8
3.9604	-64.3232	74.84
3.9844	-64.6371	74.91
4.0334	-64.9804	74.84
4.0648	-64.9555	74.7
4.0625	-64.631	74.6
4.0576	-64.4567	74.67
4.044	-64.5417	74.85
4.065	-64.8809	75.04
4.108	-65.1633	75.06
4.0401	-65.2077	74.91
3.9746	-65.1335	74.76
3.9437	-65.3109	74.79
4.0146	-65.901	74.82
4.0748	-66.4213	74.74
3.9952	-66.5062	74.61
3.9644	-66.3469	74.61
3.8851	-66.4648	74.72
3.9191	-66.7795	74.85
3.861	-66.9628	74.89
3.8638	-66.8228	74.83
3.8817	-66.5901	74.79
3.9199	-66.5833	74.83
3.9793	-66.9794	74.87
3.966	-67.1496	74.76
3.9056	-66.8464	74.68
3.8317	-66.1353	74.75
3.7401	-66.153	74.83
3.7027	-66.6566	75.01
3.6706	-67.2316	74.9
3.6239	-67.2508	74.64
3.5855	-67.011	74.45
3.6256	-67.1152	74.47
3.6498	-67.5109	74.74
3.6684	-67.8861	74.93
3.7308	-67.9758	74.9
3.7659	-67.6247	74.78
3.8644	-67.4153	74.74
3.8719	-67.7428	74.81
3.9243	-68.2899	74.87
4.0452	-68.6215	74.77
4.1004	-68.5724	74.68
4.2846	-68.7467	74.7
4.4223	-69.1067	74.77
4.5008	-69.2294	74.81
4.5558	-69.2255	74.79
4.5907	-69.0032	74.7
4.659	-68.7799	74.72
4.7074	-68.8096	74.75
4.7661	-68.8025	74.83
4.8241	-68.5912	74.8
4.917	-68.275	74.8
5.0119	-68.0525	74.82
5.002	-68.1253	74.87
4.9355	-68.383	74.78
5.0313	-68.3053	74.7
5.0994	-67.9913	74.67
5.1795	-67.822	74.71
5.1675	-67.8251	74.74
5.0556	-67.6567	74.79
4.9354	-67.2979	74.76
4.891	-66.9477	74.76
4.9599	-66.6009	74.85
5.0368	-66.396	74.94
5.079	-66.3162	75
5.1132	-66.2711	74.99
5.2094	-66.0832	74.85
5.3105	-65.8689	74.74
5.4127	-65.8342	74.67
5.4756	-65.8751	74.6
5.5492	-65.7822	74.6
5.7429	-65.6483	74.69
5.9507	-65.6033	74.81
6.1016	-65.3917	74.96
6.1823	-65.1614	74.98
6.1564	-65.2949	74.94
6.1866	-65.6035	74.76
6.2821	-65.6813	74.63
6.213	-65.3705	74.59
6.1549	-65.2715	74.72
6.0593	-65.515	74.91
6.0207	-65.9218	74.91
5.9406	-66.0292	74.79
5.7998	-65.9113	74.7
5.6172	-65.7837	74.76
5.3865	-65.9021	74.93
5.1855	-66.1371	75.04
5.0626	-66.4402	75
5.012	-66.5046	74.77
4.8707	-66.2361	74.57
4.6692	-65.9744	74.55
4.4095	-65.863	74.82
4.1473	-66.2297	75.04
4.0605	-66.5106	75.06
3.9453	-66.3281	74.89
3.7788	-65.9501	74.72
3.6994	-66.0299	74.71
3.6235	-66.447	74.78
3.6004	-66.6571	74.79
3.5658	-66.4526	74.73
3.5506	-66.0339	74.73
3.5043	-66.0112	74.85
3.5028	-66.4339	74.98
3.5144	-67.0439	74.93
3.4761	-67.1993	74.7
3.4224	-66.9246	74.61
3.2988	-66.6263	74.79
3.1708	-67.1153	74.92
3.0422	-67.8207	74.94
2.9448	-68.0119	74.89
2.8728	-67.7822	74.66
2.8696	-67.7242	74.57
2.9849	-68.2165	74.67
3.0851	-69.0061	74.83
3.1812	-69.3914	74.89
3.2253	-69.1658	74.86
3.2248	-68.7511	74.83
3.2998	-68.9658	74.82
3.3692	-69.4219	74.88
3.4035	-69.6581	74.81
3.3801	-69.5142	74.73
3.3066	-69.4083	74.64
3.3147	-69.3483	74.61
3.327	-69.119	74.68
3.296	-68.7321	74.81
3.1891	-68.2706	74.91
3.0949	-67.8747	74.96
3.1092	-67.8818	74.94
3.202	-68.0647	74.83
3.3179	-67.8833	74.77
3.4053	-67.6438	74.68
3.3402	-67.5963	74.63
3.4216	-67.608	74.69
3.6225	-67.5886	74.82
3.8671	-67.6913	74.89
4.0773	-67.6069	74.84
4.1257	-67.1895	74.73
4.1888	-66.7727	74.65
4.2289	-66.6066	74.7
4.3827	-66.6071	74.82
4.6294	-66.443	74.83
4.6982	-66.0183	74.83
4.7222	-65.5771	74.89
4.6812	-65.5755	74.96
4.8139	-65.6852	75.08
5.0034	-65.5631	74.99
5.1142	-65.0956	74.72
5.1938	-64.6193	74.57
5.3101	-64.5041	74.62
5.452	-64.711	74.76
5.5323	-64.6178	74.84
5.6267	-64.5345	74.79
5.6254	-64.2572	74.7
5.6179	-63.9379	74.7
5.6436	-63.805	74.79
5.7046	-63.8936	74.95
5.7728	-63.9713	74.98
5.8396	-63.8486	74.85
5.8662	-63.4181	74.75
5.9009	-63.1272	74.72
5.9389	-63.2141	74.88
5.9071	-63.7254	74.96
5.9473	-63.9697	74.89
5.947	-63.782	74.69
5.8715	-63.3674	74.73
5.7086	-63.6153	74.93
5.6221	-64.3039	75.09
5.6254	-64.7461	75.03
5.6761	-64.7579	74.72
5.7238	-64.3342	74.57
5.7889	-64.2604	74.59
5.8695	-64.5143	74.81
5.8609	-65.0573	75.02
5.9001	-65.5301	74.97
5.9102	-65.5629	74.73
5.9084	-65.3486	74.58
5.9228	-65.2496	74.64
5.8216	-65.6318	74.96
5.6629	-66.3294	75.14
5.5912	-66.6151	75.05
5.5691	-66.4387	74.72
5.5246	-66.2065	74.68
5.4125	-66.419	74.88
5.2907	-67.123	75.03
5.2292	-67.4451	75.02
5.2321	-67.4895	74.75
5.2536	-67.2419	74.54
5.227	-67.3047	74.49
5.1058	-67.7763	74.66
4.9951	-68.302	74.83
4.9168	-68.4714	74.81
4.8438	-68.2834	74.74
4.7565	-68.1216	74.78
4.6639	-68.3216	74.88
4.5597	-68.7803	74.96
4.516	-69.217	74.89
4.4564	-69.3816	74.73
4.3822	-69.1773	74.56
4.3045	-69.0902	74.56
4.3294	-69.313	74.72
4.3633	-69.4066	74.83
4.3848	-69.4129	74.8
4.2672	-69.1391	74.73
4.1121	-68.8569	74.79
3.9619	-68.8869	74.9
4.0159	-69.1872	74.91
4.1151	-69.2574	74.76
4.0751	-69.002	74.63
3.9089	-68.5172	74.68
3.7324	-68.6093	74.85
3.6896	-68.9935	74.93
3.706	-69.1254	74.82
3.6921	-68.9126	74.62
3.6073	-68.5839	74.61
3.514	-68.3299	74.78
3.4321	-68.4993	74.89
3.3701	-68.7147	75.01
3.3271	-68.6367	74.92
3.2199	-68.294	74.68
3.127	-67.8849	74.62
3.1579	-67.8429	74.6
3.1748	-67.977	74.68
3.0923	-67.9357	74.72
3.07	-67.7195	74.68
3.1619	-67.3233	74.69
3.2963	-66.9135	74.72
3.4554	-66.5525	74.87
3.5548	-66.4704	75.01
3.5969	-66.1661	75.02
3.6351	-65.6575	74.88
3.6298	-65.3004	74.7
3.6662	-64.9572	74.62
3.6006	-64.5326	74.69
3.56	-64.2677	74.8
3.5139	-64.0702	74.9
3.5207	-63.7861	74.95
3.5637	-63.3423	74.92
3.5811	-62.9895	74.88
3.6083	-62.6708	74.78
3.6249	-62.2936	74.76
3.6928	-62.2702	74.8
3.724	-62.5445	74.93
3.5963	-62.7247	74.89
3.4004	-62.6007	74.71
3.2144	-62.5237	74.66
3.2213	-62.7794	74.75
3.2827	-63.1331	74.97
3.3222	-63.3306	75
3.3777	-63.3217	74.82
3.4578	-63.1471	74.68
3.611	-62.9462	74.75
3.6354	-62.7408	74.78
3.514	-62.5928	74.85
3.4233	-62.4096	74.91
3.3964	-62.2682	74.83
3.4562	-62.1689	74.7
3.4905	-62.0438	74.67
3.4419	-62.1145	74.78
3.4237	-62.5636	74.91
3.5318	-62.8116	74.98
3.6488	-62.9286	74.92
3.7404	-62.7414	74.76
3.7562	-62.3808	74.69
3.8504	-62.0532	74.78
4.0778	-62.0482	74.85
4.3814	-61.866	74.86
4.5247	-61.4059	74.84
4.5981	-61.1491	74.78
4.6525	-61.1522	74.77
4.7749	-61.3906	74.8
4.7606	-61.6583	74.83
4.6319	-61.9918	74.82
4.415	-62.2048	74.82
4.2641	-62.5362	74.79
4.251	-62.8151	74.81
4.2159	-63.2121	74.8
4.1016	-63.4435	74.77
3.945	-63.5097	74.7
3.8169	-63.4794	74.77
3.8125	-63.7458	74.93
3.8293	-64.3407	75.03
3.8039	-64.6695	74.91
3.6326	-64.5476	74.72
3.4846	-64.4779	74.72
3.4517	-64.8287	74.8
3.4079	-65.3512	74.92
3.285	-65.6342	74.85
3.1682	-65.6792	74.7
3.0438	-65.6841	74.55
3.076	-65.966	74.53
3.1087	-66.1419	74.65
3.023	-66.2282	74.77
2.8765	-66.1669	74.9
2.8411	-66.307	74.96
2.8505	-66.6409	74.85
2.7868	-66.8219	74.7
2.6865	-66.6703	74.59
2.55	-66.2583	74.6
2.4313	-66.2877	74.73
2.401	-66.577	74.86
2.3777	-66.8469	74.89
2.2578	-66.8037	74.87
2.1311	-66.5301	74.81
2.1158	-66.3394	74.74
2.2173	-66.3958	74.72
2.2633	-66.4604	74.76
2.255	-66.3954	74.7
2.131	-65.8486	74.73
2.0494	-65.5289	74.72
2.1443	-65.589	74.81
2.221	-65.651	74.93
2.2202	-65.6328	74.95
2.0992	-65.4324	74.84
1.9596	-65.1358	74.76
1.9352	-65.0862	74.67
1.9808	-65.0238	74.71
1.9615	-64.9695	74.9
1.8561	-64.9088	74.95
1.6626	-64.7472	74.77
1.4218	-64.2319	74.66
1.2672	-63.6796	74.71
1.394	-63.5425	74.88
1.5373	-63.4017	74.88
1.7334	-63.0967	74.76
1.9368	-62.9472	74.66
2.1785	-62.9257	74.66
2.3069	-62.8539	74.83
2.3143	-62.8614	75
2.369	-63.1041	75.09
2.59	-63.4097	75.02
2.8716	-63.539	74.77
3.0563	-63.6197	74.62
3.1339	-63.8744	74.56
3.1508	-64.3533	74.67
3.252	-64.8137	74.77
3.4669	-65.0476	74.85
3.5478	-65.1409	74.91
3.6079	-65.2922	74.93
3.6392	-65.5753	74.93
3.7322	-65.963	74.84
3.9023	-66.3123	74.76
3.9529	-66.3695	74.7
3.8688	-66.2293	74.69
3.7839	-66.2132	74.71
3.7497	-66.2804	74.79
3.8727	-66.3975	74.88
3.9402	-66.5255	74.88
4.0115	-66.3407	74.79
4.0143	-66.1022	74.72
3.924	-66.3882	74.86
3.9613	-66.9968	74.95
4.006	-67.314	74.78
4.0223	-67.0159	74.59
3.989	-66.7211	74.5
3.9712	-66.7652	74.64
4.0408	-67.2438	74.87
4.0384	-67.7156	74.88
4.1013	-67.7359	74.78
4.1205	-67.3401	74.71
4.1437	-67.1787	74.71
4.2018	-67.1651	74.8
4.2824	-67.1548	74.85
4.2448	-67.0357	74.86
4.3307	-66.7938	74.81
4.4044	-66.5358	74.73
4.5118	-66.4139	74.73
4.548	-66.3443	74.73
4.4738	-66.3374	74.79
4.475	-66.3113	74.83
4.5112	-66.1411	74.77
4.6493	-65.8241	74.74
4.608	-65.5675	74.79
4.4941	-65.5319	74.9
4.4793	-65.6615	74.93
4.5522	-65.6078	74.83
4.6015	-65.4914	74.73
4.6077	-65.3757	74.73
4.5365	-65.1843	74.79
4.4318	-65.1529	74.85
4.3872	-65.3292	74.83
4.4429	-65.4328	74.69
4.4684	-65.1055	74.64
4.4479	-64.6538	74.83
4.375	-64.7444	75.09
4.3781	-64.8334	75.21
4.4264	-65.2485	74.89
4.5055	-65.2314	74.59
4.5351	-64.8844	74.37
4.403	-64.4657	74.35
4.3285	-64.4449	74.52
4.3221	-64.6928	74.81
4.3699	-64.8755	74.97
4.4143	-64.6853	74.94
4.3962	-64.2013	74.82
4.3582	-63.8437	74.82
4.3758	-63.8858	74.97
4.4451	-64.3757	75.12
4.5232	-64.7676	75.13
4.6307	-64.7916	74.86
4.6794	-64.5462	74.56
4.6542	-64.3141	74.47
4.5009	-64.3893	74.72
4.3459	-64.9468	74.93
4.2711	-65.4444	74.87
4.2246	-65.5074	74.64
4.2231	-65.2572	74.48
4.1995	-65.1126	74.59
4.1852	-65.2998	74.78
4.1025	-65.59	74.84
4.0565	-65.7108	74.72
4.071	-65.8073	74.59
4.1009	-65.861	74.66
4.0284	-65.9265	74.87
3.9324	-66.3649	74.95
3.8458	-66.7864	74.85
3.7546	-66.8065	74.8
3.8262	-66.7865	74.71
3.9038	-66.7066	74.64
3.9124	-66.8095	74.68
3.8984	-66.9593	74.76
3.8881	-67.1226	74.71
3.8774	-67.2352	74.61
3.8979	-67.2975	74.55
3.9293	-67.4979	74.66
3.8746	-67.8133	74.76
3.8039	-67.979	74.84
3.7933	-68.005	74.86
3.8488	-68.1122	74.83
3.8973	-68.4464	74.82
3.8554	-68.8767	74.76
3.7827	-69.4145	74.66
3.6691	-70.0815	74.57
3.7427	-70.494	74.61
3.7525	-70.6261	74.75
3.4879	-70.9671	74.84
3.3781	-70.748	74.88
3.5167	-70.3027	74.81
3.7249	-69.6892	74.69
3.9087	-69.0812	74.66
3.9161	-68.529	74.73
3.8778	-68.222	74.86
3.9527	-68.051	74.88
4.0994	-67.7875	74.82
4.2403	-67.3587	74.79
4.283	-67.1463	74.84
4.2418	-67.2576	74.87
4.2686	-67.4931	74.94
4.2871	-67.5379	74.97
4.2996	-67.4537	74.7
4.1752	-66.9635	74.56
4.1021	-66.7526	74.53
4.0765	-66.9456	74.69
4.1356	-67.4189	74.75
4.193	-67.4785	74.69
4.1273	-67.0604	74.58
4.0595	-66.691	74.62
4.0315	-66.4589	74.86
4.1602	-66.4776	75.01
4.2406	-66.3781	75
4.2671	-65.9957	74.86
4.3046	-65.6552	74.72
4.3376	-65.3202	74.71
4.4538	-65.2706	74.72
4.4636	-65.3599	74.89
4.4485	-65.5043	74.93
4.4581	-65.4864	74.77
4.4391	-65.1508	74.68
4.4803	-64.7857	74.7
4.5519	-64.8429	74.84
4.5544	-65.1079	74.97
4.5387	-65.5001	74.88
4.4997	-65.3834	74.75
4.4528	-65.2675	74.63
4.4359	-65.2398	74.68
4.3719	-65.441	74.86
4.2566	-65.9573	75.03
4.1801	-66.3979	75.06
4.2257	-66.6982	74.93
4.2557	-66.8339	74.83
4.3081	-66.8929	74.69
4.3174	-66.9686	74.65
4.3105	-66.8903	74.76
4.3438	-66.9304	74.76
4.4332	-66.9637	74.73
4.5421	-66.8101	74.7
4.602	-66.6951	74.65
4.5267	-66.5183	74.76
4.5156	-66.5012	74.83
4.5197	-66.5103	74.87
4.6017	-66.5518	74.85
4.6127	-66.3511	74.87
4.6021	-66.2783	74.77
4.4857	-66.3073	74.76
4.3921	-66.4593	74.71
4.3905	-66.5322	74.8
4.4971	-66.5788	74.81
4.5447	-66.6551	74.8
4.5084	-66.6059	74.84
4.4152	-66.7942	74.9
4.404	-67.2186	74.95
4.4237	-67.6481	74.82
4.4792	-67.746	74.58
4.4964	-67.4899	74.56
4.4829	-67.4307	74.72
4.4895	-67.7856	74.9
4.5047	-67.9584	74.88
4.5143	-67.7753	74.72
4.4488	-67.3258	74.67
4.4282	-67.1883	74.83
4.5029	-67.5063	74.99
4.5949	-67.9408	75.04
4.6752	-67.9557	74.94
4.6587	-67.5991	74.71
4.615	-67.4232	74.65
4.6663	-67.4792	74.63
4.6538	-67.6364	74.73
4.667	-67.7977	74.75
4.6915	-67.7686	74.68
4.7496	-67.4476	74.59
4.7992	-67.0817	74.68
4.7935	-67.1099	74.87
4.7597	-67.4331	75.09
4.7887	-67.8086	75.03
4.8582	-67.6959	74.74
4.9293	-67.2544	74.56
4.9392	-67.0892	74.6
4.9722	-67.5564	74.83
4.9961	-68.047	74.95
5.031	-68.1494	74.84
5.0672	-67.7645	74.68
5.0336	-67.2732	74.7
5.0343	-67.3219	74.88
5.1176	-67.7477	75.01
5.0997	-67.9632	74.89
5.0242	-67.6245	74.71
5.0066	-67.2709	74.61
5.0082	-67.2847	74.63
5.0387	-67.4618	74.73
5.0347	-67.5199	74.79
4.9765	-67.2445	74.85
4.8357	-67.0006	74.83
4.822	-66.9526	74.88
4.8322	-67.2561	75
4.8817	-67.6742	74.98
4.9195	-67.7223	74.73
4.8345	-67.5054	74.58
4.7148	-67.1784	74.7
4.69	-67.455	74.78
4.7149	-67.9841	75
4.8047	-68.4237	74.98
inclinaison X	inclinaison Y
0.1329	0.9305
-0.1662	1.0303
-0.0665	1.4624
0.1329	0.7311
-0.0332	0.3323
-0.1662	0.8308
0	1.1632
0.1662	1.0635
0.0332	0.6314
-0.1994	0.565
-0.1329	0.6314
0.0665	1.0303
0.2991	0.8641
0	0.7976
-0.2326	0.8973
-0.0997	0.997
0.0997	0.7976
0.1329	1.0967
0.0665	1.1632
-0.0997	0.8308
-0.1329	0.7976
0.0997	0.6979
0.0665	0.7311
-0.1329	0.9638
0	0.6314
0.0665	0.4985
-0.0997	0.565
-0.0665	0.9305
0.1662	0.8973
0.0665	0.7311
-0.1662	0.7976
-0.0997	0.8641
0.0997	0.9305
0.0665	0.9305
0.0332	0.8973
-0.1329	0.8973
0.0665	0.6647
0.0665	0.9638
0.0665	0.9305
-0.0665	0.7311
-0.0665	0.6979
0.0665	0.6979
0.0665	0.8308
0	0.9305
-0.0665	0.8308
0	0.7976
0	1.0303
0	0.997
-0.0332	1.0303
0.0332	0.9305
-0.0665	0.9305
-0.0332	1.13
0	1.0303
-0.0665	0.9305
-0.0332	1.0303
0.0332	0.8641
-0.0332	0.8973
-0.0332	1.0635
0	1.0303
0.0332	0.7644
-0.0665	0.8308
0	0.6979
-0.0665	0.8973
0	0.9305
0.0665	0.5982
-0.0665	0.6314
-0.0332	0.997
0	0.8973
0.0665	0.6979
-0.0332	0.8308
0	0.9305
0.0997	0.8308
0.0332	0.7976
-0.0997	0.8973
0.0665	0.7311
-0.0332	0.9305
-0.0665	0.9305
-0.0665	0.7644
-0.0332	0.8308
-0.0997	0.8308
0.0332	0.6979
0.1329	0.7311
0.0997	0.7644
-0.0332	0.6314
-0.0332	0.6647
0	0.6979
0.0997	0.8641
0	0.7311
-0.0665	0.6979
-0.0332	0.5317
-0.0665	0.8973
0.0665	1.0635
0.0997	0.8308
-0.0997	0.5317
-0.0997	0.5982
-0.1329	0.7311
-0.0332	0.997
0.1329	0.8973
-0.0665	0.9305
0	0.7644
-0.0332	0.432
0	0.565
-0.0332	0.6979
0	0.8308
0.0665	1.0635
-0.0997	1.2297
0.0332	0.7976
0	0.3988
-0.0997	0.8308
-0.0665	1.4956
0.0665	1.2297
0.0665	0.5317
-0.0665	0.2326
-0.0997	0.3988
0.0332	0.8641
0.1662	1.0967
0.0332	0.9305
-0.1662	0.7976
-0.1329	0.5982
-0.0332	0.6647
0.0997	1.0967
-0.0332	0.997
0	0.7976
-0.0332	0.8308
0.0332	0.7644
0.0332	0.7976
-0.0332	0.7644
-0.0665	0.7311
0	0.8308
0.0997	1.0967
0.0332	1.2629
-0.0332	0.997
-0.0332	0.9305
-0.0997	0.8973
0.0332	0.8973
0.0997	0.6647
0.1329	0.6647
0.0332	0.5982
0.0997	0.6979
0.1662	0.6314
-0.0665	0.7644
0	0.7976
0	0.7644
0.0332	0.997
0.0332	0.7976
-0.0332	0.7976
-0.0665	0.8308
0.0665	0.8973
0	0.7976
-0.0332	0.8973
-0.0332	0.8973
0.0665	0.9305
-0.0332	0.8973
0.0665	0.6314
0	0.6647
-0.0665	1.13
0.0332	1.0967
0.1329	0.8641
-0.0332	0.9305
-0.0332	1.0303
0.0997	0.5982
0.1329	0.6979
-0.0332	0.8973
0.0665	0.7644
0.0332	0.7976
0.0665	0.9638
-0.0665	0.6979
-0.1329	0.6647
-0.1329	0.8308
0.0332	0.8973
0.0332	0.7976
-0.0332	0.7976
-0.0997	0.8973
0	0.7311
0.0665	0.6979
-0.0332	0.9305
-0.0665	0.6979
-0.0665	0.8308
0.1662	0.9638
0.0332	1.0303
0	0.6979
-0.0332	0.7644
-0.0332	1.0635
0.0665	1.1632
0.0665	1.1632
-0.0665	1.0967
-0.0997	0.7976
0.1329	0.6647
0.0997	1.0303
0.0332	0.8641
0	0.4653
0.0332	0.7976
0	0.8641
0	0.8973
0.0332	0.997
-0.0997	1.0635
0.0665	0.997
-0.0332	0.8973
0	0.8641
0.0665	0.997
0.0665	1.2962
0.0665	0.8973
0.0332	0.5982
-0.0332	0.8641
0.0665	0.997
0.0997	1.0635
0.0332	0.9638
0.0332	0.8641
0.0332	0.8308
0.0665	0.9638
0.0997	0.8641
0	0.7976
-0.0332	0.8973
0.0997	1.0303
0.0665	1.0967
-0.0332	1.1964
-0.0332	0.997
-0.0997	1.0635
0.0997	0.997
-0.0332	0.9638
0	1.2629
0.1329	0.8973
0.0665	0.7311
-0.0332	0.6979
0.0332	0.6647
0.0665	0.6979
0	0.7311
0	0.7976
-0.0332	0.7976
-0.0332	0.9638
-0.0332	0.997
-0.0332	1.0635
0.0332	0.8973
0	0.7311
-0.1329	0.6979
0.0665	0.7311
0.1994	0.6314
0.0332	0.6979
-0.0665	0.6647
-0.0332	0.7311
0.0665	1.13
0.0332	1.0303
0	0.8973
-0.0665	0.6647
-0.0997	0.5982
-0.0332	0.8641
0	1.0967
0	0.6979
-0.0332	0.6647
-0.0997	0.7311
-0.1329	0.565
-0.0665	0.4985
0.0332	0.7644
0.0997	0.7976
-0.0997	0.6314
-0.0332	0.5982
0.0665	0.5982
0	0.6979
-0.0665	0.8973
-0.0665	0.8308
0.0332	0.6647
0.1329	0.6647
0.0332	0.8308
-0.1329	0.7311
-0.0665	0.9305
0.1662	0.6314
0.0665	0.432
-0.1662	0.7644
0.0332	0.9305
0.0665	0.997
-0.0665	0.7644
-0.1662	0.6647
-0.0665	0.6314
0.0997	0.6647
0.0332	0.997
0.0332	0.9305
-0.0665	0.7976
-0.1329	0.8973
0.0997	0.8308
0.1662	0.8973
0.0665	1.0303
-0.0332	0.6979
0.0332	0.8973
0.1662	1.13
0.1662	0.9638
-0.1662	0.8973
-0.1329	0.9305
-0.0332	1.0967
0.1662	0.9305
0.0665	0.6647
-0.0997	0.6979
-0.0665	0.7976
0.0665	0.9638
0.1662	1.13
0.0332	0.7644
0	0.432
-0.0665	0.6314
0.0665	0.6979
0.1329	0.7644
0.0665	0.9305
0	0.9638
0	0.997
0.0332	0.997
0.0997	1.1632
0.0332	0.8973
