# Supplementary material for: Postural Control Can Be Well Maintained by Healthy, Young Adults in Difficult Visual Task, Even in Sway-Referenced Dynamic Conditions
Source: PLoS One. 2016 Oct 13;11(10):e0164400. doi: 10.1371/journal.pone.0164400 (PMC5063355; doi:10.1371/journal.pone.0164400)
Supplement: S2 File — (ZIP) [file pone.0164400.s002.zip › DATA_FRAMIRAL/S06B_SEARCH_STABLE_I10.xls]

## Sheet: S06_MTT_201504011602_S
gravite X	gravite Y	Poids
-1.0073	-57.6403	75.48
-0.9457	-57.4418	75.41
-0.9	-57.2945	75.39
-0.8571	-57.0917	75.45
-0.7938	-57.1866	75.42
-0.61	-57.5709	75.29
-0.3927	-57.7697	75.33
-0.2662	-57.7944	75.33
-0.2767	-57.6573	75.36
-0.1974	-57.5319	75.35
-0.1078	-57.4919	75.39
0.0682	-57.5203	75.48
0.2346	-57.6424	75.5
0.2287	-57.7371	75.43
0.276	-57.7522	75.35
0.3064	-57.9243	75.38
0.4036	-58.2491	75.44
0.468	-58.5824	75.44
0.5322	-59.0152	75.51
0.6457	-59.2589	75.54
0.7125	-59.3654	75.54
0.7069	-59.4709	75.49
0.7035	-59.6277	75.28
0.7612	-59.9934	75.06
0.8418	-60.2654	75.11
0.9906	-60.5546	75.26
1.1099	-61.0166	75.4
1.1893	-61.5559	75.36
1.1794	-61.8371	75.41
1.1917	-61.7633	75.45
1.2392	-61.8688	75.42
1.3506	-62.0982	75.38
1.4801	-62.371	75.29
1.6012	-62.6578	75.29
1.7433	-62.9536	75.37
1.9271	-63.3896	75.4
2.144	-64.0211	75.36
2.263	-64.4565	75.33
2.3022	-64.7664	75.29
2.295	-64.7912	75.31
2.3025	-64.7326	75.28
2.4207	-64.648	75.31
2.4554	-64.7656	75.38
2.4391	-64.6884	75.46
2.2866	-64.0211	75.47
2.0227	-63.1905	75.41
1.9445	-62.649	75.5
1.8686	-62.378	75.57
1.7652	-62.0661	75.42
1.5716	-61.6277	75.38
1.2642	-60.8667	75.3
1.0394	-60.1856	75.24
1.0156	-59.8747	75.2
1.0949	-60.018	75.27
1.1901	-60.1865	75.38
1.1883	-60.1886	75.47
1.1753	-59.9236	75.57
1.2062	-59.8599	75.5
1.2657	-60.0736	75.4
1.3707	-60.3878	75.37
1.3951	-60.4806	75.33
1.3346	-60.4548	75.36
1.2995	-60.4068	75.44
1.2678	-60.6745	75.41
1.2897	-60.9243	75.37
1.3188	-60.9159	75.4
1.2412	-60.7456	75.43
1.1015	-60.5514	75.39
0.9751	-60.4224	75.36
0.904	-60.2201	75.39
0.8722	-60.1115	75.49
0.8278	-60.0933	75.57
0.7887	-60.0452	75.5
0.7359	-59.7203	75.38
0.655	-59.428	75.37
0.5462	-59.265	75.53
0.5201	-59.2589	75.48
0.5303	-59.2592	75.46
0.5137	-59.1711	75.42
0.515	-59.2748	75.34
0.5899	-59.4013	75.24
0.6033	-59.3737	75.22
0.6621	-59.412	75.33
0.7941	-59.6639	75.48
0.8976	-59.9297	75.52
0.9145	-59.9271	75.49
0.9453	-59.7856	75.4
0.9256	-59.8577	75.41
0.9687	-60.0045	75.45
0.9259	-59.9802	75.41
0.8802	-59.9515	75.35
0.8853	-59.844	75.43
0.9048	-59.962	75.49
1.0015	-60.1789	75.52
1.1243	-60.584	75.42
1.1736	-60.7293	75.31
1.1224	-60.5536	75.34
1.0968	-60.2932	75.41
1.0997	-60.3422	75.44
1.1972	-60.4724	75.41
1.2579	-60.5659	75.39
1.2637	-60.4016	75.4
1.167	-60.0361	75.51
1.1101	-59.8971	75.5
1.1897	-59.992	75.53
1.275	-60.1541	75.61
1.2581	-60.25	75.48
1.1865	-60.2112	75.4
1.1619	-60.2216	75.29
1.1946	-60.392	75.18
1.2003	-60.4169	75.24
1.2022	-60.5143	75.33
1.2109	-60.6883	75.44
1.2089	-60.764	75.55
1.1727	-60.8135	75.55
1.1648	-61.0413	75.49
1.1351	-61.3407	75.36
1.0151	-61.6138	75.24
0.9716	-61.6746	75.27
0.985	-61.6917	75.47
1.0375	-62.0039	75.59
1.1031	-62.3831	75.52
1.1707	-62.6977	75.35
1.2217	-62.8552	75.33
1.1671	-62.8589	75.4
1.1123	-62.7079	75.46
1.0894	-62.6808	75.43
1.0696	-62.6257	75.41
0.9181	-62.3801	75.47
0.7952	-62.2843	75.44
0.7396	-62.3813	75.4
0.7177	-62.438	75.31
0.7004	-62.2581	75.31
0.6647	-61.9126	75.39
0.6431	-61.7875	75.49
0.5521	-61.7251	75.59
0.5429	-61.7036	75.52
0.4333	-61.6477	75.5
0.2963	-61.4375	75.49
0.1396	-61.0793	75.35
0.0627	-60.9644	75.33
0.0695	-61.0153	75.35
0.0498	-61.0745	75.32
-0.1178	-60.7542	75.28
-0.2561	-60.3036	75.36
-0.3167	-60.0914	75.48
-0.3461	-60.2178	75.49
-0.353	-60.151	75.5
-0.3972	-59.951	75.37
-0.4954	-59.4838	75.4
-0.6165	-59.0841	75.44
-0.6703	-58.9493	75.44
-0.6872	-58.9269	75.39
-0.711	-58.8621	75.35
-0.7485	-58.6193	75.36
-0.769	-58.4181	75.4
-0.7788	-58.3784	75.44
-0.7287	-58.4886	75.42
-0.6686	-58.5272	75.43
-0.6384	-58.5676	75.46
-0.5318	-58.6424	75.47
-0.4984	-58.7086	75.46
-0.4551	-58.7558	75.42
-0.4147	-58.8838	75.39
-0.3475	-59.0813	75.37
-0.3836	-59.2017	75.36
-0.4033	-59.2758	75.33
-0.5137	-59.0974	75.39
-0.557	-58.986	75.46
-0.5161	-59.24	75.48
-0.4841	-59.79	75.45
-0.3759	-60.2883	75.37
-0.2981	-60.6062	75.36
-0.2937	-60.8624	75.53
-0.2622	-61.2682	75.46
-0.3117	-61.3714	75.4
-0.2954	-61.2856	75.31
-0.2991	-61.2129	75.25
-0.3124	-61.2275	75.18
-0.2717	-61.3907	75.15
-0.1409	-61.6474	75.34
0.0665	-62.1176	75.51
0.2864	-62.4832	75.61
0.2834	-62.4644	75.56
0.1768	-62.1515	75.42
0.0702	-62.0415	75.36
0.157	-62.1038	75.35
0.2911	-62.242	75.29
0.4215	-62.4278	75.31
0.5344	-62.5244	75.37
0.6436	-62.5264	75.42
0.6965	-62.3481	75.38
0.7597	-62.2198	75.34
0.8287	-62.0929	75.36
0.8502	-61.8951	75.44
0.9229	-61.7883	75.43
1.0302	-61.7594	75.37
1.2216	-61.9257	75.31
1.4353	-62.103	75.31
1.6112	-62.2648	75.36
1.8085	-62.3972	75.34
1.9383	-62.4412	75.34
2.0293	-62.3152	75.4
2.103	-62.265	75.48
2.1542	-62.4104	75.46
2.2148	-62.4782	75.44
2.1914	-62.5267	75.45
2.253	-62.5807	75.4
2.2759	-62.8007	75.44
2.305	-62.9192	75.48
2.3022	-63.0206	75.38
2.3003	-63.1423	75.35
2.3567	-63.3526	75.28
2.3382	-63.5121	75.16
2.2871	-63.7209	75.12
2.2302	-63.9304	75.25
2.1361	-64.0682	75.4
2.0725	-64.0853	75.41
2.0273	-64.0731	75.48
1.9477	-64.0577	75.47
1.8922	-64.1483	75.45
1.7672	-64.1427	75.4
1.6131	-64.0279	75.3
1.3958	-63.569	75.26
1.1083	-62.9121	75.35
0.8789	-62.5414	75.47
0.6422	-62.4046	75.49
0.3829	-62.2039	75.43
0.1399	-62.0355	75.38
-0.1476	-61.643	75.39
-0.4083	-61.3021	75.42
-0.595	-61.1127	75.47
-0.7411	-61.0553	75.5
-0.8472	-61.1116	75.5
-0.9249	-60.995	75.4
-1.0574	-60.6087	75.28
-1.1687	-60.2816	75.27
-1.2748	-60.1113	75.36
-1.3769	-60.1169	75.42
-1.466	-60.0905	75.47
-1.5626	-60.0178	75.47
-1.669	-59.8277	75.51
-1.7664	-59.7581	75.46
-1.732	-59.9523	75.49
-1.6865	-60.1059	75.58
-1.6854	-60.0822	75.46
-1.7501	-60.1254	75.37
-1.7751	-60.2069	75.27
-1.7932	-60.2074	75.2
-1.752	-60.3801	75.23
-1.752	-60.5353	75.36
-1.8201	-60.5926	75.43
-1.8864	-60.5676	75.45
-1.8528	-60.681	75.44
-1.8558	-60.8551	75.42
-1.8524	-60.8743	75.43
-1.8858	-61.0254	75.39
-1.8822	-61.1619	75.38
-1.8649	-61.3385	75.38
-1.8119	-61.6179	75.31
-1.7706	-61.7462	75.35
-1.8132	-61.7644	75.38
-1.8622	-61.7374	75.43
-1.8393	-61.8394	75.39
-1.7895	-62.0916	75.34
-1.6757	-62.2721	75.33
-1.6465	-62.4893	75.43
-1.6588	-62.5854	75.46
-1.6658	-62.7666	75.4
-1.6335	-63.0345	75.29
-1.5302	-63.1222	75.28
-1.5024	-63.0339	75.37
-1.4867	-63.0946	75.5
-1.5122	-63.3119	75.51
-1.5069	-63.383	75.41
-1.5116	-63.3617	75.34
-1.5715	-63.2906	75.35
-1.602	-63.3286	75.49
-1.5991	-63.3768	75.46
-1.5308	-63.3428	75.38
-1.4737	-63.4494	75.39
-1.4526	-63.5808	75.22
-1.5514	-63.5967	75.09
-1.5933	-63.7576	75.14
-1.5091	-64.0124	75.33
-1.3771	-64.3153	75.39
-1.3266	-64.4731	75.4
-1.3537	-64.364	75.39
-1.4418	-63.9984	75.38
-1.4465	-63.7216	75.36
-1.3535	-63.6695	75.36
-1.2877	-63.6919	75.31
-1.2117	-63.6335	75.28
-1.1948	-63.4575	75.36
-1.1817	-63.3489	75.38
-1.0687	-63.3983	75.35
-0.9761	-63.4192	75.29
-0.8864	-63.2015	75.37
-0.9109	-62.8849	75.37
-0.8582	-62.7325	75.38
-0.7357	-62.6886	75.33
-0.656	-62.6858	75.3
-0.5794	-62.6231	75.37
-0.5597	-62.472	75.45
-0.5268	-62.4158	75.43
-0.4777	-62.2049	75.44
-0.4417	-62.09	75.42
-0.4289	-62.0005	75.37
-0.4822	-61.8953	75.46
-0.5068	-61.5745	75.46
-0.591	-61.2947	75.46
-0.5946	-61.2396	75.45
-0.5984	-61.3066	75.27
-0.5458	-61.3336	75.07
-0.4691	-61.3145	75.06
-0.485	-61.3862	75.24
-0.4245	-61.4113	75.44
-0.4114	-61.3245	75.51
-0.3718	-61.24	75.56
-0.3296	-61.0147	75.53
-0.3636	-60.8302	75.45
-0.3368	-60.8996	75.38
-0.3231	-61.0264	75.31
-0.2592	-61.1831	75.31
-0.1664	-61.1311	75.43
-0.2001	-61.0259	75.45
-0.2934	-60.9648	75.38
-0.3771	-60.8341	75.3
-0.3712	-60.6341	75.34
-0.4351	-60.4202	75.44
-0.4219	-60.3999	75.44
-0.4953	-60.3824	75.37
-0.5757	-60.2703	75.32
-0.5895	-60.1624	75.31
-0.6096	-60.0347	75.4
-0.6464	-59.8777	75.47
-0.6634	-59.7297	75.51
-0.6762	-59.8676	75.51
-0.6811	-60.1168	75.64
-0.7211	-60.1896	75.55
-0.7989	-60.0726	75.4
-0.8994	-59.9783	75.36
-1.0003	-60.0893	75.2
-1.0186	-60.1618	75.01
-1.039	-60.047	75.02
-1.027	-59.8898	75.28
-1.0672	-59.9167	75.55
-1.1254	-59.9781	75.67
-1.1159	-59.9645	75.63
-1.1439	-59.8999	75.53
-1.1453	-59.8833	75.42
-1.1424	-60.0418	75.33
-1.1653	-60.379	75.24
-1.1172	-60.6492	75.27
-1.119	-60.6972	75.39
-1.1216	-60.626	75.48
-1.1448	-60.6884	75.46
-1.1386	-60.9159	75.35
-1.0683	-61.179	75.29
-1.0272	-61.4292	75.31
-0.9729	-61.6537	75.31
-1.0356	-61.7174	75.34
-1.1216	-61.6031	75.43
-1.1181	-61.5587	75.46
-1.0819	-61.5	75.45
-1.1328	-61.3595	75.4
-1.173	-61.3366	75.39
-1.2314	-61.5742	75.43
-1.243	-61.7078	75.52
-1.2915	-61.7055	75.37
-1.4188	-61.4384	75.38
-1.576	-61.3752	75.34
-1.6478	-61.5216	75.21
-1.629	-61.8173	75.08
-1.6205	-61.9274	75.15
-1.5856	-61.7778	75.46
-1.5993	-61.8845	75.6
-1.5934	-62.1358	75.5
-1.542	-62.1938	75.39
-1.5173	-62.0199	75.32
-1.5184	-61.8745	75.28
-1.526	-61.9622	75.21
-1.464	-62.2921	75.04
-1.3717	-62.5591	75.12
-1.2722	-62.9357	75.45
-1.2207	-63.2015	75.76
-1.1765	-63.2554	75.83
-1.2011	-63.3123	75.69
-1.1972	-63.3716	75.46
-1.2278	-63.3257	75.16
-1.3295	-63.0042	75.14
-1.4532	-62.731	75.19
-1.4955	-62.6818	75.27
-1.4629	-62.7788	75.4
-1.4622	-62.721	75.46
-1.4954	-62.5234	75.51
-1.5498	-62.4686	75.45
-1.585	-62.565	75.5
-1.5495	-62.57	75.45
-1.6547	-62.4684	75.35
-1.7566	-62.2492	75.45
-1.845	-62.0719	75.39
-1.8648	-62.0296	75.25
-1.8495	-62.1191	75.17
-1.8786	-61.9629	75.24
-1.9946	-61.5641	75.34
-2.1684	-61.142	75.5
-2.2579	-60.7824	75.56
-2.2372	-60.707	75.48
-2.185	-60.7306	75.44
-2.216	-60.9068	75.37
-2.2222	-60.8888	75.26
-2.2832	-60.9183	75.34
-2.244	-60.9461	75.44
-2.2325	-60.7943	75.39
-2.2776	-60.6007	75.35
-2.3043	-60.5068	75.36
-2.3783	-60.3717	75.35
-2.4024	-60.3655	75.44
-2.4407	-60.3983	75.61
-2.4765	-60.5009	75.61
-2.5264	-60.587	75.48
-2.6668	-60.5807	75.25
-2.7458	-60.3396	75.31
-2.7763	-60.0716	75.42
-2.7044	-59.9603	75.5
-2.7701	-59.8311	75.54
-2.8628	-59.6351	75.57
-2.8416	-59.4701	75.53
-2.8042	-59.4747	75.45
-2.8358	-59.4845	75.31
-2.8735	-59.4984	75.18
-2.994	-59.4043	75.18
-3.0885	-59.1699	75.26
-3.1643	-59.0431	75.38
-3.2068	-59.0408	75.48
-3.2584	-59.1348	75.51
-3.3125	-59.3913	75.46
-3.3672	-59.4595	75.34
-3.2822	-59.4828	75.3
-3.2228	-59.4066	75.46
-3.2336	-59.5214	75.51
-3.2621	-59.8298	75.52
-3.2094	-60.2125	75.47
-3.077	-60.5626	75.42
-2.9032	-60.8493	75.41
-2.7377	-61.3875	75.32
-2.5997	-61.9741	75.3
-2.4626	-62.3968	75.38
-2.3891	-62.3433	75.51
-2.4073	-61.9162	75.63
-2.4793	-61.468	75.5
-2.5539	-61.1485	75.27
-2.7076	-60.8959	75.29
-2.7411	-60.5979	75.32
-2.8506	-60.4058	75.45
-2.9253	-60.3289	75.6
-3.1341	-60.1652	75.62
-3.326	-59.9159	75.65
-3.4194	-59.7754	75.49
-3.4085	-59.6726	75.36
-3.439	-59.8971	75.25
-3.3749	-60.2965	75.15
-3.363	-60.6911	75.16
-3.3053	-60.9365	75.41
-3.2678	-60.8892	75.6
-3.2817	-60.7855	75.51
-3.3304	-60.9217	75.44
-3.3089	-61.1604	75.38
-3.2515	-61.2936	75.3
-3.2144	-61.4543	75.38
-3.181	-61.8816	75.34
-3.1494	-62.3905	75.25
-3.1252	-62.4236	75.26
-3.1906	-62.113	75.41
-3.2761	-61.9503	75.62
-3.3238	-62.2007	75.56
-3.366	-62.4065	75.32
-3.3985	-62.3551	75.35
-3.469	-62.3826	75.48
-3.5167	-62.7352	75.42
-3.5069	-63.2309	75.3
-3.6803	-63.3994	75.2
-3.8863	-62.9196	75.39
-4.0367	-62.3438	75.56
-3.9516	-61.9994	75.49
-3.8615	-62.0167	75.29
-3.6169	-62.2253	75.23
-3.351	-62.4486	75.36
-3.1853	-62.4337	75.69
-3.1571	-62.2166	75.67
-3.1228	-62.0251	75.46
-3.1385	-61.9034	75.32
-3.1414	-61.697	75.27
-3.0783	-61.5506	75.28
-2.9501	-61.6398	75.31
-2.8232	-61.9421	75.39
-2.6797	-62.1781	75.48
-2.7508	-61.9624	75.56
-2.94	-61.7383	75.49
-3.0933	-61.8114	75.38
-3.1246	-62.0435	75.32
-3.1307	-62.2876	75.31
-3.2	-62.2608	75.33
-3.3545	-62.1827	75.38
-3.621	-62.3753	75.35
-3.6572	-62.3829	75.51
-3.6011	-62.2762	75.51
-3.5189	-62.2252	75.5
-3.4197	-62.1213	75.42
-3.322	-62.0028	75.46
-3.1505	-61.9903	75.43
-3.0189	-62.1138	75.38
-3.002	-62.1772	75.38
-3.001	-62.0801	75.33
-3.0065	-62.0208	75.37
-2.9322	-62.0663	75.39
-2.8323	-62.1862	75.38
-2.8561	-62.1577	75.37
-2.9797	-61.9831	75.38
-3.0914	-61.9752	75.5
-3.1829	-62.0779	75.53
-3.257	-62.1682	75.41
-3.2799	-62.1697	75.42
-3.2907	-62.2116	75.39
-3.2777	-62.078	75.23
-3.3383	-61.7203	75.17
-3.3042	-61.5756	75.21
-3.2171	-61.619	75.38
-3.1645	-61.5704	75.63
-3.1776	-61.5907	75.72
-3.2	-61.628	75.56
-3.1678	-61.7968	75.26
-3.1554	-61.8282	74.98
-3.1803	-61.5584	74.96
-3.267	-61.3311	75.33
-3.3018	-61.3881	75.61
-3.2425	-61.498	75.59
-3.1176	-61.4995	75.39
-3.0589	-61.4651	75.27
-3.0937	-61.4752	75.32
-3.0714	-61.6096	75.46
-3.0421	-61.8245	75.51
-3.0951	-61.8475	75.51
-3.1504	-61.7195	75.38
-3.2013	-61.5276	75.28
-3.2919	-61.3308	75.2
-3.2917	-61.3883	75.2
-3.2331	-61.4509	75.33
-3.2501	-61.2805	75.51
-3.2931	-61.1561	75.6
-3.3833	-61.184	75.67
-3.2904	-61.2564	75.58
-3.1979	-61.2652	75.4
-3.2026	-61.2783	75.28
-3.2524	-61.0909	75.13
-3.3019	-60.8164	75.01
-3.3353	-60.577	75.11
-3.2022	-60.5324	75.36
-3.1188	-60.6079	75.45
-3.0796	-60.4465	75.45
-3.1103	-59.992	75.48
-3.1262	-59.8	75.52
-3.1081	-60.0356	75.44
-3.0548	-60.1343	75.43
-2.9667	-60.1726	75.48
-2.9285	-60.247	75.52
-2.9142	-60.3419	75.53
-2.8707	-60.4654	75.43
-2.7941	-60.5788	75.42
-2.7667	-60.7016	75.53
-2.7808	-60.6815	75.61
-2.858	-60.6797	75.49
-2.8465	-60.9115	75.41
-2.8111	-61.3719	75.32
-2.7867	-61.8266	75.2
-2.8583	-61.9258	75.24
-2.9685	-62.0662	75.4
-3.0308	-62.4789	75.47
-3.0178	-62.7914	75.43
-3.0805	-62.7851	75.35
-3.2031	-62.6727	75.55
-3.3112	-62.6504	75.58
-3.3425	-62.8269	75.45
-3.34	-63.1017	75.32
-3.3088	-63.0954	75.27
-3.2913	-62.9458	75.31
-3.2846	-62.9736	75.39
-3.2081	-63.2447	75.36
-3.139	-63.4496	75.32
-3.132	-63.3718	75.34
-3.1322	-63.1404	75.44
-3.2279	-62.8963	75.4
-3.2201	-62.7868	75.36
-3.0645	-62.9465	75.41
-2.9402	-63.1699	75.42
-2.8424	-63.2553	75.35
-2.8463	-63.3434	75.33
-2.7584	-63.6475	75.33
-2.648	-64.0123	75.41
-2.5254	-64.2616	75.58
-2.5153	-64.4696	75.67
-2.4371	-64.8421	75.57
-2.3313	-65.3337	75.37
-2.2018	-65.63	75.19
-2.1113	-65.6379	75.2
-2.0033	-65.5282	75.28
-1.9177	-65.3942	75.41
-1.8455	-65.4134	75.36
-1.8897	-65.3473	75.33
-1.8567	-65.0805	75.37
-1.7949	-64.7943	75.52
-1.7483	-64.433	75.6
-1.7314	-64.2603	75.48
-1.7829	-64.107	75.43
-1.7989	-63.8758	75.34
-1.8842	-63.6303	75.29
-1.9184	-63.5694	75.26
-1.8826	-63.6528	75.36
-1.8744	-63.6621	75.43
-1.9452	-63.4438	75.42
-1.9873	-62.9726	75.41
-2.1288	-62.6297	75.39
-2.323	-62.467	75.36
-2.3972	-62.3466	75.34
-2.4183	-62.0917	75.34
-2.4248	-61.8367	75.38
-2.4292	-61.8229	75.46
-2.4122	-61.9815	75.45
-2.378	-62.0179	75.48
-2.3604	-61.8875	75.54
-2.3503	-61.7926	75.55
-2.3674	-62.0713	75.5
-2.3346	-62.379	75.32
-2.3514	-62.429	75.18
-2.3529	-62.1631	75.29
-2.3465	-61.8291	75.45
-2.3488	-61.6663	75.51
-2.293	-61.593	75.49
-2.2302	-61.8068	75.45
-2.1619	-61.9214	75.37
-2.1585	-62.0299	75.36
-2.0577	-62.2082	75.51
-2.0115	-62.32	75.62
-2.0978	-62.1438	75.65
-2.2324	-62.0158	75.46
-2.3548	-61.926	75.14
-2.4234	-61.929	74.95
-2.4189	-61.8188	75.13
-2.4333	-61.9216	75.42
-2.5345	-61.8305	75.6
-2.6847	-61.6032	75.6
-2.7602	-61.3038	75.46
-2.8348	-61.1587	75.33
-2.8943	-61.1029	75.35
-2.9663	-61.234	75.37
-2.9962	-61.3877	75.36
-3.0105	-61.378	75.42
-2.9981	-61.3293	75.49
-3.0326	-61.3233	75.46
-3.0169	-61.3808	75.33
-2.9921	-61.3016	75.29
-2.9853	-61.2826	75.3
-2.912	-61.2898	75.4
-2.9285	-61.1221	75.51
-2.9297	-60.9535	75.59
-2.9024	-61.0131	75.61
-2.836	-61.2497	75.48
-2.7896	-61.3137	75.37
-2.8137	-61.2789	75.35
-2.8312	-61.2814	75.43
-2.7939	-61.2825	75.45
-2.7841	-61.1478	75.46
-2.8319	-60.9991	75.53
-2.8896	-60.9498	75.6
-2.995	-60.9219	75.62
-3.1205	-60.6354	75.31
-3.1951	-60.4825	75.21
-3.2294	-60.552	75.35
-3.3008	-60.82	75.36
-3.334	-61.0456	75.34
-3.3404	-61.2468	75.41
-3.3652	-61.4928	75.43
-3.4224	-61.7537	75.47
-3.5672	-61.8837	75.49
-3.6485	-61.747	75.46
-3.7703	-61.7056	75.49
-3.8046	-61.8005	75.53
-3.8968	-61.9187	75.53
-3.9779	-62.0058	75.36
-4.1228	-62.0785	75.32
-4.1922	-62.1883	75.32
-4.2245	-62.3985	75.39
-4.2585	-62.6356	75.42
-4.2703	-62.7447	75.44
-4.3304	-62.7397	75.43
-4.3672	-62.8837	75.36
-4.307	-63.0417	75.35
-4.339	-63.0173	75.32
-4.4318	-62.8557	75.39
-4.4599	-62.8188	75.49
-4.4151	-63.0669	75.44
-4.2566	-63.3158	75.34
-4.1934	-63.3537	75.4
-4.2737	-63.258	75.46
-4.2885	-63.2245	75.5
-4.276	-63.2796	75.42
-4.202	-63.2055	75.31
-4.1798	-62.9802	75.5
-4.1585	-62.8508	75.66
-4.1764	-62.7587	75.52
-4.1318	-62.8279	75.41
-4.0042	-62.9509	75.29
-3.9066	-62.9275	75.25
-3.8113	-62.8967	75.3
-3.7805	-62.7752	75.32
-3.7124	-62.7059	75.36
-3.6385	-62.5335	75.47
-3.6121	-62.3477	75.56
-3.6013	-62.0915	75.52
-3.6702	-61.8651	75.49
-3.6177	-61.8234	75.4
-3.5394	-61.7541	75.37
-3.5055	-61.6381	75.32
-3.485	-61.4643	75.28
-3.4921	-61.3183	75.36
-3.4058	-61.4141	75.42
-3.2969	-61.413	75.49
-3.2369	-61.3742	75.49
-3.2003	-61.3745	75.41
-3.2307	-61.3269	75.4
-3.1533	-61.3532	75.34
-3.0604	-61.2966	75.34
-3.0251	-61.3298	75.39
-3.0325	-61.3878	75.45
-3.0437	-61.3693	75.51
-3.0316	-61.3126	75.49
-3.0279	-61.2413	75.5
-3.0027	-61.4129	75.45
-2.9834	-61.7788	75.39
-3.0579	-61.824	75.35
-3.0837	-61.9051	75.36
-3.0515	-62.063	75.59
-3.0458	-62.1159	75.64
-3.1095	-62.0252	75.46
-3.1894	-61.9434	75.29
-3.1975	-61.9502	75.17
-3.131	-62.1721	75.05
-3.1058	-62.3494	75.17
-3.1201	-62.3782	75.4
-3.1461	-62.4992	75.58
-3.1534	-62.6248	75.55
-3.1499	-62.7098	75.46
-3.1996	-62.7475	75.29
-3.2801	-62.7304	75.36
-3.325	-62.8392	75.47
-3.3755	-63.022	75.43
-3.3597	-63.2354	75.31
-3.2715	-63.3323	75.35
-3.3368	-63.5128	75.36
-3.3511	-63.592	75.33
-3.3033	-63.7324	75.34
-3.2652	-63.9256	75.36
-3.2825	-63.9006	75.43
-3.4226	-63.7082	75.44
-3.5234	-63.4617	75.43
-3.5758	-63.3916	75.38
-3.5338	-63.4609	75.35
-3.4804	-63.5291	75.34
-3.5564	-63.6182	75.35
-3.6447	-63.7014	75.37
-3.7226	-63.8067	75.41
-3.7185	-63.8864	75.49
-3.7204	-63.9995	75.51
-3.7623	-64.0741	75.46
-3.9361	-64.0533	75.37
-4.05	-63.901	75.5
-4.0379	-63.8731	75.48
-3.8945	-63.8317	75.42
-3.8782	-63.771	75.29
-3.9408	-63.6165	75.18
-3.9989	-63.4374	75.16
-3.954	-63.3517	75.27
-3.865	-63.2552	75.4
-3.7927	-63.1662	75.53
-3.791	-63.0875	75.57
-3.8431	-63.0644	75.52
-3.9175	-62.9807	75.36
-3.9597	-63.0011	75.38
-3.962	-63.0881	75.4
-4.0708	-63.2012	75.34
-4.1079	-63.1007	75.34
-4.1267	-63.0964	75.36
-4.088	-63.1238	75.4
-4.0452	-63.1564	75.39
-4.0392	-63.1864	75.31
-3.9779	-63.252	75.33
-3.9361	-63.2756	75.44
-3.8981	-63.2315	75.54
-3.9075	-63.2425	75.48
-3.845	-63.3678	75.46
-3.8641	-63.5121	75.32
-3.8505	-63.4808	75.26
-3.8317	-63.3592	75.32
-3.8307	-63.3042	75.41
-3.8561	-63.4679	75.49
-3.8493	-63.5884	75.49
-3.8505	-63.5981	75.39
-3.8128	-63.4061	75.43
-3.7763	-63.4971	75.56
-3.7606	-63.785	75.59
-3.8198	-63.9926	75.37
-3.8685	-63.8683	75.27
-3.8196	-63.6576	75.2
-3.7984	-63.6668	75.22
-3.7712	-63.8808	75.21
-3.7229	-64.1731	75.3
-3.6038	-64.2741	75.42
-3.5837	-64.2432	75.5
-3.5624	-64.2227	75.53
-3.6264	-64.3444	75.43
-3.6165	-64.5348	75.33
-3.6204	-64.5525	75.32
-3.6387	-64.5477	75.36
-3.6169	-64.633	75.39
-3.6344	-64.7589	75.43
-3.5928	-64.8878	75.39
-3.621	-64.829	75.36
-3.6208	-64.7891	75.36
-3.6397	-64.7313	75.39
-3.6399	-64.7557	75.46
-3.6337	-64.8456	75.44
-3.6432	-64.8314	75.38
-3.6099	-64.7139	75.39
-3.5449	-64.8504	75.35
-3.5364	-65.131	75.29
-3.5158	-65.3464	75.28
-3.5257	-65.3861	75.28
-3.5428	-65.1327	75.37
-3.5418	-64.9636	75.48
-3.5187	-65.1041	75.54
-3.4219	-65.3678	75.45
-3.3997	-65.2917	75.35
-3.3898	-64.9735	75.38
-3.3856	-64.9949	75.56
-3.3706	-65.1753	75.59
-3.4461	-65.1645	75.37
-3.4611	-64.8901	75.28
-3.5203	-64.7206	75.23
-3.5212	-64.6652	75.14
-3.4769	-64.7511	75.16
-3.3857	-64.7577	75.34
-3.2628	-64.7904	75.58
-3.2784	-64.6109	75.63
-3.2499	-64.4606	75.52
-3.2392	-64.5469	75.37
-3.1416	-64.7412	75.29
-3.0938	-64.7753	75.32
-3.1101	-64.6174	75.34
-3.1233	-64.4803	75.36
-3.0746	-64.554	75.41
-2.9929	-64.7531	75.44
-2.9014	-64.8706	75.38
-2.8927	-64.8284	75.35
-2.9224	-64.7219	75.37
-2.9664	-64.7733	75.34
-2.9487	-64.7806	75.37
-2.9067	-64.7922	75.43
-2.8387	-64.71	75.48
-2.8359	-64.6513	75.48
-2.8296	-64.7397	75.46
-2.773	-65.0491	75.32
-2.6984	-65.3179	75.23
-2.7273	-65.3362	75.26
-2.7908	-65.2014	75.37
-2.8335	-65.2715	75.47
-2.8563	-65.5494	75.45
-2.7876	-65.6701	75.41
-2.8087	-65.6972	75.37
-2.886	-65.6969	75.35
-2.9136	-65.6422	75.42
-2.9578	-65.7559	75.38
-2.9199	-65.8837	75.4
-2.9297	-65.8982	75.59
-3.0069	-65.8201	75.57
-3.1007	-65.6598	75.48
-3.095	-65.8378	75.35
-3.0728	-66.1483	75.2
-3.0272	-66.3891	75.05
-3.1362	-66.4375	75.08
-3.2187	-66.3657	75.28
-3.2658	-66.4225	75.43
-3.253	-66.4263	75.5
-3.2711	-66.3408	75.55
-3.2725	-66.2402	75.53
-3.3154	-66.217	75.45
-3.3644	-66.2928	75.31
-3.3311	-66.294	75.23
-3.2694	-66.1102	75.29
-3.2471	-66.0372	75.44
-3.2326	-65.9408	75.47
-3.2785	-65.7913	75.5
-3.2946	-65.7305	75.52
-3.3173	-65.8198	75.53
-3.3424	-65.8457	75.48
-3.4304	-65.9154	75.36
-3.4361	-65.7704	75.39
-3.4215	-65.7816	75.42
-3.4071	-65.7711	75.37
-3.4612	-65.7549	75.35
-3.4712	-65.7781	75.42
-3.4224	-65.7759	75.48
-3.5424	-65.6853	75.4
-3.6263	-65.6864	75.38
-3.71	-65.7079	75.44
-3.8108	-65.787	75.41
-3.9297	-65.5674	75.31
-4.1263	-65.1321	75.34
-4.3642	-64.7275	75.4
-4.5312	-64.6496	75.39
-4.6718	-64.538	75.38
-4.8454	-64.2614	75.34
-4.969	-64.0908	75.5
-5.0423	-64.0226	75.55
-5.0654	-64.0135	75.4
-5.1501	-63.8329	75.28
-5.2606	-63.4891	75.34
-5.3101	-63.4548	75.35
-5.348	-63.6869	75.32
-5.3137	-63.964	75.27
-5.2736	-64.0542	75.31
-5.2658	-63.6724	75.5
-5.3328	-63.4005	75.56
-5.3744	-63.3799	75.44
-5.3635	-63.4977	75.25
-5.4127	-63.4012	75.22
-5.467	-63.1656	75.41
-5.5275	-63.0999	75.5
-5.57	-63.3003	75.45
-5.4824	-63.528	75.31
-5.4811	-63.4094	75.38
-5.5344	-63.2604	75.53
-5.6301	-63.4111	75.58
-5.6756	-63.7476	75.43
-5.7238	-63.9823	75.26
-5.7707	-63.7978	75.31
-5.9189	-63.5557	75.43
-6.0575	-63.5813	75.49
-6.0984	-63.8069	75.42
-6.1178	-63.9508	75.38
-6.1355	-63.9507	75.41
-6.1934	-63.8473	75.44
-6.2618	-63.9495	75.41
-6.3365	-64.1886	75.38
-6.3395	-64.3816	75.33
-6.2809	-64.323	75.4
-6.3079	-64.1505	75.48
-6.3606	-64.1954	75.57
-6.4277	-64.4049	75.51
-6.5281	-64.5871	75.37
-6.5859	-64.4888	75.48
-6.6262	-64.1871	75.53
-6.62	-64.1639	75.41
-6.6408	-64.3419	75.35
-6.6275	-64.4485	75.27
-6.6613	-64.5295	75.22
-6.6658	-64.6255	75.2
-6.6059	-64.7717	75.23
-6.4001	-64.8252	75.38
-6.2018	-64.891	75.44
-6.0788	-64.8656	75.45
-6.0027	-64.7086	75.49
-5.9633	-64.7164	75.49
-5.867	-64.8555	75.48
-5.7228	-64.9468	75.45
-5.6116	-64.8442	75.38
-5.4805	-64.771	75.31
-5.3929	-64.9402	75.27
-5.3414	-64.9321	75.24
-5.3385	-64.7007	75.25
-5.3295	-64.604	75.39
-5.4344	-64.9819	75.44
-5.4325	-65.2332	75.45
-5.3843	-65.388	75.37
-5.3466	-65.5417	75.28
-5.3466	-65.6081	75.27
-5.3732	-65.4069	75.38
-5.4628	-65.311	75.44
-5.5102	-65.3541	75.47
-5.4825	-65.1813	75.45
-5.4392	-64.7977	75.33
-5.3877	-64.4696	75.37
-5.3285	-64.3184	75.42
-5.3076	-64.154	75.4
-5.2435	-63.9293	75.27
-5.1993	-63.5715	75.26
-5.1373	-63.1743	75.52
-5.1148	-62.936	75.68
-5.0765	-62.9139	75.55
-5.0652	-63.0803	75.35
-4.9979	-63.0459	75.16
-5.0018	-62.9513	75.05
-4.92	-62.8258	75.19
-4.7967	-62.8861	75.3
-4.6628	-63.034	75.36
-4.5673	-63.0237	75.4
-4.4991	-62.8157	75.5
-4.3298	-62.6057	75.58
-4.2453	-62.5151	75.49
-4.1718	-62.553	75.37
-4.1016	-62.6937	75.3
-4.026	-62.6955	75.28
-3.9778	-62.6025	75.32
-3.9579	-62.46	75.33
-3.8758	-62.4824	75.3
-3.8337	-62.4469	75.28
-3.778	-62.4765	75.33
-3.7779	-62.4736	75.4
-3.7783	-62.666	75.31
-3.7618	-62.9327	75.21
-3.6519	-63.109	75.19
-3.6054	-62.9932	75.42
-3.585	-62.7423	75.61
-3.647	-62.7845	75.63
-3.7251	-62.7983	75.44
-3.7712	-62.6838	75.32
-3.8374	-62.4467	75.28
-3.8851	-62.0935	75.42
-3.8966	-61.8589	75.55
-3.8405	-61.8952	75.46
-3.7915	-62.0877	75.5
-3.7193	-62.1264	75.55
-3.7542	-61.918	75.46
-3.8512	-61.8178	75.39
-3.7948	-61.9014	75.31
-3.7195	-62.118	75.11
-3.678	-62.1649	75.14
-3.6682	-62.098	75.29
-3.6494	-62.0402	75.49
-3.5785	-62.153	75.51
-3.4254	-62.2671	75.43
-3.353	-62.0553	75.51
-3.3449	-61.6929	75.66
-3.4223	-61.4108	75.66
-3.3926	-61.2794	75.51
-3.3791	-61.2753	75.36
-3.3465	-61.4114	75.33
-3.311	-61.5135	75.29
-3.3174	-61.5668	75.21
-3.3443	-61.7427	75.19
-3.3647	-61.9276	75.16
-3.4034	-61.9452	75.27
-3.4548	-61.8079	75.33
-3.4551	-61.5977	75.34
-3.4774	-61.5238	75.29
-3.4778	-61.5393	75.36
-3.4954	-61.5293	75.41
-3.4765	-61.445	75.4
-3.4876	-61.246	75.31
-3.4331	-61.0145	75.36
-3.3902	-60.8953	75.53
-3.4437	-60.8888	75.6
-3.5144	-60.9366	75.49
-3.5871	-60.8448	75.28
-3.5569	-60.6516	75.3
-3.5037	-60.4571	75.63
-3.5396	-60.345	75.65
-3.729	-60.3736	75.49
-3.8437	-60.3272	75.32
-3.8259	-60.0999	75.22
-3.8032	-59.847	75.23
-3.7178	-59.7711	75.28
-3.7194	-59.8187	75.32
-3.7663	-59.7795	75.39
-3.8684	-59.5207	75.43
-3.8661	-59.2269	75.5
-3.9288	-59.1405	75.52
-3.9496	-59.2621	75.35
-3.9397	-59.3457	75.27
-3.8692	-59.2226	75.3
-3.9011	-59.0909	75.41
-3.878	-59.1232	75.47
-3.9142	-59.3091	75.39
-3.9331	-59.3734	75.34
-3.8778	-59.4307	75.38
-3.8935	-59.4594	75.46
-3.9059	-59.57	75.47
-3.9518	-59.8415	75.39
-3.9548	-60.1436	75.38
-3.8732	-60.4294	75.46
-3.8286	-60.6802	75.54
-3.8802	-60.9094	75.55
-4	-61.0973	75.39
-4.0967	-61.2567	75.31
-4.0813	-61.4909	75.27
-4.1224	-61.6471	75.23
-4.136	-61.7332	75.35
-4.2508	-61.968	75.36
-4.1835	-62.0895	75.37
-4.1117	-62.2115	75.4
-4.04	-62.42	75.42
-4.0755	-62.5363	75.37
-4.0783	-62.7048	75.49
-4.0148	-62.9496	75.61
-3.8894	-63.2452	75.44
-3.9209	-63.2011	75.34
-3.9734	-63.1244	75.36
-4.0369	-63.3247	75.14
-4.0598	-63.7253	74.99
-3.9252	-63.9898	74.99
-3.762	-64.3542	75.23
-3.6747	-64.6012	75.44
-3.7573	-64.3107	75.47
-3.8844	-64.1524	75.4
-3.8596	-64.1777	75.36
-3.8078	-64.2106	75.33
-3.7711	-64.0872	75.34
-3.8064	-64.0015	75.31
-3.8189	-64.0353	75.32
-3.7818	-64.2475	75.38
-3.7451	-64.4613	75.37
-3.7527	-64.5154	75.41
-3.7396	-64.2476	75.5
-3.7695	-64.049	75.52
-3.7707	-64.1637	75.41
-3.7476	-64.3719	75.25
-3.7791	-64.3526	75.22
-3.7821	-64.2609	75.31
-3.8285	-64.1058	75.39
-3.84	-64.1396	75.36
-3.8072	-64.1767	75.34
-3.7955	-64.1179	75.31
-3.8755	-63.9214	75.33
-3.9122	-63.7724	75.34
-3.9204	-63.7195	75.38
-3.8081	-63.7252	75.43
-3.767	-63.6375	75.47
-3.7473	-63.3866	75.48
-3.7418	-63.3504	75.39
-3.731	-63.3891	75.26
-3.6936	-63.3528	75.28
-3.6828	-63.4126	75.37
-3.706	-63.4571	75.44
-3.736	-63.6228	75.42
-3.7424	-63.7062	75.35
-3.6354	-63.8649	75.42
-3.5508	-64.1494	75.58
-3.5035	-64.2544	75.44
-3.5475	-64.1938	75.35
-3.6219	-64.258	75.31
-3.6503	-64.3288	75.19
-3.7026	-64.296	75.15
-3.7395	-64.1849	75.22
-3.7372	-64.1523	75.35
-3.7373	-64.2918	75.48
-3.775	-64.4283	75.44
-3.7985	-64.3931	75.37
-3.8705	-64.226	75.41
-3.8276	-64.2528	75.47
-3.86	-64.4854	75.33
-3.818	-64.749	75.21
-3.7496	-64.7021	75.25
-3.7666	-64.6566	75.39
-3.8067	-64.6793	75.45
-3.772	-64.7586	75.34
-3.6958	-64.8566	75.32
-3.6461	-65.0322	75.45
-3.6152	-65.19	75.53
-3.6199	-65.2802	75.49
-3.5584	-65.3841	75.29
-3.5032	-65.3674	75.26
-3.4336	-65.3005	75.34
-3.3633	-65.3688	75.34
-3.2716	-65.4278	75.3
-3.1402	-65.4815	75.25
-2.9844	-65.4285	75.32
-2.9339	-65.4447	75.43
-2.9583	-65.5406	75.48
-2.9973	-65.6875	75.4
-2.986	-65.702	75.34
-3.0089	-65.6514	75.36
-3.0475	-65.6857	75.39
-3.016	-65.862	75.41
-3.0333	-66.2411	75.27
-3.0193	-66.4448	75.26
-3.0743	-66.4431	75.39
-3.149	-66.2787	75.46
-3.2303	-66.2255	75.34
-3.2731	-66.2705	75.34
-3.3439	-66.1848	75.33
-3.4605	-65.8533	75.36
-3.5874	-65.5383	75.45
-3.6336	-65.5466	75.38
-3.6335	-65.79	75.29
-3.6249	-65.8277	75.26
-3.6769	-65.8694	75.28
-3.7627	-65.8517	75.37
-3.8626	-65.8301	75.44
-3.8434	-65.8485	75.35
-3.8402	-65.7998	75.42
-3.9306	-65.8921	75.4
-4.0871	-65.935	75.39
-4.1961	-66.006	75.34
-4.2024	-66.1122	75.27
-4.1456	-66.2411	75.27
-4.1615	-66.2328	75.35
-4.2549	-66.2244	75.4
-4.2965	-66.3175	75.43
-4.3451	-66.4454	75.32
-4.3288	-66.4797	75.31
-4.3352	-66.5183	75.43
-4.3814	-66.6483	75.49
-4.39	-66.8071	75.44
-4.269	-66.7978	75.41
-4.2716	-66.894	75.35
-4.3857	-66.8412	75.4
-4.4884	-66.6866	75.42
-4.6019	-66.9086	75.39
-4.648	-67.031	75.33
-4.6779	-67.0366	75.33
-4.7652	-66.897	75.39
-4.8706	-66.8644	75.41
-4.97	-66.8225	75.36
-4.9732	-66.7952	75.26
-4.9727	-66.7472	75.32
-5.027	-66.6346	75.42
-5.1578	-66.4378	75.46
-5.2715	-66.4283	75.45
-5.2976	-66.5561	75.4
-5.2754	-66.6397	75.33
-5.288	-66.527	75.35
-5.3821	-66.307	75.54
-5.4697	-66.1155	75.53
-5.543	-66.1632	75.43
-5.6421	-66.2563	75.44
-5.8315	-66.3149	75.43
-6.048	-66.4971	75.37
-6.1	-66.6214	75.3
-6.1041	-66.6896	75.2
-6.0252	-66.7957	75.22
-5.9352	-66.7165	75.36
-5.8909	-66.5116	75.47
-5.7784	-66.4377	75.52
-5.5734	-66.6005	75.45
-5.3553	-66.7378	75.32
-5.1779	-66.6152	75.3
-5.044	-66.284	75.33
-5.0431	-66.1406	75.3
-4.9242	-66.1303	75.29
-4.7467	-66.1728	75.3
-4.4465	-66.0586	75.38
-4.2428	-65.6623	75.49
-4.233	-65.2393	75.58
-4.3392	-65.1967	75.52
-4.4022	-65.3666	75.51
-4.4377	-65.4561	75.58
-4.4225	-65.6025	75.6
-4.4417	-65.8826	75.48
-4.4446	-66.1537	75.35
-4.2933	-66.332	75.24
-4.1586	-66.6264	75.24
-4.0583	-66.9665	75.35
-3.9775	-67.1985	75.42
-3.975	-67.366	75.39
-3.9479	-67.4501	75.26
-3.9234	-67.3857	75.22
-3.9251	-67.3827	75.32
-3.9104	-67.3932	75.56
-3.9275	-67.6718	75.59
-3.9876	-67.8094	75.44
-4.0283	-67.6582	75.3
-4.0244	-67.5114	75.26
-4.0179	-67.5959	75.25
-4.0258	-67.7918	75.34
-4.0508	-67.8407	75.56
-4.0495	-67.7731	75.6
-4.1554	-67.6232	75.61
-4.2234	-67.6094	75.58
-4.3179	-68.016	75.34
-4.3121	-68.4922	75.1
-4.1672	-68.6204	75.05
-4.1533	-68.6249	75.13
-4.1514	-68.729	75.28
-4.1979	-68.8091	75.41
-4.2814	-68.8788	75.46
-4.3202	-68.7895	75.42
-4.3903	-68.4887	75.5
-4.4191	-68.5066	75.51
-4.4102	-68.724	75.42
-4.4455	-68.9574	75.31
-4.4545	-69.0045	75.26
-4.4265	-68.8942	75.35
-4.4246	-68.83	75.39
-4.4487	-68.9529	75.31
-4.4777	-69.0323	75.26
-4.4657	-68.9323	75.31
-4.5177	-68.7604	75.34
-4.5661	-68.5347	75.44
-4.5635	-68.6078	75.42
-4.5215	-68.7712	75.33
-4.4752	-68.7024	75.33
-4.4518	-68.4793	75.35
-4.4438	-68.3435	75.38
-4.3818	-68.4221	75.35
-4.3786	-68.4539	75.29
-4.4122	-68.3075	75.29
-4.4716	-68.0653	75.38
-4.5172	-67.8941	75.47
-4.4822	-67.9799	75.43
-4.4745	-68.1271	75.32
-4.5102	-68.1069	75.28
-4.6362	-67.8732	75.36
-4.7139	-67.7556	75.41
-4.8171	-67.8905	75.4
-4.9	-67.9632	75.34
-5.0534	-67.8365	75.35
-5.2153	-67.6469	75.52
-5.3215	-67.5171	75.48
-5.3499	-67.5684	75.35
-5.2963	-67.6291	75.36
-5.3535	-67.5493	75.35
-5.4036	-67.5077	75.35
-5.4183	-67.6628	75.27
-5.332	-67.8067	75.21
-5.3103	-67.8967	75.33
-5.3246	-67.913	75.41
-5.3843	-67.8553	75.47
-5.4413	-67.7705	75.42
-5.4379	-67.8545	75.27
-5.4516	-67.8985	75.21
-5.4957	-67.7756	75.3
-5.5549	-67.7079	75.41
-5.5178	-67.9577	75.45
-5.4098	-68.2827	75.36
-5.4524	-68.4129	75.27
-5.4909	-68.2503	75.3
-5.5376	-68.355	75.34
-5.5784	-68.5284	75.36
-5.5486	-68.743	75.35
-5.5679	-68.8278	75.45
-5.6626	-68.8815	75.47
-5.7321	-69.0503	75.41
-5.8041	-69.5173	75.31
-5.8322	-69.9775	75.23
-5.7891	-70.1781	75.3
-5.8642	-70.2735	75.32
-6.0108	-70.2264	75.32
-6.0981	-70.2294	75.31
-6.0711	-70.3329	75.31
-6.1532	-70.5356	75.27
-6.209	-70.7148	75.27
-6.3197	-70.8367	75.38
-6.2566	-70.855	75.46
-6.2009	-70.8875	75.45
-6.2483	-70.9007	75.39
-6.2909	-70.8969	75.24
-6.2267	-70.6907	75.34
-6.2065	-70.2972	75.49
-6.2138	-70.1798	75.49
-6.2198	-70.2062	75.45
-6.1284	-70.0067	75.27
-6.0629	-69.4673	75.16
-5.9053	-68.889	75.15
-5.726	-68.3051	75.17
-5.5986	-67.8719	75.3
-5.4832	-67.4618	75.41
-5.3986	-67.0293	75.5
-5.3494	-66.6988	75.51
-5.2927	-66.4565	75.48
-5.2642	-66.4164	75.36
-5.2274	-66.3268	75.32
-5.2272	-66.3605	75.42
-5.2375	-66.4371	75.46
-5.2056	-66.7194	75.42
-5.2392	-66.8512	75.31
-5.4018	-66.7881	75.23
-5.6108	-66.4917	75.26
-5.7175	-66.4244	75.35
-5.663	-66.4333	75.41
-5.5899	-66.3088	75.47
-5.6734	-65.8964	75.53
-5.7511	-65.4683	75.53
-5.8914	-65.1075	75.41
-5.7997	-64.8456	75.22
-5.704	-64.6991	75.22
-5.5937	-64.4557	75.42
-5.6355	-64.3372	75.54
-5.6793	-64.2872	75.44
-5.6793	-64.1769	75.45
-5.4995	-64.2815	75.45
-5.3246	-64.4844	75.47
-5.1315	-64.5003	75.32
-4.8898	-64.353	75.15
-4.6888	-64.2634	75.11
-4.5321	-64.2624	75.46
-4.5402	-64.3173	75.72
-4.6099	-64.3902	75.66
-4.6214	-64.2833	75.58
-4.5938	-64.0517	75.44
-4.5847	-63.984	75.26
-4.6218	-64.1252	75.13
-4.732	-64.3533	75.05
-4.7861	-64.3524	75.15
-4.8632	-64.1566	75.38
-4.9798	-63.9791	75.54
-5.124	-64.0454	75.72
-5.2257	-64.2468	75.62
-5.2399	-64.4218	75.5
-5.1778	-64.5154	75.43
-4.9681	-64.6617	75.21
-4.7818	-64.4767	75.11
-4.6694	-64.107	75.17
-4.5847	-63.8589	75.33
-4.5199	-63.8672	75.47
-4.4497	-63.8899	75.48
-4.374	-63.9007	75.4
-4.3476	-63.898	75.4
-4.3406	-64.0526	75.46
-4.3476	-64.3304	75.43
-4.3164	-64.6503	75.37
-4.3868	-64.9634	75.33
-4.4733	-64.9405	75.34
-4.5481	-64.6627	75.39
-4.5778	-64.4637	75.4
-4.7318	-64.522	75.49
-4.9317	-64.8266	75.41
-4.9403	-64.959	75.16
-4.883	-64.9016	75.06
-4.7419	-64.8153	75.25
-4.6478	-64.8669	75.6
-4.5723	-64.9824	75.81
-4.6434	-65.0334	75.67
-4.7578	-65.0606	75.41
-4.8781	-65.1533	75.23
-4.9369	-65.3603	75.08
-4.9862	-65.607	75.13
-5.042	-65.9097	75.23
-5.1146	-66.1481	75.38
-5.1842	-66.4083	75.37
-5.1523	-66.582	75.28
-5.1256	-66.5175	75.24
-5.2672	-66.3235	75.12
-5.4411	-66.0515	75.13
-5.4682	-65.9448	75.37
-5.366	-66.0012	75.5
-5.2389	-65.9476	75.52
-5.1923	-65.7974	75.43
-5.3033	-65.4364	75.33
-5.3834	-65.0903	75.4
-5.4508	-64.945	75.44
-5.4859	-65.0127	75.41
-5.4884	-65.0535	75.33
-5.4419	-65.0325	75.28
-5.3162	-64.9483	75.27
-5.2403	-65.1099	75.35
-5.2513	-65.2676	75.43
-5.2948	-65.223	75.52
-5.2831	-65.2051	75.55
-5.2961	-65.2211	75.45
-5.3288	-65.1206	75.27
-5.4066	-65.0242	75.26
-5.4359	-65.0571	75.32
-5.4937	-65.0961	75.44
-5.5137	-65.1901	75.53
-5.5148	-65.255	75.51
-5.6059	-65.2361	75.44
-5.7273	-65.2825	75.42
-5.9507	-65.7214	75.3
-6.023	-66.1521	75.2
-6.1297	-66.4853	75.31
-6.3251	-66.8589	75.55
-6.5022	-67.274	75.55
-6.6216	-67.3331	75.32
-6.6117	-67.0548	75.17
-6.5358	-66.7028	75.3
-6.4479	-66.6942	75.31
-6.4626	-66.8171	75.33
-6.5513	-67.1744	75.29
-6.5481	-67.5373	75.31
-6.567	-67.84	75.47
-6.572	-67.8528	75.44
-6.5015	-67.8187	75.38
-6.4503	-67.895	75.19
-6.3117	-67.6748	75.22
-6.1074	-67.2584	75.38
-5.9025	-67.026	75.47
-5.8049	-66.918	75.36
-5.7452	-66.7448	75.32
-5.6809	-66.6121	75.29
-5.6512	-66.4266	75.3
-5.5458	-66.3499	75.29
-5.4476	-66.2306	75.32
-5.2539	-66.2925	75.42
-5.1561	-66.3266	75.45
-5.097	-66.1862	75.49
-5.0122	-66.2479	75.57
-4.9966	-66.3965	75.7
-5.0313	-66.4872	75.52
-5.0471	-66.5999	75.26
-5.044	-66.4704	75.21
-5.0524	-66.3409	75.25
-5.0917	-66.4243	75.3
-5.0777	-66.6532	75.25
-5.1078	-66.8549	75.29
-5.0744	-66.8557	75.39
-4.9553	-66.6865	75.55
-4.8252	-66.7137	75.56
-4.6925	-66.9282	75.43
-4.5413	-66.9869	75.28
-4.4124	-66.8174	75.28
-4.2043	-66.7665	75.31
-4.0541	-66.9118	75.25
-3.8789	-67.0181	75.21
-3.7438	-66.9719	75.25
-3.6225	-66.7243	75.45
-3.5602	-66.6463	75.51
-3.4771	-66.7516	75.51
-3.3141	-66.9254	75.42
-3.1452	-66.9036	75.49
-2.9533	-66.6506	75.68
-2.8783	-66.5889	75.75
-2.8139	-66.932	75.56
-2.7633	-67.3129	75.24
-2.7812	-67.3229	75.01
-2.7555	-66.8988	75.13
-2.789	-66.7379	75.24
-2.727	-66.9627	75.28
inclinaison X	inclinaison Y
