# Supplementary material for: Postural Control Can Be Well Maintained by Healthy, Young Adults in Difficult Visual Task, Even in Sway-Referenced Dynamic Conditions
Source: PLoS One. 2016 Oct 13;11(10):e0164400. doi: 10.1371/journal.pone.0164400 (PMC5063355; doi:10.1371/journal.pone.0164400)
Supplement: S2 File — (ZIP) [file pone.0164400.s002.zip › DATA_FRAMIRAL/S06B_SEARCH_STABLE_I11.xls]

## Sheet: S06_MTT_201504011602_S
gravite X	gravite Y	Poids
0.3175	-42.6586	75.47
0.2966	-42.3582	75.45
0.2256	-42.139	75.49
0.1549	-41.9835	75.54
0.1377	-41.7758	75.51
0.0052	-41.8115	75.47
-0.1406	-41.9314	75.52
-0.3029	-42.0319	75.6
-0.4089	-42.0414	75.63
-0.3994	-41.9291	75.63
-0.4056	-42.0543	75.57
-0.5139	-42.3546	75.55
-0.4966	-42.5592	75.48
-0.5327	-42.6772	75.48
-0.596	-42.6586	75.43
-0.822	-42.8221	75.33
-0.9215	-43.1374	75.22
-0.9783	-43.7144	75.32
-1.1316	-44.2836	75.39
-1.2586	-44.7175	75.47
-1.4579	-45.0879	75.59
-1.5384	-45.5113	75.64
-1.4921	-45.6014	75.6
-1.4145	-45.7616	75.43
-1.4134	-45.8089	75.26
-1.426	-45.5827	75.15
-1.4751	-45.4287	75.25
-1.4192	-45.3484	75.44
-1.2614	-45.3479	75.58
-1.1246	-45.4524	75.61
-1.0651	-45.5992	75.53
-0.999	-45.7649	75.43
-0.9263	-45.7895	75.36
-0.7635	-45.8361	75.31
-0.573	-45.9992	75.33
-0.4761	-46.0479	75.42
-0.4464	-45.965	75.48
-0.4602	-45.8463	75.49
-0.4377	-45.6779	75.45
-0.3887	-45.4744	75.41
-0.2926	-45.3922	75.41
-0.2889	-45.4948	75.42
-0.3418	-45.5737	75.4
-0.4181	-45.6058	75.43
-0.4849	-45.4735	75.48
-0.5083	-45.3965	75.54
-0.4746	-45.5265	75.56
-0.4938	-45.7498	75.47
-0.5599	-45.8645	75.45
-0.6188	-45.9377	75.6
-0.6259	-45.8419	75.57
-0.6236	-45.7389	75.42
-0.6169	-45.8897	75.29
-0.5992	-46.172	75.25
-0.6316	-46.426	75.23
-0.651	-46.4976	75.31
-0.6164	-46.7044	75.42
-0.4856	-46.9758	75.46
-0.3197	-46.9263	75.54
-0.2072	-46.8594	75.59
-0.164	-46.8362	75.51
-0.1799	-46.9387	75.35
-0.2327	-47.0325	75.28
-0.2299	-46.9043	75.27
-0.1885	-46.4719	75.35
-0.1542	-45.9377	75.43
-0.1518	-45.7483	75.49
-0.1282	-45.8178	75.48
-0.0681	-45.882	75.46
-0.0483	-45.8906	75.5
-0.088	-45.9009	75.48
-0.0977	-45.9456	75.44
-0.061	-45.9855	75.44
-0.0715	-45.8928	75.49
-0.0724	-45.634	75.44
-0.0969	-45.3201	75.43
-0.0685	-44.9337	75.42
-0.0329	-44.6753	75.42
0.119	-44.5079	75.47
0.1572	-44.1799	75.53
0.1922	-43.7879	75.51
0.1479	-43.4642	75.48
0.1373	-43.1602	75.4
0.2724	-42.8334	75.39
0.434	-42.6336	75.44
0.5277	-42.3378	75.56
0.4691	-42.2372	75.74
0.4427	-41.9635	75.62
0.5481	-41.4615	75.51
0.6394	-40.9286	75.47
0.6552	-40.3843	75.37
0.5245	-39.8729	75.27
0.4529	-39.5718	75.32
0.5157	-39.6748	75.39
0.5815	-39.9722	75.54
0.5404	-40.0267	75.67
0.5805	-40.1436	75.68
0.5894	-40.4095	75.58
0.549	-40.7503	75.47
0.5772	-40.9558	75.41
0.5362	-41.2252	75.3
0.5239	-41.5043	75.32
0.5139	-41.8386	75.44
0.5189	-42.4138	75.49
0.5788	-43.0691	75.42
0.703	-43.5596	75.47
0.6185	-44.1503	75.52
0.5618	-44.9346	75.52
0.4632	-45.8353	75.46
0.3605	-46.5929	75.4
0.2571	-47.3062	75.38
0.1842	-48.1602	75.36
0.359	-48.8325	75.46
0.5869	-49.4163	75.48
0.6091	-49.8909	75.45
0.579	-50.3089	75.33
0.5169	-50.6998	75.37
0.4942	-51.4893	75.3
0.6406	-52.3548	75.32
0.709	-52.9355	75.36
0.745	-52.9481	75.4
1.0084	-52.048	75.53
1.3641	-51.4645	75.7
1.6008	-51.1286	75.59
1.709	-51.0358	75.37
1.7827	-50.8433	75.32
1.7972	-50.4419	75.22
1.8412	-49.738	75.1
2.0148	-48.7122	75.18
2.0678	-47.9776	75.31
2.0097	-47.5244	75.51
1.8434	-47.1582	75.59
1.7143	-46.4534	75.6
1.5945	-45.4991	75.6
1.4247	-44.8532	75.51
1.1569	-44.5592	75.4
0.9291	-44.6298	75.32
0.6664	-44.952	75.4
0.5626	-45.0261	75.49
0.3765	-45.0848	75.53
0.1381	-45.1722	75.5
-0.0497	-45.4955	75.46
-0.1119	-45.7207	75.44
-0.0723	-45.6516	75.45
-0.0531	-45.4492	75.42
0.023	-45.3322	75.39
-0.0008	-45.3149	75.51
0.0491	-45.3583	75.52
0.1215	-45.178	75.5
0.2201	-44.9029	75.49
0.1446	-44.9833	75.4
0.0433	-45.3592	75.35
0.0568	-45.5977	75.5
0.0417	-46.0223	75.54
-0.0691	-46.5323	75.53
-0.2986	-47.2246	75.49
-0.5052	-47.9384	75.37
-0.6652	-48.6655	75.38
-0.571	-48.8272	75.53
-0.6212	-48.7398	75.51
-0.7435	-49.0045	75.41
-0.7723	-49.4155	75.33
-0.9625	-49.6273	75.17
-1.0462	-49.6188	75.15
-1.0054	-49.5217	75.27
-0.8088	-49.3576	75.38
-0.6485	-49.3451	75.53
-0.5709	-49.5743	75.65
-0.4774	-49.7592	75.64
-0.3977	-49.8528	75.43
-0.5112	-49.8367	75.29
-0.5739	-50.0446	75.21
-0.5259	-50.3171	75.29
-0.5344	-50.5617	75.44
-0.593	-50.8243	75.47
-0.6087	-51.1108	75.43
-0.5878	-51.3502	75.43
-0.5639	-51.5099	75.43
-0.6168	-51.6311	75.37
-0.6971	-51.6002	75.3
-0.7243	-51.4114	75.34
-0.6226	-50.9248	75.45
-0.5157	-50.2104	75.5
-0.3889	-49.5371	75.52
-0.2912	-49.0595	75.44
-0.1409	-49.185	75.31
0.1304	-49.5675	75.28
0.3188	-49.5307	75.43
0.4624	-49.0698	75.51
0.6791	-48.567	75.54
0.8215	-48.4158	75.52
0.9699	-48.5507	75.41
0.996	-48.7101	75.48
1.055	-48.5307	75.48
1.0925	-48.0618	75.5
1.1857	-47.7318	75.43
1.2825	-47.6903	75.24
1.3022	-48.0164	75.16
1.2881	-48.3502	75.26
1.3817	-48.5099	75.42
1.3537	-48.589	75.5
1.2095	-48.7715	75.44
1.0858	-48.8861	75.51
1.0248	-48.8181	75.56
0.9293	-48.6714	75.48
0.9443	-48.6556	75.38
1.0026	-48.7839	75.3
1.0203	-49.0587	75.31
1.0158	-49.2419	75.41
1.0367	-49.0997	75.52
1.1257	-48.8728	75.5
1.1504	-48.7404	75.4
1.1816	-48.7768	75.34
1.2402	-48.7608	75.4
1.1949	-48.7102	75.5
1.181	-48.6477	75.51
1.1778	-48.4575	75.47
1.1926	-48.4373	75.39
1.2171	-48.4634	75.33
1.2867	-48.5058	75.36
1.3012	-48.5808	75.47
1.2899	-48.6522	75.55
1.2744	-48.7511	75.51
1.2724	-48.7343	75.44
1.3425	-48.6559	75.42
1.3712	-48.8228	75.35
1.4479	-48.9705	75.37
1.3808	-49.0076	75.55
1.3095	-48.7408	75.58
1.2269	-48.4964	75.51
1.2285	-48.3984	75.41
1.2918	-48.2653	75.23
1.291	-47.9814	75.21
1.1778	-47.5993	75.29
1.0687	-47.4596	75.41
1.0277	-47.5434	75.49
0.9899	-47.5566	75.56
0.9325	-47.5255	75.62
0.841	-47.6849	75.57
0.6638	-47.7911	75.45
0.595	-47.7505	75.36
0.5253	-47.7665	75.35
0.529	-47.8304	75.34
0.5652	-47.8459	75.38
0.5313	-47.8423	75.44
0.4744	-47.8744	75.49
0.4607	-47.8698	75.53
0.4313	-47.8855	75.49
0.4486	-47.8899	75.42
0.485	-47.847	75.42
0.4843	-47.7293	75.44
0.4609	-47.6995	75.44
0.4112	-47.7093	75.43
0.4145	-47.798	75.47
0.4014	-47.926	75.5
0.438	-47.9285	75.5
0.3716	-47.9167	75.49
0.336	-47.9687	75.41
0.3169	-48.1281	75.39
0.3546	-48.3917	75.38
0.3588	-48.6664	75.41
0.2558	-48.8772	75.51
0.2034	-49.0922	75.53
0.2674	-49.3138	75.52
0.3078	-49.6602	75.63
0.333	-49.9533	75.52
0.3754	-50.2989	75.4
0.3883	-50.8845	75.33
0.4377	-51.337	75.22
0.538	-51.2868	75.18
0.8039	-50.7413	75.31
0.9633	-50.451	75.47
0.9431	-50.5358	75.51
0.9148	-50.8534	75.48
0.7819	-51.0167	75.53
0.5468	-51.0007	75.48
0.2147	-50.8998	75.42
-0.1076	-50.85	75.32
-0.3305	-50.8906	75.25
-0.444	-50.8042	75.29
-0.5273	-50.6995	75.4
-0.6208	-50.5296	75.48
-0.6809	-50.4161	75.5
-0.7637	-50.4878	75.49
-0.7671	-50.4418	75.5
-0.7752	-50.1349	75.46
-0.7906	-49.6321	75.46
-0.8055	-49.3454	75.39
-0.7892	-49.2803	75.36
-0.7318	-49.3663	75.46
-0.7778	-49.3753	75.53
-0.9273	-49.4207	75.49
-1.0579	-49.3924	75.39
-1.1525	-49.0748	75.38
-1.1701	-48.8929	75.35
-1.1497	-48.8291	75.41
-1.1685	-48.7886	75.53
-1.2213	-48.726	75.57
-1.1827	-48.574	75.53
-1.1192	-48.4746	75.6
-1.0966	-48.4165	75.56
-1.0986	-48.3021	75.42
-1.1226	-48.2497	75.37
-1.1067	-48.3232	75.28
-1.0538	-48.3003	75.24
-1.0305	-48.1943	75.29
-0.9734	-48.0429	75.41
-0.8759	-48.1499	75.51
-0.8587	-48.2203	75.55
-0.8321	-48.3249	75.49
-0.8594	-48.2023	75.46
-0.7968	-48.1325	75.42
-0.6771	-48.089	75.47
-0.5276	-48.1112	75.45
-0.3843	-48.2302	75.4
-0.1975	-48.4022	75.42
-0.0605	-48.5398	75.39
0.0564	-48.6547	75.37
0.2364	-48.8343	75.42
0.5358	-49.0655	75.47
0.9554	-49.3181	75.47
1.2245	-49.4018	75.48
1.3248	-49.4034	75.45
1.3694	-49.4768	75.4
1.4144	-49.7679	75.38
1.4332	-49.9679	75.46
1.2985	-49.8721	75.53
1.1788	-49.6685	75.5
1.0211	-49.6326	75.4
0.9032	-49.7809	75.31
0.8076	-50.1018	75.34
0.6393	-50.1766	75.52
0.4125	-50.1269	75.62
0.2074	-50.0929	75.54
0.1644	-50.1683	75.55
0.185	-50.1311	75.42
0.0854	-50.1267	75.39
-0.0507	-50.1382	75.34
-0.2031	-50.275	75.26
-0.249	-50.4398	75.23
-0.2321	-50.5332	75.33
-0.3122	-50.4601	75.47
-0.4351	-50.417	75.54
-0.624	-50.5041	75.52
-0.7268	-50.607	75.46
-0.8036	-50.5781	75.43
-0.9431	-50.4973	75.48
-1.0406	-50.2445	75.45
-1.062	-50.0838	75.37
-1.076	-49.9892	75.34
-1.2023	-49.9279	75.38
-1.3713	-49.8804	75.43
-1.5237	-49.8481	75.47
-1.6132	-49.915	75.46
-1.5896	-49.8993	75.49
-1.5365	-49.8252	75.5
-1.6205	-49.7632	75.46
-1.791	-49.6922	75.42
-1.8536	-49.9104	75.4
-1.7892	-50.1324	75.42
-1.6991	-50.1617	75.43
-1.643	-49.9343	75.46
-1.6299	-49.859	75.47
-1.6664	-50.1039	75.42
-1.5962	-50.3307	75.39
-1.4825	-50.3495	75.43
-1.5054	-50.3332	75.45
-1.5028	-50.2648	75.42
-1.4015	-50.2858	75.53
-1.3137	-50.2311	75.66
-1.2921	-50.2062	75.54
-1.3699	-50.1184	75.46
-1.4654	-50.0174	75.33
-1.5511	-50.0488	75.17
-1.471	-49.9983	75.18
-1.2822	-49.9364	75.36
-1.2199	-49.9226	75.57
-1.2328	-49.9705	75.58
-1.2602	-50.0233	75.5
-1.2445	-50.0279	75.43
-1.1692	-49.7953	75.41
-1.2198	-49.4544	75.46
-1.2406	-49.3532	75.42
-1.2402	-49.4778	75.42
-1.139	-49.616	75.5
-1.0958	-49.724	75.46
-1.0964	-49.715	75.41
-1.0894	-49.7387	75.43
-1.0331	-49.7041	75.42
-0.9438	-49.6144	75.42
-0.8909	-49.5149	75.43
-0.8714	-49.4105	75.43
-0.8618	-49.2276	75.47
-0.8786	-49.1616	75.48
-0.8986	-49.1804	75.47
-0.8121	-49.2855	75.42
-0.742	-49.401	75.39
-0.7152	-49.5003	75.36
-0.7219	-49.3759	75.44
-0.8089	-49.1545	75.48
-0.8789	-49.0763	75.49
-0.8819	-49.2101	75.47
-0.9079	-49.3997	75.44
-0.9174	-49.3187	75.54
-1.0332	-49.2614	75.6
-1.211	-49.2113	75.44
-1.2697	-49.3736	75.48
-1.2265	-49.5888	75.41
-1.2872	-49.712	75.31
-1.3385	-49.7386	75.2
-1.4076	-49.8277	75.24
-1.3108	-50.1438	75.4
-1.2315	-50.452	75.53
-1.2202	-50.5188	75.62
-1.2282	-50.4261	75.54
-1.2538	-50.2977	75.39
-1.2248	-50.3255	75.31
-1.1235	-50.559	75.36
-1.1116	-50.8342	75.43
-1.1275	-50.8535	75.49
-1.121	-50.7388	75.51
-1.0984	-50.936	75.38
-1.0615	-51.1682	75.32
-1.0139	-51.3793	75.34
-0.9799	-51.2943	75.46
-0.9375	-51.0428	75.49
-0.9087	-50.7838	75.48
-0.9097	-50.6538	75.41
-0.9136	-50.5571	75.39
-0.9398	-50.5728	75.43
-0.9199	-50.583	75.43
-0.8866	-50.5522	75.45
-0.794	-50.4613	75.43
-0.8575	-50.2862	75.48
-0.9445	-50.2268	75.44
-1.0112	-50.1343	75.45
-1.0411	-50.1236	75.46
-1.0337	-50.2352	75.49
-1.0819	-50.3815	75.58
-1.141	-50.4697	75.6
-1.1959	-50.4581	75.45
-1.2491	-50.6393	75.39
-1.1366	-50.8459	75.27
-1.1344	-50.7793	75.19
-1.2251	-50.6899	75.16
-1.3001	-50.6862	75.29
-1.2705	-50.8321	75.48
-1.1991	-51.0545	75.54
-1.1492	-51.1521	75.52
-1.1762	-51.0951	75.5
-1.2171	-50.9381	75.47
-1.2269	-50.9958	75.46
-1.1272	-51.058	75.44
-1.1008	-51.173	75.38
-1.024	-51.2947	75.36
-0.9968	-51.3725	75.39
-0.8939	-51.3633	75.37
-0.8278	-51.2481	75.38
-0.7881	-51.134	75.42
-0.7589	-50.9693	75.41
-0.7997	-50.7305	75.43
-0.8537	-50.5173	75.42
-0.8008	-50.3883	75.45
-0.7012	-50.3718	75.47
-0.6814	-50.2981	75.5
-0.6883	-50.2894	75.45
-0.7452	-50.2697	75.4
-0.7489	-50.2012	75.37
-0.7522	-50.2217	75.36
-0.7322	-50.1642	75.41
-0.7384	-50.1482	75.49
-0.8117	-50.1103	75.49
-0.8193	-50.0262	75.4
-0.8421	-49.8996	75.53
-0.9245	-49.8002	75.64
-0.9622	-49.7424	75.54
-0.9891	-49.7949	75.47
-0.937	-49.9433	75.27
-0.8278	-50.0758	75.11
-0.7674	-50.1018	75.14
-0.6732	-50.0341	75.34
-0.6587	-50.1589	75.49
-0.6643	-50.3517	75.56
-0.6343	-50.3441	75.58
-0.6623	-50.0109	75.56
-0.6704	-49.8387	75.41
-0.6238	-49.9093	75.35
-0.5503	-49.9526	75.38
-0.5097	-50.0956	75.42
-0.5029	-50.1218	75.46
-0.4699	-50.0328	75.51
-0.4069	-50.0221	75.48
-0.3102	-50.1192	75.4
-0.2267	-50.2044	75.36
-0.24	-50.2131	75.39
-0.3577	-49.9005	75.41
-0.5187	-49.4863	75.46
-0.5287	-49.4758	75.46
-0.5008	-49.8078	75.46
-0.4931	-50.0943	75.44
-0.5723	-50.2364	75.43
-0.7252	-50.2507	75.41
-0.7548	-50.3319	75.41
-0.7345	-50.3881	75.44
-0.807	-50.4168	75.51
-0.9295	-50.4633	75.52
-0.9822	-50.6705	75.48
-1.082	-50.8847	75.38
-1.1148	-50.8783	75.42
-1.0995	-50.848	75.63
-1.1104	-50.7402	75.58
-1.1745	-50.6393	75.52
-1.2261	-50.4987	75.42
-1.2981	-50.5434	75.24
-1.3155	-50.6203	75.16
-1.2916	-50.6122	75.2
-1.2536	-50.4079	75.37
-1.2819	-50.1985	75.56
-1.3374	-50.1517	75.64
-1.3714	-50.1608	75.58
-1.3805	-50.0699	75.43
-1.4312	-50.1659	75.35
-1.3759	-50.3066	75.45
-1.4279	-50.5314	75.47
-1.5637	-50.5905	75.48
-1.6011	-50.5548	75.44
-1.5181	-50.6491	75.41
-1.4279	-50.8033	75.4
-1.4173	-50.8251	75.44
-1.4762	-50.7881	75.51
-1.5429	-50.6885	75.51
-1.5774	-50.6801	75.43
-1.6021	-50.6312	75.36
-1.6683	-50.5465	75.4
-1.7237	-50.5722	75.45
-1.7152	-50.776	75.51
-1.6952	-50.8163	75.5
-1.6869	-50.6722	75.44
-1.6909	-50.5546	75.43
-1.7437	-50.625	75.44
-1.7837	-50.8592	75.38
-1.7994	-51.1344	75.37
-1.817	-51.2287	75.47
-1.8925	-51.1829	75.53
-2.0234	-51.121	75.62
-2.0904	-51.1338	75.58
-2.1441	-51.0438	75.44
-2.1251	-51	75.41
-2.0372	-50.7498	75.37
-2.001	-50.4866	75.25
-1.9649	-50.3224	75.26
-1.8792	-50.4164	75.36
-1.7498	-50.4288	75.51
-1.6865	-50.2668	75.56
-1.6843	-49.9931	75.55
-1.7658	-49.7137	75.52
-1.824	-49.5665	75.46
-1.9504	-49.5499	75.45
-1.9881	-49.4918	75.41
-2.0361	-49.5167	75.35
-1.9924	-49.4676	75.37
-2.0401	-49.2209	75.51
-2.1792	-49.1128	75.54
-2.3591	-49.0376	75.53
-2.4504	-49.0894	75.46
-2.471	-49.0073	75.45
-2.4972	-48.677	75.51
-2.5183	-48.4169	75.5
-2.5196	-48.2366	75.48
-2.5372	-48.1411	75.46
-2.5138	-48.1292	75.47
-2.4024	-48.1636	75.53
-2.4288	-48.0675	75.55
-2.445	-47.9864	75.46
-2.467	-47.9311	75.39
-2.4958	-47.812	75.33
-2.5189	-47.5584	75.37
-2.4905	-47.4554	75.45
-2.497	-47.4566	75.57
-2.5126	-47.4804	75.6
-2.534	-47.6234	75.64
-2.5124	-47.9111	75.55
-2.486	-48.2137	75.38
-2.4977	-48.5231	75.39
-2.4994	-48.7867	75.3
-2.523	-48.858	75.17
-2.3707	-48.8852	75.24
-2.2594	-49.0842	75.39
-2.1828	-49.4753	75.47
-2.1181	-49.8407	75.47
-2.0962	-50.3061	75.48
-2.1819	-50.5272	75.47
-2.2662	-50.6596	75.4
-2.3245	-50.6575	75.46
-2.4006	-50.8639	75.44
-2.4498	-51.292	75.4
-2.482	-51.8741	75.47
-2.5378	-52.3428	75.54
-2.6403	-52.8074	75.5
-2.7132	-53.3879	75.43
-2.8438	-54.0574	75.42
-2.8854	-54.7758	75.38
-3.0329	-55.2705	75.29
-3.0913	-55.6939	75.29
-3.1897	-55.8921	75.31
-3.3519	-55.8508	75.33
-3.4298	-55.8073	75.31
-3.4045	-55.6729	75.37
-3.34	-55.2086	75.44
-3.2883	-54.7053	75.46
-3.2067	-54.2386	75.47
-3.1758	-53.8611	75.45
-3.1231	-53.4567	75.39
-2.9446	-52.9649	75.42
-2.8316	-52.5311	75.47
-2.7236	-52.1454	75.47
-2.6325	-51.7705	75.56
-2.6039	-51.2149	75.48
-2.6242	-50.6652	75.44
-2.6869	-50.4316	75.37
-2.6653	-50.201	75.46
-2.6345	-49.765	75.43
-2.6092	-49.3616	75.44
-2.6561	-49.1492	75.35
-2.6675	-49.1747	75.31
-2.6564	-49.1919	75.34
-2.6061	-48.9852	75.49
-2.5553	-48.6962	75.56
-2.6353	-48.4177	75.47
-2.7313	-48.2251	75.3
-2.7539	-48.1724	75.23
-2.7836	-48.2155	75.23
-2.7792	-48.2663	75.36
-2.7907	-48.2577	75.52
-2.8296	-48.5208	75.61
-2.8259	-48.7848	75.69
-2.8691	-48.9817	75.76
-3.0685	-49.1427	75.72
-3.2643	-49.4398	75.51
-3.4068	-49.8282	75.32
-3.3125	-50.1296	75.23
-3.1865	-50.4093	75.36
-3.0925	-50.6617	75.53
-3.1616	-50.9406	75.52
-3.1982	-51.2708	75.4
-3.183	-51.4628	75.34
-3.1824	-51.5592	75.34
-3.1868	-51.6106	75.4
-3.0489	-51.2712	75.48
-2.8436	-51.0611	75.48
-2.6998	-51.068	75.62
-2.5894	-50.9816	75.66
-2.5284	-50.8091	75.62
-2.545	-50.9345	75.49
-2.5638	-51.2763	75.26
-2.5247	-51.6496	75.18
-2.5182	-51.961	75.25
-2.5141	-52.1515	75.36
-2.5328	-52.1649	75.51
-2.5796	-52.0217	75.52
-2.4952	-51.7535	75.49
-2.3804	-51.5255	75.48
-2.3352	-51.5134	75.43
-2.2687	-51.3953	75.45
-2.2127	-51.2872	75.45
-2.2078	-51.3171	75.37
-2.2393	-51.4017	75.3
-2.2381	-51.3687	75.35
-2.237	-51.3677	75.39
-2.2547	-51.2781	75.49
-2.204	-51.1043	75.55
-2.1647	-51.1688	75.53
-2.248	-51.3502	75.48
-2.2515	-51.6417	75.43
-2.3104	-51.8385	75.44
-2.3451	-52.1158	75.34
-2.3516	-52.2637	75.33
-2.3495	-52.2164	75.41
-2.2655	-52.0418	75.47
-2.2484	-51.8027	75.53
-2.2032	-51.7189	75.49
-2.2036	-51.8069	75.46
-2.2082	-51.9376	75.39
-2.2755	-51.9756	75.48
-2.3151	-51.9115	75.62
-2.3381	-51.8645	75.52
-2.3875	-51.955	75.4
-2.4036	-52.0613	75.28
-2.4514	-52.1904	75.22
-2.5522	-52.217	75.19
-2.5992	-52.3035	75.28
-2.5891	-52.3498	75.38
-2.5915	-52.4908	75.51
-2.5925	-52.6617	75.56
-2.6662	-52.7844	75.52
-2.7623	-52.7217	75.43
-2.8179	-52.7828	75.35
-2.7962	-52.9556	75.28
-2.8189	-53.1722	75.28
-2.9176	-53.2865	75.39
-2.8215	-53.0126	75.51
-2.6474	-52.4984	75.52
-2.6207	-52.2325	75.45
-2.6228	-52.3373	75.37
-2.6199	-52.6007	75.43
-2.6917	-52.9456	75.43
-2.7613	-52.9745	75.43
-2.8354	-52.8756	75.41
-2.8441	-52.751	75.37
-2.8434	-52.6459	75.4
-2.839	-52.5538	75.44
-2.8856	-52.4777	75.45
-2.9038	-52.5053	75.4
-2.9142	-52.6888	75.37
-2.886	-52.7796	75.4
-2.8472	-52.7392	75.47
-2.8411	-52.8103	75.65
-2.8954	-52.9026	75.6
-2.8857	-52.9227	75.4
-2.9026	-52.8841	75.3
-3.0161	-52.9062	75.19
-3.1182	-53.0352	75.12
-3.1837	-53.2194	75.14
-3.2096	-53.2292	75.33
-3.1718	-53.412	75.51
-3.16	-53.4895	75.55
-3.2422	-53.5622	75.56
-3.2936	-53.4156	75.54
-3.3979	-53.2624	75.44
-3.4598	-53.2505	75.39
-3.5255	-53.2661	75.33
-3.6246	-53.3549	75.34
-3.7181	-53.4793	75.39
-3.7962	-53.5155	75.5
-3.859	-53.4285	75.51
-3.9644	-53.3886	75.46
-4.0406	-53.2569	75.41
-4.076	-53.2623	75.37
-4.1288	-53.3226	75.37
-4.2128	-53.3533	75.42
-4.394	-53.4475	75.44
-4.5266	-53.5474	75.44
-4.5603	-53.658	75.42
-4.5348	-53.7487	75.39
-4.506	-53.7057	75.38
-4.4418	-53.4903	75.41
-4.4411	-53.3509	75.44
-4.4462	-53.2634	75.41
-4.4107	-53.2782	75.45
-4.398	-53.3756	75.43
-4.3518	-53.5552	75.53
-4.3388	-53.6065	75.65
-4.3682	-53.5425	75.54
-4.422	-53.4724	75.47
-4.4305	-53.5177	75.31
-4.3366	-53.6407	75.13
-4.1749	-53.8201	75.15
-4.0877	-53.9012	75.35
-4.0245	-53.8311	75.55
-4.0397	-53.7752	75.59
-3.9468	-53.7555	75.52
-3.6872	-53.8399	75.46
-3.3886	-53.8233	75.37
-3.0817	-53.6379	75.41
-2.6384	-53.2973	75.39
-2.1487	-53.2017	75.3
-1.7362	-53.262	75.28
-1.3781	-53.2256	75.41
-1.0919	-53.0454	75.51
-0.8993	-52.9082	75.59
-1.069	-52.7878	75.58
-1.3192	-52.7429	75.48
-1.6266	-52.8106	75.37
-2.0394	-52.9692	75.32
-2.5178	-52.8987	75.36
-2.9082	-52.8014	75.43
-3.1707	-52.7179	75.53
-3.4362	-52.5881	75.54
-3.7245	-52.5548	75.41
-3.9483	-52.5784	75.31
-4.1657	-52.5928	75.42
-4.2906	-52.3401	75.59
-4.4561	-51.9298	75.57
-4.652	-51.6062	75.42
-4.8167	-51.413	75.51
-4.9859	-51.3105	75.62
-5.189	-51.3791	75.5
-5.3553	-51.4212	75.45
-5.4712	-51.3342	75.31
-5.5692	-51.3672	75.15
-5.5942	-51.5419	75.16
-5.6287	-51.7989	75.32
-5.6346	-51.928	75.41
-5.6643	-51.9125	75.51
-5.7221	-51.6819	75.51
-5.8417	-51.4171	75.52
-5.9879	-51.3862	75.43
-6.113	-51.538	75.35
-6.2274	-51.3242	75.35
-6.2893	-51.1793	75.33
-6.2916	-51.098	75.39
-6.2051	-51.1571	75.47
-6.1589	-51.2222	75.55
-6.1924	-51.1193	75.55
-6.2145	-50.9163	75.49
-6.2664	-50.8181	75.38
-6.2471	-50.9525	75.33
-6.2205	-51.2954	75.39
-6.222	-51.598	75.44
-6.2884	-51.7514	75.48
-6.3553	-52.075	75.46
-6.364	-52.3811	75.37
-6.2342	-52.3899	75.38
-6.165	-52.3009	75.41
-6.1451	-52.2455	75.42
-6.118	-52.2099	75.47
-6.1475	-52.4501	75.5
-6.1472	-52.7388	75.45
-6.16	-53.0838	75.44
-6.1374	-53.1713	75.55
-6.1988	-53.0744	75.54
-6.096	-52.8296	75.59
-6.0004	-52.7903	75.41
-5.9122	-52.8983	75.16
-5.8741	-53.0157	75.08
-5.8916	-52.8835	75.17
-5.7985	-52.8133	75.31
-5.6652	-52.7962	75.45
-5.5674	-52.9196	75.46
-5.5721	-52.9456	75.49
-5.6369	-52.7972	75.47
-5.7	-52.6336	75.44
-5.6628	-52.5849	75.35
-5.571	-52.58	75.34
-5.4958	-52.7382	75.36
-5.4868	-52.9049	75.43
-5.5239	-53.0605	75.46
-5.563	-53.2401	75.41
-5.4992	-53.3658	75.32
-5.399	-53.3867	75.27
-5.3813	-53.358	75.34
-5.3153	-53.2665	75.44
-5.2841	-53.166	75.51
-5.2027	-53.2623	75.43
-5.1335	-53.3477	75.42
-5.182	-53.4392	75.38
-5.153	-53.3237	75.37
-5.1157	-53.1551	75.4
-5.0831	-53.1349	75.39
-4.9938	-53.2862	75.37
-4.9101	-53.4417	75.42
-4.9122	-53.4316	75.5
-5.0005	-53.4469	75.47
-5.0484	-53.5686	75.38
-5.0392	-53.7901	75.41
-4.9813	-54.0191	75.52
-4.9095	-54.0245	75.5
-4.925	-53.8825	75.53
-4.979	-53.7739	75.41
-5.077	-53.8743	75.17
-5.0815	-54.0625	75.09
-5.0023	-54.25	75.28
-4.9045	-54.3689	75.51
-4.9072	-54.5323	75.62
-4.8826	-54.679	75.52
-4.9067	-54.6733	75.45
-4.8598	-54.6376	75.35
-4.7233	-54.5912	75.3
-4.6539	-54.6664	75.34
-4.5842	-54.8872	75.32
-4.5521	-55.0554	75.35
-4.4682	-55.0984	75.42
-4.4905	-55.0637	75.44
-4.5082	-55.1183	75.42
-4.5041	-55.1562	75.43
-4.4626	-55.1473	75.4
-4.4263	-55.0086	75.4
-4.4843	-54.7773	75.45
-4.4637	-54.7337	75.47
-4.3989	-55.0249	75.48
-4.3203	-55.2885	75.44
-4.3307	-55.3779	75.36
-4.4484	-55.2445	75.35
-4.5641	-55.0638	75.37
-4.5842	-55.0207	75.43
-4.5122	-54.9313	75.48
-4.4633	-54.8438	75.41
-4.5375	-54.7403	75.39
-4.6556	-54.5662	75.38
-4.8052	-54.4727	75.44
-4.9063	-54.4612	75.47
-4.9836	-54.582	75.5
-4.9996	-54.6042	75.56
-5.0779	-54.6003	75.59
-5.1625	-54.5595	75.41
-5.2873	-54.4528	75.39
-5.3339	-54.5	75.33
-5.3662	-54.66	75.19
-5.3571	-54.6045	75.23
-5.3166	-54.3729	75.35
-5.2973	-54.3218	75.44
-5.2962	-54.2662	75.51
-5.3603	-54.2242	75.5
-5.3933	-54.118	75.51
-5.462	-54.0059	75.43
-5.5013	-53.9098	75.4
-5.4531	-53.7304	75.39
-5.4219	-53.5397	75.37
-5.4582	-53.3954	75.38
-5.4827	-53.2542	75.37
-5.5494	-53.0923	75.43
-5.6004	-52.9984	75.46
-5.542	-53.0573	75.44
-5.6275	-53.0131	75.45
-5.6699	-52.7728	75.43
-5.6693	-52.5729	75.45
-5.6199	-52.5999	75.49
-5.4637	-52.8157	75.48
-5.3638	-52.8581	75.43
-5.3863	-52.8012	75.4
-5.4389	-52.7438	75.41
-5.4195	-52.7209	75.45
-5.401	-52.7894	75.43
-5.3972	-53.1114	75.37
-5.3339	-53.4902	75.34
-5.277	-53.6016	75.44
-5.2211	-53.4431	75.49
-5.0699	-53.3581	75.48
-4.9399	-53.5658	75.52
-4.9121	-53.7043	75.54
-4.9224	-53.779	75.58
-4.9715	-53.8687	75.58
-4.9809	-53.8794	75.32
-4.9073	-53.7245	75.18
-4.8073	-53.6052	75.13
-4.6373	-53.5791	75.19
-4.4725	-53.6903	75.26
-4.2802	-53.8423	75.36
-4.0724	-54.1177	75.44
-3.9492	-54.2577	75.5
-3.9095	-54.2025	75.5
-4.0202	-54.2391	75.41
-4.191	-54.4406	75.3
-4.2472	-54.8033	75.35
-4.2284	-55.1309	75.43
-4.2701	-55.2999	75.44
-4.393	-55.3047	75.44
-4.4975	-55.3401	75.41
-4.5583	-55.5578	75.26
-4.5661	-55.8033	75.29
-4.5278	-55.9028	75.42
-4.5694	-55.72	75.58
-4.7347	-55.5312	75.55
-4.9095	-55.491	75.35
-5.0368	-55.4836	75.23
-5.1418	-55.5384	75.26
-5.2151	-55.5546	75.41
-5.2404	-55.5403	75.53
-5.3141	-55.611	75.56
-5.3588	-55.7504	75.43
-5.3554	-55.6648	75.39
-5.3297	-55.3861	75.34
-5.3129	-55.1483	75.31
-5.2901	-54.9781	75.36
-5.1769	-55.0922	75.46
-5.0812	-55.2033	75.55
-4.9681	-55.254	75.49
-4.9556	-55.3081	75.48
-4.8532	-55.4032	75.52
-4.7479	-55.5974	75.43
-4.6632	-55.7033	75.45
-4.6373	-55.5957	75.45
-4.5745	-55.3986	75.34
-4.5122	-55.1933	75.28
-4.4282	-55.352	75.28
-4.3357	-55.595	75.31
-4.3159	-55.5754	75.37
-4.3649	-55.3403	75.47
-4.4092	-55.0225	75.59
-4.4785	-54.9939	75.48
-4.4172	-54.941	75.33
-4.3862	-54.6896	75.31
-4.3632	-54.3448	75.33
-4.4331	-54.0079	75.41
-4.514	-53.8959	75.46
-4.4944	-53.9163	75.51
-4.5332	-54.0474	75.46
-4.5287	-54.0368	75.42
-4.596	-53.9905	75.41
-4.6778	-53.9808	75.38
-4.7071	-54.059	75.38
-4.7253	-54.2144	75.35
-4.789	-54.2667	75.39
-4.955	-54.223	75.45
-5.086	-54.219	75.43
-5.1452	-54.4261	75.37
-5.1661	-54.7754	75.44
-5.2223	-55.0472	75.53
-5.3107	-55.2046	75.59
-5.3705	-55.099	75.54
-5.3538	-54.8613	75.41
-5.3249	-54.6999	75.31
-5.3268	-54.7526	75.38
-5.3532	-54.858	75.42
-5.4873	-54.9468	75.35
-5.6524	-55.0896	75.31
-5.7903	-55.1187	75.25
-5.8803	-55.2744	75.15
-5.9857	-55.3766	75.16
-6.011	-55.469	75.26
-6.0171	-55.4753	75.36
-5.9511	-55.4603	75.44
-5.8794	-55.3587	75.56
-5.9089	-55.3349	75.52
-5.9236	-55.2735	75.46
-5.9529	-55.3062	75.38
-5.9758	-55.3932	75.29
-5.9235	-55.6133	75.27
-5.8427	-55.8126	75.36
-5.792	-55.9269	75.36
-5.7709	-55.9839	75.33
-5.7594	-55.8428	75.36
-5.6464	-55.6705	75.41
-5.4851	-55.6718	75.44
-5.3799	-55.8448	75.41
-5.2692	-56.0169	75.41
-5.2091	-56.0865	75.41
-5.1565	-56.0734	75.35
-5.1195	-56.1334	75.31
-5.081	-56.1748	75.33
-4.9995	-56.2495	75.41
-4.8563	-56.3342	75.46
-4.7769	-56.2979	75.46
-4.6688	-56.2816	75.37
-4.5619	-56.3229	75.38
-4.4879	-56.4816	75.5
-4.489	-56.4752	75.48
-4.5683	-56.2957	75.45
-4.6741	-56.0955	75.41
-4.6546	-56.1867	75.23
-4.5907	-56.3082	75.11
-4.4892	-56.2562	75.2
-4.3967	-56.4277	75.35
-4.2939	-56.5995	75.46
-4.2198	-56.6589	75.47
-4.095	-56.6988	75.51
-4.0851	-56.8134	75.43
-4.0903	-56.9282	75.39
-4.1478	-56.8834	75.37
-4.2238	-56.8117	75.26
-4.2545	-56.864	75.18
-4.223	-56.9536	75.26
-4.2259	-57.1911	75.38
-4.2142	-57.497	75.58
-4.1705	-57.6905	75.64
-4.0394	-57.7565	75.54
-3.861	-57.8971	75.37
-3.7109	-58.0176	75.3
-3.6074	-58.1055	75.3
-3.5659	-58.1028	75.33
-3.5218	-58.2083	75.34
-3.4101	-58.2202	75.38
-3.342	-58.2005	75.43
-3.2992	-58.2488	75.49
-3.3742	-58.1147	75.46
-3.5139	-57.9245	75.4
-3.6128	-57.715	75.44
-3.7524	-57.5513	75.38
-3.9252	-57.4651	75.39
-4.0711	-57.4602	75.39
-4.2147	-57.3351	75.39
-4.4013	-57.2897	75.27
-4.5288	-57.1215	75.26
-4.5741	-57.0325	75.29
-4.5365	-57.227	75.35
-4.5548	-57.3275	75.38
-4.5967	-57.2006	75.41
-4.5729	-56.9869	75.43
-4.7093	-56.9476	75.26
-4.8072	-56.9028	75.19
-4.9023	-56.8253	75.33
-5.0577	-56.8404	75.5
-5.2626	-57.0519	75.55
-5.4247	-57.2101	75.5
-5.4865	-57.3358	75.42
-5.4553	-57.4755	75.38
-5.3993	-57.5685	75.46
-5.4176	-57.5366	75.54
-5.3762	-57.5538	75.51
-5.2981	-57.6361	75.38
-5.2575	-57.5878	75.24
-5.2534	-57.3808	75.22
-5.2134	-57.3371	75.22
-5.1426	-57.294	75.39
-5.0681	-57.3528	75.56
-5.0015	-57.3186	75.52
-4.9798	-57.1038	75.4
-4.951	-56.9495	75.45
-4.8905	-56.9599	75.46
-4.7712	-56.9801	75.4
-4.705	-56.9538	75.39
-4.7026	-56.6426	75.4
-4.6884	-56.3844	75.32
-4.6389	-56.2438	75.26
-4.4724	-56.2994	75.26
-4.2852	-56.4391	75.38
-4.1572	-56.5352	75.54
-4.1121	-56.4906	75.51
-4.1435	-56.3789	75.43
-4.0804	-56.2554	75.44
-3.9151	-56.3481	75.48
-3.7933	-56.4634	75.45
-3.7488	-56.5005	75.33
-3.7433	-56.4367	75.31
-3.7127	-56.4676	75.39
-3.6951	-56.6726	75.4
-3.6543	-56.9141	75.4
-3.6442	-56.942	75.4
-3.6582	-56.8003	75.39
-3.6882	-56.5053	75.42
-3.7	-56.4342	75.38
-3.7159	-56.5494	75.39
-3.6626	-56.8506	75.37
-3.5929	-56.9181	75.36
-3.56	-56.7191	75.37
-3.5496	-56.5205	75.39
-3.4819	-56.6303	75.41
-3.3946	-56.754	75.42
-3.3608	-56.7143	75.36
-3.3779	-56.5709	75.44
-3.3758	-56.453	75.58
-3.4163	-56.526	75.48
-3.3653	-56.6304	75.42
-3.3695	-56.7575	75.3
-3.3533	-56.7664	75.21
-3.3919	-56.6333	75.26
-3.4036	-56.6341	75.29
-3.4491	-56.7491	75.39
-3.4943	-56.781	75.5
-3.6207	-56.7327	75.5
-3.7312	-56.5272	75.49
-3.7928	-56.4514	75.46
-3.8831	-56.6593	75.43
-3.9415	-56.7607	75.31
-4.0192	-56.6379	75.3
-4.0879	-56.4987	75.4
-4.1377	-56.6506	75.46
-4.1513	-56.8982	75.49
-4.1585	-57.0941	75.47
-4.2204	-57.2154	75.36
-4.3086	-57.2426	75.32
-4.4266	-57.2448	75.29
-4.4448	-57.2285	75.33
-4.4884	-57.2631	75.44
-4.5692	-57.2806	75.48
-4.6626	-57.2403	75.41
-4.7323	-57.1397	75.37
-4.7637	-57.2221	75.34
-4.7345	-57.4569	75.31
-4.7071	-57.5539	75.37
-4.7275	-57.3918	75.49
-4.767	-57.264	75.56
-4.7593	-57.2366	75.58
-4.7251	-57.3493	75.59
-4.6918	-57.4297	75.41
-4.6663	-57.3282	75.35
-4.6589	-57.2197	75.37
-4.5931	-57.2637	75.29
-4.4805	-57.4386	75.21
-4.341	-57.5779	75.25
-4.2515	-57.654	75.43
-4.2873	-57.5307	75.45
-4.3933	-57.2502	75.42
-4.5317	-56.9507	75.34
-4.5347	-56.8968	75.41
-4.4858	-56.8704	75.51
-4.4769	-56.819	75.56
-4.4055	-56.741	75.53
-4.3858	-56.8092	75.46
-4.433	-56.796	75.39
-4.466	-56.8108	75.4
-4.4554	-56.9461	75.46
-4.4346	-57.1653	75.46
-4.4443	-57.2849	75.51
-4.416	-57.4951	75.53
-4.4403	-57.551	75.57
-4.5063	-57.5867	75.51
-4.5605	-57.7005	75.37
-4.5798	-57.7632	75.26
-4.6123	-57.8517	75.21
-4.6494	-57.8805	75.31
-4.6569	-58.0729	75.4
-4.6018	-58.3393	75.47
-4.5445	-58.5648	75.41
-4.5567	-58.5471	75.37
-4.6567	-58.4583	75.32
-4.7115	-58.3355	75.36
-4.693	-58.5145	75.55
-4.6168	-58.7536	75.7
-4.6284	-58.7795	75.61
-4.8128	-58.5542	75.48
-4.9579	-58.3601	75.24
-5.022	-58.3529	75.02
-5.0159	-58.5984	75.1
-4.9669	-58.8718	75.33
-4.8735	-59.1152	75.49
-4.8892	-59.0946	75.56
-4.9443	-58.959	75.53
-5.041	-58.6622	75.54
-5.1685	-58.3663	75.49
-5.2711	-58.1824	75.71
-5.177	-57.8984	75.64
-5.1549	-57.3448	75.35
-5.0964	-57.5674	75.21
-5.1097	-58.2626	75.22
-5.1181	-58.7164	75.22
-5.1689	-59.0328	75.24
-5.2606	-59.1779	75.35
-5.4605	-59.3183	75.44
-5.6407	-59.4839	75.65
-5.607	-59.5772	75.51
-5.5364	-59.5792	75.29
-5.5385	-59.6213	75.3
-5.5607	-59.6835	75.36
-5.6203	-59.6647	75.55
-5.6195	-59.4224	75.67
-5.6128	-59.1154	75.5
-5.7304	-59.038	75.35
-5.9747	-59.1476	75.28
-6.1358	-59.3032	75.34
-6.2118	-59.4537	75.38
-6.2791	-59.8157	75.4
-6.3589	-60.1686	75.38
-6.3934	-60.3678	75.52
-6.4294	-60.4825	75.56
-6.4611	-60.4701	75.46
-6.4641	-60.6503	75.25
-6.4446	-60.8906	75.07
-6.3065	-61.3039	75.11
-6.0757	-61.8774	75.25
-5.8669	-62.1193	75.36
-5.7382	-62.0361	75.4
-5.7535	-62.2656	75.4
-5.6286	-62.0719	75.49
-5.4751	-62.0387	75.4
-5.2205	-62.1935	75.32
-5.12	-62.0182	75.4
-5.1107	-61.8683	75.5
-4.9214	-61.7455	75.51
-4.5423	-61.8514	75.39
-4.0689	-62.2086	75.33
-3.4603	-62.6961	75.35
-2.9527	-63.3874	75.42
-2.6757	-63.9313	75.49
-2.4846	-64.1962	75.4
-2.3043	-64.1993	75.43
-2.1927	-64.0019	75.53
-2.1859	-63.796	75.44
-2.2979	-63.2937	75.31
-2.5043	-62.6213	75.29
-2.6458	-62.049	75.31
-2.8931	-61.6026	75.33
-2.9905	-61.1346	75.36
-2.9769	-61.1101	75.37
-2.9876	-61.0704	75.44
-3.1257	-60.6967	75.43
-3.2175	-60.1433	75.35
-3.1974	-59.7656	75.31
-3.1268	-59.9247	75.49
-3.0828	-60.1264	75.49
-3.0531	-60.1906	75.39
-3.0734	-59.8002	75.33
-3.0779	-59.4172	75.16
-3.1352	-58.8675	75.11
-3.1615	-58.4519	75.17
-3.2395	-58.3132	75.23
-3.2159	-58.2509	75.42
-3.2114	-58.0816	75.64
-3.1507	-57.8517	75.69
-3.0104	-57.6348	75.65
-2.8739	-57.6757	75.57
-2.7766	-57.976	75.37
-2.8365	-58.1718	75.24
-3.046	-58.1635	75.26
-3.2307	-58.1041	75.31
-3.3207	-58.3373	75.37
-3.2287	-58.9059	75.36
-3.1918	-59.6153	75.38
-3.2177	-60.0741	75.35
-3.293	-60.2097	75.37
-3.3341	-60.2928	75.33
-3.281	-60.5247	75.31
-3.1156	-60.716	75.44
-2.9404	-60.7381	75.5
-2.81	-60.5388	75.45
-2.7679	-60.1862	75.36
-2.753	-60.0256	75.33
-2.684	-60.114	75.29
-2.5668	-60.1132	75.42
-2.5113	-60.1323	75.5
-2.4683	-60.1324	75.49
-2.4659	-60.3395	75.43
-2.405	-60.6982	75.42
-2.3186	-60.9651	75.38
-2.2881	-61.212	75.36
-2.2739	-61.5559	75.35
-2.1465	-61.8781	75.2
-2.0413	-62.1183	75.1
-1.947	-62.1554	75.13
-1.9314	-62.1185	75.23
-2.0272	-62.1867	75.4
-2.1262	-62.108	75.58
-2.2231	-62.0775	75.68
-2.3007	-62.2377	75.6
-2.4041	-62.4839	75.43
-2.5804	-62.5629	75.2
-2.755	-62.5556	75.06
-2.8701	-62.504	75.12
-2.8899	-62.3684	75.33
-2.7677	-62.262	75.52
-2.5707	-62.2048	75.56
-2.4403	-62.1704	75.37
-2.3507	-61.9522	75.28
-2.1086	-61.7187	75.28
-1.8184	-61.7338	75.3
-1.6106	-61.9252	75.33
-1.5062	-62.0613	75.37
-1.5849	-61.9088	75.47
-1.7058	-61.37	75.51
-1.8935	-60.9975	75.5
-1.9943	-60.939	75.46
-2.1253	-61.0918	75.37
-2.2488	-61.2363	75.34
-2.4871	-61.2256	75.38
-2.701	-61.0301	75.47
-2.9115	-60.9214	75.45
-3.0587	-60.889	75.52
-3.1377	-60.9659	75.44
-3.2093	-60.9662	75.39
-3.3431	-60.9393	75.38
-3.4234	-60.8223	75.37
-3.3964	-60.645	75.32
-3.3115	-60.5467	75.37
-3.1555	-60.5462	75.36
-3.0887	-60.4697	75.38
-3.1348	-60.319	75.41
-3.1855	-60.2648	75.31
-3.2791	-60.3018	75.21
-3.4121	-60.1997	75.23
-3.5995	-59.9504	75.31
-3.7633	-59.8116	75.3
-3.9446	-59.9748	75.33
-4.0747	-60.1834	75.37
-4.2185	-60.3179	75.41
-4.3899	-60.6942	75.41
-4.5404	-61.0201	75.43
-4.6996	-61.2999	75.36
-4.8173	-61.5051	75.32
-4.9628	-61.443	75.39
-5.0164	-61.3682	75.5
-5.0399	-61.3928	75.49
-5.0041	-61.458	75.37
-4.941	-61.5637	75.26
-4.9356	-61.4601	75.24
-4.9804	-61.1805	75.34
-4.998	-60.8861	75.45
-4.8787	-60.8081	75.56
-4.6624	-60.8354	75.57
-4.4735	-60.81	75.45
-4.3519	-60.7313	75.31
-4.2439	-60.6911	75.34
-4.0326	-60.6375	75.51
-3.8155	-60.7341	75.46
-3.7061	-60.8461	75.37
-3.6267	-60.8388	75.29
-3.5991	-60.8674	75.16
-3.5934	-60.8386	75.14
-3.5937	-60.8562	75.21
-3.558	-60.9648	75.33
-3.5034	-61.1293	75.42
-3.4587	-61.2278	75.45
-3.3862	-61.2207	75.51
-3.3074	-61.3114	75.48
-3.1825	-61.4563	75.43
-3.0317	-61.4982	75.37
-2.9475	-61.4412	75.32
-2.9161	-61.4425	75.26
-2.8069	-61.5034	75.33
-2.6821	-61.537	75.38
-2.6325	-61.592	75.47
-2.6491	-61.6474	75.46
-2.674	-61.4274	75.44
-2.7204	-61.1481	75.38
-2.7225	-61.1192	75.31
-2.6615	-61.3746	75.31
-2.5626	-61.5248	75.38
-2.5512	-61.3991	75.44
-2.5845	-61.2407	75.46
-2.6449	-61.2263	75.44
-2.6079	-61.415	75.32
-2.5733	-61.5891	75.23
-2.5505	-61.6188	75.32
-2.582	-61.4366	75.51
-2.641	-61.3098	75.55
-2.6513	-61.326	75.43
-2.6245	-61.4246	75.43
-2.6186	-61.4369	75.4
-2.7074	-61.1933	75.36
-2.8248	-60.923	75.36
-2.8058	-60.9219	75.33
-2.7121	-61.0189	75.24
-2.6269	-61.0062	75.19
-2.6364	-60.91	75.22
-2.6526	-60.6879	75.37
-2.6506	-60.6731	75.43
-2.6451	-60.6689	75.5
-2.7387	-60.5709	75.5
-2.9208	-60.3915	75.44
-3.1034	-60.1018	75.38
-3.2284	-59.8755	75.36
-3.2346	-59.6634	75.31
-3.1596	-59.6784	75.35
-3.1191	-59.6081	75.37
-3.1913	-59.5314	75.41
-3.2344	-59.4333	75.42
-3.27	-59.3817	75.45
-3.2665	-59.3183	75.37
-3.1938	-59.3315	75.36
-3.1626	-59.4274	75.38
-3.1424	-59.4231	75.48
-3.0594	-59.4705	75.47
-3.0139	-59.5437	75.44
-2.9645	-59.5916	75.42
-2.9467	-59.6717	75.35
-2.8664	-59.7023	75.36
-2.8202	-59.8407	75.43
-2.7467	-60.0786	75.41
-2.6674	-60.3695	75.36
-2.6098	-60.5794	75.37
-2.5362	-60.5485	75.39
-2.4322	-60.6722	75.4
-2.3543	-61.101	75.51
-2.3395	-61.2944	75.54
-2.3522	-61.3287	75.43
-2.3827	-61.3702	75.41
-2.4217	-61.5573	75.3
-2.3625	-62.0237	75.2
-2.2918	-62.6146	75.14
-2.1905	-63.0877	75.24
-2.1525	-63.4885	75.37
-2.1656	-63.8169	75.45
-2.0836	-64.3027	75.47
-1.8961	-65.105	75.39
-1.9365	-65.1595	75.35
-2.1216	-64.7945	75.33
-2.279	-64.391	75.35
-2.3365	-64.1844	75.35
-2.3695	-64.2135	75.35
-2.3966	-64.394	75.43
-2.4199	-64.4997	75.41
-2.5133	-64.2826	75.43
-2.6433	-64.1314	75.43
-2.6772	-64.2532	75.4
-2.8051	-64.4495	75.33
-2.9114	-64.5472	75.33
-3.0852	-64.4525	75.4
-3.274	-64.2859	75.44
-3.4572	-64.1431	75.36
-3.597	-64.111	75.29
-3.7841	-64.0989	75.28
-3.9914	-63.7938	75.35
-4.0277	-63.5316	75.38
-4.042	-63.4401	75.36
-4.0721	-63.4325	75.36
-4.1396	-63.3315	75.48
-4.243	-63.1675	75.48
-4.3131	-62.9838	75.43
-4.3605	-62.9033	75.48
-4.3236	-62.9801	75.48
-4.2373	-63.1328	75.41
-4.225	-63.1289	75.32
-4.2998	-62.8782	75.25
-4.3238	-62.7968	75.24
-4.2677	-62.9577	75.22
-4.1384	-63.2055	75.25
-4.0566	-63.1942	75.36
-4.0884	-63.076	75.46
-4.0698	-62.9608	75.51
-4.0357	-62.865	75.47
-3.9557	-62.874	75.34
-3.8804	-62.7845	75.32
-3.8377	-62.5597	75.4
-3.8442	-62.476	75.41
-3.8069	-62.6558	75.41
-3.7703	-62.8559	75.39
-3.6976	-62.9666	75.37
-3.6786	-62.9841	75.35
-3.7885	-62.7817	75.37
-3.9599	-62.6928	75.34
-4.1118	-62.6756	75.36
-4.113	-62.7675	75.39
-4.033	-62.9446	75.38
-4.0029	-62.8425	75.33
-3.9315	-62.641	75.31
-3.8421	-62.5372	75.38
-3.6484	-62.6392	75.39
-3.4344	-62.7591	75.4
-3.3323	-62.7508	75.46
-3.1494	-62.7834	75.46
-3.003	-63.0125	75.35
-2.8678	-63.331	75.28
-2.6571	-63.7159	75.26
-2.3896	-64.075	75.37
-2.2754	-63.9835	75.55
-2.327	-63.6203	75.53
-2.3099	-63.2998	75.48
-2.1541	-63.288	75.33
-1.7955	-63.245	75.14
-1.4108	-63.073	75.04
-1.1533	-62.7614	75.17
-0.9683	-62.5411	75.42
-0.8907	-62.4169	75.63
-0.8677	-62.3628	75.62
-0.8989	-62.388	75.45
-0.9374	-62.202	75.32
-0.9652	-62.0078	75.28
-0.9376	-62.037	75.37
-0.9201	-62.0978	75.44
inclinaison X	inclinaison Y
