# Supplementary material for: Postural Control Can Be Well Maintained by Healthy, Young Adults in Difficult Visual Task, Even in Sway-Referenced Dynamic Conditions
Source: PLoS One. 2016 Oct 13;11(10):e0164400. doi: 10.1371/journal.pone.0164400 (PMC5063355; doi:10.1371/journal.pone.0164400)
Supplement: S2 File — (ZIP) [file pone.0164400.s002.zip › DATA_FRAMIRAL/S06B_SEARCH_STABLE_I12.xls]

## Sheet: S06_MTT_201504011602_S
gravite X	gravite Y	Poids
1.0765	-61.6625	75.36
1.135	-61.3735	75.38
1.1834	-61.4761	75.48
1.3513	-61.7709	75.6
1.4769	-61.9395	75.5
1.4152	-61.798	75.27
1.3653	-61.5244	75.21
1.3445	-61.6864	75.44
1.2995	-61.9871	75.58
1.3305	-62.283	75.43
1.2206	-62.3713	75.28
1.1431	-62.1882	75.29
1.0958	-62.1132	75.32
1.0018	-62.5695	75.28
1.089	-62.9423	75.32
0.9739	-62.983	75.46
0.7274	-62.8426	75.46
0.6133	-62.8035	75.55
0.5134	-62.9286	75.63
0.3743	-63.0379	75.67
0.2034	-63.1294	75.51
0.0544	-62.9893	75.26
-0.1032	-62.6615	75.15
-0.2304	-62.5679	75.25
-0.2962	-62.7224	75.51
-0.4154	-62.7865	75.55
-0.5657	-62.6884	75.39
-0.7701	-62.378	75.35
-0.9596	-62.1756	75.45
-1.0952	-62.3025	75.46
-1.1941	-62.6081	75.42
-1.3445	-62.9764	75.27
-1.6099	-63.3054	75.25
-1.7675	-63.5033	75.49
-1.7572	-63.8886	75.59
-1.845	-64.3049	75.44
-1.7284	-64.6004	75.4
-1.806	-64.6122	75.5
-1.91	-64.432	75.48
-1.9329	-64.3171	75.52
-1.8381	-64.4447	75.43
-1.8159	-64.5527	75.35
-1.9215	-64.5288	75.24
-1.9356	-64.3341	75.25
-1.8346	-64.1905	75.32
-1.7198	-64.2297	75.4
-1.7385	-64.0766	75.5
-1.9082	-63.796	75.53
-2.0897	-63.4137	75.5
-2.125	-63.1367	75.46
-2.0612	-62.948	75.38
-1.983	-62.7157	75.35
-2.0376	-62.4705	75.33
-2.1493	-62.1967	75.44
-2.1634	-62.1025	75.55
-2.0375	-62.2072	75.52
-1.9422	-62.3227	75.46
-1.9779	-62.4357	75.33
-1.9763	-62.4781	75.25
-1.8833	-62.5095	75.23
-1.7274	-62.7234	75.32
-1.5994	-63.1128	75.5
-1.5903	-63.5465	75.54
-1.6143	-63.8954	75.43
-1.5524	-63.9885	75.33
-1.4649	-64.0291	75.38
-1.3712	-64.2928	75.57
-1.3511	-64.7543	75.68
-1.3641	-64.9933	75.41
-1.3846	-64.9459	75.17
-1.2017	-64.9628	75.13
-1.1546	-65.1991	75.36
-1.017	-65.4339	75.38
-0.8838	-65.4779	75.38
-0.7077	-65.3342	75.45
-0.5092	-65.0898	75.5
-0.4103	-64.8681	75.58
-0.401	-64.7336	75.52
-0.5175	-64.7497	75.41
-0.6477	-64.6561	75.37
-0.6888	-64.4278	75.33
-0.7756	-64.3387	75.34
-0.8477	-64.5129	75.4
-0.9594	-64.8901	75.38
-1.1488	-65.1927	75.29
-1.3359	-65.3013	75.21
-1.4962	-65.269	75.2
-1.6146	-65.4158	75.26
-1.6874	-65.6804	75.4
-1.6618	-66.0354	75.45
-1.6139	-66.0177	75.53
-1.5608	-65.7818	75.39
-1.4817	-65.4065	75.44
-1.4144	-65.0981	75.57
-1.437	-65.0811	75.62
-1.4899	-65.1216	75.42
-1.4727	-64.9526	75.29
-1.4108	-64.5553	75.31
-1.3226	-64.2817	75.49
-1.196	-64.1315	75.58
-1.0875	-64.0811	75.51
-1.176	-64.0773	75.33
-1.4532	-64.0009	75.08
-1.735	-63.9423	75.19
-1.9042	-63.9926	75.37
-2.1858	-64.3315	75.36
-2.5443	-64.6676	75.23
-2.8669	-64.6712	75.16
-2.9867	-64.451	75.28
-2.9899	-64.656	75.44
-2.9688	-65.0906	75.61
-2.8267	-65.2553	75.58
-2.6276	-65.1674	75.48
-2.5066	-64.9323	75.45
-2.4741	-65.0802	75.41
-2.2987	-65.5957	75.31
-2.0863	-66.0302	75.21
-1.9538	-66.2594	75.13
-1.9294	-66.1041	75.21
-1.9772	-66.0819	75.3
-1.9571	-66.1828	75.44
-1.9217	-66.3695	75.5
-1.9132	-66.4927	75.42
-2.0262	-66.3806	75.3
-2.0694	-66.0695	75.35
-2.1531	-66.0113	75.47
-2.2007	-66.2828	75.51
-2.2619	-66.3459	75.45
-2.3913	-66.0466	75.27
-2.6613	-65.1024	75.27
-2.9197	-64.239	75.5
-3.0413	-63.8535	75.67
-3.1308	-63.6099	75.52
-3.1718	-63.2994	75.35
-3.2693	-62.7191	75.38
-3.415	-62.2141	75.36
-3.3284	-61.8798	75.48
-3.0336	-61.9157	75.46
-2.7174	-62.0131	75.26
-2.4537	-62.1115	75.15
-2.2668	-62.1986	75.14
-2.0287	-62.5532	75.27
-1.7698	-63.1642	75.27
-1.4319	-63.4799	75.3
-1.072	-63.4746	75.33
-0.9249	-63.1241	75.56
-0.7523	-62.9527	75.67
-0.4575	-63.0229	75.57
-0.2875	-63.2586	75.38
-0.1436	-63.4643	75.36
-0.2524	-63.7134	75.34
-0.3882	-63.9385	75.2
-0.5571	-64.1759	75.23
-0.7014	-64.5128	75.39
-0.8917	-64.9336	75.49
-1.1467	-65.1977	75.46
-1.4163	-65.3123	75.39
-1.6184	-65.3245	75.43
-1.72	-65.5038	75.47
-1.8713	-65.439	75.39
-2.0986	-65.0368	75.28
-2.382	-64.6361	75.32
-2.5205	-64.2412	75.53
-2.5993	-64.1465	75.46
-2.5441	-64.1295	75.31
-2.5208	-64.1385	75.42
-2.4994	-64.1122	75.47
-2.4928	-64.0696	75.48
-2.3092	-64.1213	75.38
-2.1657	-64.0122	75.29
-2.0245	-63.8292	75.24
-1.9177	-63.9039	75.23
-1.7536	-63.6729	75.32
-1.6144	-63.5461	75.32
-1.4317	-63.5872	75.49
-1.3465	-63.7105	75.61
-1.4736	-63.8058	75.51
-1.6217	-63.8937	75.38
-1.6838	-63.9223	75.26
-1.7689	-63.9803	75.16
-1.9431	-64.0245	75.26
-2.1111	-64.1319	75.46
-2.3064	-64.3094	75.46
-2.3302	-64.2784	75.44
-2.231	-64.297	75.42
-2.1268	-64.4493	75.44
-1.9615	-64.6676	75.37
-2.0552	-64.6581	75.34
-2.0778	-64.5834	75.25
-2.0018	-64.4022	75.4
-1.8923	-64.3908	75.54
-1.9058	-64.7248	75.62
-1.9584	-65.0154	75.44
-1.9567	-64.9842	75.23
-1.8365	-64.7399	75.13
-1.6308	-64.5519	75.29
-1.4121	-64.3985	75.48
-1.2529	-64.2568	75.75
-1.2084	-63.9628	75.7
-1.1508	-63.5949	75.38
-1.0646	-63.1449	75.21
-1.0505	-62.7936	75.1
-1.1337	-62.6862	75.16
-1.3254	-62.7834	75.25
-1.4789	-62.8554	75.42
-1.5495	-62.8909	75.56
-1.7214	-62.9292	75.58
-1.9846	-62.9972	75.38
-2.2009	-63.2243	75.21
-2.1722	-63.1696	75.29
-2.0637	-63.2612	75.36
-1.9405	-63.3314	75.5
-1.9395	-63.433	75.53
-1.7451	-63.65	75.42
-1.5434	-63.8074	75.32
-1.2778	-63.739	75.29
-1.117	-63.5457	75.44
-1.0737	-63.4494	75.49
-1.1115	-63.3133	75.43
-1.0996	-62.9751	75.42
-1.0039	-62.7207	75.45
-1.0033	-62.7145	75.52
-1.0506	-62.8661	75.38
-1.1645	-63.0281	75.25
-1.0775	-63.088	75.27
-0.6867	-63.2037	75.4
-0.2975	-63.2513	75.39
-0.135	-63.1655	75.47
-0.1776	-63.3442	75.6
-0.2816	-63.87	75.61
-0.4713	-64.5521	75.56
-0.7493	-65.0051	75.4
-1.2049	-65.4715	75.24
-1.6226	-65.9184	75.08
-2.0045	-66.0817	75.13
-2.2078	-66.2145	75.12
-2.5381	-66.2879	75.33
-2.9444	-66.264	75.42
-3.2617	-65.9504	75.49
-3.433	-65.4919	75.49
-3.4405	-65.273	75.49
-3.4601	-65.0731	75.6
-3.5197	-64.8595	75.62
-3.611	-64.6198	75.6
-3.7071	-64.5115	75.39
-3.7252	-64.4593	75.22
-3.7559	-64.4428	75.21
-3.9717	-64.365	75.37
-4.1372	-64.3102	75.45
-4.1819	-64.3364	75.42
-4.0792	-64.3258	75.35
-3.9929	-64.2499	75.42
-4.0899	-64.3861	75.33
-4.3379	-64.8637	75.2
-4.3789	-65.2392	75.22
-4.2121	-65.5257	75.2
-4.2795	-65.6382	75.36
-4.463	-65.7126	75.58
-4.6988	-65.7326	75.58
-4.748	-65.7626	75.53
-4.604	-65.6884	75.56
-4.5808	-65.5251	75.51
-4.5886	-65.4294	75.44
-4.6792	-65.2766	75.38
-4.6462	-64.9963	75.22
-4.4751	-64.6633	75.21
-4.2937	-64.595	75.3
-4.2805	-64.5697	75.36
-4.3713	-64.6348	75.4
-4.5221	-64.7033	75.31
-4.5018	-64.844	75.25
-4.496	-65.0028	75.28
-4.5644	-65.2295	75.35
-4.7412	-65.3577	75.5
-4.9298	-65.5764	75.5
-4.9605	-65.7129	75.42
-4.9433	-65.6802	75.38
-5.1068	-65.6557	75.43
-5.231	-65.7565	75.4
-5.2672	-65.83	75.45
-5.1514	-65.8428	75.39
-4.9389	-65.8659	75.49
-4.7576	-65.8712	75.53
-4.6767	-65.899	75.38
-4.5588	-65.8064	75.29
-4.3192	-65.7423	75.3
-3.9996	-65.8116	75.36
-3.6845	-65.7779	75.41
-3.4485	-65.3793	75.37
-3.3327	-65.0206	75.31
-3.2894	-64.6319	75.35
-3.0836	-64.2113	75.38
-2.9012	-63.7012	75.43
-2.9005	-63.3166	75.49
-2.9899	-62.892	75.54
-2.9814	-62.5309	75.55
-2.9077	-62.3885	75.58
-2.7863	-62.2291	75.56
-2.7055	-61.9985	75.42
-2.7173	-61.7328	75.3
-2.641	-61.4186	75.22
-2.4583	-61.2569	75.11
-2.2195	-61.1224	75.2
-2.022	-61.0434	75.39
-1.9679	-60.9638	75.45
-1.8066	-60.7656	75.25
-1.6993	-60.6455	75.31
-1.465	-60.5713	75.41
-1.3071	-60.6437	75.51
-1.3491	-60.6642	75.59
-1.4105	-60.9175	75.62
-1.3768	-61.1138	75.61
-1.2556	-61.2108	75.47
-1.1264	-61.1151	75.47
-1.1287	-61.1621	75.55
-1.112	-61.3495	75.49
-1.1028	-61.5302	75.35
-1.0571	-61.6181	75.24
-0.9996	-61.6242	75.32
-0.9974	-61.7767	75.49
-1.0094	-62.0604	75.5
-1.0234	-62.3484	75.32
-1.007	-62.329	75.3
-0.9649	-62.2911	75.55
-0.9627	-62.3791	75.74
-1.0328	-62.594	75.6
-1.0456	-62.5052	75.36
-1.041	-62.2409	75.26
-1.0649	-61.8572	75.35
-1.0485	-61.5674	75.44
-1.176	-61.4241	75.66
-1.3491	-61.3377	75.63
-1.4666	-61.1545	75.58
-1.6015	-60.9081	75.51
-1.6773	-60.7337	75.4
-1.8426	-60.7109	75.29
-2.0214	-60.8615	75.16
-2.2167	-60.9183	75.08
-2.3772	-60.8901	75.08
-2.564	-60.9489	75.19
-2.7385	-61.1061	75.43
-2.8672	-61.5353	75.51
-3.0202	-61.8555	75.56
-3.0871	-62.1063	75.51
-3.1363	-62.2961	75.42
-3.3819	-62.392	75.34
-3.6384	-62.2176	75.35
-3.8462	-62.1377	75.47
-4.0505	-62.2425	75.62
-4.1414	-62.4855	75.64
-4.1711	-62.4796	75.51
-4.3175	-62.3213	75.46
-4.4667	-62.2965	75.46
-4.4485	-62.4898	75.42
-4.2866	-62.7234	75.32
-4.0726	-62.8456	75.2
-3.9703	-62.8462	75.18
-3.8357	-62.9167	75.27
-3.7102	-62.9869	75.46
-3.4962	-63.3563	75.46
-3.3532	-63.6974	75.51
-3.4297	-64.0212	75.4
-3.5612	-64.2511	75.33
-3.5982	-64.4475	75.46
-3.5703	-64.6128	75.4
-3.6399	-64.6739	75.39
-3.8797	-64.6762	75.39
-4.1512	-64.6804	75.28
-4.367	-64.6764	75.17
-4.5029	-64.6913	75.18
-4.6302	-64.6976	75.34
-4.7744	-64.5051	75.56
-5.015	-64.2622	75.55
-5.1114	-63.9117	75.46
-5.1207	-63.5378	75.39
-5.0716	-63.3402	75.45
-5.1273	-63.3623	75.35
-5.253	-63.2346	75.22
-5.3356	-63.0382	75.15
-5.2768	-62.9927	75.23
-5.0368	-63.2015	75.38
-4.8787	-63.457	75.5
-4.781	-63.5697	75.51
-4.5848	-63.5535	75.46
-4.3259	-63.5889	75.33
-4.0106	-63.6384	75.25
-3.9054	-63.8298	75.34
-3.9254	-64.1667	75.38
-4.0309	-64.3306	75.38
-4.0711	-64.4545	75.23
-4.0543	-64.6036	75.23
-4.1624	-64.7973	75.38
-4.3963	-65.1207	75.45
-4.6694	-65.4432	75.36
-4.7376	-65.5198	75.33
-4.7333	-65.6439	75.45
-4.7606	-65.8623	75.59
-4.8738	-66.0141	75.41
-5.0432	-66.0079	75.36
-5.0518	-65.9733	75.33
-4.9218	-65.9238	75.18
-4.6981	-65.8294	75.08
-4.5501	-65.5334	75.17
-4.4538	-65.3673	75.36
-4.3463	-65.2556	75.51
-4.1387	-65.0768	75.62
-3.8509	-64.7925	75.56
-3.5985	-64.6205	75.51
-3.4423	-64.5907	75.36
-3.3173	-64.4338	75.18
-3.1037	-64.269	75.2
-2.9339	-64.2303	75.38
-2.8012	-64.2608	75.47
-2.6588	-64.2903	75.35
-2.5105	-64.2005	75.31
-2.33	-64.1388	75.35
-2.1075	-64.2569	75.45
-2.0325	-64.447	75.5
-2.055	-64.8791	75.32
-2.0607	-64.988	75.2
-2.0692	-64.7922	75.16
-2.1037	-64.5623	75.28
-2.0996	-64.7011	75.43
-2.0906	-65.0124	75.47
-1.9534	-65.234	75.48
-1.7872	-65.2693	75.48
-1.5375	-65.3862	75.48
-1.2919	-65.8608	75.58
-1.0984	-66.4546	75.47
-0.9115	-66.5608	75.15
-0.8197	-66.3849	75.04
-0.68	-66.0792	75.13
-0.5233	-65.9282	75.27
-0.4599	-65.823	75.45
-0.5702	-65.6377	75.47
-0.7088	-65.2166	75.34
-0.8718	-64.6181	75.25
-0.9333	-64.2137	75.25
-1.0096	-63.9215	75.39
-1.1582	-63.7061	75.55
-1.3554	-63.6157	75.48
-1.4444	-63.2922	75.39
-1.4161	-62.97	75.37
-1.2572	-62.953	75.32
-1.2539	-63.0219	75.3
-1.3523	-62.9238	75.2
-1.4055	-62.8793	75.22
-1.3136	-63.0128	75.32
-1.0989	-63.2878	75.37
-1.0575	-63.6575	75.37
-1.1791	-63.8009	75.44
-1.2599	-63.8234	75.35
-1.2316	-63.7776	75.25
-1.2684	-63.7463	75.25
-1.2866	-63.5984	75.42
-1.391	-63.4444	75.58
-1.4651	-63.3581	75.54
-1.4212	-63.1516	75.42
-1.3001	-63.0721	75.55
-1.2528	-63.1801	75.58
-1.3173	-63.1724	75.48
-1.404	-63.0717	75.27
-1.3864	-62.9741	75.14
-1.2397	-62.9768	75.12
-1.1923	-63.0721	75.15
-1.2277	-63.0922	75.24
-1.3924	-62.959	75.41
-1.3789	-62.8158	75.46
-1.2173	-62.6694	75.41
-1.1114	-62.3819	75.46
-1.1248	-62.0728	75.56
-1.2022	-62.0567	75.48
-1.1944	-61.9588	75.34
-1.0525	-61.8023	75.29
-0.9987	-61.7378	75.37
-1.0756	-61.5846	75.39
-1.1802	-61.377	75.33
-1.2845	-61.2871	75.27
-1.3235	-61.2689	75.35
-1.3452	-61.4518	75.41
-1.4819	-61.4862	75.38
-1.5808	-61.5916	75.21
-1.4991	-61.6273	75.1
-1.5083	-61.6762	75.34
-1.5726	-61.942	75.6
-1.7332	-62.2668	75.62
-1.9363	-62.2795	75.43
-2.039	-62.1142	75.33
-2.1043	-62.1926	75.37
-2.1513	-62.362	75.59
-2.2794	-62.4659	75.5
-2.4607	-62.4555	75.43
-2.5367	-62.5636	75.43
-2.48	-62.7029	75.31
-2.3315	-62.8603	75.12
-2.2804	-62.9262	75.15
-2.3385	-63.0814	75.32
-2.4257	-63.236	75.39
-2.3971	-63.1858	75.35
-2.319	-62.8952	75.45
-2.3531	-62.7468	75.55
-2.3886	-62.9023	75.57
-2.4476	-62.9573	75.36
-2.3983	-62.816	75.24
-2.2657	-62.7719	75.35
-2.1843	-62.8155	75.53
-2.18	-62.7773	75.44
-2.2379	-62.8104	75.26
-2.2296	-62.65	75.34
-2.2132	-62.7066	75.45
-2.1883	-62.9219	75.48
-2.1329	-63.152	75.27
-2.0679	-63.1633	75.07
-1.9778	-63.0669	75.08
-1.896	-62.984	75.32
-1.8714	-63.1265	75.51
-1.8178	-63.4542	75.48
-1.8622	-63.5855	75.39
-1.861	-63.4201	75.32
-1.9127	-63.3601	75.4
-1.916	-63.4993	75.53
-1.9624	-63.672	75.5
-2.1167	-63.9186	75.4
-2.2746	-64.0937	75.31
-2.3209	-64.2895	75.18
-2.2953	-64.4872	75.23
-2.2866	-64.7262	75.39
-2.3742	-65.0973	75.41
-2.3523	-65.2427	75.34
-2.2284	-65.2817	75.37
-2.1142	-65.375	75.4
-2.1255	-65.6256	75.44
-2.1936	-65.8182	75.35
-2.2066	-65.8148	75.23
-2.0667	-65.794	75.23
-1.9325	-65.8795	75.41
-1.8446	-66.0368	75.44
-1.8754	-66.1247	75.39
-1.9268	-66.0521	75.33
-1.8006	-65.9959	75.33
-1.5838	-65.9824	75.36
-1.4795	-65.9386	75.44
-1.4056	-65.8981	75.51
-1.4238	-65.8649	75.42
-1.3863	-65.7711	75.28
-1.2922	-65.5695	75.16
-1.1576	-65.2474	75.37
-1.0996	-65.1575	75.52
-1.0767	-65.1374	75.5
-1.0945	-64.9659	75.45
-1.0795	-64.7476	75.39
-1.0778	-64.3858	75.38
-1.0674	-64.4122	75.4
-1.1102	-64.6578	75.36
-1.0712	-64.8097	75.21
-1.038	-64.9108	75.17
-1.02	-64.877	75.31
-1.1653	-64.9633	75.37
-1.4314	-65.2268	75.3
-1.6275	-65.3104	75.3
-1.6603	-65.3481	75.32
-1.6244	-65.3681	75.46
-1.6405	-65.7401	75.58
-1.7478	-66.3076	75.41
-1.8505	-66.5664	75.07
-1.7052	-66.6226	74.98
-1.663	-66.649	75.26
-1.6894	-67.0241	75.53
-1.7263	-67.3802	75.61
-1.8157	-67.3462	75.46
-1.8475	-67.0519	75.27
-1.9077	-66.8115	75.31
-1.9304	-66.7473	75.49
-1.9522	-66.9665	75.52
-1.9506	-67.0938	75.42
-1.9609	-66.8608	75.15
-1.9915	-66.4116	75.21
-2.1045	-66.3886	75.49
-2.1034	-66.8019	75.6
-2.1534	-66.9834	75.56
-2.1705	-66.7466	75.32
-2.2133	-66.3694	75.27
-2.2752	-66.3391	75.33
-2.3119	-66.5904	75.29
-2.3781	-66.7297	75.16
-2.3909	-66.543	75.09
-2.3839	-66.1674	75.27
-2.4612	-65.8986	75.51
-2.6813	-65.6683	75.61
-2.9555	-65.5226	75.66
-3.2013	-65.5267	75.55
-3.2794	-65.5181	75.43
-3.2593	-65.5052	75.18
-3.2657	-65.4416	75.03
-3.2772	-65.1126	75.19
-3.2029	-64.7321	75.42
-2.9723	-64.2591	75.51
-2.7102	-63.8665	75.56
-2.5021	-63.5786	75.45
-2.3574	-63.3875	75.31
-2.2158	-63.0441	75.3
-1.9171	-62.8274	75.3
-1.507	-62.7555	75.36
-1.27	-62.5994	75.46
-1.1011	-62.4409	75.47
-0.9634	-62.4164	75.3
-0.7142	-62.4169	75.22
-0.4904	-62.4334	75.34
-0.3888	-62.783	75.58
-0.4696	-63.208	75.72
-0.6225	-63.2517	75.56
-0.7001	-63.2762	75.32
-0.6962	-63.4513	75.3
-0.7424	-63.6538	75.24
-0.9455	-63.8227	75.19
-1.1711	-63.9123	75.24
-1.1902	-63.9226	75.31
-1.124	-63.8142	75.32
-1.1573	-63.5656	75.4
-1.1452	-63.4704	75.61
-1.1574	-63.6055	75.65
-1.0646	-63.8714	75.55
-1.1211	-64.2882	75.41
-1.3292	-64.8606	75.34
-1.3736	-65.4507	75.33
-1.2809	-65.8974	75.4
-1.0675	-66.1846	75.35
-0.9101	-66.0693	75.15
-0.8391	-65.4825	75.15
-0.8338	-64.7385	75.35
-0.8384	-64.1319	75.5
-0.7602	-63.6936	75.54
-0.7284	-63.327	75.56
-0.7843	-62.8311	75.43
-0.8572	-62.3653	75.28
-0.9455	-62.0989	75.21
-1.0144	-62.0806	75.32
-1.0885	-62.0858	75.54
-1.2242	-61.9863	75.6
-1.443	-61.7523	75.45
-1.6656	-61.5898	75.49
-1.8435	-61.9554	75.33
-1.9566	-62.5882	75.22
-2.0486	-62.9287	75.08
-2.2024	-62.9301	75.07
-2.3268	-62.8323	75.29
-2.2164	-63.1952	75.38
-2.1801	-63.7107	75.42
-2.1248	-63.9966	75.46
-2.2797	-64.0437	75.5
-2.4051	-64.0822	75.52
-2.4246	-64.1966	75.52
-2.3225	-64.5835	75.56
-2.2556	-64.978	75.52
-2.3535	-65.2448	75.3
-2.5329	-65.1368	75.22
-2.6815	-65.0551	75.27
-2.7019	-65.1127	75.35
-2.6954	-65.1262	75.45
-2.8182	-64.9613	75.37
-3.0467	-64.4967	75.45
-3.1896	-64.2056	75.56
-3.2182	-64.273	75.5
-3.1141	-64.2787	75.36
-3.11	-63.9638	75.33
-3.2393	-63.4706	75.3
-3.4731	-63.1549	75.32
-3.4501	-63.1883	75.39
-3.2758	-63.2617	75.49
-3.1544	-63.2199	75.46
-3.1224	-63.0633	75.27
-3.0581	-62.9319	75.31
-2.9132	-63.0411	75.44
-2.7838	-63.2811	75.51
-2.8044	-63.6434	75.45
-2.9217	-63.6769	75.32
-3.0228	-63.6208	75.2
-3.1099	-63.831	75.26
-3.1942	-64.3899	75.34
-3.2458	-64.8185	75.42
-3.3187	-64.778	75.43
-3.3429	-64.6391	75.5
-3.3751	-64.7532	75.52
-3.5001	-65.0179	75.52
-3.5234	-65.3028	75.41
-3.5357	-65.3594	75.28
-3.5137	-65.2996	75.26
-3.4784	-65.3994	75.22
-3.4715	-65.3272	75.31
-3.4737	-65.296	75.41
-3.5032	-65.3267	75.5
-3.5158	-65.2581	75.37
-3.4932	-65.0282	75.29
-3.3465	-65.0132	75.3
-3.2021	-65.2385	75.39
-3.0692	-65.4299	75.37
-2.9256	-65.3766	75.21
-2.9396	-65.117	75.31
-2.9146	-64.9141	75.57
-2.8778	-65.1056	75.65
-2.8179	-65.2573	75.54
-2.7512	-65.1312	75.37
-2.7833	-65.0135	75.22
-2.8446	-65.1555	75.36
-2.8865	-65.5169	75.45
-2.9992	-65.9196	75.23
-3.1147	-66.0317	75.07
-3.2455	-65.8116	75.08
-3.4795	-65.4989	75.18
-3.5304	-65.4074	75.32
-3.4688	-65.7035	75.41
-3.2754	-65.9741	75.48
-3.2461	-65.8858	75.56
-3.2257	-65.711	75.5
-3.2282	-65.6549	75.45
-3.2266	-65.7678	75.39
-3.212	-65.9088	75.41
-3.346	-66.0822	75.37
-3.5607	-66.2592	75.24
-3.6451	-66.3863	75.2
-3.5914	-66.4197	75.28
-3.5037	-66.2705	75.47
-3.4591	-66.1808	75.59
-3.5762	-66.0372	75.43
-3.6202	-65.7637	75.22
-3.5458	-65.5527	75.11
-3.3521	-65.5455	75.19
-3.2157	-65.5525	75.35
-3.2173	-65.6327	75.39
-3.2393	-65.511	75.43
-3.2277	-65.31	75.41
-3.3036	-65.2931	75.51
-3.283	-65.5195	75.5
-3.3115	-65.8266	75.43
-3.3486	-65.8658	75.25
-3.4152	-65.843	75.25
-3.4268	-65.7838	75.45
-3.392	-65.6507	75.5
-3.3042	-65.5714	75.55
-3.3335	-65.661	75.39
-3.3568	-65.484	75.17
-3.3435	-65.1928	75.11
-3.2474	-65.0184	75.2
-3.0914	-64.9549	75.45
-3.0182	-64.881	75.55
-3.0742	-64.6378	75.41
-3.1346	-64.1417	75.36
-3.1239	-63.8314	75.41
-3.0814	-63.7351	75.49
-3.051	-63.825	75.5
-3.1395	-63.8219	75.27
-3.2051	-63.6394	75.14
-3.1685	-63.4406	75.16
-3.069	-63.395	75.24
-2.9963	-63.6691	75.37
-2.9309	-64.1229	75.48
-2.9165	-64.4213	75.48
-2.9158	-64.6992	75.46
-2.8798	-64.9145	75.42
-2.8893	-65.1101	75.42
-2.9979	-65.4462	75.32
-3.0568	-65.6679	75.32
-3.0213	-65.8107	75.28
-3.0666	-65.9696	75.38
-3.1083	-66.0913	75.5
-3.187	-66.2062	75.51
-3.2689	-66.1112	75.46
-3.2544	-66.0014	75.34
-3.2306	-65.7712	75.38
-3.2676	-65.6114	75.55
-3.4616	-65.4131	75.45
-3.6276	-65.3035	75.31
-3.7066	-65.0582	75.21
-3.7481	-64.8227	75.27
-3.7416	-64.7007	75.42
-3.7559	-64.8789	75.38
-3.769	-65.0352	75.23
-3.7735	-65.0738	74.99
-3.832	-64.9145	75.04
-3.7693	-64.8789	75.24
-3.7058	-64.9801	75.45
-3.6196	-65.0761	75.59
-3.6291	-65.1537	75.59
-3.6362	-65.0651	75.52
-3.695	-64.9873	75.47
-3.6493	-65.0356	75.52
-3.5829	-65.3907	75.49
-3.5869	-65.5823	75.38
-3.6762	-65.5355	75.32
-3.7224	-65.3462	75.35
-3.7951	-65.5267	75.34
-3.7561	-65.7973	75.37
-3.7493	-65.9403	75.36
-3.8236	-65.6585	75.29
-3.9792	-65.1677	75.42
-3.9846	-65.1216	75.45
-3.9289	-65.4848	75.47
-3.8572	-66.0164	75.4
-3.8305	-66.4459	75.22
-3.9187	-66.7158	75.24
-3.9748	-67.076	75.28
-4.0353	-67.5977	75.36
-4.0525	-68.099	75.51
-4.1329	-68.4406	75.41
-4.2789	-68.4743	75.28
-4.5873	-68.6589	75.35
-4.8552	-69.009	75.41
-5.0096	-69.568	75.24
-5.0563	-69.7745	75.02
-5.0743	-69.6813	74.9
-5.1357	-69.3642	75.21
-5.211	-69.3561	75.49
-5.092	-69.5626	75.67
-4.9764	-69.7583	75.44
-4.9195	-69.6319	75.19
-4.9269	-69.2177	75.1
-4.8803	-69.0501	75.16
-4.7457	-69.1343	75.4
-4.4818	-69.4742	75.57
-4.0882	-69.642	75.53
-3.6989	-69.4697	75.43
-3.4342	-69.1907	75.35
-3.2863	-69.0914	75.31
-3.0899	-69.0695	75.41
-2.8509	-69.015	75.31
-2.6017	-68.6625	75.23
-2.4115	-68.1218	75.2
-2.2916	-67.731	75.38
-2.2164	-67.731	75.45
-2.1068	-67.7483	75.45
-1.9397	-67.8069	75.33
-1.8004	-67.7921	75.15
-1.7123	-67.6197	75.26
-1.6026	-67.7834	75.4
-1.4613	-68.1414	75.41
-1.3214	-68.3047	75.38
-1.2543	-68.1742	75.47
-1.1525	-67.9739	75.43
-1.0093	-68.0336	75.44
-0.9167	-68.1455	75.35
-0.8282	-68.1803	75.15
-0.7888	-68.1122	75.11
-0.7679	-68.0646	75.26
-0.7202	-68.0138	75.45
-0.6133	-68.0836	75.51
-0.4576	-67.9964	75.52
-0.3858	-67.7471	75.43
-0.4305	-67.4915	75.26
-0.4347	-67.2702	75.26
-0.3281	-67.2281	75.34
-0.1382	-67.3198	75.41
-0.0289	-67.1866	75.34
-0.1698	-66.8623	75.24
-0.2708	-66.6088	75.26
-0.2675	-66.5939	75.39
-0.251	-66.5422	75.5
-0.265	-66.3707	75.53
-0.2656	-66.2084	75.56
-0.2827	-66.1076	75.42
-0.2231	-66.052	75.26
-0.1169	-65.9319	75.21
-0.0982	-65.6978	75.41
-0.2385	-65.5105	75.53
-0.3592	-65.2001	75.59
-0.3642	-64.8286	75.46
-0.2225	-64.5384	75.29
-0.2512	-64.021	75.31
-0.4731	-63.4026	75.38
-0.7538	-62.9131	75.48
-0.9202	-62.7112	75.53
-0.9669	-62.5718	75.56
-1.1388	-62.3408	75.41
-1.4055	-62.1895	75.4
-1.7284	-62.3426	75.35
-2.0035	-62.6095	75.2
-2.1626	-62.9937	75.05
-2.228	-63.408	75.16
-2.3385	-63.628	75.36
-2.3893	-63.7911	75.42
-2.4157	-64.0263	75.62
-2.3331	-64.2821	75.7
-2.2814	-64.2992	75.52
-2.3024	-64.0124	75.28
-2.3985	-63.6046	75.24
-2.4659	-63.5398	75.34
-2.4253	-63.8732	75.43
-2.2894	-64.1186	75.38
-2.1855	-63.8839	75.31
-2.1288	-63.5667	75.37
-2.1342	-63.5832	75.42
-2.042	-63.8014	75.35
-1.9919	-64.1169	75.3
-1.9712	-64.4671	75.41
-1.9999	-64.8567	75.54
-2.031	-65.1618	75.44
-2.0034	-65.515	75.28
-2.0551	-65.7216	75.31
-2.248	-66.0124	75.27
-2.4298	-66.1854	75.3
-2.4389	-66.1594	75.33
-2.4715	-66.0802	75.36
-2.65	-66.0144	75.51
-2.8286	-66.0907	75.62
-3.0201	-66.2531	75.62
-3.0456	-66.3029	75.46
-3.2318	-66.0907	75.31
-3.4819	-66.0207	75.31
-3.6847	-66.0664	75.24
-3.7924	-66.09	75.14
-3.8059	-65.9298	75.29
-3.8702	-66.0891	75.53
-3.8763	-66.3868	75.45
-3.8721	-66.3888	75.19
-3.7822	-66.2173	75.14
-3.6795	-66.0531	75.35
-3.6132	-66.1692	75.49
-3.5747	-66.309	75.44
-3.4487	-66.1474	75.37
-3.3625	-65.9713	75.38
-3.2783	-66.1248	75.39
-3.2019	-66.2564	75.29
-3.1716	-66.2012	75.22
-3.07	-66.0996	75.37
-3.0118	-66.1141	75.5
-2.9178	-66.074	75.44
-2.8482	-66.0976	75.24
-2.7999	-65.9929	75.2
-2.7238	-65.8954	75.3
-2.6029	-65.7953	75.35
-2.5793	-65.661	75.37
-2.5547	-65.6352	75.42
-2.5715	-65.6249	75.41
-2.5388	-65.54	75.41
-2.4895	-65.4494	75.4
-2.4597	-65.4615	75.39
-2.4941	-65.5269	75.35
-2.6109	-65.4921	75.34
-2.7043	-65.2596	75.46
-2.7364	-65.0013	75.53
-2.8153	-64.7808	75.48
-2.9429	-64.5717	75.37
-3.1281	-64.4238	75.15
-3.1134	-64.395	75.02
-3.0388	-64.3302	75.14
-2.9777	-64.4754	75.43
-3.0055	-64.605	75.56
-3.1076	-64.756	75.48
-3.1295	-64.7969	75.34
-3.1062	-64.8289	75.25
-3.1414	-64.9408	75.36
-3.2514	-65.1582	75.42
-3.2092	-65.3801	75.37
-3.1384	-65.494	75.29
-3.0372	-65.493	75.24
-2.9724	-65.3924	75.29
-3.0482	-65.3692	75.32
-3.1892	-65.3581	75.37
-3.1816	-65.2842	75.49
-3.0771	-65.2786	75.53
-3.021	-65.3102	75.52
-3.0821	-65.4266	75.38
-3.1073	-65.5175	75.23
-3.1519	-65.6256	75.19
-3.0476	-65.7202	75.29
-2.9569	-65.7834	75.4
-2.9371	-65.9171	75.48
-2.9581	-66.0509	75.52
-2.9127	-66.3587	75.46
-2.7756	-66.8365	75.33
-2.5763	-67.1201	75.39
-2.5435	-67.1625	75.37
-2.5691	-67.3739	75.37
-2.5518	-67.5404	75.37
-2.4259	-67.6975	75.22
-2.3156	-67.8762	75.09
-2.14	-67.8784	75.16
-2.008	-67.9512	75.24
-1.8671	-68.0076	75.42
-1.8484	-68.0548	75.51
-1.7284	-68.1125	75.52
-1.7064	-68.0476	75.47
-1.6592	-68.103	75.32
-1.5788	-68.1604	75.34
-1.5415	-68.2911	75.35
-1.5442	-68.4457	75.35
-1.4316	-68.4859	75.31
-1.2531	-68.4677	75.22
-1.2261	-68.4093	75.26
-1.2606	-68.4551	75.41
-1.1963	-68.65	75.43
-1.1315	-68.5522	75.33
-1.0931	-68.3621	75.26
-1.0821	-68.2925	75.37
-1.0406	-68.4268	75.48
-1.0135	-68.6333	75.44
-1.0931	-68.7504	75.42
-1.2146	-68.8486	75.5
-1.3864	-69.0749	75.49
-1.6226	-69.2205	75.44
-1.7869	-69.5001	75.31
-1.8742	-69.6718	75.25
-1.9316	-69.7734	75.34
-1.9105	-69.7154	75.25
-1.7988	-69.5275	75.22
-1.5925	-69.48	75.39
-1.4209	-69.7222	75.46
-1.2644	-69.9284	75.19
-1.1266	-69.7718	75.05
-0.9602	-69.5461	75.09
-0.8451	-69.4174	75.33
-0.8696	-69.5087	75.54
-0.9087	-69.723	75.53
-0.8933	-69.6762	75.41
-0.8049	-69.4353	75.36
-0.6397	-69.3336	75.23
-0.5302	-69.2469	75.2
-0.4704	-69.179	75.23
-0.394	-69.0353	75.39
-0.1949	-68.9323	75.46
0.0402	-68.7941	75.5
0.1868	-68.733	75.37
0.2069	-68.6429	75.28
0.2826	-68.5159	75.34
0.449	-68.4589	75.31
0.6893	-68.3615	75.22
0.7614	-68.1804	75.26
0.7299	-67.958	75.31
0.7147	-67.7316	75.39
0.6629	-67.4717	75.47
0.7085	-67.4199	75.52
0.7035	-67.4919	75.68
0.5696	-67.7051	75.58
0.5186	-67.6581	75.35
0.5066	-67.5905	75.18
0.5504	-67.6668	75.17
0.5556	-67.7107	75.33
0.5416	-67.5659	75.34
0.6266	-67.3567	75.4
0.7715	-67.2417	75.47
0.8735	-67.3892	75.35
0.8773	-67.4602	75.11
0.8212	-67.3506	75.03
0.8487	-67.1376	75.15
0.9386	-67.0363	75.35
1.019	-66.9186	75.49
0.8714	-66.8263	75.57
0.6921	-66.7097	75.54
0.6431	-66.6546	75.46
0.7282	-66.6652	75.3
0.8047	-66.6162	75.29
0.8739	-66.7159	75.36
0.9802	-66.7822	75.39
1.0472	-66.7166	75.35
1.2102	-66.7094	75.34
1.2591	-66.7636	75.4
1.2963	-67.0453	75.43
1.1106	-67.1305	75.43
0.8757	-67.2099	75.38
0.5401	-67.2443	75.36
0.2737	-67.2713	75.43
0.0279	-67.3444	75.45
-0.3371	-67.47	75.4
-0.6329	-67.6693	75.26
-0.7985	-67.8956	75.27
-0.9267	-68.1035	75.36
-1.0485	-68.3453	75.38
-1.3174	-68.7133	75.32
-1.4945	-68.9537	75.22
-1.5633	-69.0984	75.25
-1.5942	-69.4046	75.5
-1.7342	-69.7256	75.57
-1.9222	-69.8754	75.3
-2.1016	-69.7917	75.2
-2.1414	-69.6714	75.22
-2.1769	-69.7951	75.37
-2.2445	-70.1257	75.41
-2.2574	-70.4446	75.25
-2.1827	-70.371	75.19
-2.142	-70.3307	75.09
-2.2081	-70.392	75.24
-2.2613	-70.564	75.46
-2.4253	-71.0869	75.57
-2.5579	-71.6772	75.5
-2.8076	-72.2561	75.22
-2.9954	-72.7388	75.14
-3.1426	-73.3293	75.15
-3.2615	-73.8067	75.21
-3.4088	-74.3389	75.23
-3.3834	-74.4515	75.34
-3.3312	-74.3845	75.4
-3.3763	-74.211	75.46
-3.3868	-74.0236	75.38
-3.3138	-73.7701	75.32
-3.0902	-73.447	75.29
-2.9301	-73.0251	75.34
-2.8213	-72.5222	75.37
-2.7274	-72.0634	75.35
-2.5818	-71.7845	75.25
-2.3274	-71.304	75.25
-2.0838	-70.6618	75.37
-1.7557	-70.2582	75.55
-1.5496	-70.0774	75.62
-1.3417	-69.8834	75.38
-1.1774	-69.6071	75.31
-1.0551	-69.2226	75.38
-0.8862	-69.0085	75.39
-0.7235	-68.9111	75.42
-0.6175	-68.8922	75.36
-0.5052	-68.858	75.17
-0.3857	-68.7575	75.1
-0.3299	-68.5116	75.19
-0.1806	-68.3421	75.37
-0.0713	-68.3052	75.5
0.002	-68.3851	75.53
-0.0345	-68.2984	75.39
-0.1153	-68.0158	75.32
-0.1891	-67.8918	75.4
-0.1488	-68.0129	75.46
-0.1146	-68.2142	75.35
-0.0476	-68.2495	75.23
-0.0151	-68.0565	75.24
-0.0661	-67.865	75.34
-0.1861	-67.805	75.4
-0.1925	-67.896	75.52
-0.1124	-68.0057	75.54
-0.0792	-67.9607	75.45
-0.0901	-67.7717	75.56
-0.0499	-67.8969	75.59
-0.0044	-68.3645	75.42
0.0067	-68.4508	75.18
-0.074	-68.2092	75
-0.1265	-67.6566	75.13
-0.1548	-67.3549	75.48
-0.058	-67.5929	75.72
0.0458	-67.8305	75.64
0.076	-67.6599	75.38
0.0917	-67.2707	75.23
0.0795	-66.8456	75.36
0.1521	-66.7479	75.39
0.1288	-66.8834	75.5
0.1188	-66.9293	75.57
0.1158	-66.9303	75.5
0.1757	-66.7931	75.37
0.2198	-66.8708	75.27
0.2078	-67.1629	75.26
0.1121	-67.4187	75.28
0.0552	-67.3736	75.29
-0.0192	-67.0884	75.3
-0.1163	-66.9631	75.35
-0.1426	-67.0844	75.48
-0.1117	-67.3597	75.58
0.0455	-67.5043	75.37
0.2166	-67.5005	75.12
0.2827	-67.4459	75.17
0.1757	-67.5916	75.35
0.0691	-67.7014	75.5
-0.05	-67.7962	75.46
-0.2064	-67.7177	75.41
-0.4727	-67.5709	75.48
-0.8374	-67.821	75.43
-1.1191	-68.1278	75.39
-1.2101	-68.279	75.25
-1.3305	-68.2962	75.21
-1.4816	-68.1739	75.38
-1.5397	-68.2883	75.45
-1.4529	-68.4606	75.44
-1.281	-68.8122	75.27
-1.1448	-68.904	75.21
-1.1074	-68.7632	75.33
-1.0315	-68.9438	75.51
-0.9526	-69.1798	75.68
-0.9464	-69.3811	75.54
-1.0138	-69.3436	75.46
-1.1773	-69.3207	75.41
-1.3002	-69.5486	75.35
-1.244	-70.1075	75.16
-1.1979	-70.6305	74.96
-1.2584	-70.8541	74.87
-1.5003	-70.7008	75.05
-1.6928	-70.69	75.29
-1.7878	-70.9465	75.47
-1.8932	-71.3576	75.43
-2.1082	-71.5141	75.32
-2.1495	-71.4433	75.41
-2.1106	-71.612	75.47
-2.007	-72.0457	75.42
-1.9335	-72.2319	75.41
-2.1124	-71.9671	75.48
-2.2555	-71.8177	75.49
-2.3896	-71.8555	75.32
-2.3493	-71.9437	75.09
-2.2965	-71.9616	75.06
-2.3335	-71.7875	75.32
-2.3663	-71.4734	75.38
-2.3613	-71.0676	75.38
-2.2755	-70.8962	75.38
-2.2866	-70.8245	75.47
-2.3565	-70.5952	75.5
-2.4445	-70.2564	75.37
-2.4566	-69.9525	75.34
-2.3577	-69.8266	75.33
-2.1918	-69.7028	75.33
-2.2073	-69.3737	75.42
-2.3986	-69.0301	75.52
-2.5157	-68.8548	75.51
-2.4144	-68.9705	75.44
-2.2681	-69.0644	75.31
-2.1991	-69.0401	75.15
-2.2103	-69.0682	75.1
-2.1408	-69.2123	75.19
-1.9457	-69.406	75.23
-1.6267	-69.4588	75.17
-1.4322	-69.3191	75.27
-1.3131	-69.0024	75.53
-1.3022	-68.819	75.65
-1.2628	-68.7644	75.64
-1.1881	-68.8566	75.49
-1.1764	-69.0421	75.31
-1.2335	-69.2425	75.21
-1.3172	-69.3327	75.16
-1.3425	-69.4489	75.22
-1.4196	-69.6402	75.35
-1.5271	-69.8343	75.44
-1.6781	-70.0031	75.5
-1.8407	-70.2311	75.46
-1.8525	-70.4862	75.33
-1.7149	-70.509	75.21
-1.6549	-70.4104	75.24
-1.5175	-70.4766	75.27
-1.455	-70.5616	75.4
-1.3878	-70.4818	75.47
-1.2187	-70.4111	75.47
-1.1223	-70.2711	75.52
-0.9771	-70.1704	75.47
-0.9654	-70.2312	75.29
-0.9899	-70.151	75.2
-0.9485	-70.0582	75.39
-0.9375	-70.059	75.49
-0.9705	-70.1678	75.47
-1.0113	-70.4423	75.28
-1.0767	-70.4502	75.09
-1.0406	-70.5698	74.99
-1.0414	-70.769	75.15
-0.9873	-71.1936	75.38
-0.8685	-71.4723	75.53
-0.8392	-71.5719	75.4
-0.904	-71.3218	75.34
-0.9306	-71.1282	75.42
-0.9217	-71.3153	75.59
-0.834	-71.5995	75.63
-0.8195	-71.7454	75.29
-0.9204	-71.4914	74.94
-1.076	-70.9649	74.97
-1.2082	-70.7674	75.15
-1.1773	-70.7621	75.48
-1.1846	-70.9192	75.64
-1.0871	-70.7117	75.54
-0.9957	-70.1936	75.28
-1.0726	-69.5897	75.16
-1.1019	-69.399	75.29
-1.0238	-69.4151	75.43
-0.8471	-69.3094	75.55
-0.8684	-69.0839	75.5
-0.9237	-68.7018	75.42
-0.9684	-68.4283	75.38
-0.8842	-68.5546	75.45
-0.8364	-68.8075	75.48
-0.8342	-68.8481	75.33
-0.9099	-68.4894	75.2
-0.9163	-68.0843	75.42
-0.8955	-68.0648	75.51
-0.8545	-68.3176	75.54
-0.812	-68.4808	75.37
-0.857	-68.4807	75.16
-0.957	-68.4811	75.16
-0.9698	-68.7103	75.13
-0.9179	-68.9469	75.22
-0.844	-68.987	75.27
-0.811	-68.8266	75.32
-0.841	-68.5248	75.47
-0.8899	-68.4925	75.58
-0.8054	-68.6536	75.7
-0.6264	-68.8002	75.63
-0.6486	-68.645	75.33
-0.7588	-68.076	75.13
-0.7798	-67.6866	75.21
-0.6659	-67.5841	75.38
-0.5159	-67.6115	75.45
-0.4531	-67.5041	75.46
-0.4974	-67.2262	75.46
-0.5118	-66.9928	75.41
-0.3958	-66.9691	75.32
-0.1158	-67.0499	75.24
0.1102	-67.0518	75.36
0.2705	-67.2777	75.41
0.2884	-67.554	75.39
0.2736	-67.8157	75.27
0.3966	-68.2708	75.11
0.3859	-68.558	75.34
0.0712	-68.9886	75.42
-0.3688	-69.4667	75.51
-0.6911	-69.9325	75.7
-0.792	-70.3546	75.7
-0.939	-70.5923	75.46
-1.2732	-70.8207	75.25
-1.5675	-71.0755	75.13
-1.7075	-71.2916	75.1
-1.644	-71.4489	75.06
-1.5241	-71.4502	75.05
-1.5239	-71.2926	75.29
-1.5568	-71.1773	75.52
-1.6566	-71.269	75.49
-1.5422	-71.2502	75.39
-1.3983	-71.2273	75.24
-1.2218	-71.1381	75.27
-1.1211	-71.0997	75.34
-1.0749	-71.1747	75.29
-0.9981	-71.2336	75.28
-0.7345	-71.3176	75.32
-0.4976	-71.333	75.44
-0.4381	-71.2815	75.42
-0.4448	-71.3695	75.28
-0.3256	-71.2048	75.26
-0.1963	-71.0759	75.34
-0.1005	-70.9222	75.44
-0.0974	-70.8772	75.42
-0.1472	-70.8787	75.41
-0.2829	-71.0267	75.42
-0.2556	-71.2243	75.29
-0.2985	-71.3386	75.2
-0.5954	-71.43	75.08
-0.9734	-71.5327	74.97
-1.1786	-71.3525	75.19
-1.2426	-71.1251	75.45
-1.2264	-70.978	75.71
-1.2799	-70.88	75.71
-1.3574	-70.7707	75.43
-1.3445	-70.6636	75.21
-1.3003	-70.4932	75.08
-1.18	-70.4695	75.09
-1.0247	-70.4761	75.26
-0.9275	-70.4976	75.31
-0.874	-70.4463	75.37
-0.8355	-70.1579	75.34
-0.853	-69.8859	75.37
-0.9155	-69.7278	75.51
-1.1008	-69.8745	75.5
-1.195	-69.9398	75.39
-1.2481	-69.9249	75.16
-1.2698	-69.7874	75.08
-1.4599	-69.5999	75.14
-1.727	-69.5215	75.31
-1.9556	-69.675	75.47
-2.1031	-69.7821	75.54
-2.1201	-69.8811	75.37
-2.2412	-70.0539	75.3
-2.367	-70.3517	75.28
-2.2271	-70.9056	75.2
-2.0422	-71.1389	75.49
-1.8935	-71.2597	75.44
-1.665	-71.2523	75.4
-1.5533	-71.4563	75.28
-1.4669	-71.6353	75.23
-1.1791	-71.7407	75.29
-0.905	-71.864	75.36
-0.8932	-71.8271	75.58
-1.274	-71.7284	75.65
-1.4814	-71.558	75.57
-1.305	-71.4591	75.41
-0.937	-71.409	74.98
-0.4929	-71.317	74.93
-0.3292	-71.1782	75.15
-0.2627	-71.0883	75.39
-0.1364	-71.0921	75.41
0.0577	-71.2901	75.27
0.1517	-71.3072	75.14
0.0436	-71.0653	75.23
0.0058	-70.8291	75.31
0.0119	-70.7799	75.43
-0.0045	-70.8652	75.46
-0.0837	-70.9752	75.43
-0.108	-70.7489	75.49
-0.1422	-70.4597	75.36
-0.0992	-70.3607	75.26
0.0883	-70.4872	75.15
0.1677	-70.4007	75.2
0.0933	-70.3955	75.45
-0.0198	-70.4015	75.52
0.0038	-70.4213	75.45
0.1102	-70.3734	75.36
0.2335	-70.5441	75.45
0.2476	-70.6665	75.39
0.0954	-70.701	75.25
0.0352	-70.6351	75.24
0.042	-70.7413	75.32
0.0061	-70.9414	75.37
-0.2206	-70.8046	75.28
-0.5252	-70.4806	75.23
-0.7255	-70.2078	75.33
-0.8445	-70.2012	75.44
-1.1234	-70.1325	75.47
-1.4668	-70.2072	75.58
-1.7391	-70.2538	75.55
-1.9466	-70.1331	75.35
-2.1072	-70.0242	75.33
-2.2502	-70.0614	75.33
-2.3624	-70.2588	75.33
-2.4546	-70.6105	75.21
-2.3356	-70.7566	75.15
-2.153	-70.8331	75.24
-2.0451	-70.9199	75.41
-1.8775	-71.0115	75.46
-1.6739	-71.1284	75.31
-1.4383	-70.8623	75.33
-1.2129	-70.5904	75.35
-1.0635	-70.4347	75.38
-0.9738	-70.414	75.37
-1.007	-70.3566	75.41
-0.9014	-70.2047	75.39
-0.743	-69.7924	75.45
-0.642	-69.1987	75.52
-0.6637	-68.6663	75.58
-0.7878	-68.3373	75.57
-0.8365	-67.9446	75.49
-0.7435	-67.5833	75.22
-0.4981	-67.3751	75.11
-0.4656	-66.9867	75.31
-0.4155	-67.0141	75.34
-0.3558	-66.9684	75.35
-0.1937	-66.7397	75.28
0.1347	-66.5692	75.41
0.3627	-66.6814	75.63
0.3981	-66.9553	75.49
0.341	-67.2017	75.28
0.4373	-67.3329	75.36
0.4954	-67.4306	75.59
0.3893	-67.489	75.61
0.0922	-67.7116	75.53
-0.2609	-68.2297	75.42
-0.5619	-68.7832	75.25
-0.6645	-69.2009	75.08
-0.728	-69.2641	75.03
-0.8038	-69.2904	75.15
-1.0029	-69.2208	75.28
-1.1926	-69.0202	75.35
-1.2525	-68.6523	75.46
-1.0844	-68.3531	75.45
-0.8658	-68.2289	75.42
-0.8066	-68.1051	75.4
-0.7862	-68.1113	75.46
-0.7296	-68.0304	75.53
-0.455	-67.8636	75.48
-0.2209	-67.4353	75.51
-0.1045	-66.7003	75.6
-0.0475	-66.0595	75.66
-0.0728	-65.4973	75.61
-0.0012	-65.0971	75.52
0.2201	-64.7501	75.47
0.3521	-64.5294	75.46
0.3092	-64.4368	75.38
0.0947	-64.7695	75.31
-0.2169	-65.0979	75.2
-0.4224	-65.4094	75.16
-0.6377	-65.6265	75.27
-1.0277	-65.8378	75.47
-1.35	-66.3069	75.56
-1.639	-67.0533	75.74
-1.696	-67.5704	75.59
-1.6549	-67.7926	75.44
-1.8767	-68.1745	75.41
-2.0598	-68.5389	75.33
-2.2204	-68.9514	75.24
-2.1459	-69.0951	75.39
-2.0427	-68.9454	75.56
-2.0386	-68.6143	75.65
-2.0726	-68.1884	75.55
-2.1167	-67.7955	75.44
-2.0482	-67.5705	75.43
-1.8408	-67.3838	75.37
-1.7029	-66.9175	75.2
-1.7266	-66.255	75.15
-1.8165	-66.0052	75.37
-1.922	-66.2089	75.52
-1.8559	-66.5039	75.45
-1.8745	-66.6474	75.33
-1.9676	-66.7389	75.18
-2.048	-66.9526	75.12
-2.1273	-67.3655	75.22
-2.1749	-67.9199	75.36
-2.2646	-68.1769	75.57
-2.3257	-68.1873	75.64
-2.2918	-67.7861	75.6
-2.3637	-67.5533	75.67
-2.5337	-67.8843	75.7
-2.8632	-68.32	75.51
-3.0665	-68.4235	75.39
-3.1528	-68.3711	75.31
-3.168	-68.4118	75.34
-3.2176	-68.7642	75.4
-3.3238	-69.0743	75.45
-3.3187	-69.1633	75.25
-3.1517	-68.9472	75.2
-2.9343	-68.8305	75.23
-2.7058	-68.8833	75.38
-2.7402	-69.0819	75.22
-2.7509	-69.1598	75.09
-2.6729	-69.1803	75.13
-2.409	-69.204	75.25
-2.1401	-69.3116	75.33
-2.1446	-69.2417	75.55
-2.3418	-69.0975	75.64
-2.4877	-68.8889	75.56
-2.4716	-68.6283	75.35
-2.5682	-68.4664	75.26
-2.7574	-68.5154	75.28
-2.9383	-68.6833	75.23
-2.9934	-68.8032	75.26
-2.9675	-68.9369	75.4
-2.9881	-69.1303	75.46
-3.1281	-69.3017	75.42
-3.2532	-69.4109	75.28
-3.0793	-69.5319	75.2
-2.8757	-69.5619	75.3
-2.8442	-69.6884	75.42
-2.9985	-69.9273	75.36
-3.0735	-69.9789	75.21
-2.9972	-69.9129	75.12
-2.7563	-69.7648	75.26
inclinaison X	inclinaison Y
