# Supplementary material for: Postural Control Can Be Well Maintained by Healthy, Young Adults in Difficult Visual Task, Even in Sway-Referenced Dynamic Conditions
Source: PLoS One. 2016 Oct 13;11(10):e0164400. doi: 10.1371/journal.pone.0164400 (PMC5063355; doi:10.1371/journal.pone.0164400)
Supplement: S2 File — (ZIP) [file pone.0164400.s002.zip › DATA_FRAMIRAL/S07A_FREE_MOBILE_I10.xls]

## Sheet: S07_MTT_201504011444_I
gravite X	gravite Y	Poids
-1.6183	18.0633	46.79
-1.7792	18.0893	46.79
-1.8256	17.9323	46.83
-1.847	17.8267	46.82
-1.8789	17.6597	46.8
-1.9168	17.4631	46.76
-1.9784	17.2277	46.82
-2.0304	16.9696	46.84
-1.9652	16.8612	46.85
-1.8779	16.642	46.88
-2.054	16.4215	46.87
-2.2478	16.3794	46.83
-2.3729	16.1222	46.75
-2.4959	15.6794	46.72
-2.6314	15.321	46.77
-2.9453	15.2233	46.81
-3.2637	15.0243	46.85
-3.483	14.7839	46.83
-3.761	14.6461	46.83
-3.9911	14.4476	46.82
-4.2154	14.1896	46.81
-4.4545	13.965	46.82
-4.6311	13.8082	46.82
-4.7081	13.7688	46.85
-4.6061	13.7102	46.92
-4.6484	13.6367	46.86
-4.5175	13.6744	46.76
-4.5176	13.6939	46.76
-4.2493	13.5051	46.76
-3.8628	13.1739	46.82
-3.4019	13.0627	46.91
-3.0183	13.0667	46.89
-2.5172	13.3465	46.88
-2.3459	13.1942	46.87
-1.915	13.405	46.82
-1.6348	13.5624	46.69
-1.4474	13.6426	46.68
-1.2265	13.582	46.71
-1.0055	13.4969	46.78
-1.0109	13.6713	46.84
-1.1776	13.8742	46.85
-1.2755	14.0078	46.78
-1.3619	14.2548	46.8
-1.3942	14.447	46.83
-1.4049	14.5773	46.86
-1.3408	14.3864	46.81
-1.2449	14.4574	46.8
-1.2351	14.6542	46.79
-1.2895	14.9428	46.81
-1.3282	15.2649	46.82
-1.3395	15.4603	46.82
-1.2118	15.6658	46.83
-1.0896	15.9029	46.83
-0.8763	16.1363	46.85
-0.7805	16.2609	46.85
-0.7167	16.3579	46.85
-0.6747	16.5691	46.85
-0.6275	16.8176	46.85
-0.6497	16.9603	46.76
-0.5475	16.8929	46.71
-0.5638	16.9511	46.75
-0.5323	17.1106	46.78
-0.5114	17.2219	46.78
-0.4254	17.1358	46.82
-0.2858	17.0129	46.83
-0.1676	16.901	46.83
-0.0551	16.9098	46.82
-0.1573	17.0012	46.84
-0.2546	17.2134	46.85
-0.2768	17.4028	46.86
-0.4539	17.5497	46.86
-0.6097	17.7129	46.83
-0.8029	17.7804	46.79
-0.9314	17.7868	46.81
-1.1026	17.8547	46.85
-1.317	17.9783	46.86
-1.4675	18.1042	46.85
-1.5752	18.1354	46.82
-1.6061	18.0827	46.87
-1.7884	18.1504	46.86
-2.154	18.2471	46.81
-2.6725	18.2095	46.83
-3.0548	18.1753	46.89
-3.3794	18.2912	46.83
-3.8404	18.3095	46.75
-4.2061	18.0745	46.72
-4.4118	17.6785	46.74
-4.6076	17.2405	46.82
-4.8453	16.8932	46.9
-4.9549	16.6457	46.91
-5.105	16.4065	46.84
-5.1474	16.1478	46.84
-5.1569	15.8335	46.84
-5.041	15.4627	46.86
-4.8796	15.1391	46.85
-4.8213	14.9166	46.84
-4.8858	14.8556	46.77
-4.7965	14.8522	46.75
-4.6313	14.6202	46.79
-4.3751	14.3394	46.83
-4.1581	14.0648	46.86
-3.8708	13.9272	46.83
-3.6688	13.7757	46.79
-3.6301	13.5799	46.8
-3.5878	13.3058	46.86
-3.5721	13.1459	46.93
-3.4386	12.9983	46.92
-3.3801	12.8143	46.9
-3.3308	12.5818	46.81
-3.2879	12.4259	46.71
-3.1394	12.2383	46.67
-3.1733	11.8737	46.71
-3.1616	11.5446	46.8
-3.1013	11.2146	46.8
-2.8737	10.8776	46.82
-2.8345	10.6983	46.84
-2.8161	10.6798	46.78
-2.6124	10.583	46.77
-2.4236	10.5231	46.8
-2.3472	10.4949	46.83
-2.3015	10.661	46.78
-2.1299	10.9555	46.82
-2.0397	11.1679	46.82
-1.8526	11.482	46.86
-1.7696	12.0555	46.84
-1.6869	12.6279	46.82
-1.5717	13.2475	46.82
-1.4718	13.77	46.83
-1.3505	14.2382	46.83
-1.2403	14.6563	46.79
-1.0759	15.0405	46.79
-0.9746	15.2411	46.82
-0.9059	15.5883	46.89
-1.0412	16.0637	46.92
-1.3481	16.451	46.87
-1.6343	16.6766	46.79
-1.8181	16.8914	46.76
-1.8675	17.1549	46.75
-1.9539	17.2415	46.74
-2.1462	17.1508	46.76
-2.2938	17.0107	46.81
-2.6649	16.7389	46.87
-3.0872	16.5003	46.86
-3.5903	16.0596	46.83
-3.9864	15.5344	46.8
-4.3488	15.1245	46.8
-4.4822	14.7611	46.79
-4.5656	14.5289	46.8
-4.7118	14.3348	46.84
-4.7689	14.2432	46.85
-4.7066	14.1061	46.77
-4.6444	14.1512	46.74
-4.6648	14.2148	46.82
-4.7626	14.3877	46.87
-4.7953	14.8475	46.88
-4.7986	15.436	46.87
-4.7822	16.1214	46.85
-4.6845	16.6416	46.83
-4.5659	17.1453	46.8
-4.5553	17.4928	46.88
-4.5966	17.61	46.9
-4.616	17.7057	46.86
-4.705	17.9157	46.77
-4.6685	18.077	46.71
-4.5282	18.0497	46.65
-4.2954	17.7874	46.66
-4.0398	17.2487	46.75
-3.942	16.8724	46.82
-3.9468	16.7382	46.89
-4.0123	16.6462	46.87
-4.0654	16.6653	46.8
-3.952	16.6554	46.82
-3.8456	16.5067	46.8
-3.6422	16.525	46.8
-3.4646	16.3111	46.8
-3.298	16.2924	46.81
-3.2336	16.4707	46.82
-3.2017	16.8161	46.84
-3.1553	16.9168	46.82
-3.0271	16.9605	46.81
-2.9142	17.0228	46.83
-2.7205	17.1588	46.86
-2.5258	17.4197	46.81
-2.3931	17.6625	46.8
-2.1956	17.8493	46.8
-1.9588	18.0124	46.87
-1.7233	18.1084	46.89
-1.5365	18.2476	46.9
-1.4462	18.3208	46.88
-1.4051	18.3072	46.79
-1.3207	18.3712	46.72
-1.2032	18.4822	46.71
-1.1332	18.5164	46.74
-0.9928	18.3232	46.76
-0.8844	18.0607	46.79
-0.9103	17.9983	46.87
-1.0236	18.1616	46.84
-1.116	18.2473	46.75
-1.292	18.0629	46.76
-1.5147	17.85	46.84
-1.8027	17.8934	46.88
-2.1144	17.8949	46.84
-2.3729	17.7067	46.78
-2.6393	17.5691	46.8
-2.9273	17.4818	46.82
-3.2623	17.4828	46.86
-3.5418	17.3838	46.83
-3.6	17.2242	46.83
-3.8053	17.2164	46.8
-4.0863	17.2117	46.77
-4.2905	17.2629	46.76
-4.1695	17.2045	46.8
-4.165	17.1638	46.86
-4.1817	17.1651	46.92
-4.1955	17.306	46.95
-4.1168	17.585	46.88
-3.9389	17.7653	46.76
-3.6864	17.9197	46.7
-3.3794	18.0199	46.72
-2.985	18.0387	46.78
-2.6888	18.0858	46.81
-2.5322	18.1281	46.85
-2.4579	18.2361	46.85
-2.4123	18.3822	46.8
-2.3815	18.5159	46.78
-2.4393	18.5006	46.8
-2.5665	18.5538	46.84
-2.6836	18.5349	46.85
-2.7601	18.5023	46.82
-2.9272	18.4046	46.78
-3.0761	18.3079	46.8
-3.0587	18.053	46.81
-3.0563	17.8054	46.83
-3.2267	17.7536	46.84
-3.4911	17.7311	46.81
-3.671	17.6606	46.75
-3.7004	17.3658	46.78
-3.6782	17.246	46.86
-3.7597	17.342	46.93
-3.7017	17.393	46.92
-3.7163	17.5285	46.87
-3.8452	17.694	46.8
-3.7865	17.8576	46.72
-3.6102	17.9082	46.72
-3.4364	17.8795	46.75
-3.3418	17.8945	46.81
-3.2062	17.9621	46.84
-3.1526	18.0786	46.85
-3.0471	18.1643	46.83
-2.931	18.1108	46.79
-2.8548	18.0352	46.81
-2.7563	18.0264	46.86
-2.5746	18.0365	46.85
-2.4694	17.997	46.8
-2.4067	17.8906	46.75
-2.3024	17.7023	46.8
-2.2478	17.5295	46.81
-2.2895	17.3462	46.82
-2.3107	17.1206	46.8
-2.3414	16.9123	46.81
-2.3149	16.8353	46.8
-2.3371	16.7119	46.77
-2.3671	16.5434	46.8
-2.4236	16.2932	46.84
-2.5341	15.9703	46.85
-2.7734	15.8768	46.88
-3.1083	15.8618	46.82
-3.3696	15.8457	46.74
-3.4287	15.6237	46.73
-3.4417	15.46	46.76
-3.4974	15.5233	46.82
-3.6339	15.6517	46.79
-3.7242	15.6151	46.8
-3.7978	15.5943	46.82
-3.885	15.5767	46.87
-3.8192	15.6918	46.9
-3.7152	15.8006	46.86
-3.5459	15.9656	46.84
-3.3947	16.2145	46.79
-3.1134	16.5366	46.77
-2.6371	16.722	46.77
-2.3153	16.7317	46.78
-2.0951	16.8272	46.8
-1.8808	16.963	46.83
-1.7747	17.1542	46.82
-1.6046	17.264	46.78
-1.4986	17.3687	46.75
-1.3794	17.4863	46.84
-1.261	17.5615	46.91
-1.1435	17.6722	46.94
-1.1596	17.7487	46.96
-1.2521	17.7665	46.84
-1.3195	17.978	46.7
-1.4286	18.0762	46.62
-1.5132	17.9874	46.68
-1.5537	17.9181	46.78
-1.7338	17.797	46.84
-2.0595	17.7585	46.86
-2.4659	17.922	46.88
-2.7734	18.1197	46.84
-2.9706	18.1193	46.86
-3.0094	18.0681	46.83
-2.9755	18.0874	46.86
-2.9302	18.2499	46.82
-2.9122	18.5202	46.77
-2.9352	18.5986	46.75
-2.9486	18.5967	46.8
-3.0425	18.7939	46.86
-3.2039	19.0033	46.86
-3.3711	19.2864	46.86
-3.539	19.4285	46.83
-3.6242	19.5814	46.85
-3.6656	19.7141	46.88
-3.7196	19.784	46.88
-3.7881	19.7824	46.89
-3.8042	19.6841	46.88
-3.8822	19.7555	46.84
-3.878	19.8088	46.75
-3.9416	19.6709	46.68
-3.9122	19.3284	46.7
-4.0165	18.9881	46.79
-4.1031	18.8082	46.84
-4.2129	18.6486	46.87
-4.3042	18.4886	46.79
-4.3887	18.2885	46.79
-4.4034	18.0728	46.8
-4.3468	17.8778	46.83
-4.2541	17.698	46.84
-4.1903	17.6002	46.83
-4.2644	17.5728	46.84
-4.3369	17.6709	46.87
-4.3262	17.7914	46.81
-4.2763	17.8204	46.84
-4.224	17.9592	46.83
-4.1225	18.1019	46.83
-4.0369	18.1821	46.84
-3.7823	18.2904	46.89
-3.5966	18.3214	46.87
-3.4893	18.3847	46.88
-3.526	18.3807	46.89
-3.4532	18.3082	46.85
-3.3627	18.4308	46.76
-3.1794	18.3286	46.68
-2.9462	18.0412	46.7
-2.7653	17.7519	46.75
-2.6012	17.5593	46.81
-2.5501	17.3608	46.86
-2.4591	17.2058	46.85
-2.4172	17.1298	46.82
-2.3169	17.1243	46.78
-2.2571	16.911	46.78
-2.2237	16.7916	46.8
-2.2708	16.6601	46.81
-2.3245	16.6295	46.81
-2.3997	16.4873	46.79
-2.3879	16.4491	46.81
-2.3939	16.4919	46.8
-2.389	16.3894	46.78
-2.3931	16.3221	46.8
-2.4672	16.2396	46.82
-2.4185	16.2021	46.83
-2.3851	16.1166	46.85
-2.3843	16.0812	46.87
-2.417	16.1757	46.86
-2.4393	16.3229	46.85
-2.48	16.5339	46.79
-2.4847	16.7708	46.7
-2.4812	16.8157	46.66
-2.4211	16.8203	46.69
-2.4445	16.8548	46.78
-2.4424	17.0876	46.85
-2.4673	17.2432	46.91
-2.4707	17.4701	46.85
-2.4995	17.6799	46.82
-2.4955	17.851	46.81
-2.3734	17.9351	46.79
-2.2014	17.937	46.8
-2.1903	17.9287	46.81
-2.1751	18.0441	46.8
-2.1158	18.0117	46.81
-2.0671	17.9962	46.82
-2.0137	18.1267	46.83
-1.9931	18.2935	46.83
-1.9566	18.2865	46.8
-1.8441	18.1258	46.77
-1.7301	18.1349	46.83
-1.6601	18.1553	46.85
-1.6713	18.3361	46.86
-1.6873	18.3347	46.87
-1.8492	18.4249	46.82
-2.0131	18.6326	46.75
-2.0332	18.7612	46.63
-1.9927	18.6051	46.71
-2.0806	18.4223	46.79
-2.2177	18.3892	46.85
-2.302	18.4866	46.89
-2.3873	18.4897	46.9
-2.5892	18.4959	46.8
-2.8337	18.4774	46.84
-3.0266	18.6119	46.85
-3.193	18.7199	46.85
-3.3129	18.6793	46.81
-3.505	18.5578	46.81
-3.6373	18.4735	46.83
-3.765	18.5075	46.84
-3.852	18.5915	46.83
-3.9156	18.6168	46.84
-4.0647	18.5285	46.84
-4.0645	18.6175	46.85
-3.9759	18.6299	46.82
-3.8624	18.661	46.83
-3.8923	18.6914	46.87
-3.8262	18.8072	46.9
-3.7986	18.9054	46.92
-3.8078	19.0272	46.87
-3.8349	19.2125	46.8
-3.7353	19.2676	46.69
-3.5252	19.3038	46.71
-3.3091	19.3632	46.73
-3.0865	19.4537	46.79
-2.974	19.4196	46.89
-2.8943	19.5539	46.89
-2.816	19.6587	46.86
-2.727	19.7081	46.82
-2.7544	19.7046	46.81
-2.7097	19.6641	46.85
-2.6286	19.6228	46.86
-2.5809	19.6825	46.86
-2.5716	19.6309	46.82
-2.6253	19.2787	46.79
-2.6514	19.2771	46.8
-2.6293	19.0655	46.8
-2.7259	18.9327	46.78
-2.8533	18.919	46.8
-2.7662	18.8874	46.83
-2.6884	18.75	46.88
-2.6189	18.726	46.88
-2.4906	18.7392	46.88
-2.4969	18.9019	46.87
-2.4956	19.0579	46.79
-2.4672	19.2212	46.71
-2.3555	19.2309	46.69
-2.2359	19.2876	46.74
-2.0522	19.3522	46.79
-1.9763	19.4118	46.83
-1.9487	19.5147	46.87
-1.9431	19.5851	46.89
-1.8644	19.6237	46.84
-1.806	19.5312	46.81
-1.8698	19.4978	46.82
-1.7397	19.2765	46.85
-1.7455	19.1425	46.81
-1.7663	19.034	46.81
-1.7725	18.9916	46.78
-1.7723	18.9526	46.78
-1.8252	18.8247	46.78
-1.8775	18.6104	46.8
-1.9405	18.4797	46.82
-1.9786	18.4787	46.8
-2.0311	18.4981	46.84
-2.0535	18.5235	46.81
-2.1333	18.5919	46.83
-2.2116	18.5792	46.89
-2.3944	18.5721	46.86
-2.5902	18.5934	46.79
-2.6695	18.6841	46.7
-2.7659	18.5229	46.69
-2.8217	18.3987	46.75
-2.9457	18.1985	46.83
-3.2207	18.1443	46.88
-3.422	18.0537	46.91
-3.6554	17.9061	46.84
-3.7837	17.6842	46.83
-3.906	17.5054	46.83
-4.0375	17.3048	46.85
-4.0927	17.2045	46.83
-4.2657	17.1186	46.8
-4.4368	17.0277	46.8
-4.6257	16.8933	46.84
-4.801	16.8654	46.85
-4.942	16.8545	46.83
-5.051	16.7626	46.81
-5.0495	16.6711	46.82
-4.9562	16.5808	46.84
-4.8665	16.6091	46.83
-4.8036	16.6808	46.81
-4.8432	16.6518	46.91
-4.9985	16.654	46.9
-4.9622	16.7547	46.84
-4.873	16.9137	46.71
-4.682	16.9456	46.69
-4.5047	16.9155	46.75
-4.263	16.8686	46.82
-4.0382	16.8457	46.89
-3.7976	16.8819	46.89
-3.5551	16.9377	46.84
-3.4122	16.9935	46.82
-3.3174	17.0453	46.8
-3.1832	17.1269	46.81
-3.0376	17.1614	46.83
-2.9788	17.2933	46.84
-2.9906	17.3292	46.82
-2.7969	17.3675	46.85
-2.6525	17.3959	46.85
-2.4542	17.452	46.86
-2.2204	17.5226	46.82
-2.0126	17.5978	46.8
-1.6809	17.5568	46.78
-1.4816	17.5716	46.84
-1.3744	17.6436	46.86
-1.3535	17.724	46.85
-1.2576	17.7902	46.84
-1.1833	17.8062	46.8
-1.1256	18.0662	46.78
-1.0141	18.1395	46.7
-0.8047	18.1398	46.71
-0.6276	18.1457	46.77
-0.5424	18.2842	46.84
-0.4207	18.5343	46.94
-0.3631	18.855	46.91
-0.326	19.0299	46.84
-0.3691	19.0856	46.84
-0.4283	19.1996	46.8
-0.4126	19.3093	46.81
-0.5092	19.366	46.79
-0.6052	19.2578	46.79
-0.76	19.1231	46.82
-0.9849	19.1465	46.82
-1.258	19.155	46.82
-1.5151	19.0899	46.8
-1.6907	18.9194	46.82
-1.8505	18.9169	46.85
-1.9902	19.0318	46.85
-2.1136	19.1505	46.85
-2.21	19.1345	46.85
-2.3044	19.1365	46.9
-2.46	19.1253	46.88
-2.554	19.3231	46.83
-2.6779	19.6418	46.72
-2.7442	19.7854	46.69
-2.8421	19.7176	46.77
-2.9364	19.6445	46.81
-2.9725	19.7311	46.84
-3.0895	19.8949	46.87
-3.3324	20.0765	46.84
-3.5216	20.0719	46.81
-3.6205	19.9361	46.85
-3.8291	19.9746	46.85
-3.8878	19.979	46.85
-4.0093	19.9873	46.8
-4.0967	19.9692	46.78
-4.2521	19.9326	46.78
-4.2614	20.043	46.8
-4.2238	19.9997	46.8
-4.2243	19.9694	46.79
-4.1024	19.9361	46.84
-3.9242	20.0243	46.87
-3.6569	20.1228	46.87
-3.4443	20.2529	46.86
-3.2671	20.4106	46.88
-3.0581	20.4657	46.9
-2.8265	20.3977	46.93
-2.7717	20.3309	46.84
-2.6949	20.4244	46.77
-2.6499	20.5208	46.71
-2.5422	20.5587	46.72
-2.353	20.607	46.76
-2.2151	20.411	46.85
-2.2646	20.3449	46.95
-2.3456	20.3839	46.93
-2.4029	20.4085	46.83
-2.3763	20.2438	46.81
-2.3214	20.1173	46.83
-2.3426	20.0451	46.83
-2.5362	20.0138	46.81
-2.6316	19.861	46.82
-2.6611	19.6455	46.86
-2.6985	19.5944	46.85
-2.6782	19.6089	46.83
-2.6526	19.6332	46.81
-2.5722	19.6369	46.81
-2.4538	19.7467	46.83
-2.2946	19.8997	46.81
-2.1551	19.9872	46.83
-2.0806	20.1478	46.84
-2.0374	20.2853	46.87
-2.0353	20.398	46.95
-2.1271	20.4207	46.92
-2.1956	20.7151	46.83
-2.2484	20.9789	46.73
-2.1427	21.1281	46.7
-2.0611	21.1904	46.74
-2.0101	21.1552	46.82
-1.9805	21.1641	46.92
-2.089	21.292	46.89
-2.1511	21.455	46.81
-2.2384	21.5224	46.77
-2.259	21.5207	46.79
-2.2679	21.5115	46.84
-2.3039	21.5682	46.89
-2.407	21.642	46.85
-2.4033	21.6188	46.81
-2.4737	21.5918	46.79
-2.5321	21.5952	46.8
-2.5739	21.5384	46.82
-2.6419	21.4436	46.85
-2.7053	21.2547	46.85
-2.7208	21.1144	46.85
-2.6675	20.9816	46.83
-2.57	20.8302	46.84
-2.5418	20.7686	46.87
-2.5612	20.5394	46.9
-2.6196	20.2336	46.88
-2.708	20.1871	46.81
-2.8245	20.0929	46.72
-2.7867	20.0161	46.72
-2.7303	19.7523	46.76
-2.7657	19.6635	46.79
-2.7246	19.5649	46.86
-2.7826	19.4413	46.87
-3.0297	19.3906	46.85
-3.123	19.3992	46.81
-3.1708	19.4201	46.81
-3.1919	19.3479	46.81
-3.2826	19.294	46.82
-3.3082	19.2339	46.83
-3.2932	19.2135	46.81
-3.3094	19.1817	46.81
-3.3998	19.1305	46.82
-3.4905	19.1434	46.82
-3.5002	19.0847	46.83
-3.477	19.0118	46.86
-3.3927	18.9867	46.84
-3.3669	18.8994	46.81
-3.266	18.7586	46.79
-3.1417	18.5811	46.79
-3.0094	18.4157	46.85
-2.8638	18.2327	46.86
-2.8408	18.0463	46.88
-2.8813	18.0423	46.82
-3.0246	17.9985	46.74
-3.0225	17.8853	46.67
-2.9443	17.5753	46.7
-2.7963	17.306	46.74
-2.7298	17.1948	46.78
-2.6482	17.1517	46.8
-2.5342	17.0165	46.82
-2.5127	16.9691	46.82
-2.4695	16.9746	46.83
-2.4688	16.9778	46.85
-2.4372	17.0331	46.84
-2.3621	17.0914	46.85
-2.2988	17.202	46.84
-2.1659	17.2663	46.82
-2.0554	17.4224	46.78
-1.9594	17.4914	46.78
-1.8943	17.4858	46.8
-1.8455	17.4315	46.82
-1.8551	17.5128	46.87
-1.7655	17.6497	46.84
-1.8052	17.8374	46.78
-1.8331	17.9809	46.76
-1.8105	17.9642	46.8
-1.9109	17.9467	46.85
-1.9271	17.9259	46.84
-2.0718	17.9615	46.84
-2.2314	17.929	46.86
-2.4634	18.079	46.83
-2.6006	18.3625	46.78
-2.6362	18.5332	46.71
-2.6038	18.5692	46.72
-2.5482	18.4292	46.75
-2.5629	18.4026	46.78
-2.6566	18.4444	46.85
-2.7403	18.4195	46.89
-2.9024	18.4762	46.86
-2.9942	18.4782	46.84
-3.1075	18.486	46.82
-3.1708	18.5917	46.85
-3.1559	18.685	46.84
-3.2268	18.751	46.82
-3.265	18.8362	46.81
-3.3791	18.9333	46.79
-3.4688	18.9764	46.81
-3.5681	18.9943	46.85
-3.7111	19.1653	46.89
-3.8417	19.2695	46.86
-4.0267	19.3688	46.82
-4.1467	19.3814	46.79
-4.1805	19.4712	46.78
-4.1986	19.4533	46.82
-4.1733	19.4462	46.87
-4.2325	19.5001	46.94
-4.2691	19.5956	46.95
-4.3683	19.5314	46.84
-4.4304	19.5517	46.74
-4.514	19.5018	46.7
-4.5437	19.4704	46.73
-4.4426	19.3375	46.78
-4.3303	19.263	46.84
-4.2582	19.377	46.87
-4.1472	19.6669	46.87
-3.9875	19.8481	46.8
-3.8339	19.8718	46.78
-3.6707	19.8085	46.81
-3.5875	19.9159	46.86
-3.3665	19.9871	46.89
-3.1119	20.0149	46.86
-2.9594	20.0648	46.81
-2.8101	20.0645	46.8
-2.6378	20.1764	46.83
-2.5094	20.2229	46.83
-2.3532	20.2527	46.86
-2.1666	20.406	46.86
-1.9386	20.6446	46.82
-1.7802	20.69	46.74
-1.6349	20.67	46.76
-1.4986	20.6258	46.86
-1.4977	20.7003	46.92
-1.5188	20.7736	46.95
-1.607	20.9437	46.86
-1.631	21.0832	46.77
-1.5312	21.2503	46.7
-1.3972	21.3009	46.7
-1.2946	21.2962	46.74
-1.1491	21.3067	46.8
-1.0738	21.3452	46.84
-1.042	21.4116	46.84
-1.0537	21.5598	46.8
-1.0491	21.7257	46.79
-1.0868	21.837	46.81
-1.076	21.9845	46.88
-1.0711	22.1295	46.89
-1.1633	22.2781	46.83
-1.2119	22.2799	46.8
-1.2869	22.2642	46.79
-1.4368	22.3489	46.82
-1.6241	22.3619	46.83
-1.8119	22.4289	46.82
-2.1497	22.3646	46.8
-2.4917	22.3205	46.81
-2.8163	22.2702	46.85
-3.2059	22.1421	46.86
-3.3431	21.9883	46.88
-3.6242	21.7948	46.91
-3.789	21.5694	46.9
-3.8113	21.5028	46.81
-3.7255	21.4955	46.73
-3.7127	21.2586	46.67
-3.6667	20.9357	46.69
-3.6878	20.6849	46.76
-3.6999	20.5361	46.82
-3.6599	20.3633	46.84
-3.617	20.3298	46.84
-3.529	20.2885	46.79
-3.3713	20.1762	46.83
-3.1807	20.0521	46.87
-3.084	19.8795	46.87
-3.0132	19.6301	46.87
-2.9559	19.5018	46.83
-2.8534	19.4244	46.84
-2.7959	19.3708	46.81
-2.715	19.1687	46.81
-2.7766	18.9318	46.84
-2.797	18.7594	46.85
-2.7765	18.7762	46.83
-2.5895	18.6572	46.81
-2.4531	18.4877	46.86
-2.3353	18.412	46.85
-2.2374	18.3057	46.89
-2.2432	18.3294	46.88
-2.3577	18.315	46.82
-2.3664	18.303	46.73
-2.2803	18.1882	46.72
-2.135	18.2278	46.74
-2.0545	18.4209	46.77
-1.8825	18.5227	46.8
-1.7356	18.4697	46.88
-1.6351	18.5903	46.85
-1.5888	18.7536	46.8
-1.4502	18.9171	46.8
-1.3277	19.0987	46.8
-1.2203	19.2634	46.87
-1.1886	19.2777	46.85
-1.1784	19.3285	46.82
-1.2862	19.416	46.8
-1.5656	19.5764	46.79
-1.8485	19.6086	46.83
-2.0716	19.6606	46.89
-2.3342	19.7111	46.88
-2.5278	19.7601	46.86
-2.6456	19.6694	46.85
-2.8158	19.6474	46.87
-3.0257	19.7478	46.85
-3.3241	19.8485	46.88
-3.4743	19.8718	46.87
-3.6492	19.9582	46.82
-3.718	20.1058	46.76
-3.8088	20.2987	46.7
-3.8451	20.2911	46.72
-3.7718	20.3479	46.77
-3.7422	20.4556	46.9
-3.7554	20.715	46.96
-3.7338	21.0306	46.9
-3.609	21.1856	46.85
-3.4896	21.2817	46.8
-3.4236	21.3154	46.83
-3.337	21.4107	46.85
-3.1826	21.556	46.85
-3.1135	21.6433	46.85
-2.9675	21.5588	46.87
-2.8621	21.4944	46.84
-2.7671	21.5622	46.81
-2.6878	21.5067	46.79
-2.59	21.3298	46.8
-2.4573	21.1674	46.89
-2.4128	21.0594	46.92
-2.4095	21.0779	46.87
-2.4675	21.0092	46.89
-2.6554	21.0321	46.87
-2.8246	20.953	46.79
-2.8968	20.8359	46.73
-2.9535	20.5825	46.76
-2.8874	20.314	46.77
-2.747	20.2428	46.79
-2.7021	20.1352	46.82
-2.7222	19.9179	46.83
-2.7583	19.7797	46.85
-2.7473	19.5437	46.84
-2.6442	19.3023	46.84
-2.5476	19.0102	46.82
-2.3952	18.8639	46.87
-2.2832	18.8703	46.87
-2.2511	18.8563	46.86
-2.2403	18.7674	46.86
-2.3741	18.7223	46.85
-2.4655	18.7132	46.84
-2.5574	18.6431	46.81
-2.5884	18.479	46.82
-2.5479	18.3907	46.88
-2.6759	18.3608	46.89
-2.7096	18.4029	46.86
-2.8381	18.3202	46.85
-2.9628	18.1973	46.81
-3.1363	18.1621	46.76
-3.1108	18.0909	46.74
-3.1493	17.9893	46.71
-3.2489	17.8659	46.74
-3.2686	17.8355	46.77
-3.2482	17.7593	46.84
-3.3113	17.7709	46.86
-3.3504	17.942	46.85
-3.3146	17.9626	46.82
-3.2713	17.865	46.82
-3.2015	17.9384	46.83
-3.1641	18.023	46.83
-3.1238	18.1397	46.8
-3.1074	18.2356	46.81
-3.0868	18.2606	46.8
-3.1767	18.446	46.83
-3.2311	18.7105	46.83
-3.3227	18.8376	46.83
-3.3238	18.8546	46.81
-3.363	18.7927	46.87
-3.3872	18.7242	46.91
-3.373	18.7315	46.88
-3.3368	18.7913	46.86
-3.3644	18.7931	46.85
-3.3638	18.8485	46.77
-3.3251	18.8439	46.7
-3.2068	18.6955	46.69
-2.9993	18.6907	46.76
-2.8482	18.7759	46.79
-2.6422	18.86	46.85
-2.5407	18.9581	46.86
-2.4455	19.1357	46.85
-2.226	19.1664	46.85
-2.1189	19.0853	46.85
-2.0434	18.9902	46.85
-1.8995	18.9884	46.83
-1.7995	19.1599	46.79
-1.7788	19.3158	46.79
-1.7895	19.3797	46.8
-1.9003	19.3107	46.85
-2.0556	19.2853	46.84
-2.2387	19.3454	46.82
-2.4551	19.4398	46.77
-2.5927	19.5114	46.82
-2.7515	19.5666	46.86
-2.8784	19.6106	46.9
-2.9264	19.6898	46.9
-2.9487	19.7487	46.89
-3.0233	19.9261	46.81
-3.0032	20.0939	46.69
-2.9981	20.1705	46.69
-2.9513	20.1752	46.77
-2.9318	20.2538	46.84
-2.9522	20.3804	46.87
-2.9189	20.4399	46.9
-2.9104	20.5472	46.87
-2.8423	20.644	46.84
-2.7974	20.8041	46.79
-2.7392	20.9281	46.78
-2.5764	20.9796	46.84
-2.4844	20.9678	46.86
-2.4046	21.0607	46.86
-2.288	21.0592	46.83
-2.1772	21.0796	46.78
-2.1068	21.1013	46.81
-2.0428	21.209	46.81
-1.9252	21.2888	46.82
-1.823	21.2168	46.83
-1.8057	21.2151	46.87
-1.768	21.2595	46.89
-1.7789	21.3974	46.9
-1.8057	21.4405	46.9
-2.0477	21.3804	46.85
-2.2903	21.4143	46.8
-2.3957	21.3787	46.7
-2.5945	21.3952	46.7
-2.8065	21.3343	46.75
-2.963	21.2407	46.83
-3.1031	21.2924	46.92
-3.1837	21.3391	46.91
-3.242	21.5004	46.84
-3.3567	21.5605	46.8
-3.4953	21.5385	46.81
-3.6203	21.4576	46.86
-3.5924	21.5433	46.88
-3.5347	21.5651	46.87
-3.5305	21.6066	46.85
-3.4245	21.5379	46.83
-3.3651	21.4775	46.84
-3.4029	21.4988	46.83
-3.4571	21.4196	46.82
-3.6005	21.257	46.82
-3.7255	21.0937	46.87
-3.8239	20.9459	46.9
-3.956	20.7586	46.91
-4.1155	20.5567	46.91
-4.2049	20.3241	46.85
-4.375	20.1067	46.79
-4.4164	19.9045	46.73
-4.3918	19.6785	46.69
-4.3484	19.2348	46.74
-4.1931	18.7985	46.79
-3.9667	18.3861	46.86
-3.7596	18.0847	46.9
-3.6126	17.9532	46.85
-3.4493	17.8366	46.8
-3.3363	17.6675	46.79
-3.1553	17.4822	46.86
-2.9772	17.2771	46.87
-2.8066	17.2147	46.85
-2.722	17.2222	46.83
-2.8019	17.2103	46.84
-3.0326	17.4745	46.85
-3.2161	17.773	46.84
-3.3665	17.924	46.84
-3.7127	18.0914	46.88
-3.9876	18.3222	46.86
-4.2032	18.5403	46.85
-4.4283	18.7473	46.86
-4.6146	18.8439	46.87
-4.8822	18.8843	46.87
-5.196	18.9121	46.89
-5.6017	19.0804	46.85
-5.7565	19.1681	46.76
-5.9109	19.0608	46.67
-5.9757	18.8804	46.71
-5.9676	18.7372	46.78
-5.9005	18.5788	46.84
-5.7885	18.4889	46.88
-5.739	18.4694	46.85
-5.7774	18.3253	46.78
-5.739	18.1789	46.79
-5.7616	17.9494	46.82
-5.68	17.725	46.82
-5.6792	17.636	46.82
-5.5338	17.5893	46.83
-5.3435	17.602	46.81
-5.1496	17.6011	46.82
-4.9426	17.5475	46.85
-4.7322	17.7759	46.88
-4.5667	18.146	46.9
-4.4173	18.6749	46.86
-4.2204	19.0338	46.79
-3.9636	19.2995	46.8
-3.7809	19.4455	46.82
-3.5954	19.6482	46.89
-3.4712	19.8172	46.92
-3.4095	20.0595	46.89
-3.4751	20.2908	46.8
-3.4026	20.4315	46.68
-3.3545	20.3242	46.67
-3.258	20.2375	46.75
-3.2122	20.2293	46.8
-3.1956	20.38	46.82
-3.3266	20.5708	46.88
-3.458	20.5935	46.83
-3.6614	20.6889	46.84
-3.7254	20.7112	46.85
-3.8417	20.7551	46.87
-4.0181	20.7934	46.87
-4.3048	20.6238	46.82
-4.4758	20.6467	46.83
-4.7087	20.6956	46.8
-5.0563	20.7235	46.81
-5.2925	20.6846	46.85
-5.3953	20.5762	46.84
-5.5253	20.6165	46.82
-5.558	20.667	46.82
-5.6016	20.7704	46.82
-5.5354	20.8661	46.84
-5.4839	20.8847	46.87
-5.3544	20.865	46.93
-5.2682	20.9084	46.94
-5.1915	21.0714	46.86
-5.096	21.3342	46.75
-4.9686	21.4705	46.69
-4.7856	21.6107	46.76
-4.6803	21.7999	46.81
-4.4297	21.9164	46.86
-4.2833	22.0312	46.89
-4.28	22.0429	46.87
-4.401	21.964	46.82
-4.4359	21.881	46.79
-4.4131	21.6881	46.79
-4.3503	21.4056	46.83
-4.3364	21.17	46.86
-4.3815	21.0223	46.82
-4.4509	20.8797	46.82
-4.6093	20.6785	46.77
-4.7296	20.4981	46.8
-4.8717	20.2684	46.81
-5.0305	20.0564	46.88
-5.1003	19.9251	46.87
-5.1365	19.8817	46.88
-5.1819	19.9219	46.86
-5.226	20.0087	46.85
-5.2449	20.1548	46.88
-5.2293	20.3656	46.83
-5.2991	20.5897	46.73
-5.317	20.6883	46.66
-5.3126	20.6162	46.7
-5.2478	20.6809	46.76
-5.0883	20.818	46.81
-5.0554	20.9263	46.88
-4.9942	21.0616	46.91
-4.9469	21.127	46.9
-4.8859	21.2508	46.88
-4.7802	21.2649	46.8
-4.6695	21.1505	46.78
-4.596	21.0348	46.82
-4.6221	20.9553	46.82
-4.7061	20.7772	46.83
-4.8606	20.5513	46.83
-5.0642	20.4109	46.82
-5.2547	20.2926	46.79
-5.3041	20.0362	46.76
-5.4025	19.9067	46.74
-5.5057	19.8001	46.78
-5.5988	19.7161	46.8
-5.7389	19.7613	46.85
-5.8258	19.7369	46.88
-5.9832	19.784	46.91
-6.1983	19.7996	46.85
-6.382	19.9156	46.76
-6.3853	19.8888	46.73
-6.3575	20.0146	46.78
-6.2654	20.2348	46.8
-6.1972	20.4107	46.84
-6.1799	20.5919	46.85
-6.2427	20.7259	46.83
-6.3088	20.7671	46.77
-6.3917	20.8675	46.75
-6.5366	20.8642	46.75
-6.5192	20.8498	46.8
-6.5755	20.817	46.82
-6.671	20.8439	46.87
-6.7768	20.8651	46.92
-6.9211	20.9459	46.88
-7.0681	21.0446	46.83
-7.235	21.0585	46.82
-7.3906	20.9553	46.82
-7.4658	20.8419	46.81
-7.5737	20.6088	46.84
-7.7587	20.3941	46.81
-7.6918	20.1681	46.75
-7.6167	20.0149	46.57
-7.6984	20.0596	46.28
-7.6133	19.933	46.27
-7.3493	19.6002	46.55
-6.9054	19.0722	46.98
-6.7153	18.9127	47.25
-6.3019	18.9674	47.6
-6.3656	19.301	47.52
-6.4026	19.9077	47.11
-6.5558	20.7038	46.81
-6.7131	21.0065	46.72
-6.8224	21.0665	46.71
-6.9011	21.0191	46.76
-7.0656	21.1462	46.85
-7.2479	21.367	46.93
-7.4309	21.7663	46.89
-7.6336	22.1797	46.8
-7.899	22.6592	46.79
-8.0366	23.042	46.81
-8.0659	23.3034	46.81
-8.0509	23.522	46.8
-7.9222	23.6656	46.84
-7.9006	23.8427	46.88
-7.8764	24.0704	46.87
-7.8573	24.227	46.9
-7.8269	24.5223	46.86
-7.6731	24.9361	46.79
-7.3758	25.3092	46.71
-7.0195	25.4992	46.73
-6.6911	25.7419	46.83
-6.5301	25.9675	46.84
-6.3921	26.0757	46.87
-6.2537	26.0863	46.91
-6.0936	26.1245	46.91
-5.9489	26.1145	46.87
-5.9906	26.197	46.84
-5.9746	26.2399	46.84
-5.922	26.2963	46.83
-6.0223	26.3376	46.84
-6.1527	26.4314	46.88
-6.4373	26.5714	46.87
-6.822	26.7526	46.88
-7.218	26.8657	46.88
-7.4821	26.8519	46.87
-7.6854	26.7972	46.83
-8.0471	26.5243	46.8
-8.3125	26.1212	46.81
-8.4606	25.7626	46.81
-8.5993	25.4274	46.8
-8.7877	25.1782	46.79
-8.9942	25.0321	46.74
-9.1951	24.892	46.73
-9.2006	24.6075	46.78
-9.2489	24.4625	46.83
-9.3409	24.3933	46.86
-9.4058	24.3474	46.88
-9.4291	24.4046	46.9
-9.5086	24.5664	46.88
-9.5204	24.6365	46.87
-9.5599	24.6951	46.86
-9.5768	24.7165	46.86
-9.5173	24.7143	46.86
-9.5377	24.5832	46.84
-9.6259	24.5332	46.85
-9.7187	24.5529	46.84
-9.7939	24.5924	46.84
-9.8424	24.5555	46.84
-9.8459	24.4691	46.82
-9.7787	24.4606	46.81
-9.724	24.3518	46.84
-9.6486	24.2352	46.87
-9.7111	24.1546	46.9
-9.7333	24.0805	46.89
-9.836	23.9354	46.86
-9.9379	24.0073	46.78
-9.8764	23.9126	46.71
-9.7812	23.7766	46.7
-9.7032	23.5677	46.76
-9.5831	23.4704	46.83
-9.5185	23.3498	46.88
-9.4239	23.4158	46.85
-9.4354	23.4515	46.82
-9.3949	23.4527	46.8
-9.376	23.4161	46.82
-9.305	23.3784	46.85
-9.1855	23.3387	46.89
-9.1161	23.3584	46.86
-9.1058	23.4076	46.83
-9.0455	23.4375	46.81
-9.0184	23.4322	46.78
-9.0402	23.3945	46.81
-8.9614	23.4694	46.83
-8.8668	23.4679	46.85
-8.8293	23.6265	46.83
-8.84	23.7759	46.8
-8.9382	23.9229	46.85
-9.0909	23.9877	46.9
-9.2914	24.2323	46.83
-9.5681	24.5034	46.76
-9.7063	24.7169	46.74
-9.811	24.9215	46.79
-9.9227	25.1449	46.8
-9.9443	25.3949	46.77
-10.0189	25.4367	46.86
-10.1048	25.371	46.88
-10.0494	25.2555	46.86
-9.991	25.1654	46.86
-9.9448	25.2041	46.85
-9.9384	25.1963	46.85
-9.8922	25.307	46.82
-9.8746	25.3793	46.83
-9.9011	25.436	46.83
-9.9516	25.4284	46.82
-9.8637	25.3402	46.83
-9.829	25.252	46.81
-9.788	25.2754	46.83
-9.7934	25.4044	46.86
-9.8223	25.5157	46.85
-9.8506	25.6485	46.87
-9.9077	25.4521	46.93
-9.9326	25.419	46.91
-9.9759	25.5418	46.81
-9.9446	25.5786	46.72
-9.8103	25.5095	46.75
-9.6861	25.3428	46.78
-9.5523	25.2716	46.75
-9.3722	25.1498	46.79
-9.2894	25.0323	46.8
-9.0288	24.9388	46.91
-8.8919	24.7513	46.92
-8.7568	24.8428	46.84
-8.6121	24.8435	46.81
-8.4173	24.7888	46.76
-8.4985	24.8992	46.79
-8.5275	25.0016	46.84
-8.488	25.0586	46.88
-8.5455	25.1311	46.89
-8.6393	25.2248	46.85
-8.6239	25.2771	46.81
-8.7043	25.3401	46.82
-8.8264	25.3877	46.85
-8.9345	25.4996	46.88
-9.043	25.584	46.9
-9.2107	25.6102	46.89
-9.3725	25.6852	46.83
-9.6395	25.712	46.75
-9.6537	25.6789	46.73
-9.6635	25.5557	46.76
-9.6868	25.4876	46.8
-9.6889	25.4057	46.85
-9.7677	25.2291	46.91
-9.8467	25.241	46.89
-9.8956	25.1961	46.85
-10.0183	25.2199	46.83
-10.1403	25.0214	46.83
-10.1218	24.8525	46.89
-10.0816	24.6971	46.93
-10.1589	24.473	46.83
-10.1409	24.4718	46.79
-10.1178	24.2714	46.82
-10.1084	24.0981	46.84
-10.2035	24.0812	46.84
-10.2989	24.0183	46.87
-10.3612	23.9242	46.9
-10.4093	23.9147	46.91
-10.5038	23.9361	46.84
-10.6639	23.813	46.86
-10.8771	23.6238	46.84
-11.1705	23.4846	46.79
-11.3563	23.2344	46.77
-11.4592	22.9262	46.81
-11.5402	22.7968	46.83
-11.5124	22.5913	46.85
-11.5482	22.3341	46.85
-11.6518	22.1623	46.82
-11.5849	21.8637	46.82
-11.4529	21.7118	46.84
-11.3408	21.8715	46.82
-11.2375	21.9284	46.78
-11.0657	21.8161	46.78
-10.8884	21.7019	46.8
-10.6508	21.735	46.86
-10.4812	21.8861	46.91
-10.3627	21.9697	46.86
-10.2837	22.131	46.81
-10.2223	22.2782	46.82
-10.0094	22.521	46.85
-9.8401	22.527	46.89
-9.6963	22.5085	46.89
-9.5683	22.6327	46.89
-9.5386	22.8778	46.88
-9.4607	23.0552	46.82
-9.4474	23.1574	46.72
-9.4271	23.3044	46.69
-9.3826	23.2375	46.72
-9.2591	23.2985	46.78
-9.1743	23.3477	46.84
-9.1601	23.3862	46.83
-9.2518	23.4848	46.8
-9.2679	23.4659	46.77
-9.3049	23.3209	46.8
-9.3717	23.0651	46.86
-9.3895	22.9217	46.88
-9.3448	22.7056	46.86
-9.2918	22.5293	46.82
-9.2719	22.466	46.81
-9.2998	22.3876	46.8
-9.2219	22.2357	46.82
-9.1561	22.1069	46.82
-9.0795	21.9925	46.89
-8.9719	22.0759	46.86
-8.9248	22.2413	46.86
-8.9022	22.4389	46.84
-8.8287	22.6863	46.84
-8.8683	22.7541	46.86
-8.9222	22.8656	46.86
-8.9887	23.0983	46.79
-8.9203	23.443	46.73
-8.9535	23.5996	46.73
-8.9622	23.6601	46.77
-8.9192	23.6631	46.8
-8.8925	23.7183	46.86
-8.9564	23.8815	46.84
-9.0343	23.9566	46.85
-9.1535	23.7737	46.9
-9.2335	23.7359	46.87
-9.2141	23.7073	46.89
-9.244	23.6547	46.84
-9.3114	23.5397	46.79
-9.3491	23.3822	46.85
-9.4788	23.1133	46.81
-9.5272	23.1472	46.78
-9.6816	22.9265	46.83
-9.7489	22.8493	46.84
-9.7305	22.7523	46.85
-9.7426	22.7338	46.9
-9.8186	22.8568	46.9
-9.9552	22.9464	46.88
-10.0677	23.0289	46.89
-10.1209	23.1123	46.84
-10.3284	23.1891	46.79
-10.3349	23.2802	46.74
-10.3696	23.3358	46.75
-10.3918	23.3696	46.8
-10.407	23.4231	46.86
-10.4053	23.454	46.89
-10.4475	23.5664	46.87
-10.512	23.7432	46.85
-10.5838	23.6436	46.83
-10.5902	23.6191	46.85
-10.6049	23.5393	46.86
-10.6683	23.4547	46.83
-10.6536	23.3234	46.83
-10.6673	23.2654	46.84
-10.6427	23.1859	46.85
-10.6376	23.1624	46.85
-10.7112	23.1051	46.83
-10.7654	23.0447	46.82
-10.7328	22.9332	46.82
-10.659	22.8866	46.87
-10.6175	22.8387	46.89
-10.537	22.8633	46.91
-10.5931	22.8843	46.9
-10.6689	22.9719	46.82
-10.6943	22.9818	46.76
-10.6096	23.0233	46.7
-10.4655	22.8867	46.72
-10.2459	22.7277	46.79
-10.1084	22.6672	46.84
-9.9935	22.6183	46.87
-9.9029	22.6666	46.87
-9.7543	22.705	46.81
-9.6411	22.6304	46.82
-9.5283	22.4754	46.81
-9.342	22.2962	46.86
-9.1161	22.2389	46.87
-8.9134	22.1771	46.86
-8.7284	22.1342	46.85
-8.5882	22.0968	46.85
-8.4119	22.2111	46.86
-8.3475	22.3454	46.83
-8.3068	22.4851	46.82
-8.1837	22.5803	46.82
-8.0851	22.7135	46.8
-7.9225	22.8759	46.85
-7.9226	22.9189	46.92
-7.995	23.1719	46.91
-8.1258	23.4145	46.83
-8.2861	23.6725	46.78
-8.3042	23.7889	46.7
-8.2953	23.8374	46.69
-8.3118	23.8869	46.76
-8.4495	23.8258	46.83
-8.4651	23.8441	46.9
-8.5304	23.9007	46.89
-8.654	24.0357	46.83
-8.7697	24.2009	46.78
-8.8351	24.2078	46.81
-8.8305	24.1656	46.83
-8.7444	24.0871	46.83
-8.8015	24.0789	46.81
-8.8605	24.003	46.81
-8.8563	23.858	46.8
-8.9555	23.7222	46.81
-8.9565	23.5376	46.83
-8.9758	23.3643	46.84
-8.942	23.2494	46.85
-8.9336	23.1545	46.86
-8.9058	23.0646	46.9
-8.9358	22.9211	46.87
-8.9722	22.7323	46.85
-9.0274	22.6556	46.89
-9.0714	22.7024	46.86
-9.0749	22.7502	46.81
-9.1474	22.7106	46.76
-9.1783	22.7745	46.66
-9.0706	22.8208	46.72
-9.0359	22.7934	46.85
-9.0945	22.8073	46.88
-9.1987	22.8245	46.87
-9.275	22.8479	46.86
-9.3271	22.792	46.87
-9.3058	22.7586	46.86
-9.3429	22.7337	46.84
-9.3047	22.7026	46.81
-9.3063	22.7215	46.83
-9.3078	22.6349	46.85
-9.3471	22.7068	46.84
-9.3366	22.8317	46.84
-9.3001	22.9488	46.81
-9.3417	23.0654	46.76
-9.3497	23.2067	46.81
-9.3412	23.2461	46.86
-9.3151	23.319	46.91
-9.4174	23.4174	46.88
-9.5567	23.448	46.94
-9.7242	23.5298	46.87
-9.8822	23.5556	46.78
-9.9348	23.4375	46.76
-9.9324	23.35	46.77
-9.8948	23.3022	46.79
-9.8657	23.2923	46.83
-9.8467	23.0795	46.87
-9.9361	23.0667	46.88
-9.9507	23.1243	46.86
-9.9982	23.1604	46.83
-10.0206	23.1237	46.8
-9.992	23.0864	46.84
-9.9274	23.219	46.84
-9.9236	23.3046	46.84
-9.8948	23.4045	46.85
-9.8316	23.5029	46.87
-9.8242	23.6029	46.88
-9.7741	23.6878	46.87
-9.7291	23.849	46.86
-9.6512	23.9838	46.82
-9.5722	23.9725	46.84
-9.5001	23.917	46.88
-9.4799	23.8962	46.9
-9.4993	23.8479	46.91
-9.526	23.8099	46.88
-9.5331	23.7859	46.82
-9.519	23.9642	46.73
-9.5869	23.9835	46.71
-9.4654	23.9924	46.75
-9.3078	24.037	46.82
-9.206	24.0355	46.85
-9.1823	24.111	46.84
-9.206	24.2427	46.8
-9.1773	24.2984	46.84
-9.1278	24.2407	46.88
-9.1043	24.2058	46.89
-9.0721	24.1861	46.89
-8.9916	24.0618	46.86
-9.0357	24.0237	46.82
-8.9863	23.8908	46.82
-8.9701	23.8282	46.82
-8.9122	23.7195	46.84
-8.8917	23.6417	46.81
-8.8675	23.6813	46.82
-8.7958	23.6593	46.87
-8.6504	23.7206	46.9
-8.6205	23.6919	46.92
-8.5899	23.6323	46.94
-8.5752	23.6124	46.94
-8.6686	23.6954	46.86
-8.7082	23.6776	46.75
-8.6921	23.6645	46.72
-8.7001	23.6182	46.74
-8.6583	23.6947	46.8
-8.6586	23.8425	46.83
-8.728	24.008	46.86
-8.8385	24.172	46.85
-8.8992	24.2638	46.84
-9.0183	24.3403	46.83
-9.1261	24.3611	46.86
-9.1984	24.354	46.87
-9.1429	24.3384	46.88
-9.1188	24.4414	46.87
-9.2122	24.5169	46.83
-9.2175	24.4987	46.8
-9.1733	24.442	46.81
-9.19	24.3997	46.83
-9.1782	24.3823	46.84
-9.0794	24.2884	46.85
-9.0334	24.1725	46.89
-9.0622	24.2171	46.88
-9.1377	24.2536	46.85
-9.1844	24.2317	46.83
-9.3446	24.1653	46.8
-9.4274	24.0627	46.76
-9.3787	23.9079	46.76
-9.2909	23.6763	46.79
-9.2657	23.546	46.81
-9.3049	23.5126	46.8
-9.2319	23.4837	46.82
-9.1689	23.4766	46.84
-9.1701	23.4366	46.86
-9.0761	23.3516	46.85
-8.9626	23.1556	46.88
-8.9027	23.1283	46.88
-8.8802	23.035	46.86
-8.8551	22.978	46.82
-8.8082	22.8521	46.81
-8.7109	22.6623	46.81
-8.7129	22.4758	46.82
-8.7202	22.4144	46.81
-8.7434	22.271	46.8
-8.7459	22.1336	46.84
-8.7658	21.9237	46.87
-8.755	21.8514	46.87
-8.8532	21.7474	46.86
-8.9623	21.6869	46.88
-9.0394	21.6539	46.81
-9.1071	21.6482	46.76
-9.1171	21.5931	46.73
-9.0375	21.346	46.75
-8.9195	21.0632	46.8
-8.8335	20.9672	46.86
inclinaison X	inclinaison Y
0.6314	-0.6314
0.6314	-0.8308
0.6314	-0.7311
0.565	-0.6314
0.5317	-0.4653
0.6979	-0.5982
0.8308	-0.6314
0.7976	-0.5982
0.4985	-0.565
0.3323	-0.5982
0.4653	-0.7311
0.7311	-0.6314
0.7976	-0.5982
0.6647	-0.5982
0.565	-0.5982
0.565	-0.6647
0.6314	-0.7644
0.6647	-0.5982
0.6314	-0.6647
0.6647	-0.7311
0.6979	-0.5982
0.6314	-0.565
0.6314	-0.5982
0.5317	-0.7976
0.565	-0.6979
0.6647	-0.4653
0.7311	-0.432
0.6314	-0.432
0.565	-0.8308
0.3988	-1.0303
0.5317	-0.8973
0.6647	-0.4653
0.7976	-0.1662
0.8641	-0.432
0.5317	-0.7644
0.3988	-0.997
0.4985	-0.8308
0.6647	-0.5317
0.8641	-0.4653
0.6647	-0.565
0.5317	-0.5982
0.4653	-0.7644
0.5982	-0.8641
0.7311	-0.6647
0.8308	-0.5317
0.6979	-0.4653
0.4985	-0.5982
0.5982	-0.8641
0.5982	-0.8973
0.6979	-0.6979
0.6979	-0.432
0.6979	-0.4985
0.5982	-0.6647
0.565	-0.8308
0.5317	-0.7976
0.6314	-0.6314
0.7976	-0.565
0.7644	-0.4653
0.6314	-0.565
0.4985	-0.7976
0.432	-0.7976
0.5982	-0.7644
0.6979	-0.4985
0.6647	-0.432
0.6314	-0.6647
0.5982	-0.7644
0.5982	-0.7976
0.5982	-0.5982
0.6647	-0.5317
0.7644	-0.6314
0.565	-0.6979
0.4985	-0.6647
0.6647	-0.6979
0.6314	-0.6314
0.6647	-0.5982
0.6314	-0.5982
0.6647	-0.7311
0.565	-0.7311
0.565	-0.6647
0.5982	-0.5317
0.5982	-0.6979
0.6647	-0.6647
0.6314	-0.6314
0.6647	-0.565
0.6314	-0.6647
0.6314	-0.6647
0.6314	-0.7644
0.5982	-0.6647
0.6314	-0.5982
0.6979	-0.565
0.6979	-0.6314
0.5982	-0.6979
0.565	-0.7311
0.6314	-0.6314
0.6647	-0.6647
0.6647	-0.6979
0.5982	-0.5982
0.6314	-0.6647
0.6979	-0.6314
0.6979	-0.6979
0.6647	-0.565
0.6314	-0.6979
0.565	-0.7644
0.6314	-0.6647
0.5982	-0.5317
0.5982	-0.5317
0.565	-0.7311
0.565	-0.7644
0.7644	-0.6647
0.6314	-0.4985
0.6647	-0.6314
0.6647	-0.6979
0.6647	-0.5982
0.6647	-0.5982
0.5317	-0.6314
0.565	-0.7311
0.7311	-0.7311
0.6314	-0.565
0.6647	-0.4985
0.5982	-0.6647
0.5982	-0.7311
0.6314	-0.7311
0.5982	-0.6647
0.7644	-0.6647
0.6314	-0.6647
0.6314	-0.565
0.6647	-0.6314
0.6979	-0.7976
0.5982	-0.6647
0.565	-0.6979
0.5982	-0.5982
0.7311	-0.6314
0.7311	-0.6979
0.5317	-0.6979
0.565	-0.6647
0.6314	-0.7311
0.6647	-0.5982
0.6647	-0.6314
0.5982	-0.6314
0.6647	-0.6979
0.6647	-0.7311
0.6979	-0.6314
0.6647	-0.5982
0.6314	-0.6647
0.5317	-0.6647
0.5982	-0.7644
0.6647	-0.6314
0.6314	-0.6314
0.6314	-0.6647
0.565	-0.7976
0.7644	-0.7644
0.6979	-0.5982
0.6647	-0.565
0.565	-0.6314
0.565	-0.7311
0.5982	-0.6979
0.6979	-0.6314
0.6314	-0.6314
0.5982	-0.565
0.565	-0.8308
0.6647	-0.7311
0.7644	-0.565
0.7311	-0.565
0.6647	-0.6647
0.565	-0.7311
0.5317	-0.7976
0.6979	-0.7311
0.7644	-0.6314
0.5982	-0.5317
0.6314	-0.6979
0.5982	-0.7976
0.6979	-0.6979
0.6647	-0.5317
0.565	-0.6314
0.6314	-0.7311
0.6979	-0.6647
0.6647	-0.5982
0.6647	-0.6314
0.5317	-0.7644
0.6979	-0.7311
0.6314	-0.6314
0.7311	-0.6314
0.6314	-0.6647
0.565	-0.6314
0.6314	-0.6979
0.6314	-0.5982
0.7311	-0.6314
0.7644	-0.6314
0.5317	-0.7311
0.5982	-0.7976
0.6979	-0.7311
0.7976	-0.5982
0.6314	-0.4985
0.5317	-0.6647
0.6314	-0.8641
0.6979	-0.8308
0.6647	-0.6647
0.7311	-0.565
0.6979	-0.4985
0.6314	-0.7311
0.565	-0.7644
0.6314	-0.7976
0.6647	-0.7976
0.7644	-0.6979
0.7311	-0.4653
0.6314	-0.432
0.5982	-0.8308
0.5982	-0.9638
0.5982	-0.7976
0.6979	-0.5982
0.8641	-0.3988
0.8308	-0.6647
0.5982	-0.8973
0.432	-0.7976
0.6314	-0.6979
0.7311	-0.5317
0.7644	-0.5982
0.6314	-0.6979
0.6314	-0.8641
0.8641	-0.9638
0.8641	-0.5317
0.7311	-0.6647
0.7644	-0.7644
0.8641	-0.7311
0.9305	-0.7644
0.7644	-0.8308
0.7644	-0.8308
0.6979	-0.8641
0.8308	-0.8308
0.8641	-0.8641
0.8973	-0.6647
0.8308	-0.7644
0.7976	-0.8641
0.7311	-0.8641
0.7976	-0.7976
0.8973	-0.7976
0.8973	-0.7644
0.8308	-0.7311
0.6979	-0.7644
0.7976	-0.8308
0.8973	-0.8641
0.7976	-0.7976
0.7644	-0.7644
0.7644	-0.7976
0.9305	-0.7976
0.7976	-0.7644
0.7311	-0.7311
0.7311	-0.9305
0.8308	-0.9305
0.8308	-0.8641
0.8641	-0.8308
0.7976	-0.7644
0.8308	-0.8308
0.9305	-1.0303
0.9305	-0.8973
0.8973	-0.5982
0.8308	-0.6979
0.7976	-0.8641
0.7644	-0.8641
0.7976	-0.9305
0.7976	-0.8308
0.8973	-0.6979
0.8973	-0.7644
0.8641	-0.8308
0.7644	-0.8973
0.6979	-0.9638
0.7976	-0.8308
0.8973	-0.7644
0.9305	-0.7644
0.8308	-0.7644
0.7311	-0.8641
0.7976	-0.8641
0.8641	-0.8308
0.8308	-0.7976
0.8973	-0.7311
0.8308	-0.8308
0.7644	-0.8641
0.8308	-0.8973
0.8641	-0.7976
0.8973	-0.8641
0.8308	-0.8308
0.8308	-0.8308
0.8308	-0.8308
0.9305	-0.9305
0.8641	-0.8308
0.7976	-0.8308
0.7644	-0.8973
0.7644	-0.8973
0.8641	-0.7311
0.8641	-0.6647
0.8641	-0.8308
0.8308	-0.9305
0.7976	-0.8308
0.8641	-0.8308
0.8641	-0.8308
0.7976	-0.7976
0.7311	-0.8308
0.8641	-0.7976
0.9305	-0.8308
0.8973	-0.9638
0.7311	-0.7976
0.7311	-0.8308
0.8973	-0.8308
0.9305	-0.7976
0.8308	-0.7976
0.7311	-0.8308
