# Supplementary material for: Postural Control Can Be Well Maintained by Healthy, Young Adults in Difficult Visual Task, Even in Sway-Referenced Dynamic Conditions
Source: PLoS One. 2016 Oct 13;11(10):e0164400. doi: 10.1371/journal.pone.0164400 (PMC5063355; doi:10.1371/journal.pone.0164400)
Supplement: S2 File — (ZIP) [file pone.0164400.s002.zip › DATA_FRAMIRAL/S07A_FREE_MOBILE_I11.xls]

## Sheet: S07_MTT_201504011444_I
gravite X	gravite Y	Poids
-3.6862	23.2881	46.87
-3.6754	23.1942	46.86
-3.6926	23.1699	46.84
-3.7482	23.0628	46.81
-3.7714	23.0575	46.78
-3.7107	23.013	46.72
-3.6316	22.872	46.69
-3.548	22.7821	46.74
-3.47	22.6884	46.78
-3.3276	22.6439	46.83
-3.2893	22.6603	46.84
-3.2267	22.6738	46.81
-3.2038	22.6931	46.84
-3.131	22.6745	46.8
-3.0231	22.6337	46.81
-2.8465	22.6013	46.81
-2.7181	22.6063	46.81
-2.6436	22.6071	46.79
-2.5256	22.7109	46.81
-2.4489	22.7172	46.85
-2.3855	22.7823	46.84
-2.4081	22.8652	46.82
-2.3077	22.9195	46.78
-2.21	22.8739	46.82
-2.2013	22.7775	46.9
-2.3192	22.856	46.9
-2.438	22.8901	46.87
-2.6043	22.91	46.86
-2.8494	22.9746	46.78
-2.9658	23.0398	46.71
-3.1216	22.9952	46.7
-3.2533	22.9512	46.74
-3.3738	22.9428	46.79
-3.5962	22.9344	46.83
-3.8597	22.9583	46.81
-4.0395	22.9705	46.77
-4.2697	23.0033	46.78
-4.5022	23.1084	46.82
-4.6321	23.1858	46.87
-4.7187	23.2678	46.86
-4.6861	23.3138	46.81
-4.5067	23.3192	46.78
-4.4568	23.3845	46.8
-4.4827	23.4125	46.81
-4.4437	23.3839	46.83
-4.4094	23.3282	46.85
-4.3386	23.2915	46.87
-4.317	23.2524	46.87
-4.1787	23.1671	46.85
-4.0984	23.1099	46.85
-3.9828	23.059	46.89
-3.8962	23.0552	46.83
-3.98	23.1628	46.72
-3.9892	23.2367	46.67
-3.8509	23.0702	46.72
-3.6573	22.8759	46.79
-3.5526	22.8389	46.84
-3.443	22.9113	46.88
-3.3493	22.9181	46.84
-3.2738	22.9967	46.85
-3.1468	22.9848	46.83
-2.9601	22.9479	46.81
-2.7398	22.8967	46.83
-2.4994	22.8789	46.81
-2.2498	23.0198	46.77
-2.0203	23.1332	46.75
-1.8917	23.2289	46.76
-1.89	23.2222	46.82
-1.8624	23.2255	46.85
-1.7607	23.2507	46.86
-1.579	23.2888	46.86
-1.3595	23.3314	46.88
-1.1622	23.4115	46.86
-1.0025	23.6079	46.86
-0.9068	23.7374	46.84
-0.977	23.7982	46.79
-0.9831	23.9066	46.76
-0.999	23.8297	46.74
-1.0201	23.8332	46.78
-1.0526	23.9137	46.79
-1.1437	24.0227	46.82
-1.2562	24.0705	46.83
-1.4278	24.1278	46.82
-1.7011	24.1896	46.82
-1.8457	24.1943	46.82
-2.0328	24.2641	46.84
-2.1304	24.3517	46.81
-2.2491	24.383	46.79
-2.3998	24.4852	46.78
-2.6885	24.5672	46.8
-3.0687	24.6064	46.81
-3.3737	24.7136	46.82
-3.674	24.799	46.82
-3.9205	24.853	46.82
-4.1484	24.8762	46.85
-4.3978	24.991	46.88
-4.6637	25.1252	46.9
-5.0128	25.3023	46.89
-5.3492	25.4306	46.85
-5.531	25.5719	46.75
-5.6474	25.6155	46.72
-5.7106	25.5865	46.73
-5.7158	25.5064	46.78
-5.7126	25.5045	46.81
-5.7397	25.5223	46.85
-5.7426	25.5984	46.83
-5.829	25.636	46.82
-5.9268	25.658	46.81
-5.978	25.666	46.83
-6.0059	25.5608	46.87
-5.9928	25.5412	46.84
-5.985	25.6309	46.82
-5.9867	25.6583	46.8
-6.0388	25.723	46.82
-6.0642	25.6645	46.83
-6.0863	25.7154	46.82
-6.1237	25.739	46.83
-6.0005	25.7423	46.83
-5.8753	25.6791	46.84
-5.7704	25.6532	46.87
-5.781	25.7332	46.88
-5.8366	25.7744	46.91
-5.8936	25.8803	46.83
-5.8916	25.9511	46.76
-5.7842	25.8629	46.71
-5.6769	25.7115	46.75
-5.4966	25.6597	46.78
-5.3776	25.6435	46.79
-5.3021	25.6157	46.85
-5.2088	25.6367	46.82
-5.2097	25.7266	46.81
-5.1509	25.7224	46.81
-5.0887	25.6986	46.84
-4.9455	25.5886	46.88
-4.8947	25.5903	46.85
-4.8669	25.6252	46.81
-4.7668	25.6345	46.79
-4.626	25.5674	46.8
-4.5115	25.4262	46.82
-4.5301	25.2859	46.85
-4.5237	25.1611	46.86
-4.4397	25.0725	46.83
-4.2466	25.0072	46.83
-4.1386	24.9716	46.84
-4.0905	24.9011	46.84
-4.0928	24.8139	46.88
-4.1744	24.8569	46.86
-4.1965	24.889	46.78
-4.0743	24.84	46.69
-3.9126	24.6551	46.69
-3.6888	24.5592	46.74
-3.3155	24.4626	46.79
-2.9747	24.3628	46.85
-2.7279	24.3072	46.86
-2.5509	24.1579	46.85
-2.3692	24.1137	46.84
-2.2684	24.0517	46.81
-2.1559	23.9511	46.8
-2.0327	23.8641	46.79
-2.0519	23.7512	46.85
-2.0892	23.8398	46.86
-2.2665	23.9574	46.85
-2.5457	24.0774	46.84
-2.803	24.1705	46.84
-3.0342	24.1456	46.82
-3.3493	24.1084	46.83
-3.6055	24.0945	46.84
-3.8854	24.1015	46.89
-4.093	24.0502	46.9
-4.362	23.9356	46.88
-4.6584	23.9557	46.85
-4.9594	24.0232	46.78
-5.1719	24.0996	46.69
-5.3141	24.0092	46.66
-5.5619	23.8454	46.7
-5.7013	23.7619	46.8
-5.8293	23.6552	46.85
-5.9638	23.7259	46.89
-6.1619	23.7797	46.84
-6.3458	23.7272	46.83
-6.4835	23.6267	46.83
-6.5168	23.5366	46.82
-6.5889	23.4657	46.8
-6.7107	23.3279	46.81
-6.8175	23.2366	46.81
-6.8102	23.1004	46.82
-6.7909	22.955	46.84
-6.9018	22.9363	46.81
-7.0016	22.9922	46.79
-7.0073	23.0938	46.79
-6.9755	23.1133	46.82
-6.8783	23.209	46.87
-6.8941	23.3986	46.88
-6.8833	23.6039	46.85
-6.8549	23.6514	46.82
-6.9401	23.7857	46.75
-6.9318	23.8712	46.73
-6.9297	23.9506	46.71
-6.7878	23.9578	46.77
-6.6979	24.0099	46.76
-6.6385	23.9363	46.85
-6.5874	24.0287	46.87
-6.5006	24.1307	46.84
-6.4499	24.1278	46.82
-6.4086	24.1291	46.81
-6.3239	24.1337	46.84
-6.194	24.0499	46.81
-6.0715	24.0237	46.8
-6.0601	24.0395	46.81
-5.9395	23.9029	46.83
-5.8699	23.926	46.83
-5.8377	23.9063	46.83
-5.744	23.9753	46.81
-5.587	23.9379	46.82
-5.4515	23.8264	46.88
-5.3135	23.7218	46.87
-5.2283	23.6333	46.86
-5.1277	23.5385	46.85
-5.0474	23.4808	46.79
-4.8928	23.4044	46.72
-4.7654	23.25	46.7
-4.68	23.0701	46.75
-4.5149	22.9642	46.79
-4.3791	22.8572	46.81
-4.2927	22.8337	46.82
-4.2088	22.9103	46.8
-4.22	22.8806	46.79
-4.2568	22.801	46.79
-4.3111	22.6834	46.85
-4.2776	22.6648	46.86
-4.3501	22.8058	46.83
-4.449	22.9396	46.81
-4.5589	23.0656	46.78
-4.6435	23.0314	46.79
-4.663	23.0818	46.82
-4.7048	23.1002	46.83
-4.7172	23.0718	46.81
-4.8005	23.0306	46.83
-4.7774	22.9787	46.85
-4.8393	23.0144	46.82
-4.8802	23.0373	46.84
-4.9537	23.0353	46.8
-5.1282	23.1422	46.77
-5.2563	23.3383	46.73
-5.3209	23.4776	46.73
-5.4653	23.6569	46.75
-5.5747	23.8133	46.78
-5.7119	24.0417	46.81
-5.8532	24.2837	46.85
-6.013	24.4526	46.86
-6.1835	24.7261	46.83
-6.3748	24.8965	46.8
-6.5137	24.991	46.81
-6.5561	25.0323	46.81
-6.6033	25.0986	46.78
-6.6423	25.0908	46.77
-6.7412	25.1365	46.79
-6.8451	25.1334	46.82
-6.9047	25.2154	46.77
-6.9061	25.2114	46.76
-6.8666	25.2195	46.82
-6.7999	25.2255	46.88
-6.6803	25.2309	46.89
-6.5788	25.3529	46.86
-6.4834	25.3563	46.85
-6.549	25.4189	46.8
-6.5425	25.5125	46.72
-6.3988	25.5117	46.72
-6.1988	25.3935	46.77
-6.0208	25.3148	46.82
-5.8958	25.324	46.84
-5.7908	25.2124	46.86
-5.7337	25.0832	46.84
-5.622	24.9575	46.83
-5.5819	24.8006	46.8
-5.5643	24.6171	46.81
-5.4238	24.5482	46.82
-5.2501	24.4254	46.78
-5.07	24.4024	46.76
-4.982	24.2382	46.78
-4.7796	24.1466	46.82
-4.6192	24.1046	46.81
-4.3999	24.0526	46.81
-4.1608	24.0642	46.78
-3.8898	24.0819	46.83
-3.7284	24.1734	46.85
-3.6974	24.2197	46.83
-3.6274	24.1921	46.84
-3.6278	24.2565	46.84
-3.5734	24.3579	46.77
-3.5237	24.5207	46.72
-3.4286	24.5098	46.69
-3.254	24.469	46.74
-3.0793	24.4519	46.8
-3.086	24.4088	46.87
-3.1502	24.4091	46.87
-3.1422	24.4626	46.82
-3.057	24.4248	46.81
-3.042	24.3322	46.79
-3.0022	24.2119	46.82
-2.9339	24.0951	46.78
-2.9393	24.011	46.78
-2.9538	23.9396	46.8
-3.0216	23.8766	46.83
-3.194	23.9296	46.82
-3.3438	23.8776	46.82
-3.3914	23.8782	46.83
-3.3575	23.8107	46.85
-3.3463	23.8813	46.87
-3.4121	24.1193	46.85
-3.5585	24.258	46.83
-3.6565	24.3419	46.81
-3.7336	24.3825	46.78
-3.7846	24.5305	46.75
-3.8591	24.5272	46.76
-3.9402	24.6076	46.75
-3.9399	24.69	46.76
-4.0018	24.7574	46.8
-4.1279	24.8778	46.84
-4.2142	24.9953	46.84
-4.3183	24.9603	46.8
-4.3606	24.8961	46.81
-4.4297	24.8555	46.81
-4.4638	24.8396	46.79
-4.5124	24.7811	46.78
-4.5848	24.7273	46.81
-4.6531	24.6634	46.82
-4.6415	24.6343	46.83
-4.6337	24.567	46.79
-4.6559	24.5572	46.78
-4.6626	24.4625	46.82
-4.6363	24.3525	46.88
-4.5912	24.3432	46.9
-4.5615	24.4185	46.88
-4.5616	24.4618	46.82
-4.627	24.5816	46.75
-4.6472	24.5787	46.7
-4.5962	24.4342	46.72
-4.475	24.3426	46.76
-4.3868	24.2412	46.78
-4.3047	24.3333	46.81
-4.1807	24.4073	46.82
-4.1797	24.5213	46.77
-4.1782	24.5491	46.79
-4.1445	24.4771	46.81
-4.1078	24.4686	46.87
-4.0549	24.5052	46.86
-3.9409	24.437	46.81
-3.9049	24.4715	46.79
-3.7918	24.5181	46.8
-3.8229	24.5381	46.82
-3.7704	24.5179	46.8
-3.785	24.4833	46.82
-3.7741	24.585	46.83
-3.6277	24.452	46.85
-3.6033	24.4374	46.9
-3.5725	24.4895	46.88
-3.6866	24.5696	46.86
-3.819	24.6999	46.81
-3.8926	24.8617	46.76
-3.9339	24.7768	46.7
-3.9865	24.7499	46.71
-4.0411	24.6437	46.77
-3.9376	24.6025	46.79
-3.8967	24.6385	46.84
-3.9737	24.7146	46.82
-3.9903	24.7145	46.81
-3.9524	24.6871	46.81
-3.9784	24.6347	46.82
-4.006	24.5661	46.8
-3.9358	24.4858	46.81
-3.9198	24.4348	46.8
-3.9183	24.4236	46.83
-3.8756	24.3823	46.82
-3.8857	24.3728	46.83
-3.9991	24.4043	46.82
-4.0396	24.3838	46.85
-4.0816	24.4624	46.86
-4.0914	24.5272	46.88
-4.1775	24.5783	46.87
-4.3135	24.6506	46.85
-4.4198	24.6748	46.86
-4.5702	24.8121	46.86
-4.7813	24.9779	46.78
-4.9339	25.1284	46.7
-5.0067	25.1583	46.72
-5.0767	25.1397	46.78
-5.0803	25.1756	46.85
-5.1622	25.2641	46.89
-5.2609	25.3678	46.87
-5.3464	25.4109	46.82
-5.4103	25.4191	46.83
-5.4566	25.3101	46.84
-5.4751	25.271	46.82
-5.5053	25.222	46.78
-5.5511	25.1345	46.8
-5.5432	25.0878	46.82
-5.601	25.1019	46.83
-5.6506	25.1997	46.82
-5.6949	25.1548	46.81
-5.6743	25.0589	46.8
-5.6566	25.1078	46.82
-5.5884	25.0025	46.85
-5.5722	25.0395	46.85
-5.5919	25.0925	46.87
-5.6012	25.0381	46.88
-5.6359	25.1746	46.86
-5.6764	25.1975	46.78
-5.6731	25.2301	46.72
-5.5645	25.2747	46.73
-5.497	25.2726	46.76
-5.4477	25.2435	46.82
-5.3732	25.3118	46.87
-5.3821	25.3878	46.84
-5.386	25.4462	46.8
-5.425	25.5636	46.79
-5.3977	25.5654	46.75
-5.2928	25.5199	46.78
-5.2278	25.4825	46.78
-5.241	25.4572	46.81
-5.1129	25.3865	46.86
-5.0869	25.3788	46.91
-5.0402	25.4955	46.89
-5.1046	25.6362	46.84
-5.0224	25.6085	46.8
-4.8684	25.5121	46.85
-4.6908	25.4061	46.91
-4.5698	25.3936	46.89
-4.4228	25.3401	46.85
-4.3002	25.2808	46.85
-4.3264	25.2239	46.78
-4.2671	25.178	46.72
-4.0796	25.0517	46.71
-3.8714	24.8204	46.75
-3.7282	24.762	46.81
-3.6575	24.8323	46.83
-3.5691	24.7955	46.87
-3.5284	24.8357	46.84
-3.4756	24.8509	46.83
-3.3846	24.7527	46.82
-3.3343	24.6964	46.85
-3.2698	24.6649	46.85
-3.2403	24.6658	46.81
-3.1814	24.7027	46.81
-3.1973	24.6872	46.81
-3.2017	24.6641	46.83
-3.1543	24.6616	46.81
-3.1402	24.7176	46.78
-3.1031	24.7172	46.77
-3.0364	24.7158	46.82
-3.0173	24.7227	46.88
-2.9538	24.8588	46.88
-2.9279	24.9502	46.87
-2.9453	25.0437	46.85
-2.9554	25.205	46.77
-2.9473	25.2653	46.72
-2.9587	25.2672	46.71
-2.9442	25.1816	46.77
-2.9794	25.1763	46.82
-3.016	25.3016	46.85
-3.0115	25.3523	46.83
-3.0994	25.4033	46.79
-3.2003	25.3863	46.81
-3.2474	25.2968	46.82
-3.3089	25.235	46.87
-3.3311	25.1491	46.85
-3.3333	25.1272	46.81
-3.3779	25.1565	46.78
-3.41	25.1566	46.78
-3.5215	25.1065	46.79
-3.5729	24.986	46.82
-3.5839	25.0114	46.82
-3.5501	24.9881	46.84
-3.5717	24.9941	46.84
-3.5391	24.9764	46.85
-3.5178	24.9626	46.84
-3.646	25.0317	46.85
-3.8043	25.1511	46.81
-3.9617	25.1301	46.78
-4.0132	25.0693	46.73
-4.0347	24.9617	46.73
-4.0256	24.9115	46.77
-4.0184	24.8317	46.8
-3.9779	24.7442	46.83
-4.0368	24.7211	46.83
-4.0194	24.7584	46.85
-4.0319	24.7288	46.83
-4.0118	24.6677	46.8
-3.9803	24.6439	46.79
-4.0011	24.6539	46.8
-4.0026	24.7729	46.79
-4.0122	24.826	46.81
-4.1361	24.8929	46.8
-4.162	24.9812	46.82
-4.1022	24.9087	46.83
-4.1115	24.9501	46.85
-4.1259	24.9153	46.87
-4.1454	24.9255	46.89
-4.1151	24.8626	46.87
-4.17	24.8684	46.85
-4.1325	24.8253	46.85
-4.2265	24.8466	46.81
-4.3241	24.8105	46.72
-4.3318	24.8022	46.69
-4.2257	24.6185	46.74
-4.1338	24.4907	46.81
-4.0405	24.4323	46.84
-4.0726	24.3661	46.84
-4.1045	24.2803	46.83
-4.0676	24.2603	46.82
-4.0835	24.1705	46.82
-4.0884	24.0494	46.82
-4.0738	24.0311	46.8
-4.052	23.9529	46.8
-3.9386	23.9273	46.81
-3.7667	23.87	46.82
-3.7787	23.7812	46.79
-3.6657	23.7535	46.8
-3.4738	23.7128	46.78
-3.2427	23.5984	46.78
-3.0591	23.5418	46.81
-2.827	23.5678	46.85
-2.7308	23.6749	46.86
-2.6659	23.689	46.87
-2.5602	23.8048	46.85
-2.5276	23.9276	46.75
-2.4337	24.0898	46.7
-2.3758	24.1416	46.67
-2.2234	24.0837	46.72
-2.0612	24.1353	46.77
-2.0057	24.1682	46.84
-1.9901	24.3519	46.85
-1.879	24.4403	46.82
-1.8423	24.459	46.79
-1.8155	24.4824	46.79
-1.756	24.4748	46.81
-1.6375	24.5024	46.85
-1.4779	24.5809	46.82
-1.3237	24.7848	46.8
-1.1798	24.9207	46.79
-0.9711	24.9723	46.78
-0.7786	25.0553	46.78
-0.3606	25.0437	46.8
0.1204	25.2075	46.82
0.5627	25.43	46.87
0.83	25.6666	46.84
0.8454	25.9027	46.84
0.834	26.1411	46.82
0.6477	26.2619	46.77
0.2348	26.4268	46.74
-0.1681	26.5122	46.78
-0.3986	26.4874	46.81
-0.5	26.3842	46.82
-0.7464	26.4341	46.83
-1.1324	26.5805	46.83
-1.4601	26.6516	46.78
-1.6689	26.6466	46.79
-1.8984	26.614	46.81
-2.1066	26.6671	46.84
-2.5201	26.7811	46.82
-2.9494	26.9046	46.81
-3.1632	26.9483	46.82
-3.381	26.9895	46.85
-3.5054	27.0259	46.83
-3.6182	27.0948	46.83
-3.7913	27.2798	46.81
-3.9	27.4994	46.8
-3.9361	27.5495	46.83
-4.0516	27.6072	46.86
-4.1381	27.6704	46.85
-4.2396	27.8013	46.86
-4.3606	27.9343	46.83
-4.3448	27.9904	46.76
-4.3111	27.9107	46.71
-4.3136	27.8329	46.74
-4.2297	27.7309	46.78
-4.1145	27.6858	46.81
-4.0746	27.6335	46.84
-4.1974	27.5853	46.84
-4.2797	27.5401	46.81
-4.2321	27.4271	46.8
-4.1939	27.2335	46.8
-4.0702	27.0454	46.8
-3.9308	26.8984	46.79
-3.8457	26.7206	46.77
-3.8763	26.5485	46.78
-3.874	26.4132	46.81
-3.83	26.2586	46.81
-3.8524	26.1398	46.79
-3.8614	26.042	46.81
-3.8166	25.8991	46.83
-3.6514	25.7243	46.89
-3.5482	25.7238	46.92
-3.4871	25.745	46.87
-3.4034	25.6451	46.83
-3.3788	25.5474	46.79
-3.2459	25.5291	46.77
-3.0559	25.4928	46.71
-2.8508	25.3529	46.73
-2.6135	25.207	46.74
-2.4127	25.0696	46.79
-2.2068	25.0341	46.85
-2.1417	25.0322	46.88
-2.0253	24.9803	46.83
-1.9074	24.9112	46.82
-1.6769	24.7869	46.82
-1.4034	24.735	46.83
-0.9479	24.5801	46.81
-0.5029	24.4792	46.77
-0.3262	24.5155	46.77
-0.5035	24.6009	46.8
-0.8088	24.6205	46.82
-0.979	24.4507	46.87
-1.0801	24.3423	46.88
-1.2086	24.323	46.86
-1.4021	24.4344	46.83
-1.638	24.3724	46.8
-1.7392	24.3304	46.82
-1.8123	24.1388	46.86
-1.87	24.0425	46.89
-2.1727	24.0485	46.79
-2.4281	24.0683	46.7
-2.5465	23.9705	46.69
-2.5752	23.7401	46.75
-2.5287	23.5864	46.82
-2.5636	23.4737	46.87
-2.57	23.4725	46.84
-2.5353	23.5362	46.78
-2.4441	23.4847	46.78
-2.5084	23.4988	46.78
-2.5871	23.4932	46.82
-2.6292	23.4529	46.83
-2.5697	23.3808	46.84
-2.5663	23.3845	46.8
-2.7058	23.4163	46.79
-2.7152	23.4432	46.83
-2.7416	23.3614	46.83
-2.645	23.2611	46.82
-2.7245	23.1781	46.83
-2.7502	23.1579	46.85
-2.7617	23.1571	46.84
-2.8273	23.042	46.8
-2.8185	22.8813	46.86
-2.8821	22.7785	46.86
-3.0896	22.8925	46.79
-3.2335	22.9238	46.71
-3.303	22.7063	46.7
-3.2289	22.5752	46.77
-3.2738	22.4772	46.82
-3.3037	22.4407	46.85
-3.2887	22.3884	46.83
-3.2143	22.3088	46.82
-3.1442	22.2758	46.82
-3.1175	22.3462	46.83
-3.1228	22.2894	46.83
-2.9674	22.1985	46.82
-2.7523	22.0437	46.83
-2.576	22.0284	46.82
-2.449	22.0032	46.78
-2.3574	21.9505	46.79
-2.0932	21.7618	46.81
-1.9157	21.716	46.83
-1.696	21.6661	46.84
-1.5625	21.6185	46.81
-1.4494	21.4521	46.81
-1.3412	21.332	46.85
-1.2498	21.26	46.86
-1.2177	21.2298	46.85
-1.2559	21.2951	46.82
-1.2897	21.3931	46.73
-1.3013	21.3999	46.68
-1.3168	21.3575	46.7
-1.3102	21.241	46.76
-1.3249	21.2174	46.84
-1.3297	21.2985	46.89
-1.3846	21.3948	46.83
-1.3214	21.4622	46.78
-1.3479	21.4841	46.81
-1.3369	21.4475	46.81
-1.2622	21.5599	46.83
-1.1878	21.6279	46.81
-1.151	21.7612	46.79
-1.0119	21.8295	46.8
-0.9318	21.8997	46.8
-0.8408	21.9275	46.81
-0.8785	21.9869	46.82
-0.8841	22.0598	46.83
-0.7936	22.17	46.82
-0.7456	22.2255	46.84
-0.6816	22.2999	46.87
-0.6447	22.4481	46.87
-0.6668	22.6201	46.88
-0.7903	22.7474	46.88
-0.99	22.9907	46.78
-1.1582	23.2291	46.69
-1.2228	23.2388	46.68
-1.2108	23.1125	46.73
-1.3326	23.0667	46.82
-1.4654	23.1141	46.89
-1.6368	23.1575	46.88
-1.7237	23.082	46.81
-1.7186	22.9532	46.78
-1.8527	22.9144	46.77
-2.0014	22.9629	46.82
-2.1138	23.0167	46.83
-2.1946	23.0064	46.81
-2.1736	23.0076	46.8
-2.2531	23.0427	46.83
-2.4238	23.1327	46.85
-2.51	23.1128	46.84
-2.531	22.9466	46.83
-2.471	22.8458	46.85
-2.3749	22.7743	46.83
-2.3216	22.7717	46.83
-2.37	22.8207	46.83
-2.3743	22.7478	46.85
-2.3937	22.6961	46.89
-2.486	22.7729	46.87
-2.7265	22.9126	46.76
-2.7413	22.8859	46.67
-2.8085	22.7852	46.72
-2.8122	22.7443	46.75
-2.7666	22.7908	46.82
-2.7911	22.7957	46.86
-2.9361	22.7135	46.85
-2.9862	22.7133	46.81
-3.0521	22.8079	46.78
-3.1327	22.8572	46.78
-3.0885	22.8407	46.81
-3.2058	22.8183	46.81
-3.301	22.7946	46.83
-3.2858	22.919	46.83
-3.2913	22.9758	46.83
-3.3286	22.9467	46.83
-3.4252	22.9117	46.82
-3.404	22.8761	46.82
-3.2749	22.8799	46.83
-3.2128	22.7675	46.88
-3.0326	22.6809	46.94
-2.9053	22.6517	46.92
-2.8928	22.7315	46.86
-2.9952	22.874	46.75
-3.1279	22.9903	46.68
-3.1271	22.9361	46.69
-3.0814	22.8032	46.74
-3.0624	22.6691	46.78
-3.0669	22.6524	46.8
-3.0782	22.7087	46.79
-3.0661	22.7005	46.82
-3.0408	22.7378	46.79
-3.0076	22.6113	46.8
-3.028	22.4851	46.81
-2.9403	22.4285	46.85
-2.8817	22.2865	46.83
-2.802	22.2085	46.81
-2.7276	22.223	46.8
-2.6471	22.1186	46.79
-2.5341	22.0107	46.79
-2.47	22.1183	46.8
-2.4493	22.1502	46.78
-2.3473	22.1699	46.79
-2.1689	22.1331	46.84
-1.9912	22.0975	46.87
-1.9019	22.2407	46.83
-1.8386	22.4273	46.82
-1.9145	22.508	46.8
-1.894	22.5906	46.78
-1.8895	22.636	46.75
-1.7769	22.6039	46.75
-1.5458	22.5549	46.77
-1.364	22.5621	46.74
-1.2616	22.5678	46.78
-1.2181	22.5526	46.82
-1.0628	22.5764	46.84
-0.9337	22.4542	46.86
-0.8639	22.3603	46.83
-0.655	22.3357	46.83
-0.5478	22.2789	46.83
-0.3978	22.2746	46.81
-0.2851	22.2779	46.78
-0.1189	22.179	46.8
-0.0816	22.1784	46.83
0.0472	22.1168	46.82
-0.0009	22.1279	46.81
-0.0761	22.1639	46.82
-0.1243	22.1419	46.83
-0.1837	22.142	46.88
-0.3009	22.0281	46.89
-0.4823	21.9656	46.85
-0.728	21.8661	46.86
-0.9048	21.8393	46.81
-1.1138	21.7727	46.77
-1.3394	21.5817	46.69
-1.6494	21.4276	46.72
-1.8085	21.1614	46.76
-1.9141	21.0645	46.8
-2.1701	20.992	46.82
-2.4846	20.8549	46.84
-2.7143	20.7408	46.84
-3.0135	20.6449	46.84
-3.2714	20.6639	46.83
-3.5034	20.6876	46.8
-3.7819	20.5947	46.79
-3.9576	20.4852	46.8
-4.1099	20.5297	46.85
-4.1841	20.5546	46.86
-4.3305	20.6607	46.84
-4.4687	20.7324	46.79
-4.5856	20.8986	46.74
-4.6132	20.9316	46.8
-4.6191	20.9255	46.85
-4.646	21.0214	46.86
-4.6629	21.1205	46.85
-4.6862	21.2774	46.84
-4.7725	21.4227	46.78
-4.8431	21.5642	46.71
-4.7475	21.545	46.7
-4.5874	21.4251	46.75
-4.4415	21.4275	46.76
-4.3635	21.5382	46.8
-4.2758	21.6439	46.83
-4.2282	21.7038	46.83
-4.1164	21.7634	46.83
-4.0407	21.7816	46.84
-3.924	21.7876	46.82
-3.7437	21.8552	46.8
-3.6859	22.046	46.8
-3.5914	22.1728	46.77
-3.4496	22.2986	46.82
-3.3357	22.4076	46.85
-3.2022	22.544	46.86
-3.0285	22.7318	46.82
-2.8438	22.8925	46.78
-2.6729	22.995	46.77
-2.4981	22.9004	46.84
-2.3944	22.9481	46.9
-2.2985	22.9648	46.9
-2.0971	22.9666	46.84
-1.8959	23.042	46.78
-1.5383	23.0381	46.7
-1.2002	23.0462	46.7
-0.9102	23.0558	46.73
-0.7492	23.0911	46.78
-0.5457	23.1008	46.83
-0.4606	23.2205	46.86
-0.3273	23.3666	46.82
-0.2958	23.5854	46.78
-0.382	23.7377	46.77
-0.6127	23.797	46.81
-0.6665	23.8657	46.86
-0.7576	23.9256	46.89
-0.7954	23.9892	46.86
-0.9675	24.1033	46.8
-1.1663	24.1716	46.77
-1.3486	24.1804	46.77
-1.4549	24.086	46.79
-1.5285	24.0042	46.85
-1.6283	23.8625	46.91
-1.6173	23.7766	46.91
-1.7259	23.7528	46.83
-1.8013	23.668	46.8
-1.8772	23.6119	46.76
-1.9469	23.6004	46.76
-1.8934	23.5291	46.74
-1.8658	23.3984	46.75
-1.812	23.4162	46.76
-1.7908	23.4255	46.75
-1.742	23.4243	46.78
-1.8003	23.412	46.8
-1.7835	23.3719	46.82
-1.7122	23.1822	46.86
-1.6689	23.073	46.87
-1.5726	22.9581	46.84
-1.4444	22.7926	46.79
-1.2777	22.6075	46.79
-1.1217	22.4224	46.78
-1.1103	22.2926	46.79
-1.1424	22.287	46.79
-1.0669	22.1511	46.78
-1.1196	21.9989	46.81
-1.1395	21.8532	46.89
-1.1338	21.8334	46.91
-1.0858	21.7598	46.87
-1.0541	21.7649	46.84
-1.0221	21.7576	46.83
-1.0708	21.7472	46.77
-1.0392	21.7266	46.71
-1.1791	21.7626	46.69
-1.2372	21.7588	46.76
-1.2363	21.7345	46.82
-1.1443	21.6725	46.88
-1.1498	21.7155	46.88
-1.1991	21.8463	46.83
-1.2047	21.8547	46.81
-1.2583	21.7951	46.79
-1.3171	21.7961	46.8
-1.3751	21.7908	46.85
-1.4293	21.8815	46.84
-1.5101	21.9155	46.82
-1.5901	21.8833	46.82
-1.745	21.8458	46.83
-1.8957	21.8876	46.81
-1.9707	21.9075	46.81
-2.066	21.7867	46.83
-2.1832	21.8438	46.85
-2.2037	21.842	46.88
-2.3393	22.0688	46.85
-2.5654	22.2464	46.84
-2.7121	22.2613	46.79
-2.784	22.3448	46.75
-2.8322	22.3353	46.75
-2.8586	22.3912	46.76
-2.9229	22.4053	46.76
-3.002	22.5154	46.8
-3.0886	22.5233	46.88
-3.1103	22.5819	46.88
-3.1062	22.7372	46.87
-3.1796	22.8647	46.81
-3.2606	22.9369	46.8
-3.2493	22.9689	46.81
-3.2482	22.9778	46.83
-3.1371	23.0916	46.82
-3.1106	23.1735	46.82
-2.9889	23.2381	46.79
-2.9718	23.2508	46.82
-2.9555	23.2627	46.82
-2.8962	23.3785	46.84
-2.7876	23.454	46.88
-2.7024	23.504	46.88
-2.5696	23.6748	46.87
-2.5069	23.8435	46.85
-2.5557	23.9214	46.84
-2.6236	24.0756	46.77
-2.534	24.0838	46.74
-2.4376	24.1028	46.74
-2.4624	24.1614	46.79
-2.3613	24.178	46.78
-2.3388	24.3061	46.82
-2.3232	24.4545	46.82
-2.3616	24.599	46.81
-2.4102	24.7008	46.81
-2.484	24.7056	46.84
-2.407	24.5773	46.88
-2.3904	24.5736	46.9
-2.3878	24.6562	46.83
-2.3248	24.6904	46.81
-2.3141	24.6355	46.8
-2.2863	24.5811	46.82
-2.2801	24.5601	46.84
-2.1948	24.4596	46.82
-2.0755	24.4034	46.86
-2.0701	24.4015	46.86
-2.0223	24.3932	46.85
-2.0059	24.3522	46.86
-2.0328	24.3268	46.85
-2.2062	24.3965	46.79
-2.2238	24.3406	46.74
-2.1705	24.3007	46.73
-2.1638	24.294	46.77
-2.2543	24.2714	46.78
-2.3404	24.35	46.78
-2.4044	24.4015	46.79
-2.4139	24.326	46.82
-2.365	24.3164	46.84
-2.43	24.3358	46.82
-2.4302	24.2789	46.81
-2.4518	24.3729	46.81
-2.4636	24.3271	46.78
-2.4688	24.2979	46.78
-2.4405	24.1734	46.81
-2.3802	24.0626	46.83
-2.3976	24.0438	46.79
-2.3485	23.9954	46.81
-2.3206	23.8827	46.83
-2.3826	23.7911	46.88
-2.3454	23.7848	46.87
-2.3504	23.7383	46.88
-2.3556	23.6953	46.88
-2.5241	23.7248	46.81
-2.6242	23.7023	46.73
-2.7087	23.5036	46.74
-2.7486	23.2812	46.78
-2.7833	23.1275	46.83
-2.7402	23.0217	46.83
-2.7716	22.8991	46.83
-2.8858	22.8053	46.79
-2.8043	22.6963	46.8
-2.7604	22.4895	46.81
-2.6895	22.3141	46.82
-2.5555	22.2509	46.82
-2.5405	22.2627	46.79
-2.5631	22.3454	46.77
-2.5414	22.4441	46.79
-2.4597	22.5109	46.83
-2.4122	22.5881	46.82
-2.3753	22.6321	46.81
-2.3107	22.595	46.81
-2.1157	22.5984	46.88
-1.8858	22.615	46.89
-1.7099	22.664	46.87
-1.6466	22.673	46.83
-1.5934	22.636	46.81
-1.4544	22.5493	46.78
-1.2723	22.53	46.77
-1.1066	22.5745	46.74
-1.0156	22.6332	46.75
-1.0962	22.765	46.79
-1.1602	22.8224	46.83
-1.3793	22.9178	46.87
-1.6215	23.1516	46.84
-1.7932	23.2992	46.85
-1.9715	23.4231	46.81
-2.164	23.5029	46.83
-2.315	23.6554	46.81
-2.3756	23.7972	46.78
-2.5741	23.9352	46.79
-2.5988	23.9665	46.84
-2.7146	24.0057	46.89
-2.8137	24.1706	46.84
-2.9235	24.3769	46.8
-2.9295	24.5176	46.8
-2.9439	24.6768	46.85
-3.1288	24.7391	46.89
-3.2623	24.7711	46.9
-3.3211	24.7948	46.9
-3.4007	24.958	46.83
-3.5738	25.1453	46.73
-3.6624	25.3099	46.7
-3.6496	25.2689	46.73
-3.5643	25.2416	46.8
-3.5309	25.2494	46.82
-3.525	25.3569	46.84
-3.5427	25.4975	46.82
-3.5636	25.6187	46.75
-3.5403	25.6439	46.79
-3.5373	25.5951	46.83
-3.4655	25.5655	46.86
-3.4535	25.5869	46.89
-3.4616	25.7469	46.85
-3.4157	25.8502	46.82
-3.4386	25.8876	46.8
-3.4156	25.9107	46.83
-3.3939	25.9399	46.83
-3.3038	25.9434	46.82
-3.2404	25.9374	46.8
-3.1738	25.8723	46.84
-3.1454	25.874	46.87
-3.0866	25.9107	46.87
-3.1446	25.9401	46.89
-3.1946	25.9641	46.86
-3.3126	26.0787	46.77
-3.3148	26.085	46.73
-3.2283	25.9202	46.73
-3.1508	25.8629	46.77
-3.1819	25.8297	46.79
-3.2057	25.7125	46.83
-3.2531	25.7146	46.85
-3.2919	25.7227	46.82
-3.2924	25.6251	46.81
-3.3935	25.4518	46.81
-3.3171	25.3265	46.82
-3.3422	25.2135	46.84
-3.3603	25.1566	46.81
-3.3717	24.9767	46.78
-3.385	24.7839	46.82
-3.437	24.6399	46.83
-3.3711	24.476	46.85
-3.3718	24.3975	46.83
-3.2986	24.324	46.8
-3.1961	24.2984	46.81
-3.097	24.1507	46.85
-3.0307	24.0186	46.88
-3.0501	23.8793	46.9
-2.9635	23.7936	46.92
-2.8912	23.7718	46.87
-2.913	23.7791	46.75
-2.8839	23.7921	46.69
-2.8071	23.6301	46.71
-2.6536	23.4361	46.76
-2.5434	23.3448	46.83
-2.5905	23.3738	46.86
-2.6714	23.4048	46.84
-2.7107	23.4992	46.81
-2.7212	23.5289	46.82
-2.8495	23.6531	46.83
-2.9124	23.6036	46.85
-2.9933	23.6701	46.85
-3.0152	23.6385	46.84
-2.9665	23.5721	46.84
-2.9884	23.6286	46.84
-3.0361	23.6097	46.84
-2.9957	23.6702	46.8
-3.0341	23.6519	46.78
-3.056	23.7027	46.78
-3.0158	23.6204	46.82
-3.0343	23.6581	46.88
-3.0138	23.6572	46.86
-3.0384	23.5906	46.9
-3.0654	23.6257	46.9
-3.2352	23.8408	46.84
-3.28	23.999	46.72
-3.3626	24.116	46.7
-3.2957	24.019	46.73
-3.3125	23.9924	46.81
-3.3999	24.0555	46.87
-3.4747	24.1771	46.88
-3.5532	24.3283	46.84
-3.6132	24.3849	46.82
-3.5813	24.4237	46.82
-3.645	24.434	46.83
-3.6291	24.5238	46.83
-3.6252	24.5448	46.81
-3.6622	24.5979	46.82
-3.662	24.7133	46.83
-3.726	24.7215	46.84
-3.732	24.7683	46.83
-3.7855	24.9093	46.84
-3.7549	25.0475	46.82
-3.7013	25.1547	46.83
-3.7057	25.1978	46.85
-3.7205	25.2956	46.87
-3.8053	25.3937	46.89
-3.9288	25.5015	46.89
-4.0137	25.6072	46.83
-4.0838	25.7914	46.76
-4.1805	25.9077	46.69
-4.2376	25.9273	46.72
-4.2184	26.013	46.77
-4.1406	26.1333	46.81
-4.1642	26.1856	46.85
-4.2362	26.3307	46.83
-4.2591	26.4638	46.82
-4.25	26.5364	46.8
-4.2223	26.5575	46.81
-4.157	26.5354	46.82
-4.0671	26.4559	46.88
-3.9756	26.4553	46.89
-3.9502	26.4983	46.87
-4.008	26.6168	46.82
-4.021	26.639	46.79
-4.0751	26.7234	46.78
-4.0515	26.7206	46.81
-4.0151	26.7151	46.87
-3.953	26.6748	46.92
-3.9155	26.5715	46.91
-3.8751	26.6128	46.88
-3.9793	26.7369	46.85
-4.1121	26.7897	46.79
-4.2343	26.7315	46.8
-4.2558	26.638	46.8
-4.2853	26.4833	46.82
-4.1612	26.187	46.89
-4.1671	25.9143	46.87
-4.1632	25.69	46.84
-4.1495	25.5142	46.8
-4.2058	25.2797	46.75
-4.1612	25.088	46.76
-4.154	24.9337	46.78
-4.2376	24.7644	46.8
-4.2451	24.6675	46.83
-4.2657	24.7186	46.85
-4.2525	24.7003	46.81
-4.3035	24.707	46.84
-4.3193	24.6446	46.84
-4.2892	24.7143	46.82
-4.2815	24.75	46.85
-4.2234	24.7359	46.84
-4.1883	24.6447	46.88
-4.0965	24.5722	46.88
-4.0597	24.4781	46.87
-4.0474	24.5277	46.82
-4.0649	24.4765	46.8
-4.1081	24.4609	46.79
-4.1429	24.4602	46.76
-4.1078	24.3495	46.72
-4.0994	24.2487	46.76
-4.122	24.0548	46.8
-4.1558	23.8983	46.84
-4.1925	23.8656	46.85
-4.227	23.8529	46.82
-4.263	23.6836	46.83
-4.2606	23.4228	46.85
-4.2704	23.3138	46.85
-4.276	23.1082	46.84
-4.2504	22.9781	46.82
-4.165	22.7952	46.8
-4.0243	22.5213	46.81
-3.9208	22.3343	46.82
-3.7591	22.0719	46.82
-3.5412	21.8666	46.78
-3.3362	21.6337	46.79
-3.2275	21.7278	46.83
-3.2415	21.978	46.88
-3.2959	22.3084	46.89
-3.367	22.6164	46.88
-3.3737	22.9871	46.88
-3.4287	23.3575	46.79
-3.5689	23.8578	46.73
-3.5511	24.15	46.69
-3.4878	24.3026	46.77
-3.3938	24.3328	46.82
-3.347	24.602	46.81
-3.3103	24.7951	46.81
-3.3656	24.9514	46.79
-3.4067	24.9969	46.82
-3.4329	25.0714	46.84
-3.4202	25.1518	46.88
-3.3637	25.321	46.85
-3.3933	25.4264	46.81
-3.3894	25.5142	46.79
-3.3786	25.7095	46.8
-3.3386	25.8165	46.85
-3.2907	25.9528	46.86
-3.3245	26.0761	46.84
-3.3052	26.2032	46.81
-3.3308	26.2811	46.84
-3.2878	26.4095	46.85
-3.2882	26.5012	46.85
-3.2863	26.594	46.89
-3.3514	26.7019	46.88
-3.3244	26.9319	46.81
-3.3187	27.1159	46.73
-3.2552	27.1707	46.72
-3.172	27.1979	46.77
-3.0901	27.2316	46.81
-3.1025	27.3732	46.89
-3.1837	27.5513	46.88
-3.1332	27.7265	46.84
-3.0589	27.783	46.83
-3.023	27.9302	46.81
-2.8997	27.9742	46.82
-2.8105	27.9641	46.78
-2.7185	27.9198	46.79
-2.5622	27.809	46.81
-2.454	27.7295	46.82
-2.3524	27.6435	46.81
-2.327	27.8375	46.8
-2.3163	27.9327	46.81
-2.3694	28.0043	46.83
-2.4267	28.0083	46.87
-2.4905	27.917	46.87
-2.6326	27.946	46.92
-2.8716	28.0679	46.85
-3.2239	28.146	46.78
-3.3356	28.1742	46.7
-3.537	27.9878	46.73
-3.6066	27.9098	46.81
-3.7751	27.8113	46.85
-3.8606	27.759	46.85
-3.9853	27.7354	46.82
-4.0746	27.7322	46.77
-4.2195	27.6551	46.77
-4.2983	27.4927	46.78
-4.2666	27.2777	46.83
-4.2047	27.1942	46.86
-4.2703	27.3081	46.85
-4.2641	27.3745	46.8
-4.1792	27.4506	46.79
-4.1635	27.439	46.79
-4.1091	27.4694	46.8
-4.0168	27.3845	46.81
-3.8358	27.3754	46.87
-3.5982	27.367	46.91
-3.5201	27.4048	46.88
-3.5227	27.4843	46.84
-3.4765	27.4562	46.81
-3.4096	27.3698	46.76
-3.2492	27.2523	46.74
-3.1466	27.105	46.74
-3.0944	26.9192	46.8
-2.9691	26.8628	46.84
-2.9191	26.7448	46.87
-2.8608	26.663	46.85
-2.8187	26.5287	46.82
-2.7771	26.3299	46.78
-2.7543	26.0425	46.78
-2.6355	25.9558	46.8
-2.626	25.9247	46.77
-2.5931	25.9108	46.78
-2.5485	25.8654	46.82
-2.3765	25.8917	46.84
-2.287	25.954	46.81
-2.2391	25.9675	46.8
-2.1576	25.881	46.82
-2.0478	25.7162	46.89
-2.0043	25.712	46.91
-1.9789	25.7939	46.88
-2.0234	25.9095	46.84
-2.0629	26.0116	46.79
-2.1069	26.018	46.75
-2.0964	25.9536	46.74
-2.1538	25.7972	46.76
-2.1678	25.6135	46.81
-2.2637	25.6804	46.83
-2.3935	25.7358	46.8
-2.594	25.8484	46.76
-2.7164	25.7649	46.77
-2.8153	25.5289	46.81
-2.8496	25.2677	46.85
-3.0021	24.9957	46.88
-3.0742	24.8918	46.83
-3.2688	24.8591	46.79
-3.4082	24.7854	46.79
-3.5198	24.6943	46.79
-3.5739	24.5301	46.78
-3.6829	24.3813	46.82
-3.7983	24.2752	46.85
-3.7683	24.1046	46.89
-3.8498	24.0868	46.87
-4.0123	24.1161	46.84
-4.1	24.1648	46.89
-4.2243	24.243	46.8
-4.2296	24.2547	46.74
-4.1717	24.158	46.72
-4.0886	24.1018	46.75
-4.0851	24.0681	46.79
-4.1042	24.034	46.82
-4.0386	24.0754	46.84
-3.9853	24.0535	46.84
-3.9811	24.1507	46.83
-3.9621	24.2572	46.8
-3.8971	24.2748	46.81
-3.914	24.3137	46.8
-3.9182	24.2965	46.82
-3.8234	24.3404	46.8
-3.7782	24.388	46.84
-3.7055	24.5081	46.81
-3.5992	24.5561	46.8
-3.4643	24.5656	46.82
-3.3704	24.5955	46.87
-3.3284	24.6771	46.86
-3.3329	24.814	46.88
-3.3881	24.9974	46.87
-3.4685	25.1903	46.79
-3.4991	25.411	46.74
-3.5672	25.5697	46.69
-3.5425	25.6303	46.75
-3.4766	25.6729	46.78
-3.5268	25.7746	46.84
-3.5796	25.927	46.86
-3.6869	26.1128	46.86
-3.7475	26.3006	46.85
-3.8189	26.3813	46.83
-3.8098	26.4597	46.81
-3.8161	26.5381	46.8
-3.8106	26.5887	46.8
-3.869	26.6084	46.81
-3.8565	26.6312	46.84
-3.7934	26.6917	46.83
-3.7617	26.676	46.82
-3.712	26.607	46.84
-3.6817	26.4967	46.89
-3.5807	26.4223	46.87
-3.5283	26.436	46.86
-3.5396	26.4323	46.85
-3.6257	26.5769	46.76
-3.7089	26.5919	46.72
-3.6375	26.5109	46.74
-3.5629	26.3744	46.81
-3.5889	26.2885	46.82
-3.5532	26.2146	46.79
-3.5575	26.15	46.8
-3.5668	26.0112	46.81
-3.6082	25.9059	46.83
-3.6872	25.7696	46.84
-3.7662	25.6001	46.85
-3.8403	25.4444	46.85
-3.943	25.2281	46.82
-4.0371	24.9867	46.84
-4.1322	24.753	46.85
-4.2087	24.538	46.81
-4.2797	24.3071	46.78
-4.2453	24.165	46.81
-4.2553	23.9935	46.87
-4.2316	23.8461	46.9
-4.2515	23.7817	46.84
-4.2965	23.8435	46.82
-4.3268	23.7812	46.77
-4.3147	23.7831	46.72
-4.2252	23.6563	46.69
-4.0514	23.4735	46.78
-4.0433	23.3792	46.82
-4.0005	23.3182	46.81
-4.0262	23.1742	46.82
-3.9937	23.0685	46.82
-4.0101	22.896	46.8
-3.9612	22.6748	46.8
-3.9045	22.4129	46.83
-3.8226	22.0769	46.83
-3.7153	21.8296	46.82
-3.704	21.5574	46.82
-3.6609	21.3435	46.81
-3.6327	21.1077	46.81
-3.6051	20.8337	46.81
-3.485	20.5953	46.83
-3.457	20.4594	46.93
-3.5209	20.4955	46.94
-3.5191	20.558	46.88
-3.6911	20.6732	46.88
-3.9226	20.9019	46.79
-4.0195	21.1364	46.73
-4.0417	21.2261	46.72
-4.1473	21.2307	46.74
-4.1692	21.1975	46.8
-4.2312	21.1515	46.83
-4.317	21.2381	46.83
-4.3793	21.3286	46.8
-4.4075	21.3841	46.78
-4.2836	21.3981	46.79
-4.1744	21.3096	46.81
-4.0319	21.3169	46.86
-3.9695	21.3654	46.84
-3.8469	21.3777	46.83
-3.7464	21.4463	46.82
-3.5994	21.5181	46.77
-3.574	21.5653	46.76
-3.3526	21.5469	46.78
-3.1965	21.375	46.88
-2.9577	21.2722	46.94
-2.8202	21.3258	46.92
-2.7105	21.499	46.87
-2.5962	21.7141	46.82
-2.5937	21.8009	46.76
-2.4454	21.7926	46.71
-2.3629	21.7037	46.75
-2.2482	21.653	46.81
-2.1722	21.6117	46.83
-2.1405	21.6539	46.83
-2.1687	21.6366	46.78
-2.1504	21.4866	46.83
-2.1713	21.3892	46.83
-2.1869	21.3235	46.84
-2.1699	21.1821	46.85
-2.1429	21.0228	46.84
-2.1814	21.1009	46.82
-2.1287	21.1713	46.8
-2.0699	21.2774	46.81
-2.0448	21.3928	46.77
-1.9911	21.4779	46.79
-1.9147	21.5648	46.85
-1.978	21.7334	46.9
-1.9687	21.9405	46.88
-1.9368	21.993	46.88
-1.9487	22.2463	46.88
-1.9907	22.6359	46.78
-1.9567	22.9816	46.7
-2.0601	23.236	46.69
-1.9451	23.2531	46.77
-1.8306	23.1913	46.83
-1.8668	23.2313	46.89
-1.98	23.2891	46.86
-2.0398	23.3625	46.84
-2.0632	23.4108	46.79
-2.1275	23.4249	46.79
-2.1959	23.2991	46.81
-2.3234	23.1069	46.82
-2.442	23.0023	46.79
-2.4889	22.7607	46.79
-2.568	22.5723	46.8
-2.7607	22.3907	46.79
-2.8394	22.1932	46.81
-2.8734	21.9237	46.86
-2.9031	21.757	46.89
-3.0262	21.7123	46.89
-3.1709	21.7067	46.88
-3.3962	21.742	46.87
-3.5869	21.9563	46.83
-3.6607	22.0577	46.77
-3.8837	22.2695	46.74
-3.9412	22.236	46.76
-3.991	21.8908	46.79
-3.9847	21.643	46.86
-4.0522	21.5458	46.89
-4.067	21.6331	46.83
-3.9782	21.6572	46.73
-3.9953	21.6208	46.72
-3.9478	21.4688	46.77
-3.8494	21.2461	46.86
-3.8675	21.0743	46.9
-3.8843	20.9518	46.88
-3.8455	20.8497	46.82
-3.8127	20.8189	46.75
-3.7582	20.7845	46.76
-3.7135	20.6161	46.78
-3.5199	20.4035	46.86
-3.3934	20.1244	46.9
-3.2495	19.9065	46.88
-3.1968	19.7293	46.85
-3.2007	19.6456	46.77
-3.2669	19.4857	46.73
-3.1367	19.0836	46.73
-2.9666	18.6208	46.77
-2.8774	18.3165	46.81
-2.7271	18.093	46.8
-2.6744	17.9451	46.77
-2.5996	17.8443	46.75
-2.5921	17.9378	46.81
-2.5768	18.1311	46.81
-2.6722	18.4124	46.86
-2.6728	18.6459	46.86
-2.6197	18.7984	46.87
-2.5802	19.1411	46.82
-2.54	19.534	46.8
-2.4289	19.8911	46.8
-2.4774	20.1397	46.82
-2.4874	20.2719	46.85
-2.4182	20.3951	46.85
-2.2088	20.3943	46.87
-2.0523	20.4341	46.92
-1.8682	20.6275	46.84
-1.7522	20.7629	46.8
-1.8011	20.8932	46.79
-1.8024	21.0093	46.76
-1.8251	21.0898	46.72
-1.7483	20.9195	46.77
-1.6882	20.8764	46.81
-1.705	20.943	46.79
-1.6577	20.9906	46.76
-1.6631	21.0281	46.76
-1.702	21.0664	46.71
-1.7006	21.0543	46.77
-1.6292	20.8607	46.81
-1.6014	20.7877	46.84
-1.5213	20.7204	46.82
-1.4951	20.8193	46.81
-1.4423	20.9563	46.8
-1.3839	21.0389	46.79
-1.2551	21.0317	46.8
inclinaison X	inclinaison Y
0.8641	-0.8308
0.8308	-0.8641
0.8308	-0.9305
0.7976	-0.7976
0.9305	-0.7976
0.8641	-0.7976
0.8308	-0.8641
0.7644	-0.9305
0.8641	-0.8308
0.9638	-0.6979
0.8641	-0.7311
0.7976	-0.8641
0.8308	-0.8973
0.8641	-0.8308
0.8641	-0.7644
0.7976	-0.7311
0.7644	-0.8973
0.7311	-0.8641
0.7976	-0.8308
0.7976	-0.7976
0.8641	-0.7976
0.8641	-0.8308
0.8308	-0.7976
0.7644	-0.7311
0.7644	-0.8308
0.7644	-0.8641
0.7976	-0.7976
0.8308	-0.7644
0.8308	-0.7976
0.7976	-0.8973
0.7644	-0.8973
0.8308	-0.7644
0.7976	-0.7976
0.7644	-0.7976
0.7644	-0.9305
0.8308	-0.9305
0.8641	-0.7311
0.8641	-0.6979
0.8308	-0.8308
0.8308	-0.7644
0.8308	-0.8308
0.8308	-0.8308
0.8308	-0.8308
0.7976	-0.7976
0.8641	-0.8641
0.8641	-0.8308
0.7976	-0.7976
0.7976	-0.8308
0.8308	-0.8641
0.7976	-0.8641
0.7644	-0.7311
0.8308	-0.8308
0.8641	-0.8973
0.8641	-0.8308
0.8308	-0.7644
0.7644	-0.9305
0.8308	-0.8973
0.7976	-0.6979
0.7644	-0.7311
0.7644	-0.7644
0.8641	-0.8973
0.7644	-0.8308
0.7311	-0.7976
0.7976	-0.7976
0.8641	-0.8308
0.8308	-0.8308
0.8308	-0.7644
0.7976	-0.7976
0.8308	-0.8641
0.8641	-0.7976
0.8973	-0.8308
0.8308	-0.8973
0.7311	-0.7644
0.7976	-0.8641
0.8641	-0.7976
0.8973	-0.7311
0.7644	-0.8308
0.7311	-0.8308
0.7976	-0.8308
0.8308	-0.8308
0.7976	-0.8641
0.7644	-0.7311
0.8641	-0.8308
0.8973	-0.7976
0.8641	-0.8973
0.7644	-0.8641
0.8641	-0.8641
0.8308	-0.8641
0.8308	-0.7644
0.7976	-0.7976
0.7976	-0.8973
0.8308	-0.7644
0.7644	-0.7976
0.8641	-0.8641
0.8641	-0.8641
0.7644	-0.7311
0.7976	-0.7976
0.8641	-0.8641
0.8308	-0.8308
0.7976	-0.7644
0.7976	-0.8641
0.7644	-0.8973
0.7976	-0.8641
0.8641	-0.8308
0.8641	-0.7644
0.8973	-0.7644
0.7976	-0.8308
0.7976	-0.8641
0.8973	-0.8641
0.8973	-0.8308
0.6979	-0.6647
0.6647	-0.8641
0.7311	-0.9305
0.9305	-0.8308
0.8973	-0.7976
0.8973	-0.7976
0.7644	-0.8308
0.7976	-0.9638
0.7976	-0.8973
0.8308	-0.7311
0.8641	-0.7311
0.8973	-0.7644
0.8308	-0.8308
0.6647	-0.8308
0.7976	-0.9638
0.8973	-0.9638
0.8973	-0.7976
0.8641	-0.6314
0.7311	-0.7976
0.7644	-0.9305
0.7311	-0.9305
0.7976	-0.7644
0.8973	-0.7644
0.8308	-0.7644
0.7311	-0.8641
0.7311	-0.7976
0.8641	-0.8641
0.9305	-0.7976
0.6979	-0.7311
0.7644	-0.7644
0.7644	-0.9305
0.7976	-0.7976
0.8308	-0.7976
0.7976	-0.8641
0.7976	-0.8308
0.7311	-0.8641
0.7976	-0.8973
0.8641	-0.8308
0.8641	-0.8308
0.7311	-0.8641
0.7644	-0.7644
0.7976	-0.8308
0.7976	-0.8641
0.7976	-0.7311
0.8308	-0.8308
0.8641	-0.8641
0.8641	-0.7976
0.7311	-0.6979
0.7311	-0.8308
0.7644	-0.9638
0.8308	-0.8308
0.8973	-0.7976
0.7644	-0.7311
0.8641	-0.7311
0.7976	-0.7976
0.7644	-0.8973
0.7976	-0.9305
0.8308	-0.7976
0.8973	-0.8973
0.7976	-0.8308
0.7644	-0.7311
0.7311	-0.8973
0.7976	-0.997
0.8973	-0.8641
0.8308	-0.6979
0.8308	-0.8308
0.7976	-0.8641
0.8308	-0.8641
0.7976	-0.8308
0.7976	-0.7976
0.8973	-0.7644
0.7976	-0.7976
0.7976	-0.8641
0.6979	-0.7976
0.8641	-0.8641
0.8973	-0.7976
0.7644	-0.8308
0.7644	-0.8973
0.7976	-0.7976
0.8308	-0.8308
0.8308	-0.8641
0.8973	-0.7976
0.6979	-0.8308
0.8973	-0.8308
0.8973	-0.8973
0.8308	-0.8308
0.7311	-0.7976
0.7644	-0.8973
0.8973	-0.8973
0.8308	-0.7311
0.8308	-0.6647
0.7644	-0.8641
0.7311	-0.8308
0.7644	-0.9305
0.8973	-0.8641
0.8641	-0.7976
0.8641	-0.7976
0.7976	-0.7644
0.8308	-0.8973
0.7976	-0.8641
0.7976	-0.8308
0.7311	-0.8641
0.8308	-0.7976
0.8308	-0.8973
0.8308	-0.7976
0.7644	-0.7976
0.7976	-0.8641
0.7644	-0.7644
0.8641	-0.7976
0.8308	-0.8308
0.7311	-0.8308
0.7311	-0.8308
0.7644	-0.7976
0.8973	-0.8308
0.7976	-0.8308
0.7644	-0.7976
0.7644	-0.8641
0.9305	-0.8641
0.8641	-0.7644
0.8641	-0.7311
0.7976	-0.8308
0.7644	-0.997
0.7311	-0.9305
0.7644	-0.6647
0.8641	-0.6979
0.9305	-0.8641
0.6979	-0.8641
0.6647	-0.997
0.8641	-0.9305
0.8641	-0.7311
0.8641	-0.6979
0.8973	-0.8641
0.7644	-0.7976
0.7311	-0.8973
0.7976	-0.9305
0.8308	-0.8973
0.8973	-0.7311
0.8973	-0.7976
0.7644	-0.7644
0.7311	-0.8973
0.7644	-0.9305
0.8308	-0.8973
0.8973	-0.7311
0.8973	-0.7311
0.8308	-0.8308
0.7644	-1.0303
0.7976	-0.9305
0.8308	-0.7644
0.8641	-0.6979
0.8308	-0.7644
0.7976	-0.9305
0.7644	-0.9305
0.7976	-0.8308
0.8641	-0.7976
0.9305	-0.7976
0.8641	-0.7976
0.7976	-0.8973
0.7311	-0.8641
0.7644	-0.8641
0.7976	-0.8308
0.8308	-0.8641
0.7976	-0.7976
0.7644	-0.8973
0.7976	-0.8308
0.8308	-0.8973
0.8308	-0.8641
0.7311	-0.7644
0.7976	-0.7311
0.8973	-0.8973
0.7976	-0.8641
0.7311	-0.6979
0.7644	-0.7976
0.9305	-0.9305
0.8973	-0.7976
0.7976	-0.7976
0.7976	-0.8973
0.7311	-0.8973
0.8308	-0.8973
0.8641	-0.7311
0.8973	-0.6314
0.7976	-0.8641
0.7644	-0.9638
0.6979	-0.9638
0.7311	-0.8973
0.8308	-0.6979
0.9638	-0.7976
0.7976	-0.8641
0.6979	-0.8308
0.7644	-0.8308
0.7976	-0.8973
0.7644	-0.6979
0.8308	-0.6314
0.9638	-0.7976
0.7976	-0.9638
0.6647	-0.8973
0.7311	-0.7976
