# Supplementary material for: Postural Control Can Be Well Maintained by Healthy, Young Adults in Difficult Visual Task, Even in Sway-Referenced Dynamic Conditions
Source: PLoS One. 2016 Oct 13;11(10):e0164400. doi: 10.1371/journal.pone.0164400 (PMC5063355; doi:10.1371/journal.pone.0164400)
Supplement: S2 File — (ZIP) [file pone.0164400.s002.zip › DATA_FRAMIRAL/S07A_FREE_MOBILE_I12.xls]

## Sheet: S07_MTT_201504011444_I
gravite X	gravite Y	Poids
-3.2744	22.2695	46.7
-3.2715	22.1652	46.74
-3.2855	22.1442	46.78
-3.2578	22.2022	46.8
-3.3096	22.244	46.83
-3.4798	22.4147	46.86
-3.6938	22.5431	46.87
-3.8756	22.591	46.87
-4.0135	22.5321	46.88
-4.0996	22.5223	46.88
-4.2302	22.4759	46.84
-4.3532	22.4938	46.78
-4.4706	22.4301	46.78
-4.5426	22.3329	46.81
-4.7164	22.2049	46.84
-4.7454	21.9805	46.86
-4.8001	21.8212	46.84
-4.8582	21.6507	46.79
-4.8804	21.4127	46.77
-4.8745	21.1362	46.82
-4.9971	21.1134	46.88
-5.0993	21.3541	46.89
-5.1576	21.4801	46.9
-5.2004	21.6243	46.85
-5.2777	21.6181	46.77
-5.2492	21.7012	46.74
-5.1747	21.6846	46.73
-5.0643	21.6593	46.76
-4.9816	21.6806	46.79
-4.9446	21.7181	46.84
-4.9168	21.8403	46.86
-4.7896	21.8934	46.85
-4.728	22.0064	46.82
-4.6386	22.128	46.81
-4.4888	22.2604	46.81
-4.3301	22.4362	46.8
-4.1361	22.4421	46.81
-4.0276	22.437	46.83
-3.8219	22.3167	46.86
-3.7425	22.435	46.85
-3.5887	22.4347	46.83
-3.3003	22.3816	46.82
-3.1293	22.3233	46.81
-2.7785	22.196	46.85
-2.5741	22.2204	46.88
-2.4892	22.3425	46.88
-2.4637	22.4209	46.85
-2.508	22.4245	46.82
-2.4021	22.4021	46.78
-2.2912	22.3295	46.73
-2.1348	22.3305	46.76
-1.9621	22.2987	46.79
-1.7851	22.249	46.79
-1.6498	22.1103	46.83
-1.5262	22.0403	46.84
-1.4357	22.1229	46.83
-1.356	22.056	46.77
-1.3012	21.8067	46.79
-1.2355	21.6109	46.83
-1.1653	21.491	46.85
-1.1549	21.4603	46.81
-1.1815	21.4474	46.82
-1.2566	21.443	46.81
-1.2298	21.4469	46.81
-1.2085	21.4582	46.81
-1.257	21.4829	46.8
-1.2516	21.5088	46.8
-1.2024	21.3711	46.84
-1.2548	21.2462	46.88
-1.2284	21.2518	46.86
-1.3199	21.2913	46.83
-1.4971	21.3094	46.81
-1.6692	21.3648	46.79
-1.7404	21.4069	46.73
-1.8902	21.2961	46.73
-1.9428	21.2663	46.76
-2.0379	21.2748	46.81
-2.1722	21.3276	46.8
-2.3963	21.4018	46.83
-2.5585	21.5547	46.81
-2.7834	21.5973	46.81
-3.0356	21.6783	46.81
-3.1934	21.5756	46.85
-3.2884	21.5191	46.87
-3.3489	21.5229	46.84
-3.4429	21.6171	46.8
-3.584	21.6921	46.77
-3.679	21.6826	46.8
-3.746	21.6509	46.83
-3.7976	21.5909	46.86
-3.8729	21.6084	46.85
-3.7938	21.5967	46.84
-3.8698	21.6703	46.82
-3.8271	21.6563	46.82
-3.8775	21.6034	46.86
-4.0052	21.501	46.87
-4.189	21.5232	46.84
-4.2755	21.5364	46.76
-4.3756	21.6097	46.72
-4.3687	21.5013	46.74
-4.4087	21.3102	46.76
-4.4448	21.1827	46.84
-4.5707	21.1371	46.87
-4.5841	21.0616	46.83
-4.5577	20.9022	46.82
-4.6169	20.7765	46.81
-4.7169	20.7301	46.83
-4.6674	20.7137	46.84
-4.6261	20.6784	46.82
-4.5248	20.6184	46.82
-4.5884	20.549	46.82
-4.6127	20.352	46.84
-4.4754	20.1996	46.81
-4.4874	20.2254	46.8
-4.4889	20.1762	46.78
-4.3023	20.0284	46.82
-4.1427	20.0875	46.88
-4.025	20.1478	46.89
-3.9255	20.2303	46.86
-3.8934	20.3577	46.87
-3.9555	20.5003	46.83
-3.9611	20.596	46.76
-3.9168	20.767	46.72
-3.8152	20.7876	46.71
-3.6832	20.8451	46.76
-3.5452	20.8116	46.82
-3.4459	20.7668	46.87
-3.5008	20.8237	46.85
-3.433	20.8126	46.82
-3.3915	20.8081	46.8
-3.4556	20.7084	46.79
-3.3849	20.7001	46.81
-3.3313	20.625	46.81
-3.2361	20.6755	46.79
-3.1229	20.6783	46.8
-3.047	20.6797	46.82
-2.904	20.7209	46.79
-2.9368	20.8105	46.79
-2.8956	20.9703	46.77
-2.8936	21.0924	46.82
-2.8801	21.2159	46.88
-3.0355	21.4065	46.89
-3.1172	21.6342	46.88
-3.1762	21.7715	46.89
-3.2164	21.8186	46.84
-3.2741	21.9742	46.78
-3.3755	22.0981	46.7
-3.4616	22.2654	46.71
-3.448	22.2805	46.76
-3.4275	22.2366	46.83
-3.4953	22.2468	46.86
-3.5621	22.3089	46.82
-3.6866	22.3238	46.8
-3.7963	22.4748	46.77
-3.9066	22.4932	46.8
-3.8554	22.4625	46.85
-3.8461	22.5944	46.83
-3.844	22.6031	46.79
-3.8923	22.7543	46.8
-3.9568	22.8602	46.8
-4.0413	22.8812	46.81
-4.0844	22.8734	46.81
-4.0672	22.9368	46.83
-4.0491	23.0734	46.87
-4.0645	23.1072	46.88
-4.0653	23.1497	46.87
-4.0644	23.1484	46.88
-4.2073	23.2071	46.83
-4.2505	23.3192	46.77
-4.2496	23.3242	46.71
-4.226	23.2019	46.73
-4.1788	23.0654	46.78
-4.1433	22.9305	46.81
-4.0331	23.0693	46.86
-4.1045	23.0958	46.84
-4.1693	23.0526	46.83
-4.174	22.9259	46.83
-4.1991	22.7648	46.85
-4.2498	22.6674	46.88
-4.1917	22.5726	46.86
-4.178	22.5686	46.83
-4.1417	22.5713	46.82
-4.1667	22.4985	46.84
-4.1306	22.4129	46.81
-4.1149	22.4673	46.81
-4.0942	22.4763	46.8
-3.9667	22.4465	46.86
-3.9618	22.3767	46.92
-3.9689	22.4826	46.91
-3.9359	22.5919	46.85
-3.9635	22.7716	46.85
-3.966	22.8027	46.82
-3.9402	22.8331	46.8
-3.904	22.7613	46.78
-3.7264	22.6886	46.79
-3.6087	22.6329	46.78
-3.6017	22.6207	46.81
-3.6208	22.5565	46.84
-3.6682	22.5653	46.85
-3.7044	22.5569	46.87
-3.8681	22.5704	46.82
-3.9345	22.4601	46.86
-4.0255	22.4095	46.86
-4.1553	22.3953	46.84
-4.2725	22.2984	46.84
-4.3459	22.2472	46.86
-4.4036	22.1702	46.87
-4.4551	22.1616	46.83
-4.3745	22.0596	46.83
-4.3351	21.9868	46.85
-4.277	21.8599	46.9
-4.1851	21.7353	46.91
-4.1664	21.6715	46.87
-4.1718	21.7145	46.87
-4.2564	21.7456	46.81
-4.3452	21.7546	46.78
-4.4051	21.6656	46.76
-4.3593	21.5212	46.79
-4.3186	21.4834	46.83
-4.3194	21.5119	46.82
-4.3283	21.5297	46.84
-4.44	21.4839	46.85
-4.4477	21.401	46.88
-4.4811	21.3802	46.86
-4.4917	21.3275	46.86
-4.583	21.302	46.86
-4.6247	21.2015	46.8
-4.6608	21.1993	46.82
-4.6658	21.1644	46.82
-4.6901	21.1418	46.85
-4.704	21.1167	46.87
-4.7917	21.0189	46.84
-4.78	20.9572	46.85
-4.7463	20.8921	46.87
-4.7387	20.8614	46.89
-4.7344	20.8053	46.88
-4.7929	20.7237	46.88
-4.8363	20.5135	46.86
-4.8422	20.4474	46.79
-4.8418	20.3904	46.74
-4.7241	20.2202	46.72
-4.533	20.0547	46.76
-4.3845	19.9061	46.79
-4.2221	19.7339	46.88
-4.1558	19.6605	46.9
-4.0919	19.6519	46.9
-4.1458	19.6829	46.89
-4.1206	19.8235	46.88
-4.1312	20.0331	46.82
-4.1743	20.3019	46.76
-4.0886	20.5904	46.78
-4.0433	20.6744	46.81
-3.9469	20.6739	46.89
-3.8776	20.736	46.89
-3.8633	20.7941	46.87
-3.8042	20.9729	46.8
-3.7548	21.0727	46.83
-3.6825	21.1625	46.87
-3.6387	21.1972	46.89
-3.5863	21.2699	46.88
-3.5859	21.3469	46.89
-3.5597	21.3893	46.8
-3.5598	21.5134	46.72
-3.5496	21.611	46.72
-3.4656	21.6548	46.78
-3.4308	21.6956	46.83
-3.3642	21.7614	46.87
-3.472	21.9178	46.87
-3.47	21.99	46.82
-3.4599	22.0794	46.81
-3.5023	22.1704	46.83
-3.4619	22.2502	46.88
-3.3984	22.4332	46.88
-3.3538	22.6251	46.83
-3.2799	22.8392	46.83
-3.2537	22.9934	46.83
-3.1362	23.1258	46.84
-3.1424	23.2641	46.83
-3.1043	23.4349	46.86
-2.9971	23.646	46.88
-2.8147	23.8196	46.9
-2.672	24.0308	46.89
-2.6028	24.1534	46.89
-2.5932	24.3267	46.88
-2.7183	24.5138	46.85
-2.8284	24.6498	46.8
-2.8478	24.7406	46.74
-2.8368	24.7426	46.74
-2.9461	24.7327	46.81
-3.0462	24.7768	46.84
-3.2324	24.8425	46.87
-3.3508	24.8449	46.85
-3.4269	24.8977	46.84
-3.5713	24.8086	46.83
-3.801	24.802	46.84
-3.9971	24.7703	46.87
-4.104	24.7376	46.86
-4.1815	24.7374	46.83
-4.2995	24.777	46.83
-4.3815	24.8123	46.81
-4.4666	24.8421	46.82
-4.4984	24.77	46.82
-4.545	24.7745	46.84
-4.5586	24.7634	46.87
-4.5724	24.7171	46.89
-4.5822	24.7817	46.9
-4.7326	24.7589	46.89
-4.9218	24.7868	46.87
-5.1137	24.8514	46.83
-5.2348	24.8182	46.79
-5.3822	24.7716	46.76
-5.5622	24.6477	46.78
-5.6883	24.4983	46.8
-5.8078	24.3629	46.83
-5.9192	24.1873	46.88
-6.0097	24.0199	46.87
-6.0248	23.878	46.83
-6.0153	23.8072	46.82
-5.9823	23.6841	46.82
-5.9311	23.3996	46.84
-5.8355	23.1171	46.82
-5.5824	22.9189	46.83
-5.4373	22.8442	46.83
-5.3608	22.7907	46.79
-5.2803	22.7942	46.79
-5.1712	22.7695	46.81
-4.9795	22.7654	46.86
-4.73	22.608	46.89
-4.4826	22.5552	46.9
-4.262	22.5592	46.92
-3.9877	22.6563	46.88
-3.8237	22.7616	46.86
-3.6981	22.9172	46.83
-3.5349	23.0079	46.79
-3.3971	23.0431	46.76
-3.1717	23.0108	46.77
-2.9717	22.9802	46.8
-2.7834	22.9567	46.81
-2.5683	22.9588	46.83
-2.466	23.0435	46.86
-2.4232	22.9963	46.85
-2.3744	22.9243	46.86
-2.2993	22.9066	46.87
-2.2248	22.9075	46.86
-2.1777	22.939	46.83
-2.1951	22.9447	46.79
-2.2263	22.9228	46.82
-2.2992	22.8734	46.87
-2.3417	22.8289	46.87
-2.2937	22.8304	46.87
-2.2789	22.8323	46.83
-2.2898	22.8496	46.83
-2.3803	22.9903	46.86
-2.4865	23.1017	46.89
-2.5784	23.293	46.88
-2.8562	23.371	46.89
-3.0717	23.4723	46.87
-3.193	23.5053	46.81
-3.2605	23.4873	46.75
-3.2332	23.5151	46.76
-3.1942	23.5161	46.78
-3.1975	23.5021	46.82
-3.1633	23.5389	46.86
-3.1898	23.5509	46.87
-3.1334	23.582	46.82
-3.1554	23.5503	46.81
-3.2137	23.6059	46.83
-3.2831	23.6377	46.83
-3.4221	23.6601	46.84
-3.4703	23.5624	46.83
-3.5112	23.5287	46.86
-3.4854	23.5318	46.84
-3.5023	23.59	46.83
-3.51	23.6981	46.8
-3.5147	23.7534	46.82
-3.5388	23.6946	46.85
-3.5038	23.6201	46.9
-3.4611	23.6061	46.89
-3.5489	23.7185	46.86
-3.6938	23.9008	46.87
-3.9608	24.2244	46.82
-4.0723	24.3545	46.77
-4.0615	24.3681	46.77
-4.0743	24.3361	46.81
-4.1228	24.3714	46.81
-4.16	24.4969	46.82
-4.3091	24.5819	46.83
-4.5224	24.7668	46.85
-4.5811	24.7848	46.85
-4.6564	24.83	46.85
-4.7874	24.7394	46.88
-4.8739	24.6694	46.87
-5.0376	24.6226	46.83
-5.0873	24.56	46.81
-5.1274	24.4651	46.83
-5.038	24.3348	46.87
-4.9848	24.2133	46.86
-4.9598	24.1755	46.84
-5.0078	24.1133	46.84
-5.0287	24.0491	46.84
-5.0505	24.0606	46.89
-5.0446	24.0198	46.9
-5.0132	23.8906	46.89
-4.9717	23.798	46.87
-4.9363	23.7106	46.78
-4.9478	23.6589	46.72
-4.926	23.5668	46.72
-4.9172	23.3725	46.75
-4.8331	23.2663	46.78
-4.7544	23.3638	46.83
-4.7165	23.4558	46.84
-4.6882	23.5574	46.8
-4.5954	23.5422	46.82
-4.5454	23.5214	46.84
-4.5613	23.4922	46.84
-4.536	23.5449	46.89
-4.4355	23.4891	46.87
-4.3591	23.4983	46.82
-4.2748	23.4971	46.81
-4.1985	23.4035	46.82
-4.1441	23.3549	46.83
-4.074	23.2805	46.83
-4.0737	23.2552	46.83
-4.0519	23.3043	46.84
-3.9531	23.2253	46.87
-3.8932	23.1749	46.88
-3.8911	23.1745	46.91
-3.8973	23.1856	46.9
-3.9392	23.1884	46.84
-3.9438	23.14	46.77
-3.9556	23.0863	46.75
-3.9339	23.0276	46.75
-3.9251	23.1125	46.81
-3.8814	22.9837	46.81
-3.8842	23.0034	46.85
-3.9163	23.0368	46.85
-3.9297	23.0602	46.81
-3.9401	23.0625	46.82
-3.9704	22.9191	46.83
-3.9713	22.7427	46.89
-3.925	22.4836	46.92
-3.8814	22.4575	46.86
-3.9177	22.3497	46.79
-3.8653	22.362	46.78
-3.8608	22.2453	46.76
-3.846	22.1514	46.81
-3.803	21.9571	46.8
-3.7946	21.8801	46.84
-3.75	21.886	46.87
-3.7227	21.7925	46.87
-3.6372	21.8115	46.87
-3.5836	21.8388	46.87
-3.5255	21.7964	46.86
-3.5849	21.793	46.77
-3.5785	21.8288	46.7
-3.5675	21.7701	46.7
-3.5351	21.7202	46.79
-3.4209	21.7907	46.82
-3.3509	21.8438	46.83
-3.2908	21.8846	46.85
-3.2773	21.8535	46.81
-3.1752	21.7846	46.81
-3.1096	21.7215	46.83
-3.073	21.6354	46.81
-3.0898	21.6186	46.79
-3.122	21.6049	46.79
-3.0893	21.6234	46.8
-3.0228	21.664	46.85
-2.9639	21.6264	46.84
-2.9117	21.6337	46.82
-2.8813	21.7053	46.79
-2.8271	21.7731	46.81
-2.7887	21.9081	46.84
-2.7982	21.9337	46.87
-2.8205	22.0541	46.86
-2.7826	22.0959	46.87
-2.8434	22.2502	46.84
-2.9616	22.4451	46.74
-3.0567	22.5232	46.67
-3.0814	22.471	46.71
-3.1081	22.4838	46.81
-3.1276	22.5413	46.85
-3.1118	22.6507	46.86
-3.2267	22.7013	46.82
-3.2711	22.7901	46.79
-3.3631	22.9014	46.79
-3.4478	22.9637	46.81
-3.5641	22.995	46.83
-3.5909	23.0186	46.83
-3.6361	23.1638	46.81
-3.7338	23.2632	46.79
-3.8405	23.3405	46.8
-3.9514	23.4341	46.83
-4.042	23.521	46.84
-4.1181	23.548	46.83
-4.129	23.6673	46.83
-4.2816	23.7789	46.87
-4.4055	23.9121	46.87
-4.5939	24.0434	46.86
-4.7818	24.2513	46.86
-4.98	24.3737	46.8
-5.1311	24.5235	46.74
-5.2374	24.5759	46.7
-5.3847	24.6419	46.73
-5.4259	24.5732	46.8
-5.4589	24.6075	46.84
-5.5633	24.671	46.87
-5.5626	24.6037	46.82
-5.5436	24.5875	46.8
-5.5725	24.4366	46.78
-5.6217	24.3206	46.81
-5.6455	24.169	46.83
-5.5602	24.0942	46.83
-5.4676	24.0903	46.84
-5.4385	24.0247	46.81
-5.455	24.0266	46.81
-5.4254	24.0961	46.79
-5.3023	24.0915	46.78
-5.1821	23.941	46.8
-5.0673	23.9277	46.88
-4.9213	23.9647	46.9
-4.8949	24.1051	46.84
-4.8004	24.1763	46.83
-4.8039	24.1399	46.79
-4.6777	24.1482	46.76
-4.5371	24.1635	46.71
-4.3697	24.071	46.72
-4.2639	24.0211	46.77
-4.0623	23.9551	46.81
-3.9586	23.936	46.83
-3.959	23.8399	46.82
-3.8904	23.8566	46.81
-3.7948	23.8048	46.79
-3.718	23.7017	46.82
-3.6412	23.6262	46.84
-3.6188	23.6188	46.85
-3.6479	23.5665	46.81
-3.5901	23.5557	46.8
-3.5035	23.4266	46.8
-3.4911	23.3377	46.82
-3.5885	23.4726	46.82
-3.5998	23.5623	46.81
-3.5453	23.6762	46.83
-3.4741	23.7513	46.87
-3.4629	23.775	46.88
-3.432	23.9013	46.87
-3.5855	24.0115	46.81
-3.7179	24.1551	46.76
-3.8493	24.2467	46.73
-3.9182	24.2885	46.74
-4.0448	24.241	46.77
-4.1723	24.2813	46.79
-4.267	24.3645	46.81
-4.3567	24.4084	46.83
-4.4594	24.3871	46.82
-4.4919	24.305	46.81
-4.611	24.2328	46.79
-4.6251	24.0321	46.81
-4.6163	23.8653	46.84
-4.6317	23.7053	46.84
-4.6376	23.5858	46.83
-4.6221	23.466	46.81
-4.6082	23.3845	46.78
-4.601	23.3335	46.74
-4.5816	23.253	46.78
-4.4975	23.0552	46.81
-4.4251	22.8785	46.9
-4.4343	22.8131	46.92
-4.4169	22.8179	46.87
-4.3479	22.7643	46.86
-4.3136	22.75	46.82
-4.2601	22.7553	46.75
-4.2099	22.6817	46.7
-4.1691	22.5428	46.74
-4.0405	22.3762	46.8
-3.9836	22.2831	46.84
-3.8926	22.3061	46.84
-3.8226	22.3121	46.85
-3.8309	22.3367	46.81
-3.7221	22.2868	46.83
-3.7458	22.2512	46.79
-3.7172	22.1726	46.81
-3.6471	22.112	46.82
-3.5358	22.0257	46.8
-3.498	21.9905	46.8
-3.3963	21.9859	46.8
-3.3992	22.0088	46.84
-3.3693	22.0117	46.8
-3.3149	22.0655	46.82
-3.2169	22.0986	46.85
-3.1291	22.1443	46.9
-3.0722	22.2257	46.87
-2.941	22.4021	46.83
-2.9203	22.558	46.83
-2.9724	22.8656	46.77
-2.8475	23.1298	46.72
-2.8379	23.3093	46.71
-2.7454	23.5086	46.76
-2.6693	23.6486	46.79
-2.614	23.7538	46.84
-2.559	23.9525	46.9
-2.5944	24.1438	46.84
-2.6652	24.3333	46.83
-2.6825	24.454	46.81
-2.7032	24.5015	46.83
-2.7085	24.5328	46.83
-2.7471	24.5873	46.81
-2.7645	24.6807	46.79
-2.8127	24.8198	46.8
-2.8554	24.8416	46.81
-2.9148	24.875	46.8
-3.0228	24.9359	46.79
-3.118	24.9661	46.82
-3.2055	24.9889	46.88
-3.2907	25.0655	46.89
-3.398	25.1303	46.89
-3.6196	25.2267	46.86
-3.8426	25.2704	46.81
-3.9479	25.3019	46.76
-3.973	25.2214	46.7
-4.0245	25.1397	46.73
-4.1396	25.082	46.77
-4.1803	25.1334	46.8
-4.2267	25.1729	46.82
-4.2487	25.2101	46.82
-4.2727	25.3311	46.79
-4.2788	25.3174	46.78
-4.1913	25.2858	46.8
-4.247	25.3391	46.84
-4.297	25.3002	46.82
-4.2495	25.38	46.81
-4.287	25.4231	46.82
-4.2129	25.4051	46.8
-4.2393	25.3506	46.81
-4.2306	25.4071	46.78
-4.2261	25.4598	46.78
-4.2093	25.4597	46.78
-4.1706	25.4461	46.87
-4.1491	25.4402	46.87
-4.2023	25.5419	46.88
-4.2923	25.6672	46.83
-4.3886	25.6991	46.77
-4.4356	25.7738	46.72
-4.4038	25.7384	46.71
-4.3616	25.6364	46.76
-4.2987	25.5521	46.81
-4.3229	25.5015	46.84
-4.3566	25.527	46.82
-4.4237	25.5605	46.79
-4.4314	25.5664	46.76
-4.4523	25.3908	46.82
-4.4123	25.219	46.85
-4.4216	25.0591	46.85
-4.4607	25.0415	46.83
-4.4187	25.0704	46.83
-4.3343	25.1109	46.81
-4.282	25.1378	46.8
-4.1998	25.0165	46.82
-4.1524	24.8284	46.8
-4.1446	24.6706	46.82
-4.0951	24.4538	46.83
-4.0338	24.3097	46.85
-3.9258	24.1004	46.85
-3.7745	23.8208	46.86
-3.7163	23.6656	46.84
-3.6502	23.565	46.78
-3.5939	23.3412	46.72
-3.4055	23.1052	46.72
-3.4255	22.92	46.73
-3.3368	22.732	46.77
-3.2922	22.7121	46.79
-3.2684	22.7106	46.84
-3.3297	22.7829	46.8
-3.3621	22.7004	46.79
-3.409	22.6392	46.81
-3.4258	22.5561	46.79
-3.4099	22.5382	46.79
-3.3851	22.6478	46.76
-3.4081	22.7917	46.74
-3.2174	22.737	46.79
-3.1878	22.689	46.84
-3.1221	22.5865	46.86
-2.9496	22.4756	46.88
-2.8176	22.5294	46.85
-2.6476	22.4619	46.81
-2.3897	22.3952	46.83
-2.0951	22.4413	46.84
-1.9344	22.3739	46.84
-1.7727	22.2459	46.86
-1.6767	22.2545	46.85
-1.5185	22.3324	46.75
-1.4032	22.4305	46.61
-1.2252	22.4221	46.65
-1.2133	22.4061	46.73
-1.2234	22.4694	46.8
-1.3241	22.5221	46.88
-1.5055	22.6135	46.92
-1.5865	22.7119	46.9
-1.6946	22.778	46.86
-1.8243	22.8466	46.82
-1.9315	22.853	46.82
-1.9911	22.8047	46.79
-2.1187	22.687	46.8
-2.2158	22.7611	46.79
-2.339	22.7795	46.79
-2.4134	22.7454	46.8
-2.5094	22.7504	46.82
-2.6446	22.8907	46.8
-2.7993	23.0295	46.82
-2.9261	23.0928	46.86
-3.038	23.1683	46.88
-3.0472	23.1542	46.9
-3.0994	23.1244	46.93
-3.2728	23.2071	46.89
-3.4402	23.3452	46.78
-3.5441	23.503	46.67
-3.6096	23.4359	46.65
-3.6417	23.2673	46.73
-3.7001	23.2466	46.82
-3.7718	23.2611	46.86
-3.8459	23.2796	46.88
-3.9939	23.3426	46.83
-4.0241	23.4129	46.79
-4.1586	23.4132	46.78
-4.1897	23.3592	46.79
-4.199	23.18	46.8
-4.161	23.139	46.8
-4.2181	23.0994	46.83
-4.2464	23.1474	46.81
-4.2202	23.1881	46.8
-4.1829	23.2367	46.8
-4.1942	23.2403	46.8
-4.1674	23.2167	46.79
-4.112	23.1667	46.82
-4.0397	23.1526	46.85
-3.9845	23.2161	46.88
-3.9364	23.3332	46.89
-3.9062	23.4687	46.87
-3.8142	23.6025	46.81
-3.7552	23.7635	46.74
-3.6397	23.9086	46.71
-3.396	23.8655	46.75
-3.2863	23.8431	46.79
-3.2085	23.9111	46.84
-3.1124	24.0846	46.85
-2.9905	24.2202	46.84
-2.8959	24.3263	46.81
-2.8395	24.3756	46.77
-2.8171	24.4113	46.79
-2.756	24.373	46.83
-2.6906	24.3968	46.86
-2.6438	24.4075	46.83
-2.6179	24.4774	46.82
-2.586	24.5162	46.82
-2.5481	24.4693	46.82
-2.5208	24.5047	46.84
-2.5381	24.51	46.81
-2.4526	24.4663	46.8
-2.3758	24.4377	46.84
-2.2849	24.5429	46.85
-2.3603	24.6877	46.86
-2.3168	24.7093	46.88
-2.3879	24.7852	46.85
-2.4554	24.8468	46.77
-2.4567	24.7718	46.73
-2.3663	24.7042	46.7
-2.299	24.5173	46.76
-2.3195	24.5494	46.79
-2.382	24.5899	46.84
-2.5051	24.5729	46.84
-2.5378	24.5257	46.82
-2.5525	24.3662	46.84
-2.6384	24.2548	46.82
-2.7984	24.1739	46.83
-2.8846	24.1153	46.81
-2.9808	24.0355	46.81
-3.0384	23.9016	46.82
-3.0739	23.7995	46.85
-3.1072	23.7224	46.82
-3.0554	23.613	46.78
-3.013	23.5614	46.77
-2.9528	23.5072	46.79
-2.9438	23.4341	46.86
-2.9464	23.4953	46.92
-3.0278	23.5768	46.9
-3.0833	23.6204	46.86
-3.1081	23.6747	46.8
-3.1231	23.7284	46.73
-3.1095	23.7049	46.68
-3.0848	23.5816	46.73
-2.9473	23.4309	46.79
-2.9679	23.4788	46.81
-3.0268	23.5026	46.81
-2.9843	23.4865	46.8
-2.9628	23.4256	46.8
-2.9724	23.2934	46.81
-2.8846	23.1422	46.84
-2.873	23.0216	46.85
-2.9256	22.9484	46.86
-2.9526	22.9228	46.85
-3.0008	22.9053	46.85
-2.9908	22.8652	46.83
-2.9973	22.8247	46.81
-3.0675	22.7695	46.79
-3.0721	22.6507	46.8
-3.0042	22.4449	46.85
-2.9867	22.3331	46.87
-2.9652	22.1644	46.86
-3.0402	22.1705	46.86
-3.1257	22.0907	46.86
-3.1712	22.0204	46.8
-3.2114	21.8183	46.74
-3.2173	21.6403	46.72
-3.1243	21.4557	46.74
-2.9602	21.3285	46.79
-2.905	21.2623	46.81
-2.8885	21.2768	46.82
-2.8135	21.3317	46.83
-2.8839	21.3345	46.82
-2.8852	21.3143	46.79
-2.8521	21.2767	46.8
-2.7662	21.3258	46.81
-2.7197	21.3655	46.78
-2.7359	21.4972	46.79
-2.688	21.5458	46.79
-2.6705	21.6526	46.83
-2.6659	21.6138	46.81
-2.5844	21.5685	46.83
-2.476	21.5157	46.86
-2.519	21.6985	46.87
-2.4656	21.8003	46.88
-2.4453	21.9238	46.86
-2.4142	22.0554	46.85
-2.5193	22.2603	46.79
-2.4908	22.3621	46.71
-2.487	22.5053	46.68
-2.491	22.5726	46.72
-2.4839	22.6775	46.78
-2.4931	22.8449	46.83
-2.5719	22.9338	46.87
-2.5403	23.0231	46.87
-2.4716	23.0647	46.85
-2.485	23.1103	46.79
-2.4795	23.136	46.8
-2.4478	23.1097	46.78
-2.4366	23.1083	46.8
-2.4147	23.0656	46.8
-2.375	22.945	46.85
-2.4081	22.9535	46.82
-2.4311	23.0457	46.79
-2.3892	23.0481	46.77
-2.3982	22.9995	46.81
-2.3473	22.9601	46.88
-2.3312	22.9915	46.88
-2.3537	23.1018	46.86
-2.3556	23.1953	46.82
-2.4282	23.3018	46.76
-2.3225	23.4133	46.73
-2.2813	23.4128	46.68
-2.1827	23.3894	46.74
-2.0636	23.4809	46.78
-2.0047	23.5454	46.79
-2.0786	23.6651	46.84
-2.0958	23.805	46.82
-2.1338	23.9183	46.82
-2.1878	23.9338	46.81
-2.2786	23.9953	46.82
-2.3061	24.1281	46.82
-2.3613	24.1917	46.78
-2.3769	24.2274	46.79
-2.4036	24.3275	46.81
-2.5436	24.457	46.8
-2.7309	24.5716	46.82
-2.703	24.6326	46.85
-2.6363	24.6491	46.9
-2.6033	24.6786	46.93
-2.6646	24.7599	46.88
-2.6928	24.8786	46.86
-2.8734	24.9976	46.78
-2.8861	25.0833	46.75
-2.9309	25.1223	46.71
-2.9021	25.0873	46.75
-2.8033	25.0052	46.79
-2.7703	25.0053	46.81
-2.6686	25.0693	46.82
-2.627	25.1118	46.79
-2.6276	25.1057	46.78
-2.5786	24.9805	46.78
-2.528	24.8442	46.83
-2.3657	24.6975	46.86
-2.2326	24.5692	46.82
-2.1636	24.545	46.8
-2.0079	24.4759	46.8
-1.8853	24.3944	46.77
-1.7833	24.3018	46.77
-1.7347	24.1999	46.77
-1.615	24.1074	46.83
-1.4848	23.9762	46.89
-1.3677	24.004	46.87
-1.4331	24.0315	46.81
-1.4119	24.0684	46.8
-1.4663	24.0495	46.75
-1.4447	23.9511	46.74
-1.3587	23.803	46.71
-1.2177	23.593	46.76
-1.115	23.4728	46.8
-1.0716	23.3417	46.8
-1.1196	23.2874	46.8
-1.1135	23.1534	46.81
-1.0701	23.0303	46.82
-0.9621	22.8494	46.84
-0.892	22.7166	46.84
-0.7367	22.6511	46.81
-0.7157	22.7281	46.76
-0.8334	22.6817	46.76
-0.8653	22.6931	46.81
-0.9453	22.624	46.83
-1.0309	22.629	46.84
-1.0362	22.601	46.82
-1.0739	22.7221	46.85
-1.1488	22.7682	46.87
-1.2514	22.8339	46.82
-1.3859	22.9157	46.8
-1.5792	23.0555	46.8
-1.7626	23.1305	46.76
-1.8117	23.1605	46.73
-1.8872	23.0991	46.71
-1.9559	22.9871	46.73
-2.0026	22.9449	46.78
-2.0815	22.95	46.83
-2.1669	23.002	46.84
-2.269	22.9665	46.83
-2.3854	22.8728	46.85
-2.4827	22.8208	46.82
-2.5688	22.7422	46.8
-2.6175	22.7201	46.79
-2.6884	22.6833	46.76
-2.8276	22.6449	46.76
-2.8952	22.485	46.79
-2.9839	22.408	46.83
-3.0605	22.4417	46.8
-3.0281	22.43	46.8
-2.9934	22.3921	46.85
-3.0574	22.4417	46.86
-3.1477	22.3625	46.86
-3.1417	22.3711	46.88
-3.2035	22.3776	46.82
-3.0207	22.5023	46.75
-2.8036	22.5052	46.69
-2.6136	22.3933	46.73
-2.4238	22.378	46.77
-2.4012	22.4136	46.81
-2.3302	22.4196	46.85
-2.2027	22.4407	46.82
-2.1399	22.5379	46.79
-2.0976	22.5366	46.77
-2.0171	22.6113	46.79
-1.9196	22.5935	46.82
-1.7209	22.5942	46.85
-1.6143	22.5982	46.83
-1.4921	22.6281	46.79
-1.3963	22.653	46.75
-1.3801	22.6397	46.76
-1.3102	22.6639	46.78
-1.2019	22.6092	46.85
-1.0778	22.5712	46.93
-1.0144	22.6179	46.88
-1.058	22.6768	46.82
-1.0905	22.7608	46.82
-1.0862	22.8846	46.76
-1.1459	22.9491	46.72
-0.9844	22.8354	46.73
-0.8609	22.8501	46.76
-0.7648	22.953	46.76
-0.7113	22.987	46.77
-0.6848	23.0757	46.79
-0.7014	23.1845	46.78
-0.6909	23.2475	46.79
-0.6428	23.2791	46.84
-0.6108	23.3152	46.86
-0.5896	23.3807	46.85
-0.5845	23.4235	46.8
-0.5847	23.4727	46.81
-0.5954	23.4815	46.83
-0.6275	23.4822	46.8
-0.7458	23.5594	46.76
-0.7404	23.5584	46.78
-0.7561	23.5076	46.83
-0.7985	23.4632	46.88
-0.9586	23.3962	46.89
-1.0285	23.4343	46.86
-1.1899	23.5152	46.82
-1.4163	23.5973	46.75
-1.6048	23.6283	46.72
-1.642	23.5462	46.72
-1.7685	23.419	46.79
-1.8854	23.4075	46.82
-2.0354	23.4553	46.82
-2.3255	23.5066	46.8
-2.5953	23.5628	46.76
-2.8781	23.5517	46.79
-3.1487	23.4495	46.83
-3.2538	23.3772	46.86
-3.3923	23.3548	46.86
-3.5247	23.4014	46.8
-3.5481	23.4687	46.78
-3.4499	23.346	46.8
-3.3151	23.2539	46.81
-3.3266	23.3161	46.8
-3.3552	23.3128	46.77
-3.3262	23.2243	46.8
-3.2782	23.0349	46.87
-3.1856	22.9499	46.9
-3.1542	22.9041	46.88
-3.117	22.8312	46.87
-3.0781	22.8246	46.8
-3.0229	22.8633	46.73
-2.8416	22.7292	46.7
-2.6408	22.509	46.73
-2.4186	22.3797	46.77
-2.3152	22.2857	46.8
-2.2056	22.2017	46.86
-2.1305	22.1979	46.87
-1.987	22.2561	46.85
-1.8434	22.3143	46.83
-1.6881	22.2544	46.82
-1.586	22.1856	46.82
-1.5327	22.1726	46.81
-1.5057	22.1398	46.81
-1.4204	22.1576	46.8
-1.3936	22.1914	46.81
-1.3185	22.1853	46.81
-1.1848	22.1839	46.8
-1.0027	22.2692	46.83
-0.8794	22.2509	46.86
-0.762	22.3237	46.84
-0.7623	22.3879	46.84
-0.827	22.5213	46.85
-0.9131	22.6467	46.85
-1.0046	22.7636	46.84
-1.0917	22.9379	46.77
-1.2267	22.9881	46.71
-1.3663	23.06	46.72
-1.4563	23.066	46.79
-1.5412	23.106	46.84
-1.7283	23.2195	46.86
-1.8907	23.3703	46.82
-1.9026	23.4765	46.79
-2.0205	23.4908	46.79
-2.0567	23.3534	46.81
-2.0778	23.3442	46.82
-2.1587	23.3203	46.8
-2.2757	23.3239	46.83
-2.3615	23.3634	46.83
-2.3827	23.3932	46.83
-2.4523	23.3975	46.84
-2.577	23.412	46.8
-2.6566	23.4368	46.82
-2.7089	23.354	46.84
-2.7866	23.3609	46.89
-2.9105	23.4449	46.88
-3.0931	23.5468	46.87
-3.2771	23.6929	46.85
-3.3496	23.7226	46.8
-3.4551	23.754	46.74
-3.4563	23.8533	46.73
-3.3577	23.8815	46.76
-3.287	23.9053	46.78
-3.1357	23.9485	46.81
-3.0605	24.0109	46.82
-2.977	24.1482	46.79
-2.8058	24.1452	46.78
-2.6178	24.1249	46.79
-2.4399	24.1053	46.81
-2.2457	24.0938	46.85
-2.0441	24.1518	46.8
-1.8672	24.1375	46.81
-1.6262	24.1106	46.8
-1.4647	24.0365	46.83
-1.4218	24.0464	46.84
-1.38	24.2586	46.83
-1.3274	24.3766	46.8
-1.2688	24.4605	46.81
-1.0752	24.3923	46.85
-0.9364	24.4936	46.88
-0.9101	24.6007	46.87
-0.9479	24.6825	46.86
-0.97	24.7816	46.83
-0.9868	24.8687	46.77
-0.9821	24.9325	46.73
-0.8315	24.8278	46.71
-0.7346	24.7696	46.77
-0.6328	24.7867	46.77
-0.5844	24.7423	46.81
-0.5311	24.8126	46.83
-0.4456	24.8643	46.79
-0.4132	24.7881	46.8
-0.3536	24.6218	46.8
-0.3109	24.5815	46.85
-0.2246	24.4462	46.84
-0.1283	24.4109	46.85
-0.0689	24.4269	46.8
0.017	24.4144	46.79
0.0656	24.3125	46.79
0.1135	24.2935	46.81
0.0868	24.22	46.83
-0.0098	24.2094	46.85
-0.1596	24.2872	46.82
-0.2561	24.3421	46.81
-0.2721	24.3457	46.79
-0.283	24.3197	46.84
-0.299	24.2947	46.85
-0.4434	24.2604	46.85
-0.6096	24.3602	46.83
-0.8401	24.3577	46.77
-0.9476	24.381	46.74
-0.9206	24.2919	46.71
-0.8824	24.1456	46.73
-0.8551	24.076	46.76
-0.7366	23.9651	46.79
-0.6241	23.9581	46.83
-0.581	23.8841	46.85
-0.4416	23.8511	46.81
-0.3717	23.786	46.81
-0.253	23.6032	46.8
-0.1674	23.5493	46.82
-0.0492	23.405	46.84
0.0743	23.3743	46.82
0.2891	23.2574	46.81
0.4879	23.2667	46.78
0.745	23.1548	46.8
0.917	23.0852	46.79
0.9372	22.8951	46.85
0.9256	22.8754	46.88
0.7869	22.9026	46.87
0.6229	22.9518	46.79
0.3495	22.994	46.79
0.1343	23.0118	46.84
-0.0264	22.956	46.88
-0.2405	22.9351	46.9
-0.497	22.9444	46.9
-0.7168	23.0556	46.85
-0.9748	23.1468	46.74
-1.067	23.218	46.67
-1.0131	23.1385	46.65
-0.9961	23.0918	46.73
-1.0226	23.132	46.79
-1.1455	23.2413	46.85
-1.2205	23.3148	46.87
-1.2697	23.422	46.82
-1.3071	23.3633	46.81
-1.3122	23.3008	46.81
-1.3169	23.2515	46.84
-1.3434	23.2109	46.85
-1.387	23.2187	46.8
-1.4779	23.2333	46.81
-1.4087	23.2614	46.8
-1.3924	23.185	46.79
-1.3595	23.0686	46.81
-1.2681	23.0158	46.82
-1.2783	23.0041	46.85
-1.3814	23.1206	46.8
-1.3987	23.2436	46.75
-1.3875	23.1836	46.77
-1.2957	23.2231	46.82
-1.1504	23.2356	46.89
-1.1505	23.3064	46.9
-1.2259	23.4568	46.9
-1.3773	23.5556	46.83
-1.4483	23.7399	46.79
-1.5302	23.7373	46.71
-1.5196	23.7329	46.7
-1.4222	23.7185	46.75
-1.3788	23.753	46.78
-1.2926	23.7893	46.82
-1.3623	23.9372	46.85
-1.4541	24.0855	46.84
-1.5078	24.0304	46.82
-1.5343	23.9268	46.81
-1.5611	23.9093	46.81
-1.5601	23.8166	46.84
-1.5492	23.7147	46.83
-1.512	23.6961	46.81
-1.5066	23.5721	46.79
-1.5489	23.5203	46.8
-1.5811	23.5045	46.8
-1.6228	23.4008	46.83
-1.5415	23.2434	46.85
-1.5518	23.1734	46.86
-1.5153	23.2477	46.82
-1.5324	23.247	46.77
-1.4627	23.2311	46.77
-1.3272	23.1244	46.84
-1.2458	23.039	46.89
-1.2505	22.9763	46.92
-1.1861	22.8524	46.9
-1.1873	22.781	46.79
-1.1878	22.7009	46.72
-1.08	22.4623	46.67
-0.939	22.1948	46.72
-0.7876	21.9901	46.79
-0.6908	21.9156	46.85
-0.6426	21.9113	46.84
-0.6595	22.1044	46.82
-0.773	22.3407	46.78
-0.8859	22.4441	46.8
-0.9663	22.5186	46.82
-0.9822	22.5398	46.85
-0.993	22.5651	46.85
-0.9718	22.6338	46.86
-1.0097	22.645	46.81
-1.0906	22.6944	46.78
-1.0744	22.6948	46.79
-1.0793	22.6058	46.81
-1.1266	22.5228	46.85
-1.1263	22.4552	46.86
-1.0516	22.4192	46.82
-1.0518	22.4134	46.79
-1.0037	22.3781	46.77
-0.9334	22.2923	46.8
-0.8522	22.1517	46.86
-0.7981	22.0243	46.88
-0.7867	21.85	46.87
-0.8455	21.7745	46.83
-0.9259	21.6872	46.76
-0.9154	21.6542	46.72
-0.8285	21.3713	46.69
-0.6826	21.1473	46.75
-0.6231	21.0455	46.79
-0.5642	21.0299	46.84
-0.6502	21.1505	46.87
-0.7204	21.2743	46.83
-0.7748	21.4843	46.82
-0.8554	21.5667	46.82
-0.8878	21.6011	46.81
-0.7805	21.6092	46.84
-0.7057	21.6026	46.81
-0.6791	21.6455	46.81
-0.6955	21.7157	46.79
-0.6958	21.8066	46.8
-0.7014	21.8682	46.81
-0.7122	21.9238	46.85
-0.6745	21.8648	46.87
-0.6643	21.9918	46.85
-0.6592	22.0483	46.82
-0.6598	22.1511	46.76
-0.7348	22.1896	46.8
-0.7076	22.1344	46.87
-0.7125	22.0426	46.92
-0.7443	21.966	46.91
-0.7922	21.893	46.87
-0.8726	21.7593	46.76
-0.8349	21.6263	46.69
-0.8397	21.4691	46.69
-0.7797	21.2773	46.73
-0.6981	21.0369	46.8
-0.7083	20.9478	46.85
-0.7561	20.8972	46.88
-0.7992	20.9403	46.87
-0.8903	20.9389	46.83
-0.9494	20.9742	46.83
-1.0086	21.0647	46.83
-1.0249	21.1297	46.83
-1.0846	21.2885	46.82
-1.0532	21.3665	46.77
-1.0642	21.4933	46.79
-1.0377	21.5995	46.8
-1.0486	21.7033	46.83
-1.0704	21.8413	46.84
-1.0816	21.9607	46.85
-1.0127	22.0834	46.82
-0.9495	22.2354	46.77
-0.832	22.3565	46.78
-0.8106	22.4312	46.84
-0.8212	22.4714	46.89
-0.7623	22.4831	46.92
-0.7732	22.5324	46.93
-0.9243	22.7329	46.82
-1.0059	22.8333	46.73
-1.0815	22.8248	46.68
-1.0859	22.678	46.71
-1.0847	22.5732	46.78
-1.0575	22.5621	46.83
-1.1377	22.6066	46.84
-1.2451	22.6829	46.84
-1.3525	22.6445	46.81
-1.4382	22.6071	46.8
-1.4532	22.4666	46.83
-1.4472	22.3559	46.84
-1.4194	22.1281	46.85
-1.4784	22.0623	46.82
-1.4732	22.0122	46.81
-1.5327	22.0875	46.79
-1.5592	22.1125	46.81
-1.5585	22.1507	46.85
-1.5907	22.2415	46.86
-1.6235	22.2966	46.84
-1.6787	22.446	46.79
-1.7002	22.4954	46.8
-1.6083	22.5231	46.84
-1.5963	22.5035	46.9
-1.5856	22.5309	46.9
-1.6024	22.5683	46.88
-1.6845	22.6543	46.81
-1.7397	22.6858	46.75
-1.7195	22.7319	46.71
-1.7185	22.6456	46.73
-1.6688	22.6078	46.79
-1.6365	22.5824	46.79
-1.6035	22.6085	46.84
-1.5773	22.64	46.81
-1.6313	22.6529	46.8
-1.7	22.4977	46.81
-1.6985	22.3165	46.84
-1.6763	22.1983	46.85
-1.6382	22.0382	46.86
-1.5263	21.9425	46.81
-1.4891	21.9117	46.79
-1.403	21.7894	46.79
-1.3325	21.5703	46.79
-1.278	21.4893	46.82
-1.132	21.2448	46.87
-0.9974	21.0095	46.86
-0.7932	20.7541	46.84
-0.6374	20.5896	46.8
-0.4974	20.4185	46.82
-0.3677	20.0859	46.83
-0.3129	19.731	46.87
-0.2425	19.4929	46.87
-0.2419	19.4359	46.82
-0.2843	19.4353	46.76
-0.4025	19.5463	46.71
-0.4784	19.7134	46.72
-0.5919	19.9388	46.79
-0.6679	20.2029	46.8
-0.7061	20.4004	46.84
-0.7497	20.5792	46.83
-0.6644	20.6467	46.81
-0.5839	20.6114	46.81
-0.5191	20.4884	46.81
-0.4224	20.3697	46.84
-0.3093	20.2323	46.82
-0.2395	20.1775	46.82
-0.1372	20.1129	46.79
-0.0455	19.961	46.78
0.046	19.8389	46.8
0.2714	19.6029	46.82
0.368	19.5076	46.83
0.449	19.4899	46.8
0.5459	19.3642	46.8
0.663	19.2566	46.85
0.7149	19.2715	46.9
0.6876	19.3757	46.91
0.5533	19.5975	46.9
0.3604	19.9615	46.85
0.1572	20.3066	46.75
0.0777	20.4306	46.65
0.0934	20.4473	46.68
0.0814	20.4512	46.77
0.0693	20.5733	46.83
-0.0227	20.7292	46.86
-0.1735	20.9914	46.86
-0.2969	21.1438	46.82
-0.3723	21.262	46.8
-0.3771	21.1702	46.78
-0.3286	21.0326	46.82
-0.3338	20.9952	46.81
-0.3497	20.975	46.8
-0.3712	20.9921	46.8
-0.4194	21.0021	46.8
-0.398	20.9931	46.81
-0.3767	20.9851	46.85
-0.3441	20.8889	46.82
-0.3971	20.7825	46.79
-0.3648	20.7547	46.79
-0.3165	20.6873	46.82
-0.4024	20.7077	46.86
-0.4669	20.7757	46.89
-0.5051	20.9568	46.91
-0.6503	21.1481	46.82
-0.7046	21.2907	46.73
-0.7318	21.3252	46.66
-0.6835	21.3478	46.67
-0.6134	21.2959	46.75
-0.5064	21.3244	46.82
-0.4266	21.423	46.85
-0.3465	21.4745	46.84
-0.2285	21.4514	46.81
-0.1428	21.4998	46.79
-0.0567	21.4441	46.78
0.1468	21.3576	46.81
0.3457	21.2249	46.8
0.5603	21.0417	46.82
0.8064	21.0737	46.82
0.8495	21.2174	46.79
0.8971	21.3041	46.8
1.0199	21.3546	46.8
1.1205	21.384	46.83
1.1522	21.5569	46.82
1.2579	21.7723	46.84
1.2298	21.9842	46.85
0.967	22.2945	46.83
0.7558	22.568	46.88
0.424	22.6764	46.87
0.1463	22.7629	46.82
-0.0459	22.8298	46.75
-0.0931	22.6676	46.72
-0.136	22.6011	46.74
-0.1518	22.4696	46.77
-0.2591	22.4839	46.77
-0.3772	22.4685	46.82
-0.4306	22.463	46.79
-0.4997	22.317	46.79
-0.5686	22.1411	46.79
-0.6053	21.9481	46.82
-0.6535	21.9537	46.84
-0.6481	21.9379	46.81
-0.6531	21.8606	46.82
-0.6422	21.7997	46.82
-0.6796	21.7749	46.8
-0.6468	21.6015	46.8
-0.6247	21.4429	46.8
-0.6348	21.2853	46.79
-0.5167	21.2042	46.82
-0.5163	21.1068	46.87
-0.5268	21.0371	46.87
-0.5801	20.9999	46.85
-0.6227	20.9555	46.85
-0.7296	20.8843	46.8
-0.8423	20.8724	46.75
-0.8477	20.8069	46.7
-0.9114	20.71	46.75
-1.0128	20.6326	46.77
-1.061	20.686	46.79
-1.189	20.6187	46.81
-1.2641	20.5864	46.8
-1.2634	20.4304	46.8
-1.2627	20.2523	46.8
-1.2403	20.1336	46.84
-1.24	20.1054	46.85
-1.1059	19.9457	46.82
-1.0361	19.839	46.8
-1.009	19.7486	46.8
-0.9068	19.6382	46.79
-0.8418	19.4627	46.78
-0.7501	19.31	46.8
-0.6319	19.2201	46.8
-0.4544	19.0338	46.82
-0.2184	18.823	46.87
-0.0574	18.6942	46.87
0.1037	18.6186	46.84
0.2053	18.717	46.82
0.2488	18.7509	46.78
0.2279	18.8018	46.74
0.2442	18.806	46.73
0.2973	18.7774	46.76
0.3502	18.7821	46.79
0.2637	18.8796	46.82
0.2572	19.0755	46.83
0.3107	19.2429	46.8
0.3313	19.4152	46.81
0.4275	19.4619	46.81
0.5181	19.4315	46.84
0.759	19.4205	46.83
0.9955	19.4424	46.8
1.3282	19.5081	46.78
1.6444	19.5469	46.78
1.8884	19.6194	46.82
2.277	19.7094	46.85
2.4903	19.7775	46.86
2.6435	20.0918	46.87
2.6307	20.4695	46.88
2.4968	20.8425	46.85
2.3826	21.0883	46.87
2.173	21.246	46.87
1.9632	21.3112	46.89
1.6284	21.2838	46.85
1.3593	21.3351	46.76
1.1959	21.2498	46.69
1.0393	21.017	46.75
0.8619	20.7743	46.79
0.7003	20.661	46.84
0.615	20.5641	46.84
0.5728	20.4254	46.84
0.6167	20.3823	46.81
0.5739	20.3744	46.8
0.6018	20.2065	46.79
0.6226	20.138	46.82
0.6009	20.132	46.84
0.6702	20.2306	46.83
0.7238	20.3453	46.81
0.74	20.3581	46.8
0.7616	20.3246	46.8
0.8637	20.3344	46.79
0.895	20.3582	46.81
0.8944	20.4413	46.82
0.8391	20.5421	46.87
0.8171	20.6559	46.87
0.7409	20.7993	46.9
0.6668	20.8546	46.86
0.5775	20.9026	46.79
0.563	20.8518	46.73
0.5744	20.7605	46.72
0.6228	20.6407	46.74
0.6644	20.607	46.79
0.6532	20.5416	46.82
0.5875	20.5557	46.87
0.5725	20.492	46.84
0.6591	20.401	46.82
0.6384	20.3885	46.79
0.7456	20.3319	46.8
0.8047	20.2043	46.81
0.8326	20.1093	46.79
0.9011	20.0555	46.83
0.9383	19.9697	46.85
1.0284	20.0589	46.86
1.0073	20.1908	46.84
0.9475	20.5718	46.82
0.9353	20.8635	46.83
0.9989	21.0581	46.83
1.0398	21.1327	46.87
1.1622	21.2919	46.87
1.1938	21.459	46.87
1.0977	21.6562	46.84
1.0989	21.8412	46.79
1.1377	21.879	46.75
1.1749	21.961	46.75
1.1893	21.9081	46.8
inclinaison X	inclinaison Y
0.6647	-0.7976
0.8308	-0.8641
0.8641	-0.7644
0.7644	-0.8973
0.7644	-0.9638
0.7311	-0.8641
0.8308	-0.8308
0.8973	-0.7976
0.7976	-0.7976
0.6647	-0.8641
0.6979	-0.9638
0.7311	-0.8973
0.7976	-0.8641
0.7976	-0.7976
0.7311	-0.7976
0.7311	-0.8308
0.7311	-0.8308
0.7644	-0.9305
0.7976	-0.8973
0.7976	-0.8973
0.7976	-0.8308
0.7311	-0.8641
0.7311	-0.8308
0.7976	-0.8308
0.7311	-0.7976
0.7976	-0.8308
0.7976	-0.8973
0.7644	-0.9638
0.6647	-0.8308
0.7644	-0.7644
0.7644	-0.9638
0.8308	-0.9638
0.7311	-0.7644
0.7644	-0.7976
0.7976	-0.9305
0.7644	-0.8973
0.6979	-0.8308
0.7644	-0.8308
0.8308	-0.7311
0.8308	-0.8641
0.7976	-0.8641
0.7644	-0.8973
0.7311	-0.9305
0.8308	-0.8308
0.7976	-0.7311
0.7644	-0.7976
0.8308	-0.8973
0.7644	-0.9305
0.7311	-0.9305
0.7311	-0.8641
0.7976	-0.8308
0.7976	-0.7976
0.7976	-0.8641
0.6979	-0.9305
0.6979	-0.8308
0.7976	-0.8641
0.8308	-0.7976
0.7311	-0.7976
0.6979	-0.8641
0.7311	-0.9305
0.8308	-0.8973
0.7976	-0.8308
0.7976	-0.6647
0.7311	-0.8973
0.8308	-0.9305
0.7976	-0.8641
0.7644	-0.7644
0.7644	-0.7311
0.7311	-0.7976
0.7644	-0.9638
0.7311	-0.9305
0.6979	-0.8641
0.7976	-0.8308
0.8641	-0.8973
0.7976	-0.8641
0.6979	-0.8641
0.7644	-0.8308
0.7644	-0.8973
0.7976	-0.8308
0.7976	-0.8973
0.7311	-0.8308
0.7644	-0.8641
0.7311	-0.8308
0.7976	-0.7644
0.7976	-0.8308
0.7644	-0.8641
0.6979	-0.8308
0.7311	-0.8973
0.8641	-0.9305
0.8641	-0.9305
0.6647	-0.7976
0.7644	-0.8641
0.7311	-0.8641
0.7644	-0.8641
0.7644	-0.8641
0.7311	-0.8308
0.6979	-0.8308
0.8308	-0.8641
0.7644	-0.8308
0.7644	-0.8308
0.6979	-0.8641
0.7311	-0.9638
0.8308	-0.9305
0.7976	-0.8308
0.7311	-0.7644
0.7644	-0.8308
0.6979	-0.8973
0.7644	-0.8641
0.7976	-0.8308
0.7311	-0.8641
0.7311	-0.8308
0.7311	-0.8641
0.7644	-0.8973
0.8308	-0.9305
0.7311	-0.8308
0.7976	-0.8973
0.7644	-0.8641
0.7311	-0.8641
0.6979	-0.8973
0.8308	-0.7976
0.7976	-0.8641
0.7976	-0.8641
0.7644	-0.9638
0.6979	-0.9305
0.6979	-0.8973
0.7976	-0.8308
0.7976	-0.7644
0.7976	-0.7976
0.7311	-0.8641
0.7311	-0.9305
0.7311	-0.8973
0.7976	-0.8641
0.7976	-0.7644
0.7644	-0.8308
0.7311	-0.9305
0.7644	-0.7976
0.8308	-0.7976
0.8308	-0.8641
0.7976	-0.9305
0.6647	-0.8641
0.6979	-0.7976
0.7644	-0.9638
0.7976	-0.8308
0.7644	-0.7644
0.7311	-0.8641
0.7644	-0.8973
0.7644	-0.8308
0.7644	-0.8973
0.8308	-0.8308
0.7311	-0.8641
0.7311	-0.8973
0.7976	-0.8973
0.7644	-0.8973
0.7976	-0.8641
0.7644	-0.8308
0.6979	-0.8641
0.8308	-0.9638
0.7976	-0.8308
0.7644	-0.8641
0.8308	-0.8308
0.7644	-0.8973
0.7644	-0.8973
0.7976	-0.8308
0.7976	-0.8973
0.7976	-0.7644
0.7644	-0.7311
0.7976	-0.8308
0.7976	-0.8641
0.7644	-0.8641
0.7976	-0.8641
0.7644	-0.7976
0.7644	-0.8641
0.7311	-0.7644
0.8308	-0.7644
0.7644	-0.8641
0.7311	-0.8641
0.7644	-0.8641
0.7311	-0.8641
0.8641	-0.8641
0.7976	-0.8973
0.7311	-0.8308
0.7644	-0.9305
0.7976	-0.8973
0.7644	-0.8308
0.7644	-0.7311
0.7644	-0.8308
0.7311	-0.9305
0.7644	-0.8641
0.7644	-0.8641
0.7644	-0.8308
0.8641	-0.8973
0.7976	-0.7976
0.7976	-0.8308
0.6647	-0.8641
0.7644	-0.8308
0.7311	-0.8641
0.8641	-0.7644
0.7644	-0.8308
0.7311	-0.9305
0.6979	-0.9305
0.7311	-0.9305
0.7644	-0.7311
0.8308	-0.7311
0.7976	-0.8308
0.6979	-0.9305
0.7311	-0.7976
0.7311	-0.8308
0.7976	-0.8641
0.8641	-0.8308
0.6647	-0.8641
0.7644	-0.9305
0.7976	-0.8973
0.7311	-0.7976
0.7311	-0.8308
0.7644	-0.8973
0.8641	-0.8641
0.7976	-0.7976
0.6647	-0.7976
0.7644	-0.8308
0.7644	-0.8973
0.7644	-0.8641
0.7976	-0.7976
0.7311	-0.8308
0.8641	-0.9305
0.8308	-0.9638
0.8308	-0.8308
0.7644	-0.8308
0.7644	-0.8973
0.6314	-0.9305
0.8641	-0.997
0.7976	-0.7311
0.8308	-0.7644
0.7311	-0.8973
0.6979	-0.9638
0.7644	-0.7976
0.7976	-0.8308
0.7976	-0.7644
0.7976	-0.9305
0.7644	-0.8641
0.6979	-0.7976
0.7976	-0.8973
0.7644	-0.7644
0.7644	-0.6647
0.7644	-0.8641
0.6979	-0.9638
0.7644	-0.8308
0.7311	-0.8308
0.7644	-0.7311
0.8641	-0.8641
0.7976	-0.9305
0.6314	-0.9305
0.6979	-0.9305
0.7644	-0.8641
0.7976	-0.7311
0.8308	-0.7644
0.7311	-0.8308
0.7644	-0.9305
0.6647	-0.8641
0.7311	-0.7976
0.8973	-0.8308
0.7644	-0.7644
0.7644	-0.7644
0.7311	-0.8973
0.7644	-0.8973
0.7311	-0.8973
0.7644	-0.8641
0.7644	-0.7976
0.6979	-0.7644
0.8308	-0.7644
0.8641	-0.9305
0.7311	-0.9638
0.6647	-0.7976
0.6979	-0.8973
0.8308	-0.8641
0.8308	-0.8641
0.7311	-0.8973
0.6979	-0.8973
0.7644	-0.8308
0.8641	-0.8973
0.7976	-0.7976
0.7976	-0.8641
0.7644	-0.7976
0.7311	-0.997
0.8308	-0.8973
0.7976	-0.7976
0.7976	-0.7976
0.7644	-0.7976
0.7311	-0.9305
0.7644	-0.8973
0.7311	-0.8641
0.7644	-0.8308
0.7644	-0.7976
0.7311	-0.7311
0.7976	-0.9638
0.8308	-0.8973
0.5982	-0.7311
0.6314	-0.8973
0.7644	-0.997
0.8973	-0.8308
0.8641	-0.6979
0.7644	-0.7644
0.7311	-0.8973
0.7976	-1.0303
0.7644	-0.9305
0.7644	-0.7311
0.7976	-0.7311
