# Supplementary material for: Postural Control Can Be Well Maintained by Healthy, Young Adults in Difficult Visual Task, Even in Sway-Referenced Dynamic Conditions
Source: PLoS One. 2016 Oct 13;11(10):e0164400. doi: 10.1371/journal.pone.0164400 (PMC5063355; doi:10.1371/journal.pone.0164400)
Supplement: S2 File — (ZIP) [file pone.0164400.s002.zip › DATA_FRAMIRAL/S07A_FREE_STABLE_I7.xls]

## Sheet: S07_MTT_201504011444_S
gravite X	gravite Y	Poids
0.369	3.8126	47.27
0.4276	3.7741	47.27
0.4754	3.701	47.28
0.4384	3.6923	47.27
0.4284	3.729	47.24
0.3343	3.7665	47.15
0.2824	3.7247	47.09
0.2504	3.6608	47.1
0.287	3.5982	47.16
0.276	3.5225	47.2
0.2486	3.5082	47.25
0.275	3.5072	47.26
0.1692	3.4508	47.26
0.1535	3.3101	47.28
0.0852	3.177	47.27
0.0384	3.0157	47.25
-0.0878	2.8423	47.21
-0.1828	2.7048	47.19
-0.2036	2.5744	47.21
-0.1819	2.4138	47.24
-0.2023	2.208	47.23
-0.175	2.0355	47.23
-0.1905	1.9496	47.22
-0.1365	1.7484	47.21
-0.0671	1.5199	47.26
0.0286	1.4423	47.27
0.1029	1.3739	47.29
0.1346	1.2813	47.32
0.0874	1.2056	47.3
-0.0969	1.2168	47.17
-0.1919	1.1621	47.1
-0.2285	0.9794	47.11
-0.1489	0.9142	47.18
-0.1382	0.8461	47.2
-0.1387	0.8248	47.27
-0.1227	0.8248	47.27
-0.149	0.8358	47.23
-0.1757	0.8399	47.26
-0.197	0.9033	47.23
-0.1813	0.9364	47.24
-0.1655	1.0042	47.22
-0.1814	0.9799	47.23
-0.1869	0.9937	47.25
-0.2401	0.9737	47.28
-0.1977	1.0465	47.25
-0.2083	1.0616	47.23
-0.1818	1.1102	47.21
-0.1392	1.0615	47.22
-0.0548	1.0685	47.28
0.0241	1.1487	47.3
0.0294	1.2215	47.27
-0.04	1.2831	47.3
-0.0292	1.3033	47.27
-0.0554	1.4272	47.18
-0.1934	1.5622	47.09
-0.1988	1.5369	47.11
-0.1252	1.6392	47.18
-0.0515	1.7091	47.21
-0.0312	1.8507	47.26
-0.1432	2.0056	47.24
-0.1967	2.1113	47.24
-0.2821	2.2258	47.26
-0.2399	2.2987	47.24
-0.3042	2.4621	47.24
-0.3524	2.5931	47.23
-0.3689	2.7363	47.24
-0.4011	2.8064	47.27
-0.449	2.8409	47.26
-0.5715	2.9719	47.25
-0.6621	3.0633	47.25
-0.7312	3.1024	47.25
-0.7049	3.1508	47.24
-0.6996	3.1599	47.25
-0.668	3.2479	47.28
-0.7158	3.2709	47.3
-0.7103	3.264	47.32
-0.817	3.3198	47.24
-0.8821	3.4767	47.14
-0.9249	3.4887	47.12
-0.8712	3.4425	47.15
-0.8497	3.4394	47.19
-0.7905	3.3379	47.25
-0.7215	3.3864	47.29
-0.7382	3.5068	47.23
-0.6695	3.5513	47.21
-0.6855	3.5746	47.22
-0.6318	3.4615	47.25
-0.6581	3.402	47.27
-0.6847	3.4092	47.25
-0.727	3.3579	47.23
-0.7956	3.2626	47.23
-0.8484	3.2233	47.24
-0.9652	3.201	47.23
-1.0294	3.2284	47.2
-1.0289	3.1504	47.21
-1.0018	3.1461	47.26
-0.9644	3.1527	47.3
-1.0389	3.2206	47.29
-1.1238	3.2496	47.3
-1.2416	3.3317	47.24
-1.429	3.4817	47.18
-1.3878	3.5298	47.12
-1.4194	3.571	47.15
-1.4029	3.5451	47.17
-1.4179	3.5642	47.23
-1.5017	3.579	47.28
-1.5661	3.5825	47.25
-1.6994	3.6425	47.23
-1.6456	3.5684	47.25
-1.6821	3.4909	47.26
-1.6663	3.444	47.25
-1.7575	3.3814	47.2
-1.7998	3.2768	47.19
-1.8526	3.2287	47.2
-1.963	2.9984	47.2
-2.026	2.8544	47.21
-2.0718	2.646	47.24
-2.0444	2.5822	47.26
-2.0427	2.4362	47.3
-2.0148	2.2146	47.31
-2.0728	2.1478	47.31
-2.1148	2.1428	47.32
-2.1596	2.0993	47.25
-2.243	2.101	47.15
-2.1587	1.9583	47.11
-2.1123	1.828	47.2
-1.978	1.7055	47.24
-1.8922	1.6464	47.26
-1.7966	1.5313	47.25
-1.7175	1.6269	47.24
-1.6328	1.6791	47.24
-1.5201	1.5426	47.28
-1.5576	1.5625	47.27
-1.3663	1.5083	47.27
-1.2713	1.4614	47.23
-1.2731	1.5613	47.15
-1.2463	1.646	47.18
-1.1772	1.7828	47.22
-1.1083	1.8959	47.25
-0.9713	2.0924	47.24
-0.8288	2.3209	47.26
-0.692	2.6066	47.27
-0.5335	2.7592	47.27
-0.5448	2.9305	47.29
-0.5615	3.1469	47.34
-0.6106	3.4602	47.26
-0.6704	3.7474	47.17
-0.6604	3.8717	47.12
-0.5859	3.8932	47.19
-0.5117	3.9288	47.27
-0.6126	3.9791	47.3
-0.6341	4.0566	47.29
-0.7672	4.148	47.25
-0.8201	4.1541	47.29
-0.7777	4.141	47.27
-0.8201	4.1277	47.26
-0.7829	4.1001	47.25
-0.7824	3.9663	47.25
-0.8039	4.0376	47.25
-0.799	4.1297	47.24
-0.8468	4.1082	47.22
-0.8579	4.1545	47.19
-0.8315	4.2566	47.22
-0.7944	4.325	47.26
-0.7361	4.3832	47.29
-0.6996	4.4951	47.27
-0.6947	4.6303	47.31
-0.695	4.7541	47.36
-0.7385	4.9107	47.25
-0.7821	5.0899	47.15
-0.7985	5.195	47.16
-0.777	5.1773	47.19
-0.7926	5.1351	47.22
-0.7503	5.2691	47.3
-0.7556	5.282	47.31
-0.783	5.4199	47.24
-0.7621	5.4894	47.22
-0.8048	5.5331	47.22
-0.794	5.5468	47.26
-0.799	5.5153	47.28
-0.7832	5.5001	47.25
-0.7727	5.5142	47.25
-0.8048	5.5904	47.26
-0.8631	5.577	47.26
-0.9111	5.6221	47.24
-0.9162	5.6322	47.28
-0.8154	5.6517	47.3
-0.7519	5.6797	47.31
-0.731	5.7399	47.29
-0.6995	5.8106	47.29
-0.7267	5.9769	47.27
-0.7757	6.1504	47.16
-0.8279	5.8177	47.1
-0.7907	5.9423	47.18
-0.7749	6.0311	47.23
-0.8121	6.0937	47.26
-0.7698	6.1836	47.3
-0.7652	6.3559	47.3
-0.7931	6.6068	47.23
-0.8044	6.7959	47.25
-0.7939	6.8593	47.27
-0.7732	7.0045	47.29
-0.7523	7.1084	47.3
-0.7634	7.208	47.28
-0.7373	7.2617	47.24
-0.7906	7.3507	47.26
-0.7803	7.4146	47.25
-0.8338	7.5123	47.24
-0.8129	7.5789	47.24
-0.7701	7.5354	47.27
-0.7909	7.5106	47.33
-0.7323	7.4431	47.33
-0.7643	7.4649	47.32
-0.8067	7.4702	47.31
-0.8817	7.5376	47.23
-0.8985	7.5979	47.16
-0.8663	7.5348	47.16
-0.8498	7.4613	47.2
-0.8121	7.3449	47.2
-0.8487	7.2826	47.26
-0.8752	7.3144	47.27
-0.8917	7.3876	47.24
-0.9184	7.4127	47.23
-0.8858	7.2343	47.24
-0.8904	7.1189	47.27
-0.9218	7.0631	47.29
-0.9011	7.085	47.24
-0.9598	7.0061	47.17
-0.8744	6.9325	47.17
-0.9272	6.8949	47.2
-0.8793	6.9684	47.25
-0.8101	6.9267	47.27
-0.7677	6.8845	47.23
-0.6931	6.8241	47.25
-0.6397	6.7726	47.3
-0.5441	6.7275	47.31
-0.5547	6.7297	47.29
-0.5335	6.7202	47.32
-0.6236	6.7075	47.28
-0.6822	6.6951	47.18
-0.6818	6.5798	47.15
-0.6545	6.4208	47.18
-0.5476	6.2651	47.22
-0.4251	6.1486	47.26
-0.3984	6.0832	47.28
-0.4303	6.1046	47.27
-0.4726	6.0987	47.24
-0.366	5.9354	47.28
-0.3494	5.783	47.27
-0.3222	5.6232	47.24
-0.3113	5.5924	47.22
-0.3112	5.5691	47.22
-0.3106	5.4143	47.22
-0.4062	5.4013	47.26
-0.438	5.3787	47.29
-0.4542	5.4561	47.28
-0.465	5.5284	47.24
-0.513	5.5817	47.24
-0.5129	5.5607	47.25
-0.5079	5.6307	47.3
-0.5134	5.6856	47.29
-0.5724	5.8514	47.3
-0.6467	5.9015	47.33
-0.7325	6.0582	47.24
-0.8452	6.2467	47.17
-0.9045	6.352	47.11
-0.9098	6.4538	47.16
-0.936	6.5018	47.23
-0.9782	6.5847	47.29
-0.9892	6.72	47.31
-1.064	6.8701	47.3
-1.1341	7.0587	47.27
-1.1129	7.0987	47.28
-1.1076	7.0941	47.28
-1.0332	7.1185	47.31
-0.997	7.1947	47.25
-1.0079	7.2084	47.22
-0.9973	7.1993	47.22
-1.0292	7.2188	47.22
-1.0552	7.2205	47.27
-1.0555	7.2923	47.27
-1.0615	7.4479	47.26
-1.0094	7.5509	47.21
-0.9991	7.66	47.22
-0.8927	7.7112	47.28
-0.7816	7.8371	47.32
-0.7664	8.0182	47.33
-0.8249	8.087	47.35
-0.9638	8.2276	47.26
-1.0504	8.3582	47.16
-1.0884	8.4031	47.1
-1.0561	8.4014	47.13
-0.9968	8.364	47.2
-0.9326	8.3492	47.25
-0.9698	8.4077	47.28
-0.9859	8.4968	47.29
-1.0449	8.4996	47.22
-1.0131	8.5276	47.23
-1.002	8.4017	47.23
-0.9798	8.3051	47.29
-0.9635	8.2211	47.3
-0.905	8.1381	47.28
-0.9896	8.0502	47.27
-0.9947	7.9623	47.25
-1.0529	7.8966	47.24
-1.0258	7.7701	47.25
-0.9989	7.6564	47.24
-0.9563	7.6768	47.26
-0.8983	7.6562	47.21
-0.7546	7.6126	47.24
-0.6752	7.6799	47.29
-0.6385	7.8151	47.33
-0.6864	7.8557	47.32
-0.6918	7.8561	47.27
-0.8465	7.9214	47.18
-0.8259	7.9867	47.11
-0.8099	7.9975	47.13
-0.772	7.9172	47.2
-0.7715	7.8301	47.23
-0.8135	7.796	47.29
-0.8506	7.8226	47.3
-0.8775	7.8012	47.23
-0.8826	7.6913	47.2
-0.9507	7.4974	47.22
-0.997	7.267	47.28
-1.0228	7.1258	47.29
-1.1129	7.0404	47.26
-1.1716	7.0215	47.23
-1.1664	6.9082	47.19
-1.203	6.8105	47.2
-1.2231	6.6887	47.24
-1.2383	6.6303	47.28
-1.2375	6.5401	47.31
-1.2697	6.493	47.27
-1.3182	6.5001	47.23
-1.2711	6.4782	47.18
-1.2221	6.3557	47.22
-1.1839	6.2163	47.26
-1.2043	6.1629	47.3
-1.3043	6.1014	47.33
-1.417	6.0669	47.24
-1.5254	6.0306	47.13
-1.5532	6.0147	47.07
-1.53	5.8993	47.14
-1.5651	5.7699	47.21
-1.5368	5.6981	47.28
-1.5248	5.6989	47.34
-1.5478	5.8317	47.28
-1.6884	5.9695	47.19
-1.6559	5.928	47.21
-1.618	5.9609	47.25
-1.5162	5.9864	47.31
-1.4642	6.0304	47.26
-1.4702	6.0915	47.24
-1.4499	6.1581	47.21
-1.4233	6.1808	47.22
-1.4444	6.1383	47.21
-1.5016	6.0887	47.26
-1.4525	6.0134	47.32
-1.4098	5.9879	47.32
-1.5127	6.115	47.24
-1.4928	6.1705	47.19
-1.4396	6.2725	47.21
-1.3637	6.1618	47.28
-1.3523	6.2113	47.33
-1.3941	6.1935	47.36
-1.4635	6.2772	47.35
-1.6314	6.4225	47.21
-1.682	6.515	47.11
-1.7255	6.5063	47.07
-1.6802	6.4478	47.17
-1.6254	6.3854	47.24
-1.6073	6.3301	47.32
-1.5435	6.3933	47.34
-1.5778	6.5546	47.26
-1.6107	6.5945	47.22
-1.5633	6.6899	47.22
-1.5523	6.7291	47.24
-1.4984	6.7324	47.28
-1.4827	6.7804	47.28
-1.4413	6.8291	47.24
-1.4363	6.9066	47.24
-1.4052	7.0654	47.23
-1.3952	7.209	47.24
-1.2941	7.2609	47.27
-1.2097	7.4079	47.27
-1.1951	7.6659	47.25
-1.1063	7.8659	47.2
-1.0374	7.9214	47.21
-0.9099	8.0593	47.29
-0.8784	8.2524	47.36
-0.8206	8.3793	47.37
-0.8852	8.5478	47.32
-0.9987	8.862	47.21
-1.0433	9.1098	47.1
-1.1181	9.1681	47.1
-1.0482	9.1681	47.17
-1.0528	9.1596	47.23
-0.9883	9.1841	47.32
-1.0467	9.288	47.35
-1.0538	9.4365	47.24
-1.1185	9.5881	47.21
-1.1607	9.5624	47.22
-1.1701	9.4668	47.28
-1.1169	9.3962	47.27
-1.0742	9.3012	47.27
-1.1591	9.2536	47.25
-1.1429	9.2002	47.25
-1.164	9.0891	47.23
-1.1795	8.9885	47.23
-1.2425	8.9114	47.26
-1.189	8.8379	47.26
-1.1528	8.8777	47.21
-1.1375	8.9775	47.19
-1.0673	8.9402	47.28
-1.0619	8.9329	47.29
-1.0088	9.0024	47.32
-1.0725	9.0983	47.35
-1.1322	9.2483	47.27
-1.2458	9.4013	47.16
-1.2206	9.5103	47.1
-1.294	9.5291	47.17
-1.3093	9.5158	47.21
-1.3407	9.6439	47.27
-1.357	9.817	47.29
-1.4329	10.0332	47.24
-1.5358	10.2488	47.18
-1.6895	10.1718	47.19
-1.7934	10.1253	47.27
-1.7609	10.1099	47.29
-1.751	10.1022	47.26
-1.6713	10.0078	47.26
-1.6702	9.8737	47.28
-1.6173	9.8239	47.26
-1.65	9.7667	47.22
-1.6435	9.5755	47.24
-1.6109	9.6292	47.28
-1.5054	9.6612	47.26
-1.3733	9.7256	47.24
-1.1666	9.7246	47.22
-1.0176	9.7589	47.28
-0.9379	9.8077	47.32
-0.8001	9.8465	47.35
-0.7691	9.9261	47.27
-0.8233	10.0816	47.18
-0.819	10.2511	47.11
-0.803	10.2844	47.16
-0.8135	10.2651	47.16
-0.85	10.1814	47.21
-0.8391	10.2216	47.28
-0.9192	10.301	47.25
-0.9784	10.3516	47.18
-0.9624	10.3792	47.21
-1.0257	10.3679	47.24
-1.0725	10.2614	47.28
-1.0453	10.1507	47.31
-1.1144	10.0969	47.27
-1.1356	10.0424	47.26
-1.1355	9.8748	47.21
-1.1347	9.7635	47.24
-1.1606	9.6282	47.24
-1.1756	9.5149	47.28
-1.1591	9.3262	47.27
-1.2166	9.1882	47.29
-1.1417	9.0822	47.31
-1.0518	9.0407	47.28
-1.0989	8.9502	47.3
-1.1191	8.7643	47.32
-1.2358	8.6809	47.28
-1.2907	8.7709	47.19
-1.2916	8.6718	47.11
-1.2856	8.4577	47.1
-1.173	8.4546	47.16
-1.1773	8.5046	47.25
-1.1339	8.505	47.32
-1.1669	8.6849	47.29
-1.1788	8.8434	47.24
-1.1892	8.9439	47.29
-1.1898	9.0021	47.26
-1.1208	8.9475	47.24
-1.1105	8.9606	47.22
-1.1212	9.0846	47.25
-1.1581	9.1309	47.28
-1.2329	9.2023	47.27
-1.2601	9.2334	47.23
-1.3181	9.2249	47.25
-1.323	9.1843	47.26
-1.3123	9.0909	47.25
-1.2802	9.1056	47.27
-1.2644	9.2122	47.29
-1.2491	9.3422	47.28
-1.2117	9.365	47.31
-1.3075	9.4439	47.3
-1.3837	9.6643	47.24
-1.3594	9.7863	47.14
-1.3118	9.8765	47.15
-1.2952	9.8627	47.19
-1.2365	10.0173	47.24
-1.2145	10.1189	47.32
-1.2149	10.1958	47.32
-1.3701	10.3626	47.27
-1.4187	10.4596	47.24
-1.4458	10.5216	47.23
-1.5142	10.5479	47.26
-1.5045	10.5894	47.23
-1.535	10.5711	47.28
-1.55	10.4745	47.31
-1.6243	10.517	47.31
-1.7154	10.4668	47.26
-1.7792	10.3951	47.24
-1.8163	10.2697	47.23
-1.7887	10.1677	47.25
-1.6967	10.003	47.3
-1.7597	9.9337	47.31
-1.839	9.8212	47.3
-1.8859	9.788	47.32
-1.9617	9.8184	47.27
-2.0769	9.8215	47.15
-2.1256	9.7849	47.13
-2.1449	9.7165	47.18
-2.1634	9.5733	47.24
-2.1528	9.5592	47.24
-2.2468	9.5367	47.28
-2.3158	9.6502	47.29
-2.3021	9.7141	47.24
-2.3449	9.7351	47.23
-2.4187	9.7236	47.24
-2.4699	9.7096	47.28
-2.4646	9.6999	47.28
-2.4932	9.7485	47.24
-2.5514	9.7902	47.25
-2.6515	9.7641	47.26
-2.6509	9.747	47.27
-2.6946	9.7814	47.25
-2.733	9.8203	47.22
-2.7055	9.7216	47.23
-2.6228	9.7155	47.3
-2.6006	9.767	47.33
-2.5219	9.723	47.31
-2.5115	9.7385	47.31
-2.5561	9.6933	47.25
-2.5074	9.6824	47.14
-2.4981	9.6373	47.11
-2.5231	9.5727	47.14
-2.3719	9.5546	47.2
-2.2849	9.477	47.24
-2.1655	9.4511	47.32
-2.1399	9.5405	47.3
-2.156	9.5465	47.3
-2.115	9.513	47.25
-2.1308	9.5353	47.26
-2.158	9.5444	47.24
-2.1416	9.5369	47.25
-2.0834	9.5092	47.25
-2.137	9.4895	47.23
-2.1897	9.4972	47.24
-2.1903	9.5194	47.22
-2.2589	9.4332	47.22
-2.2587	9.3243	47.22
-2.2202	9.2649	47.25
-2.096	9.1942	47.31
-2.0482	9.1983	47.31
-2.1439	9.1633	47.3
-2.1327	9.0938	47.31
-2.1933	9.0515	47.24
-2.213	8.9273	47.11
-2.2132	8.8388	47.1
-2.1668	8.7138	47.2
-2.1383	8.6418	47.24
-2.0575	8.6338	47.28
-2.0734	8.5501	47.27
-2.0798	8.5562	47.24
-2.0199	8.4767	47.28
-1.9881	8.4253	47.27
-1.973	8.3927	47.24
-1.9145	8.3865	47.24
-1.9203	8.404	47.23
-1.8889	8.3923	47.21
-1.8669	8.3356	47.23
-1.887	8.2869	47.26
-1.8549	8.3597	47.28
-1.8395	8.3488	47.26
-1.8454	8.3342	47.24
-1.7388	8.3719	47.26
-1.6849	8.2907	47.28
-1.6368	8.3985	47.32
-1.6688	8.4333	47.31
-1.7018	8.6373	47.3
-1.7689	8.8315	47.19
-1.7768	8.9761	47.12
-1.7988	9.0615	47.1
-1.7714	9.1574	47.15
-1.7636	9.1942	47.25
-1.7729	9.4163	47.33
-1.8645	9.5862	47.3
-1.8974	9.8134	47.3
-1.9891	10.0206	47.27
-1.9958	10.0958	47.24
-2.0063	10.1838	47.25
-2.0558	10.2663	47.21
-2.0599	10.2996	47.25
-2.1222	10.2815	47.29
-2.1439	10.383	47.28
-2.2882	10.428	47.26
-2.3575	10.4309	47.25
-2.4058	10.4107	47.23
-2.374	10.4579	47.24
-2.3942	10.4707	47.26
-2.4135	10.4594	47.31
-2.4019	10.4353	47.33
-2.4382	10.4542	47.36
-2.568	10.5589	47.3
-2.7021	10.6891	47.16
-2.7424	10.6103	47.09
-2.7489	10.4957	47.17
-2.6654	10.4291	47.24
-2.605	10.3428	47.28
-2.6092	10.4125	47.31
-2.6963	10.4857	47.27
-2.7408	10.5431	47.23
-2.7309	10.6217	47.22
-2.7504	10.5382	47.25
-2.727	10.4898	47.29
-2.7065	10.4789	47.28
-2.6475	10.4376	47.29
-2.7168	10.4913	47.29
-2.7125	10.5672	47.27
-2.7452	10.5811	47.25
-2.7497	10.6191	47.27
-2.7989	10.5654	47.24
-2.6704	10.4792	47.26
-2.5504	10.4886	47.34
-2.4438	10.4095	47.34
-2.4343	10.4947	47.33
-2.4625	10.5143	47.28
-2.545	10.6391	47.23
-2.5589	10.596	47.14
-2.5535	10.5108	47.14
-2.4288	10.468	47.19
-2.3689	10.4446	47.23
-2.3089	10.4582	47.27
-2.3246	10.5364	47.29
-2.2899	10.6728	47.24
-2.2581	10.7568	47.25
-2.2212	10.8328	47.25
-2.1406	10.858	47.28
-2.1515	10.7809	47.26
-2.0715	10.7587	47.27
-2.0136	10.6872	47.25
-2.0185	10.6655	47.26
-1.981	10.6856	47.28
-1.9918	10.6172	47.26
-1.9703	10.5962	47.27
-1.9122	10.4773	47.24
-1.8268	10.3893	47.25
-1.7293	10.2464	47.3
-1.7182	10.2135	47.32
-1.6598	10.2632	47.33
-1.7087	10.3669	47.3
-1.8022	10.452	47.18
-1.825	10.5022	47.14
-1.7457	10.4917	47.12
-1.6594	10.3918	47.15
-1.6474	10.4526	47.22
-1.6352	10.4975	47.29
-1.6348	10.5714	47.33
-1.7261	10.5879	47.28
-1.7319	10.6709	47.27
-1.7276	10.5975	47.22
-1.7639	10.6271	47.25
-1.7475	10.5388	47.26
-1.7633	10.5433	47.26
-1.7573	10.5042	47.29
-1.8162	10.5191	47.27
-1.8859	10.5164	47.24
-1.9444	10.5176	47.24
-1.981	10.5225	47.26
-1.9853	10.4643	47.28
-1.9842	10.4053	47.31
-1.9313	10.405	47.31
-1.9001	10.4658	47.29
-1.9209	10.4906	47.31
-1.8935	10.4919	47.34
-2.044	10.4671	47.27
-2.1013	10.6093	47.16
-2.0924	10.598	47.1
-2.1062	10.6297	47.17
-2.0673	10.6311	47.23
-2.0603	10.68	47.28
-2.0795	10.819	47.36
-2.1285	10.8985	47.33
-2.1722	11.1085	47.32
-2.1902	11.188	47.27
-2.2437	11.2478	47.26
-2.2435	11.3021	47.27
-2.2128	11.5102	47.26
-2.2862	11.5699	47.29
-2.3231	11.6391	47.3
-2.3858	11.7406	47.34
-2.3915	11.8324	47.34
-2.5627	11.9369	47.31
-2.5163	11.9729	47.28
-2.5049	12.0563	47.31
-2.4348	12.1226	47.34
-2.4039	12.231	47.33
-2.4097	12.3507	47.33
-2.3565	12.4653	47.35
-2.4288	12.666	47.28
-2.4754	12.989	47.21
-2.5096	13.1031	47.17
-2.3853	13.0314	47.21
-2.3397	13.0595	47.3
-2.2472	13.0816	47.37
-2.231	13.056	47.37
-2.244	13.1073	47.31
-2.1967	13.124	47.3
-2.1921	13.1344	47.28
-2.2022	13.0746	47.29
-2.1114	13.022	47.31
-2.0533	12.9722	47.29
-2.0902	12.846	47.28
-2.1321	12.7586	47.29
-2.1324	12.7659	47.28
-2.1855	12.7436	47.27
-2.191	12.7499	47.27
-2.1648	12.655	47.25
-2.0952	12.552	47.26
-2.0191	12.5029	47.31
-2.0077	12.4359	47.33
-1.9904	12.3868	47.37
-2.0232	12.4053	47.33
-2.1385	12.4935	47.22
-2.1523	12.5381	47.13
-2.104	12.4876	47.14
-2.0432	12.3744	47.2
-1.973	12.3181	47.23
-1.9183	12.3026	47.29
-1.8586	12.262	47.33
-1.8614	12.4038	47.25
-1.8938	12.5109	47.24
-1.862	12.5473	47.25
-1.8238	12.4772	47.28
-1.7177	12.4348	47.27
-1.6804	12.3777	47.27
-1.6216	12.362	47.29
-1.6532	12.3324	47.29
-1.622	12.3485	47.27
-1.5586	12.3154	47.25
-1.5482	12.3259	47.25
-1.473	12.1728	47.26
-1.3345	12.1626	47.29
-1.3398	12.1636	47.29
-1.2913	12.0153	47.31
-1.3121	12.0464	47.33
-1.3404	12.2618	47.28
-1.4224	12.4562	47.19
-1.3499	12.661	47.12
-1.3449	12.746	47.13
-1.3494	12.7698	47.18
-1.2482	12.9066	47.24
-1.2636	13	47.3
-1.2322	13.11	47.3
-1.3075	13.2275	47.26
-1.3722	13.3829	47.24
-1.3882	13.4516	47.25
-1.3766	13.3953	47.29
-1.3608	13.3565	47.28
-1.3661	13.3071	47.26
-1.3922	13.2345	47.27
-1.4561	13.2423	47.26
-1.4831	13.3086	47.25
-1.5527	13.3441	47.22
-1.6314	13.2098	47.24
-1.54	12.7297	47.21
-1.4378	12.8061	47.29
-1.4006	12.8813	47.31
-1.444	12.991	47.28
-1.4447	13.1537	47.28
-1.5403	13.3386	47.31
-1.606	13.4978	47.24
-1.6407	13.556	47.13
-1.6568	13.6077	47.13
-1.6666	13.6616	47.18
-1.6604	13.7058	47.22
-1.6544	13.738	47.26
-1.7664	13.8242	47.24
-1.841	13.8825	47.24
-1.8948	13.9867	47.23
-1.9	13.991	47.23
-1.937	13.9709	47.24
-1.9203	13.9354	47.26
-2.037	13.9917	47.27
-2.0362	13.8825	47.28
-2.122	13.8359	47.24
-2.1052	13.7866	47.26
-2.1215	13.7202	47.25
-2.1002	13.7287	47.25
-2.1008	13.674	47.22
-2.0147	13.5568	47.24
-1.9544	13.6201	47.32
-1.9541	13.7186	47.34
-1.9867	13.8192	47.33
-2.0532	13.9201	47.25
-2.1041	13.9912	47.16
-2.0525	13.9448	47.11
-2.0241	13.965	47.17
-2.0334	14.0357	47.22
-1.9101	14.0039	47.25
-1.9187	13.9878	47.32
-1.9137	14.0188	47.32
-1.9465	14.0383	47.28
-1.9895	13.9561	47.26
-2.0047	13.756	47.25
-1.9562	13.7622	47.28
-1.9684	13.8189	47.23
-1.9367	13.8348	47.23
-1.8627	13.8054	47.21
-1.8454	13.7444	47.26
-1.8295	13.6983	47.25
-1.7977	13.8405	47.27
-1.7787	14.0536	47.22
-1.7209	14.1787	47.21
-1.6458	14.332	47.27
-1.5608	14.5471	47.32
-1.5073	14.6019	47.36
-1.5028	14.7037	47.34
-1.554	14.8554	47.2
-1.5298	15.0393	47.12
-1.4766	15.0924	47.13
-1.3476	15.0407	47.2
-1.3045	15.0235	47.23
-1.1705	15.014	47.33
-1.1234	15.0965	47.31
-1.1669	15.1755	47.25
-1.1197	15.2189	47.22
-0.9978	15.2349	47.2
-0.9496	15.2333	47.25
-0.9598	15.177	47.27
-0.9275	15.0611	47.27
-0.9322	14.9367	47.29
-0.9318	14.8265	47.29
-0.995	14.7274	47.28
-1.1064	14.6441	47.25
-1.1596	14.5645	47.21
-1.1799	14.3471	47.22
-1.1303	14.1993	47.32
-1.1889	14.1795	47.29
-1.2107	14.2098	47.26
-1.3429	14.3204	47.3
-1.4662	14.4542	47.26
-1.6074	14.6281	47.14
-1.6405	14.7394	47.11
-1.6389	14.6772	47.17
-1.5946	14.6159	47.24
-1.5614	14.6009	47.3
-1.5928	14.6136	47.32
-1.583	14.661	47.29
-1.6157	14.6415	47.25
-1.5889	14.5963	47.26
-1.6098	14.4659	47.24
-1.5674	14.5298	47.25
-1.5519	14.5524	47.24
-1.6154	14.542	47.25
-1.6629	14.4941	47.25
-1.6682	14.6073	47.27
-1.7738	14.6428	47.29
-1.7112	14.7926	47.27
-1.6963	14.8135	47.24
-1.648	14.8523	47.27
-1.678	14.8413	47.34
-1.6673	14.9722	47.37
-1.6944	14.9942	47.34
-1.7537	15.0935	47.32
-1.8566	15.1847	47.25
-1.8387	15.2969	47.14
-1.9238	15.2974	47.14
-1.9218	15.3071	47.22
-1.8031	15.2383	47.28
-1.8334	15.2975	47.34
-1.8825	15.4377	47.31
-1.9476	15.6017	47.28
-1.9949	15.593	47.29
-2.02	15.4638	47.32
-2.0666	15.4204	47.35
-2.0507	15.3522	47.34
-2.0893	15.3261	47.29
-2.1957	15.326	47.28
-2.3379	15.2578	47.3
-2.3955	15.0997	47.3
-2.3849	14.9054	47.28
-2.4093	14.6611	47.31
-2.3863	14.3037	47.32
-2.2675	13.9972	47.35
-2.1771	13.7626	47.33
-2.1284	13.5357	47.33
-2.1271	13.2332	47.34
-2.1745	12.9765	47.31
-2.2779	12.7608	47.22
-2.2266	12.5839	47.14
-2.1814	12.2512	47.18
-2.0888	11.9529	47.22
-1.9492	11.8606	47.26
-1.9057	11.8965	47.3
-1.9102	11.8482	47.32
-1.9213	11.9131	47.31
-1.8735	11.9206	47.32
-1.8997	11.8167	47.31
-1.9145	11.655	47.33
-1.8568	11.5858	47.3
-1.8845	11.5959	47.26
-1.9215	11.5445	47.25
-1.9314	11.4272	47.26
-1.9737	11.2962	47.25
-1.9296	11.1944	47.29
-1.8924	11.1566	47.29
-1.8718	11.1897	47.27
-1.8399	11.207	47.28
-1.7593	11.2337	47.32
-1.7796	11.2897	47.37
-1.768	11.2984	47.41
-1.8285	11.3381	47.33
-1.8898	11.4848	47.24
-1.9407	11.5444	47.14
-1.945	11.503	47.17
-1.9005	11.5094	47.24
-1.8461	11.6259	47.31
-1.8079	11.7675	47.37
-1.8256	12.01	47.34
-1.8178	12.3275	47.28
-1.8782	12.5277	47.23
-2.0326	12.6764	47.24
-1.8889	12.9199	47.29
-1.8679	13.0366	47.3
-1.8517	13.0978	47.32
-1.8573	13.2069	47.32
-1.8687	13.3073	47.31
-1.9232	13.456	47.28
-1.9454	13.5758	47.26
-1.9878	13.6318	47.27
-1.9345	13.8028	47.3
-1.9386	13.8692	47.35
-1.9329	13.8468	47.36
-1.9537	13.8896	47.38
-2.0127	13.9615	47.36
-2.1163	14.0221	47.28
-2.1628	14.146	47.17
-2.1693	14.1333	47.14
-2.1387	14.0052	47.24
-2.0997	13.9	47.28
-2.0985	13.8476	47.31
-2.081	13.7642	47.35
-2.1945	13.877	47.3
-2.2815	14.0113	47.25
-2.3504	14.0856	47.26
-2.4028	14.0901	47.28
-2.4262	14.0205	47.35
-2.4097	14.0342	47.37
-2.4643	14.0838	47.33
-2.5727	14.2515	47.29
-2.6899	14.2511	47.28
-2.7318	14.2855	47.29
-2.7327	14.2728	47.27
-2.7585	14.259	47.28
-2.725	14.1399	47.31
-2.7485	14.0276	47.37
-2.7315	13.8897	47.38
-2.8085	13.8101	47.42
-2.8571	13.7047	47.39
-2.9834	13.5733	47.29
-2.9884	13.5029	47.19
-3.005	13.2721	47.16
-2.9427	13.0249	47.21
-2.9019	12.7419	47.26
-2.8245	12.5406	47.31
-2.8113	12.3857	47.35
-2.8075	12.3472	47.32
-2.7689	12.3593	47.24
-2.752	12.3019	47.26
-2.6959	12.2042	47.31
-2.6588	12.1245	47.31
-2.6334	12.0139	47.27
-2.5422	11.9178	47.29
-2.506	11.8768	47.26
-2.4957	11.9205	47.26
-2.4796	11.9615	47.27
-2.4909	12.0404	47.26
-2.4788	12.031	47.29
-2.3824	12.0144	47.32
-2.2821	12.0671	47.32
-2.1233	12.1605	47.32
-1.8641	12.3188	47.33
-1.9102	12.3048	47.38
-1.9556	12.3875	47.29
-2.0381	12.5204	47.21
-2.0589	12.4241	47.21
-1.9932	12.1516	47.24
-1.9013	11.9327	47.27
-1.8843	11.8212	47.29
-1.9205	11.6927	47.31
-1.9965	11.6623	47.24
-2.0174	11.4926	47.23
-2.0797	11.2635	47.25
-2.1406	10.984	47.3
-2.231	10.8418	47.27
-2.2954	10.7158	47.24
-2.363	10.479	47.25
-2.4087	10.3549	47.29
-2.4712	10.2507	47.31
-2.4452	10.174	47.28
-2.439	10.1736	47.31
-2.4811	10.2003	47.32
-2.4806	10.2724	47.34
-2.5276	10.3299	47.36
-2.56	10.3525	47.34
-2.5443	10.3112	47.34
-2.6338	10.234	47.34
-2.7766	10.3202	47.24
-2.8345	10.3431	47.14
-2.861	10.2159	47.13
-2.8192	10.0483	47.21
-2.8111	9.9367	47.26
-2.7718	9.8791	47.31
-2.8528	9.9146	47.28
-2.9516	10.0712	47.22
-2.9869	10.0539	47.26
-3.1141	10.0968	47.26
-3.1489	10.0972	47.3
-3.2036	10.2317	47.28
-3.2624	10.3186	47.28
-3.3696	10.4467	47.27
-3.5024	10.6655	47.28
-3.5294	10.88	47.29
-3.5295	11.0217	47.29
-3.58	11.1837	47.26
-3.5852	11.1881	47.26
-3.5516	11.3367	47.3
-3.5434	11.5536	47.28
-3.5458	11.7447	47.33
-3.5503	11.8921	47.36
-3.6058	12.1363	47.25
-3.6646	12.4482	47.18
-3.7001	12.5811	47.13
-3.6442	12.7302	47.18
-3.5888	12.8424	47.23
-3.452	13.0113	47.3
-3.4148	13.1653	47.32
-3.4124	13.4473	47.29
-3.3879	13.6728	47.27
-3.2991	13.8157	47.26
-3.29	13.9549	47.24
-3.1445	14.0589	47.29
-3.0764	14.1003	47.28
-3.0346	14.2349	47.27
-2.9982	14.3182	47.27
-3.0046	14.4372	47.26
-2.9677	14.574	47.26
-2.8829	14.5318	47.26
-2.8087	14.5646	47.26
-2.6676	14.4998	47.32
-2.5191	14.5576	47.33
-2.5149	14.5569	47.31
-2.4403	14.646	47.33
-2.4109	14.8413	47.28
-2.4192	14.9903	47.22
-2.3733	15.0244	47.18
-2.2239	14.8745	47.18
-2.1589	14.8488	47.21
-2.0782	14.838	47.24
-2.0073	14.799	47.3
-1.9648	14.7934	47.31
-1.9451	14.8231	47.26
-2.0628	14.7549	47.22
-2.0252	14.7042	47.23
-2.0026	14.5206	47.25
-1.9322	14.3026	47.27
-1.9206	14.127	47.28
-1.888	14.0957	47.3
-1.9358	13.9408	47.27
-1.9038	13.8465	47.27
-1.9565	13.7472	47.26
-1.9767	13.5022	47.27
-1.9228	13.217	47.26
-1.8201	12.9344	47.29
-1.7981	12.6687	47.28
-1.7538	12.5758	47.33
-1.844	12.398	47.3
-1.8993	12.3741	47.22
-1.9588	12.3097	47.17
-1.8691	12.3106	47.15
-1.8202	12.3924	47.2
-1.8358	12.4489	47.22
-1.7813	12.4159	47.27
-1.7702	12.4659	47.3
-1.7967	12.5487	47.31
-1.7872	12.6108	47.28
-1.8513	12.6709	47.27
-1.9038	12.5922	47.28
-1.8607	12.5164	47.29
-1.8555	12.4442	47.28
-1.8978	12.3973	47.27
-1.9302	12.4066	47.26
-2.0469	12.4125	47.26
-2.1161	12.3493	47.24
-2.1952	12.2997	47.25
-2.205	12.1404	47.25
-2.1606	11.9628	47.29
-2.1472	11.8481	47.36
-2.184	11.7584	47.36
-2.2904	11.651	47.33
-2.3815	11.5372	47.29
-2.4359	11.4013	47.24
-2.4541	11.2516	47.17
-2.4638	11.0115	47.17
-2.4457	10.6986	47.19
-2.4326	10.4923	47.23
-2.3776	10.3684	47.27
-2.4038	10.2539	47.27
-2.4312	10.1983	47.24
-2.4033	10.1296	47.27
-2.4135	10.1177	47.28
-2.3934	10.1379	47.25
-2.4204	10.1176	47.24
-2.4736	10.1231	47.23
-2.489	10.1348	47.25
-2.5247	10.1087	47.28
-2.567	10.0845	47.28
-2.6214	10.0401	47.25
-2.7106	10.0877	47.27
-2.6673	10.0879	47.29
-2.6564	9.9969	47.29
-2.6274	9.9798	47.34
-2.6432	9.9843	47.35
-2.7287	10.0965	47.34
-2.7674	10.1563	47.31
-2.8564	10.2793	47.23
-2.9409	10.5141	47.15
-2.9611	10.5708	47.18
-2.9167	10.6605	47.23
-2.8945	10.8113	47.26
-2.8607	10.759	47.29
-2.7571	10.7582	47.35
-2.7752	10.8024	47.31
-2.7807	10.9345	47.32
-2.8358	11.0676	47.29
-2.8565	11.0887	47.3
-2.8469	11.0466	47.27
-2.8527	11.0352	47.26
-2.8933	10.9463	47.29
-2.8509	10.8148	47.28
-2.8607	10.7783	47.29
-2.8674	10.8787	47.27
-2.8937	10.92	47.28
-2.8717	10.8413	47.29
-2.7959	10.7624	47.32
-2.7344	10.741	47.39
-2.7151	10.8628	47.36
-2.711	11.005	47.34
-2.7826	11.118	47.29
-2.8306	11.3581	47.2
-2.8276	11.5958	47.17
-2.7516	11.7369	47.22
-2.6701	11.8803	47.27
-2.6227	12.0365	47.28
-2.5518	12.1828	47.34
-2.5101	12.2893	47.33
-2.4316	12.435	47.32
-2.4441	12.6107	47.29
-2.3847	12.64	47.32
-2.3256	12.5267	47.33
-2.29	12.4953	47.29
-2.2157	12.439	47.28
-2.2104	12.4294	47.29
-2.2006	12.4404	47.26
-2.2599	12.5452	47.25
-2.2605	12.6801	47.25
-2.1848	12.7569	47.3
-2.0892	12.8885	47.32
-2.0829	12.9352	47.36
-2.0844	13.1057	47.33
-2.0684	13.2663	47.35
-2.1648	13.5168	47.35
-2.264	13.6826	47.26
-2.3002	13.8249	47.16
-2.3218	13.7993	47.15
-2.2761	13.751	47.23
-2.1945	13.7518	47.29
-2.2136	13.7575	47.35
-2.2404	13.7747	47.34
-2.327	13.9569	47.31
-2.35	14.0727	47.27
-2.3609	14.122	47.27
-2.3078	14.1441	47.27
-2.2751	14.1321	47.3
-2.334	14.1881	47.29
-2.3381	14.2755	47.33
-2.4087	14.3319	47.29
-2.456	14.2594	47.29
-2.498	14.252	47.3
-2.483	14.235	47.28
-2.4243	14.1619	47.28
-2.3476	14.0447	47.33
-2.3725	13.9721	47.37
-2.3613	13.8983	47.37
-2.3894	13.8739	47.33
-2.5042	13.807	47.24
-2.5539	13.7042	47.18
-2.5007	13.5118	47.16
-2.4709	13.3536	47.23
-2.4681	13.1572	47.28
-2.45	12.9555	47.31
-2.4481	12.8162	47.35
-2.5132	12.701	47.3
-2.5503	12.594	47.29
-2.6242	12.4197	47.28
-2.6494	12.2437	47.29
-2.5847	12.1102	47.3
-2.5904	12.0851	47.29
-2.628	12.0462	47.28
-2.6647	12.0715	47.29
-2.6856	12.0139	47.29
-2.719	12.0374	47.26
-2.6826	12.0785	47.25
-2.6168	11.9812	47.29
-2.5136	11.9143	47.34
-2.4443	11.864	47.34
-2.4809	11.7917	47.35
-2.4973	11.7945	47.34
-2.5377	11.8385	47.26
-2.6577	11.8821	47.19
-2.58	11.8323	47.14
-2.5664	11.7631	47.2
-2.5482	11.7161	47.25
-2.5472	11.7246	47.28
-2.553	11.9004	47.28
-2.6286	12.0027	47.26
-2.6013	12.0258	47.28
-2.5848	12.0316	47.29
-2.6053	12.0507	47.31
-2.5628	12.0731	47.32
-2.5645	12.1349	47.28
-2.5545	12.1666	47.27
-2.5605	12.1433	47.25
-2.6031	12.252	47.26
-2.5559	12.3018	47.25
-2.5987	12.3039	47.24
-2.4753	12.2807	47.27
-2.3982	12.242	47.34
-2.351	12.2917	47.34
-2.3196	12.2987	47.33
-2.3779	12.2389	47.32
-2.374	12.2667	47.29
-2.4039	12.3413	47.21
-2.4384	12.2606	47.14
-2.3779	12.1534	47.18
-2.3639	11.9856	47.25
-2.3242	11.884	47.3
-2.2863	11.8879	47.32
-2.2836	11.9106	47.26
-2.3527	11.884	47.25
-2.2609	11.8768	47.29
-2.2978	11.8289	47.29
-2.2438	11.7654	47.31
-2.2347	11.7623	47.27
-2.2246	11.8358	47.26
-2.2029	11.7761	47.27
-2.1656	11.7417	47.27
-2.1556	11.6719	47.25
-2.166	11.6561	47.25
-2.1012	11.5594	47.27
-2.0191	11.4318	47.34
-1.9706	11.3921	47.36
-1.9611	11.4009	47.33
-1.9754	11.2446	47.36
-2.0203	11.2133	47.28
-2.0612	11.2704	47.16
-2.0783	11.2468	47.12
-2.0276	11.0757	47.19
-1.9778	10.9802	47.25
-1.9392	11.0704	47.31
-1.9164	11.0617	47.36
-1.9128	11.2005	47.32
-1.9038	11.2791	47.28
-1.9153	11.379	47.26
-1.9362	11.5207	47.29
-1.9213	11.7	47.28
-1.9764	11.9126	47.24
-2.0093	12.0793	47.23
-2.0197	12.3045	47.26
-2.0625	12.5075	47.28
-2.1065	12.7427	47.26
-2.0902	12.7902	47.28
-2.0419	12.785	47.29
-2.0145	12.9345	47.34
-2.0203	13.1046	47.35
-2.0592	13.2924	47.31
-2.0755	13.3652	47.31
-2.168	13.5578	47.26
-2.2282	13.68	47.22
-2.225	13.7205	47.17
-2.16	13.7653	47.21
-2.1218	13.7834	47.24
-2.0942	13.8658	47.29
-2.1458	13.9975	47.34
-2.159	14.1497	47.28
-2.1756	14.2247	47.27
-2.1705	14.2868	47.28
-2.2069	14.2622	47.29
-2.1923	14.2464	47.25
-2.1494	14.2418	47.27
-2.2017	14.2355	47.29
-2.2431	14.227	47.31
-2.2722	14.356	47.26
-2.3156	14.3319	47.23
-2.2773	14.3079	47.26
-2.2548	14.2829	47.29
-2.1422	14.3118	47.33
-2.1694	14.3282	47.31
-2.1214	14.394	47.33
-2.1853	14.5408	47.34
-2.2582	14.7287	47.24
-2.2889	14.853	47.14
-2.2874	14.8308	47.18
-2.205	14.7038	47.25
-2.1348	14.7102	47.28
-2.1293	14.7315	47.29
-2.1349	14.7488	47.28
-2.1985	14.763	47.29
-2.1732	14.8009	47.26
-2.1152	14.7623	47.24
-2.1555	14.6503	47.29
-2.0854	14.4871	47.31
-2.0745	14.41	47.31
-2.0855	14.3451	47.29
-2.0696	14.3129	47.28
-2.1554	14.2387	47.24
-2.2668	14.0906	47.23
-2.2818	13.9996	47.25
-2.1838	13.7882	47.29
-2.0811	13.6359	47.33
-2.0393	13.5756	47.31
-2.082	13.5747	47.3
-2.1688	13.6338	47.25
-2.2027	13.5724	47.18
-2.2087	13.5133	47.15
-2.2018	13.388	47.19
-2.1258	13.2723	47.22
-2.0987	13.1833	47.23
-2.0179	13.0847	47.25
-2.0448	13.0514	47.24
-2.0556	13.1458	47.24
-2.0658	13.1278	47.25
-2.0753	13.0169	47.27
-2.0706	12.9242	47.24
-2.027	12.8496	47.27
-1.9959	12.8048	47.24
-2.007	12.8089	47.23
-1.9693	12.7897	47.24
-1.996	12.7736	47.23
-2.028	12.793	47.23
-1.943	12.8152	47.24
-1.8941	12.7482	47.27
-1.8292	12.7812	47.32
-1.7554	12.7761	47.3
-1.8303	12.8575	47.29
-1.8834	12.8996	47.29
-1.9605	12.9871	47.21
-1.9895	13.0137	47.13
-1.9358	12.9954	47.14
-1.9073	12.9675	47.21
-1.9067	12.9336	47.22
-1.9116	12.9811	47.24
-1.9174	13.0227	47.23
-1.9072	13.0074	47.22
-1.9542	13.093	47.26
-2.0114	12.9953	47.28
-1.9102	12.9671	47.29
-1.9151	12.7603	47.28
-1.8943	12.6997	47.25
-1.9159	12.7037	47.24
-1.9475	12.674	47.24
-1.9793	12.5538	47.23
-1.9415	12.4317	47.24
-1.967	12.3028	47.25
-1.9073	12.147	47.28
-1.8369	11.925	47.3
-1.7514	11.8578	47.32
-1.7628	11.8059	47.28
-1.8046	11.7954	47.3
-1.8637	11.72	47.26
-1.9722	11.7266	47.18
-1.9839	11.6289	47.13
-1.9562	11.5225	47.15
-1.8953	11.3614	47.22
-1.8515	11.2806	47.25
-1.8555	11.1625	47.28
-1.8877	11.2169	47.28
-1.915	11.344	47.27
-1.9312	11.3467	47.26
-1.9795	11.4074	47.25
-1.9376	11.5367	47.25
-1.9179	11.698	47.22
-1.9457	11.8622	47.19
-1.8876	12.0588	47.21
-1.9295	12.2665	47.26
-1.9244	12.55	47.29
-2.0117	12.9661	47.26
-2.0469	13.352	47.21
-2.0586	13.575	47.2
-1.8875	13.6676	47.26
-1.7588	13.834	47.34
-1.7527	14.0529	47.4
-1.817	14.3679	47.42
-1.8725	14.6305	47.36
-2.0247	14.8833	47.27
-2.1502	15.0231	47.18
-2.0925	15.0031	47.15
-2.0257	14.8894	47.23
-1.9221	14.6521	47.3
-1.915	14.5775	47.35
-2.0157	14.5846	47.34
-2.0879	14.7318	47.26
-2.1217	14.825	47.21
-2.0949	14.7488	47.21
-2.0652	14.5152	47.28
-1.9947	14.3422	47.31
-1.9519	14.1955	47.3
-1.9417	14.0939	47.27
-1.9952	14.1403	47.26
-2.065	14.2179	47.25
-2.1342	14.2525	47.25
-2.0851	14.2124	47.28
-1.979	14.0867	47.27
-1.8229	13.8771	47.32
-1.743	13.8125	47.33
-1.7279	13.8669	47.31
-1.7493	13.9473	47.31
-1.8146	14.0033	47.25
-1.9122	14.0534	47.19
-1.9392	14.0257	47.17
-1.8855	13.9685	47.18
-1.8416	13.8664	47.22
-1.8035	13.787	47.24
-1.819	13.7367	47.25
-1.7668	13.7503	47.22
-1.8638	13.8075	47.17
-1.8373	13.9318	47.19
-1.8947	13.5256	47.17
-1.847	12.8977	47.26
-1.772	12.8754	47.29
-1.7466	12.9925	47.27
-1.7627	13.1276	47.28
-1.7846	13.3236	47.28
-2.0288	13.5445	47.3
-2.1461	13.6574	47.3
-2.2074	13.7084	47.37
-2.1616	13.8352	47.33
-2.1617	14.0991	47.35
-2.1538	14.4457	47.32
-2.2402	14.7426	47.3
-2.3096	14.9236	47.31
-2.438	15.1054	47.3
-2.5052	15.3249	47.23
-2.5606	15.4498	47.19
-2.5445	15.6344	47.21
-2.3948	15.6849	47.24
-2.3501	15.5492	47.29
-2.306	15.5569	47.33
-2.4024	15.6362	47.31
-2.4037	15.6289	47.28
-2.3395	15.5353	47.29
-2.3391	15.4166	47.28
-2.3013	15.3273	47.29
-2.2526	15.1887	47.3
-2.2626	15.0678	47.31
-2.2417	14.9089	47.28
-2.2148	14.886	47.29
-2.1366	14.8843	47.25
-2.0726	14.8485	47.26
-1.982	14.7473	47.26
-1.8653	14.6548	47.24
-1.7887	14.4993	47.31
-1.6662	14.4044	47.32
-1.6557	14.4375	47.32
-1.6826	14.393	47.29
-1.7058	14.4678	47.22
-1.7293	14.514	47.14
-1.5908	14.4049	47.13
-1.5353	14.2398	47.21
-1.4011	14.0899	47.26
-1.3216	14.113	47.26
-1.3426	14.0692	47.26
-1.3757	14.2067	47.22
-1.3381	14.1539	47.24
-1.2953	14.192	47.27
-1.284	14.0859	47.29
-1.2101	14.1091	47.27
-1.2104	14.1039	47.24
-1.2051	14.0546	47.23
-1.2313	14.0611	47.26
-1.2415	14.0097	47.27
-1.2414	13.999	47.27
-1.2357	13.938	47.28
-1.1935	13.9281	47.27
-1.1508	13.8562	47.27
-1.0386	13.8011	47.32
-1.0755	13.7992	47.34
-1.0174	13.8416	47.34
-1.0863	13.8537	47.34
-1.1348	13.9288	47.3
-1.1362	13.9557	47.19
-1.1319	13.9322	47.1
-1.1155	13.8912	47.12
-0.9817	13.8348	47.19
-0.9018	13.8901	47.25
-0.8856	13.9018	47.3
-0.8967	14.0217	47.29
-0.9249	14.2611	47.19
-0.9045	14.3676	47.15
-0.9472	14.4322	47.16
-0.9838	14.4934	47.25
-1.0373	14.6551	47.27
-1.1333	14.8523	47.28
-1.2821	15.0227	47.31
-1.3565	15.1594	47.33
-1.4313	15.2661	47.31
-1.4579	15.2367	47.3
-1.4837	15.1178	47.31
-1.542	15.1447	47.32
inclinaison X	inclinaison Y
