# Supplementary material for: Postural Control Can Be Well Maintained by Healthy, Young Adults in Difficult Visual Task, Even in Sway-Referenced Dynamic Conditions
Source: PLoS One. 2016 Oct 13;11(10):e0164400. doi: 10.1371/journal.pone.0164400 (PMC5063355; doi:10.1371/journal.pone.0164400)
Supplement: S2 File — (ZIP) [file pone.0164400.s002.zip › DATA_FRAMIRAL/S07A_FREE_STABLE_I8.xls]

## Sheet: S07_MTT_201504011444_S
gravite X	gravite Y	Poids
-2.68	10.1026	47.25
-2.6643	10.1226	47.24
-2.5959	10.1912	47.23
-2.5042	10.159	47.27
-2.4393	10.1892	47.3
-2.3912	10.2286	47.32
-2.4078	10.3028	47.31
-2.4266	10.3479	47.24
-2.5211	10.4229	47.14
-2.4634	10.4319	47.12
-2.414	10.4648	47.17
-2.3607	10.5858	47.18
-2.3261	10.5831	47.25
-2.2973	10.6249	47.32
-2.2953	10.8648	47.26
-2.3284	11.0417	47.24
-2.3455	11.1424	47.22
-2.3444	11.1915	47.26
-2.2907	11.2805	47.28
-2.2223	11.302	47.27
-2.2129	11.3947	47.25
-2.1862	11.3744	47.25
-2.2116	11.4086	47.29
-2.2344	11.4106	47.24
-2.1921	11.3369	47.23
-2.1534	11.2744	47.26
-2.0251	11.1495	47.28
-1.8703	11.0236	47.3
-1.854	10.909	47.3
-1.7628	10.8204	47.33
-1.679	10.7459	47.28
-1.6639	10.62	47.22
-1.5594	10.5726	47.14
-1.4518	10.4058	47.17
-1.3026	10.2997	47.16
-1.1951	10.2128	47.23
-1.1089	10.0472	47.28
-1.0078	10.0058	47.29
-0.9655	9.9645	47.26
-0.8647	9.9719	47.26
-0.8324	9.8511	47.27
-0.8531	9.7077	47.27
-0.7623	9.5864	47.29
-0.7139	9.4153	47.29
-0.7721	9.3476	47.27
-0.8835	9.2756	47.23
-0.9842	9.2028	47.21
-1.1484	9.103	47.21
-1.3173	9.0235	47.25
-1.444	8.9994	47.28
-1.4807	8.9909	47.3
-1.5133	9.0174	47.26
-1.5835	9.1219	47.22
-1.6529	9.246	47.23
-1.8083	9.3461	47.19
-1.9856	9.4969	47.14
-2.0926	9.525	47.13
-2.2722	9.5185	47.16
-2.441	9.5084	47.19
-2.6467	9.5784	47.23
-2.8478	9.6098	47.25
-3.1128	9.7993	47.26
-3.2676	9.8935	47.25
-3.3844	9.8661	47.25
-3.4881	9.9151	47.29
-3.5762	9.8474	47.32
-3.6169	9.8363	47.26
-3.666	9.8175	47.24
-3.7287	9.7815	47.25
-3.8557	9.7859	47.26
-4.0351	9.775	47.27
-4.2267	9.7495	47.26
-4.3333	9.8323	47.26
-4.5145	9.9067	47.25
-4.5979	10.1407	47.28
-4.7138	10.2817	47.29
-4.8582	10.4338	47.34
-4.9217	10.5706	47.29
-5.0094	10.6723	47.21
-5.0515	10.7131	47.16
-5.0338	10.6422	47.18
-4.9538	10.5041	47.23
-4.8898	10.4041	47.29
-4.893	10.3232	47.31
-4.8868	10.2486	47.26
-4.9131	10.1673	47.26
-4.8555	10.0976	47.24
-4.8853	9.9125	47.26
-4.8529	9.7162	47.26
-4.807	9.7249	47.24
-4.7166	9.6955	47.24
-4.6259	9.6224	47.24
-4.5379	9.5478	47.27
-4.3896	9.5188	47.27
-4.2664	9.5196	47.28
-4.0135	9.5366	47.26
-3.9553	9.5652	47.26
-3.7483	9.5351	47.26
-3.5391	9.6063	47.3
-3.3992	9.7065	47.35
-3.3764	9.9085	47.3
-3.3472	10.1882	47.18
-3.2393	10.4243	47.14
-3.0852	10.542	47.14
-2.8742	10.6322	47.22
-2.7459	10.8052	47.26
-2.7226	10.9823	47.32
-2.6348	11.1626	47.28
-2.5622	11.3634	47.26
-2.4309	11.5579	47.25
-2.3729	11.597	47.25
-2.2824	11.655	47.26
-2.1188	11.7531	47.25
-2.0665	11.7775	47.23
-1.9557	11.9214	47.22
-1.854	11.9545	47.26
-1.8646	12.0471	47.27
-1.8704	12.0884	47.26
-1.8658	12.1875	47.25
-1.7163	12.0708	47.27
-1.6572	12.0987	47.31
-1.5834	12.1212	47.29
-1.6362	12.1283	47.3
-1.642	12.1297	47.28
-1.7767	12.2341	47.22
-1.805	12.2103	47.15
-1.8474	12.1632	47.14
-1.8468	12.0788	47.15
-1.787	12.089	47.2
-1.8649	12.1101	47.27
-1.9071	12.2184	47.3
-1.9683	12.4207	47.22
-2.0213	12.5082	47.24
-2.0745	12.5418	47.24
-2.0686	12.6293	47.27
-2.1263	12.7363	47.3
-2.1654	12.8822	47.26
-2.1774	13.0425	47.24
-2.3038	13.0544	47.26
-2.3259	13.0745	47.24
-2.4478	13.1214	47.25
-2.5377	13.1295	47.26
-2.5008	13.0745	47.25
-2.5255	13.039	47.29
-2.5407	13.0254	47.3
-2.5987	13.0141	47.31
-2.6412	12.9361	47.3
-2.723	12.899	47.25
-2.8267	12.8693	47.18
-2.8554	12.8158	47.14
-2.9168	12.7184	47.18
-2.9246	12.5997	47.22
-2.9125	12.6197	47.25
-2.9788	12.5829	47.3
-3.0827	12.717	47.25
-3.1171	12.8148	47.21
-3.1958	12.7544	47.22
-3.3089	12.7234	47.29
-3.4022	12.6252	47.31
-3.4143	12.6556	47.29
-3.4602	12.6995	47.24
-3.4812	12.5999	47.23
-3.4917	12.4723	47.23
-3.5053	12.4671	47.26
-3.5371	12.42	47.26
-3.5897	12.3573	47.27
-3.5224	12.2412	47.23
-3.4565	12.0897	47.26
-3.3953	11.9689	47.3
-3.4469	11.9723	47.32
-3.4653	11.9407	47.28
-3.5536	11.8895	47.22
-3.626	11.8371	47.17
-3.5492	11.8486	47.12
-3.5599	11.7259	47.11
-3.5405	11.5841	47.16
-3.4768	11.402	47.23
-3.4497	11.2792	47.32
-3.4511	11.1481	47.29
-3.464	11.0535	47.24
-3.4194	10.8608	47.26
-3.4032	10.6567	47.25
-3.3437	10.5524	47.27
-3.2978	10.3894	47.23
-3.3191	10.272	47.22
-3.323	10.1577	47.23
-3.3485	10.2625	47.26
-3.3512	10.3107	47.21
-3.3708	10.399	47.25
-3.2961	10.5529	47.26
-3.2438	10.626	47.26
-3.1364	10.6152	47.28
-3.0307	10.555	47.27
-2.922	10.4764	47.32
-2.8094	10.3704	47.34
-2.8612	10.2434	47.35
-2.8632	10.2057	47.3
-2.9529	10.2655	47.21
-2.9985	10.2557	47.15
-2.9958	10.2765	47.1
-2.8926	10.1248	47.13
-2.8633	10.0653	47.18
-2.8535	10.0544	47.27
-2.8716	10.1297	47.34
-2.9488	10.2286	47.29
-3.0621	10.3082	47.26
-3.0361	10.3859	47.25
-3.0784	10.4563	47.26
-3.1101	10.4652	47.27
-3.1133	10.559	47.21
-3.0856	10.6056	47.24
-3.0786	10.6454	47.27
-3.0955	10.6829	47.26
-3.1114	10.81	47.27
-3.0428	10.8017	47.26
-2.9752	10.8545	47.24
-3.0074	11.0071	47.24
-2.9192	11.0914	47.21
-2.8323	11.119	47.25
-2.6974	11.0966	47.3
-2.6163	11.153	47.34
-2.6218	11.1539	47.34
-2.71	11.2103	47.27
-2.8045	11.2852	47.18
-2.85	11.4557	47.13
-2.8768	11.5515	47.14
-2.8373	11.5203	47.18
-2.788	11.6013	47.22
-2.7603	11.7453	47.26
-2.8139	11.9923	47.27
-2.8812	12.2895	47.22
-2.917	12.339	47.25
-2.9755	12.3682	47.25
-2.9004	12.4285	47.27
-2.917	12.5451	47.26
-2.8764	12.5738	47.23
-2.8557	12.6142	47.22
-2.9025	12.7073	47.25
-2.9237	12.7965	47.26
-2.9029	12.8176	47.25
-2.9045	12.8641	47.22
-2.9319	12.9112	47.21
-2.9047	12.9918	47.23
-2.8187	13.055	47.26
-2.7426	13.0531	47.29
-2.7802	13.0564	47.28
-2.7672	13.1257	47.34
-2.8089	13.2755	47.26
-2.8673	13.443	47.16
-2.8433	13.4584	47.11
-2.8089	13.3632	47.15
-2.806	13.2802	47.21
-2.7667	13.2859	47.25
-2.7139	13.2684	47.25
-2.7611	13.2935	47.26
-2.7634	13.3916	47.22
-2.7531	13.4547	47.22
-2.7314	13.4279	47.23
-2.7505	13.3963	47.27
-2.6653	13.4216	47.28
-2.6302	13.4156	47.23
-2.6565	13.3815	47.23
-2.5774	13.3755	47.22
-2.6088	13.452	47.24
-2.6459	13.4843	47.24
-2.6289	13.5241	47.27
-2.5559	13.5181	47.24
-2.5084	13.5939	47.24
-2.4337	13.5999	47.25
-2.3793	13.6502	47.29
-2.3419	13.6522	47.3
-2.346	13.5732	47.32
-2.4258	13.5854	47.32
-2.5785	13.7238	47.23
-2.5833	13.7051	47.11
-2.6104	13.6665	47.1
-2.5268	13.5367	47.18
-2.4811	13.4299	47.25
-2.4744	13.3873	47.28
-2.4645	13.4021	47.26
-2.5615	13.4409	47.23
-2.5464	13.432	47.21
-2.5618	13.415	47.22
-2.5693	13.3752	47.29
-2.5359	13.2566	47.31
-2.5637	13.2381	47.28
-2.6306	13.2921	47.21
-2.5987	13.3478	47.22
-2.6577	13.4037	47.21
-2.7089	13.4248	47.25
-2.6432	13.4014	47.3
-2.7025	13.3897	47.27
-2.7095	13.3818	47.23
-2.6889	13.4137	47.22
-2.6607	13.4075	47.26
-2.6496	13.4504	47.28
-2.6502	13.4824	47.27
-2.7444	13.48	47.29
-2.8282	13.5955	47.21
-2.9104	13.5451	47.16
-2.9608	13.5697	47.11
-2.9531	13.4809	47.15
-2.9345	13.4984	47.2
-2.9702	13.5278	47.23
-2.9838	13.5144	47.28
-3.1164	13.5579	47.28
-3.1273	13.5687	47.28
-3.1908	13.6579	47.28
-3.2431	13.6122	47.29
-3.2548	13.5661	47.27
-3.2831	13.5425	47.24
-3.3017	13.5422	47.19
-3.3685	13.5504	47.23
-3.4044	13.5068	47.25
-3.3747	13.444	47.3
-3.4396	13.4034	47.27
-3.4257	13.418	47.24
-3.3887	13.3856	47.24
-3.2687	13.3353	47.29
-3.1719	13.365	47.32
-3.2021	13.3901	47.35
-3.1728	13.3884	47.3
-3.1304	13.3132	47.3
-3.1489	13.2709	47.25
-3.1396	13.3852	47.13
-3.0044	13.3924	47.08
-2.9172	13.3708	47.11
-2.855	13.4518	47.2
-2.7504	13.5688	47.28
-2.7328	13.6042	47.33
-2.7565	13.7186	47.28
-2.7531	13.8052	47.25
-2.7199	13.8939	47.29
-2.767	14.0075	47.31
-2.7275	14.1102	47.25
-2.7339	14.1735	47.23
-2.7118	14.2139	47.26
-2.7061	14.2299	47.27
-2.7436	14.2697	47.26
-2.7277	14.2515	47.26
-2.6903	14.2865	47.27
-2.7377	14.2332	47.27
-2.6482	14.2607	47.26
-2.5791	14.2036	47.26
-2.5145	14.1218	47.27
-2.4926	14.0371	47.28
-2.4633	14.0442	47.35
-2.5196	14.1014	47.28
-2.4823	14.2186	47.16
-2.4795	14.2512	47.1
-2.4243	14.2076	47.15
-2.2935	14.1668	47.23
-2.2653	14.1385	47.28
-2.2214	14.1584	47.32
-2.1953	14.1893	47.31
-2.2763	14.4156	47.29
-2.2833	14.4803	47.26
-2.2671	14.4459	47.26
-2.2342	14.3898	47.28
-2.1874	14.3887	47.26
-2.1982	14.4412	47.26
-2.2084	14.3866	47.26
-2.2036	14.4007	47.25
-2.2087	14.422	47.26
-2.2141	14.4595	47.26
-2.2203	14.5785	47.25
-2.1779	14.5559	47.24
-2.155	14.6319	47.3
-2.1432	14.6345	47.34
-2.1112	14.6929	47.35
-2.1438	14.7191	47.33
-2.2626	14.7764	47.27
-2.329	14.8049	47.2
-2.2832	14.78	47.15
-2.2984	14.6437	47.15
-2.2998	14.472	47.24
-2.2351	14.4296	47.26
-2.2772	14.3998	47.27
-2.3308	14.335	47.25
-2.385	14.3581	47.22
-2.3359	14.3286	47.25
-2.4519	14.3751	47.27
-2.4782	14.3131	47.27
-2.5579	13.9701	47.24
-2.5826	13.9391	47.28
-2.6453	13.7747	47.28
-2.6941	13.8241	47.26
-2.748	13.909	47.25
-2.7946	13.9489	47.28
-2.8324	13.9769	47.27
-2.8679	14.0092	47.3
-2.8458	13.994	47.32
-2.8892	14.1173	47.31
-2.9854	14.1746	47.3
-3.0345	14.3183	47.28
-3.1762	14.5049	47.23
-3.2708	14.5954	47.16
-3.2176	14.5479	47.15
-3.1833	14.515	47.2
-3.0872	14.4929	47.2
-3.0527	14.552	47.26
-3.0148	14.6735	47.28
-3.0644	14.7834	47.25
-3.0805	14.9065	47.26
-3.0805	15.023	47.27
-3.0157	14.9548	47.29
-2.9252	14.9755	47.29
-2.8785	15.0003	47.28
-2.7955	15.1193	47.25
-2.8379	15.1751	47.25
-2.8121	15.2641	47.25
-2.7642	15.3235	47.25
-2.8283	15.3733	47.25
-2.7217	15.4204	47.26
-2.5883	15.4138	47.28
-2.5225	15.433	47.34
-2.5565	15.5714	47.3
-2.5194	15.5893	47.3
-2.5998	15.7035	47.29
-2.6567	15.8546	47.21
-2.6813	15.9871	47.15
-2.6224	15.9137	47.15
-2.5566	15.8462	47.19
-2.4441	15.7261	47.21
-2.4899	15.7662	47.26
-2.4942	15.7993	47.29
-2.5062	15.8338	47.26
-2.5057	15.7789	47.26
-2.5539	15.7274	47.25
-2.5251	15.6622	47.3
-2.4671	15.5576	47.28
-2.4628	15.5382	47.25
-2.4256	15.4868	47.25
-2.4152	15.4975	47.24
-2.4312	15.424	47.23
-2.4205	15.363	47.23
-2.3614	15.2874	47.24
-2.3015	15.144	47.27
-2.1884	14.9564	47.29
-2.1603	14.8998	47.34
-2.1453	14.8715	47.3
-2.1768	14.8224	47.31
-2.1995	14.8361	47.27
-2.2677	14.9086	47.15
-2.2689	14.7893	47.1
-2.2336	14.5229	47.17
-2.1085	14.3436	47.23
-2.0918	14.3133	47.25
-2.0642	14.3396	47.29
-2.0869	14.4	47.25
-2.0617	14.518	47.22
-2.0781	14.6103	47.22
-2.0715	14.6812	47.27
-2.0716	14.7646	47.28
-2.0627	14.9247	47.24
-2.1064	15.1171	47.23
-2.1752	15.2081	47.24
-2.281	15.3813	47.27
-2.3813	15.4476	47.29
-2.4189	15.4845	47.28
-2.425	15.7038	47.28
-2.4047	15.9849	47.29
-2.3595	16.3072	47.26
-2.394	16.7478	47.23
-2.4211	16.9563	47.24
-2.5422	17.1661	47.29
-2.737	17.171	47.2
-2.8829	17.7031	47.19
-3.0181	17.9121	47.16
-3.147	17.8758	47.23
-3.2371	17.6674	47.31
-3.3051	17.3909	47.4
-3.4616	17.1173	47.42
-3.5999	16.9382	47.31
-3.6458	16.7936	47.25
-3.7134	16.773	47.19
-3.7324	16.644	47.21
-3.7615	16.3996	47.24
-3.8392	16.0708	47.25
-3.8475	15.7212	47.26
-3.8887	15.4099	47.26
-3.9093	15.181	47.26
-3.8998	15.1108	47.24
-3.8367	15.0518	47.23
-3.8357	15.1274	47.24
-3.695	15.085	47.28
-3.5764	15.0974	47.31
-3.5115	15.1841	47.34
-3.4727	15.1372	47.37
-3.4916	15.1909	47.32
-3.5403	15.3318	47.23
-3.5581	15.5389	47.13
-3.4843	15.7349	47.13
-3.412	15.6886	47.18
-3.3247	15.7732	47.23
-3.2797	15.7862	47.27
-3.2188	15.9525	47.33
-3.2338	16.2089	47.27
-3.2903	16.4032	47.22
-3.2756	16.5698	47.21
-3.2787	16.6166	47.25
-3.1552	16.6016	47.28
-3.1168	16.6118	47.3
-3.0268	16.6071	47.3
-2.9745	16.5788	47.29
-2.96	16.4908	47.25
-2.9066	16.5349	47.26
-2.8804	16.3922	47.24
-2.8208	16.22	47.26
-2.6866	16.0726	47.28
-2.5359	15.8916	47.31
-2.5256	15.7501	47.29
-2.4242	15.6327	47.3
-2.3932	15.6482	47.28
-2.428	15.65	47.2
-2.4246	15.6016	47.15
-2.4196	15.4831	47.13
-2.3588	15.3429	47.17
-2.3133	15.1309	47.23
-2.1469	15.0934	47.29
-2.147	14.9793	47.27
-2.1316	14.9795	47.25
-2.1582	14.9669	47.25
-2.1107	14.9177	47.24
-2.0777	14.7725	47.25
-2.0398	14.7975	47.28
-2.0355	14.7746	47.25
-2.0035	14.8192	47.26
-1.9875	14.7956	47.25
-1.9812	14.8077	47.29
-1.9815	14.8153	47.28
-1.9975	14.839	47.28
-1.9878	14.7839	47.25
-1.9713	14.7558	47.26
-1.9018	14.7806	47.28
-1.8848	14.7318	47.32
-1.869	14.7051	47.31
-1.9542	14.7294	47.3
-2.0574	14.773	47.22
-2.0707	14.8816	47.15
-2.1152	14.9056	47.1
-2.1033	14.8608	47.13
-2.0533	14.8079	47.19
-2.0413	14.8305	47.24
-2.0883	14.8698	47.26
-2.0735	14.9495	47.24
-2.1476	15.0224	47.25
-2.1481	15.1049	47.25
-2.1848	15.1518	47.27
-2.2055	15.2582	47.29
-2.2062	15.2598	47.28
-2.2543	15.2497	47.26
-2.277	15.2168	47.22
-2.2875	15.267	47.23
-2.3232	15.1988	47.26
-2.3442	15.2159	47.27
-2.403	15.2806	47.26
-2.4766	15.2987	47.28
-2.5353	15.3719	47.28
-2.591	15.4822	47.35
-2.6478	15.4526	47.38
-2.7693	15.3637	47.38
-2.97	15.274	47.38
-3.1952	15.0591	47.31
-3.4136	14.776	47.18
-3.6161	14.4664	47.07
-3.7948	14.0363	47.08
-3.8112	13.8731	47.14
-3.8511	13.6213	47.16
-3.9477	13.5236	47.22
-3.9879	13.5101	47.25
-3.9942	13.5047	47.24
-3.9801	13.6534	47.22
-3.9013	13.6893	47.21
-3.7372	13.7284	47.28
-3.6236	13.8122	47.24
-3.4806	13.9677	47.25
-3.3124	14.2003	47.24
-3.1635	14.5517	47.17
-3.0103	14.8703	47.18
-2.882	15.1677	47.22
-2.8173	15.5011	47.27
-2.6581	15.755	47.29
-2.5017	15.908	47.37
-2.2964	16.0506	47.36
-2.1713	16.2247	47.32
-2.0229	16.2875	47.33
-1.8654	16.3125	47.29
-1.7599	16.5134	47.09
-1.6189	16.6047	46.98
-1.4353	16.6243	47.11
-1.3223	16.6997	47.2
-1.2004	16.8085	47.22
-1.1048	16.8526	47.24
-1.0465	16.9009	47.25
-0.9396	16.8331	47.32
-0.8486	16.7544	47.42
-0.7217	16.7	47.37
-0.6478	16.7509	47.34
-0.5839	16.6404	47.25
-0.3976	16.5107	47.23
-0.2218	16.2674	47.28
-0.1316	16.1056	47.34
-0.0836	15.997	47.35
-0.0151	16.178	47.31
0.0795	16.4849	47.28
0.1093	16.732	47.35
0.0274	17.0468	47.45
-0.1064	17.5346	47.42
-0.3193	17.9697	47.38
-0.5949	18.0867	47.42
-0.7746	18.0327	47.38
-1.0077	17.9293	47.31
-1.1282	17.6119	47.31
-1.1956	17.2058	47.3
-1.2489	16.8812	47.19
-1.3109	16.4813	47.2
-1.3406	16.0132	47.22
-1.3494	15.6333	47.23
-1.3317	15.1429	47.22
-1.2924	14.6453	47.23
-1.275	14.1698	47.2
-1.2471	13.6699	47.16
-1.321	13.3425	47.11
-1.4004	13.1795	47.09
-1.4556	13.421	47.04
-1.504	13.2278	46.98
-1.4864	13.2095	47.06
-1.5661	13.2942	47.08
-1.5602	13.2277	47.1
-1.5811	13.1764	47.11
-1.555	13.1748	47.08
-1.5472	13.1239	47.19
-1.534	13.039	47.3
-1.6497	13.0792	47.11
-1.8374	13.2651	46.89
-1.9156	13.1077	46.94
-2.0001	12.9492	47.12
-2.0343	12.9224	47.22
-2.1865	12.8996	47.27
-2.3591	12.9812	47.34
-2.4237	13.1845	47.33
-2.5793	13.385	47.3
-2.5977	13.5281	47.26
-2.7339	13.6452	47.19
-2.8607	13.7307	47.21
-2.9894	13.9264	47.2
-3.1011	14.1392	47.21
-3.2899	14.3957	47.18
-3.4342	14.5938	47.18
-3.5857	14.7985	47.23
-3.6563	15.0092	47.22
-3.7642	15.3378	47.22
-3.7589	15.5495	47.23
-3.7974	15.9374	47.23
-3.7524	16.2013	47.28
-3.805	16.4531	47.3
-3.8629	16.8211	47.26
-3.9072	17.2155	47.18
-3.8603	17.5403	47.11
-3.7721	17.7062	47.16
-3.6999	17.9036	47.22
-3.6779	17.9973	47.24
-3.6234	18.19	47.27
-3.507	18.261	47.27
-3.3642	18.3884	47.27
-3.1525	18.4975	47.27
-3.0745	18.6199	47.25
-2.9018	18.5303	47.31
-2.7087	18.361	47.34
-2.554	18.2157	47.36
-2.5596	18.0988	47.34
-2.5337	17.9431	47.31
-2.4519	17.6441	47.34
-2.4957	17.4261	47.28
-2.5772	17.314	47.22
-2.5614	17.3153	47.22
-2.5564	17.2115	47.2
-2.4777	17.3151	47.32
-2.4088	17.5449	47.34
-2.3813	17.7146	47.25
-2.54	17.8038	47.27
-2.5476	17.7276	47.21
-2.5305	17.4806	47.21
-2.4703	17.2143	47.23
-2.3757	17.1719	47.2
-2.3339	17.2432	47.19
-2.4213	17.3395	47.14
-2.4318	17.4918	47.16
-2.3522	17.5618	47.16
-2.3688	17.4198	47.27
-2.2207	17.0973	47.37
-2.2655	16.8858	47.43
-2.4554	16.7962	47.43
-2.6176	16.6789	47.33
-2.6816	16.674	47.2
-2.7858	16.5824	47.13
-2.8047	16.4207	47.16
-2.7893	16.106	47.24
-2.7363	15.8301	47.33
-2.6185	15.5737	47.33
-2.6492	15.4259	47.35
-2.7652	15.2888	47.34
-2.8579	15.293	47.29
-2.9606	15.2518	47.14
-3.081	15.0622	47.06
-3.0455	14.8857	47.12
-3.1575	14.6318	47.19
-3.1897	14.3932	47.26
-3.2454	14.3183	47.3
-3.2845	14.3669	47.27
-3.3148	14.6073	47.31
-3.3388	14.7396	47.28
-3.3618	14.6932	47.24
-3.2431	14.4845	47.26
-3.1719	14.4858	47.3
-3.0786	14.5627	47.27
-3.032	14.5927	47.25
-3.0105	14.5957	47.25
-2.9639	14.5176	47.23
-2.9176	14.5081	47.2
-2.8309	14.3938	47.22
-2.6209	14.1941	47.27
-2.534	14.095	47.31
-2.4442	14.0036	47.3
-2.3308	13.8703	47.34
-2.3862	13.8481	47.27
-2.5738	13.788	47.22
-2.8459	13.6297	47.18
-3.1431	13.451	47.27
-3.3584	13.2352	47.29
-3.4669	12.9511	47.23
-3.4418	12.6606	47.19
-3.4002	12.4945	47.16
-3.2336	12.4236	47.19
-2.9734	12.3705	47.19
-2.6322	12.249	47.2
-2.193	12.2395	47.15
-1.7522	12.3659	47.16
-1.2043	12.3735	47.19
-0.6518	12.3872	47.21
-0.1261	12.3356	47.23
0.298	12.3203	47.26
0.6002	12.3912	47.25
0.8602	12.5295	47.23
1.0394	12.617	47.26
1.1342	12.7248	47.27
1.1127	12.9109	47.25
1.1011	12.982	47.27
1.028	13.1121	47.22
0.9127	13.3369	47.15
0.8016	13.4788	47.11
0.7525	13.5009	47.15
0.7195	13.5732	47.18
0.659	13.7399	47.23
0.5471	13.8252	47.24
0.5304	13.911	47.26
0.4228	14.1534	47.28
0.3118	14.3601	47.22
0.1945	14.4173	47.24
0.1361	14.5295	47.21
0.0237	14.7552	47.21
0.0759	14.9055	47.23
0.0641	15.1601	47.24
-0.0372	15.3185	47.23
-0.0805	15.5147	47.23
-0.102	15.5649	47.24
-0.0761	15.6311	47.27
-0.0655	15.6395	47.28
-0.0499	15.6635	47.29
-0.0447	15.6846	47.3
-0.0923	15.656	47.3
-0.1286	15.6235	47.23
-0.1601	15.6001	47.2
-0.202	15.5368	47.14
-0.2227	15.3643	47.17
-0.1533	15.1935	47.21
-0.1109	15.1994	47.22
-0.1485	15.3057	47.21
-0.2342	15.4728	47.23
-0.2346	15.5957	47.21
-0.23	15.7362	47.23
-0.2467	15.9068	47.25
-0.2473	16.0666	47.25
-0.2584	16.2091	47.23
-0.2111	16.3397	47.22
-0.2335	16.5916	47.24
-0.2661	16.7931	47.24
-0.3627	17.0637	47.24
-0.3953	17.2651	47.23
-0.4176	17.4918	47.26
-0.4238	17.6674	47.33
-0.5357	17.8345	47.31
-0.6474	17.9493	47.3
-0.7701	18.1304	47.28
-0.9513	18.1923	47.2
-0.989	18.2575	47.17
-1.0581	18.2013	47.14
-1.0727	18.048	47.21
-1.0557	17.859	47.24
-1.0228	17.6854	47.28
-1.033	17.542	47.27
-1.022	17.4316	47.25
-0.9794	17.354	47.24
-0.9632	17.2502	47.23
-0.9094	17.1181	47.26
-0.8664	16.9799	47.25
-0.7866	16.8863	47.22
-0.7011	16.7707	47.25
-0.6688	16.6577	47.25
-0.6051	16.6315	47.22
-0.5623	16.554	47.22
-0.5089	16.4605	47.24
-0.4557	16.4091	47.27
-0.3546	16.2975	47.29
-0.312	16.2617	47.3
-0.2905	16.1573	47.31
-0.2636	16.1456	47.26
-0.3535	16.1473	47.19
-0.3745	16.1266	47.15
-0.3743	16.0661	47.16
-0.3051	15.9967	47.19
-0.289	15.9084	47.22
-0.2942	15.8257	47.25
-0.2889	15.8058	47.27
-0.363	15.7839	47.27
-0.3471	15.8013	47.26
-0.4157	15.7125	47.26
-0.4365	15.5939	47.26
-0.436	15.48	47.24
-0.4197	15.3846	47.24
-0.382	15.2637	47.23
-0.4082	15.1407	47.27
-0.4714	15.0601	47.25
-0.4769	15.0991	47.24
-0.5027	14.9215	47.24
-0.38	14.6894	47.3
-0.3531	14.5476	47.34
-0.3262	14.518	47.3
-0.3898	14.5318	47.25
-0.3898	14.5479	47.25
-0.4376	14.5942	47.18
-0.4587	14.5939	47.14
-0.4744	14.5196	47.16
-0.4158	14.463	47.2
-0.4004	14.5646	47.21
-0.4325	14.6397	47.22
-0.4329	14.7095	47.27
-0.5235	14.8021	47.27
-0.5448	14.8261	47.25
-0.6192	14.8682	47.26
-0.6722	14.8631	47.26
-0.7522	14.9263	47.23
-0.8111	15.0319	47.21
-0.9434	15.02	47.25
-1.0704	14.9775	47.27
-1.1764	14.9758	47.27
-1.2885	15.0531	47.25
-1.3995	14.9839	47.25
-1.5109	14.9664	47.25
-1.5309	14.9119	47.3
-1.5515	14.8944	47.33
-1.6207	14.9452	47.32
-1.7225	14.997	47.28
-1.7936	15.0825	47.21
-1.8748	15.2062	47.17
-1.8174	15.2968	47.14
-1.7907	15.3125	47.15
-1.7735	15.4028	47.21
-1.5713	15.5339	47.26
-1.5556	15.7128	47.28
-1.5832	15.9593	47.28
-1.5842	16.163	47.27
-1.5742	16.2672	47.26
-1.5369	16.327	47.28
-1.4412	16.2909	47.29
-1.4735	16.2541	47.26
-1.5527	16.1732	47.26
-1.5629	16.2073	47.28
-1.6054	16.213	47.28
-1.6214	16.2282	47.28
-1.7224	16.2048	47.27
-1.7546	16.1377	47.24
-1.7052	15.9835	47.28
-1.6606	15.8349	47.35
-1.7196	15.7992	47.31
-1.6991	15.8449	47.29
-1.7793	15.9315	47.28
-1.8124	15.9433	47.23
-1.8511	15.9951	47.18
-1.8351	15.9576	47.18
-1.76	15.8611	47.19
-1.7007	15.8945	47.23
-1.6204	15.933	47.27
-1.5409	16.0367	47.29
-1.5472	16.1333	47.26
-1.4993	16.2292	47.29
-1.5108	16.2971	47.26
-1.4522	16.2653	47.27
-1.2612	16.3201	47.28
-1.1505	16.4054	47.26
-1.0928	16.4772	47.23
-1.0662	16.5315	47.25
-1.0453	16.6475	47.26
-1.0513	16.7977	47.26
-1.0145	16.8955	47.26
-0.9935	16.9395	47.26
-0.9033	16.946	47.27
-0.8871	16.9817	47.33
-0.8289	16.9827	47.32
-0.8668	17.1602	47.31
-0.9205	17.2979	47.29
-1.0332	17.503	47.23
-1.0342	17.6045	47.17
-1.1143	17.6836	47.16
-1.0126	17.6351	47.21
-0.9968	17.7443	47.25
-0.9492	17.8283	47.28
-0.9495	17.9331	47.3
-0.9453	18.1521	47.26
-0.9775	18.257	47.26
-0.9991	18.3316	47.26
-0.9777	18.3478	47.29
-0.9092	18.4591	47.29
-0.8885	18.5308	47.26
-0.8837	18.6399	47.24
-0.8895	18.7626	47.25
-0.8259	18.7734	47.24
-0.847	18.8004	47.28
-0.8521	18.774	47.3
-0.8627	18.8041	47.32
-0.8153	18.7897	47.25
-0.7829	18.6679	47.28
-0.772	18.637	47.32
-0.7558	18.5584	47.32
-0.7664	18.545	47.3
-0.8141	18.5138	47.27
-0.894	18.5106	47.22
-0.9635	18.5404	47.17
-1.0273	18.4774	47.15
-0.9942	18.3909	47.24
-0.9409	18.3795	47.26
-0.9833	18.4264	47.28
-1.0423	18.5796	47.29
-1.1069	18.7815	47.26
-1.1442	18.8628	47.27
-1.208	18.9099	47.28
-1.2815	18.8793	47.32
-1.3034	18.9433	47.29
-1.3355	18.9685	47.28
-1.3459	18.9162	47.28
-1.3991	18.9249	47.27
-1.5103	18.8773	47.27
-1.5412	18.7724	47.29
-1.652	18.6558	47.3
-1.7157	18.5325	47.27
-1.7477	18.4859	47.26
-1.8051	18.3689	47.27
-1.7879	18.3231	47.32
-1.8089	18.293	47.32
-1.9189	18.1682	47.35
-1.9784	18.2113	47.31
-2.0761	18.1624	47.23
-2.0786	18.1874	47.16
-2.0523	18.1859	47.15
-2.0448	18.0547	47.2
-1.9743	18.0088	47.24
-1.8984	18.014	47.3
-1.8977	17.9782	47.32
-1.9096	18.0443	47.28
-1.9051	18.087	47.26
-1.8998	18.0553	47.26
-1.8561	18.0247	47.3
-1.8776	17.978	47.28
-1.8464	17.964	47.26
-1.8357	17.9226	47.25
-1.7448	17.8877	47.28
-1.7244	17.9233	47.25
-1.7237	17.8848	47.27
-1.6862	17.7978	47.27
-1.6431	17.7205	47.29
-1.6749	17.7069	47.29
-1.5687	17.6981	47.29
-1.5415	17.6555	47.32
-1.5038	17.5908	47.34
-1.4929	17.4916	47.33
-1.4875	17.4681	47.33
-1.5529	17.5613	47.26
-1.6339	17.5044	47.19
-1.6145	17.5615	47.11
-1.6501	17.5085	47.18
-1.6059	17.3682	47.23
-1.5037	17.3175	47.29
-1.519	17.347	47.32
-1.5467	17.4665	47.29
-1.5908	17.7007	47.25
-1.592	17.8273	47.22
-1.5546	17.881	47.24
-1.4639	17.9372	47.28
-1.4535	18.017	47.28
-1.4653	18.1411	47.25
-1.4126	18.2594	47.25
-1.3288	18.4603	47.24
-1.3872	18.6023	47.27
-1.3663	18.77	47.29
-1.3723	19.0054	47.3
-1.3313	19.2316	47.28
-1.2747	19.5015	47.23
-1.2276	19.6461	47.23
-1.1948	19.6898	47.31
-1.0938	19.717	47.35
-1.0829	19.648	47.35
-1.1413	19.5902	47.32
-1.2644	19.5976	47.24
-1.2814	19.5521	47.15
-1.3339	19.3209	47.13
-1.3212	19.0788	47.21
-1.3407	18.8353	47.25
-1.2703	18.618	47.29
-1.2964	18.5341	47.3
-1.3396	18.5706	47.25
-1.3134	18.6435	47.25
-1.3345	18.6133	47.25
-1.3392	18.5621	47.27
-1.2908	18.4665	47.3
-1.2692	18.348	47.29
-1.2585	18.2296	47.27
-1.2481	18.1441	47.23
-1.2432	18.1317	47.2
-1.2265	18.0833	47.23
-1.252	17.9443	47.27
-1.2245	17.7913	47.29
-1.2192	17.6794	47.26
-1.2348	17.5899	47.26
-1.1928	17.5395	47.21
-1.1606	17.548	47.24
-1.1754	17.4924	47.31
-1.1431	17.5175	47.36
-1.1856	17.5066	47.35
-1.2873	17.5243	47.28
-1.3364	17.5249	47.19
-1.3216	17.5531	47.13
-1.3153	17.436	47.16
-1.298	17.4274	47.25
-1.2974	17.4086	47.28
-1.287	17.5438	47.3
-1.346	17.6031	47.28
-1.3837	17.6734	47.26
-1.3942	17.6541	47.26
-1.3942	17.7094	47.27
-1.3942	17.7149	47.27
-1.3994	17.7578	47.29
-1.4313	17.711	47.27
-1.3624	17.701	47.27
-1.3786	17.6774	47.24
-1.4153	17.6682	47.27
-1.4515	17.5625	47.3
-1.4405	17.5157	47.3
-1.42	17.5456	47.28
-1.4633	17.5674	47.23
-1.4848	17.631	47.23
-1.4621	17.5322	47.29
-1.4456	17.4842	47.31
-1.3601	17.4649	47.35
-1.3978	17.5351	47.33
-1.511	17.6741	47.26
-1.6243	17.8081	47.2
-1.6102	17.8477	47.12
-1.5881	17.856	47.16
-1.6294	17.8178	47.21
-1.538	17.8162	47.26
-1.606	17.8044	47.3
-1.5635	17.8869	47.33
-1.6555	18.0539	47.27
-1.7245	18.1053	47.27
-1.7572	18.0586	47.23
-1.7444	17.9539	47.3
-1.675	17.8971	47.31
-1.6546	17.8638	47.28
-1.6073	17.8124	47.25
-1.5753	17.7073	47.23
-1.5747	17.6385	47.25
-1.5635	17.5531	47.26
-1.5522	17.4291	47.27
-1.5364	17.4359	47.26
-1.5418	17.3432	47.24
-1.4721	17.1788	47.25
-1.3862	17.0826	47.28
-1.3749	17.0198	47.31
-1.4431	16.8702	47.31
-1.5066	16.8208	47.31
-1.5605	16.8143	47.26
-1.6046	16.8487	47.19
-1.6058	16.8416	47.14
-1.5836	16.7954	47.17
-1.5613	16.7689	47.21
-1.565	16.7253	47.28
-1.5804	16.7524	47.31
-1.6133	16.8731	47.28
-1.646	16.9553	47.26
-1.6624	17.0393	47.25
-1.6885	17.0275	47.27
-1.6357	17.0988	47.27
-1.6196	17.0422	47.27
-1.6192	17.0399	47.29
-1.6357	17.0407	47.26
-1.668	17.0876	47.25
-1.7217	17.1924	47.24
-1.7537	17.3031	47.25
-1.7802	17.3765	47.26
-1.6908	17.3908	47.23
-1.7433	17.4466	47.26
-1.6841	17.5778	47.32
-1.6796	17.7416	47.32
-1.7381	17.859	47.33
-1.8336	17.9614	47.34
-1.8888	17.9863	47.26
-1.8955	17.9738	47.21
-1.8957	17.8578	47.18
-1.8413	17.645	47.2
-1.8138	17.5278	47.22
-1.7851	17.4251	47.28
-1.8106	17.4106	47.32
-1.8171	17.3727	47.27
-1.8276	17.3673	47.27
-1.8813	17.3174	47.24
-1.8753	17.3082	47.27
-1.7851	17.2345	47.26
-1.7849	17.1682	47.25
-1.7369	17.07	47.25
-1.7092	17.039	47.29
-1.7038	17.0461	47.3
-1.6676	17.0464	47.26
-1.6622	16.9952	47.25
-1.641	16.9508	47.24
-1.5289	16.9163	47.27
-1.4542	16.9194	47.3
-1.4329	16.9443	47.31
-1.4543	16.9663	47.3
-1.5223	17.0989	47.37
-1.6359	17.201	47.28
-1.7705	17.3704	47.23
-1.8298	17.3744	47.19
-1.8711	17.3227	47.23
-1.8437	17.2747	47.25
-1.8954	17.2758	47.3
-1.9587	17.3315	47.32
-2.0503	17.4237	47.28
-2.0609	17.41	47.28
-2.1472	17.5452	47.25
-2.2157	17.5222	47.26
-2.2523	17.4163	47.26
-2.236	17.3018	47.26
-2.2301	17.1985	47.27
-2.261	17.1715	47.29
-2.2707	17.1031	47.31
-2.3352	17.0891	47.28
-2.4046	17.0243	47.26
-2.376	16.8942	47.3
-2.2678	16.7158	47.35
-2.1613	16.6302	47.36
-2.1834	16.5991	47.32
-2.1826	16.5308	47.34
-2.2206	16.5591	47.31
-2.3457	16.6636	47.24
-2.3475	16.7037	47.2
-2.368	16.5908	47.2
-2.3139	16.6219	47.24
-2.2926	16.6495	47.24
-2.2167	16.6974	47.29
-2.2168	16.7996	47.3
-2.2778	16.9459	47.24
-2.3255	17.0609	47.25
-2.3315	17.0813	47.24
-2.341	17.0156	47.26
-2.3831	16.9387	47.26
-2.3506	16.8119	47.27
-2.408	16.7396	47.28
-2.5198	16.8131	47.28
-2.6162	16.9429	47.27
-2.6332	17.1095	47.26
-2.6921	17.1607	47.25
-2.6582	17.2359	47.31
-2.6353	17.3467	47.35
-2.7166	17.5987	47.33
-2.7983	17.8068	47.31
-2.8716	17.8982	47.33
-2.934	18.1064	47.26
-3.0228	18.2946	47.2
-3.0378	18.5188	47.13
-3.016	18.836	47.17
-3.0258	19.1362	47.21
-3.0494	19.3511	47.28
-2.9733	19.4924	47.33
-2.984	19.6189	47.34
-3.068	19.7945	47.36
-3.1241	19.9727	47.32
-3.2924	20.1757	47.26
-3.3926	20.1579	47.27
-3.4803	20.202	47.31
-3.5603	20.2344	47.31
-3.6674	20.233	47.29
-3.7314	20.1237	47.28
-3.826	20.0165	47.28
-3.953	19.9456	47.28
-4.0319	19.8205	47.29
-4.0876	19.7357	47.32
-4.1058	19.523	47.34
-4.1428	19.4008	47.34
-4.2016	19.2543	47.32
-4.2177	19.0496	47.31
-4.2478	18.7959	47.25
-4.1537	18.4179	47.21
-4.1551	18.2276	47.18
-4.0087	17.9245	47.21
-3.8326	17.6931	47.21
-3.6467	17.5439	47.28
-3.509	17.5018	47.28
-3.4554	17.4189	47.28
-3.4062	17.2411	47.29
-3.3353	17.2425	47.24
-3.2161	17.1184	47.27
-3.167	16.9876	47.29
-3.1633	17.0076	47.26
-3.1436	16.924	47.22
-3.1145	16.8325	47.26
-3.1145	16.7717	47.26
-3.1637	16.7671	47.23
-3.1532	16.7117	47.23
-3.1362	16.6859	47.25
-3.1013	16.5908	47.3
-3.1009	16.6214	47.3
-3.1237	16.6455	47.28
-3.1438	16.6296	47.29
-3.2156	16.5358	47.24
-3.2663	16.6244	47.19
-3.2621	16.5614	47.17
-3.1807	16.4941	47.19
-3.077	16.4	47.24
-2.9568	16.3521	47.3
-2.9736	16.2423	47.28
-3.0638	16.2386	47.27
-3.0412	16.1401	47.3
-3.0493	16.2665	47.25
-3.0652	16.2846	47.25
-3.0972	16.2487	47.25
-3.0609	16.2631	47.23
-3.13	16.2786	47.23
-3.0966	16.3569	47.27
-3.1388	16.3186	47.27
-3.1455	16.4159	47.25
-3.1986	16.5101	47.26
-3.2075	16.467	47.28
-3.1834	16.3969	47.33
-3.1046	16.4195	47.32
-3.1389	16.501	47.28
-3.1582	16.5822	47.32
-3.1981	16.6099	47.27
-3.2404	16.7221	47.19
-3.2369	16.8083	47.16
-3.256	16.7901	47.2
-3.2266	16.7954	47.25
-3.1984	16.8499	47.28
-3.1387	16.8544	47.31
-3.1197	16.9996	47.28
-3.1801	17.1441	47.25
-3.2337	17.1994	47.25
-3.2877	17.365	47.24
-3.3674	17.5435	47.25
-3.4795	17.7219	47.25
-3.5334	17.769	47.24
-3.5683	17.7984	47.28
-3.5675	17.8591	47.29
-3.6318	17.9944	47.29
-3.7226	18.1065	47.29
-3.725	18.3683	47.27
-3.7453	18.4895	47.29
-3.7064	18.5675	47.32
-3.6436	18.6609	47.31
-3.7234	18.8223	47.32
-3.7195	18.9285	47.31
-3.7728	19.075	47.23
-3.7677	19.1595	47.15
-3.7023	19.1448	47.18
-3.6782	19.061	47.22
-3.5632	18.945	47.26
-3.5076	18.7596	47.29
-3.433	18.6958	47.3
-3.4445	18.7676	47.28
-3.4087	18.692	47.26
-3.4048	18.6358	47.23
-3.3399	18.5057	47.24
-3.3201	18.3632	47.3
-3.2364	18.305	47.28
-3.25	18.344	47.23
-3.2825	18.2504	47.21
-3.258	18.0792	47.25
-3.2045	18.1037	47.26
-3.2803	18.1565	47.24
-3.2643	18.1468	47.24
-3.2826	18.0476	47.29
-3.159	18.007	47.31
-3.2228	18.0652	47.31
-3.1853	18.1269	47.33
-3.2638	18.1854	47.25
-3.2938	18.2229	47.19
-3.3118	18.288	47.16
-3.3162	18.2866	47.18
-3.2555	18.2102	47.21
-3.2099	18.174	47.27
-3.2095	18.2181	47.28
-3.2729	18.3286	47.29
-3.2905	18.3219	47.26
-3.3283	18.3732	47.25
-3.3249	18.4465	47.22
-3.3377	18.3511	47.27
-3.3414	18.2752	47.29
-3.3171	18.2849	47.26
-3.3333	18.2312	47.25
-3.3905	18.1584	47.26
-3.4065	18.0938	47.26
-3.3809	18.1419	47.24
-3.4667	18.0872	47.22
-3.4547	17.9989	47.24
-3.3779	17.9352	47.28
-3.387	17.9353	47.3
-3.3869	17.9904	47.31
-3.4248	18.0332	47.3
-3.5277	18.1178	47.27
-3.6563	18.1669	47.17
-3.7434	18.1841	47.14
-3.7579	18.0915	47.16
-3.8079	18.0835	47.2
-3.7623	18.0888	47.25
-3.8617	18.11	47.27
-3.9413	18.2275	47.28
-4.0661	18.3841	47.25
-4.05	18.4488	47.25
-4.0829	18.4877	47.24
-4.1332	18.4408	47.27
-4.1751	18.485	47.28
-4.2981	18.5478	47.27
-4.4128	18.6495	47.24
-4.4497	18.6345	47.24
-4.5074	18.716	47.25
-4.5524	18.7502	47.29
-4.5717	18.7225	47.31
-4.5273	18.6911	47.27
-4.561	18.7191	47.24
-4.5577	18.68	47.28
-4.5534	18.6546	47.33
-4.625	18.5741	47.3
-4.6972	18.5605	47.32
-4.7363	18.5274	47.35
-4.8927	18.6062	47.27
-5.0314	18.7546	47.15
-5.0977	18.6946	47.12
-5.042	18.5291	47.2
-4.9607	18.4563	47.27
-4.9825	18.4271	47.32
-5.0018	18.4711	47.34
-5.0309	18.618	47.26
-4.9986	18.6336	47.21
-4.977	18.6555	47.22
-5.0037	18.6384	47.27
-4.9275	18.6433	47.3
-4.9509	18.6437	47.27
-4.9371	18.6149	47.25
-4.8946	18.6285	47.25
-4.8416	18.6806	47.25
-4.8844	18.7056	47.25
-4.8654	18.7203	47.28
-4.8194	18.7277	47.32
-4.7581	18.747	47.3
-4.7489	18.8431	47.23
-4.7284	18.8652	47.22
-4.6629	18.8425	47.24
-4.577	18.8119	47.31
-4.5313	18.8331	47.35
-4.5035	18.8313	47.37
-4.5516	18.9014	47.3
-4.619	18.9547	47.2
-4.5776	19.0511	47.13
-4.5484	19.0572	47.16
-4.501	18.962	47.21
-4.3486	18.9328	47.26
-4.3035	18.9099	47.29
-4.213	19.0291	47.3
-4.2955	19.1858	47.27
-4.263	19.3042	47.22
-4.2295	19.229	47.24
-4.163	19.181	47.27
-4.0601	19.2197	47.3
-4.0605	19.2363	47.3
-4.0902	19.2912	47.26
-4.0248	19.3954	47.21
-4.0138	19.4448	47.22
-3.9878	19.5041	47.22
-4.0022	19.5517	47.24
-4.0295	19.5775	47.3
-4.0503	19.5939	47.31
-3.9483	19.7244	47.26
-3.9957	19.8566	47.2
-4.0137	20.0189	47.18
-3.9299	20.0312	47.24
-3.896	20.0611	47.35
-3.8489	20.1201	47.34
-3.8487	20.2079	47.35
-3.8952	20.2987	47.3
-3.9752	20.4515	47.22
-3.917	20.6066	47.15
-3.9831	20.6308	47.12
-3.9535	20.6352	47.17
-3.9524	20.6427	47.26
-3.8857	20.5906	47.3
-3.8968	20.6268	47.29
-3.9066	20.8323	47.24
-3.9139	20.9756	47.22
-3.976	20.9333	47.24
-3.9515	20.9085	47.28
-3.8812	20.9083	47.3
-3.9148	20.9292	47.28
-3.8588	20.9955	47.25
-3.8353	21.0379	47.21
-3.8234	21.0533	47.23
-3.797	21.0491	47.23
-3.7357	20.9732	47.26
-3.7638	21.0586	47.25
-3.7991	21.2078	47.2
-3.8108	21.4206	47.2
-3.9121	21.5549	47.2
-4.0377	21.6938	47.24
-4.1472	21.6635	47.26
-4.1853	21.5909	47.31
-4.2357	21.5202	47.34
-4.3073	21.5739	47.31
-4.4264	21.6125	47.28
-4.4936	21.6593	47.3
-4.5849	21.8223	47.23
-4.667	21.8594	47.21
-4.7752	21.7628	47.18
-4.6999	21.673	47.25
-4.5288	21.5803	47.26
-4.2465	21.5433	47.27
-4.133	21.5063	47.3
-4.1038	21.5828	47.27
-4.0321	21.6728	47.24
-3.9435	21.5834	47.29
-3.8377	21.4486	47.28
-3.6879	21.3174	47.29
-3.5728	21.2251	47.26
-3.4038	21.1976	47.24
-3.2616	21.1308	47.22
-3.1931	21.1159	47.21
-3.106	20.9537	47.24
-2.9768	20.863	47.26
-2.895	20.7132	47.3
-2.7992	20.6436	47.3
-2.7739	20.5723	47.27
-2.787	20.5861	47.22
-2.7875	20.5949	47.21
-2.7811	20.5016	47.22
-2.7133	20.4253	47.31
-2.6435	20.3979	47.33
-2.6216	20.3313	47.33
-2.68	20.3742	47.34
-2.7864	20.4645	47.22
-2.8948	20.5362	47.18
-2.994	20.5624	47.11
-2.9871	20.5814	47.14
-3.0643	20.5558	47.19
-3.1253	20.5343	47.24
-3.09	20.5334	47.31
-3.1962	20.6193	47.31
-3.2806	20.7137	47.23
-3.3437	20.719	47.24
-3.3919	20.699	47.23
-3.4117	20.6237	47.25
-3.3991	20.6136	47.28
-3.4326	20.5795	47.25
-3.5133	20.4806	47.23
-3.6142	20.444	47.22
-3.6599	20.3561	47.25
-3.7862	20.3176	47.26
-3.8678	20.2416	47.31
-3.8941	20.1661	47.3
-4.0411	20.2367	47.25
-4.1393	20.2856	47.22
-4.1953	20.2116	47.25
-4.1822	20.1083	47.28
-4.1439	20.1528	47.29
-4.1518	20.0771	47.32
-4.1515	20.033	47.33
-4.2719	20.0549	47.28
-4.3849	20.0784	47.19
-4.4306	20.1052	47.16
-4.4914	20.028	47.12
-4.4414	19.9139	47.21
-4.3492	19.823	47.23
-4.2696	19.7706	47.29
-4.2749	19.827	47.3
-4.3065	19.9575	47.24
-4.352	20.0447	47.2
-4.3615	20.0249	47.22
-4.341	20.0045	47.27
-4.4122	19.9237	47.31
-4.4061	20.0221	47.26
-4.4484	20.003	47.26
-4.4666	20.0387	47.23
-4.5107	20.0755	47.21
-4.5261	20.1153	47.22
-4.6288	20.0563	47.26
-4.6672	20.0271	47.3
-4.7377	20.0351	47.29
-4.7748	20.1176	47.23
-4.777	20.1187	47.21
-4.7934	20.1192	47.26
-4.8231	20.0386	47.28
-4.799	20.0151	47.31
-4.892	19.9953	47.34
-5.0032	19.9872	47.28
-5.1121	20.0477	47.2
-5.1758	19.9772	47.14
-5.1673	19.8731	47.11
-5.1395	19.7546	47.18
-5.1053	19.6594	47.25
-5.0728	19.5623	47.31
inclinaison X	inclinaison Y
