# Supplementary material for: Postural Control Can Be Well Maintained by Healthy, Young Adults in Difficult Visual Task, Even in Sway-Referenced Dynamic Conditions
Source: PLoS One. 2016 Oct 13;11(10):e0164400. doi: 10.1371/journal.pone.0164400 (PMC5063355; doi:10.1371/journal.pone.0164400)
Supplement: S2 File — (ZIP) [file pone.0164400.s002.zip › DATA_FRAMIRAL/S07A_FREE_STABLE_I9.xls]

## Sheet: S07_MTT_201504011444_S
gravite X	gravite Y	Poids
-2.3651	6.8277	47.23
-2.3701	6.9636	47.25
-2.4081	7.1041	47.24
-2.4285	7.1291	47.27
-2.3807	7.2464	47.28
-2.3633	7.254	47.32
-2.3806	7.3543	47.29
-2.3657	7.4764	47.28
-2.3693	7.502	47.33
-2.4304	7.547	47.26
-2.4507	7.6648	47.16
-2.4486	7.6879	47.09
-2.4046	7.6957	47.12
-2.3116	7.7401	47.19
-2.2883	7.8481	47.26
-2.2719	8.0052	47.29
-2.2584	8.2942	47.26
-2.2566	8.6789	47.2
-2.1718	8.895	47.23
-2.158	9.1888	47.2
-2.1243	9.4442	47.28
-2.067	9.6792	47.28
-2.0577	9.8605	47.26
-2.0276	10.133	47.24
-2.1082	10.3039	47.23
-2.1666	10.449	47.25
-2.2301	10.6634	47.28
-2.2674	10.7345	47.28
-2.3424	10.7539	47.26
-2.3605	10.9122	47.22
-2.398	11.0131	47.22
-2.3908	11.1927	47.29
-2.4381	11.3635	47.32
-2.4545	11.5026	47.32
-2.6046	11.6959	47.3
-2.8256	11.7968	47.23
-2.8987	11.8463	47.15
-2.9862	11.8684	47.1
-3.1103	11.8052	47.16
-3.1597	11.656	47.22
-3.2733	11.539	47.27
-3.3936	11.467	47.29
-3.4176	11.3938	47.24
-3.5194	11.2849	47.22
-3.567	11.0197	47.21
-3.7024	10.6422	47.22
-3.7023	10.2029	47.28
-3.7244	9.9029	47.25
-3.8885	9.7277	47.24
-3.8791	9.5797	47.22
-3.8725	9.367	47.22
-3.791	9.1667	47.24
-3.8055	8.9965	47.25
-3.8156	8.8389	47.25
-3.8587	8.8124	47.24
-3.8551	8.7364	47.21
-3.7247	8.5658	47.24
-3.5933	8.4774	47.3
-3.5458	8.4778	47.29
-3.5457	8.4112	47.29
-3.5744	8.4558	47.26
-3.5524	8.521	47.19
-3.54	8.4604	47.13
-3.4369	8.3112	47.16
-3.2898	8.1092	47.21
-3.1402	8.0673	47.22
-2.9535	8.1104	47.24
-2.8359	8.1585	47.26
-2.752	8.1426	47.24
-2.652	8.0464	47.21
-2.5545	7.6223	47.22
-2.4037	7.4756	47.26
-2.2503	7.4483	47.24
-2.049	7.5099	47.24
-1.8642	7.5515	47.21
-1.7101	7.6014	47.23
-1.626	7.7137	47.21
-1.5518	7.78	47.21
-1.4876	7.8081	47.24
-1.4138	7.8948	47.24
-1.4254	8.0745	47.23
-1.3835	8.2231	47.23
-1.2772	8.2801	47.25
-1.2246	8.4861	47.27
-1.1874	8.4941	47.28
-1.2295	8.4955	47.3
-1.3415	8.4895	47.26
-1.4762	8.5149	47.16
-1.6001	8.5798	47.1
-1.6949	8.5633	47.14
-1.6943	8.5823	47.16
-1.7405	8.4916	47.21
-1.7766	8.4792	47.25
-1.8089	8.6179	47.26
-1.9066	8.8295	47.21
-1.9292	9.0303	47.19
-1.9916	9.1155	47.24
-2.0443	9.2958	47.28
-2.0766	9.4062	47.28
-2.1796	9.5564	47.23
-2.1607	9.6876	47.18
-2.1655	9.7594	47.2
-2.191	9.8511	47.24
-2.307	9.9366	47.27
-2.2857	10.0155	47.28
-2.334	10.0707	47.27
-2.2761	10.1762	47.27
-2.3075	10.1363	47.28
-2.2164	10.0829	47.3
-2.1948	10.0059	47.3
-2.1953	9.9529	47.28
-2.2956	9.988	47.3
-2.4047	10.0621	47.23
-2.5088	10.1178	47.15
-2.6269	10.0773	47.12
-2.5994	10.0628	47.14
-2.6432	10.0574	47.23
-2.6472	10.0977	47.27
-2.7685	10.161	47.29
-2.8706	10.2057	47.26
-2.8122	10.3745	47.28
-2.8713	10.5524	47.28
-2.9562	10.5721	47.28
-2.9665	10.6791	47.29
-3.0374	10.8341	47.26
-3.0226	10.9521	47.25
-3.0063	11.0352	47.27
-3.043	11.1133	47.28
-3.0858	11.1766	47.28
-3.0923	11.2527	47.26
-3.0555	11.3951	47.26
-3.0869	11.3743	47.27
-3.0279	11.4273	47.29
-2.9958	11.5477	47.3
-2.9902	11.6027	47.31
-2.9989	11.6828	47.36
-3.0302	11.7509	47.37
-3.09	11.9345	47.26
-3.0836	12.0914	47.19
-3.0756	12.1325	47.14
-3.0135	12.0391	47.2
-3.0126	11.9968	47.22
-2.9702	11.9417	47.32
-2.9014	11.9509	47.32
-2.9098	12.0611	47.26
-2.9166	12.0643	47.23
-2.9056	11.9399	47.23
-2.9093	11.8897	47.26
-2.9014	11.7588	47.3
-2.9075	11.7721	47.29
-2.8765	11.7389	47.27
-2.8559	11.7231	47.25
-2.8974	11.6952	47.27
-2.9556	11.7086	47.27
-2.8863	11.6688	47.28
-2.8643	11.6319	47.29
-2.8501	11.6452	47.26
-2.7547	11.7251	47.26
-2.7168	11.8095	47.29
-2.7953	11.842	47.31
-2.8163	11.8037	47.31
-2.8517	11.8043	47.35
-2.8884	11.9054	47.25
-2.9033	12.059	47.18
-2.9653	12.0824	47.11
-2.9132	11.924	47.18
-2.8934	11.9132	47.26
-2.9019	11.869	47.3
-2.9386	11.8909	47.31
-2.9944	11.9759	47.26
-3.058	11.9902	47.26
-3.1239	12.0717	47.23
-3.0942	11.9386	47.28
-3.1184	11.8761	47.31
-3.1408	11.8678	47.29
-3.179	11.7887	47.27
-3.1621	11.6617	47.27
-3.2172	11.5678	47.23
-3.2312	11.4933	47.26
-3.213	11.3138	47.29
-3.2465	11.321	47.26
-3.2528	11.3727	47.24
-3.1757	11.2934	47.29
-3.1584	11.2872	47.32
-3.1532	11.344	47.32
-3.2278	11.5157	47.32
-3.2326	11.5043	47.33
-3.3022	11.6768	47.24
-3.3428	11.8291	47.19
-3.345	11.8243	47.15
-3.3009	11.7886	47.18
-3.2013	11.8503	47.25
-3.2102	12.0212	47.29
-3.2357	12.0779	47.32
-3.2661	12.2654	47.26
-3.2876	12.2901	47.26
-3.239	12.3235	47.28
-3.2009	12.2906	47.29
-3.1752	12.3318	47.28
-3.1535	12.3245	47.29
-3.1962	12.3546	47.28
-3.1401	12.398	47.25
-3.1672	12.5042	47.24
-3.1617	12.5503	47.25
-3.1277	12.6189	47.3
-3.0598	12.7037	47.28
-3.067	12.8402	47.26
-2.9989	12.9477	47.25
-2.9857	13.0087	47.3
-2.8743	13.0959	47.31
-2.8889	13.1446	47.35
-2.9271	13.2355	47.33
-2.9692	13.3297	47.24
-3.0403	13.3607	47.2
-3.0523	13.2693	47.17
-2.9597	13.1105	47.2
-2.9617	12.9519	47.25
-2.9216	12.79	47.3
-2.8995	12.5974	47.3
-2.8641	12.5361	47.26
-2.9286	12.4426	47.24
-2.9274	12.2812	47.25
-2.9219	12.1299	47.24
-2.893	12.0703	47.28
-2.8718	11.9951	47.28
-2.8354	12.0082	47.26
-2.7721	12.0377	47.26
-2.7816	12.0741	47.28
-2.8292	12.0926	47.29
-2.7711	12.1072	47.28
-2.7714	12.0811	47.27
-2.7242	12.1116	47.27
-2.7238	12.1517	47.28
-2.6957	12.0906	47.31
-2.7054	12.0903	47.33
-2.6581	12.0736	47.32
-2.7429	12.0881	47.32
-2.7925	12.0428	47.28
-2.8969	12.0157	47.2
-2.9705	11.8618	47.2
-2.9521	11.6661	47.23
-2.9079	11.4923	47.26
-2.8996	11.2848	47.3
-2.9459	11.0814	47.31
-3.0374	11.0932	47.28
-3.1196	11.0488	47.23
-3.1807	11.0336	47.28
-3.2861	11.0973	47.29
-3.3118	11.212	47.31
-3.3457	11.4186	47.29
-3.4009	11.433	47.26
-3.4483	11.5829	47.27
-3.4886	11.6213	47.31
-3.5782	11.5964	47.32
-3.6685	11.5367	47.31
-3.6999	11.5071	47.31
-3.7606	11.526	47.28
-3.8048	11.6034	47.26
-3.887	11.5284	47.29
-4.0211	11.625	47.35
-4.1037	11.6985	47.38
-4.1649	11.8835	47.35
-4.146	11.9852	47.25
-4.1526	12.0269	47.17
-4.0722	12.1042	47.18
-3.9573	11.9829	47.22
-3.8836	11.9981	47.29
-3.8436	12.0435	47.33
-3.6842	12.1768	47.35
-3.6491	12.3431	47.25
-3.6181	12.4499	47.24
-3.6503	12.5132	47.24
-3.6165	12.5471	47.27
-3.5194	12.5249	47.3
-3.5051	12.6591	47.28
-3.4689	12.7475	47.27
-3.3993	12.9606	47.3
-3.3897	13.1252	47.29
-3.3792	13.2054	47.29
-3.3049	13.3357	47.31
-3.2167	13.3637	47.27
-3.1578	13.4962	47.29
-3.0608	13.5152	47.33
-2.9446	13.6054	47.33
-2.9085	13.7185	47.32
-2.8704	13.7911	47.34
-2.8888	13.8157	47.29
-2.85	13.8614	47.22
-2.7669	13.8019	47.18
-2.6047	13.6983	47.23
-2.4654	13.6226	47.26
-2.3963	13.6351	47.26
-2.2683	13.6838	47.29
-2.2265	13.7209	47.28
-2.212	13.8021	47.25
-2.2424	13.7863	47.28
-2.2686	13.733	47.29
-2.2206	13.721	47.29
-2.2521	13.672	47.3
-2.2689	13.7073	47.28
-2.3548	13.6744	47.24
-2.3859	13.6736	47.26
-2.3746	13.6308	47.28
-2.4215	13.5231	47.29
-2.4322	13.5424	47.29
-2.4436	13.6183	47.27
-2.4491	13.6944	47.27
-2.3802	13.7818	47.29
-2.4065	13.9199	47.3
-2.4099	13.9199	47.35
-2.4587	14.0025	47.33
-2.5297	14.1581	47.3
-2.5869	14.2864	47.21
-2.594	14.4154	47.18
-2.5621	14.3595	47.17
-2.5175	14.316	47.22
-2.5265	14.3691	47.26
-2.5569	14.3636	47.3
-2.7322	14.3626	47.29
-2.7396	14.4326	47.25
-2.8548	14.358	47.28
-2.9213	14.2361	47.31
-3.0214	14.1169	47.31
-3.0805	13.9483	47.29
-3.1062	13.7569	47.29
-3.1904	13.5006	47.28
-3.2953	13.2283	47.28
-3.3948	12.9078	47.28
-3.4525	12.7079	47.28
-3.521	12.4662	47.27
-3.5112	12.5119	47.26
-3.5218	12.5731	47.26
-3.4932	12.6253	47.3
-3.4593	12.6485	47.33
-3.5025	12.6334	47.32
-3.4922	12.7382	47.32
-3.5804	12.8242	47.28
-3.6809	12.9077	47.2
-3.7535	12.9984	47.16
-3.7526	12.9664	47.17
-3.7496	12.9018	47.21
-3.7349	12.8473	47.26
-3.7491	12.8544	47.29
-3.8184	12.9082	47.29
-3.8893	12.9541	47.26
-3.8729	13.0088	47.27
-4.0003	12.9816	47.27
-4.0077	12.9033	47.31
-3.9972	12.8282	47.3
-4.0089	12.7712	47.29
-4.0041	12.7496	47.28
-4.0054	12.6977	47.26
-4.0165	12.6997	47.25
-4.0444	12.724	47.23
-4.0406	12.705	47.28
-4.0184	12.6538	47.29
-3.9949	12.7348	47.33
-3.899	12.774	47.34
-3.8311	12.768	47.33
-3.7911	12.7444	47.29
-3.7266	12.7122	47.3
-3.8016	12.6781	47.29
-3.8052	12.6831	47.24
-3.7866	12.6702	47.2
-3.7491	12.5552	47.19
-3.7105	12.4644	47.21
-3.6608	12.3995	47.23
-3.6575	12.3197	47.28
-3.5908	12.1698	47.32
-3.5807	12.0826	47.31
-3.5159	12.0016	47.32
-3.4963	11.9564	47.29
-3.4664	12.0022	47.26
-3.4469	11.9763	47.23
-3.4045	11.948	47.23
-3.3705	11.9666	47.27
-3.3108	11.979	47.29
-3.3522	12.0453	47.31
-3.3765	12.1861	47.27
-3.3616	12.238	47.26
-3.32	12.3307	47.25
-3.1975	12.4826	47.27
-3.0901	12.56	47.3
-3.0522	12.6823	47.32
-3.0643	12.8402	47.31
-3.0908	13.0139	47.32
-3.1323	13.2152	47.26
-3.2153	13.4165	47.21
-3.2076	13.5114	47.16
-3.1678	13.5116	47.21
-3.0812	13.6335	47.25
-3.0703	13.8006	47.27
-2.985	13.8868	47.28
-3.0075	14.0207	47.27
-2.9434	14.1155	47.29
-2.9281	14.1851	47.28
-2.8878	14.2536	47.24
-2.8553	14.371	47.27
-2.8145	14.4931	47.24
-2.8087	14.5646	47.26
-2.8255	14.659	47.25
-2.7502	14.7683	47.28
-2.7568	14.9591	47.27
-2.8108	15.0967	47.26
-2.8643	15.2072	47.26
-2.8339	15.3799	47.24
-2.7891	15.3963	47.29
-2.7343	15.5088	47.34
-2.7683	15.5895	47.3
-2.7623	15.6774	47.33
-2.8059	15.6956	47.3
-2.8564	15.7248	47.25
-2.9227	15.7945	47.2
-2.978	15.7955	47.15
-2.9847	15.6664	47.22
-2.9304	15.5649	47.24
-2.886	15.528	47.27
-2.9217	15.5422	47.3
-2.944	15.5356	47.28
-2.9504	15.5663	47.26
-2.9782	15.6357	47.24
-3.0041	15.5243	47.25
-3.0079	15.4913	47.27
-3.0071	15.4811	47.29
-2.9813	15.4014	47.27
-2.9661	15.4157	47.25
-2.9922	15.3429	47.26
-3.0072	15.2624	47.27
-2.9657	15.2306	47.25
-2.8858	15.1626	47.25
-2.8109	15.1159	47.26
-2.8456	15.0626	47.3
-2.8082	15.0974	47.31
-2.8123	15.0893	47.34
-2.8824	15.1171	47.31
-2.9869	15.142	47.24
-2.9997	15.1367	47.2
-3.0059	15.0398	47.17
-2.9885	15.007	47.2
-2.9334	14.8956	47.23
-2.9042	14.7618	47.27
-2.8971	14.727	47.31
-2.9511	14.6539	47.28
-2.9733	14.6554	47.26
-3.0382	14.5791	47.23
-3.09	14.4175	47.24
-3.1027	14.2822	47.29
-3.0752	14.0938	47.3
-3.1183	13.9903	47.28
-3.1348	13.8576	47.26
-3.1347	13.7773	47.25
-3.1947	13.7347	47.22
-3.1985	13.7359	47.25
-3.2292	13.749	47.27
-3.1915	13.7039	47.27
-3.186	13.6835	47.28
-3.1536	13.7369	47.29
-3.1371	13.7754	47.31
-3.1055	13.8137	47.31
-3.1119	13.8715	47.29
-3.1962	13.9683	47.21
-3.2025	13.9405	47.19
-3.1441	13.9498	47.19
-3.073	13.8348	47.22
-3.0302	13.7906	47.22
-2.9755	13.8321	47.26
-3.0009	13.9382	47.29
-2.9867	14.0977	47.27
-2.9609	14.2142	47.26
-2.9668	14.2036	47.25
-2.9221	14.1849	47.29
-2.987	14.2635	47.27
-2.9609	14.3918	47.28
-2.9678	14.5045	47.25
-2.9623	14.5504	47.26
-2.9673	14.6188	47.27
-2.9735	14.6522	47.26
-2.9572	14.6873	47.27
-3.0327	14.7608	47.25
-2.9855	14.7918	47.24
-2.962	14.7726	47.29
-2.9393	14.7773	47.31
-2.8976	14.7955	47.3
-2.9189	14.754	47.3
-2.919	14.7733	47.3
-3.0386	14.8253	47.24
-3.064	14.9115	47.17
-3.1292	14.8685	47.14
-3.1043	14.6732	47.19
-3.0159	14.6941	47.26
-2.989	14.7292	47.27
-2.9769	14.72	47.3
-3.0702	14.7537	47.24
-3.1013	14.6884	47.25
-3.0486	14.6625	47.24
-3.1213	14.6208	47.27
-3.0728	14.6534	47.29
-2.9903	14.6857	47.24
-2.9958	14.5981	47.23
-2.9733	14.5805	47.26
-2.9621	14.4926	47.26
-3.0025	14.4015	47.29
-3.0513	14.4127	47.27
-3.0133	14.3652	47.29
-2.9695	14.3615	47.31
-2.9335	14.447	47.3
-2.8629	14.5477	47.34
-2.9018	14.5409	47.3
-2.9531	14.5216	47.34
-2.9707	14.5509	47.3
-2.9901	14.5584	47.24
-3.0582	14.6692	47.16
-3.0154	14.6389	47.17
-3.0285	14.6082	47.22
-2.9884	14.6135	47.27
-2.9374	14.5973	47.34
-2.9543	14.6223	47.32
-2.9885	14.7076	47.28
-2.9476	14.7635	47.25
-2.9594	14.8035	47.23
-2.9376	14.8652	47.25
-2.9636	14.9838	47.27
-3.0108	15.0276	47.28
-2.9735	15.0263	47.29
-2.9692	15.1677	47.28
-2.8953	15.2444	47.28
-2.9277	15.3602	47.28
-2.9064	15.3878	47.28
-2.8852	15.4293	47.28
-2.8521	15.4858	47.31
-2.7768	15.5283	47.34
-2.7411	15.6496	47.32
-2.7152	15.7884	47.32
-2.7004	15.913	47.31
-2.7137	16.0072	47.26
-2.8163	16.1653	47.23
-2.8271	16.2539	47.35
-2.7546	16.3074	47.32
-2.7327	16.3658	47.22
-2.6502	16.3938	47.17
-2.5401	16.3245	47.25
-2.5168	16.3207	47.3
-2.409	16.3412	47.35
-2.341	16.4216	47.34
-2.3653	16.4825	47.26
-2.2711	16.5361	47.23
-2.2828	16.5878	47.21
-2.3077	16.6323	47.26
-2.3479	16.6205	47.32
-2.4469	16.7175	47.37
-2.5846	16.7567	47.37
-2.709	16.7737	47.31
-2.7645	16.7698	47.26
-2.7959	16.6928	47.26
-2.8041	16.6143	47.3
-2.8086	16.5941	47.32
-2.9028	16.6753	47.35
-2.983	16.6298	47.33
-3.0691	16.6957	47.31
-3.1064	16.7787	47.21
-3.0696	16.8792	47.21
-3.1081	16.8138	47.18
-3.087	16.6906	47.27
-3.0858	16.6498	47.29
-3.0524	16.6478	47.32
-2.9571	16.6059	47.32
-2.9377	16.6323	47.28
-2.837	16.4922	47.27
-2.8052	16.4036	47.26
-2.735	16.3336	47.28
-2.7228	16.1497	47.3
-2.7075	16.0703	47.28
-2.6072	15.9711	47.26
-2.5909	15.8842	47.27
-2.5312	15.7706	47.29
-2.515	15.6615	47.28
-2.4832	15.6752	47.29
-2.4243	15.6104	47.29
-2.3502	15.5407	47.28
-2.2651	15.4963	47.29
-2.1841	15.4636	47.32
-2.2106	15.4456	47.32
-2.167	15.4474	47.36
-2.1577	15.4369	47.32
-2.2141	15.5012	47.23
-2.263	15.4844	47.19
-2.2374	15.437	47.16
-2.2303	15.4022	47.21
-2.1489	15.3895	47.26
-2.1746	15.4091	47.29
-2.2271	15.4239	47.3
-2.2274	15.4956	47.3
-2.2615	15.6088	47.25
-2.2563	15.6516	47.25
-2.3453	15.5581	47.27
-2.2903	15.4804	47.32
-2.2861	15.4717	47.29
-2.335	15.4688	47.26
-2.3195	15.4307	47.24
-2.304	15.448	47.23
-2.3093	15.48	47.24
-2.313	15.3923	47.27
-2.2962	15.273	47.28
-2.2911	15.3073	47.28
-2.2173	15.2645	47.26
-2.1995	15.2192	47.31
-2.1309	15.2308	47.3
-2.1836	15.2564	47.31
-2.2356	15.2058	47.34
-2.3214	15.1602	47.3
-2.4416	15.2135	47.22
-2.4759	15.1405	47.15
-2.4321	15.0645	47.18
-2.446	14.9692	47.22
-2.5078	14.9504	47.26
-2.58	14.9817	47.31
-2.7393	15.1066	47.31
-2.8546	15.134	47.23
-2.8207	15.2085	47.28
-2.9015	15.2032	47.26
-2.99	15.2818	47.3
-3.0961	15.2601	47.29
-3.128	15.2656	47.29
-3.0546	15.256	47.27
-3.0221	15.2235	47.29
-2.9642	15.1881	47.28
-2.8959	15.1966	47.26
-2.8851	15.2466	47.27
-2.8491	15.2492	47.25
-2.7857	15.2928	47.25
-2.6608	15.3084	47.31
-2.5582	15.2788	47.35
-2.5018	15.3907	47.32
-2.4912	15.4875	47.33
-2.4391	15.4667	47.31
-2.4052	15.6048	47.24
-2.3545	15.7733	47.19
-2.2915	15.7748	47.17
-2.3102	15.6922	47.23
-2.2723	15.7222	47.26
-2.1952	15.7121	47.34
-2.2583	15.6993	47.35
-2.2497	15.7684	47.3
-2.1925	15.8205	47.28
-2.1665	15.8072	47.26
-2.1662	15.8132	47.27
-2.187	15.7585	47.27
-2.2406	15.7829	47.26
-2.2571	15.7143	47.24
-2.2724	15.6999	47.25
-2.2507	15.7365	47.27
-2.2564	15.8787	47.27
-2.3212	15.9774	47.25
-2.3594	16.1301	47.24
-2.3705	16.2598	47.24
-2.3209	16.2656	47.29
-2.2622	16.3583	47.31
-2.2246	16.4126	47.34
-2.2298	16.4942	47.35
-2.344	16.6428	47.28
-2.4533	16.6824	47.2
-2.4172	16.752	47.18
-2.3586	16.7172	47.19
-2.2605	16.6606	47.25
-2.2709	16.6304	47.25
-2.2319	16.6995	47.31
-2.2265	16.7258	47.32
-2.3347	16.8905	47.27
-2.3793	16.9806	47.23
-2.3997	16.9729	47.25
-2.3984	16.924	47.28
-2.3604	16.9616	47.3
-2.3179	16.9421	47.3
-2.2817	16.9869	47.29
-2.2725	17.1021	47.26
-2.2351	17.2001	47.28
-2.1507	17.2325	47.27
-2.1511	17.2682	47.26
-2.141	17.3149	47.25
-2.1461	17.391	47.27
-2.103	17.4158	47.29
-1.9863	17.5367	47.31
-2.0175	17.5481	47.33
-2.0229	17.577	47.33
-1.9976	17.6771	47.31
-2.0955	17.7157	47.23
-2.1558	17.8247	47.19
-2.1766	17.7696	47.19
-2.1591	17.6829	47.23
-2.1148	17.5755	47.27
-2.0715	17.5646	47.3
-2.0666	17.6292	47.29
-2.0732	17.7075	47.27
-2.1545	17.7283	47.21
-2.1637	17.6348	47.24
-2.151	17.4698	47.29
-2.2448	17.3937	47.32
-2.266	17.3249	47.32
-2.2518	17.2453	47.26
-2.31	17.2029	47.26
-2.3583	17.1766	47.24
-2.4536	17.1607	47.25
-2.4566	17.0528	47.29
-2.5096	16.9647	47.28
-2.536	16.9829	47.29
-2.4739	16.954	47.25
-2.3809	16.8214	47.31
-2.3275	16.8352	47.32
-2.3802	16.7639	47.32
-2.396	16.8096	47.33
-2.4196	16.7943	47.26
-2.4706	16.9072	47.19
-2.3549	16.8753	47.16
-2.3006	16.8093	47.18
-2.2248	16.7574	47.22
-2.1534	16.7134	47.28
-2.1584	16.7427	47.3
-2.0585	16.8424	47.28
-2.0128	16.8612	47.22
-1.991	16.9225	47.25
-1.9219	16.8931	47.25
-1.974	16.9191	47.28
-1.9575	16.8794	47.3
-1.8839	16.873	47.28
-1.9318	16.8662	47.27
-1.921	16.8552	47.27
-2.0165	16.8833	47.28
-2.0319	16.805	47.28
-2.0148	16.7272	47.31
-2.0254	16.6858	47.31
-2.1109	16.6164	47.27
-2.1004	16.5112	47.26
-2.1096	16.4601	47.3
-2.1028	16.3663	47.33
-2.0966	16.247	47.34
-2.1865	16.2462	47.35
-2.2687	16.1759	47.26
-2.3396	16.2171	47.21
-2.288	16.0598	47.16
-2.2218	15.921	47.21
-2.215	15.7773	47.23
-2.2068	15.6857	47.31
-2.2158	15.5691	47.34
-2.2327	15.6383	47.32
-2.2934	15.6699	47.26
-2.2661	15.6444	47.27
-2.2927	15.6542	47.27
-2.2701	15.6506	47.31
-2.2176	15.7658	47.31
-2.246	15.8064	47.26
-2.2884	15.9174	47.27
-2.3892	16.0246	47.29
-2.3731	16.0786	47.29
-2.3781	16.0942	47.3
-2.3301	16.0818	47.31
-2.3047	16.2119	47.3
-2.2326	16.3476	47.25
-2.1529	16.4649	47.27
-2.0089	16.5827	47.31
-1.9617	16.7658	47.32
-1.9184	16.9045	47.37
-1.8933	17.0315	47.34
-1.8702	17.2873	47.26
-1.8724	17.4354	47.2
-1.8834	17.4989	47.19
-1.8612	17.5185	47.23
-1.8181	17.5324	47.26
-1.7903	17.5866	47.31
-1.7424	17.6733	47.34
-1.7656	17.8327	47.28
-1.7662	17.9043	47.27
-1.7776	18.0201	47.26
-1.7874	18.0808	47.3
-1.7725	18.253	47.29
-1.757	18.359	47.29
-1.6772	18.3406	47.29
-1.6668	18.4946	47.32
-1.6253	18.6927	47.31
-1.706	18.8931	47.29
-1.7701	19.0311	47.29
-1.7441	19.1371	47.29
-1.7499	19.2488	47.29
-1.7222	19.2515	47.34
-1.6376	19.3059	47.35
-1.6804	19.4081	47.34
-1.7751	19.3723	47.36
-1.844	19.3879	47.36
-1.878	19.4424	47.29
-1.9014	19.519	47.22
-1.8644	19.4407	47.2
-1.8634	19.4121	47.23
-1.8571	19.3739	47.27
-1.8922	19.2913	47.33
-1.9066	19.2886	47.38
-2.0146	19.3953	47.32
-2.0696	19.5072	47.27
-2.023	19.4628	47.23
-2.0172	19.3702	47.23
-1.9359	19.3778	47.29
-1.8608	19.4149	47.33
-1.8936	19.5148	47.31
-1.9257	19.6277	47.31
-1.8996	19.6514	47.3
-1.873	19.7128	47.31
-1.8406	19.5857	47.32
-1.8677	19.4921	47.28
-1.9745	19.5208	47.26
-1.9893	19.4252	47.28
-1.9077	19.2951	47.34
-1.8864	19.1989	47.33
-1.9067	19.0639	47.34
-1.8962	19.0393	47.33
-1.9245	19.009	47.27
-1.958	18.9911	47.21
-1.9742	18.9047	47.19
-1.9404	18.7107	47.22
-1.8603	18.6976	47.24
-1.7797	18.6788	47.28
-1.7791	18.651	47.3
-1.7419	18.6713	47.31
-1.7276	18.679	47.24
-1.626	18.6519	47.27
-1.716	18.5959	47.27
-1.6993	18.4896	47.28
-1.7359	18.4772	47.3
-1.7466	18.3479	47.28
-1.7676	18.3095	47.28
-1.7304	18.239	47.27
-1.7354	18.1412	47.27
-1.7248	18.0557	47.25
-1.7027	17.9288	47.27
-1.7392	17.7981	47.27
-1.7387	17.6824	47.28
-1.6842	17.5695	47.32
-1.6733	17.5062	47.32
-1.6195	17.3767	47.33
-1.566	17.3188	47.35
-1.5991	17.2545	47.28
-1.7118	17.2306	47.21
-1.7342	17.2243	47.17
-1.7443	17.1306	47.17
-1.6736	17.0388	47.23
-1.6988	16.978	47.27
-1.7348	16.9363	47.31
-1.7767	16.9343	47.33
-1.826	17.0644	47.29
-1.9006	17.1558	47.29
-1.8474	17.1721	47.3
-1.7001	17.2728	47.27
-1.85	17.5187	47.25
-2.1411	17.5826	47.28
-2.1149	17.5948	47.27
-2.2135	17.3161	47.3
-2.3024	16.7248	47.27
-2.3376	16.5179	47.3
-2.3736	16.3602	47.31
-2.4368	16.1536	47.3
-2.3559	15.979	47.32
-2.3181	15.7874	47.32
-2.2601	15.7023	47.3
-2.2494	15.6414	47.3
-2.344	15.607	47.31
-2.4151	15.6308	47.26
-2.4854	15.6612	47.23
-2.4877	15.6751	47.17
-2.4612	15.6429	47.17
-2.4845	15.654	47.25
-2.467	15.71	47.3
-2.4861	15.804	47.36
-2.6207	16.0082	47.32
-2.6448	16.2765	47.28
-2.7051	16.4038	47.25
-2.7598	16.5883	47.23
-2.8276	16.729	47.27
-2.8432	16.8107	47.28
-2.9564	17.0576	47.26
-2.979	17.2725	47.25
-3.0048	17.5557	47.29
-3.059	17.7461	47.28
-3.0962	17.8028	47.28
-3.2027	17.886	47.28
-3.1861	17.8956	47.29
-3.1463	17.8254	47.34
-3.0733	17.8744	47.32
-2.9886	17.8051	47.31
-2.9719	17.7569	47.33
-2.9379	17.7935	47.27
-2.9572	17.7311	47.19
-2.8783	17.6242	47.17
-2.7974	17.4567	47.18
-2.6081	17.3201	47.25
-2.4378	17.231	47.25
-2.351	17.1707	47.29
-2.3301	17.2477	47.29
-2.3576	17.3123	47.28
-2.3427	17.3684	47.25
-2.353	17.3189	47.26
-2.3462	17.3181	47.3
-2.309	17.3083	47.3
-2.2777	17.341	47.29
-2.2625	17.4027	47.28
-2.177	17.4274	47.3
-2.2089	17.4744	47.3
-2.152	17.5992	47.27
-2.0997	17.6483	47.26
-2.0099	17.6795	47.25
-1.8234	17.6856	47.28
-1.6745	17.6601	47.29
-1.5425	17.7075	47.28
-1.4575	17.823	47.32
-1.4	17.8624	47.28
-1.3857	17.9959	47.22
-1.3654	18.0123	47.16
-1.2959	18.0023	47.19
-1.2049	17.9646	47.23
-1.1887	17.9659	47.25
-1.1939	17.9756	47.26
-1.1991	18.0267	47.28
-1.168	18.1037	47.26
-1.1309	18.1297	47.26
-1.2367	18.0779	47.26
-1.2997	18.0093	47.29
-1.2202	17.9937	47.28
-1.1779	17.9494	47.26
-1.1935	17.8322	47.25
-1.2568	17.7084	47.24
-1.2727	17.6822	47.23
-1.336	17.6469	47.25
-1.3945	17.5711	47.22
-1.489	17.4451	47.25
-1.435	17.357	47.28
-1.4025	17.2054	47.29
-1.4184	17.1487	47.27
-1.5351	17.0913	47.26
-1.5987	17.0778	47.26
-1.6745	17.0879	47.2
-1.7655	17.1529	47.18
-1.7874	17.0305	47.13
-1.7752	16.8628	47.17
-1.7311	16.795	47.22
-1.7887	16.8307	47.26
-1.8724	16.7659	47.29
-1.8729	16.8318	47.28
-1.8781	16.8167	47.29
-1.9315	16.8305	47.27
-2.0001	16.7634	47.28
-1.9842	16.7176	47.27
-1.9848	16.67	47.24
-1.9791	16.6246	47.25
-2.0011	16.6932	47.23
-1.9747	16.6666	47.23
-1.9742	16.6062	47.23
-1.9531	16.6531	47.24
-1.8992	16.5872	47.26
-1.8986	16.5851	47.28
-1.8866	16.6447	47.34
-1.9143	16.7334	47.3
-1.8984	16.7651	47.31
-2.0153	16.8374	47.31
-2.1296	16.9448	47.23
-2.1573	16.9428	47.2
-2.1311	16.8689	47.17
-2.1615	16.7706	47.21
-2.1658	16.7369	47.23
-2.1642	16.6884	47.27
-2.1844	16.6231	47.3
-2.1845	16.6423	47.3
-2.2216	16.5914	47.29
-2.2225	16.5823	47.26
-2.2127	16.6314	47.25
-2.2237	16.6449	47.24
-2.3035	16.6382	47.23
-2.3346	16.6362	47.25
-2.3599	16.5973	47.28
-2.3967	16.6129	47.29
-2.4287	16.74	47.29
-2.4521	16.7967	47.25
-2.3939	16.853	47.25
-2.3125	16.9132	47.3
-2.2592	16.8965	47.31
-2.233	16.9583	47.31
-2.3071	17.0913	47.33
-2.3679	17.2959	47.28
-2.43	17.5117	47.21
-2.4054	17.692	47.17
-2.3522	17.7553	47.18
-2.2814	17.8615	47.24
-2.2382	17.8393	47.26
-2.237	17.9277	47.31
-2.2541	18.1054	47.29
-2.2932	18.278	47.26
-2.3144	18.3607	47.27
-2.3471	18.4712	47.25
-2.3355	18.493	47.28
-2.3251	18.559	47.29
-2.3574	18.5511	47.27
-2.3419	18.6103	47.27
-2.3841	18.6903	47.28
-2.394	18.6653	47.3
-2.4432	18.6895	47.26
-2.3958	18.688	47.25
-2.347	18.6722	47.28
-2.2505	18.6053	47.3
-2.1762	18.6076	47.31
-2.1395	18.6034	47.29
-2.0803	18.6646	47.33
-2.0933	18.7124	47.26
-2.1057	18.7656	47.21
-2.0008	18.818	47.17
-1.9681	18.8257	47.2
-1.8554	18.79	47.24
-1.7595	18.8277	47.26
-1.7899	18.8435	47.32
-1.8546	18.9269	47.29
-1.8083	19.061	47.26
-1.8194	19.1494	47.25
-1.8457	19.1864	47.27
-1.8245	19.2495	47.28
-1.7823	19.384	47.29
-1.8046	19.4594	47.26
-1.8362	19.5416	47.28
-1.8631	19.6779	47.28
-1.8634	19.7551	47.28
-1.9021	19.9041	47.25
-1.8541	19.9267	47.26
-1.7944	19.9093	47.31
-1.767	19.86	47.34
-1.7465	19.9238	47.32
-1.7842	19.9838	47.31
-1.8798	20.0229	47.31
-1.9303	20.0781	47.21
-1.9415	20.0542	47.19
-1.9304	19.9437	47.19
-1.912	19.7277	47.25
-1.943	19.5979	47.26
-1.9467	19.4988	47.3
-2.0148	19.4613	47.32
-2.1066	19.5197	47.28
-2.1078	19.562	47.24
-2.1656	19.5193	47.26
-2.2065	19.433	47.29
-2.2859	19.3963	47.29
-2.3231	19.3375	47.28
-2.3185	19.2211	47.25
-2.2971	19.2374	47.26
-2.2919	19.1288	47.24
-2.3118	19.0044	47.26
-2.2901	18.8885	47.26
-2.231	18.7654	47.27
-2.1441	18.5853	47.31
-2.0745	18.5448	47.33
-2.0656	18.515	47.27
-2.0863	18.559	47.29
-2.1025	18.6046	47.29
-2.1425	18.6844	47.21
-2.1015	18.7289	47.17
-2.0794	18.687	47.19
-2.047	18.6839	47.21
-2.0149	18.7635	47.23
-1.9284	18.7182	47.28
-1.9816	18.8753	47.29
-2.0195	18.8911	47.27
-2.0719	18.869	47.29
-2.0602	18.7694	47.31
-2.0973	18.7105	47.3
-2.0762	18.6252	47.28
-2.1188	18.4851	47.26
-2.1612	18.422	47.25
-2.1922	18.2843	47.26
-2.2286	18.2582	47.28
-2.2756	18.1909	47.29
-2.3128	18.0823	47.28
-2.2863	17.9209	47.26
-2.2749	17.8354	47.27
-2.2679	17.7434	47.31
-2.242	17.7224	47.29
-2.252	17.6702	47.3
-2.2831	17.6265	47.32
-2.3545	17.6469	47.25
-2.362	17.6506	47.19
-2.3584	17.6073	47.14
-2.2936	17.4855	47.16
-2.2908	17.398	47.23
-2.2458	17.3353	47.29
-2.356	17.3709	47.32
-2.4107	17.4754	47.29
-2.4122	17.5494	47.26
-2.4396	17.6225	47.24
-2.4114	17.6241	47.29
-2.4275	17.7414	47.29
-2.5192	17.7981	47.26
-2.5618	17.8232	47.26
-2.6039	17.8758	47.27
-2.5924	17.8538	47.29
-2.636	17.8925	47.27
-2.6584	17.9256	47.24
-2.6955	17.9906	47.25
-2.6352	18.0524	47.3
-2.677	18.1077	47.32
-2.6566	18.193	47.31
-2.7037	18.2111	47.32
-2.7413	18.276	47.32
-2.7885	18.4228	47.23
-2.8431	18.5144	47.2
-2.8239	18.5864	47.17
-2.7312	18.5427	47.21
-2.6383	18.5374	47.27
-2.5998	18.6208	47.31
-2.6634	18.6817	47.32
-2.6818	18.8243	47.28
-2.6564	18.8892	47.26
-2.6418	18.9847	47.23
-2.641	19.0558	47.26
-2.6195	19.0666	47.27
-2.6148	19.0958	47.26
-2.5725	19.1754	47.26
-2.5564	19.2701	47.27
-2.5623	19.3818	47.27
-2.5786	19.3808	47.26
-2.5579	19.4085	47.25
-2.4568	19.4284	47.26
-2.4395	19.4506	47.3
-2.386	19.4911	47.31
-2.2652	19.5339	47.29
-2.3238	19.6429	47.29
-2.3079	19.6936	47.3
-2.2789	19.7758	47.23
-2.2649	19.8203	47.18
-2.1692	19.8417	47.19
-2.0511	19.7929	47.22
-1.9499	19.7878	47.23
-1.8853	19.8466	47.27
-1.8432	19.918	47.27
-1.8396	20.0125	47.22
-1.8297	20.0902	47.21
-1.8136	20.0749	47.21
-1.7374	20.0028	47.27
-1.7153	19.952	47.3
-1.6524	19.9719	47.28
-1.6741	20.0086	47.26
-1.6264	20.0398	47.26
-1.6266	20.1003	47.27
-1.6376	20.1339	47.26
-1.6911	20.1789	47.24
-1.7067	20.147	47.25
-1.61	20.1332	47.3
-1.5723	20.1248	47.33
-1.5835	20.1533	47.31
-1.6421	20.1283	47.29
-1.7008	20.1936	47.29
-1.8244	20.1848	47.22
-1.8942	20.229	47.2
-1.9158	20.1391	47.17
-1.9197	20.0368	47.21
-1.9078	19.9198	47.24
-1.8897	19.8194	47.3
-1.8951	19.799	47.29
-1.8865	19.851	47.23
-1.9709	19.7987	47.24
-2.0128	19.7323	47.25
-2.1029	19.6682	47.24
-2.0641	19.5139	47.28
-2.0739	19.354	47.28
-2.0744	19.338	47.26
-2.1228	19.3512	47.24
-2.171	19.2926	47.23
-2.1643	19.2215	47.26
-2.1953	19.1523	47.27
-2.1628	19.094	47.29
-2.1911	19.0967	47.24
-2.158	19.0132	47.26
-2.142	18.9979	47.26
-2.1414	18.9948	47.28
-2.2045	19.0168	47.3
-2.2743	19.0411	47.28
-2.3729	19.1673	47.21
-2.4119	19.2003	47.16
-2.3962	19.2485	47.16
-2.3951	19.223	47.19
-2.3828	19.2466	47.23
-2.3227	19.2603	47.28
-2.3955	19.2954	47.32
-2.4246	19.4334	47.27
-2.4451	19.3341	47.28
-2.509	19.3099	47.27
-2.46	19.2003	47.29
-2.385	19.1224	47.3
-2.3914	19.0282	47.26
-2.3491	18.9372	47.25
-2.3283	18.7721	47.22
-2.4013	18.6812	47.25
-2.3745	18.5446	47.24
-2.3626	18.4258	47.26
-2.3938	18.3322	47.27
-2.3684	18.3612	47.24
-2.3079	18.2793	47.29
-2.2475	18.1645	47.34
-2.1897	18.1876	47.33
-2.173	18.0733	47.34
-2.1788	18.0747	47.32
-2.2238	18.0805	47.25
-2.2903	18.0919	47.17
-2.3115	18.045	47.17
-2.2932	17.9194	47.22
-2.2594	17.8946	47.27
-2.2687	17.9444	47.31
-2.2671	17.9968	47.36
-2.2753	18.0366	47.28
-2.3353	18.1872	47.26
-2.3612	18.1721	47.27
-2.3916	18.1309	47.3
-2.3743	18.1624	47.34
-2.3607	18.2547	47.29
-2.3247	18.3387	47.27
-2.3733	18.3487	47.25
-2.3668	18.3499	47.28
-2.3551	18.3111	47.31
-2.3498	18.3758	47.31
-2.3244	18.4322	47.29
-2.2671	18.4748	47.27
-2.1606	18.5787	47.29
-2.086	18.6607	47.31
-2.007	18.8157	47.32
-2.0222	18.8169	47.34
-2.0437	18.9654	47.35
-2.1	19.1849	47.28
-2.16	19.306	47.24
-2.1779	19.4301	47.2
-2.1822	19.4636	47.23
-2.1493	19.4323	47.26
-2.1422	19.5747	47.33
-2.1209	19.6184	47.34
-2.2133	19.8393	47.29
-2.2574	20.0142	47.27
-2.2955	20.1405	47.25
-2.2895	20.2094	47.28
-2.304	20.1982	47.32
-2.2142	20.2871	47.32
-2.1933	20.323	47.31
-2.1736	20.4374	47.28
-2.1522	20.4752	47.3
-2.1365	20.5589	47.3
-2.0945	20.6141	47.29
-2.0897	20.7258	47.29
-1.9903	20.8739	47.27
-1.8998	20.9315	47.29
-1.8034	20.9779	47.33
-1.7775	21.1385	47.34
-1.7878	21.2767	47.37
-1.8315	21.3838	47.34
-1.8076	21.561	47.26
-1.8304	21.6775	47.22
-1.8152	21.7083	47.2
-1.8199	21.6043	47.2
-1.7808	21.6187	47.28
-1.8064	21.6177	47.32
-1.8118	21.7036	47.33
-1.808	21.8592	47.29
-1.81	21.9961	47.24
-1.7835	21.9783	47.23
-1.7506	22.0128	47.28
-1.7333	21.982	47.33
-1.6968	22.0776	47.32
-1.6289	22.2071	47.3
-1.6294	22.2388	47.29
-1.5816	22.3097	47.31
-1.5556	22.3998	47.3
-1.5403	22.4446	47.28
-1.588	22.4431	47.28
-1.5773	22.4862	47.29
-1.5503	22.4662	47.31
-1.5659	22.5339	47.34
-1.6403	22.5921	47.34
-1.6662	22.502	47.35
-1.6937	22.5482	47.31
-1.7584	22.4929	47.26
-1.7859	22.4629	47.21
-1.8392	22.3766	47.19
-1.8957	22.2878	47.25
-1.9371	22.2165	47.28
-1.8715	22.0848	47.33
-1.9611	21.9712	47.33
-2.0369	21.9596	47.28
-2.0573	21.8542	47.29
-2.0881	21.7183	47.3
-2.2043	21.5131	47.29
-2.176	21.2949	47.32
-2.2142	21.2549	47.28
-2.229	21.0764	47.29
-2.2387	20.9519	47.3
-2.2497	20.8569	47.28
-2.2126	20.847	47.28
-2.2446	20.7682	47.26
-2.2023	20.7599	47.26
-2.1273	20.6461	47.27
-2.0356	20.5238	47.3
-1.982	20.5471	47.32
-2.0345	20.5493	47.34
-2.0546	20.6351	47.39
-2.1361	20.7989	47.34
-2.2621	20.9694	47.24
-2.275	21.0941	47.19
-2.2583	21.0474	47.21
-2.2983	20.9584	47.27
-2.2482	20.8845	47.32
-2.252	20.8752	47.37
-2.3432	20.9172	47.34
-2.3986	21.05	47.29
-2.4088	21.0412	47.3
-2.4248	20.9415	47.28
-2.46	20.8253	47.32
-2.4175	20.7044	47.31
-2.4815	20.5436	47.29
-2.507	20.4096	47.3
-2.5332	20.2874	47.29
-2.5801	20.1921	47.3
-2.5757	20.0682	47.27
-2.5319	19.8745	47.28
-2.5475	19.7796	47.28
-2.4513	19.5642	47.28
-2.3804	19.3687	47.31
-2.3739	19.3417	47.34
-2.396	19.2601	47.31
-2.4163	19.2733	47.33
-2.5409	19.3019	47.27
-2.5169	19.3818	47.21
-2.5565	19.4097	47.16
-2.5217	19.4131	47.23
-2.5101	19.4316	47.25
-2.4283	19.4172	47.31
-2.454	19.5004	47.34
-2.4886	19.6127	47.28
-2.51	19.7474	47.29
-2.5006	19.8748	47.27
-2.4634	19.9473	47.28
-2.4794	19.9707	47.28
-2.5272	20.1152	47.29
-2.4485	20.1417	47.27
-2.4476	20.2422	47.31
-2.3685	20.3093	47.31
-2.3648	20.4004	47.27
-2.3396	20.5295	47.25
-2.2919	20.5993	47.26
-2.2168	20.592	47.28
-2.1507	20.5604	47.35
-2.1093	20.7039	47.34
-2.0669	20.7584	47.35
-2.0045	20.8366	47.32
-2.034	21.0463	47.25
-2.0614	21.0633	47.22
-1.9454	21.111	47.2
-1.9072	21.0633	47.23
-1.8108	21.0307	47.26
-1.6935	21.0583	47.29
-1.7036	21.0898	47.32
-1.7367	21.2242	47.29
-1.7211	21.2781	47.28
-1.7466	21.3014	47.33
-1.699	21.2755	47.32
-1.6316	21.3026	47.26
-1.612	21.3703	47.2
-1.5751	21.3806	47.18
-1.5309	21.3471	47.27
-1.4558	21.349	47.31
-1.4719	21.4897	47.33
-1.5695	21.7207	47.27
-1.6242	21.9661	47.24
-1.6405	22.1079	47.24
-1.591	22.0531	47.31
-1.5593	22.1564	47.33
-1.6124	22.3089	47.35
-1.6927	22.5061	47.35
-1.7959	22.7266	47.28
-1.8832	22.8582	47.21
-1.846	22.8131	47.2
-1.855	22.7151	47.25
-1.7418	22.5376	47.29
-1.7252	22.3518	47.29
-1.6716	22.2164	47.29
-1.7035	22.1028	47.27
-1.7406	21.9737	47.25
-1.7985	21.7481	47.23
-1.7865	21.5586	47.26
-1.8259	21.2593	47.33
-1.7935	20.9849	47.31
-1.8161	20.8817	47.24
-1.8096	20.6071	47.24
-1.8181	20.3405	47.28
-1.8446	20.26	47.27
-1.9145	20.2056	47.23
-1.9719	20.1016	47.25
-1.918	19.9001	47.25
-1.8418	19.749	47.3
-1.8198	19.6053	47.31
-1.7246	19.6215	47.3
-1.789	19.5982	47.27
-1.8487	19.6097	47.22
-1.9138	19.7299	47.19
-1.8927	19.6064	47.16
-1.8497	19.435	47.16
-1.7521	19.2647	47.21
-1.73	19.1565	47.22
-1.6169	19.0513	47.28
-1.696	18.9924	47.28
-1.6432	19.0087	47.28
-1.6861	18.9682	47.25
-1.6811	18.8735	47.22
-1.6383	18.796	47.22
-1.6327	18.8219	47.24
-1.6651	18.7784	47.21
-1.5949	18.7126	47.25
-1.6142	18.6044	47.32
-1.5827	18.5962	47.3
-1.5885	18.6528	47.29
-1.5834	18.6928	47.29
-1.5828	18.6155	47.3
-1.5236	18.5665	47.34
-1.5179	18.5155	47.34
-1.5447	18.4375	47.31
-1.5713	18.3758	47.3
-1.6581	18.454	47.23
-1.7286	18.4645	47.17
-1.7077	18.4203	47.14
-1.6953	18.2984	47.2
-1.6888	18.1893	47.23
-1.6885	18.181	47.24
-1.6718	18.1271	47.26
-1.7308	18.206	47.25
-1.7361	18.2102	47.25
-1.7574	18.18	47.24
-1.8366	18.2148	47.26
-1.8949	18.2744	47.27
-1.9063	18.3434	47.25
-1.9852	18.3533	47.28
-1.9313	18.4464	47.32
-1.9426	18.6501	47.33
-2.0344	18.8782	47.3
-2.0836	19.0649	47.28
-2.0998	19.16	47.28
-2.0254	19.2391	47.29
-2.0672	19.3541	47.33
-2.0306	19.4381	47.32
-2.0779	19.4695	47.34
-2.1694	19.5467	47.3
-2.2679	19.6242	47.23
-2.2489	19.6867	47.17
-2.2862	19.6471	47.16
-2.2408	19.4985	47.23
-2.2126	19.5614	47.28
-2.2219	19.5548	47.32
-2.2862	19.5503	47.3
-2.334	19.5465	47.3
-2.3346	19.5855	47.28
-2.3457	19.5915	47.27
-2.3678	19.6555	47.25
-2.3734	19.6956	47.25
-2.3999	19.7329	47.25
-2.3828	19.7742	47.29
-2.4416	19.8806	47.29
-2.4006	20.0384	47.27
-2.4598	20.2358	47.27
-2.477	20.4611	47.26
-2.3861	20.4802	47.28
-2.3421	20.6255	47.34
-2.2579	20.7408	47.33
-2.1947	20.8313	47.33
-2.2333	20.9148	47.3
-2.2521	21.0965	47.24
-2.2329	21.1028	47.18
-2.1794	21.0936	47.19
-2.0871	21.074	47.25
-1.9906	21.0414	47.28
-1.8733	20.9764	47.3
-1.8205	21.0284	47.3
-1.7631	21.0973	47.27
-1.7316	21.1116	47.26
-1.6363	21.1714	47.26
-1.5508	21.0929	47.28
-1.455	21.0804	47.29
-1.4443	21.0908	47.3
-1.3967	21.1356	47.31
-1.3015	21.1898	47.31
-1.2756	21.1993	47.27
-1.1489	21.3201	47.27
-1.1228	21.4021	47.26
-0.9847	21.4559	47.3
-0.9265	21.5077	47.32
-0.9321	21.5785	47.32
-0.9325	21.6646	47.31
-0.9646	21.7364	47.31
-1.0983	21.8514	47.24
-1.1629	21.9491	47.2
-1.1949	21.9422	47.18
-1.2098	21.7943	47.22
-1.1666	21.7115	47.25
-1.145	21.6558	47.26
-1.187	21.5859	47.27
-1.2299	21.6562	47.26
-1.2353	21.6636	47.25
-1.2772	21.4851	47.24
-1.3292	21.4023	47.29
-1.3071	21.2332	47.3
-1.2964	21.127	47.28
-1.3023	21.1471	47.25
-1.3703	21.0775	47.29
-1.3705	20.9994	47.26
-1.3963	20.9304	47.28
-1.3799	20.8242	47.29
-1.3848	20.6963	47.28
-1.341	20.6155	47.34
-1.2933	20.4943	47.32
-1.3194	20.4158	47.32
-1.3244	20.3564	47.32
-1.3356	20.3663	47.29
-1.4	20.3254	47.23
-1.433	20.3203	47.17
-1.421	20.1145	47.2
-1.3767	19.9323	47.27
-1.3439	19.7742	47.29
-1.3857	19.7431	47.32
-1.3913	19.7725	47.3
-1.4293	19.7842	47.25
-1.4555	19.8205	47.28
-1.4868	19.683	47.28
-1.4968	19.5917	47.29
-1.4434	19.4813	47.29
-1.5024	19.5087	47.26
-1.5074	19.4411	47.26
-1.4963	19.4047	47.28
inclinaison X	inclinaison Y
