# Supplementary material for: Postural Control Can Be Well Maintained by Healthy, Young Adults in Difficult Visual Task, Even in Sway-Referenced Dynamic Conditions
Source: PLoS One. 2016 Oct 13;11(10):e0164400. doi: 10.1371/journal.pone.0164400 (PMC5063355; doi:10.1371/journal.pone.0164400)
Supplement: S2 File — (ZIP) [file pone.0164400.s002.zip › DATA_FRAMIRAL/S07A_SEARCH_MOBILE_I1.xls]

## Sheet: S07_MTT_201504011456_I
gravite X	gravite Y	Poids
2.563	16.5566	46.92
2.7141	16.4122	46.98
2.8024	16.0718	46.81
3.0062	15.6631	46.76
3.1298	15.2886	46.78
3.1965	14.9613	46.7
3.4465	14.454	46.68
3.7629	13.9601	46.77
4.0325	13.5003	46.82
4.2433	13.1327	46.82
4.3498	12.9153	46.78
4.2997	12.8175	46.75
4.2441	12.6702	46.78
4.2551	12.475	46.84
4.3687	12.302	46.88
4.4336	12.1764	46.88
4.5852	12.0911	46.82
4.6159	12.0518	46.78
4.6321	12.0225	46.78
4.6798	12.0602	46.78
4.7181	12.1353	46.77
4.788	12.15	46.77
4.8963	12.1637	46.81
4.9932	12.149	46.9
5.0385	12.0839	46.92
5.0693	12.0588	46.89
5.0468	12.1664	46.85
4.9615	12.2662	46.75
5.036	12.2943	46.67
5.1158	12.2626	46.67
5.2234	12.1061	46.76
5.2603	11.9706	46.82
5.31	11.9327	46.85
5.2649	12.0032	46.82
5.2576	12.0233	46.84
5.1931	12.0378	46.84
5.1694	11.9157	46.86
5.1497	11.7146	46.85
5.2404	11.476	46.82
5.2593	11.3549	46.8
5.2281	11.1129	46.8
5.2029	10.8382	46.8
5.0813	10.7385	46.83
5.0148	10.7112	46.81
5.0066	10.6224	46.83
5.0605	10.4365	46.88
5.033	10.3759	46.94
5.0037	10.4496	46.91
4.9292	10.4412	46.91
4.6638	10.6826	46.83
4.5186	10.8726	46.73
4.389	10.9819	46.69
4.3317	11.0373	46.72
4.2227	11.0744	46.79
4.262	10.9578	46.83
4.0952	10.9226	46.84
3.8875	10.9511	46.82
3.6842	10.997	46.76
3.4137	10.9975	46.73
3.2072	11.0365	46.69
3.0081	11.1644	46.69
2.7694	11.334	46.72
2.4604	11.54	46.75
2.1141	11.9025	46.78
1.8431	12.2535	46.82
1.4829	12.624	46.81
1.2617	13.1319	46.8
1.0989	13.5599	46.82
0.9187	14.0039	46.87
0.74	14.3285	46.9
0.6102	14.6905	46.91
0.4287	15.0559	46.83
0.21	15.3329	46.71
0.092	15.4759	46.67
0.0649	15.4427	46.69
0.0211	15.5127	46.75
-0.0388	15.6087	46.79
-0.0666	15.7513	46.83
-0.1205	15.8629	46.83
-0.1266	15.9905	46.85
-0.1801	16.0481	46.82
-0.2181	16.1204	46.85
-0.32	16.2025	46.84
-0.3684	16.235	46.85
-0.486	16.2137	46.85
-0.5451	16.2821	46.85
-0.6148	16.3087	46.85
-0.6575	16.2741	46.81
-0.5718	16.2512	46.81
-0.464	16.0609	46.86
-0.3513	15.9112	46.91
-0.254	15.649	46.9
-0.1891	15.5059	46.88
-0.1558	15.4413	46.77
-0.0154	15.4108	46.69
0.0765	15.2553	46.69
0.2804	15.1035	46.73
0.5536	14.8865	46.78
0.7678	14.6349	46.82
1.0035	14.4983	46.84
1.2662	14.3953	46.83
1.4647	14.3532	46.83
1.7264	14.2133	46.85
1.9261	14.0837	46.83
2.0779	13.9003	46.81
2.1858	13.7408	46.8
2.3415	13.6134	46.81
2.4588	13.4864	46.82
2.4764	13.4937	46.8
2.5956	13.4993	46.78
2.7064	13.4168	46.81
2.7552	13.3568	46.88
2.7927	13.2832	46.88
2.7836	13.2506	46.86
2.7113	13.405	46.82
2.5064	13.6868	46.74
2.4347	13.946	46.67
2.3948	14.1922	46.69
2.2822	14.477	46.76
2.1912	15.013	46.81
2.0383	15.635	46.82
1.7997	16.3571	46.82
1.593	17.0069	46.83
1.4304	17.4307	46.84
1.2893	17.6681	46.87
1.2691	17.9071	46.81
1.227	18.0326	46.78
1.2112	17.9644	46.78
1.238	17.8738	46.79
1.2429	17.7167	46.82
1.3126	17.5564	46.83
1.4731	17.3389	46.85
1.5528	17.0986	46.88
1.6558	16.8796	46.87
1.6944	16.7138	46.86
1.7219	16.5204	46.86
1.5701	16.4036	46.8
1.5581	16.3019	46.72
1.5286	16.1245	46.68
1.6185	15.8822	46.73
1.6315	15.8283	46.8
1.6663	15.8183	46.85
1.5424	15.8821	46.87
1.4249	15.8439	46.87
1.2731	15.9466	46.91
1.1027	16.0242	46.88
0.9914	16.2076	46.83
0.8581	16.3419	46.8
0.7291	16.4845	46.79
0.6848	16.7052	46.81
0.5769	16.8314	46.83
0.3993	17.0037	46.83
0.3936	17.1884	46.82
0.3176	17.2563	46.86
0.3106	17.4252	46.91
0.2453	17.7144	46.91
0.1801	17.9925	46.91
0.0414	18.199	46.83
-0.0281	18.4632	46.73
0.0203	18.5651	46.69
0.0517	18.5642	46.75
0.1419	18.5589	46.81
0.2001	18.6767	46.83
0.2265	18.7168	46.84
0.1834	18.7084	46.86
0.2576	18.7743	46.88
0.3008	18.833	46.85
0.3874	18.7803	46.81
0.4733	18.6851	46.82
0.4418	18.5824	46.81
0.4636	18.3344	46.83
0.4374	18.0939	46.85
0.2884	17.8612	46.86
0.2683	17.6692	46.83
0.2365	17.3254	46.89
0.146	17.0007	46.95
0.1316	16.7347	46.91
0.1114	16.4379	46.92
-0.0955	16.2652	46.84
-0.1529	16.14	46.73
-0.1084	15.9134	46.66
-0.103	15.7095	46.74
0.0044	15.5275	46.79
0.047	15.4054	46.85
0.1378	15.4013	46.86
0.1698	15.5031	46.84
0.2562	15.5249	46.79
0.3261	15.5196	46.78
0.401	15.5582	46.78
0.4273	15.5496	46.8
0.5173	15.5171	46.85
0.5379	15.5298	46.88
0.5161	15.6879	46.87
0.5375	15.8421	46.85
0.5214	15.9237	46.84
0.6104	15.9393	46.91
0.6622	16.0133	46.96
0.7108	16.0247	46.94
0.7328	16.1147	46.91
0.6702	16.1734	46.84
0.7528	16.1738	46.75
0.829	16.1359	46.72
0.9193	16.0686	46.76
1.0794	15.919	46.8
1.211	15.8809	46.86
1.2053	15.9934	46.86
1.2479	15.9159	46.87
1.3607	15.8442	46.87
1.3766	15.7876	46.88
1.4636	15.7689	46.85
1.5519	15.735	46.79
1.6151	15.711	46.82
1.6475	15.6135	46.82
1.7104	15.5785	46.85
1.8177	15.5749	46.84
2.0001	15.5015	46.84
2.211	15.3677	46.9
2.3315	15.2351	46.95
2.4673	15.1921	46.92
2.476	15.1017	46.87
2.4796	15.0955	46.82
2.5923	15.084	46.73
2.701	14.9321	46.72
2.8056	14.8147	46.77
2.8461	14.7446	46.8
2.8957	14.7509	46.86
2.8891	14.7895	46.87
2.8606	14.8508	46.89
2.8326	14.8646	46.91
2.7322	14.8212	46.89
2.6716	14.8291	46.84
2.6346	14.9355	46.83
2.6657	14.9695	46.84
2.6535	15.0015	46.86
2.6487	14.9996	46.85
2.6447	15.0801	46.83
2.6812	15.1791	46.84
2.6828	15.2143	46.89
2.6064	15.2023	46.91
2.4828	15.2437	46.92
2.3501	15.2643	46.91
2.1519	15.374	46.81
2.024	15.4922	46.7
2.0236	15.4898	46.71
2.0922	15.5179	46.82
2.0565	15.6988	46.87
1.9428	15.8792	46.88
1.9046	16.0477	46.88
1.8446	16.2137	46.89
1.7865	16.4088	46.86
1.6796	16.5147	46.85
1.572	16.6405	46.85
1.4373	16.8429	46.86
1.1264	16.9892	46.86
0.9898	17.4782	46.89
0.8075	17.7625	46.87
0.5784	17.8316	46.82
0.4594	17.8408	46.87
0.2814	17.9906	46.92
0.0188	18.1739	46.93
-0.2483	18.1753	46.93
-0.638	18.1122	46.93
-0.9218	18.1319	46.84
-1.1104	18.1205	46.73
-1.3624	18.0396	46.72
-1.6132	18.0814	46.78
-1.7887	18.0726	46.83
-1.9426	18.0832	46.88
-2.1656	18.151	46.93
-2.3312	18.231	46.94
-2.5577	18.1685	46.88
-2.7941	18.142	46.86
-3.0095	17.9707	46.82
-3.1395	17.9017	46.79
-3.3585	17.8236	46.79
-3.5052	17.6716	46.83
-3.6213	17.5778	46.85
-3.7297	17.5532	46.83
-3.7556	17.4964	46.84
-3.7146	17.3536	46.89
-3.7351	17.3539	46.9
-3.7414	17.2077	46.88
-3.788	17.1957	46.82
-3.8034	17.2922	46.76
-3.7117	17.2849	46.69
-3.6123	17.1929	46.72
-3.3937	17.101	46.78
-3.1748	17.0598	46.86
-2.8933	17.0903	46.93
-2.702	17.1806	46.92
-2.3764	17.1355	46.9
-2.0831	17.1043	46.88
-1.8424	16.9873	46.86
-1.527	16.8721	46.83
-1.3026	16.8395	46.8
-1.0451	16.7744	46.81
-0.8576	16.7919	46.83
-0.6594	16.7447	46.82
-0.4881	16.7603	46.81
-0.2039	16.6436	46.82
0.0254	16.5879	46.91
0.2284	16.5568	46.92
0.341	16.5706	46.9
0.4118	16.5475	46.84
0.4942	16.6037	46.74
0.6676	16.5673	46.67
0.7905	16.477	46.71
0.9666	16.398	46.75
1.0981	16.3597	46.82
1.1828	16.3546	46.85
1.203	16.3972	46.88
1.2511	16.4426	46.87
1.3486	16.4383	46.84
1.4348	16.3376	46.84
1.4354	16.3177	46.83
1.4251	16.3562	46.81
1.4187	16.267	46.85
1.354	16.2733	46.86
1.2748	16.3989	46.82
1.1851	16.4884	46.77
1.135	16.4695	46.83
0.988	16.4466	46.91
0.8164	16.3846	46.93
0.6348	16.4215	46.93
0.3262	16.5425	46.84
0.1028	16.687	46.7
-0.0041	16.7363	46.65
-0.01	16.6035	46.73
-0.1018	16.569	46.81
-0.14	16.6279	46.87
-0.167	16.7042	46.86
-0.2209	16.7745	46.88
-0.2105	16.8578	46.87
-0.2533	16.8882	46.86
-0.3178	16.9361	46.87
-0.2856	16.9162	46.86
-0.2797	16.8004	46.85
-0.274	16.6992	46.86
-0.3005	16.6967	46.81
-0.2359	16.6923	46.77
-0.1715	16.6644	46.78
-0.0488	16.6253	46.84
0.0254	16.5909	46.91
0.0357	16.6025	46.93
0.106	16.4861	46.91
0.0534	16.4623	46.85
0.076	16.5751	46.73
0.1683	16.582	46.66
0.2592	16.5008	46.7
0.3441	16.3773	46.77
0.4283	16.363	46.85
0.4543	16.4318	46.88
0.4691	16.5288	46.91
0.5336	16.6025	46.88
0.6092	16.6399	46.85
0.7009	16.6899	46.81
0.8306	16.7102	46.77
0.9262	16.7493	46.79
1.0371	16.7763	46.84
1.1502	16.7322	46.82
1.1929	16.746	46.82
1.3264	16.7524	46.83
1.4749	16.7636	46.86
1.5582	16.7894	46.91
1.6501	16.7121	46.9
1.7201	16.7461	46.88
1.7022	16.8386	46.8
1.7818	16.9082	46.7
1.939	16.9582	46.67
2.0909	16.9909	46.74
2.2848	17.0207	46.81
2.3304	17.2172	46.84
2.3654	17.494	46.86
2.4339	17.6703	46.87
2.5161	17.9296	46.82
2.5838	18.156	46.83
2.6436	18.3046	46.81
2.6632	18.5465	46.82
2.6541	18.6749	46.8
2.6555	18.8593	46.84
2.6925	19.0497	46.84
2.6505	19.1588	46.82
2.7132	19.2777	46.83
2.7011	19.3796	46.92
2.6886	19.3984	46.95
2.5994	19.4983	46.92
2.4467	19.6436	46.88
2.2977	19.758	46.77
2.2247	19.7988	46.73
2.2761	19.7273	46.77
2.2028	19.7958	46.74
2.2601	19.8629	46.76
2.1758	19.8985	46.83
2.0894	19.9877	46.84
1.9805	20.0677	46.86
1.9153	20.0701	46.88
1.8725	19.995	46.89
1.8701	19.9904	46.83
1.8543	19.8274	46.84
1.8277	19.7286	46.84
1.807	19.64	46.84
1.7651	19.5683	46.83
1.7442	19.368	46.83
1.8018	19.2206	46.87
1.7676	19.1029	46.92
1.7028	19.0668	46.94
1.6458	18.9386	46.91
1.4029	18.9746	46.84
1.2624	18.9956	46.73
1.3132	18.8805	46.68
1.3053	18.7468	46.76
1.3152	18.6015	46.79
1.3839	18.5465	46.82
1.394	18.5101	46.84
1.3836	18.4824	46.84
1.3884	18.4976	46.85
1.3831	18.4628	46.85
1.4048	18.3598	46.85
1.4328	18.2165	46.83
1.4715	18.1676	46.81
1.4763	18.0716	46.83
1.4397	18.0955	46.81
1.4296	18.076	46.8
1.3601	18.0026	46.8
1.4707	18.0591	46.84
1.4834	18.1326	46.91
1.4827	18.2215	46.92
1.4294	18.2384	46.91
1.3791	18.3253	46.83
1.372	18.443	46.73
1.4157	18.6021	46.7
1.5039	18.5771	46.77
1.497	18.5419	46.81
1.5104	18.5871	46.86
1.4987	18.7678	46.87
1.4547	18.9067	46.88
1.4492	19.0361	46.88
1.4337	19.1577	46.85
1.4506	19.2069	46.83
1.4666	19.3615	46.81
1.4766	19.4754	46.82
1.5599	19.6881	46.85
1.5419	19.8748	46.88
1.5846	20.12	46.86
1.6281	20.3075	46.83
1.7535	20.4936	46.88
1.7987	20.7874	46.91
1.8455	21.0101	46.92
1.7885	21.363	46.96
1.6025	21.906	46.9
1.6353	22.4907	46.72
1.7319	23.0473	46.67
1.6803	23.6243	46.69
1.6585	24.1378	46.77
1.5827	24.6735	46.85
1.4718	25.1428	46.9
1.3928	25.5759	46.96
1.3189	25.9916	46.9
1.4314	26.3718	46.85
1.4938	26.449	46.89
1.5018	26.4946	46.94
1.5231	26.5389	47.06
1.5482	26.6599	47.2
1.4565	26.7498	47.34
1.458	26.9331	47.41
1.3457	27.119	47.17
1.2308	27.6694	46.79
1.0266	28.2694	46.43
0.8861	28.6819	46.22
0.6545	28.9033	46.13
0.49	29.1044	46.15
0.4575	29.2247	46.36
0.3953	29.257	46.73
0.3797	29.2845	46.95
0.2912	29.3473	47.1
0.1772	29.6059	47.17
0.0702	29.9276	47.13
-0.0199	30.3133	46.99
-0.105	30.6754	46.83
-0.1697	30.8934	46.78
-0.1917	31.0488	46.78
-0.267	31.1274	46.77
-0.2671	31.0916	46.81
-0.3052	31.084	46.9
-0.3378	31.2425	46.88
-0.3274	31.4356	46.81
-0.2368	31.4772	46.84
-0.0878	31.5785	46.88
-0.0177	31.5106	46.86
0.1282	31.4672	46.78
0.2811	31.4616	46.63
0.5558	31.3594	46.41
0.9554	31.0967	46.29
1.3709	30.8748	46.34
1.647	30.6307	46.58
1.8876	30.1148	46.95
2.0738	29.6786	47.27
1.9939	29.3149	47.4
1.6794	29.252	47.23
1.3669	29.4708	46.95
1.0234	29.4023	46.85
0.7935	29.1084	46.88
0.5847	28.9351	46.92
0.4116	28.7971	47.05
0.123	28.7787	47.11
-0.1008	29.1449	47
-0.3627	29.476	46.87
-0.4967	29.5705	46.83
-0.5878	29.5958	46.85
-0.7698	29.6297	46.88
-0.9622	29.6667	46.91
-1.1775	29.9292	46.87
-1.4587	30.2699	46.77
-1.6797	30.4993	46.76
-1.9153	30.6129	46.78
-2.2859	30.8067	46.78
-2.5541	30.9538	46.79
-2.8552	30.9559	46.77
-2.9684	30.923	46.75
-3.1131	30.9274	46.75
-3.1597	30.9456	46.78
-3.156	30.9842	46.86
-3.0925	30.8444	46.93
-3.0738	30.7615	46.98
-3.0703	30.7751	46.94
-3.2302	31.0142	46.87
-3.4127	31.0849	46.77
-3.5428	31.1794	46.76
-3.5763	31.1662	46.82
-3.6372	31.0792	46.95
-3.8222	31.0576	46.98
-3.997	31.0466	46.99
-4.2315	31.073	46.93
-4.4476	31.1705	46.77
-4.63	31.171	46.64
-4.7084	31.1216	46.67
-4.6853	30.9136	46.74
-4.8208	30.7531	46.83
-4.9156	30.5921	46.9
-5.0848	30.585	46.92
-5.15	30.6021	46.91
-5.258	30.5746	46.84
-5.2559	30.6151	46.81
-5.3171	30.6256	46.79
-5.5021	30.6628	46.82
-5.6436	30.6877	46.85
-5.7111	30.7229	46.87
-5.8678	30.7428	46.85
-6.009	30.798	46.84
-5.9919	30.7774	46.84
-5.9078	30.6178	46.87
-5.9238	30.4264	46.91
-5.9777	30.1779	46.95
-6.0175	30.0501	46.92
-5.9705	29.9311	46.81
-5.8594	29.7902	46.7
-5.7751	29.5312	46.73
-5.6302	29.347	46.77
-5.4488	29.2102	46.81
-5.2803	29.1608	46.83
-5.0654	29.1162	46.84
-4.8384	29.0101	46.86
-4.678	28.9161	46.85
-4.4498	28.9379	46.83
-4.2223	28.8828	46.79
-4.0299	28.8802	46.79
-3.8516	28.9362	46.81
-3.7166	29.0043	46.83
-3.5937	29.1729	46.84
-3.5469	29.3162	46.83
-3.4093	29.4478	46.81
-3.352	29.6206	46.89
-3.3241	29.8628	46.92
-3.3471	30.0146	46.91
-3.4928	30.1784	46.89
-3.7295	30.3934	46.8
-3.8777	30.5378	46.68
-3.9311	30.5259	46.69
-4.0838	30.4348	46.72
-4.184	30.3947	46.81
-4.3396	30.3269	46.87
-4.6475	30.4151	46.9
-5.0094	30.3881	46.92
-5.4712	30.3727	46.84
-5.7738	30.34	46.82
-6.0748	30.2394	46.8
-6.4224	30.0537	46.8
-6.6111	29.9582	46.83
-6.8684	29.8413	46.86
-7.127	29.9123	46.89
-7.4207	29.9695	46.86
-7.5386	30.0417	46.82
-7.5952	30.0236	46.87
-7.6409	30.0515	46.89
-7.7238	30.1159	46.87
-7.8013	30.2366	46.86
-7.8865	30.4228	46.8
-7.807	30.563	46.76
-7.6816	30.5102	46.77
-7.5038	30.3959	46.81
-7.2839	30.3126	46.78
-7.0861	30.3197	46.74
-6.9197	30.2895	46.74
-6.7349	30.1502	46.79
-6.4685	29.9919	46.86
-6.2609	29.7834	46.89
-6.0629	29.6015	46.88
-5.8621	29.4622	46.86
-5.7429	29.3088	46.82
-5.5769	29.1326	46.81
-5.5281	29.0249	46.81
-5.5599	28.867	46.81
-5.6354	28.7995	46.8
-5.712	28.708	46.83
-5.8166	28.595	46.9
-6.0157	28.4947	46.93
-6.217	28.3549	46.94
-6.5202	28.4738	46.87
-6.7801	28.4874	46.76
-6.9937	28.4425	46.65
-7.1724	28.2735	46.67
-7.2369	28.1329	46.74
-7.3925	28.1278	46.82
-7.548	28.1813	46.89
-7.6457	28.266	46.92
-7.7297	28.4078	46.93
-7.8379	28.5492	46.89
-7.9229	28.7135	46.83
-7.9886	28.8883	46.79
-8.0206	28.9806	46.76
-8.122	29.1111	46.8
-8.1057	29.1084	46.84
-8.0983	29.1556	46.88
-7.9751	29.1847	46.85
-7.7728	29.2873	46.85
-7.5673	29.3446	46.9
-7.454	29.2112	46.9
-7.3529	29.0417	46.9
-7.314	29.0018	46.9
-7.4078	29.0227	46.81
-7.4058	29.0012	46.68
-7.3794	28.9687	46.64
-7.3778	28.8826	46.72
-7.3172	28.734	46.8
-7.3213	28.6778	46.88
-7.4363	28.7103	46.9
-7.4675	28.7257	46.91
-7.4753	28.7682	46.85
-7.5361	28.8322	46.81
-7.5234	28.8747	46.79
-7.5009	28.7512	46.79
-7.4662	28.613	46.84
-7.418	28.5189	46.87
-7.3767	28.4297	46.86
-7.3432	28.4175	46.83
-7.3436	28.5136	46.8
-7.1454	28.5028	46.8
-7.063	28.3507	46.88
-7.0421	28.3719	46.92
-6.924	28.2738	46.92
-7.0239	28.2956	46.86
-7.1571	28.4256	46.75
-7.1901	28.5383	46.67
-7.1492	28.5093	46.69
-7.1389	28.5261	46.77
-7.0704	28.5975	46.84
-7.1939	28.629	46.87
-7.2755	28.7502	46.9
-7.3488	28.9236	46.88
-7.3902	29.016	46.82
-7.3679	29.0494	46.79
-7.3872	28.9879	46.8
-7.4527	28.9473	46.83
-7.3868	28.8929	46.88
-7.4489	28.9701	46.89
-7.5175	28.994	46.87
-7.574	29.0198	46.81
-7.5825	28.9252	46.82
-7.5564	28.8639	46.89
-7.6017	28.7165	46.94
-7.6522	28.6225	46.92
-7.7687	28.6833	46.89
-8.0371	28.799	46.79
-8.0977	28.9558	46.65
-8.1557	28.8754	46.65
-8.1819	28.7161	46.75
-8.2854	28.7637	46.81
-8.3711	28.8766	46.88
-8.4336	28.8996	46.89
-8.5239	28.9835	46.89
-8.6205	29.0098	46.86
-8.7249	28.9823	46.84
-8.7835	28.9339	46.81
-8.7874	28.7618	46.82
-8.8776	28.7073	46.85
-8.9068	28.6928	46.87
-8.9232	28.808	46.84
-8.9498	28.8452	46.81
-8.9114	28.8701	46.78
-8.9051	28.7818	46.85
-8.8486	28.7997	46.9
-8.8601	28.765	46.92
-8.8587	28.8404	46.9
-8.9883	28.9451	46.83
-9.0789	28.9655	46.72
-9.1002	29.0263	46.69
-9.0535	28.9796	46.71
-9.0706	28.9798	46.77
-9.1031	28.9778	46.82
-9.1363	29.0404	46.88
-9.1551	29.0842	46.89
-9.2114	29.0798	46.88
-9.2609	29.1412	46.84
-9.3158	29.0602	46.83
-9.3604	28.9519	46.82
-9.3793	28.8848	46.8
-9.4063	28.8012	46.83
-9.4273	28.8479	46.83
-9.3991	28.8941	46.81
-9.377	28.962	46.79
-9.2743	28.8733	46.82
-9.2211	28.6725	46.9
-9.2198	28.4834	46.93
-9.1863	28.2688	46.94
-9.2241	28.1929	46.9
-9.3798	28.2779	46.76
-9.3464	28.3484	46.65
-9.2346	28.4089	46.65
-9.0675	28.6683	46.78
-9.0511	28.559	46.83
-9.1008	28.4996	46.88
-9.1056	28.5034	46.92
-9.0676	28.462	46.89
-9.0636	28.4896	46.85
-9.0811	28.57	46.82
-9.0684	28.7525	46.77
-9.0699	28.8292	46.77
-9.096	28.9049	46.83
-8.9929	28.9096	46.87
-8.9375	29.0312	46.88
-8.9377	29.3081	46.86
-8.8901	29.4625	46.83
-8.8013	29.5269	46.85
-8.7728	29.5389	46.89
-8.8288	29.5528	46.93
-8.8179	29.5326	46.97
-9.0198	29.6632	46.88
-9.0383	29.6617	46.72
-9.0567	29.5644	46.65
-9.0642	29.4959	46.69
-9.0177	29.2686	46.77
-8.9955	29.0954	46.89
-9.0034	29.0337	46.93
-9.0303	29.0163	46.96
-9.0196	29.1295	46.9
-9.0866	29.1003	46.83
-9.1479	29.0357	46.75
-9.1038	28.8066	46.76
-9.0599	28.6557	46.79
-9.0562	28.5492	46.87
-9.0564	28.5221	46.89
-9.0744	28.5423	46.85
-9.0418	28.5301	46.83
-8.9257	28.5399	46.82
-8.8229	28.4125	46.88
-8.8171	28.3113	46.91
-8.7323	28.1517	46.93
-8.8195	28.0764	46.89
-8.9304	28.1883	46.78
-8.892	28.1534	46.67
-8.8355	27.9997	46.68
-8.7893	27.8079	46.75
-8.6471	27.6026	46.83
-8.6245	27.3756	46.89
-8.6496	27.2176	46.9
-8.6227	27.1551	46.9
-8.651	26.982	46.82
-8.6621	26.815	46.78
-8.6635	26.6349	46.8
-8.6985	26.5313	46.81
-8.7596	26.48	46.86
-8.8161	26.4488	46.87
-8.88	26.4959	46.88
-8.993	26.5303	46.84
-8.9845	26.5324	46.83
-8.9245	26.4607	46.9
-8.9355	26.4875	46.93
-8.9437	26.5112	46.91
-9.0674	26.684	46.88
-9.3036	27.111	46.8
-9.4481	27.5516	46.69
-9.4582	27.9239	46.65
-9.4245	28.1176	46.69
-9.4293	28.1856	46.81
-9.354	28.2894	46.9
-9.367	28.3178	46.91
-9.3426	28.4157	46.9
-9.3608	28.574	46.87
-9.4276	28.7486	46.83
-9.4285	28.9206	46.77
-9.4425	28.9999	46.78
-9.4199	29.0128	46.85
-9.4326	29.1322	46.9
-9.3948	29.2019	46.9
-9.3805	29.3297	46.83
-9.2785	29.474	46.78
-9.1906	29.576	46.8
-9.0882	29.65	46.86
-8.9977	29.6894	46.92
-8.9389	29.6794	46.92
-8.9757	29.7441	46.89
-8.9553	29.8194	46.77
-8.8744	29.7944	46.65
-8.7392	29.5795	46.68
-8.6013	29.3634	46.73
-8.4432	29.2116	46.84
-8.3309	29.0232	46.9
-8.1983	28.879	46.89
-8.1488	28.7399	46.89
-8.1466	28.6771	46.84
-8.0732	28.5079	46.79
-8.0467	28.385	46.78
-8.0061	28.1711	46.83
-7.9312	27.8884	46.86
-7.8546	27.656	46.9
-7.7346	27.5447	46.84
-7.6452	27.5286	46.79
-7.471	27.4855	46.78
-7.2913	27.395	46.87
-7.1731	27.498	46.91
-7.1309	27.5392	46.95
-7.0994	27.5544	46.91
-7.3169	27.6201	46.81
-7.3439	27.6189	46.66
-7.325	27.6391	46.64
-7.2863	27.6373	46.72
-7.2574	27.5982	46.81
-7.2834	27.5034	46.89
-7.3976	27.5541	46.95
-7.5416	27.5805	46.99
-7.5558	27.68	46.9
-7.595	27.5848	46.85
-7.6305	27.5264	46.75
-7.64	27.4807	46.72
-7.6184	27.3443	46.75
-7.6167	27.1814	46.83
-7.6222	27.1498	46.9
-7.604	27.129	46.88
-7.5165	27.1702	46.86
-7.3727	27.1053	46.85
-7.3301	27.0252	46.85
-7.3404	26.8117	46.88
-7.3483	26.7032	46.94
-7.5316	26.7003	46.85
-7.5831	26.7133	46.72
-7.6201	26.6857	46.65
-7.5069	26.5003	46.69
-7.4455	26.344	46.77
-7.3792	26.254	46.9
-7.3569	26.1837	46.9
-7.3463	26.2362	46.9
-7.2812	26.2173	46.83
-7.2126	26.0944	46.78
-7.0885	26.0332	46.79
-7.0352	25.9311	46.82
-7.0135	25.8702	46.86
-7.0223	25.8624	46.87
-6.9934	25.9989	46.85
-7.0211	26.0791	46.85
-7.0167	26.2255	46.85
-6.876	26.3085	46.86
-6.8149	26.3755	46.92
-6.8554	26.5798	46.94
-6.8446	26.7782	46.95
-6.9357	27.0964	46.88
-6.9931	27.4394	46.74
-7.0212	27.7443	46.66
-6.8973	27.947	46.67
-6.7918	28.0018	46.74
-6.688	28.2418	46.85
-6.6548	28.5054	46.9
-6.5476	28.8159	46.92
-6.5186	29.0061	46.9
-6.4234	29.1651	46.85
-6.3787	29.2059	46.82
-6.3659	29.2274	46.8
-6.364	29.232	46.81
-6.3074	29.1734	46.84
-6.2639	29.1882	46.84
-6.2375	29.1903	46.84
-6.1116	29.203	46.82
-5.975	29.2199	46.84
-5.8325	29.1802	46.92
-5.7587	29.103	46.96
-5.6517	29.0965	46.96
-5.6479	29.2023	46.9
-5.6718	29.3754	46.83
-5.5366	29.4523	46.7
-5.4065	29.4155	46.71
-5.3672	29.3435	46.77
-5.3198	29.244	46.87
-5.4295	29.2951	46.9
-5.4674	29.2509	46.89
-5.4521	29.1989	46.88
-5.4289	29.1586	46.84
-5.4559	29.0422	46.84
-5.4741	28.9464	46.81
-5.5412	28.8847	46.83
-5.6661	28.7896	46.86
-5.7188	28.7855	46.87
-5.7583	28.7831	46.85
-5.784	28.8306	46.82
-5.7224	28.7696	46.79
-5.8034	28.6959	46.88
-5.9256	28.6541	46.93
-6.0509	28.5967	46.95
-6.3013	28.6511	46.91
-6.5979	28.7744	46.81
-6.6883	28.8434	46.7
-6.7833	28.8184	46.67
-6.8991	28.7409	46.72
-7.0374	28.6696	46.81
-7.1552	28.6087	46.88
-7.2239	28.5678	46.89
-7.324	28.5288	46.9
-7.3781	28.4927	46.85
-7.4722	28.4301	46.83
-7.5028	28.3147	46.84
-7.5835	28.1476	46.87
-7.7004	27.9008	46.9
-7.7835	27.6494	46.91
-7.7234	27.4774	46.91
-7.8621	27.237	46.84
-7.8711	27.0516	46.78
-7.898	26.7357	46.84
-7.997	26.5018	46.95
-8.1439	26.4224	46.96
-8.3529	26.3788	46.96
-8.4645	26.2795	46.86
-8.5147	26.2402	46.75
-8.4261	26.0906	46.61
-8.3549	26.0389	46.65
-8.158	25.9161	46.7
-8.0323	25.9086	46.85
-7.9799	25.984	46.91
-7.9458	26.0811	46.92
-7.8739	26.2821	46.88
-7.7523	26.3777	46.84
-7.6016	26.4191	46.77
-7.3687	26.3576	46.75
-7.2378	26.343	46.76
-7.1523	26.3434	46.84
-7.0701	26.4416	46.89
-7.0118	26.6615	46.9
-6.9387	26.791	46.85
-6.722	26.8304	46.87
-6.6151	26.9008	46.91
-6.6397	26.9912	46.89
-6.7176	27.0625	46.87
-6.9275	27.2445	46.83
-7.1801	27.5413	46.71
-7.2453	27.7699	46.6
-7.2394	27.817	46.64
-7.1717	27.8726	46.78
-7.3058	27.9672	46.86
-7.4697	28.1426	46.91
-7.7312	28.4046	46.92
-7.9379	28.7339	46.91
-8.2038	28.9476	46.85
-8.5558	29.123	46.8
-8.7564	29.2284	46.79
-8.9242	29.3267	46.84
-9.1232	29.2888	46.87
-9.3456	29.3066	46.88
-9.5041	29.3299	46.89
-9.5389	29.4604	46.82
-9.3768	29.4687	46.83
-9.2345	29.3809	46.84
-9.0451	29.3673	46.86
-8.889	29.3583	46.86
-8.9031	29.4183	46.84
-8.8847	29.4479	46.77
-8.6806	29.423	46.67
-8.4696	29.5006	46.72
-8.2516	29.5388	46.74
-8.1312	29.5626	46.82
-8.0333	29.6441	46.87
-8.0052	29.7356	46.91
-7.915	29.79	46.91
-7.9955	29.8325	46.87
-8.1	29.6993	46.82
-8.1101	29.4828	46.82
-8.1094	29.3258	46.85
-8.1225	29.0713	46.86
-8.1203	28.9169	46.84
-8.1211	28.8087	46.77
-8.0184	28.6283	46.77
-7.649	28.3414	46.83
-7.3923	27.9875	46.89
-7.2127	27.6546	46.9
-7.1073	27.3765	46.92
-7.0389	27.1421	46.87
-6.9937	26.8521	46.76
-6.8593	26.8339	46.68
-6.7626	26.8382	46.72
-6.6693	26.8002	46.74
-6.4861	26.6946	46.78
-6.4097	26.7436	46.84
-6.4268	26.9611	46.88
-6.508	27.1274	46.88
-6.6323	27.2531	46.87
-6.7944	27.3513	46.82
-6.8619	27.4091	46.8
-6.9508	27.4051	46.82
-7.0254	27.4428	46.86
-7.1344	27.5375	46.85
-7.171	27.6326	46.82
-7.2457	27.7165	46.78
-7.3039	27.7088	46.79
-7.3786	27.6356	46.86
-7.488	27.5365	46.92
-7.5045	27.486	46.91
-7.6922	27.5061	46.87
-7.7443	27.4966	46.78
-7.6978	27.5754	46.66
-7.6072	27.5106	46.65
-7.6272	27.4722	46.73
-7.5632	27.4692	46.8
-7.5269	27.4879	46.87
-7.4073	27.5315	46.88
-7.3418	27.5542	46.89
-7.3367	27.5343	46.85
-7.2918	27.4239	46.83
-7.1991	27.3815	46.8
-7.2095	27.3756	46.8
-7.262	27.2826	46.85
-7.2409	27.2221	46.84
-7.211	27.2166	46.83
-7.1939	27.0868	46.79
-7.1424	27.0222	46.85
-7.0778	26.9514	46.93
-6.9796	26.9563	46.95
-7.0089	26.9726	46.93
-7.0907	27.0212	46.88
-7.1466	27.2364	46.75
-7.0233	27.3809	46.64
-6.8855	27.4986	46.67
-6.7495	27.5468	46.76
-6.6375	27.7087	46.85
-6.6117	27.995	46.93
-6.6059	28.3784	46.91
-6.5792	28.7214	46.87
-6.522	28.9021	46.82
-6.4482	29.0114	46.82
-6.4097	29.1658	46.79
-6.3015	29.3069	46.8
-6.1375	29.3544	46.83
-6.1368	29.4787	46.89
-6.1259	29.6341	46.85
-6.0649	29.7646	46.83
-5.9241	29.7879	46.84
-5.868	29.7522	46.91
-5.8446	29.7311	46.93
-5.8873	29.7313	46.93
-5.9786	29.7498	46.88
-6.0962	29.8558	46.79
-6.1832	29.9396	46.69
-6.1601	29.9303	46.71
-6.1014	29.9358	46.75
-6.0429	29.9644	46.84
-6.0857	30.0206	46.89
-6.0928	30.0955	46.92
-6.1273	30.1754	46.9
-6.134	30.3112	46.85
-6.1349	30.2828	46.84
-6.154	30.2524	46.81
-6.2229	30.2444	46.82
-6.253	30.2098	46.84
-6.2095	30.1677	46.88
-6.1782	30.262	46.84
-6.1748	30.2539	46.82
-6.1635	30.1561	46.82
-6.1247	30.0532	46.87
-6.1121	29.9949	46.93
-6.1779	30.0704	46.92
-6.3804	30.2151	46.89
-6.6033	30.4139	46.82
-6.7462	30.6287	46.72
-6.806	30.6692	46.67
-6.8355	30.6628	46.73
-6.8943	30.6621	46.82
-6.9315	30.6209	46.86
-6.9068	30.6143	46.88
-6.983	30.7109	46.87
-7.0147	30.645	46.84
-7.0717	30.6383	46.81
-7.0545	30.5185	46.81
-7.0049	30.4783	46.82
-7.0069	30.2773	46.84
-7.0365	30.2231	46.86
-7.0313	30.1998	46.86
-7.0963	30.1577	46.81
-7.0834	30.1094	46.83
-7.029	29.9473	46.87
-7.0093	29.7487	46.93
-7.026	29.5943	46.96
-7.1131	29.5317	46.94
-7.3331	29.5513	46.86
-7.4402	29.6607	46.75
-7.4545	29.5988	46.65
-7.4369	29.5068	46.7
-7.4149	29.3911	46.77
-7.3445	29.3454	46.85
-7.2959	29.3244	46.89
-7.3134	29.3643	46.88
-7.2383	29.3629	46.85
-7.1979	29.3114	46.83
-7.1752	29.2151	46.83
-7.1461	29.0716	46.85
-7.1145	28.9646	46.84
-7.1405	28.9234	46.84
-7.141	28.8828	46.84
-7.1608	28.9042	46.81
-7.2045	28.9224	46.81
-7.1864	28.8706	46.82
-7.1522	28.8	46.91
-7.1112	28.831	46.94
-7.2096	28.8132	46.92
-7.2445	28.7213	46.9
-7.4576	28.6743	46.83
-7.4599	28.7372	46.7
-7.4934	28.6602	46.66
-7.4657	28.6701	46.77
-7.4019	28.6458	46.84
-7.3738	28.812	46.89
-7.2765	29.1105	46.91
-7.2595	29.4571	46.89
-7.197	29.6829	46.84
-7.1755	29.7542	46.81
-7.1268	29.8179	46.81
-7.1165	29.9292	46.81
-7.0861	29.9597	46.84
-7.0571	29.9097	46.9
-7.0187	29.9147	46.9
-6.9914	29.9178	46.87
-6.9419	29.9553	46.84
-6.8192	29.8712	46.83
-6.8002	29.8168	46.89
-6.7424	29.767	46.93
-6.7444	29.7317	46.95
-6.7902	29.7514	46.93
-6.9534	29.7884	46.83
-7.0105	29.8758	46.69
-6.9108	29.9002	46.67
-6.8349	29.8371	46.71
-6.7635	29.7815	46.81
-6.6828	29.8049	46.93
-6.6061	29.809	46.95
-6.5219	29.8716	46.94
-6.4715	29.928	46.88
-6.4045	29.9159	46.81
-6.3667	29.8377	46.77
-6.2796	29.8538	46.78
-6.253	29.8926	46.82
-6.2383	29.9284	46.86
-6.2457	29.9959	46.89
-6.2447	30.2132	46.86
-6.1989	30.3536	46.8
-6.1188	30.4683	46.8
-6.0421	30.4947	46.86
-6.037	30.5794	46.91
-6.0533	30.697	46.96
-6.2243	30.9126	46.92
-6.3893	31.1903	46.8
-6.3991	31.2674	46.68
-6.3671	31.3065	46.68
-6.2646	31.2922	46.73
-6.135	31.2312	46.83
-5.991	31.2373	46.92
-5.7834	31.3592	46.96
-5.6878	31.4563	46.96
-5.6297	31.62	46.91
-5.6282	31.6776	46.83
-5.5166	31.7547	46.77
-5.4242	31.7409	46.78
-5.4833	31.7736	46.83
-5.5895	31.8487	46.84
-5.745	31.9555	46.8
-5.8991	32.0811	46.81
-6.0661	32.2018	46.81
-6.2033	32.2856	46.83
-6.345	32.368	46.9
-6.5525	32.453	46.95
-6.8776	32.5567	47
-7.2086	32.5796	46.92
-7.6253	32.6851	46.82
-7.7622	32.6832	46.69
-8.0318	32.5948	46.71
-8.0545	32.4439	46.77
-7.9421	32.4296	46.84
-7.8585	32.3569	46.89
-7.7729	32.2857	46.86
-7.5592	32.0682	46.81
-7.2689	31.8381	46.81
-6.9237	31.7425	46.83
-6.5365	31.731	46.84
-6.0302	31.688	46.82
-5.7022	31.7857	46.84
-5.6675	31.9434	46.87
-5.5487	32.1896	46.89
-5.4566	32.4238	46.86
-5.4163	32.5105	46.84
-5.3765	32.6311	46.87
-5.4393	32.7552	46.94
-5.5864	32.8861	46.96
-5.707	32.9261	46.94
-5.9829	32.9633	46.91
-6.3666	33.0397	46.83
-6.5862	33.0581	46.75
-6.8158	32.9782	46.75
-6.9238	32.8784	46.74
-6.9178	32.6906	46.78
-6.8768	32.4881	46.84
-6.895	32.4147	46.86
-6.8508	32.2655	46.87
-6.7887	32.1099	46.85
-6.5809	31.9524	46.84
-6.4301	31.7952	46.84
-6.3252	31.7114	46.82
-6.1951	31.6546	46.83
-6.0875	31.6554	46.84
-6.0025	31.6867	46.83
-5.9243	31.751	46.81
-5.8025	31.7442	46.8
-5.7087	31.6938	46.82
-5.574	31.6157	46.88
-5.5605	31.4706	46.9
-5.5278	31.2873	46.9
-5.6377	31.0757	46.87
-5.7894	30.9168	46.79
-5.7725	30.73	46.7
-5.7376	30.428	46.66
-5.77	30.5079	46.76
-5.7991	30.5721	46.84
-5.8964	30.7647	46.88
-6.0408	31.0588	46.89
-6.1086	31.2903	46.92
-6.2154	31.5002	46.88
-6.3479	31.8219	46.86
-6.4333	31.855	46.82
-6.494	31.9408	46.8
-6.505	32.0326	46.8
-6.4596	32.0374	46.82
-6.5052	32.0328	46.85
-6.4703	32.0374	46.82
-6.4634	31.991	46.84
-6.3981	31.9137	46.84
-6.4203	31.9458	46.88
-6.4017	31.9739	46.9
-6.4217	31.957	46.91
-6.4557	31.9534	46.9
-6.6009	32.0209	46.81
-6.5957	32.0364	46.72
-6.5622	32.1244	46.69
-6.5598	32.1686	46.71
-6.4803	32.1573	46.79
-6.4846	32.1501	46.89
-6.4966	32.1612	46.92
-6.5529	32.2286	46.94
-6.6036	32.3522	46.88
-6.5521	32.4671	46.83
-6.5318	32.478	46.82
-6.507	32.4709	46.76
-6.4648	32.4827	46.8
-6.4251	32.3979	46.86
-6.4226	32.4686	46.88
-6.434	32.586	46.88
-6.41	32.696	46.86
-6.207	32.7011	46.86
-6.0034	32.7412	46.91
-5.8693	32.7656	46.96
-5.7175	32.7883	46.93
-5.6499	32.9048	46.87
-5.5602	33.0872	46.76
-5.3107	33.2676	46.69
-5.1299	33.3357	46.68
-4.9388	33.4185	46.72
-4.7404	33.5163	46.78
-4.5663	33.6446	46.88
-4.6696	33.7791	46.93
-4.7484	33.9835	46.95
-4.8953	34.1791	46.93
-5.114	34.2421	46.88
-5.2198	34.1846	46.84
-5.399	34.1902	46.81
-5.5936	34.1153	46.84
-5.665	34.1419	46.83
-5.7513	34.1609	46.82
-5.7732	34.1404	46.82
-5.7043	34.1684	46.81
-5.6903	34.1017	46.89
-5.6906	34.0815	46.93
-5.813	34.007	46.98
-5.9011	34.0157	46.96
-6.1037	34.1237	46.87
-6.2827	34.1523	46.76
-6.3047	34.1207	46.67
-6.3124	33.8943	46.69
-6.2174	33.7715	46.71
-6.1622	33.6408	46.81
-6.1761	33.6339	46.92
-6.25	33.6621	46.93
-6.2427	33.7154	46.9
-6.3039	33.7946	46.84
-6.2674	33.6249	46.83
-6.2907	33.4898	46.81
-6.259	33.3237	46.84
-6.2183	33.1483	46.87
-6.2204	33.0257	46.89
-6.2406	32.9556	46.85
-6.2526	32.8544	46.84
-6.1712	32.7468	46.8
-6.0626	32.5257	46.85
-6.0257	32.3177	46.88
-6.0411	32.1773	46.88
-6.0607	31.9518	46.94
-6.2552	31.835	46.87
-6.3122	31.7865	46.75
-6.4226	31.6538	46.68
-6.428	31.506	46.72
-6.541	31.4042	46.75
-6.5715	31.3107	46.85
-6.6903	31.3229	46.88
-6.8848	31.3402	46.91
-7.001	31.3891	46.88
-7.2446	31.3288	46.86
-7.4504	31.2988	46.84
-7.5801	31.172	46.83
-7.651	30.9883	46.85
-7.6783	30.9577	46.84
-7.7865	30.9825	46.84
-7.7277	31.315	46.85
-7.7584	31.451	46.79
-7.7137	31.4143	46.8
-7.6358	31.3056	46.89
-7.6541	31.2445	46.94
-7.6561	31.3009	46.89
-7.7504	31.3449	46.87
-7.9654	31.4584	46.8
-8.0523	31.5993	46.7
-8.105	31.6752	46.67
-8.0835	31.6723	46.74
-8.0868	31.7087	46.82
-8.2527	31.8327	46.92
-8.399	32.1667	46.95
-8.5194	32.5308	46.94
-8.6361	32.8663	46.89
-8.7212	33.0674	46.87
-8.7456	33.3331	46.79
-8.7605	33.5124	46.77
-8.8784	33.6512	46.78
-8.8457	33.6906	46.84
-8.7615	33.6947	46.89
-8.7568	33.8351	46.89
-8.7618	33.9972	46.84
-8.6975	34.0628	46.84
-8.5925	34.1287	46.86
-8.5591	34.2418	46.87
-8.4948	34.284	46.91
-8.4907	34.3843	46.9
-8.5456	34.4758	46.83
-8.5282	34.5448	46.74
-8.4261	34.6242	46.72
-8.2995	34.5948	46.7
-8.1461	34.5846	46.72
-8.1025	34.5022	46.82
-8.0525	34.4676	46.9
-7.9675	34.4666	46.97
-7.8642	34.4159	46.94
-7.8318	34.4063	46.91
-7.7527	34.2987	46.79
-7.6474	34.4043	46.75
-7.5902	34.3985	46.74
-7.4138	34.3448	46.77
-7.2367	34.3055	46.81
-7.0513	34.4476	46.84
-6.9544	34.6191	46.85
-6.8529	34.6983	46.89
-6.8445	34.8043	46.91
-6.9062	34.867	46.93
-6.9865	34.9296	46.93
-7.2179	35.0726	46.89
-7.3204	35.2428	46.77
-7.424	35.3798	46.73
-7.4114	35.4646	46.71
-7.389	35.5448	46.71
-7.5993	35.6059	46.78
-7.7268	35.6522	46.86
-7.8818	35.6431	46.86
-8.019	35.6611	46.91
-8.2988	35.667	46.9
-8.5553	35.6117	46.83
-8.8152	35.5162	46.78
-9.1516	35.5614	46.79
-9.3542	35.5631	46.79
-9.6697	35.5893	46.83
-9.9514	35.6295	46.86
-10.1504	35.6589	46.86
-10.4221	35.7093	46.84
-10.635	35.6398	46.87
-11.0043	35.5869	46.92
-11.4108	35.5495	46.94
-11.5576	35.473	46.92
-11.8332	35.4737	46.84
-11.9687	35.3437	46.77
-12.064	35.2781	46.73
-12.0604	35.1952	46.74
-11.9274	35.1188	46.76
-11.6395	34.8838	46.86
-11.3575	34.7949	46.9
-11.0873	34.6977	46.91
-10.7221	34.4749	46.91
-10.2659	34.155	46.89
-9.7694	33.884	46.86
-9.5763	33.763	46.83
-9.4251	33.6599	46.78
-9.3254	33.7724	46.77
-9.2318	33.9597	46.75
-9.1795	34.1029	46.75
-9.278	34.2311	46.8
-9.2265	34.2557	46.88
-9.1386	34.184	46.95
-9.1042	34.1077	46.96
-9.1228	34.1254	46.92
-9.3115	34.289	46.79
-9.4212	34.4888	46.67
-9.392	34.6002	46.6
-9.4223	34.5714	46.64
-9.4481	34.6373	46.67
-9.4403	34.5195	46.8
-9.5205	34.3521	46.97
-9.5146	34.1681	46.99
-9.4801	33.9127	46.97
-9.432	33.6157	46.91
-9.3905	33.4152	46.81
-9.2768	33.203	46.76
-9.1296	32.9748	46.74
-9.0002	32.7215	46.76
-8.8318	32.4279	46.8
-8.6265	32.2911	46.81
-8.5336	32.1231	46.85
-8.5242	32.0182	46.9
-8.4274	31.8563	46.87
-8.4792	31.7189	46.91
-8.5254	31.5525	46.94
-8.6258	31.4959	46.89
-8.837	31.4168	46.78
-9.0488	31.3644	46.67
-9.1346	31.3564	46.61
-9.2676	31.3424	46.62
-9.3768	31.3199	46.7
-9.5238	31.3765	46.8
-9.7065	31.477	46.91
-9.921	31.5724	46.93
-9.9582	31.6482	46.94
-10.0935	31.7254	46.9
-10.2567	31.7951	46.84
-10.3743	31.8194	46.76
-10.4941	31.8471	46.78
-10.6274	31.8115	46.83
-10.7555	31.773	46.83
-10.738	31.6559	46.86
-10.8859	31.5243	46.84
-10.9077	31.3866	46.79
-10.8884	31.1927	46.83
-11.0284	30.9981	46.84
-11.214	30.9515	46.85
-11.3119	30.8742	46.87
-11.4857	30.7011	46.85
-11.5208	30.6691	46.77
-11.3746	31.0422	46.78
-11.3997	30.8646	46.69
-11.5803	30.661	46.63
-11.7333	30.509	46.68
-11.7787	30.3995	46.76
-11.8412	30.3412	46.86
-11.9063	30.3295	46.92
-11.9407	30.3503	46.89
-12.0262	30.5373	46.91
-12.2255	30.9154	46.87
-12.4119	31.3208	46.82
-12.6424	31.7107	46.8
-12.7814	32.0797	46.81
-12.9054	32.298	46.79
-13.0176	32.3598	46.77
-12.9742	32.258	46.81
-12.837	32.0665	46.82
-12.7339	31.833	46.88
-12.7071	31.5934	46.88
-12.7416	31.5144	46.89
-12.7921	31.567	46.8
-12.8232	31.5236	46.68
-12.6858	31.3498	46.61
-12.639	31.0365	46.62
-12.5247	30.6627	46.66
-12.3384	30.327	46.75
-12.2012	29.9638	46.8
-12.1403	29.5869	46.89
-12.0438	29.3569	46.93
-11.9571	29.0983	46.87
-11.968	29.0026	46.84
-11.9644	29.0066	46.81
-12.024	29.0848	46.79
-12.0908	29.1874	46.78
-12.1207	29.312	46.81
-12.1555	29.5161	46.83
-12.2343	29.7947	46.82
-12.1745	29.9735	46.8
-12.0413	30.0178	46.82
-11.9524	29.9419	46.88
-11.8934	29.9123	46.88
-11.8675	30.0722	46.88
-11.9781	30.1975	46.8
-12.0113	30.3825	46.71
-11.9027	30.4606	46.65
-11.7978	30.466	46.71
-11.6781	30.4924	46.8
-11.5814	30.4656	46.85
inclinaison X	inclinaison Y
-0.432	0.0332
-0.3656	-0.0997
-0.4653	-0.3656
-0.6314	-0.1329
-0.565	-0.0332
-0.4985	0.0332
-0.3988	0
-0.5317	-0.0332
-0.565	-0.1994
-0.5982	-0.1994
-0.4985	-0.0332
-0.4653	-0.0332
-0.4653	-0.0665
-0.565	0.0332
-0.4985	-0.0332
-0.4985	-0.1994
-0.4653	-0.2326
-0.4653	-0.1662
-0.565	0.0332
-0.5317	-0.0665
-0.4985	-0.1662
-0.4985	-0.1329
-0.4985	-0.0665
-0.565	-0.0665
-0.5982	-0.0332
-0.4985	0.0665
-0.432	-0.1329
-0.4653	-0.3988
-0.565	-0.2659
-0.5317	0
-0.4985	0.0665
-0.4985	0
-0.432	-0.0332
-0.4985	-0.2991
-0.5982	-0.1662
-0.4985	-0.1329
-0.4985	-0.1329
-0.5317	0
-0.4653	0.0332
-0.4985	0
-0.432	-0.1994
-0.565	-0.2659
-0.5982	-0.1994
-0.4653	0.0332
-0.3656	-0.0332
-0.4985	-0.0665
-0.565	-0.0665
-0.4985	-0.1994
-0.4985	-0.0665
-0.4653	-0.0997
-0.4653	-0.0332
-0.432	-0.1994
-0.6314	-0.0665
-0.5982	-0.1662
-0.4653	-0.0332
-0.3988	-0.0997
-0.4985	-0.1329
-0.4985	-0.0332
-0.4985	-0.0332
-0.4653	-0.1662
-0.5317	-0.0665
-0.5982	-0.0997
-0.565	-0.0997
-0.432	-0.0997
-0.4985	-0.1329
-0.5317	-0.0997
-0.5317	-0.1329
-0.4653	-0.0332
-0.3988	-0.1994
-0.4985	-0.0332
-0.5317	-0.1329
-0.4653	-0.1329
-0.4985	-0.1662
-0.4985	-0.1329
-0.5982	-0.1329
-0.4985	-0.0332
-0.3988	-0.0332
-0.4653	-0.1329
-0.565	-0.2326
-0.5982	-0.0997
-0.4653	-0.1329
-0.432	-0.1662
-0.565	-0.0997
-0.565	-0.0665
-0.4653	-0.1994
-0.5317	-0.1329
-0.565	-0.0997
-0.4985	-0.0997
-0.432	-0.0997
-0.432	-0.0997
-0.4653	-0.1662
-0.565	-0.1329
-0.4653	-0.1994
-0.432	-0.3323
-0.5317	-0.1662
-0.4985	-0.3988
-0.5317	-0.432
-0.5317	-0.432
-0.3988	-0.3656
-0.2991	-0.432
-0.3323	-0.2991
-0.6314	-0.3656
-0.5317	-0.5317
-0.3988	-0.4653
-0.3323	-0.3656
-0.1994	-0.565
-0.3988	-0.3656
-0.432	-0.4653
-0.3656	-0.5317
-0.2991	-0.432
-0.3656	-0.3656
-0.3323	-0.5317
-0.3323	-0.5317
-0.2991	-0.432
-0.2991	-0.3988
-0.3323	-0.3988
-0.3988	-0.5317
-0.3988	-0.6314
-0.3323	-0.565
-0.2991	-0.3656
-0.2326	-0.2991
-0.1994	-0.3656
-0.2659	-0.5317
-0.5317	-0.565
-0.4653	-0.5317
-0.3323	-0.4653
-0.0997	-0.3988
-0.1662	-0.3656
-0.3323	-0.4653
-0.4985	-0.5982
-0.3656	-0.5317
-0.1994	-0.4653
-0.2326	-0.432
-0.3656	-0.4653
-0.3323	-0.4985
-0.2659	-0.5317
-0.2991	-0.4985
-0.3323	-0.432
-0.3988	-0.3656
-0.2659	-0.4985
-0.2326	-0.4653
-0.3323	-0.3988
-0.3988	-0.4653
-0.2659	-0.5317
-0.2326	-0.4653
-0.2991	-0.4653
-0.3656	-0.432
-0.2326	-0.4653
-0.1994	-0.4653
-0.3323	-0.3988
-0.3656	-0.565
-0.3323	-0.4653
-0.2659	-0.432
-0.2659	-0.3656
-0.3323	-0.4653
-0.2991	-0.4985
-0.3656	-0.5317
-0.3656	-0.432
-0.3323	-0.3323
-0.2326	-0.3988
-0.2659	-0.4985
-0.3323	-0.565
-0.2991	-0.432
-0.2991	-0.5317
-0.2659	-0.3988
-0.2659	-0.432
-0.3323	-0.3988
-0.2991	-0.4653
-0.2991	-0.3323
-0.1662	-0.5982
-0.2991	-0.4653
-0.3656	-0.432
-0.3323	-0.4653
-0.1994	-0.4985
-0.3323	-0.4653
-0.2991	-0.3656
-0.2991	-0.3656
-0.1994	-0.4653
-0.2659	-0.5982
-0.3323	-0.5317
-0.3656	-0.432
-0.2326	-0.432
-0.1662	-0.4985
-0.3323	-0.432
-0.3656	-0.4653
-0.2991	-0.4985
-0.1994	-0.5317
-0.2991	-0.4653
-0.3323	-0.4653
-0.2991	-0.4653
-0.1994	-0.3988
-0.2326	-0.3988
-0.3323	-0.4653
-0.3323	-0.5317
-0.2659	-0.432
-0.2659	-0.4653
-0.2326	-0.4653
-0.2991	-0.3988
-0.3988	-0.2326
-0.2991	-0.4985
-0.2659	-0.565
-0.3656	-0.4653
-0.3656	-0.2991
-0.2991	-0.3988
-0.2991	-0.4985
-0.3656	-0.6314
-0.3323	-0.432
-0.2326	-0.3988
-0.2991	-0.3988
-0.2326	-0.432
-0.3656	-0.4653
-0.2659	-0.4653
-0.2659	-0.4653
-0.2991	-0.4985
-0.3988	-0.4985
-0.2659	-0.4653
-0.1994	-0.4985
-0.2659	-0.432
-0.432	-0.3656
-0.2991	-0.4985
-0.1994	-0.5317
-0.2659	-0.432
-0.3656	-0.4985
-0.2991	-0.4653
-0.1662	-0.5317
-0.2991	-0.432
-0.3656	-0.432
-0.2991	-0.4653
-0.1994	-0.3656
-0.2659	-0.3988
-0.3656	-0.4653
-0.3656	-0.4985
-0.2659	-0.432
-0.2326	-0.4653
-0.2991	-0.432
-0.3988	-0.3988
-0.2991	-0.4985
-0.2659	-0.4653
-0.3323	-0.4653
-0.3656	-0.4653
-0.2991	-0.4653
-0.1329	-0.6647
-0.2326	-0.3323
-0.432	-0.1994
-0.432	-0.5317
-0.2659	-0.7311
-0.1662	-0.5982
-0.2991	-0.3323
-0.2991	-0.3323
-0.3656	-0.432
-0.2991	-0.432
-0.2326	-0.4985
-0.2659	-0.5982
-0.3988	-0.3988
-0.3656	-0.3656
-0.2326	-0.4653
-0.2659	-0.4985
-0.3656	-0.4985
-0.3656	-0.432
-0.2991	-0.4985
-0.2659	-0.565
-0.2326	-0.4653
-0.3656	-0.432
-0.3323	-0.432
-0.2326	-0.4985
-0.3323	-0.4985
-0.3656	-0.4985
-0.2991	-0.3988
-0.2326	-0.4653
-0.2991	-0.565
-0.3656	-0.4985
-0.3988	-0.3656
-0.2326	-0.432
-0.2659	-0.4653
-0.3323	-0.565
-0.3323	-0.565
-0.2659	-0.4985
-0.2326	-0.4985
-0.2659	-0.3656
-0.3656	-0.4653
-0.3656	-0.4653
-0.2326	-0.5982
-0.2991	-0.4985
-0.2991	-0.432
-0.2991	-0.4653
-0.2326	-0.6314
-0.3323	-0.2991
-0.2991	-0.2991
-0.3323	-0.4653
-0.2326	-0.7311
-0.2326	-0.7976
-0.3656	-0.4653
-0.3323	-0.2326
-0.2659	-0.1662
-0.1329	-0.4653
-0.2991	-0.6314
-0.3656	-0.6314
-0.3656	-0.5982
-0.2991	-0.2991
-0.1994	-0.1662
-0.1329	-0.432
-0.3656	-0.5982
-0.3656	-0.7311
-0.3323	-0.5317
-0.2326	-0.3323
-0.0997	-0.3323
