# Supplementary material for: Postural Control Can Be Well Maintained by Healthy, Young Adults in Difficult Visual Task, Even in Sway-Referenced Dynamic Conditions
Source: PLoS One. 2016 Oct 13;11(10):e0164400. doi: 10.1371/journal.pone.0164400 (PMC5063355; doi:10.1371/journal.pone.0164400)
Supplement: S2 File — (ZIP) [file pone.0164400.s002.zip › DATA_FRAMIRAL/S07A_SEARCH_MOBILE_I2.xls]

## Sheet: S07_MTT_201504011456_I
gravite X	gravite Y	Poids
-3.6379	3.9665	46.83
-3.3413	3.7787	46.85
-3.002	3.5039	46.87
-2.7907	3.3345	46.92
-2.4447	3.0568	46.86
-2.1629	2.8957	46.79
-1.7827	2.6732	46.75
-1.3748	2.3394	46.7
-1.0036	2.1806	46.72
-0.8376	2.2389	46.7
-1.0268	2.5317	46.69
-1.3562	3.0571	46.7
-1.7554	3.3534	46.67
-2.4994	3.5791	46.75
-3.3432	3.82	46.82
-4.1105	3.9263	46.88
-4.7328	4.1682	46.87
-5.2057	4.0678	46.79
-5.5023	3.7721	46.76
-5.6795	3.5228	46.79
-5.8726	3.447	46.79
-6.0729	3.6187	46.78
-6.2177	3.855	46.7
-6.2175	3.8845	46.74
-6.052	3.3919	46.77
-5.9112	2.9014	46.9
-5.6893	2.6766	46.92
-5.377	2.5692	46.83
-5.1956	2.3918	46.71
-4.9173	2.4377	46.65
-4.6658	2.4902	46.64
-4.3481	2.3287	46.7
-3.9213	2.3526	46.75
-3.5111	2.2848	46.78
-3.0383	2.2612	46.8
-2.7418	2.098	46.83
-2.3648	1.9145	46.87
-1.9737	1.7476	46.87
-1.7066	1.6121	46.84
-1.4513	1.576	46.75
-1.2328	1.6265	46.68
-1.0392	1.4954	46.65
-0.679	1.5093	46.72
-0.2655	1.3094	46.8
0.1151	1.249	46.8
0.5916	1.3139	46.8
1.0385	1.5356	46.86
1.3432	1.8641	46.83
1.5674	2.3483	46.8
1.3981	2.958	46.82
1.1273	3.7143	46.83
0.9452	4.0779	46.78
0.7409	4.5344	46.74
0.4826	4.9869	46.7
0.0796	5.3089	46.63
-0.2435	5.512	46.58
-0.4757	5.6938	46.68
-0.4273	5.5977	46.82
-0.2186	5.4568	46.93
-0.0314	5.3112	46.96
0.0546	5.3228	46.9
-0.0623	5.3171	46.84
-0.2173	5.2746	46.84
-0.3492	4.8188	46.81
-0.4676	4.9788	46.74
-0.5707	5.2497	46.63
-0.4209	5.4487	46.62
-0.208	5.6033	46.84
-0.4297	6.1179	46.97
-0.9624	7.1623	46.95
-1.4004	8.0755	46.85
-1.924	8.8393	46.8
-2.5554	9.4977	46.75
-3.0343	9.965	46.75
-3.3622	10.3998	46.77
-3.4703	10.6889	46.86
-3.4716	11.0398	46.95
-3.3284	11.1473	46.94
-3.1405	11.379	46.88
-2.9353	11.6333	46.93
-2.5365	11.6092	47.02
-2.3258	11.7053	46.96
-2.3877	11.9357	46.76
-2.514	11.9552	46.57
-2.6628	11.7572	46.47
-2.6708	11.5717	46.4
-2.5891	11.3386	46.39
-2.3053	10.6614	46.68
-2.0476	10.1047	46.94
-1.8035	9.5406	47
-1.5724	9.0168	46.99
-1.4684	8.4247	47
-1.4517	7.833	46.91
-1.639	7.2346	46.8
-1.7635	7.1869	46.74
-1.6892	7.1299	46.7
-1.5008	7.0258	46.71
-1.3978	7.3067	46.82
-1.3822	7.6274	46.87
-1.5012	7.8776	46.85
-1.6965	8.2177	46.8
-1.7584	8.5832	46.74
-1.6358	8.8085	46.75
-1.261	9.0482	46.78
-0.9129	9.118	46.78
-0.4628	9.1215	46.79
-0.0296	9.1834	46.83
0.3778	9.2481	46.79
0.7588	9.2354	46.77
0.837	9.0435	46.69
0.6938	8.5829	46.69
0.4367	8.1573	46.74
0.1224	7.5947	46.75
-0.309	6.8315	46.79
-0.8471	6.2456	46.88
-1.169	5.4764	46.97
-1.3113	4.9489	46.95
-1.4913	4.3042	46.9
-1.5597	4.0102	46.89
-1.6146	3.7211	46.78
-1.7595	3.5746	46.75
-1.8185	3.5558	46.75
-1.7428	3.4433	46.75
-1.6246	3.3988	46.76
-1.3893	3.6284	46.77
-0.9935	3.7963	46.77
-0.4	4.1325	46.81
0.3109	4.4762	46.81
0.9524	4.7431	46.81
1.5392	4.8898	46.85
2.0049	4.9557	46.84
2.3173	5.6484	46.67
2.3119	6.5005	46.53
2.2585	7.1027	46.57
2.1213	7.2372	46.7
1.9797	7.3152	46.73
1.7391	7.2703	46.72
1.5592	7.2111	46.79
1.3637	6.887	46.89
1.2438	6.3043	47.01
1.1481	5.6163	47.08
1.0745	4.956	47.13
0.8204	4.465	46.97
0.4882	4.1178	46.85
0.2282	3.5779	46.85
-0.086	3.1472	46.87
-0.2182	2.7304	46.9
-0.3181	2.387	46.84
-0.2311	2.1697	46.74
0.0229	2.0094	46.63
0.2612	2.0585	46.51
0.5839	2.291	46.5
1.0613	2.8411	46.66
1.4811	3.3959	46.85
1.9114	3.9478	46.86
2.2962	4.5585	46.83
2.6003	5.203	46.81
2.876	5.7865	46.74
3.0287	6.3525	46.67
3.0336	6.6942	46.66
2.9199	7.0094	46.73
2.7471	7.3079	46.81
2.6658	7.5514	46.88
2.6396	7.7097	46.95
2.6703	7.8619	46.96
2.5501	7.987	46.91
2.3575	8.0676	46.82
2.0234	8.1052	46.76
1.7185	8.026	46.75
1.3411	7.9791	46.81
0.7458	7.8527	46.86
0.2758	7.6628	46.86
-0.087	7.4013	46.87
-0.3101	7.0605	46.84
-0.3946	6.8012	46.8
-0.2975	6.631	46.8
-0.2063	6.6456	46.76
-0.0614	6.6679	46.74
0.2656	6.6889	46.75
0.6713	6.8086	46.8
0.9733	6.9726	46.88
1.276	7.2665	46.91
1.4901	7.5956	46.87
1.6246	7.9664	46.82
1.7825	8.2408	46.74
1.9254	8.5037	46.76
1.9949	8.5713	46.76
2.0627	8.7358	46.78
2.0666	8.8631	46.8
2.0542	9.1764	46.8
2.0117	9.4143	46.78
2.005	9.6401	46.79
1.8839	9.7503	46.84
1.78	9.8588	46.88
1.6997	9.8391	46.88
1.5736	9.8119	46.83
1.409	9.8445	46.8
1.2435	9.7947	46.79
1.0173	9.8922	46.81
0.6582	9.9571	46.82
0.2091	9.841	46.81
-0.2727	9.7442	46.84
-0.6623	9.503	46.87
-0.8965	9.235	46.89
-1.1631	9.0082	46.87
-1.3723	8.9012	46.81
-1.5876	8.9537	46.77
-1.7711	8.9505	46.72
-1.7447	8.9771	46.71
-1.647	8.9628	46.75
-1.5599	8.885	46.8
-1.4361	8.8457	46.82
-1.3564	8.9767	46.82
-1.3836	9.1016	46.83
-1.5025	9.2763	46.8
-1.6738	9.3842	46.82
-1.776	9.4916	46.82
-1.8285	9.4792	46.86
-1.8398	9.5636	46.85
-1.9166	9.7942	46.82
-1.9345	10.0099	46.78
-1.973	10.1486	46.77
-1.931	10.4138	46.77
-1.9737	10.5771	46.8
-1.9467	10.6736	46.82
-1.9074	10.4947	46.86
-1.9012	10.2447	46.86
-1.8043	10.0055	46.84
-1.6914	9.8182	46.83
-1.638	9.7769	46.82
-1.5574	9.7778	46.84
-1.5459	9.7149	46.86
-1.4548	9.6479	46.85
-1.5518	9.5852	46.81
-1.5262	9.5591	46.75
-1.4296	9.5211	46.74
-1.376	9.5208	46.74
-1.2533	9.675	46.74
-1.146	9.7602	46.77
-1.1561	9.8545	46.85
-1.0758	9.9173	46.87
-1.0442	9.9748	46.85
-0.921	9.9145	46.83
-0.7981	9.9408	46.82
-0.6804	9.9412	46.79
-0.5464	9.9138	46.76
-0.3961	9.8604	46.78
-0.2086	9.8187	46.81
-0.0692	9.7791	46.81
0.0432	9.7305	46.83
0.1825	9.6437	46.85
0.3267	9.6092	46.87
0.3969	9.5506	46.85
0.4625	9.439	46.8
0.5115	9.34	46.79
0.6295	9.2459	46.79
0.7405	9.3082	46.84
0.7454	9.2097	46.87
0.7083	9.1823	46.86
0.5274	9.1025	46.83
0.4221	9.0152	46.77
0.3485	8.7841	46.74
0.2583	8.5623	46.73
0.125	8.2823	46.76
0.0022	8.1164	46.77
-0.1797	7.988	46.79
-0.5764	8.0486	46.81
-0.9252	8.2093	46.79
-1.2894	8.2425	46.81
-1.5628	8.2888	46.81
-1.8133	8.2118	46.84
-2.0005	8.2213	46.84
-2.2642	8.2637	46.81
-2.4203	8.444	46.81
-2.443	8.5453	46.78
-2.4361	8.6283	46.83
-2.3554	8.6115	46.84
-2.2586	8.523	46.84
-2.1078	8.4792	46.86
-1.9312	8.3315	46.85
-1.804	8.2727	46.8
-1.6604	8.3595	46.77
-1.5535	8.39	46.76
-1.5268	8.4423	46.76
-1.5199	8.5173	46.85
-1.5994	8.5581	46.89
-1.7272	8.6437	46.93
-2.0213	8.8215	46.94
-2.3885	8.9531	46.85
-2.6483	9.0632	46.79
-2.7573	9.0051	46.75
-2.7763	8.8283	46.78
-2.6929	8.6246	46.83
-2.5538	8.396	46.93
-2.5034	8.3522	46.99
-2.4291	8.3157	46.97
-2.3634	8.1717	46.86
-2.1305	8.1264	46.79
-1.8736	7.8435	46.73
-1.5036	7.903	46.74
-1.0745	7.8122	46.72
-0.5343	8.2572	46.71
0.1664	8.7633	46.73
0.7921	9.1191	46.75
1.2714	9.37	46.8
1.6227	9.8884	46.92
1.8653	10.3687	46.95
2.0028	10.863	46.84
2.1076	11.2413	46.75
2.3179	11.6642	46.71
2.4914	11.8159	46.75
2.7033	11.8918	46.86
2.9749	11.9155	46.95
3.1534	11.9967	46.98
3.2937	12.0209	46.96
3.2136	12.2256	46.89
3.1988	12.3566	46.8
3.1625	12.3757	46.78
3.2133	12.3452	46.75
3.247	12.4288	46.73
3.3243	12.5	46.7
3.3382	12.6214	46.78
3.385	12.647	46.86
3.3686	12.6655	46.87
3.4446	12.7273	46.85
3.4766	12.8102	46.85
3.5247	12.8391	46.85
3.6546	12.8726	46.83
3.8116	12.8821	46.81
3.9949	12.9629	46.79
4.0963	13.064	46.79
4.2063	13.2225	46.81
4.2588	13.3758	46.82
4.2698	13.3865	46.81
4.2965	13.5466	46.86
4.2812	13.7691	46.84
4.2232	13.911	46.78
4.1455	13.9071	46.7
4.0641	13.8729	46.65
4.0201	13.6488	46.67
3.9509	13.3664	46.79
3.8377	13.0321	46.92
3.7247	12.6371	47.01
3.5746	12.245	47.04
3.4356	11.9324	47.06
3.3021	11.5882	46.88
3.2132	11.4243	46.73
3.0948	11.2649	46.68
3.0053	11.1255	46.73
3.0225	11.1503	46.79
3.0996	11.149	46.83
3.2907	11.231	46.84
3.4477	11.4983	46.87
3.6251	11.6907	46.85
3.8179	11.9494	46.84
4.0333	12.2012	46.82
4.1577	12.3555	46.8
4.271	12.4108	46.79
4.2881	12.399	46.83
4.3434	12.4327	46.81
4.321	12.6113	46.81
4.2978	12.5137	46.83
4.3072	12.3241	46.85
4.3801	12.2104	46.83
4.3377	11.9862	46.78
4.3203	11.6736	46.75
4.3814	11.3617	46.8
4.4306	10.9993	46.85
4.4862	10.6402	46.89
4.3947	10.298	46.91
4.3548	10.1458	46.84
4.2999	9.8984	46.76
4.2763	9.7068	46.68
4.1801	9.4489	46.69
4.1654	9.2596	46.74
4.1711	9.0975	46.79
4.1464	9.1397	46.82
4.0965	9.2827	46.84
3.9839	9.5417	46.83
4.0175	9.6522	46.81
4.0165	9.7866	46.81
4.0535	9.9099	46.87
4.0942	10.0684	46.83
4.0897	10.2951	46.81
4.1184	10.4314	46.79
4.0122	10.8663	46.81
3.9166	11.0011	46.8
3.9027	10.9383	46.78
3.9599	11.4282	46.89
3.954	11.3974	46.89
3.9284	11.2635	46.83
3.8706	11.1737	46.77
3.8155	11.0669	46.73
3.7852	10.7198	46.78
3.8049	10.3298	46.88
3.8237	9.9427	46.92
3.705	9.7308	46.94
3.5881	9.4716	46.83
3.5167	9.2888	46.73
3.5636	9.0091	46.7
3.6906	8.8573	46.73
3.6944	8.7267	46.75
3.635	8.7652	46.75
3.4957	8.7683	46.81
3.3592	8.8621	46.91
3.1925	9.007	46.91
3.1031	9.2311	46.88
3.026	9.2747	46.84
3.0174	9.2366	46.81
2.8957	9.2073	46.79
2.7515	9.1065	46.79
2.6882	9.0903	46.78
2.6166	9.07	46.81
2.5683	9.0748	46.81
2.609	9.1024	46.84
2.6771	9.0141	46.87
2.768	8.9547	46.87
2.8226	8.8115	46.79
2.937	8.7522	46.77
2.9606	8.7042	46.81
2.9234	8.5832	46.89
2.9053	8.4557	46.92
2.89	8.2821	46.92
2.8505	8.2317	46.81
2.891	8.1358	46.7
2.9853	7.9711	46.67
3.0549	7.774	46.68
3.1643	7.5552	46.73
3.1756	7.3688	46.8
3.1127	7.3848	46.85
3.0368	7.4074	46.86
2.8721	7.4695	46.85
2.7187	7.529	46.82
2.601	7.5788	46.81
2.4558	7.6955	46.81
2.3056	7.8181	46.81
2.257	7.9006	46.81
2.1223	8.0703	46.81
1.9716	8.3236	46.81
1.9126	8.5254	46.8
1.8311	8.7129	46.8
1.84	8.9223	46.82
1.7605	9.1182	46.79
1.8334	9.2218	46.82
1.8937	9.3478	46.89
1.8991	9.5052	46.88
1.8875	9.6836	46.88
1.9191	9.7647	46.88
1.8407	9.8371	46.84
1.8764	9.9566	46.76
1.9213	9.9995	46.72
1.8872	10.0801	46.75
1.9492	10.0596	46.8
1.9699	10.0316	46.81
1.93	10.0656	46.86
1.9034	10.1847	46.84
1.8945	10.094	46.82
1.9023	9.9225	46.78
1.9159	9.6216	46.85
2.0135	9.2329	46.86
2.0658	8.9096	46.81
2.123	8.7404	46.75
2.0969	8.5662	46.75
2.0584	8.3958	46.78
2.0182	8.3277	46.84
2.0135	8.2663	46.83
1.9596	8.2407	46.84
1.9443	8.16	46.83
1.9662	8.1961	46.82
1.9863	8.1959	46.85
1.9201	8.2777	46.88
1.8605	8.4027	46.88
1.749	8.5983	46.85
1.5689	8.7994	46.79
1.4949	9.0222	46.75
1.4424	9.1218	46.71
1.5209	9.2405	46.75
1.5574	9.2105	46.77
1.6529	9.225	46.79
1.6997	9.1793	46.82
1.7373	9.076	46.83
1.7316	8.9366	46.85
1.8224	8.6997	46.87
1.884	8.4301	46.84
1.9415	8.0856	46.79
1.9867	7.7692	46.77
2.0369	7.3924	46.76
2.0745	6.9904	46.79
2.1343	6.64	46.8
2.1511	6.3237	46.81
2.1996	6.0308	46.82
2.2281	5.7758	46.81
2.1899	5.5963	46.74
2.1759	5.3367	46.73
2.1786	4.9402	46.8
2.1995	4.6454	46.92
2.138	4.4266	46.98
2.077	4.2674	46.94
1.945	4.2088	46.81
1.8753	4.1466	46.72
1.915	3.9695	46.69
1.9258	3.8327	46.7
2.0455	3.8836	46.67
2.1495	3.9308	46.72
2.2565	3.7797	46.83
2.2403	3.7126	46.93
2.1281	3.6113	46.93
2.0313	3.6197	46.85
1.8956	3.7389	46.77
1.795	3.859	46.74
1.6942	3.8619	46.71
1.6525	3.8976	46.8
1.552	3.977	46.88
1.4936	4.1003	46.86
1.3225	4.3949	46.83
1.1289	4.756	46.82
0.8539	5.2565	46.81
0.5798	5.6984	46.78
0.4007	6.1467	46.8
0.2475	6.6291	46.88
0.0526	7.1017	46.93
-0.0881	7.5582	46.92
-0.2285	7.984	46.89
-0.4277	8.3506	46.82
-0.5091	8.6439	46.74
-0.5475	8.8641	46.73
-0.5107	9.0487	46.73
-0.4845	9.2	46.77
-0.4804	9.4773	46.83
-0.5777	9.739	46.87
-0.5895	10.006	46.89
-0.6285	10.4062	46.92
-0.6564	10.6962	46.9
-0.6841	10.9282	46.88
-0.6903	11.1019	46.84
-0.7767	11.2278	46.78
-0.756	11.4203	46.79
-0.7299	11.5733	46.76
-0.7946	11.655	46.76
-0.7731	11.69	46.79
-0.7941	11.6614	46.85
-0.7995	11.7079	46.87
-0.8213	11.7753	46.86
-0.7415	11.8993	46.86
-0.7796	12.073	46.88
-0.7858	12.251	46.85
-0.8022	12.3838	46.88
-0.8679	12.7169	46.85
-0.8697	13.103	46.82
-0.6992	13.3148	46.8
-0.6731	13.4791	46.82
-0.6585	13.8258	46.76
-0.6124	14.3514	46.77
-0.5935	14.9989	46.83
-0.6016	15.6764	46.83
-0.6519	16.2204	46.82
-0.6264	16.5224	46.83
-0.5955	16.8226	46.83
-0.5855	17.0088	46.82
-0.6338	17.0354	46.82
-0.6611	17.1566	46.82
-0.6991	17.3032	46.84
-0.7421	17.3702	46.84
-0.8013	17.4695	46.86
-0.8337	17.5504	46.87
-1.0159	17.5817	46.84
-1.0275	17.7568	46.82
-1.102	17.7659	46.86
-1.1609	17.8288	46.88
-1.274	18.0309	46.88
-1.3976	18.2136	46.89
-1.592	18.5178	46.85
-1.7766	18.9783	46.82
-1.8419	19.3122	46.83
-1.8868	19.4573	46.97
-1.8736	19.5013	47.07
-1.8623	19.6822	47.12
-1.9135	19.8258	47.02
-1.7785	20.0262	46.91
-1.7285	20.1978	46.8
-1.6579	20.3751	46.64
-1.6834	20.5946	46.51
-1.5191	20.9245	46.44
-1.4235	21.3115	46.43
-1.2767	21.6532	46.59
-1.1619	21.9006	46.82
-1.1404	22.3152	46.97
-1.1788	22.8301	47.06
-1.1442	23.4962	47.05
-1.2019	24.263	46.95
-1.2321	24.8361	46.85
-1.1689	25.1306	46.87
-1.1155	25.2026	46.89
-1.0789	25.4071	46.89
-1.1219	25.5068	46.91
-1.2028	25.5598	46.87
-1.2679	25.5191	46.79
-1.1763	25.329	46.77
-1.1438	25.1997	46.76
-1.1121	25.1559	46.69
-1.0688	25.1089	46.71
-1.0028	24.8867	46.79
-0.9693	24.7339	46.89
-0.8298	24.6522	46.93
-0.7548	24.6128	46.93
-0.664	24.5882	46.9
-0.5625	24.6254	46.83
-0.4766	24.5865	46.77
-0.4924	24.524	46.77
-0.3794	24.3799	46.81
-0.326	24.3573	46.85
-0.2513	24.3362	46.88
-0.1606	24.4193	46.87
-0.1553	24.4735	46.85
-0.0429	24.5213	46.83
0.0583	24.5138	46.87
0.0952	24.5279	46.9
0.1861	24.6148	46.88
0.1272	24.7258	46.85
0.0526	24.8365	46.8
0.0211	24.8359	46.75
0.0543	24.7157	46.71
0.06	24.546	46.74
0.0917	24.4631	46.8
0.038	24.4305	46.81
0.0859	24.3998	46.84
0.1177	24.342	46.88
0.1768	24.2909	46.87
0.1776	24.1539	46.86
0.2534	23.9969	46.84
0.3132	23.9213	46.81
0.4215	23.8023	46.78
0.4706	23.7055	46.76
0.5665	23.5798	46.8
0.5281	23.566	46.84
0.5545	23.6616	46.84
0.522	23.8272	46.83
0.5913	24.0486	46.8
0.6817	24.2531	46.8
0.7007	24.4653	46.86
0.7151	24.6143	46.89
0.6716	24.8095	46.89
0.5961	25.0846	46.87
0.4737	25.3598	46.8
0.4053	25.5144	46.71
0.3136	25.74	46.69
0.2957	25.9159	46.75
0.2783	26.0701	46.79
0.2292	26.1873	46.81
0.1911	26.2086	46.84
0.2172	26.2589	46.86
0.201	26.1942	46.89
0.1534	26.0893	46.88
0.1272	26.0525	46.86
0.1388	26.0511	46.8
0.1017	26.032	46.78
0.0696	25.9792	46.79
0.0374	25.9148	46.81
0.0318	25.8404	46.85
-0.0544	25.8581	46.9
-0.1557	25.8373	46.89
-0.2142	25.8123	46.86
-0.1656	25.7791	46.82
-0.2191	25.7031	46.86
-0.2672	25.6272	46.89
-0.2717	25.4128	46.89
-0.2923	25.2199	46.89
-0.4307	25.1225	46.83
-0.4835	25.0027	46.75
-0.5093	24.7689	46.68
-0.4812	24.4504	46.72
-0.4692	24.1052	46.76
-0.43	23.6587	46.79
-0.4183	23.3395	46.86
-0.4656	23.1049	46.88
-0.5345	22.9697	46.86
-0.5874	22.834	46.81
-0.7042	22.5568	46.8
-0.7298	22.2613	46.79
-0.8952	22.0997	46.79
-1.0444	21.8939	46.8
-1.1774	21.6459	46.79
-1.2775	21.4105	46.84
-1.4747	21.1906	46.84
-1.6717	21.0333	46.85
-1.7837	20.817	46.83
-1.9222	20.5845	46.82
-2.0698	20.2389	46.85
-2.1535	19.9908	46.88
-2.3295	19.7463	46.86
-2.5479	19.6179	46.87
-2.8335	19.5918	46.83
-3.2781	19.4791	46.81
-3.5589	19.3733	46.77
-3.746	19.3338	46.78
-3.8209	19.234	46.77
-3.8719	19.2806	46.81
-4.054	19.315	46.81
-4.2195	19.3894	46.82
-4.206	19.3411	46.86
-4.2698	19.3107	46.86
-4.2809	19.2943	46.85
-4.2174	19.2025	46.84
-3.9696	19.2062	46.86
-3.7807	19.2037	46.81
-3.665	19.2066	46.78
-3.5273	19.0228	46.74
-3.4479	18.8569	46.8
-3.3843	18.8067	46.87
-3.3843	18.8206	46.87
-3.4028	18.8088	46.83
-3.4242	18.8562	46.84
-3.498	18.8396	46.85
-3.614	18.8814	46.88
-3.8373	18.9461	46.9
-4.02	19.0001	46.89
-4.2053	19.077	46.85
-4.3017	19.1054	46.79
-4.3124	19.1334	46.72
-4.2945	19.0952	46.74
-4.2183	19.1362	46.76
-4.091	19.1802	46.81
-4.0015	19.3895	46.88
-3.9057	19.6416	46.88
-3.8225	19.9336	46.87
-3.7175	20.1063	46.85
-3.621	20.2221	46.86
-3.591	20.2733	46.83
-3.6462	20.5773	46.82
-3.6153	20.7029	46.81
-3.578	20.8401	46.82
-3.5812	20.9338	46.85
-3.556	21.0196	46.84
-3.5724	21.1489	46.84
-3.5722	21.2983	46.85
-3.5991	21.4023	46.86
-3.6066	21.5308	46.83
-3.5787	21.6441	46.86
-3.618	21.7978	46.92
-3.7025	21.9187	46.94
-3.7999	22.092	46.93
-3.9719	22.3703	46.86
-4.1072	22.7646	46.79
-4.2406	22.9656	46.74
-4.2245	23.0224	46.74
-4.2924	23.1436	46.77
-4.2926	23.3095	46.84
-4.3439	23.489	46.88
-4.393	23.7077	46.88
-4.4424	23.8245	46.87
-4.4505	23.8742	46.84
-4.471	23.8786	46.85
-4.448	23.9202	46.87
-4.3757	24.0399	46.84
-4.5005	24.0418	46.82
-4.4724	24.1321	46.84
-4.5205	24.236	46.85
-4.5541	24.4292	46.84
-4.5956	24.4219	46.85
-4.6157	24.4283	46.87
-4.6285	24.4453	46.85
-4.6143	24.4193	46.82
-4.6247	24.3275	46.82
-4.6522	24.21	46.87
-4.6322	24.0591	46.91
-4.6837	24.062	46.93
-4.6973	24.1078	46.9
-4.8531	24.1201	46.83
-4.8983	24.1353	46.75
-4.8511	24.0936	46.74
-4.8103	24.165	46.78
-4.812	24.2386	46.82
-4.8263	24.2568	46.84
-5.003	24.2476	46.9
-5.1861	24.3555	46.89
-5.3003	24.4181	46.87
-5.49	24.4985	46.85
-5.5075	24.5959	46.84
-5.5861	24.5624	46.8
-5.6331	24.471	46.81
-5.6364	24.3093	46.82
-5.6725	24.132	46.83
-5.7839	23.8338	46.83
-5.9323	23.6376	46.88
-6.1009	23.4617	46.9
-6.227	23.2287	46.86
-6.2938	22.8876	46.83
-6.3091	22.442	46.82
-6.3494	22.0797	46.83
-6.3668	21.8025	46.85
-6.369	21.4859	46.87
-6.4361	21.31	46.93
-6.5158	21.2188	46.88
-6.6144	21.2469	46.82
-6.7245	21.167	46.76
-6.7463	21.0727	46.75
-6.755	20.9801	46.77
-6.7713	20.9528	46.8
-6.811	20.971	46.83
-6.8386	20.994	46.86
-6.935	21.014	46.86
-7.0036	21.0542	46.87
-7.0712	21.0756	46.85
-7.1081	21.0724	46.81
-7.1848	21.0069	46.8
-7.2424	20.9553	46.8
-7.2335	20.9226	46.79
-7.2514	20.8351	46.81
-7.2146	20.856	46.81
-7.2268	20.7864	46.84
-7.183	20.597	46.84
-7.1609	20.5132	46.84
-7.1778	20.3345	46.83
-7.2244	20.2106	46.84
-7.1844	19.9971	46.85
-7.1583	19.7485	46.87
-7.1712	19.5577	46.89
-7.2343	19.3829	46.89
-7.4645	19.3241	46.85
-7.5531	19.4248	46.8
-7.5977	19.3971	46.75
-7.6792	19.3188	46.78
-7.6938	19.3674	46.79
-7.7032	19.4646	46.8
-7.8205	19.6406	46.84
-7.8808	19.8121	46.84
-7.9369	19.8909	46.86
-8.0746	19.9885	46.87
-8.2023	20.0307	46.87
-8.2652	20.1279	46.85
-8.2947	20.1497	46.8
-8.3346	20.1852	46.82
-8.3322	20.193	46.8
-8.3441	20.2155	46.83
-8.3641	20.3125	46.84
-8.417	20.3736	46.88
-8.4253	20.4675	46.86
-8.3324	20.3708	46.84
-8.4209	20.3693	46.82
-8.4348	20.3063	46.83
-8.5388	20.256	46.85
-8.6125	20.2588	46.89
-8.6916	20.1521	46.92
-8.8345	20.115	46.9
-9.036	20.1403	46.79
-9.0738	20.1	46.73
-9.097	19.9891	46.72
-9.0922	19.8766	46.74
-9.0606	19.7738	46.76
-9.0779	19.7706	46.82
-9.0743	19.7925	46.87
-9.0514	19.7171	46.87
-9.0019	19.6064	46.85
-8.9691	19.5422	46.85
-8.9736	19.4685	46.85
-9.0049	19.4907	46.86
-9.1039	19.5245	46.82
-9.2521	19.5385	46.8
-9.3936	19.6235	46.81
-9.5049	19.7032	46.82
-9.6477	19.7912	46.83
-9.8826	19.9428	46.87
-10.0466	20.1528	46.85
-10.2713	20.3651	46.86
-10.6141	20.667	46.84
-10.9352	20.941	46.87
-11.2807	21.1823	46.9
-11.4865	21.3791	46.83
-11.5421	21.5738	46.66
-11.4047	21.8127	46.26
-11.2176	21.9855	46.13
-10.8297	21.9148	46.44
-10.4016	21.0965	46.89
-9.9709	20.5329	47.27
-9.7685	20.7017	47.41
-9.6138	20.7287	47.53
-9.692	20.8319	47.48
-10.0868	21.0404	47.23
-10.5753	21.3827	46.98
-11.0711	21.7123	46.75
-11.4097	21.7432	46.61
-11.5649	21.7149	46.59
-11.7301	21.6769	46.64
-11.8661	21.6864	46.74
-12.0755	21.7893	46.74
-12.4101	21.9458	46.67
-12.7049	22.1107	46.66
-12.8818	22.2073	46.68
-13.052	22.1089	46.77
-13.1611	22.07	46.84
-13.3414	22.131	46.89
-13.459	22.3092	46.89
-13.6425	22.4138	46.86
-13.787	22.3241	46.88
-13.8886	22.1567	46.88
-13.9566	21.9193	46.88
-13.7697	21.6339	46.84
-13.6271	21.3458	46.77
-13.523	21.2093	46.72
-13.4666	20.9298	46.72
-13.3796	20.7186	46.8
-13.3624	20.3932	46.88
-13.4251	20.1656	46.88
-13.5194	19.9326	46.89
-13.6159	19.7484	46.84
-13.6628	19.6093	46.81
-13.8819	19.4961	46.77
-13.9859	19.3506	46.76
-14.0851	19.3328	46.77
-14.2074	19.2782	46.81
-14.3438	19.3492	46.84
-14.4683	19.4357	46.85
-14.5323	19.5416	46.86
-14.6447	19.5864	46.82
-14.6449	19.7311	46.82
-14.6218	19.7594	46.85
-14.517	19.78	46.87
-14.4643	19.8319	46.85
-14.3151	19.8624	46.87
-14.2859	19.9898	46.84
-14.2359	20.1182	46.76
-14.1365	20.1907	46.72
-13.9171	20.2384	46.71
-13.6481	20.2968	46.78
-13.4687	20.4813	46.83
-13.3879	20.7219	46.87
-13.2703	20.899	46.87
-13.2244	21.0699	46.85
-13.2683	21.2065	46.85
-13.299	21.309	46.81
-13.2315	21.3412	46.81
-13.2986	21.3756	46.82
-13.3357	21.4133	46.8
-13.3371	21.4498	46.81
-13.3005	21.518	46.79
-13.3361	21.6303	46.8
-13.347	21.6219	46.84
-13.4163	21.593	46.84
-13.4277	21.5794	46.82
-13.3259	21.622	46.82
-13.3124	21.5266	46.87
-13.3032	21.5102	46.88
-13.2202	21.5048	46.89
-13.3232	21.5988	46.87
-13.3754	21.5712	46.79
-13.3173	21.5755	46.71
-13.202	21.4446	46.7
-13.1008	21.4122	46.73
-13.0379	21.4345	46.79
-12.9804	21.3358	46.8
-12.9269	21.3216	46.84
-12.9377	21.3411	46.86
-12.9942	21.3367	46.81
-12.9915	21.2692	46.8
-13.0361	21.0947	46.79
-13.0425	20.9242	46.83
-13.0917	20.7479	46.8
-13.1241	20.6091	46.8
-13.123	20.4133	46.76
-13.1415	20.3131	46.79
-13.1957	20.167	46.82
-13.2356	20.1395	46.85
-13.3385	20.1411	46.83
-13.4266	20.0713	46.78
-13.5319	20.1411	46.79
-13.5345	20.0765	46.83
-13.5558	20.05	46.87
-13.5664	20.0368	46.89
-13.6488	20.1284	46.9
-13.7803	20.2241	46.8
-13.8496	20.3173	46.69
-13.7993	20.3176	46.68
-13.7542	20.2344	46.72
-13.7151	20.1668	46.76
-13.6377	20.2094	46.83
-13.6531	20.2396	46.87
-13.6788	20.2983	46.84
-13.672	20.2455	46.8
-13.6781	20.1553	46.8
-13.6527	20.0371	46.79
-13.6191	19.9143	46.8
-13.623	19.8543	46.8
-13.6189	19.7695	46.8
-13.5774	19.6415	46.79
-13.5753	19.5661	46.8
-13.6457	19.4825	46.81
-13.6534	19.3562	46.8
-13.6351	19.1987	46.81
-13.6194	19.0692	46.8
-13.6182	18.9199	46.82
-13.6225	18.7872	46.86
-13.6363	18.5774	46.87
-13.6622	18.536	46.85
-13.7756	18.5507	46.83
-13.8527	18.5531	46.77
-13.934	18.515	46.71
-13.8989	18.4605	46.7
-13.9086	18.5355	46.74
-13.875	18.5516	46.78
-13.9024	18.6598	46.84
-13.9381	18.693	46.86
-14.0703	18.8051	46.85
-14.1502	18.803	46.83
-14.2831	18.7689	46.84
-14.2693	18.6758	46.83
-14.2188	18.6701	46.82
-14.2286	18.6721	46.77
-14.1579	18.644	46.75
-14.0649	18.6305	46.79
-14.0023	18.5019	46.82
-13.9809	18.4626	46.86
-13.8732	18.4438	46.88
-13.8956	18.5471	46.84
-13.7845	18.5077	46.82
-13.6815	18.5196	46.82
-13.6061	18.5674	46.88
-13.492	18.6264	46.89
-13.4162	18.6022	46.91
-13.3443	18.6685	46.9
-13.4326	18.7273	46.8
-13.3105	18.8055	46.73
-13.1815	18.7864	46.75
-13.0863	18.8243	46.79
-13.008	19.0676	46.79
-12.9832	19.2463	46.82
-12.9375	19.4837	46.88
-12.8958	19.6927	46.9
-12.8717	19.888	46.87
-12.8384	20.1205	46.86
-12.8525	20.2985	46.83
-12.7453	20.4891	46.79
-12.6572	20.6383	46.8
-12.641	20.8927	46.8
-12.6451	21.1358	46.83
-12.6534	21.3381	46.85
-12.6337	21.5522	46.86
-12.6118	21.7048	46.85
-12.6566	21.9054	46.86
-12.6713	22.1817	46.85
-12.6844	22.3686	46.85
-12.5798	22.6066	46.88
-12.5337	22.9011	46.92
-12.4945	23.3274	46.96
-12.523	23.9083	46.92
-12.7208	24.472	46.82
-12.7118	24.7969	46.76
-12.6858	24.9408	46.71
-12.5543	24.9214	46.77
-12.4938	25.0292	46.82
-12.492	25.2328	46.87
-12.5379	25.4926	46.92
-12.521	25.6699	46.91
-12.5221	25.7557	46.88
-12.516	25.7967	46.85
-12.4949	25.6581	46.84
-12.411	25.4526	46.81
-12.2213	25.3071	46.82
-12.1682	25.061	46.83
-12.1316	24.9166	46.85
-12.1533	24.7044	46.87
-12.1484	24.5741	46.88
-12.1048	24.3919	46.86
-12.0774	24.2194	46.84
-11.9734	24.0623	46.83
-11.8464	24.0387	46.84
-11.7379	23.9541	46.89
-11.6526	23.9135	46.91
-11.5942	23.9092	46.91
-11.5981	23.9418	46.9
-11.6624	23.9756	46.85
-11.7363	24.059	46.77
-11.6785	24.001	46.74
-11.6372	23.9779	46.75
-11.5922	23.9014	46.81
-11.519	23.9435	46.84
-11.588	23.974	46.87
-11.6642	23.9848	46.89
-11.723	23.9893	46.84
-11.7019	23.9228	46.84
-11.7355	23.8016	46.83
-11.7358	23.7282	46.85
-11.8274	23.6984	46.83
-11.8534	23.6107	46.83
-11.9578	23.5434	46.84
-11.9952	23.4283	46.84
-12.1019	23.3371	46.84
-12.1462	23.3138	46.87
-12.156	23.2496	46.88
-12.1528	23.2492	46.87
-12.154	23.235	46.82
-12.0582	23.2199	46.84
-11.9852	23.1101	46.87
-11.9373	22.9939	46.89
-11.8256	22.9034	46.89
-11.83	22.8692	46.87
-11.7733	22.7627	46.79
-11.7357	22.6403	46.74
-11.5919	22.4889	46.71
-11.4748	22.3878	46.73
-11.3156	22.3388	46.77
-11.1146	22.2484	46.8
-10.902	22.1936	46.84
-10.6964	22.0722	46.85
-10.7756	22.0202	46.88
-10.8099	22.0157	46.87
-10.7787	21.8999	46.84
-10.7657	21.7912	46.82
-10.851	21.7526	46.82
-10.9955	21.7025	46.8
-11.0755	21.6541	46.8
-11.1873	21.5416	46.83
-11.3129	21.438	46.88
-11.3895	21.3832	46.9
-11.5749	21.3964	46.88
-11.6844	21.4174	46.85
-11.8448	21.4045	46.83
-11.9056	21.3983	46.84
-11.9375	21.3147	46.91
-11.9643	21.2856	46.93
-11.8865	21.265	46.94
-11.8294	21.3555	46.89
-11.7805	21.4353	46.76
-11.6288	21.5073	46.68
-11.4769	21.5032	46.68
-11.2432	21.5798	46.75
-11.0144	21.7132	46.79
-10.8007	21.8724	46.84
-10.6013	22.079	46.9
-10.451	22.223	46.88
-10.2784	22.3028	46.86
-10.0104	22.2744	46.84
-9.7019	22.143	46.82
-9.3884	21.9938	46.81
-9.1833	21.9634	46.76
-8.9682	21.874	46.73
-8.7612	21.9214	46.75
-8.6005	22.1169	46.78
-8.4842	22.1629	46.81
-8.3218	22.2513	46.85
-8.2268	22.2737	46.84
-8.1221	22.28	46.83
-7.9944	22.2032	46.86
-7.818	21.9664	46.88
-7.6082	21.88	46.89
-7.4835	21.7495	46.9
-7.3926	21.6326	46.86
-7.2714	21.4147	46.76
-7.0483	21.1654	46.7
-6.8923	20.9803	46.66
-6.7562	20.8902	46.59
-6.6255	20.8452	46.56
-6.4861	20.5878	46.68
-6.6073	20.2881	46.89
-6.803	19.9807	47.1
-6.9416	19.6141	47.13
-7.0671	19.3481	47.02
-6.9844	19.1288	46.95
-6.938	19.1362	46.98
-6.7272	19.748	46.98
-6.6752	20.1889	46.94
-6.6264	20.5001	46.96
-6.5529	20.9987	46.96
-6.4116	21.5664	46.87
-6.2171	22.0409	46.64
-6.1803	22.5501	46.42
-5.7762	22.8584	46.38
-5.4829	22.9762	46.5
-5.4445	22.9468	46.71
-5.4767	22.7321	46.91
-5.5442	22.5703	47.02
-5.563	22.1896	47.13
-5.6693	21.5488	47.21
-5.7264	21.0415	47.01
-5.8524	20.4255	46.81
-5.8442	19.2696	46.84
-5.8291	17.8786	47.07
-5.7884	16.6701	47.2
-5.622	16.245	47.15
-5.7283	15.9926	46.9
-5.7803	15.7994	46.67
-5.895	15.6222	46.55
-6.0974	15.4533	46.56
-6.2525	15.0513	46.78
-6.4129	14.98	46.87
-6.3531	15.202	46.71
-6.3109	15.851	46.46
-6.2153	16.9127	46.22
-5.7229	18.0544	46.1
-5.1373	18.5522	46.16
-4.2364	18.6334	46.64
-3.1053	18.8047	46.99
-2.3329	19.375	47.02
-1.8664	19.9246	47
-1.6012	20.2313	46.99
-1.2668	20.3593	46.92
-0.7816	20.5686	46.87
-0.1565	20.6937	46.89
0.6526	20.981	46.98
1.2515	21.7006	47.01
1.7107	22.1653	46.96
1.9041	22.7562	46.99
1.8942	23.1353	46.95
1.786	23.4992	46.84
1.587	23.7267	46.84
1.5331	23.5096	46.87
1.5159	23.3089	46.91
1.7272	22.9204	46.89
1.7903	22.4956	46.84
1.7137	21.8482	46.81
1.5216	21.2259	46.85
1.1753	20.7643	46.86
0.7764	20.2622	46.86
0.4415	19.5918	46.88
0.2781	18.9184	46.9
0.0657	18.2747	46.99
0.0544	18.1442	47.07
0.049	18.2426	47.04
0.071	18.4761	46.93
0.0713	18.7497	46.83
0.0549	19.1035	46.75
0.0599	19.5232	46.65
0.1608	20.1731	46.56
0.3955	20.5252	46.6
0.4828	20.7896	46.73
0.6173	21.2827	46.85
0.6738	21.9491	46.84
0.5379	22.4459	46.84
0.4081	22.8883	46.82
0.3535	23.1928	46.81
0.2888	23.4438	46.79
0.0685	23.6746	46.77
-0.0866	23.6317	46.75
-0.44	23.4823	46.78
-1.0452	23.3497	46.76
-1.7025	22.9927	46.79
-2.4862	22.5448	46.84
-3.4479	22.0222	46.83
-4.2371	21.1117	46.82
-4.7579	19.8113	46.93
-4.9316	18.0979	47.11
-4.8627	16.4341	47.27
-4.7817	15.1803	47.35
-4.7089	14.7509	47.25
-4.4725	14.6222	46.96
-4.4508	14.799	46.72
-4.2761	14.9564	46.56
-3.9	15.5151	46.43
-3.465	16.1378	46.35
-2.9195	16.7377	46.49
-2.5735	17.3676	46.56
-2.3723	17.9512	46.54
-2.3712	18.5103	46.62
-2.3576	18.852	46.74
-2.3602	19.0189	46.82
-2.2732	19.2062	46.88
-2.1389	19.1156	47.05
-1.7036	19.4183	47.03
-1.3979	19.7945	46.93
-1.2197	19.5732	47
-1.0988	19.1199	47.16
-1.0431	18.7068	47.26
-0.6117	18.2734	47.16
-0.0814	17.6131	47.02
0.5358	16.9723	46.95
1.0636	16.1522	46.92
1.5523	15.2775	46.94
1.7755	14.5458	46.91
2.007	13.6107	46.95
2.2442	13.2859	46.93
2.2877	13.3211	46.83
2.2646	13.7832	46.65
2.2833	14.0966	46.41
2.3474	14.2451	46.33
2.4716	14.5198	46.4
2.4244	14.4539	46.63
2.4716	14.6602	46.8
2.5499	14.8765	46.98
2.7018	14.9636	47.09
2.7489	15.0426	47.1
2.5811	15.1845	47.05
2.4678	15.402	46.9
2.4348	15.5996	46.9
2.562	15.5081	46.84
2.7409	15.3653	46.81
2.9024	15.2695	46.81
3.0083	15.1256	46.83
3.2424	15.1033	46.85
3.4646	15.151	46.88
3.6296	15.2795	46.88
3.8414	15.2999	46.84
4.0399	15.261	46.84
4.1551	15.3435	46.81
4.1721	15.5526	46.79
4.1801	15.715	46.81
4.0728	15.8529	46.86
3.8515	15.9009	46.88
3.5547	15.9552	46.91
3.1618	15.9448	46.88
2.5399	15.7861	46.83
1.7657	15.5708	46.81
0.7285	15.3853	46.78
-0.224	15.0182	46.79
-1.0788	14.5092	46.81
-1.7939	13.9857	46.83
-2.0639	13.3499	46.84
-2.1731	12.8664	46.88
-2.0669	12.4584	46.97
-1.9302	12.0419	47.02
-1.9445	11.4924	47.01
-1.8819	11.0145	46.89
-1.8058	10.8352	46.71
-1.5931	10.8225	46.62
-1.439	10.8251	46.53
-1.2714	10.5864	46.5
-0.8931	10.5826	46.63
-0.6558	10.4809	46.78
-0.3882	10.5034	46.85
-0.2873	10.6525	46.89
-0.2938	10.9024	46.91
-0.21	11.311	46.92
-0.1743	11.7738	46.9
-0.2029	12.294	46.87
-0.3168	12.6601	46.9
-0.597	13.2007	46.87
-1.0551	13.8584	46.79
-1.451	14.7453	46.72
-1.8159	15.8879	46.69
-2.0298	15.9353	46.72
-2.5518	16.0399	46.82
-3.1812	16.034	46.86
-3.7689	15.8905	46.79
-4.4782	15.5887	46.75
-5.0244	15.2017	46.68
-5.2523	14.7702	46.64
-5.1982	14.1569	46.68
-4.8753	13.4665	46.77
-4.525	12.8107	46.89
-4.0378	12.552	46.95
-3.3527	12.4696	46.89
-2.6356	12.4797	46.78
-2.1164	12.4198	46.76
-1.5969	12.4869	46.75
-1.1361	12.5393	46.74
-0.7721	12.804	46.81
-0.3286	12.9775	46.85
-0.1212	13.1351	46.92
-0.0748	13.4834	46.95
-0.0801	13.4952	46.94
-0.2669	13.5165	46.91
-0.5561	13.6816	46.82
-0.9433	13.8945	46.72
-1.4183	14.2367	46.64
-1.8856	14.3941	46.67
-2.2709	14.7786	46.75
-2.4698	15.2149	46.78
-2.6078	15.5726	46.84
-2.8497	15.901	46.85
-2.9936	16.2216	46.78
-2.9516	16.4107	46.78
-2.7734	16.4373	46.81
-2.591	16.4756	46.82
-2.232	16.414	46.83
-1.841	16.2399	46.8
-1.3743	16.1901	46.84
-0.8764	16.1213	46.82
-0.5437	15.9251	46.77
-0.2326	15.9247	46.74
0.1052	15.9081	46.75
0.1762	15.6135	46.75
0.1915	15.686	46.77
0.196	15.5638	46.86
0.152	15.5243	46.95
-0.0031	15.5441	46.96
-0.265	15.6837	46.93
-0.7259	15.9878	46.84
-1.3231	16.2515	46.71
-1.8249	16.3164	46.62
-2.2252	16.2475	46.7
-2.5631	16.3439	46.84
-2.987	16.5524	46.94
-3.1146	16.6953	46.96
-3.2217	16.906	46.87
-3.2576	16.9686	46.81
-3.0686	16.9603	46.74
-2.7132	16.8531	46.76
-2.3625	16.7089	46.8
-1.9973	16.6632	46.83
-1.6279	16.4555	46.79
-1.1564	16.3631	46.77
-0.7225	16.4323	46.79
-0.3211	16.5347	46.79
0.0325	16.5328	46.79
0.4493	16.5431	46.84
0.909	16.5828	46.85
1.2896	16.7285	46.82
1.5388	16.9117	46.74
1.6941	16.9919	46.63
1.7825	17.1552	46.57
1.7695	17.3236	46.6
1.8406	17.3412	46.68
1.8135	17.2679	46.79
1.8287	17.0009	46.93
1.7863	16.908	47.04
1.7747	16.9555	47.06
1.6567	17.1334	47.06
1.5254	17.3584	46.88
1.4824	17.6562	46.73
1.5041	17.6783	46.72
1.4975	17.5714	46.76
1.6517	17.3748	46.81
1.8172	17.2448	46.83
1.9334	17.2225	46.86
2.0207	17.1992	46.83
2.1362	17.2491	46.77
2.2328	17.3042	46.77
2.2433	17.3125	46.77
2.2681	17.3838	46.8
2.3132	17.3885	46.85
2.2361	17.4644	46.88
2.1604	17.5483	46.89
1.9152	17.68	46.86
1.6498	17.7645	46.81
1.3034	17.8037	46.77
0.9998	17.865	46.7
0.6353	17.9171	46.67
0.3069	17.8898	46.72
0.0594	17.9219	46.77
-0.2843	18.0102	46.82
-0.6221	18.1275	46.85
-1.0464	18.515	46.84
-1.5888	18.9422	46.83
-2.0509	19.1096	46.8
-2.418	19.156	46.87
-2.5976	19.1225	46.91
-2.7492	19.0843	46.98
-2.7264	19.0061	47.01
-2.5967	18.8948	46.92
-2.3563	18.8153	46.77
-2.1015	18.6229	46.66
-1.7795	18.4065	46.62
-1.3167	18.1162	46.57
-0.8142	17.8219	46.72
-0.4219	17.5606	46.86
-0.1173	17.4419	46.95
0.1496	17.482	46.94
0.2199	17.6099	46.86
0.2421	17.7733	46.77
0.3935	17.9115	46.68
0.4316	17.9572	46.65
0.3713	17.9424	46.71
0.2787	17.9222	46.79
0.1382	18.0121	46.85
-0.055	18.0715	46.88
-0.1668	18.0735	46.82
-0.3271	18.0382	46.78
-0.5142	17.9459	46.77
-0.6903	17.7591	46.81
-0.8019	17.5777	46.83
-0.9346	17.324	46.84
-1.0358	17.1418	46.81
-1.105	16.9676	46.79
-1.1369	16.8701	46.78
-1.1365	16.6771	46.75
-1.1462	16.5896	46.8
-1.1134	16.4421	46.81
-1.1022	16.4378	46.85
-1.0377	16.478	46.89
-1.038	16.508	46.88
-1.081	16.5751	46.88
-1.2318	16.6717	46.83
-1.3564	16.8141	46.78
-1.4221	16.8938	46.72
-1.4654	16.9328	46.71
-1.4974	17.0005	46.73
-1.5348	17.0582	46.75
-1.519	17.1292	46.75
-1.6217	17.3067	46.75
-1.8086	17.3012	46.78
-1.9342	17.4261	46.89
-2.0184	17.3743	46.93
-2.0132	17.3978	46.93
-2.0247	17.3947	46.9
-2.1014	17.4946	46.86
-2.1934	17.6075	46.84
-2.2421	17.6369	46.83
-2.3229	17.7305	46.83
-2.4032	17.7963	46.83
-2.3545	17.8282	46.85
-2.3491	17.7906	46.85
-2.2895	17.8196	46.87
-2.2186	17.7902	46.91
-2.2878	17.7976	46.91
-2.2986	17.8032	46.91
-2.3911	17.8382	46.87
-2.533	17.7857	46.8
-2.5198	17.728	46.72
-2.4568	17.6799	46.68
-2.3517	17.6117	46.76
-2.3285	17.5564	46.8
-2.3324	17.6445	46.85
-2.2088	17.6843	46.87
-2.2101	17.8232	46.85
-2.1096	17.9102	46.82
-1.9984	18.0529	46.8
-1.8542	18.0897	46.79
-1.6881	18.1069	46.79
-1.5059	18.1504	46.8
-1.3401	18.1982	46.8
-1.2282	18.3521	46.8
-1.1157	18.3945	46.83
-0.9661	18.4549	46.82
-0.843	18.4917	46.84
-0.806	18.5986	46.83
-0.7794	18.6417	46.82
-0.8974	18.7587	46.86
-0.9834	18.8648	46.86
-1.0583	18.8871	46.88
-1.1279	18.8919	46.87
-1.284	18.934	46.81
-1.3548	18.9538	46.74
-1.3238	18.9716	46.68
-1.356	19.1439	46.72
-1.2965	19.2051	46.77
-1.4295	19.217	46.82
-1.4769	19.237	46.87
-1.6268	19.3015	46.88
-1.8094	19.32	46.85
-2.0346	19.2994	46.83
inclinaison X	inclinaison Y
-0.3323	-0.1662
-0.0997	-0.0997
-0.1662	-0.0332
-0.4985	0.2659
-0.2991	0
-0.1329	-0.2659
-0.0997	-0.2659
-0.2326	0.0332
-0.2659	0.1994
-0.3988	0.0997
-0.3323	0.1329
-0.432	-0.0332
-0.1994	-0.1994
-0.1994	-0.1329
-0.3656	0.1994
-0.3656	0.2326
-0.1329	-0.0332
-0.1662	-0.1329
-0.3988	-0.1329
-0.3323	-0.0665
-0.1994	0.1329
-0.1329	0.0997
-0.2659	-0.0997
-0.4985	-0.2991
-0.4985	-0.2991
-0.2659	-0.0332
0.0332	0.1994
-0.1662	0.3988
-0.432	-0.0665
-0.7311	-0.7311
-0.6314	-0.6979
-0.1994	0.2326
-0.0665	0.6314
-0.2326	0.2659
-0.5317	-0.2326
-0.6979	-0.6647
-0.3988	-0.4653
-0.2991	0.1662
-0.2659	0.3323
-0.3323	0.1662
-0.4985	-0.1662
-0.5317	-0.3988
-0.3988	-0.2659
-0.3323	0.1329
-0.2991	0.1329
-0.2991	0
-0.3988	-0.1994
-0.4985	-0.3323
-0.4985	0
-0.3323	0
-0.2326	-0.0997
-0.3988	-0.1329
-0.4985	-0.1329
-0.4653	-0.1994
-0.3323	-0.0665
-0.3323	0
-0.2659	-0.1329
-0.4653	-0.0665
-0.5317	-0.0332
-0.3988	-0.0997
-0.2991	-0.2991
-0.2991	0
-0.3656	0.2326
-0.3988	0
-0.4985	-0.3323
-0.432	-0.1662
-0.3323	-0.1329
-0.3656	-0.0332
-0.4985	-0.0665
-0.5317	-0.1329
-0.5317	-0.1994
-0.3988	-0.0665
-0.3656	-0.0665
-0.4985	-0.0665
-0.5317	-0.2326
-0.4985	-0.2659
-0.4653	-0.0665
-0.3323	0.0332
-0.3988	-0.1994
-0.565	-0.3656
-0.5317	-0.2659
-0.4653	0.0665
-0.2991	0.0332
-0.2991	-0.1329
-0.5982	-0.1994
-0.565	-0.2991
-0.4653	-0.1329
-0.4653	0.0332
-0.4653	-0.0665
-0.3988	-0.1329
-0.4985	-0.1662
-0.4985	-0.0997
-0.4985	-0.1662
-0.4653	-0.1994
-0.4653	-0.0665
-0.432	0
-0.3988	-0.0665
-0.432	-0.2659
-0.4985	-0.2659
-0.4985	-0.0997
-0.432	-0.0332
-0.3656	-0.0997
-0.432	0.0332
-0.4653	-0.0997
-0.432	-0.0997
-0.3988	-0.1994
-0.432	-0.0997
-0.4985	-0.1329
-0.5317	-0.1662
-0.4653	-0.1329
-0.3988	-0.0997
-0.4653	0.0332
-0.4653	-0.2326
-0.4985	-0.2326
-0.4985	-0.1329
-0.432	-0.1662
-0.2659	-0.0997
-0.3323	-0.1994
-0.4653	-0.2659
-0.4985	-0.4653
-0.4985	-0.5317
-0.432	-0.3988
-0.3656	-0.2659
-0.3656	-0.1662
-0.432	-0.1994
-0.5317	-0.2991
-0.432	-0.4653
-0.432	-0.432
-0.5317	-0.1994
-0.3656	-0.1662
-0.3323	-0.2991
-0.432	-0.432
-0.5317	-0.3988
-0.4653	-0.2991
-0.2991	-0.2991
-0.3656	-0.3323
-0.4985	-0.3323
-0.4653	-0.3656
-0.4985	-0.2991
-0.432	-0.3323
-0.3323	-0.1994
-0.3323	-0.2326
-0.432	-0.3656
-0.5982	-0.3656
-0.432	-0.432
-0.2991	-0.1994
-0.3323	-0.2659
-0.5317	-0.2326
-0.5317	-0.3656
-0.3656	-0.432
-0.3656	-0.2991
-0.3656	-0.2659
-0.4985	-0.2659
-0.4985	-0.3656
-0.432	-0.3323
-0.3988	-0.2659
-0.3988	-0.3323
-0.4653	-0.3323
-0.432	-0.432
-0.4653	-0.2326
-0.432	-0.1662
-0.3323	-0.2326
-0.3656	-0.2991
-0.4653	-0.3656
-0.4985	-0.3988
-0.432	-0.1994
-0.3656	-0.1994
-0.2991	-0.3323
-0.4985	-0.3988
-0.4985	-0.3323
-0.3988	-0.3323
-0.2991	-0.2326
-0.3323	-0.2326
-0.4985	-0.2659
-0.2659	-0.2991
0.1329	-0.5317
-0.1662	-0.2659
-0.3323	-0.3323
-0.2991	-0.3656
0.0665	-0.3323
0.0997	-0.432
0	-0.432
-0.2326	-0.2326
-0.2326	-0.2326
-0.0332	-0.2991
0.0332	-0.3656
-0.1329	-0.3323
-0.1662	-0.3323
-0.0997	-0.3656
0.0332	-0.3988
-0.0665	-0.2991
-0.1329	-0.3988
-0.0997	-0.3656
-0.0997	-0.3323
-0.0332	-0.2659
-0.0332	-0.3323
-0.0997	-0.3988
-0.1329	-0.3988
-0.1662	-0.3656
-0.0332	-0.3323
-0.0332	-0.2326
-0.0332	-0.3656
0.0332	-0.3988
-0.0997	-0.3656
-0.1329	-0.3988
-0.1329	-0.2659
0.0332	-0.2991
-0.0332	-0.3656
-0.1662	-0.432
-0.0665	-0.2659
-0.0997	-0.432
-0.0665	-0.3988
-0.1329	-0.3988
-0.0997	-0.2659
0	-0.2326
-0.0997	-0.2326
-0.1329	-0.3988
-0.1329	-0.4653
-0.1329	-0.3988
-0.0332	-0.2659
0	-0.2326
-0.0997	-0.1662
-0.1662	-0.432
-0.1329	-0.4653
-0.0665	-0.3323
-0.0665	-0.3988
-0.0997	-0.1662
0.0665	-0.2991
-0.0665	-0.2991
-0.1662	-0.3656
-0.2326	-0.5982
-0.1994	-0.6314
-0.2326	-0.1662
0.1662	0.3323
0.1994	0.1662
-0.2326	-0.8641
-0.5317	-1.2962
-0.4985	-0.7644
-0.0332	0.2326
0.3323	0.7644
-0.2991	0.0665
-0.7311	-0.7644
-1.0303	-1.2962
-0.6647	-0.9305
-0.2326	-0.1662
0	0.4653
-0.1329	0.3656
-0.4653	-0.0665
-0.6979	-1.13
-0.3656	-1.3959
-0.1994	-0.432
-0.1329	0.7644
-0.1662	0.3988
-0.2659	-0.565
-0.565	-0.6314
-0.8973	-0.5317
-0.565	-0.2991
-0.3323	-0.1329
-0.1662	0.0665
-0.2991	0.1662
-0.7311	-0.0997
-0.6314	-0.6647
-0.3656	-0.6647
-0.0997	-0.0665
-0.1329	0.2326
-0.4985	0.1662
-0.6647	-0.1329
-0.3988	-0.6314
0.0332	-0.6314
-0.1662	0
-0.565	0.1994
-0.6314	-0.0665
-0.3988	-0.2991
0	-0.3656
-0.1662	-0.2659
-0.5317	-0.2326
-0.6979	0
-0.1994	-0.1994
0	-0.1329
-0.1662	-0.1662
-0.5982	-0.2326
-0.8308	-0.2991
-0.4653	-0.3656
-0.1329	-0.2991
-0.2991	-0.1329
-0.4985	-0.1329
-0.6647	-0.2659
-0.4653	-0.2659
-0.0665	-0.3656
-0.0997	-0.2326
-0.432	-0.1662
-0.6314	-0.0997
-0.432	-0.2991
-0.1994	-0.3323
-0.1994	-0.1662
-0.4653	-0.1662
-0.3988	-0.1994
-0.3323	-0.2991
-0.3323	-0.3656
-0.3323	-0.2326
-0.432	-0.1329
-0.3323	-0.1662
-0.2659	-0.2326
-0.432	-0.1994
-0.432	-0.2991
-0.3988	-0.2659
