# Supplementary material for: Postural Control Can Be Well Maintained by Healthy, Young Adults in Difficult Visual Task, Even in Sway-Referenced Dynamic Conditions
Source: PLoS One. 2016 Oct 13;11(10):e0164400. doi: 10.1371/journal.pone.0164400 (PMC5063355; doi:10.1371/journal.pone.0164400)
Supplement: S2 File — (ZIP) [file pone.0164400.s002.zip › DATA_FRAMIRAL/S07A_SEARCH_MOBILE_I3.xls]

## Sheet: S07_MTT_201504011456_I
gravite X	gravite Y	Poids
-1.9113	7.0232	46.8
-1.8711	7.3979	46.76
-1.8572	7.8506	46.75
-1.906	8.2041	46.78
-1.8908	8.5917	46.8
-1.9077	8.8991	46.81
-1.8649	9.059	46.84
-1.8326	9.1373	46.85
-1.8534	9.213	46.89
-1.8646	9.2495	46.87
-1.8327	9.2314	46.87
-1.8334	9.2462	46.84
-1.8354	9.1434	46.75
-1.6958	8.9771	46.73
-1.674	8.9081	46.74
-1.5664	8.8814	46.75
-1.5656	8.7904	46.77
-1.6068	8.7947	46.84
-1.59	8.7793	46.87
-1.6122	8.6973	46.82
-1.6231	8.5721	46.79
-1.6768	8.4561	46.77
-1.6448	8.3731	46.75
-1.6075	8.3231	46.73
-1.57	8.3183	46.73
-1.5535	8.3382	46.75
-1.472	8.2812	46.79
-1.4496	8.1981	46.82
-1.3909	8.1997	46.81
-1.322	8.3178	46.8
-1.1239	8.3134	46.79
-1.0646	8.3343	46.83
-0.9464	8.3062	46.87
-0.8395	8.3159	46.87
-0.7379	8.3598	46.89
-0.6469	8.2866	46.81
-0.5664	8.2326	46.74
-0.405	8.128	46.69
-0.3776	7.9766	46.7
-0.3017	7.7391	46.75
-0.2961	7.6196	46.79
-0.2264	7.5567	46.82
-0.3119	7.5235	46.82
-0.4776	7.4562	46.79
-0.5628	7.3425	46.78
-0.6318	7.1783	46.81
-0.728	7.1663	46.83
-0.7494	7.1391	46.82
-0.7655	7.1369	46.8
-0.8674	7.1352	46.79
-0.9258	7.0499	46.81
-0.8829	7.0028	46.8
-0.8827	6.9417	46.79
-0.8882	6.972	46.78
-0.8187	7.0453	46.8
-0.7648	7.0438	46.87
-0.6415	6.9781	46.88
-0.6043	7.0155	46.86
-0.6736	6.9514	46.84
-0.7332	7.0436	46.75
-0.8146	7.1706	46.69
-0.9274	7.1821	46.68
-0.9643	7.1976	46.76
-1.0065	7.1378	46.81
-1.1135	7.1464	46.82
-1.21	7.1338	46.81
-1.3444	7.214	46.8
-1.501	7.2951	46.75
-1.5654	7.2915	46.75
-1.6442	7.1444	46.79
-1.7228	6.9639	46.83
-1.792	6.7965	46.82
-1.9152	6.608	46.79
-1.9794	6.4654	46.78
-2.0697	6.215	46.77
-2.0954	6.044	46.78
-2.2281	5.9637	46.81
-2.25	5.9515	46.79
-2.3421	6.118	46.78
-2.2815	6.1969	46.84
-2.3172	6.1335	46.88
-2.3864	6.166	46.89
-2.4847	6.3217	46.86
-2.6051	6.4174	46.8
-2.7314	6.4516	46.74
-2.7435	6.5183	46.72
-2.7357	6.4725	46.76
-2.7894	6.3372	46.86
-2.7621	6.3447	46.87
-2.6107	6.3179	46.79
-2.5796	6.2206	46.76
-2.5221	6.2924	46.73
-2.4084	6.4118	46.77
-2.2524	6.7707	46.82
-2.001	7.2678	46.88
-1.6442	7.4028	46.84
-1.4487	7.6526	46.76
-1.3056	7.8504	46.7
-1.1727	8.0643	46.67
-1.0388	8.2511	46.71
-1.0986	8.6457	46.77
-1.1853	9.0377	46.82
-1.2666	9.3505	46.83
-1.3365	9.492	46.85
-1.3038	9.4433	46.88
-1.4257	9.4097	46.92
-1.5062	9.3251	46.89
-1.5931	9.3942	46.84
-1.712	9.3575	46.79
-1.8259	9.4157	46.75
-1.8908	9.3352	46.72
-1.9171	9.1713	46.72
-1.9252	8.8942	46.77
-1.9666	8.7296	46.79
-1.875	8.6312	46.8
-1.8269	8.6833	46.8
-1.8222	8.7683	46.79
-1.7425	8.8567	46.78
-1.6029	8.8582	46.79
-1.4907	9.0327	46.81
-1.2392	9.1493	46.82
-1.015	9.343	46.84
-0.7805	9.5419	46.81
-0.5188	9.728	46.79
-0.3323	9.9788	46.79
-0.2205	10.126	46.8
-0.1518	10.2601	46.85
-0.115	10.397	46.86
-0.1368	10.5241	46.85
-0.153	10.6516	46.81
-0.0673	10.7162	46.78
0.013	10.6234	46.82
0.055	10.6433	46.88
0.1408	10.6409	46.86
0.0499	10.6123	46.86
-0.1316	10.6551	46.81
-0.2873	10.8189	46.76
-0.4267	10.8547	46.72
-0.5931	10.8622	46.75
-0.7165	10.9313	46.79
-0.7594	10.8906	46.76
-0.7161	10.8199	46.79
-0.6512	10.7035	46.85
-0.6189	10.639	46.79
-0.522	10.5215	46.77
-0.4466	10.4209	46.81
-0.4566	10.2234	46.82
-0.3812	10.0943	46.84
-0.3536	9.9175	46.81
-0.3101	9.7911	46.78
-0.3041	9.6363	46.78
-0.3243	9.3165	46.78
-0.3237	9.1566	46.81
-0.3124	8.9566	46.84
-0.2743	8.773	46.86
-0.2736	8.5998	46.86
-0.2673	8.4612	46.8
-0.336	8.2955	46.73
-0.2493	8.0979	46.72
-0.2546	7.9574	46.8
-0.287	7.9345	46.87
-0.2551	7.9499	46.89
-0.2341	8.0247	46.91
-0.3254	8.2161	46.82
-0.476	8.413	46.73
-0.4871	8.5369	46.66
-0.5359	8.636	46.71
-0.5577	8.7376	46.78
-0.574	8.8116	46.82
-0.639	9.0321	46.88
-0.7309	9.2369	46.85
-0.6994	9.3381	46.79
-0.7427	9.4153	46.76
-0.7161	9.4728	46.77
-0.6843	9.5854	46.81
-0.6147	9.5917	46.82
-0.6414	9.5784	46.81
-0.5559	9.613	46.81
-0.572	9.6364	46.79
-0.5182	9.5762	46.8
-0.5285	9.4694	46.82
-0.5978	9.4048	46.86
-0.6349	9.3125	46.86
-0.7205	9.3159	46.84
-0.801	9.3066	46.8
-0.8065	9.2886	46.77
-0.8918	9.2825	46.82
-0.8862	9.2796	46.86
-0.8914	9.3081	46.89
-0.9181	9.2933	46.89
-0.9722	9.2889	46.82
-1.0634	9.2303	46.78
-1.0481	9.1579	46.68
-0.9774	9.0161	46.71
-0.9443	8.929	46.78
-0.8311	8.7798	46.8
-0.7876	8.6935	46.84
-0.8034	8.659	46.87
-0.857	8.6364	46.84
-0.9375	8.567	46.77
-0.9158	8.4272	46.74
-0.9147	8.2766	46.8
-0.8712	8.1597	46.82
-0.8547	8.0697	46.84
-0.9031	8.0745	46.82
-0.973	8.1079	46.79
-1.0217	8.1115	46.75
-1.1233	8.1127	46.77
-1.1814	8.0425	46.81
-1.2186	8.0485	46.84
-1.2934	8.0891	46.85
-1.2892	8.2127	46.81
-1.2637	8.3105	46.76
-1.264	8.4206	46.76
-1.2685	8.47	46.83
-1.2036	8.4653	46.88
-1.2511	8.4079	46.91
-1.2729	8.4818	46.9
-1.392	8.5813	46.84
-1.362	8.7337	46.75
-1.2781	9.005	46.7
-1.1239	9.2871	46.67
-1.0177	9.6057	46.68
-1.0808	9.2569	46.68
-1.1107	9.1935	46.84
-1.1256	9.247	46.95
-1.196	9.4806	46.95
-1.2565	9.6966	46.89
-1.3333	9.7574	46.79
-1.463	9.7937	46.74
-1.5432	9.6992	46.73
-1.5533	9.711	46.77
-1.6752	9.7233	46.82
-1.7929	9.7277	46.83
-1.9104	9.6843	46.83
-2.0071	9.7394	46.83
-2.0984	9.831	46.83
-2.2879	9.9253	46.78
-2.4226	9.93	46.76
-2.5888	10.0311	46.77
-2.7327	10.1661	46.8
-2.8746	10.2257	46.86
-2.9414	10.2899	46.92
-2.9096	10.272	46.91
-2.9128	10.2671	46.85
-2.9324	10.3021	46.78
-2.8179	10.3745	46.72
-2.6701	10.2767	46.66
-2.4582	10.1196	46.7
-2.2025	9.9316	46.77
-1.9596	9.7482	46.81
-1.7918	9.5835	46.85
-1.6098	9.4794	46.83
-1.5036	9.3846	46.77
-1.3477	9.2034	46.75
-1.2554	8.9479	46.77
-1.1037	8.686	46.81
-0.958	8.4862	46.84
-0.8562	8.3985	46.82
-0.7761	8.4235	46.78
-0.7443	8.4779	46.75
-0.7226	8.4091	46.76
-0.7543	8.361	46.81
-0.6898	8.3448	46.86
-0.674	8.3817	46.85
-0.7172	8.4328	46.78
-0.616	8.5615	46.74
-0.5465	8.6202	46.74
-0.4394	8.5951	46.84
-0.3437	8.6934	46.9
-0.2526	8.651	46.89
-0.3005	8.6107	46.88
-0.4176	8.5411	46.79
-0.4872	8.5446	46.68
-0.4979	8.5452	46.62
-0.5242	8.3949	46.67
-0.5185	8.3223	46.77
-0.5288	8.2159	46.82
-0.5772	8.2582	46.86
-0.6845	8.3171	46.83
-0.733	8.3674	46.8
-0.7598	8.3554	46.78
-0.8614	8.3087	46.78
-0.8447	8.1965	46.81
-0.8871	8.0763	46.81
-0.8762	8.005	46.8
-0.8876	8.1178	46.76
-0.8447	8.1616	46.79
-0.8608	8.1675	46.78
-0.8499	8.1881	46.83
-0.7645	8.2974	46.86
-0.7114	8.3606	46.83
-0.621	8.4919	46.78
-0.5947	8.5965	46.74
-0.5413	8.649	46.76
-0.4879	8.697	46.84
-0.4616	8.7622	46.92
-0.4617	8.8024	46.91
-0.4454	8.7598	46.86
-0.5365	8.8	46.76
-0.5527	8.8201	46.68
-0.6228	8.872	46.67
-0.7038	9.0711	46.76
-0.7744	9.346	46.8
-0.8336	9.4129	46.8
-0.8016	9.4896	46.83
-0.7161	9.554	46.86
-0.6035	9.5033	46.91
-0.5766	9.4539	46.9
-0.7748	9.4708	46.82
-1.0595	9.5794	46.78
-1.3301	10.1623	46.76
-1.5766	10.8785	46.65
-1.6451	11.2886	46.55
-1.5347	11.1034	46.64
-1.406	10.7439	46.84
-1.3423	10.25	47.01
-1.2769	9.9207	47.01
-1.3858	9.7454	46.85
-1.4912	9.7569	46.67
-1.5778	9.694	46.62
-1.6067	9.5229	46.74
-1.5119	9.2362	46.86
-1.4023	8.9662	46.94
-1.3746	8.6468	46.92
-1.4726	8.4599	46.79
-1.5491	8.3416	46.7
-1.5712	8.1641	46.64
-1.575	7.9726	46.68
-1.5895	8.0772	46.77
-1.5951	8.3278	46.8
-1.5959	8.6293	46.82
-1.6766	8.9094	46.85
-1.6564	9.0547	46.83
-1.6519	9.2212	46.82
-1.7227	9.2311	46.77
-1.7716	9.2972	46.76
-1.7928	9.3616	46.78
-1.7816	9.3481	46.79
-1.8882	9.3548	46.81
-1.8998	9.4266	46.79
-1.9594	9.6579	46.8
-2.0514	9.8057	46.79
-2.2332	9.9418	46.81
-2.3577	10.0878	46.79
-2.4278	10.1615	46.79
-2.47	10.286	46.82
-2.4956	10.3743	46.85
-2.6083	10.4765	46.86
-2.6614	10.5742	46.87
-2.8182	10.6638	46.85
-2.8981	10.9304	46.77
-2.908	11.0565	46.69
-2.9088	11.1557	46.68
-2.9288	11.2675	46.72
-2.9371	11.3701	46.77
-3.0047	11.555	46.83
-3.1107	11.8025	46.86
-3.1828	12.0566	46.84
-3.2549	12.2211	46.8
-3.3325	12.452	46.78
-3.3903	12.5851	46.8
-3.4162	12.7761	46.83
-3.4666	13.0289	46.81
-3.5097	13.1967	46.82
-3.5103	13.3751	46.82
-3.5183	13.5824	46.79
-3.5459	13.7621	46.79
-3.5837	13.9396	46.8
-3.6276	14.0869	46.79
-3.6331	14.1497	46.79
-3.6241	14.1753	46.85
-3.6485	14.1407	46.88
-3.6962	14.1625	46.89
-3.7448	14.1747	46.88
-3.867	14.2762	46.82
-3.9611	14.3613	46.79
-3.9644	14.4137	46.74
-3.9114	14.3259	46.73
-3.8665	14.1263	46.75
-3.75	14.0508	46.8
-3.6747	14.0871	46.81
-3.6379	14.2469	46.8
-3.494	14.3726	46.8
-3.3879	14.5386	46.8
-3.3174	14.633	46.82
-3.2103	14.708	46.82
-3.1465	14.7434	46.82
-3.0079	14.7698	46.81
-2.9131	14.9631	46.79
-2.9406	15.1428	46.79
-2.8713	15.3141	46.8
-2.7976	15.5442	46.79
-2.6434	15.7394	46.78
-2.5847	15.9946	46.8
-2.3803	16.1677	46.84
-1.9866	16.2603	46.95
-1.7634	16.3637	46.93
-1.9261	16.532	46.87
-1.9569	16.7976	46.77
-1.9326	16.8833	46.69
-1.8937	16.7738	46.72
-1.855	16.6585	46.75
-1.7582	16.622	46.75
-1.6879	16.5986	46.77
-1.6346	16.6538	46.77
-1.6441	16.6164	46.82
-1.5857	16.6111	46.79
-1.6922	16.4559	46.79
-1.772	16.3577	46.8
-1.8086	16.2178	46.81
-1.8184	16.0177	46.82
-1.9416	15.9272	46.8
-1.9474	15.8804	46.78
-2.0752	15.8597	46.8
-2.1975	15.7819	46.82
-2.358	15.6739	46.81
-2.459	15.6544	46.83
-2.5457	15.7011	46.81
-2.5346	15.6931	46.82
-2.5969	15.6455	46.86
-2.681	15.5415	46.88
-2.7833	15.5706	46.87
-2.9061	15.5087	46.87
-3.057	15.5027	46.84
-3.2593	15.4341	46.77
-3.4223	15.3237	46.72
-3.5573	15.087	46.69
-3.7317	14.8653	46.72
-3.8661	14.6529	46.78
-4.05	14.4717	46.82
-4.1822	14.361	46.84
-4.3221	14.0983	46.81
-4.4786	13.8841	46.79
-4.5538	13.613	46.77
-4.6797	13.2082	46.79
-4.6732	12.7549	46.78
-4.6608	12.3287	46.78
-4.6205	11.9613	46.79
-4.5876	11.5617	46.78
-4.4477	11.1188	46.77
-4.3918	10.7861	46.78
-4.3203	10.4118	46.79
-4.2434	9.9605	46.79
-4.0943	9.6261	46.83
-3.9891	9.2282	46.85
-3.8873	8.9117	46.84
-3.774	8.5973	46.83
-3.7167	8.3429	46.8
-3.6322	8.1352	46.76
-3.61	8.0761	46.69
-3.5517	8.0634	46.68
-3.4202	8.0212	46.72
-3.3095	8.0867	46.78
-3.2219	8.1664	46.82
-3.1568	8.3303	46.84
-3.1703	8.5882	46.81
-3.1238	8.7752	46.79
-3.0825	8.8711	46.77
-3.0703	8.8512	46.8
-3.0114	8.8606	46.8
-2.9899	8.7789	46.8
-2.9738	8.7264	46.79
-3.0435	8.5554	46.78
-3.0974	8.5039	46.77
-3.1228	8.4709	46.79
-3.166	8.4388	46.78
-3.1336	8.3182	46.78
-3.1532	8.1784	46.8
-3.1982	8.0874	46.85
-3.2843	8.0607	46.84
-3.296	8.0543	46.82
-3.4248	8.209	46.83
-3.5411	8.4125	46.78
-3.599	8.6363	46.73
-3.622	8.8661	46.72
-3.66	9.1456	46.73
-3.7041	9.3676	46.8
-3.6605	9.7184	46.84
-3.6725	10.2096	46.85
-3.6777	10.6858	46.8
-3.6718	11.0709	46.75
-3.6735	11.416	46.74
-3.5431	11.5849	46.78
-3.4594	11.6803	46.84
-3.4695	11.7826	46.86
-3.3906	11.7833	46.83
-3.333	11.8264	46.82
-3.2608	11.8336	46.77
-3.2558	11.9017	46.77
-3.2177	11.9464	46.78
-3.2754	11.8555	46.8
-3.2357	11.7409	46.83
-3.27	11.6321	46.87
-3.2685	11.6778	46.9
-3.3297	11.6123	46.86
-3.3405	11.5841	46.85
-3.4349	11.6707	46.8
-3.4855	11.7712	46.77
-3.5256	11.9107	46.74
-3.5197	12.1041	46.76
-3.4968	12.2643	46.79
-3.4692	12.4888	46.82
-3.4526	12.8049	46.85
-3.4381	13.1536	46.85
-3.398	13.4177	46.82
-3.3025	13.5922	46.82
-3.1694	13.586	46.8
-3.0287	13.4729	46.82
-2.8081	13.2902	46.83
-2.6797	13.059	46.81
-2.5415	12.9234	46.77
-2.3748	12.7677	46.77
-2.2832	12.6319	46.77
-2.1317	12.4043	46.78
-2.0761	12.1435	46.81
-1.9087	11.7988	46.81
-1.7356	11.3667	46.81
-1.5354	11.0379	46.85
-1.3681	10.752	46.86
-1.2177	10.4734	46.83
-1.1095	10.1385	46.81
-0.9589	9.9144	46.79
-0.7601	9.7237	46.75
-0.5503	9.561	46.71
-0.2491	9.3683	46.72
0.0298	9.3181	46.74
0.2919	9.2262	46.8
0.5001	9.1782	46.84
0.6604	9.2549	46.84
0.8535	9.3568	46.81
1.0305	9.4267	46.8
1.0625	9.4303	46.8
1.1799	9.437	46.81
1.3096	9.3242	46.79
1.4175	9.3123	46.78
1.4917	9.2633	46.8
1.5889	9.3255	46.78
1.6948	9.2502	46.81
1.7605	9.1182	46.79
1.8032	9.0336	46.8
1.8673	8.9489	46.81
1.9534	8.8318	46.81
1.9785	8.7761	46.85
1.9779	8.6413	46.87
1.8938	8.5295	46.85
1.7983	8.4746	46.84
1.6192	8.4386	46.78
1.5408	8.4777	46.73
1.5485	8.4384	46.68
1.4507	8.3648	46.71
1.4482	8.4669	46.76
1.5197	8.6769	46.83
1.448	8.9338	46.85
1.4249	9.305	46.86
1.3709	9.6189	46.84
1.3172	9.9451	46.81
1.2345	10.3128	46.83
1.1702	10.6112	46.8
1.0516	10.8805	46.79
1.0348	11.1095	46.79
0.9318	11.355	46.79
0.8065	11.7134	46.81
0.7363	11.7534	46.83
0.6813	11.8645	46.87
0.7251	11.9444	46.82
0.6614	11.9557	46.8
0.6669	11.9017	46.8
0.6232	11.8166	46.85
0.6541	11.9148	46.88
0.6488	11.8451	46.89
0.5539	11.7349	46.85
0.4702	11.653	46.78
0.4828	11.5738	46.71
0.5056	11.3612	46.69
0.5482	11.129	46.74
0.5855	10.8734	46.79
0.6275	10.6831	46.86
0.7554	10.6526	46.88
0.7406	10.6037	46.84
0.8117	10.5963	46.79
0.8598	10.5952	46.79
0.9131	10.618	46.8
1.0577	10.5616	46.81
1.1585	10.5147	46.84
1.3028	10.5571	46.84
1.4213	10.5509	46.82
1.5391	10.5502	46.82
1.6141	10.5109	46.82
1.7631	10.5104	46.84
1.9675	10.5036	46.82
2.1129	10.5705	46.8
2.2953	10.6294	46.79
2.4376	10.6247	46.83
2.5215	10.711	46.85
2.5591	10.7063	46.85
2.5423	10.7233	46.86
2.396	10.7377	46.81
2.3154	10.7886	46.72
2.2924	10.7252	46.66
2.3391	10.6889	46.69
2.2464	10.6393	46.71
2.2509	10.7466	46.81
2.1897	10.757	46.85
2.1028	10.8601	46.87
2.0028	10.9125	46.83
1.9117	10.9174	46.83
1.9113	10.8416	46.85
1.9235	10.7106	46.83
1.8647	10.5336	46.84
1.8126	10.3535	46.83
1.7548	10.162	46.82
1.7127	10.0473	46.82
1.6436	9.7787	46.83
1.5846	9.5862	46.85
1.6234	9.3605	46.84
1.6144	9.3344	46.8
1.5886	9.2059	46.79
1.5923	9.0747	46.84
1.5424	9.0425	46.88
1.4411	9.0296	46.88
1.4406	9.0811	46.89
1.2546	9.2716	46.84
1.1507	9.3407	46.74
1.1473	9.4275	46.68
1.1299	9.5887	46.69
1.2147	9.7657	46.7
1.1956	10.0302	46.76
1.0199	10.2561	46.85
0.8411	10.4831	46.9
0.6327	10.6717	46.86
0.5848	10.7044	46.85
0.5695	10.6521	46.83
0.6026	10.5509	46.8
0.6936	10.4244	46.82
0.8119	10.3177	46.82
0.8696	10.3824	46.85
0.8963	10.3725	46.85
0.966	10.4328	46.84
0.9989	10.3987	46.82
1.0429	10.352	46.79
1.1341	10.407	46.78
1.1511	10.4179	46.76
1.2083	10.4211	46.8
1.2433	10.4493	46.87
1.2582	10.5264	46.89
1.2525	10.5344	46.9
1.29	10.6038	46.89
1.2866	10.5811	46.84
1.4197	10.5929	46.73
1.5076	10.574	46.68
1.6408	10.4241	46.72
1.8149	10.335	46.78
1.9627	10.1516	46.84
2.0305	10.1193	46.87
2.0312	10.0926	46.86
2.0398	10.0867	46.8
2.1014	10.0578	46.76
2.1333	9.9483	46.77
2.2391	9.7948	46.8
2.2702	9.7758	46.82
2.31	9.6517	46.79
2.4483	9.6374	46.81
2.5336	9.66	46.81
2.5704	9.7704	46.82
2.6239	9.77	46.82
2.6826	9.9012	46.81
2.7218	10	46.78
2.8009	10.1033	46.8
2.8055	10.1177	46.88
2.8094	10.2353	46.89
2.6899	10.455	46.91
2.558	10.6237	46.87
2.5257	10.8198	46.78
2.5194	10.9697	46.71
2.5898	11.1738	46.68
2.6215	11.3922	46.76
2.6464	11.6211	46.77
2.6746	11.753	46.82
2.5744	11.979	46.87
2.4402	12.1449	46.86
2.3459	12.1938	46.83
2.3533	12.2325	46.79
2.3738	12.1595	46.81
2.3883	12.1227	46.84
2.4589	12.1217	46.82
2.4639	12.2286	46.82
2.4957	12.345	46.82
2.523	12.3867	46.81
2.5043	12.5724	46.84
2.4554	12.7024	46.84
2.3744	12.714	46.85
2.4117	12.7181	46.85
2.3887	12.6025	46.89
2.3226	12.4219	46.93
2.2524	12.3399	46.95
2.1851	12.2325	46.92
2.0929	12.2133	46.85
1.8881	12.077	46.79
1.7617	12.075	46.74
1.684	11.9177	46.7
1.6752	11.8238	46.78
1.6826	11.731	46.86
1.6172	11.7734	46.88
1.5797	11.8876	46.87
1.5119	12.1566	46.81
1.4705	12.3649	46.75
1.5335	12.5003	46.77
1.5408	12.4734	46.85
1.398	12.5285	46.93
1.2798	12.6683	46.94
1.3469	12.764	46.85
1.3551	12.799	46.78
1.2813	12.7544	46.75
1.2502	12.7128	46.73
1.3825	12.6992	46.77
1.5125	12.6964	46.87
1.7567	12.7186	46.9
1.9438	12.7079	46.9
1.9931	12.7781	46.87
1.9733	12.8164	46.84
1.931	12.8347	46.83
1.7591	12.8866	46.84
1.5574	12.9086	46.8
1.5163	12.8961	46.76
1.4797	12.8624	46.74
1.4582	12.7275	46.76
1.4723	12.555	46.82
1.3959	12.397	46.87
1.2529	12.2934	46.84
1.1755	12.0962	46.79
1.0805	11.8689	46.77
1.0602	11.5576	46.77
1.0324	11.2156	46.84
0.9855	10.7667	46.86
1.0022	10.4131	46.88
1.0103	10.1146	46.84
1.0126	9.8767	46.8
1.0361	9.5875	46.77
1.0958	9.3583	46.77
1.1013	9.1707	46.79
1.0376	9.0402	46.79
1.0267	9.0194	46.8
1.0853	8.9378	46.82
1.1267	8.8552	46.87
1.1373	8.8641	46.87
1.1111	8.8678	46.85
1.0645	8.9071	46.8
0.9963	8.9466	46.75
1.0465	8.9285	46.7
1.1272	8.7351	46.72
1.2285	8.5428	46.75
1.3075	8.4311	46.8
1.291	8.38	46.82
1.3449	8.3124	46.81
1.3361	8.3412	46.76
1.3634	8.2497	46.76
1.3312	8.1954	46.77
1.2819	8.0966	46.81
1.33	7.8938	46.83
1.294	7.7482	46.8
1.3061	7.6754	46.78
1.2373	7.5119	46.77
1.1678	7.3408	46.78
1.1101	7.115	46.78
1.0353	6.9435	46.79
0.9669	6.7033	46.78
1.0149	6.5194	46.81
0.9873	6.427	46.85
0.9615	6.3971	46.82
0.9091	6.4671	46.78
0.8548	6.6617	46.77
0.7641	6.8083	46.74
0.6566	6.9473	46.72
0.7149	7.0865	46.73
0.7514	7.2235	46.75
0.6747	7.4421	46.78
0.7005	7.6693	46.78
0.6507	7.932	46.8
0.6222	8.2836	46.81
0.5951	8.506	46.79
0.5357	8.6677	46.78
0.5243	8.7972	46.79
0.5778	8.8708	46.78
0.6207	8.8616	46.78
0.6355	9.0456	46.8
0.6145	9.1748	46.76
0.5813	9.3261	46.78
0.5755	9.3927	46.79
0.5053	9.5389	46.78
0.451	9.8093	46.77
0.3695	10.0812	46.77
0.3626	10.1843	46.83
0.3449	10.3716	46.87
0.2582	10.6669	46.87
0.0803	11.0728	46.86
0.0376	11.3133	46.77
-0.0222	11.5977	46.74
0.0206	11.727	46.71
0.1384	11.7368	46.72
0.2447	11.7657	46.78
0.3457	11.8612	46.8
0.4519	11.9645	46.83
0.4892	12.0589	46.82
0.5428	12.1863	46.79
0.6552	12.2504	46.78
0.7569	12.279	46.78
0.8578	12.2095	46.82
1.0772	12.2268	46.83
1.2218	12.3012	46.82
1.2969	12.4214	46.8
1.404	12.4703	46.79
1.4675	12.6485	46.8
1.5151	12.8632	46.79
1.5212	12.987	46.76
1.6586	13.1479	46.79
1.6775	13.2554	46.84
1.6646	13.4448	46.87
1.5838	13.5608	46.87
1.4826	13.7383	46.84
1.3501	13.7293	46.81
1.1969	13.6877	46.76
0.978	13.6683	46.73
0.7759	13.537	46.69
0.5561	13.3077	46.72
0.2233	13.0876	46.78
-0.044	12.869	46.8
-0.2742	12.7708	46.85
-0.45	12.6004	46.82
-0.6796	12.4404	46.81
-0.8501	12.1679	46.78
-0.9611	11.8263	46.8
-1.0027	11.563	46.82
-1.0766	11.2666	46.81
-1.1782	11.1478	46.78
-1.2897	10.9195	46.79
-1.4069	10.8285	46.81
-1.4979	10.7094	46.78
-1.4974	10.5271	46.78
-1.555	10.3609	46.8
-1.511	10.2785	46.85
-1.4733	10.2244	46.85
-1.5112	10.3775	46.86
-1.5601	10.5109	46.85
-1.6621	10.6167	46.85
-1.8246	11.0183	46.83
-1.9998	11.3922	46.76
-2.1065	12.1819	46.71
-2.132	12.943	46.68
-2.2489	13.1028	46.73
-2.3074	12.9934	46.87
-2.4007	12.9683	46.95
-2.4045	12.9296	46.85
-2.4682	12.9633	46.73
-2.4221	12.9924	46.68
-2.3434	13.1682	46.79
-2.2451	12.8436	46.81
-2.1456	12.5463	46.86
-2.0486	12.3622	46.86
-2.1201	12.1532	46.78
-2.1804	12.1217	46.74
-2.1904	11.98	46.74
-2.2905	11.8784	46.78
-2.2771	11.7609	46.84
-2.2739	11.6208	46.91
-2.2563	11.4646	46.94
-2.3699	11.3993	46.89
-2.4632	11.3955	46.83
-2.5674	11.3494	46.77
-2.7626	11.3294	46.72
-2.7742	11.2675	46.7
-2.8323	11.1961	46.71
-2.8931	11.0604	46.77
-2.8479	10.9489	46.81
-2.9165	10.816	46.82
-3.0278	10.6975	46.83
-3.1476	10.5881	46.79
-3.1851	10.4263	46.78
-3.2004	10.1565	46.77
-3.1648	9.8994	46.81
-3.0719	9.6866	46.83
-3.0182	9.3905	46.81
-2.9079	9.1796	46.75
-2.854	9.0303	46.75
-2.7187	8.9572	46.77
-2.7127	8.845	46.77
-2.716	8.7506	46.81
-2.6671	8.6809	46.82
-2.5894	8.5971	46.87
-2.5832	8.498	46.88
-2.6174	8.5503	46.84
-2.6559	8.5359	46.81
-2.6474	8.4832	46.76
-2.7611	8.4692	46.74
-2.6919	8.4903	46.73
-2.633	8.4569	46.72
-2.5127	8.4079	46.77
-2.4097	8.4685	46.8
-2.3294	8.5205	46.81
-2.2886	8.7252	46.78
-2.1835	8.9635	46.74
-2.1154	9.332	46.74
-2.1061	9.6485	46.73
-2.0148	9.9297	46.78
-1.9563	10.1445	46.79
-1.9145	10.3918	46.79
-1.894	10.7083	46.8
-1.8299	10.8406	46.81
-1.8146	10.9261	46.8
-1.7993	11.017	46.78
-1.7777	11.0434	46.79
-1.6919	11.0324	46.79
-1.6787	10.9198	46.88
-1.6462	10.8738	46.89
-1.7102	10.747	46.87
-1.7165	10.7421	46.83
-1.8462	10.6786	46.78
-1.9017	10.6001	46.7
-1.9232	10.4457	46.68
-1.8362	10.3092	46.7
-1.8397	10.1908	46.75
-1.8653	10.1821	46.79
-1.9072	10.2451	46.83
-2.0905	10.4526	46.82
-2.1726	10.5594	46.78
-2.2539	10.7074	46.77
-2.3613	10.908	46.79
-2.4682	11.1244	46.81
-2.5276	11.2175	46.81
-2.6625	11.3517	46.8
-2.7218	11.4254	46.8
-2.8892	11.4804	46.78
-2.959	11.5435	46.78
-3.0342	11.6112	46.78
-3.0515	11.6883	46.76
-3.0186	11.7322	46.78
-2.9151	11.9457	46.83
-2.8994	12.1935	46.84
-2.8211	12.313	46.81
-2.8423	12.3306	46.82
-2.9711	12.3474	46.81
-2.9789	12.3035	46.76
-2.8773	12.1715	46.75
-2.8303	12.0594	46.71
-2.7171	12.0082	46.72
-2.5449	12.0653	46.74
-2.3883	12.1708	46.77
-2.2479	12.3034	46.82
-2.2336	12.4429	46.78
-2.1047	12.4912	46.8
-2.1042	12.445	46.81
-2.0608	12.4356	46.82
-2.0612	12.4905	46.82
-2.1264	12.4933	46.79
-2.1701	12.5242	46.77
-2.2661	12.5068	46.78
-2.3987	12.4793	46.81
-2.4291	12.3551	46.84
-2.4554	12.2678	46.84
-2.4149	12.207	46.78
-2.4357	12.0763	46.78
-2.5187	11.9134	46.83
-2.5507	11.8888	46.84
-2.6159	11.8524	46.81
-2.6747	11.843	46.81
-2.8165	11.8339	46.76
-2.9057	11.8901	46.69
-2.9334	11.8188	46.67
-2.9838	11.7122	46.73
-3.0768	11.7386	46.79
-3.1184	11.8039	46.82
-3.2825	11.8777	46.86
-3.3655	11.9803	46.82
-3.4153	12.0401	46.8
-3.4476	11.9979	46.79
-3.4586	11.9327	46.78
-3.4671	11.7663	46.81
-3.4469	11.595	46.78
-3.4301	11.4967	46.78
-3.3715	11.3788	46.77
-3.3767	11.2683	46.76
-3.3698	11.0905	46.78
-3.374	11.0049	46.79
-3.3635	10.8721	46.78
-3.3844	10.7414	46.78
-3.3438	10.534	46.82
-3.3726	10.4307	46.86
-3.3627	10.3385	46.85
-3.364	10.2479	46.82
-3.3656	10.1588	46.79
-3.3627	10.1728	46.75
-3.3762	10.1878	46.7
-3.3116	10.1822	46.7
-3.2349	10.2232	46.73
-3.2122	10.1845	46.75
-3.1131	10.2399	46.8
-3.1537	10.3454	46.85
-3.1604	10.3936	46.83
-3.1732	10.4407	46.8
-3.1379	10.5258	46.76
-3.0777	10.5868	46.79
-3.0245	10.6926	46.79
-2.9719	10.8584	46.79
-2.9205	10.9587	46.75
-2.8286	11.1113	46.78
-2.7969	11.2225	46.78
-2.8247	11.4269	46.78
-2.7455	11.6131	46.77
-2.6937	11.7599	46.74
-2.6723	11.9118	46.75
-2.5946	11.99	46.82
-2.5436	11.9772	46.88
-2.4522	11.9545	46.89
-2.3885	11.8539	46.87
-2.3433	11.859	46.8
-2.3083	11.9047	46.73
-2.1717	11.8448	46.65
-1.9497	11.6421	46.67
-1.7804	11.3813	46.74
-1.6175	11.2936	46.81
-1.5099	11.2364	46.83
-1.4887	11.1744	46.8
-1.4142	11.1704	46.78
-1.3449	11.2115	46.77
-1.3395	11.2478	46.78
-1.3337	11.2416	46.8
-1.2748	11.2651	46.8
-1.2431	11.2808	46.78
-1.2219	11.3567	46.78
-1.2548	11.4631	46.77
-1.2648	11.4294	46.8
-1.2649	11.4542	46.8
-1.2916	11.4887	46.82
-1.308	11.5039	46.8
-1.2819	11.5684	46.77
-1.3135	11.5243	46.79
-1.3288	11.4315	46.82
-1.3127	11.4764	46.83
-1.3497	11.3786	46.83
-1.3766	11.3849	46.83
-1.459	11.4396	46.73
-1.4598	11.3937	46.68
-1.4808	11.2681	46.68
-1.4418	11.1164	46.72
-1.4081	10.9873	46.77
-1.3215	10.9783	46.83
-1.3481	10.99	46.84
-1.4026	11.0396	46.8
-1.4513	11.014	46.76
-1.5151	10.9526	46.78
-1.616	10.8888	46.81
-1.6483	10.8766	46.8
-1.7348	11.0291	46.79
-1.8809	11.2058	46.76
-2.0254	11.3083	46.78
-2.1769	11.5126	46.77
-2.2943	11.7358	46.8
-2.4076	12.0623	46.82
-2.6066	12.3998	46.83
-2.733	12.8547	46.79
-2.8904	13.4395	46.8
-3.1325	14.0484	46.83
-3.2824	14.48	46.86
-3.3637	14.704	46.85
-3.5628	14.8672	46.85
-3.7486	15.0908	46.8
-3.8232	15.2195	46.74
-3.8606	15.3776	46.67
-3.8252	15.3576	46.72
-3.8605	15.2996	46.75
-3.9098	15.256	46.8
-3.8214	15.2328	46.84
-3.8479	15.1843	46.84
-3.8769	15.1001	46.81
-3.8285	14.9561	46.8
-3.8603	14.7219	46.79
-3.8688	14.5788	46.82
-3.8567	14.4014	46.83
-3.8998	14.2364	46.81
-3.8319	14.1151	46.78
-3.8308	13.9821	46.79
-3.7954	13.9246	46.83
-3.8869	13.8559	46.82
-3.9378	13.8486	46.78
-3.9696	13.8856	46.79
-3.9622	13.8056	46.81
-4.0136	13.8588	46.85
-4.0463	13.9281	46.84
-4.0673	13.965	46.85
-4.2018	14.0781	46.85
-4.2478	14.2622	46.81
-4.3317	14.3722	46.77
-4.2866	14.4653	46.74
-4.239	14.5106	46.73
-4.1638	14.4431	46.73
-4.0654	14.425	46.76
-3.9129	14.3373	46.78
-3.7808	14.335	46.83
-3.6469	14.4336	46.84
-3.4796	14.5284	46.78
-3.2518	14.5645	46.74
-3.1324	14.5937	46.77
-3.0987	14.5985	46.8
-3.1452	14.6081	46.83
-3.2782	14.6615	46.85
-3.5043	14.6696	46.83
-3.719	14.726	46.82
-3.9232	14.8828	46.82
-4.1085	14.9311	46.78
-4.2594	14.9592	46.77
-4.3113	14.9525	46.79
-4.286	14.9082	46.84
-4.2766	14.9297	46.89
-4.3475	14.9499	46.87
-4.4329	15.0118	46.88
-4.4763	15.0478	46.87
-4.5027	15.1055	46.82
-4.5697	15.118	46.72
-4.528	15.201	46.65
-4.4283	15.2363	46.69
-4.3095	15.2724	46.76
-4.219	15.2755	46.82
-4.1995	15.4077	46.87
-4.1794	15.5795	46.87
-4.192	15.6592	46.85
-4.0978	15.7492	46.82
-4.0406	15.685	46.8
-3.955	15.6566	46.79
-3.9112	15.5285	46.8
-3.8208	15.5122	46.79
-3.7408	15.4374	46.78
-3.6278	15.3491	46.78
-3.5189	15.2915	46.81
-3.3736	15.2872	46.82
-3.2343	15.295	46.82
-3.117	15.2881	46.81
-2.919	15.2688	46.8
-2.7512	15.3023	46.85
-2.7194	15.4499	46.85
-2.6225	15.4445	46.87
-2.614	15.4332	46.81
-2.621	15.5445	46.79
-2.5643	15.5708	46.74
-2.5607	15.6316	46.7
-2.5123	15.6216	46.7
-2.4073	15.6516	46.78
-2.4009	15.7076	46.81
-2.5181	15.8906	46.85
-2.595	16.146	46.82
-2.7097	16.3192	46.79
-2.7923	16.4535	46.75
-2.8978	16.4888	46.79
-2.9553	16.4607	46.82
-3.0944	16.3806	46.81
-3.2246	16.4529	46.79
-3.3	16.5172	46.79
-3.3426	16.5064	46.79
-3.2671	16.5174	46.8
-3.2505	16.4522	46.8
-3.2117	16.3872	46.82
-3.0603	16.3344	46.85
-2.9085	16.2347	46.88
-2.9035	16.1995	46.87
-2.8608	16.1769	46.86
-2.9467	16.1743	46.86
-3.0668	16.1201	46.81
-3.0977	16.1045	46.73
-3.0665	16.0112	46.71
-2.9733	15.899	46.73
-2.945	15.8038	46.76
-2.9112	15.7688	46.79
-2.899	15.815	46.82
-2.9034	15.9262	46.85
-2.9537	16.0823	46.82
-3.0037	16.0993	46.79
-2.9864	16.0625	46.81
-3.0015	16.0704	46.83
-2.985	16.1055	46.84
-2.9871	16.1429	46.8
-3.0189	16.1266	46.8
-3.0296	16.0512	46.8
-3.0243	16.047	46.8
-3.0645	15.9405	46.84
-3.0595	15.8438	46.82
-3.0382	15.7123	46.81
-2.9777	15.5837	46.83
-2.9652	15.4683	46.86
-3.0035	15.3041	46.83
-3.082	15.1096	46.85
-3.2058	15.0298	46.83
-3.2566	14.813	46.77
-3.3072	14.5036	46.71
-3.3478	14.2209	46.73
-3.3294	13.9902	46.75
-3.246	13.8274	46.79
-3.3311	13.7057	46.79
-3.3517	13.6875	46.81
-3.3798	13.6281	46.78
-3.3686	13.4831	46.78
-3.3403	13.2905	46.79
-3.2898	13.108	46.82
-3.2404	12.9263	46.83
-3.1885	12.7965	46.79
-3.1792	12.6896	46.75
-3.1614	12.5907	46.78
-3.091	12.4725	46.78
-3.0462	12.2773	46.81
-3.0074	12.1328	46.82
-2.8946	11.96	46.81
-2.8035	11.7979	46.8
-2.6746	11.7053	46.8
-2.5731	11.7392	46.8
-2.5033	11.7661	46.8
-2.4551	11.8038	46.81
-2.494	11.7417	46.77
-2.5044	11.3898	46.74
-2.4506	11.1665	46.72
-2.3961	11.0281	46.73
-2.3374	11.1809	46.74
-2.3066	11.3595	46.72
-2.3013	11.6293	46.75
-2.2905	11.8501	46.77
-2.245	11.9529	46.86
-2.1649	12.1226	46.87
-2.1129	12.2605	46.85
-2.0735	12.5271	46.77
-2.0441	12.6581	46.7
-2.0068	12.913	46.73
-1.9953	13.1672	46.79
-2.0329	13.4532	46.82
-2.0705	13.6546	46.84
-2.0668	13.8144	46.81
-2.0516	13.9343	46.8
-2.0846	14.101	46.79
-2.0683	14.238	46.82
-2.0522	14.3686	46.83
-2.1964	14.4782	46.86
-2.3029	14.5358	46.87
-2.4443	14.6107	46.82
-2.5074	14.6947	46.73
-2.5634	14.6516	46.67
-2.6154	14.5875	46.71
-2.6446	14.5618	46.77
-2.5948	14.5459	46.8
-2.6361	14.6104	46.84
-2.6255	14.6859	46.85
-2.6221	14.7708	46.81
-2.5596	14.7928	46.77
-2.5175	14.8361	46.76
-2.4569	14.8036	46.8
-2.4508	14.8259	46.82
-2.4887	14.8911	46.81
-2.6027	15.0533	46.79
-2.6891	15.148	46.79
-2.7115	15.2728	46.77
-2.8877	15.3543	46.79
-2.8568	15.4897	46.78
-2.6945	15.5243	46.82
-2.5212	15.6433	46.88
-2.3943	15.8838	46.86
-2.2576	16.1009	46.82
-2.125	16.377	46.82
-2.0892	16.5804	46.79
-1.8982	16.6809	46.74
-1.7434	16.7899	46.73
-1.6034	16.7729	46.75
-1.5655	16.8838	46.79
-1.6093	17.0675	46.78
-1.6252	17.2592	46.82
-1.6792	17.4795	46.84
-1.6756	17.7115	46.8
-1.5588	17.9308	46.8
-1.4901	18.11	46.78
-1.4204	18.175	46.8
-1.2654	18.3008	46.81
-1.1053	18.4446	46.81
-0.9132	18.5828	46.8
-0.7318	18.76	46.8
-0.5507	19.0236	46.8
-0.4015	19.1667	46.83
-0.2794	19.3725	46.86
-0.1247	19.5886	46.82
0.073	19.7818	46.79
0.1364	19.8243	46.84
0.2107	19.8169	46.88
0.1469	19.7956	46.86
0.1314	19.8068	46.82
0.041	19.7655	46.79
-0.0224	19.6951	46.74
-0.1019	19.4996	46.72
-0.1496	19.2859	46.74
-0.262	19.1304	46.8
-0.4164	18.8785	46.85
-0.6139	18.7503	46.85
-0.8279	18.6717	46.79
-1.0736	18.4391	46.78
-1.2063	18.1572	46.78
-1.2901	17.8264	46.82
-1.2773	17.5015	46.88
-1.3196	17.2314	46.84
-1.3514	16.9719	46.79
-1.3406	16.8627	46.77
-1.3887	16.7356	46.75
-1.3442	16.4269	46.77
-1.2462	16.18	46.81
-1.1973	16.0282	46.82
-1.0842	15.9046	46.84
-1.0514	15.8168	46.86
-0.9759	15.6834	46.87
-0.9328	15.5883	46.87
-0.9329	15.5274	46.82
-0.9601	15.5175	46.76
-0.928	15.4483	46.72
-0.8316	15.4348	46.69
-0.7828	15.345	46.71
-0.7234	15.2933	46.76
-0.755	15.21	46.81
-0.7872	15.2646	46.83
-0.8408	15.2385	46.81
-0.8035	15.2691	46.79
-0.83	15.1638	46.78
-0.851	15.079	46.8
-0.8612	14.977	46.81
-0.802	14.8937	46.8
-0.7538	14.879	46.77
-0.7966	14.8605	46.78
-0.7375	14.8256	46.79
-0.7695	14.7985	46.79
-0.7589	14.8211	46.8
-0.7854	14.7843	46.81
-0.7534	14.7833	46.8
-0.6891	14.8221	46.84
-0.6195	14.8114	46.87
-0.5713	14.7928	46.87
-0.5872	14.7589	46.84
-0.6408	14.7692	46.82
-0.6728	14.7107	46.78
-0.7214	14.7734	46.74
-0.6304	14.8042	46.69
-0.5607	14.8238	46.71
-0.4753	14.8985	46.79
-0.5134	15.058	46.83
-0.4551	15.2013	46.83
-0.4398	15.3806	46.83
-0.4564	15.5102	46.83
-0.4299	15.5933	46.8
-0.4304	15.7241	46.8
-0.3343	15.7747	46.82
-0.222	15.8739	46.78
-0.1685	15.9425	46.77
-0.0723	16.0114	46.76
0.034	16.1597	46.79
0.1135	16.2703	46.82
0.0861	16.4194	46.82
0.1124	16.5374	46.82
0.1551	16.6341	46.8
0.2401	16.7178	46.83
0.2924	16.8437	46.86
0.1587	16.9895	46.83
0.0884	17.1001	46.84
-0.0133	17.1933	46.81
-0.1203	17.2627	46.77
-0.195	17.3067	46.71
-0.281	17.3489	46.7
-0.2599	17.4188	46.72
-0.2556	17.5548	46.8
-0.31	17.6974	46.84
-0.3269	17.8909	46.85
-0.4025	18.0915	46.82
-0.4351	18.2281	46.81
-0.4569	18.3313	46.8
-0.4517	18.3717	46.78
-0.4088	18.3546	46.81
-0.3605	18.3391	46.8
-0.3015	18.3234	46.8
-0.3283	18.2999	46.81
-0.4619	18.2351	46.83
-0.4671	18.1836	46.85
-0.4884	18.1727	46.79
-0.5202	18.081	46.78
-0.5624	17.9338	46.81
-0.5726	17.7977	46.85
-0.626	17.7731	46.88
-0.6529	17.8108	46.88
-0.8244	17.8699	46.84
-0.9695	17.8606	46.77
-1.0719	17.8875	46.73
-1.0984	17.8054	46.73
-1.1457	17.6846	46.76
-1.1777	17.657	46.77
-1.2144	17.5978	46.81
-1.2411	17.6049	46.82
-1.2142	17.6146	46.83
-1.1984	17.5739	46.8
-1.1499	17.4356	46.78
-1.1384	17.2993	46.8
-1.0196	17.1069	46.82
-0.8849	16.8849	46.81
-0.8418	16.8262	46.81
-0.7822	16.6347	46.79
-0.7441	16.4689	46.8
-0.7059	16.3001	46.79
-0.6196	16.1638	46.81
-0.6566	16.0289	46.81
-0.5594	15.8288	46.82
-0.5642	15.7127	46.86
-0.5263	15.5915	46.86
-0.5526	15.4793	46.87
-0.6324	15.355	46.85
-0.7768	15.3105	46.81
-0.9217	15.2497	46.74
-0.948	15.0397	46.7
-0.9843	14.7697	46.72
-1.0845	14.5139	46.78
-1.2175	14.294	46.79
-1.2752	14.0434	46.8
-1.3548	13.8731	46.81
-1.4189	13.6982	46.78
-1.4616	13.5089	46.75
-1.5028	13.3301	46.8
-1.5021	13.2427	46.82
-1.3348	13.0663	46.85
-1.1964	13.1514	46.82
-1.042	13.2558	46.78
-0.9467	13.5138	46.77
-0.8402	13.6819	46.76
-0.707	13.8813	46.77
-0.6751	13.9622	46.8
-0.6166	14.0764	46.82
-0.4404	14.191	46.83
-0.3608	14.3177	46.87
-0.3289	14.3867	46.86
-0.2595	14.4448	46.85
-0.26	14.5429	46.86
-0.2118	14.656	46.79
-0.2542	14.6813	46.71
-0.2274	14.725	46.68
-0.206	14.694	46.72
-0.1527	14.704	46.75
-0.0782	14.7569	46.79
-0.1325	14.8485	46.82
-0.1273	14.9134	46.82
-0.2562	15.0324	46.8
-0.294	15.1522	46.77
-0.3316	15.1544	46.78
-0.3911	15.2507	46.83
-0.3485	15.344	46.81
-0.4243	15.5573	46.78
-0.3877	15.7896	46.78
-0.4531	16.0627	46.77
-0.4324	16.249	46.77
-0.412	16.4861	46.78
-0.3969	16.741	46.79
-0.2907	16.9111	46.82
-0.1518	16.9856	46.83
-0.0616	17.0875	46.86
0.067	17.1278	46.83
0.1043	17.1376	46.84
0.142	17.144	46.83
0.1859	17.0925	46.77
0.2411	16.9599	46.71
0.242	16.8311	46.69
0.3327	16.7246	46.74
0.3004	16.5423	46.79
0.2361	16.4046	46.82
0.1771	16.3348	46.84
0.0712	16.1587	46.81
0.0609	16.0834	46.8
-0.04	15.9558	46.77
-0.1676	15.7549	46.75
-0.2689	15.6093	46.75
-0.4238	15.4318	46.78
-0.5784	15.2242	46.81
-0.8292	15.0594	46.84
-1.0744	14.9013	46.87
-1.3315	14.7656	46.82
-1.4708	14.6135	46.78
-1.5188	14.4237	46.76
-1.576	14.2084	46.79
-1.5845	14.0504	46.87
-1.5842	13.95	46.86
-1.5088	13.8556	46.87
-1.5129	13.71	46.9
-1.5251	13.6438	46.82
-1.5698	13.5872	46.72
-1.5541	13.4904	46.68
-1.5153	13.341	46.71
-1.503	13.2236	46.77
-1.501	13.1634	46.85
-1.5166	13.0793	46.86
-1.5543	13.0652	46.84
-1.5279	12.9455	46.81
-1.5279	12.8261	46.78
-1.5167	12.6602	46.77
-1.4252	12.5896	46.78
-1.393	12.5296	46.77
-1.3825	12.5368	46.76
-1.3547	12.4588	46.79
-1.3863	12.4862	46.84
-1.3223	12.5441	46.83
-1.3341	12.6391	46.79
-1.3019	12.6423	46.79
-1.2632	12.5039	46.84
-1.273	12.5078	46.89
-1.2898	12.5696	46.86
-1.3164	12.5091	46.86
-1.3539	12.4646	46.84
-1.3721	12.5971	46.75
-1.4052	12.6374	46.71
-1.3244	12.5229	46.7
-1.3015	12.3957	46.76
-1.2744	12.4398	46.79
-1.2312	12.5198	46.83
-1.2266	12.7044	46.83
-1.2009	12.8178	46.79
-1.1534	12.9024	46.76
-1.0353	12.9414	46.79
-1.0134	12.8735	46.81
-0.8952	12.8413	46.85
-0.8954	12.8909	46.85
-0.8851	12.9485	46.82
-0.8589	13.0628	46.8
-0.8591	13.1245	46.81
-0.8539	13.1503	46.8
-0.8648	13.1979	46.81
-0.8058	13.1498	46.79
-0.6928	13.0754	46.84
-0.6603	13.0101	46.88
-0.5471	12.7587	46.86
inclinaison X	inclinaison Y
-0.3323	-0.0332
-0.3656	0.0997
-0.2326	-0.0665
-0.2326	-0.1994
-0.3323	-0.2326
-0.3656	0
-0.2326	0
-0.1994	0.0332
-0.3988	-0.1662
-0.4985	-0.1662
-0.3656	-0.0665
-0.1994	0
-0.2659	0
-0.3988	-0.0665
-0.3988	-0.1994
-0.2659	-0.1662
-0.2659	-0.0665
-0.2991	0.0997
-0.2991	-0.0997
-0.2659	-0.2326
-0.3988	-0.0332
-0.4653	0.0665
-0.2659	-0.0665
-0.2991	-0.1994
-0.3323	0
-0.3323	0.0997
-0.2991	-0.0332
-0.3656	-0.1662
-0.2991	-0.2326
-0.2991	-0.0665
-0.3656	0.0332
-0.3323	0
-0.3656	-0.1329
-0.2991	0
-0.2326	-0.0665
-0.1994	-0.0997
-0.2659	-0.1994
-0.432	-0.0997
-0.2991	-0.0332
-0.2326	-0.0332
-0.3323	0
-0.2991	-0.1329
-0.3988	-0.0997
-0.3323	-0.0997
-0.2659	0.0332
-0.3323	-0.0665
-0.3323	-0.1994
-0.3656	-0.1994
-0.3988	-0.0332
-0.1994	0
-0.1662	-0.0665
-0.3323	-0.1662
-0.432	-0.1329
-0.3656	-0.0997
-0.2659	0
-0.2326	-0.1329
-0.3323	-0.0997
-0.3988	-0.0665
-0.3323	-0.0997
-0.2991	-0.0332
-0.2326	-0.0997
-0.3656	-0.1662
-0.3988	-0.0997
-0.2991	-0.0997
-0.2991	-0.1994
-0.2991	-0.0665
-0.432	0.0332
-0.3323	0.0332
-0.2326	-0.0665
-0.3656	-0.1329
-0.3656	-0.0997
-0.3323	-0.0332
-0.2991	0
-0.2326	-0.0665
-0.2991	-0.1662
-0.3988	-0.0997
-0.3323	-0.2326
-0.2991	0
-0.2326	-0.0332
-0.3323	0
-0.432	-0.1329
-0.3656	-0.2326
-0.2659	-0.1662
-0.2991	-0.0332
-0.2991	0
-0.2659	-0.0665
-0.2991	-0.1662
-0.3323	-0.1994
-0.3656	-0.0997
-0.2991	-0.0332
-0.2659	0.0332
-0.2991	0
-0.3323	-0.0665
-0.3323	-0.2991
-0.3323	-0.1994
-0.3323	-0.0332
-0.2659	0.1329
-0.1329	-0.0332
-0.3656	-0.1662
-0.432	-0.2326
-0.3988	-0.1662
-0.2326	0.0997
-0.1994	-0.0997
-0.2659	-0.1994
-0.4653	-0.1994
-0.3323	-0.1329
-0.2659	0.0332
-0.2326	0
-0.2991	-0.1994
-0.432	-0.2659
-0.3988	-0.2326
-0.2659	0.0665
-0.2659	0.0332
-0.2659	-0.1329
-0.3323	-0.1662
-0.432	-0.2659
-0.3323	-0.0997
-0.2659	0.0332
-0.2326	-0.0332
-0.2991	-0.0997
-0.432	-0.2326
-0.3988	-0.0665
-0.2659	-0.1329
-0.2991	-0.1662
-0.3656	-0.0997
-0.3656	0.0332
-0.3323	0.0997
-0.2326	-0.2659
-0.2991	-0.2326
-0.3988	-0.0997
-0.2991	-0.0665
-0.2326	0
-0.2991	-0.0997
-0.2991	-0.1329
-0.3656	-0.0665
-0.3323	-0.0997
-0.3323	-0.0332
-0.3656	-0.1662
-0.3323	-0.0332
-0.3656	-0.0665
-0.3323	-0.1662
-0.3323	-0.0332
-0.2991	0.0665
-0.2326	-0.2659
-0.3656	-0.1662
-0.4653	0.0332
-0.2659	-0.0997
-0.1994	-0.1994
-0.2991	-0.2326
-0.3988	-0.0332
-0.2659	0.0332
-0.2659	-0.0332
-0.3656	-0.1662
-0.3988	-0.2326
-0.3988	-0.1994
-0.2991	0
-0.1662	0.1329
-0.2991	-0.0332
-0.3988	-0.1994
-0.4653	-0.2659
-0.3656	-0.1662
-0.2326	-0.0997
-0.2991	0
-0.3988	-0.0332
-0.3988	-0.1329
-0.3988	-0.1994
-0.3323	-0.1329
-0.2991	-0.0665
-0.2991	0
-0.2326	0.0665
-0.2659	-0.0332
-0.2659	-0.2659
-0.3988	-0.2991
-0.3988	-0.1329
-0.3323	-0.0332
-0.2326	0.0665
-0.1994	-0.0997
-0.3656	-0.1662
-0.432	-0.1329
-0.3656	-0.1329
-0.1994	0.0332
-0.2326	0.0332
-0.2991	0
-0.3323	-0.2991
-0.3988	-0.3656
-0.3656	0
-0.2326	0.1329
-0.1662	-0.0997
-0.2326	-0.0332
-0.3656	-0.2326
-0.3656	-0.0997
-0.2991	-0.0997
-0.2326	-0.1994
-0.2991	-0.0997
-0.3656	-0.0332
-0.2991	-0.1329
-0.2659	-0.1329
-0.2659	-0.1329
-0.2991	-0.0997
-0.3988	-0.0332
-0.2991	-0.1994
-0.2991	-0.1329
-0.2991	0.0665
-0.2991	-0.0997
-0.3656	-0.2326
-0.3988	-0.0997
-0.2991	0.0332
-0.2659	-0.0332
-0.2326	-0.0997
-0.3656	-0.1329
-0.3656	-0.1329
-0.3323	-0.0665
-0.2991	0.0665
-0.2991	-0.0665
-0.3323	-0.1994
-0.3656	-0.1994
-0.3323	-0.0997
-0.3656	-0.0332
-0.2991	0.0332
-0.1994	-0.0997
-0.1994	-0.1329
-0.432	-0.1662
-0.3988	-0.1329
-0.1994	-0.1329
-0.2326	-0.0332
-0.3323	0.0332
-0.3656	-0.1329
-0.3656	-0.2326
-0.2991	-0.0997
-0.3323	-0.0665
-0.2991	-0.0332
-0.2991	-0.1662
-0.2991	-0.1329
-0.2991	-0.0665
-0.3323	-0.1329
-0.2991	-0.0997
-0.2991	-0.0997
-0.3656	-0.0997
-0.3656	-0.1662
-0.3988	-0.1662
-0.2326	-0.0665
-0.1994	-0.0332
-0.2991	-0.1329
-0.3656	-0.1329
-0.3656	-0.1329
-0.3323	-0.0665
-0.2326	-0.0665
-0.2991	-0.0665
-0.3656	-0.2659
-0.3656	-0.1662
-0.2991	-0.0997
-0.2991	0
-0.2326	0
-0.2326	-0.1662
-0.432	-0.1994
-0.3323	-0.1662
-0.2659	-0.0332
-0.2991	-0.0665
-0.3656	-0.2326
-0.4653	-0.2326
-0.2326	-0.1329
-0.2659	0
-0.2659	0
-0.2991	0
-0.3323	-0.0997
-0.2326	-0.2326
-0.3988	-0.0997
-0.2991	-0.0332
-0.2991	-0.1329
-0.2659	0
-0.2659	-0.1329
-0.3656	-0.0332
-0.3323	-0.1662
-0.2991	-0.1994
-0.2659	-0.0665
-0.1994	-0.0332
-0.2991	-0.0997
-0.3656	-0.0997
-0.3656	-0.1329
-0.2326	-0.0997
-0.2659	-0.0665
-0.3656	-0.0997
-0.3988	-0.0997
-0.3656	-0.1662
-0.2659	-0.0997
-0.2991	0.0665
-0.3323	0.0665
-0.2991	-0.1662
-0.3656	-0.2326
-0.3656	-0.1329
-0.2659	-0.0332
-0.1994	-0.0665
-0.2991	-0.0997
-0.4653	-0.1994
-0.432	-0.1994
-0.2991	-0.0665
-0.2659	-0.0332
-0.1994	-0.0332
-0.3323	-0.0332
-0.2991	-0.2659
-0.2991	-0.1662
-0.2991	-0.1662
-0.3656	-0.0665
-0.3323	-0.0665
-0.2991	-0.0665
-0.3988	-0.1662
