# Supplementary material for: Postural Control Can Be Well Maintained by Healthy, Young Adults in Difficult Visual Task, Even in Sway-Referenced Dynamic Conditions
Source: PLoS One. 2016 Oct 13;11(10):e0164400. doi: 10.1371/journal.pone.0164400 (PMC5063355; doi:10.1371/journal.pone.0164400)
Supplement: S2 File — (ZIP) [file pone.0164400.s002.zip › DATA_FRAMIRAL/S07A_SEARCH_STABLE_I4.xls]

## Sheet: S07_MTT_201504011456_S
gravite X	gravite Y	Poids
-0.6172	5.1318	47.32
-0.7028	5.3393	47.31
-0.7296	5.4373	47.33
-0.7349	5.49	47.37
-0.7458	5.5659	47.37
-0.6507	5.5849	47.33
-0.6617	5.6777	47.32
-0.6727	5.782	47.33
-0.7686	5.9382	47.34
-0.8167	6.0977	47.37
-0.8758	6.3175	47.37
-0.8444	6.4525	47.4
-0.7596	6.4337	47.42
-0.6754	6.552	47.46
-0.676	6.6562	47.4
-0.6025	6.782	47.39
-0.6987	7.0059	47.37
-0.7055	7.324	47.3
-0.7115	7.4548	47.26
-0.6964	7.6501	47.24
-0.7507	8.002	47.28
-0.8423	8.4182	47.32
-0.9341	8.8332	47.3
-1.1156	9.1966	47.31
-1.3719	9.686	47.32
-1.632	9.9143	47.33
-1.7647	10.0841	47.35
-1.7186	10.1429	47.3
-1.7514	10.309	47.28
-1.683	10.5582	47.3
-1.6837	10.6805	47.29
-1.6665	10.7415	47.36
-1.6078	10.7633	47.38
-1.6403	10.8173	47.36
-1.6045	10.8578	47.31
-1.5678	10.8705	47.29
-1.4663	10.8694	47.34
-1.3271	10.8029	47.41
-1.279	10.7182	47.42
-1.2159	10.7823	47.41
-1.1751	10.9771	47.36
-1.1507	11.2538	47.28
-0.9512	11.7146	47.28
-0.8891	12.1027	47.28
-0.9001	12.3407	47.35
-0.7782	12.3315	47.38
-0.7746	12.6934	47.34
-0.7913	12.9007	47.33
-0.7277	12.8592	47.31
-0.7223	12.8137	47.28
-0.6664	12.1559	47.36
-0.504	11.2257	47.46
-0.3423	10.4109	47.47
-0.2546	9.7849	47.36
-0.2312	9.3533	47.27
-0.1708	8.9949	47.19
-0.0945	8.5451	47.18
-0.152	8.0568	47.31
-0.2044	7.7337	47.4
-0.2082	7.3017	47.44
-0.18	6.8059	47.46
-0.2151	6.4159	47.42
-0.1811	6.017	47.34
-0.1324	5.6932	47.36
-0.2051	5.4213	47.32
-0.2196	5.1859	47.24
-0.0799	4.8339	47.21
0.1278	4.5108	47.26
0.3248	4.0868	47.31
0.5189	3.8143	47.45
0.487	3.8379	47.46
0.4363	3.8678	47.34
0.2891	3.9137	47.27
0.0227	4.1721	47.29
-0.3121	4.2746	47.39
-0.6293	4.2404	47.42
-0.9735	4.4497	47.45
-1.4201	4.5291	47.31
-1.8846	4.6063	47.2
-2.253	4.6856	47.16
-2.5764	4.771	47.18
-2.6439	4.7628	47.22
-2.6222	4.6346	47.33
-2.5477	4.3834	47.44
-2.4558	4.2217	47.48
-2.4786	4.1927	47.44
-2.5137	4.3242	47.37
-2.6096	4.6142	47.26
-2.7521	4.9633	47.19
-2.6513	5.3761	47.23
-2.6083	5.9807	47.29
-2.5018	6.5922	47.36
-2.394	7.2406	47.34
-2.2996	7.7561	47.38
-2.2009	8.1258	47.36
-2.124	8.4474	47.33
-2.0603	8.6144	47.36
-2.0131	8.7338	47.36
-1.9082	9.0235	47.36
-1.7555	9.0009	47.33
-1.7165	8.8927	47.39
-1.6207	8.7719	47.39
-1.5399	8.5927	47.43
-1.5453	8.4505	47.4
-1.5782	8.5252	47.36
-1.537	8.6827	47.33
-1.3346	8.6322	47.39
-1.1399	9.0285	47.43
-0.999	9.4148	47.41
-0.9255	9.5361	47.4
-0.9645	9.9499	47.37
-0.9462	10.4987	47.29
-0.8992	10.6073	47.25
-0.7779	10.8037	47.27
-0.6192	10.9309	47.32
-0.4656	10.9117	47.33
-0.296	10.8361	47.38
-0.2217	10.7866	47.37
-0.2588	10.8556	47.34
-0.2957	10.7348	47.39
-0.3528	10.4861	47.37
-0.3416	10.3444	47.36
-0.3147	10.247	47.35
-0.3667	10.008	47.35
-0.5303	9.8893	47.35
-0.6992	9.7698	47.35
-0.8471	9.7085	47.37
-1.0272	9.762	47.37
-1.0597	9.9666	47.38
-1.1239	10.1257	47.38
-1.1613	10.3826	47.42
-1.2894	10.6799	47.42
-1.3337	11.034	47.38
-1.3833	11.3093	47.34
-1.5068	11.5401	47.3
-1.5231	11.6267	47.3
-1.5818	11.7189	47.29
-1.5174	11.7356	47.34
-1.5384	11.8158	47.36
-1.5279	11.8489	47.36
-1.5446	11.9863	47.35
-1.6043	12.1821	47.32
-1.6464	12.2936	47.35
-1.6789	12.3605	47.33
-1.7197	12.3906	47.4
-1.6396	12.3173	47.42
-1.6666	12.2092	47.38
-1.7207	12.153	47.32
-1.7938	12.0743	47.35
-1.8675	11.8775	47.33
-1.9623	11.7347	47.33
-2.0187	11.4981	47.36
-2.0107	11.148	47.4
-1.987	10.7852	47.44
-2.0357	10.5622	47.37
-2.0729	10.2148	47.33
-2.0324	9.8135	47.39
-2.1796	9.6224	47.39
-2.2216	9.4249	47.38
-2.1537	9.1118	47.31
-2.1783	8.7128	47.32
-2.1283	8.2406	47.34
-2.1211	7.8418	47.34
-2.1031	7.4842	47.36
-2.0876	7.1011	47.31
-2.1118	6.7901	47.34
-2.1312	6.5517	47.36
-2.1032	6.2724	47.37
-2.0538	5.9588	47.39
-2.032	5.6315	47.37
-1.9993	5.383	47.37
-2.0042	5.1693	47.35
-2.0787	5.0204	47.32
-2.1263	4.7322	47.29
-2.142	4.7127	47.29
-2.0724	4.8799	47.34
-1.9492	4.9539	47.39
-1.8901	5.039	47.44
-1.8599	5.0921	47.39
-1.9704	5.1331	47.41
-1.9941	5.2326	47.34
-2.0779	5.4286	47.24
-2.1332	5.5933	47.19
-2.0891	5.5917	47.24
-2.0282	5.6142	47.32
-2.0059	5.7177	47.37
-2.0639	5.7924	47.39
-2.1123	5.8758	47.37
-2.2568	5.8262	47.32
-2.2986	5.7629	47.33
-2.4665	5.7967	47.37
-2.7137	5.7656	47.4
-2.9625	5.9947	47.42
-3.2366	5.9549	47.33
-3.6356	6.0799	47.31
-3.9802	6.1158	47.31
-4.3286	5.9684	47.32
-4.7917	5.8573	47.35
-5.0598	5.5589	47.41
-5.1948	5.3075	47.48
-5.2418	5.1552	47.48
-5.2366	5.2568	47.43
-5.1798	5.4217	47.37
-5.1525	5.5771	47.28
-5.0507	5.6204	47.23
-4.7345	5.5901	47.27
-4.5149	5.4204	47.35
-4.2837	5.4324	47.39
-4.0982	5.601	47.34
-3.8997	5.7712	47.31
-3.7816	6.0821	47.27
-3.7003	6.4532	47.32
-3.5429	6.6139	47.39
-3.5172	6.7733	47.47
-3.4959	7.0609	47.49
-3.5033	7.34	47.39
-3.5562	7.7331	47.33
-3.7243	8.1521	47.3
-3.863	8.5013	47.31
-3.8131	8.7598	47.35
-3.8543	8.9413	47.38
-3.6998	9.145	47.41
-3.595	9.2392	47.48
-3.4486	9.295	47.46
-3.35	9.3378	47.44
-3.2576	9.4508	47.4
-3.1874	9.5354	47.33
-3.0955	9.7605	47.29
-2.9586	9.7539	47.27
-2.718	9.7057	47.31
-2.6419	9.6962	47.35
-2.4824	9.7151	47.37
-2.4653	9.7414	47.4
-2.4771	9.8088	47.38
-2.4248	9.8115	47.36
-2.4085	9.8423	47.37
-2.4873	9.8161	47.39
-2.5452	9.8385	47.4
-2.7244	9.8837	47.41
-2.8996	9.9866	47.41
-3.0166	10.1216	47.4
-3.159	10.1164	47.41
-3.2928	10.1279	47.38
-3.3851	10.2036	47.35
-3.4486	10.1847	47.35
-3.5303	10.1321	47.39
-3.5893	10.183	47.47
-3.6127	10.177	47.43
-3.655	10.1301	47.43
-3.7812	10.1791	47.36
-3.8812	10.2043	47.3
-3.818	10.2476	47.29
-3.7373	10.1959	47.31
-3.6013	10.1168	47.36
-3.5666	10.1159	47.4
-3.4915	10.0408	47.42
-3.441	10.0727	47.38
-3.4176	10.1072	47.33
-3.3218	10.0578	47.34
-3.2095	10.0008	47.35
-3.1008	9.8949	47.39
-3.0211	9.7801	47.39
-2.9795	9.7637	47.38
-2.9543	9.7829	47.36
-2.9424	9.7118	47.37
-2.9168	9.635	47.35
-2.9313	9.5493	47.37
-2.8544	9.3113	47.41
-2.7201	9.0384	47.43
-2.7015	8.8671	47.48
-2.7014	8.6413	47.46
-2.7669	8.5375	47.41
-2.8284	8.5085	47.34
-2.813	8.6633	47.23
-2.7645	8.7403	47.25
-2.7374	8.8366	47.27
-2.6086	8.8763	47.31
-2.5619	8.7672	47.4
-2.5433	8.6558	47.45
-2.6175	8.6576	47.45
-2.6794	8.6033	47.36
-2.727	8.4482	47.35
-2.7551	8.3136	47.3
-2.7218	8.2697	47.33
-2.6653	8.2359	47.41
-2.6006	8.1128	47.42
-2.5861	8.1044	47.39
-2.572	8.1869	47.36
-2.5183	8.1788	47.37
-2.5521	8.2534	47.33
-2.558	8.336	47.33
-2.5302	8.3772	47.36
-2.4639	8.4811	47.44
-2.4574	8.6396	47.49
-2.5928	8.7824	47.42
-2.7009	9.0468	47.39
-2.7782	9.1879	47.34
-2.8323	9.3486	47.32
-2.8809	9.3858	47.31
-2.8589	9.3443	47.32
-2.8931	9.3092	47.38
-2.8438	9.2972	47.41
-2.9602	9.317	47.41
-3.0661	9.2195	47.4
-3.1614	9.2392	47.4
-3.1422	9.2463	47.36
-3.2211	9.2358	47.37
-3.306	9.3359	47.38
-3.3291	9.5554	47.36
-3.3954	9.7591	47.32
-3.5013	9.9296	47.34
-3.5672	10.1699	47.4
-3.712	10.3615	47.38
-3.696	10.5021	47.39
-3.7433	10.5488	47.4
-3.7484	10.6894	47.41
-3.7971	10.619	47.46
-3.7075	10.539	47.46
-3.7267	10.5934	47.41
-3.7025	10.7893	47.39
-3.6978	10.9283	47.31
-3.6883	11.0454	47.3
-3.5961	10.8955	47.32
-3.5149	10.5625	47.41
-3.4107	10.3265	47.46
-3.3852	10.1889	47.43
-3.3095	10.0935	47.37
-3.376	9.8929	47.3
-3.3105	9.7674	47.33
-3.2339	9.6774	47.37
-3.2194	9.6534	47.43
-3.2761	9.5873	47.45
-3.3486	9.5495	47.38
-3.4444	9.4814	47.37
-3.4603	9.4107	47.37
-3.4684	9.393	47.41
-3.6289	9.3998	47.38
-3.6704	9.5108	47.4
-3.6178	9.5068	47.39
-3.5513	9.5292	47.44
-3.4552	9.5065	47.46
-3.3038	9.5543	47.43
-3.2741	9.6088	47.4
-3.1395	9.671	47.35
-3.0199	9.6838	47.31
-2.7936	9.6753	47.27
-2.5866	9.6962	47.28
-2.4189	9.6166	47.36
-2.3278	9.5724	47.38
-2.1622	9.6317	47.43
-2.158	9.7734	47.42
-2.0794	9.8939	47.41
-2.0315	9.9054	47.43
-1.9686	9.9921	47.42
-1.9114	10.1476	47.41
-1.8223	10.3889	47.42
-1.7397	10.6321	47.37
-1.7516	10.7593	47.34
-1.7787	10.9124	47.34
-1.7526	10.9899	47.34
-1.7586	11.1114	47.33
-1.79	11.164	47.35
-1.6875	11.0894	47.42
-1.7019	11.0749	47.48
-1.782	11.0744	47.44
-1.873	11.1262	47.41
-1.9539	11.2095	47.37
-2.1046	11.289	47.3
-2.1893	11.2003	47.29
-2.2467	11.2138	47.32
-2.1966	11.1219	47.38
-2.2173	11.0539	47.38
-2.3236	11.1645	47.38
-2.4144	11.2358	47.37
-2.5053	11.2703	47.35
-2.5677	11.3108	47.38
-2.5614	11.2349	47.4
-2.65	11.1578	47.42
-2.6289	11.1018	47.41
-2.6686	11.2058	47.36
-2.6801	11.3089	47.35
-2.7055	11.3693	47.38
-2.7589	11.4516	47.37
-2.7426	11.482	47.39
-2.7857	11.5801	47.38
-2.8079	11.7444	47.37
-2.7848	11.7857	47.41
-2.8092	11.882	47.47
-2.838	11.9935	47.43
-2.9652	12.1459	47.43
-3.1389	12.2723	47.36
-3.3546	12.3902	47.3
-3.4126	12.3703	47.3
-3.426	12.1714	47.33
-3.4334	12.0588	47.37
-3.4608	12.0862	47.36
-3.5285	12.1012	47.38
-3.5872	12.2211	47.38
-3.6596	12.2078	47.32
-3.6676	12.2071	47.36
-3.7229	12.0592	47.4
-3.6826	11.8813	47.44
-3.7851	11.796	47.4
-3.8566	11.6511	47.35
-3.9518	11.5381	47.35
-3.9928	11.3496	47.35
-4.07	11.2339	47.38
-4.118	11.16	47.37
-4.1243	11.0595	47.35
-4.1082	10.9642	47.35
-4.1173	10.8436	47.43
-4.1325	10.7661	47.44
-4.0821	10.8964	47.41
-4.2217	10.8708	47.38
-4.293	10.912	47.35
-4.3013	10.9826	47.32
-4.3341	10.9337	47.3
-4.2554	10.8061	47.35
-4.2213	10.7276	47.38
-4.248	10.8089	47.38
-4.2056	10.8227	47.38
-4.1789	10.9492	47.39
-4.213	10.9614	47.36
-4.2219	11.0367	47.39
-4.2902	11.0781	47.4
-4.2081	11.0124	47.43
-4.3068	11.0284	47.38
-4.4004	11.054	47.34
-4.4901	11.1341	47.35
-4.5266	11.095	47.35
-4.5416	11.0453	47.36
-4.5233	10.9956	47.39
-4.5173	10.9179	47.39
-4.4374	10.859	47.4
-4.3504	10.7524	47.42
-4.229	10.7001	47.42
-4.1582	10.6293	47.37
-4.0872	10.5464	47.4
-4.0319	10.5551	47.36
-4.0412	10.5254	47.3
-3.8618	10.4559	47.28
-3.723	10.4518	47.3
-3.566	10.3915	47.35
-3.4005	10.2817	47.36
-3.2439	10.3108	47.42
-3.1717	10.3132	47.39
-2.9874	10.3249	47.37
-2.9039	10.2732	47.34
-2.7553	10.2427	47.35
-2.6112	10.1891	47.37
-2.5042	10.0229	47.38
-2.415	9.9703	47.36
-2.3251	9.9145	47.35
-2.2707	9.854	47.38
-2.2431	9.8049	47.41
-2.1708	9.7591	47.35
-2.1035	9.8388	47.32
-2.028	9.7591	47.35
-1.9041	9.7195	47.42
-1.9451	9.6407	47.45
-1.8769	9.6861	47.44
-1.9321	9.782	47.37
-1.9918	9.8395	47.33
-2.0409	9.8217	47.28
-1.9828	9.7623	47.27
-1.9392	9.716	47.3
-1.9439	9.772	47.33
-1.9913	9.9891	47.37
-2.0968	10.2158	47.41
-2.2296	10.4112	47.41
-2.3246	10.6023	47.44
-2.4163	10.7254	47.4
-2.4589	10.8583	47.41
-2.5336	10.993	47.41
-2.579	11.1747	47.35
-2.648	11.3489	47.36
-2.7267	11.5282	47.39
-2.8526	11.6735	47.43
-2.934	11.8723	47.4
-2.9066	11.9372	47.42
-2.9021	12.0115	47.41
-2.8174	12.0946	47.42
-2.7644	12.0837	47.43
-2.768	12.1462	47.35
-2.8295	12.3564	47.3
-2.9897	12.5656	47.3
-3.0987	12.681	47.35
-3.0782	12.7836	47.44
-3.0791	12.8676	47.43
-3.0688	12.9113	47.43
-3.1041	13.1036	47.38
-3.1368	13.2351	47.37
-3.2741	13.314	47.38
-3.4001	13.3245	47.4
-3.4732	13.4094	47.42
-3.5758	13.6404	47.4
-3.6914	13.877	47.42
-3.7839	14.0163	47.39
-3.9183	14.1815	47.37
-4.0846	14.361	47.35
-4.1137	14.3032	47.38
-4.1273	14.3319	47.41
-4.1489	14.4419	47.41
-4.1723	14.5309	47.39
-4.1139	14.5156	47.39
-4.0773	14.508	47.39
-3.938	14.3821	47.4
-3.8553	14.2959	47.45
-3.7448	14.274	47.44
-3.7267	14.2786	47.39
-3.6663	14.2219	47.34
-3.5876	14.0559	47.32
-3.4406	13.9536	47.29
-3.286	13.7837	47.3
-3.2337	13.5207	47.36
-3.2206	13.3672	47.39
-3.2453	13.1755	47.41
-3.3416	13.0271	47.38
-3.4171	12.8837	47.35
-3.4474	12.6426	47.36
-3.4818	12.4386	47.39
-3.4473	12.2805	47.42
-3.443	12.1109	47.39
-3.5131	12.0654	47.37
-3.5551	12.0359	47.37
-3.7506	11.989	47.37
-3.8821	11.987	47.38
-4.009	12.1429	47.39
-4.2116	12.2299	47.38
-4.3079	12.2953	47.37
-4.3911	12.4749	47.4
-4.4467	12.5659	47.43
-4.5599	12.6039	47.47
-4.6634	12.7701	47.44
-4.8787	12.9155	47.4
-5.1398	13.0802	47.34
-5.3084	13.1413	47.29
-5.4775	13.1124	47.3
-5.5506	13.0862	47.31
-5.6094	13.036	47.35
-5.5812	13.0832	47.37
-5.5813	13.1687	47.37
-5.6049	13.024	47.39
-5.6216	13.0313	47.43
-5.7151	13.013	47.4
-5.7443	12.987	47.37
-5.7689	12.9866	47.34
-5.8544	12.989	47.34
-5.89	12.9146	47.35
-5.9862	12.7717	47.38
-6.1287	12.731	47.43
-6.3632	12.7415	47.41
-6.5852	12.7781	47.37
-6.853	12.8292	47.35
-7.1355	12.9107	47.34
-7.3632	12.9491	47.37
-7.6017	12.8601	47.44
-7.8037	12.9347	47.43
-8.0708	12.97	47.42
-8.3984	13.0332	47.39
-8.6118	13.1646	47.32
-8.7246	13.2052	47.28
-8.7624	13.2257	47.28
-8.7151	13.1419	47.33
-8.6664	13.1593	47.37
-8.5991	13.1668	47.39
-8.5561	13.189	47.4
-8.5235	13.2013	47.37
-8.3591	13.2709	47.37
-8.2633	13.312	47.38
-8.1415	13.3204	47.41
-7.9234	13.3028	47.39
-7.7885	13.3638	47.37
-7.7197	13.4061	47.37
-7.6415	13.4697	47.37
-7.5766	13.5282	47.38
-7.5323	13.5761	47.39
-7.4986	13.5386	47.41
-7.3992	13.5167	47.4
-7.261	13.5522	47.4
-7.1077	13.4756	47.4
-6.9567	13.4493	47.42
-6.8405	13.3825	47.42
-6.7289	13.3616	47.42
-6.5965	13.3818	47.38
-6.5521	13.477	47.32
-6.5193	13.5578	47.29
-6.4346	13.6098	47.29
-6.3396	13.6117	47.33
-6.2594	13.6767	47.38
-6.2251	13.7281	47.45
-6.3055	13.9301	47.44
-6.452	14.1615	47.38
-6.5768	14.3215	47.36
-6.7017	14.4293	47.34
-6.7298	14.506	47.37
-6.8659	14.5269	47.38
-6.9146	14.6437	47.38
-7.0059	14.6283	47.37
-7.0779	14.6173	47.34
-7.1128	14.6835	47.36
-7.1112	14.6705	47.37
-7.139	14.721	47.36
-7.1655	14.7307	47.36
-7.1877	14.6738	47.39
-7.1894	14.6536	47.45
-7.2804	14.6521	47.45
-7.2967	14.6011	47.44
-7.362	14.5275	47.39
-7.4061	14.5737	47.31
-7.3559	14.456	47.28
-7.2908	14.2245	47.29
-7.2073	14.1201	47.31
-7.1536	13.9786	47.35
-7.2021	13.919	47.34
-7.2683	13.9547	47.4
-7.2565	14.0059	47.37
-7.3174	14.0832	47.36
-7.3659	14.0695	47.39
-7.4157	13.9256	47.4
-7.4662	13.8832	47.42
-7.5183	13.907	47.39
-7.575	13.825	47.36
-7.6	13.7759	47.33
-7.6281	13.6928	47.36
-7.6817	13.6375	47.35
-7.6737	13.5799	47.37
-7.64	13.5293	47.34
-7.5311	13.4694	47.4
-7.4823	13.3661	47.44
-7.4491	13.2871	47.45
-7.4095	13.0977	47.42
-7.4437	12.9883	47.44
-7.4663	12.8884	47.35
-7.5349	12.7083	47.32
-7.5003	12.5417	47.29
-7.4418	12.2696	47.32
-7.3641	12.0105	47.38
-7.2525	11.8903	47.38
-7.3089	11.7971	47.39
-7.2969	11.8279	47.36
-7.2915	11.7659	47.36
-7.2428	11.6686	47.37
-7.2315	11.5819	47.41
-7.2262	11.5391	47.4
-7.2405	11.541	47.38
-7.1902	11.6072	47.36
-7.1776	11.5512	47.37
-7.1995	11.5478	47.37
-7.2192	11.588	47.38
-7.2011	11.5032	47.39
-7.2003	11.5304	47.36
-7.1741	11.5259	47.36
-7.1548	11.5196	47.39
-7.1055	11.4877	47.43
-7.1436	11.5847	47.43
-7.2014	11.5702	47.43
-7.3047	11.5711	47.37
-7.3955	11.6394	47.3
-7.5021	11.7887	47.3
-7.6266	11.8941	47.32
-7.7904	11.933	47.36
-7.8165	12.0042	47.4
-7.9109	12.2645	47.41
-7.96	12.3532	47.43
-8.0179	12.5426	47.41
-7.9692	12.6685	47.42
-7.9506	12.6776	47.4
-7.8522	12.6381	47.42
-7.7476	12.5541	47.38
-7.6527	12.6113	47.34
-7.5363	12.6298	47.34
-7.4422	12.5788	47.37
-7.3034	12.6562	47.38
-7.0956	12.7184	47.39
-7.0003	12.7318	47.39
-6.8093	12.8195	47.4
-6.651	12.81	47.39
-6.4697	12.7558	47.45
-6.3353	12.7118	47.46
-6.2562	12.7476	47.42
-6.1729	12.7073	47.41
-6.164	12.7047	47.35
-6.0675	12.7043	47.31
-5.8697	12.6359	47.28
-5.6693	12.5053	47.31
-5.4324	12.3564	47.35
-5.2592	12.3545	47.38
-5.1154	12.3369	47.39
-5.0098	12.3887	47.39
-4.8413	12.4751	47.39
-4.7023	12.3989	47.4
-4.6435	12.3208	47.41
-4.5368	12.2276	47.41
-4.4497	12.1673	47.44
-4.4169	12.2561	47.39
-4.3345	12.2301	47.36
-4.3809	12.264	47.38
-4.4246	12.2733	47.36
-4.507	12.3657	47.4
-4.5914	12.5212	47.41
-4.6609	12.6656	47.4
-4.7061	12.8471	47.44
-4.7639	12.9926	47.45
-4.7862	13.2038	47.45
-4.8921	13.309	47.45
-4.9641	13.4285	47.42
-5.0558	13.6399	47.35
-5.1442	13.7086	47.32
-5.078	13.6196	47.34
-5.0394	13.5532	47.35
-5.0368	13.5118	47.38
-5.0986	13.4835	47.4
-5.1135	13.4788	47.46
-5.1874	13.5609	47.41
-5.2219	13.5538	47.43
-5.2689	13.5633	47.39
-5.2972	13.5392	47.42
-5.2932	13.5807	47.41
-5.3494	13.6193	47.38
-5.3822	13.6792	47.37
-5.3152	13.6683	47.41
-5.265	13.6885	47.43
-5.2875	13.759	47.42
-5.2318	13.7329	47.4
-5.0961	13.7139	47.38
-4.8966	13.649	47.41
-4.7283	13.5907	47.46
-4.6008	13.5496	47.47
-4.4492	13.54	47.45
-4.4023	13.5376	47.44
-4.3733	13.5569	47.34
-4.2259	13.4886	47.33
-4.1403	13.4283	47.33
-3.9942	13.3254	47.37
-3.946	13.3135	47.38
-3.9341	13.3126	47.4
-3.89	13.3617	47.43
-4.0402	13.437	47.4
-4.0656	13.4896	47.42
-4.1508	13.4783	47.41
-4.3606	13.4124	47.43
-4.4658	13.4109	47.43
-4.5316	13.4387	47.41
-4.6363	13.5575	47.36
-4.7581	13.6009	47.36
-4.8524	13.688	47.38
-4.8547	13.7256	47.41
-4.9406	13.7302	47.4
-4.8527	13.7927	47.38
-4.813	13.8214	47.41
-4.7244	13.7506	47.45
-4.686	13.6705	47.46
-4.6538	13.6543	47.47
-4.6709	13.6351	47.45
-4.7276	13.6519	47.35
-4.7869	13.5945	47.34
-4.7084	13.4838	47.32
-4.6729	13.3579	47.36
-4.6449	13.3194	47.37
-4.6017	13.2125	47.38
-4.613	13.2338	47.37
-4.6517	13.2776	47.35
-4.6455	13.2413	47.36
-4.6635	13.1319	47.39
-4.736	13.0376	47.41
-4.6922	12.9949	47.42
-4.7148	12.9242	47.4
-4.7185	12.9501	47.36
-4.7341	12.9353	47.36
-4.7113	12.8874	47.38
-4.6968	12.7709	47.42
-4.7189	12.5901	47.4
-4.6939	12.5895	47.39
-4.679	12.5453	47.37
-4.6254	12.4768	47.38
-4.6063	12.4522	47.41
-4.5948	12.3595	47.42
-4.599	12.3044	47.43
-4.6965	12.3264	47.4
-4.8206	12.3692	47.32
-4.8688	12.4421	47.32
-4.8259	12.426	47.32
-4.8457	12.4362	47.34
-4.8436	12.4915	47.36
-4.8974	12.5541	47.41
-5.0503	12.6342	47.42
-5.1712	12.7757	47.38
-5.3399	12.8271	47.39
-5.4612	12.7936	47.39
-5.6335	12.7321	47.41
-5.759	12.668	47.42
-5.967	12.6217	47.4
-6.1565	12.4956	47.36
-6.3896	12.4358	47.36
-6.5376	12.2656	47.35
-6.6228	12.1423	47.39
-6.6997	12.1676	47.37
-6.8017	12.1047	47.35
-6.7584	12.1357	47.36
-6.7776	12.1497	47.42
-6.7001	12.1609	47.44
-6.8094	12.2353	47.42
-6.9318	12.2614	47.41
-7.0135	12.373	47.32
-7.1277	12.389	47.3
-7.1118	12.3373	47.26
-7.0571	12.2616	47.31
-6.9516	12.1232	47.34
-6.8816	12.2248	47.35
-6.8479	12.3203	47.37
-6.7886	12.3747	47.38
-6.7433	12.5277	47.33
-6.6142	12.5351	47.38
-6.4865	12.4854	47.39
-6.4036	12.4677	47.42
-6.3592	12.4271	47.39
-6.3451	12.4404	47.37
-6.3657	12.4318	47.34
-6.3372	12.4985	47.35
-6.3665	12.479	47.37
-6.3642	12.5116	47.39
-6.3552	12.5293	47.38
-6.2599	12.6024	47.34
-6.1889	12.6111	47.36
-6.1777	12.6541	47.41
-6.1369	12.6451	47.44
-6.191	12.691	47.43
-6.2038	12.6724	47.41
-6.3144	12.6869	47.33
-6.4366	12.6242	47.28
-6.4731	12.6063	47.25
-6.5429	12.5969	47.28
-6.5432	12.6526	47.32
-6.5777	12.6566	47.34
-6.7055	12.624	47.38
-6.764	12.6061	47.37
-6.9112	12.7012	47.34
-7.0081	12.7004	47.33
-7.1459	12.6102	47.37
-7.2766	12.5226	47.38
-7.4582	12.5885	47.37
-7.6732	12.5152	47.34
-7.7836	12.5096	47.35
-7.944	12.523	47.34
-8.097	12.4758	47.37
-8.1623	12.494	47.4
-8.1922	12.5095	47.37
-8.3466	12.4782	47.33
-8.3377	12.4714	47.32
-8.4612	12.4909	47.38
-8.5277	12.5407	47.42
-8.5989	12.5737	47.41
-8.7871	12.5988	47.39
-8.9299	12.672	47.31
-9.1438	12.7749	47.27
-9.2222	12.7866	47.25
-9.2455	12.7119	47.29
-9.2335	12.7063	47.33
-9.203	12.7239	47.35
-9.1661	12.749	47.38
-9.1186	12.8474	47.35
-9.0111	12.8431	47.33
-8.948	12.8148	47.33
-8.7503	12.6501	47.36
-8.583	12.639	47.38
-8.3906	12.5818	47.36
-8.264	12.5287	47.32
-8.2004	12.4759	47.32
-8.0765	12.4146	47.33
-7.919	12.3354	47.36
-7.8135	12.2408	47.39
-7.6509	12.323	47.38
-7.5834	12.3724	47.34
-7.4679	12.4785	47.3
-7.3639	12.4188	47.35
-7.4026	12.3644	47.41
-7.4036	12.3611	47.44
-7.4602	12.3638	47.42
-7.538	12.3997	47.39
-7.7007	12.4745	47.3
-7.8461	12.4888	47.25
-7.8886	12.3368	47.25
-7.9394	12.2864	47.33
-8.0715	12.2915	47.33
-8.1965	12.4456	47.35
-8.3841	12.5789	47.34
-8.5868	12.7673	47.3
-8.7206	12.8321	47.29
-8.8785	12.899	47.33
-9.0217	12.8883	47.39
-9.1203	12.9226	47.37
-9.2076	12.894	47.36
-9.3437	12.9086	47.31
-9.4106	12.906	47.32
-9.4697	12.841	47.31
-9.5946	12.8133	47.38
-9.5796	12.748	47.37
-9.6205	12.6921	47.35
-9.6411	12.6466	47.33
-9.6612	12.5977	47.33
-9.6317	12.6017	47.4
-9.6259	12.5676	47.4
-9.6832	12.5477	47.41
-9.7277	12.5273	47.4
-9.8377	12.5631	47.32
-9.9216	12.5771	47.27
-9.9212	12.5314	47.25
-9.8617	12.4291	47.3
-9.8977	12.3825	47.28
-9.927	12.4054	47.32
-9.9171	12.4371	47.35
-9.8974	12.6485	47.34
-9.8751	12.7494	47.32
-9.8342	12.8769	47.35
-9.8072	12.9474	47.35
-9.7191	13.037	47.37
-9.6726	13.2002	47.37
-9.6923	13.4009	47.35
-9.6723	13.5202	47.32
-9.6664	13.7082	47.3
-9.5902	13.8865	47.34
-9.5554	14.0155	47.39
-9.4362	14.1987	47.35
-9.3427	14.3959	47.35
-9.1476	14.4529	47.31
-8.9841	14.5863	47.34
-8.9707	14.7617	47.39
-8.9824	15.1005	47.42
-9.0456	15.3898	47.43
-9.0977	15.6074	47.41
-9.0782	15.6588	47.34
-9.1005	15.5042	47.33
-9.0477	15.2476	47.33
-8.9454	15.3151	47.34
-8.7278	15.0193	47.27
-8.5844	14.8414	47.3
-8.3436	14.7109	47.34
-8.1593	14.6502	47.34
-7.811	14.4449	47.36
-7.5804	14.295	47.37
-7.3511	14.0811	47.38
-7.1924	13.8763	47.37
-7.0978	13.7795	47.33
-7.0841	13.7462	47.31
-7.0299	13.7053	47.32
-7.1025	13.6482	47.37
-7.1503	13.5996	47.4
-7.1884	13.5453	47.39
-7.3108	13.5524	47.39
-7.4418	13.6007	47.32
-7.6406	13.6586	47.34
-7.7793	13.6606	47.37
-8.0092	13.6994	47.39
-8.1642	13.6886	47.41
-8.3706	13.5908	47.44
-8.6579	13.6472	47.34
-8.9166	13.6558	47.28
-9.1779	13.7448	47.25
-9.3623	13.7173	47.31
-9.4344	13.6705	47.29
-9.4694	13.5461	47.36
-9.5146	13.4856	47.37
-9.5564	13.4599	47.34
-9.5689	13.2977	47.36
-9.5767	13.1875	47.34
-9.5309	13.2566	47.33
-9.4909	13.1695	47.32
-9.3922	13.034	47.31
-9.3234	12.9732	47.33
-9.1838	12.8742	47.34
-9.054	12.8275	47.38
-9.0246	12.7597	47.37
-9.0352	12.7598	47.37
-8.9485	12.7014	47.32
-8.8443	12.619	47.34
-8.7837	12.5162	47.38
-8.7139	12.4155	47.41
-8.7268	12.3671	47.4
-8.6917	12.3366	47.39
-8.6758	12.3686	47.36
-8.6937	12.4219	47.29
-8.5739	12.5151	47.28
-8.4205	12.4488	47.3
-8.3384	12.482	47.32
-8.3149	12.5304	47.34
-8.2771	12.7143	47.34
-8.3135	13.0556	47.36
-8.3021	13.2914	47.34
-8.2613	13.4603	47.36
-8.2543	13.5712	47.34
-8.14	13.6455	47.36
-8.0374	13.5841	47.38
-7.9203	13.6207	47.35
-7.8668	13.7624	47.32
-7.7609	13.8152	47.29
-7.6371	13.8712	47.34
-7.5093	13.8343	47.38
-7.3486	13.796	47.39
-7.159	13.7586	47.38
-6.9844	13.7149	47.38
-6.8921	13.7092	47.4
-6.8363	13.6287	47.38
-6.7796	13.5015	47.4
-6.7543	13.3144	47.39
-6.7989	13.2743	47.33
-6.7449	13.1173	47.29
-6.6392	12.9531	47.24
-6.4761	12.7675	47.27
-6.3115	12.5782	47.31
-6.1786	12.4837	47.35
-6.041	12.5366	47.4
-6.0472	12.6795	47.35
-6.0078	12.7289	47.33
-5.9515	12.7667	47.31
-5.9142	12.7527	47.36
-5.9994	12.8365	47.4
-6.0203	13.0098	47.37
-6.1111	13.1214	47.36
-6.1699	13.1882	47.32
-6.2756	13.3162	47.32
-6.364	13.4409	47.34
-6.4481	13.5633	47.35
-6.5554	13.6097	47.34
-6.5798	13.61	47.35
-6.6278	13.6746	47.4
-6.7262	13.7414	47.41
-6.8172	13.7898	47.37
-6.9157	13.8427	47.38
-7.1243	13.8555	47.33
-7.3045	13.9538	47.29
-7.4448	13.9503	47.28
-7.5895	13.9544	47.27
-7.6545	13.9087	47.29
-7.7288	13.9605	47.33
-7.8959	14.0234	47.34
-8.0064	14.1747	47.35
-8.1268	14.2781	47.33
-8.1689	14.3253	47.33
-8.3529	14.3477	47.34
-8.3534	14.3624	47.37
-8.4676	14.3877	47.35
-8.5669	14.4195	47.33
-8.6594	14.4341	47.32
-8.7658	14.3737	47.31
-8.8531	14.4265	47.33
-8.8692	14.3461	47.36
-8.9057	14.2267	47.36
-8.9242	14.1553	47.34
-8.8832	14.1197	47.36
-8.7915	14.0593	47.4
-8.6988	14.1059	47.36
-8.5894	14.1416	47.35
-8.4647	14.1686	47.37
-8.4209	14.1472	47.31
-8.3185	14.12	47.29
-8.1048	14.0354	47.26
-7.9768	13.9373	47.3
-7.8318	13.9611	47.31
-7.6877	13.9474	47.35
-7.6397	14.0177	47.36
-7.5312	14.0556	47.34
-7.4078	14.0782	47.39
-7.2786	14.0413	47.37
-7.1184	14.0062	47.34
-6.9608	13.9604	47.33
-6.9134	13.9538	47.29
-6.8847	13.899	47.26
-6.8967	13.7976	47.33
-6.9595	13.7587	47.41
-7.1255	13.8589	47.4
-7.376	13.9467	47.35
-7.5732	14.0504	47.34
-7.7314	14.1592	47.35
-8.0112	14.2108	47.39
-8.2443	14.3512	47.36
-8.5348	14.4464	47.4
-8.9205	14.6428	47.4
-9.3695	14.7908	47.32
-9.6241	14.8478	47.21
-9.6853	14.7778	47.25
-9.8685	14.7369	47.26
-9.9766	14.6655	47.28
-10.1157	14.6349	47.38
-10.2668	14.5983	47.46
-10.4066	14.6504	47.45
-10.5042	14.3557	47.44
-10.4514	14.1464	47.43
-10.3533	14.0637	47.42
-10.2607	13.8722	47.4
-10.2043	13.6274	47.39
-10.2029	13.4352	47.39
-10.2308	13.1785	47.35
-10.2852	12.8143	47.39
-10.3741	12.5924	47.42
-10.5904	12.3623	47.39
-10.6171	11.997	47.31
-10.5891	11.7106	47.36
-10.4241	11.3576	47.41
-10.2823	10.9078	47.45
-10.0716	10.4021	47.46
-9.7852	9.7536	47.42
-9.4159	9.2023	47.35
-8.8363	8.7539	47.33
-8.0999	8.2644	47.28
-7.3664	7.7598	47.32
-6.7328	7.2832	47.37
-6.1713	7.0457	47.36
-5.7366	7.0961	47.42
-5.4146	7.0175	47.36
-5.0962	6.9095	47.37
-4.6944	6.7275	47.41
-4.3283	6.514	47.42
-4.0774	6.4746	47.45
-3.9318	6.5968	47.42
-3.681	6.7157	47.39
-3.5416	6.9601	47.35
-3.3094	7.1404	47.35
-3.1419	7.2965	47.32
-2.9396	7.5186	47.36
-2.7877	7.7216	47.34
-2.6748	8.025	47.41
-2.5156	8.3498	47.46
-2.3117	8.6445	47.43
-2.1667	9.0393	47.39
-2.074	9.4181	47.36
-2.04	9.8525	47.32
-1.8452	10.1441	47.31
-1.7261	10.5054	47.26
-1.5622	10.8487	47.3
-1.4622	11.267	47.35
-1.4429	11.7315	47.35
-1.4082	12.3504	47.36
-1.3169	13.1449	47.31
-1.1076	13.8389	47.32
-1.0785	14.4569	47.31
-1.0799	14.8915	47.34
-1.1653	15.2812	47.41
-1.3472	15.6985	47.38
-1.5431	16.0555	47.44
-1.6979	16.4064	47.44
-1.838	16.7049	47.38
-1.9296	16.8266	47.34
-2.0987	16.745	47.34
-2.2595	16.59	47.41
-2.5202	16.5144	47.5
-2.7188	16.4262	47.53
-2.9268	16.3886	47.48
-3.11	16.3623	47.41
-3.232	16.2538	47.4
-3.3697	16.1249	47.38
-3.4957	15.994	47.39
-3.641	16.1441	47.28
-3.7349	16.071	47.3
-3.7293	16.047	47.38
-3.8457	16.0146	47.38
-4.0405	15.9258	47.46
-4.2076	16.1011	47.49
-4.2485	16.2738	47.45
-4.2175	17.1172	47.42
-4.368	17.1726	47.32
-4.4746	17.0022	47.37
-4.6381	16.9359	47.44
-4.7523	16.6866	47.39
-4.8584	16.3401	47.37
-4.909	15.8881	47.43
-4.9069	15.4754	47.5
-4.9224	15.1168	47.48
-4.9871	14.717	47.45
-5.0547	14.2238	47.44
-5.272	13.9242	47.32
-5.5717	13.7704	47.18
-5.7152	13.3867	47.31
-5.9447	13.0246	47.38
-6.1142	12.8128	47.37
-6.2309	12.6531	47.36
-6.2979	12.3485	47.41
-6.1828	12.0237	47.39
-5.9892	11.6838	47.41
-5.6941	11.4211	47.44
-5.3366	11.3145	47.41
-5.1818	11.6116	47.33
-4.9861	11.8193	47.34
-4.834	11.7577	47.55
-4.5376	11.6533	47.56
-4.3418	11.884	47.39
-4.1097	12.1295	47.25
-3.9263	12.2646	47.23
-3.9633	12.2972	47.23
-3.7377	12.2618	47.27
-3.611	12.0034	47.41
-3.2604	11.5809	47.41
-3.0848	10.8894	47.47
-2.9715	10.7801	47.41
-2.6529	10.6533	47.19
-2.4008	10.436	47.23
-2.1464	9.9352	47.32
-1.9691	9.4145	47.33
-1.8555	8.9736	47.35
-1.7489	8.629	47.32
-1.6524	8.6419	47.37
-1.7373	8.6348	47.36
-1.4977	8.5887	47.42
-1.2384	8.5609	47.43
-0.9587	8.5793	47.4
-0.636	8.5224	47.34
-0.2265	8.1828	47.27
0.1078	8.1277	47.28
0.4314	8.0277	47.29
0.7488	7.903	47.33
0.983	7.8106	47.3
1.0404	7.756	47.34
0.7611	8.07	47.44
0.4144	8.7162	47.47
0.081	9.1856	47.38
-0.4971	9.5181	47.43
-1.5558	9.7324	47.39
-2.9321	10.4548	47.43
-4.442	11.0776	47.48
-5.816	11.2902	47.43
-6.8515	11.6716	47.36
-7.3611	11.9484	47.32
-7.571	11.984	47.3
-7.6425	11.937	47.32
-7.5222	11.8678	47.34
-7.3395	11.8334	47.36
-7.119	11.2889	47.33
-6.7279	11.2832	47.33
-6.2867	11.2264	47.29
-5.8061	11.2202	47.32
-5.2842	11.1781	47.4
-4.6992	11.1092	47.38
-4.1858	11.2328	47.39
-3.6604	11.4412	47.34
-3.0548	11.528	47.29
-2.4666	11.6287	47.29
-1.9368	11.734	47.3
-1.2373	11.8329	47.33
-0.7388	11.8026	47.43
-0.4323	11.7794	47.47
-0.0786	11.9096	47.42
0.2116	12.0572	47.42
0.3984	12.0602	47.33
0.4521	12.0851	47.29
0.5115	12.1181	47.24
0.3672	12.1909	47.27
0.117	12.2974	47.31
-0.1912	12.4059	47.38
-0.5143	12.486	47.42
-0.8271	12.6454	47.37
-1.1981	12.6592	47.33
-1.6521	12.2652	47.33
-2.0704	12.4339	47.35
-2.6694	12.3584	47.33
-3.2201	12.261	47.42
-3.6948	12.1605	47.43
-4.2178	12.0877	47.43
-4.6872	11.9429	47.37
-5.0752	11.7748	47.29
-5.1465	11.5017	47.26
-5.1668	11.4622	47.32
-5.1181	11.6349	47.45
-4.9606	11.906	47.45
-4.7529	12.0901	47.41
-4.6424	12.3554	47.42
-4.4371	12.6658	47.3
-4.1808	12.8797	47.26
-3.9178	13.0802	47.24
-3.5788	13.1513	47.32
-3.263	13.2787	47.39
-3.0508	13.3675	47.4
-2.8262	13.7194	47.37
-2.6934	13.9782	47.29
-2.6034	14.2483	47.32
-2.4862	14.3959	47.35
-2.496	14.4971	47.37
-2.3642	14.6576	47.38
-2.3181	14.85	47.36
-2.3201	15.0708	47.33
-2.2987	15.1515	47.34
-2.2464	15.2998	47.34
-2.1986	15.4645	47.36
-2.1829	15.5486	47.37
-2.113	15.5736	47.41
-2.0268	15.6393	47.47
-2.0438	15.6969	47.44
-2.0289	15.6746	47.4
-2.1092	15.6528	47.37
-2.1856	15.644	47.3
-2.2185	15.6177	47.27
-2.2016	15.5206	47.28
-2.1633	15.3796	47.3
-2.1359	15.205	47.31
-2.1506	15.0506	47.33
-2.1489	14.9429	47.36
-2.1911	14.8077	47.35
-2.2325	14.6571	47.36
-2.2699	14.4334	47.33
-2.3415	14.2143	47.37
-2.398	13.97	47.39
-2.4511	13.7674	47.37
-2.5685	13.5605	47.32
-2.7585	13.352	47.32
-2.9039	13.1258	47.36
-3.0733	12.9491	47.35
-3.1093	12.817	47.36
-3.0867	12.7533	47.38
-3.0665	12.6751	47.45
-3.0945	12.6926	47.43
-3.2172	12.7505	47.41
-3.3347	12.7379	47.39
-3.5623	12.6739	47.38
-3.6073	12.733	47.34
-3.7062	12.805	47.29
-3.7899	12.7631	47.31
-3.8237	12.7783	47.36
-3.8541	12.764	47.38
-3.8887	12.7308	47.41
-3.9619	12.7849	47.42
-4.0456	12.7829	47.36
-4.0655	12.7406	47.38
-3.9699	12.6023	47.38
-3.8522	12.5209	47.39
-3.7175	12.4235	47.34
-3.6435	12.301	47.33
-3.5579	12.0803	47.33
-3.4846	11.8215	47.39
-3.381	11.5021	47.42
-3.3325	11.2585	47.42
-3.2377	10.9682	47.39
-3.1902	10.6438	47.36
-3.1292	10.2745	47.39
-3.0262	9.9578	47.41
-3.013	9.5379	47.43
-3.0525	9.0574	47.44
-3.0921	8.5866	47.36
-3.1095	8.0063	47.29
-3.0359	7.4875	47.24
-2.985	7.0035	47.26
-2.9382	6.5972	47.32
-2.8502	6.043	47.34
-2.7624	5.7642	47.38
-2.7171	5.6759	47.32
-2.6223	5.748	47.31
-2.5225	6.1188	47.33
-2.4808	6.5124	47.35
-2.3524	6.695	47.4
-2.2464	6.9188	47.44
-2.317	7.2185	47.42
-2.3574	7.5574	47.37
-2.4009	7.8353	47.36
-2.3553	8.2105	47.35
-2.3353	8.5636	47.36
-2.314	8.8202	47.39
-2.1675	9.1137	47.38
-2.0721	9.4011	47.42
-1.9288	9.5684	47.46
-1.8088	9.7963	47.44
-1.7775	9.9288	47.44
-1.8003	10.1233	47.41
-1.8402	10.378	47.34
-1.8961	10.7079	47.28
-1.9231	10.9207	47.29
-1.9379	11.0094	47.34
-1.969	11.1756	47.39
-2.0382	11.4386	47.41
-2.1182	11.7591	47.43
-2.2594	12.1029	47.36
-2.4089	12.3921	47.36
-2.541	12.6287	47.39
-2.6302	12.7879	47.42
-2.731	13.0801	47.43
-2.8644	13.2375	47.42
-2.8976	13.3206	47.4
-2.9302	13.452	47.39
-2.9849	13.5514	47.36
-3.1003	13.6868	47.39
-3.1743	13.7758	47.4
-3.2389	13.9182	47.39
-3.3093	14.0254	47.37
-3.3229	14.1214	47.41
-3.3809	14.2614	47.43
-3.4395	14.3482	47.42
-3.5455	14.5141	47.43
-3.6506	14.6339	47.45
-3.7793	14.8465	47.35
-3.8249	15.026	47.32
-3.8741	15.076	47.3
-3.8814	15.0983	47.35
-3.912	15.1354	47.36
-3.9303	15.2677	47.41
-4.0403	15.4468	47.44
-4.122	15.5378	47.41
-4.2788	15.6618	47.37
-4.2991	15.6817	47.38
-4.3923	15.6973	47.41
-4.4047	15.6926	47.45
-4.5125	15.7442	47.43
-4.5944	15.6563	47.39
-4.65	15.7047	47.36
-4.6445	15.7227	47.37
-4.6952	15.6911	47.39
-4.6283	15.7148	47.43
-4.5374	15.7191	47.45
-4.5604	15.6585	47.36
-4.4979	15.6887	47.28
-4.1875	15.6973	47.32
-4.0475	15.5681	47.42
-3.8664	15.5653	47.44
-3.6939	15.4956	47.48
-3.5973	15.4964	47.51
-3.4618	15.5846	47.4
-3.1877	15.6201	47.29
-3.0792	15.6652	47.24
-2.8407	15.5172	47.33
-2.6731	15.3285	47.39
-2.5123	15.2505	47.44
-2.4262	15.1363	47.46
-2.3324	15.1504	47.43
-2.1919	15.097	47.36
-2.1201	14.838	47.42
-2.0819	14.5316	47.42
-1.9646	14.1725	47.41
-1.911	13.7708	47.37
-1.9366	13.321	47.34
-1.8978	12.7978	47.33
-1.6781	12.2971	47.35
-1.6276	11.8534	47.4
-1.5921	11.2041	47.46
-1.4634	10.7397	47.46
-1.3622	10.48	47.44
-1.2089	10.2346	47.38
-1.0013	9.9535	47.39
-0.756	9.5195	47.45
-0.6012	9.1252	47.48
-0.5469	8.7532	47.5
-0.614	8.3842	47.51
-0.7879	8.2203	47.43
-0.9891	7.9925	47.29
-1.1364	7.6472	47.27
-1.1974	7.1331	47.31
-1.227	6.7427	47.36
-1.2626	6.4768	47.38
-1.382	5.9038	47.38
-1.4707	5.5606	47.37
-1.7836	5.2323	47.3
-1.9368	5.2594	47.32
-2.1643	5.0852	47.31
-2.3758	5.2316	47.33
-2.6329	5.5538	47.3
-2.9093	5.7758	47.3
-3.2326	6.0482	47.32
-3.4934	6.3629	47.4
-3.7803	6.7468	47.41
-4.0103	7.1615	47.39
-4.1526	7.5236	47.35
-4.4738	8.0028	47.33
-4.6406	8.5269	47.32
-4.7482	8.9701	47.39
-4.8569	9.0534	47.47
-4.9718	9.2973	47.5
-5.0703	9.6059	47.42
-5.2819	9.8254	47.43
-5.4983	10.1709	47.34
-5.7457	10.4953	47.27
-5.8677	10.7213	47.23
-5.896	10.657	47.26
-5.8939	10.5608	47.32
-5.8711	10.5607	47.38
-5.8632	10.7431	47.46
-5.84	10.908	47.39
-5.8888	10.8445	47.38
-5.8637	10.7665	47.36
-5.8402	10.6445	47.33
-5.8356	10.4179	47.32
-5.7624	10.309	47.35
-5.6864	10.1621	47.36
-5.6627	10.1202	47.34
-5.7096	10.0953	47.34
-5.7686	10.2537	47.34
-5.8227	10.2837	47.38
-5.8395	10.447	47.38
-5.8812	10.498	47.38
-5.8477	10.2726	47.34
-5.7735	10.1046	47.39
-5.671	9.8154	47.39
-5.5358	9.7055	47.37
-5.4844	9.9076	47.36
-5.3059	10.0351	47.3
-5.055	10.238	47.33
-4.8549	10.4569	47.27
-4.6387	10.402	47.25
-4.3475	10.0267	47.29
-4.2772	9.6385	47.35
-4.1926	9.274	47.4
-4.1641	8.9751	47.41
-4.0931	8.675	47.36
-4.0401	8.3856	47.34
-4.249	8.6155	47.32
-4.4193	8.9233	47.39
-4.6316	9.2057	47.4
-4.99	9.2785	47.36
-5.2536	9.4204	47.37
-5.4472	9.5735	47.4
-5.7423	9.4697	47.36
-6.1116	9.5552	47.42
-6.4918	9.6186	47.42
-6.8111	9.8606	47.37
-7.2139	10.0758	47.3
-7.6372	10.1378	47.38
-8.2624	10.4065	47.41
-8.851	10.5813	47.44
-9.4454	10.6072	47.42
-10.0259	10.7902	47.35
-10.5738	10.929	47.27
-10.9619	10.9239	47.24
-11.1778	10.7364	47.27
-11.2558	10.6002	47.32
-11.2151	10.4246	47.33
-11.1692	10.4098	47.39
-11.2527	10.5445	47.33
-11.0626	10.7573	47.24
-10.7027	10.9292	47.21
-10.2626	11.096	47.26
-9.6573	11.1427	47.35
-8.9243	11.0942	47.39
-8.1549	11.1047	47.41
-7.4083	11.5489	47.39
inclinaison X	inclinaison Y
