# Supplementary material for: Postural Control Can Be Well Maintained by Healthy, Young Adults in Difficult Visual Task, Even in Sway-Referenced Dynamic Conditions
Source: PLoS One. 2016 Oct 13;11(10):e0164400. doi: 10.1371/journal.pone.0164400 (PMC5063355; doi:10.1371/journal.pone.0164400)
Supplement: S2 File — (ZIP) [file pone.0164400.s002.zip › DATA_FRAMIRAL/S07A_SEARCH_STABLE_I5.xls]

## Sheet: S07_MTT_201504011456_S
gravite X	gravite Y	Poids
-4.8573	2.7278	47.42
-4.9615	2.6216	47.38
-4.9563	2.2685	47.36
-4.7448	1.9619	47.34
-4.5139	1.7628	47.37
-4.2184	1.3911	47.41
-4.0305	0.9638	47.29
-3.7863	0.3447	47.25
-3.663	-0.202	47.16
-3.5338	-0.5391	47.08
-3.4435	-0.5396	47.08
-3.4801	-0.1451	47.11
-3.5645	0.3692	47.16
-3.5218	0.6285	47.34
-3.5148	1.0069	47.48
-3.6282	1.5757	47.47
-3.8252	2.134	47.33
-3.9876	2.6487	47.24
-4.0745	3.0669	47.24
-4.2667	3.4554	47.31
-4.3594	3.9439	47.36
-4.4153	4.6099	47.49
-4.541	5.2411	47.41
-4.5555	5.6115	47.32
-4.6127	6.0973	47.17
-4.6804	6.2092	47.13
-4.5704	6.0403	47.16
-4.4726	5.7318	47.23
-4.1725	5.4171	47.39
-3.7324	5.1753	47.47
-3.4053	5.1974	47.47
-2.9024	5.1804	47.39
-2.5133	5.2082	47.34
-2.1855	5.0853	47.31
-1.9101	4.9567	47.28
-1.6976	4.9722	47.3
-1.3974	4.721	47.44
-1.1437	4.6869	47.43
-0.9539	4.7689	47.41
-0.8125	5.0091	47.35
-0.6493	5.1896	47.27
-0.4904	5.2399	47.21
-0.2942	5.2582	47.24
-0.1139	5.1693	47.3
0.0714	5.0359	47.36
0.2511	4.8608	47.42
0.5539	4.6177	47.39
0.6733	4.5375	47.29
0.8791	4.358	47.34
1.145	4.1078	47.34
1.3251	3.9087	47.36
1.6783	3.754	47.4
2.0234	3.5471	47.39
2.3558	3.3638	47.33
2.8481	3.3556	47.34
3.4564	3.2649	47.28
4.033	3.2407	47.24
4.7595	3.2608	47.29
5.6227	3.2323	47.34
6.3056	3.2105	47.38
6.8572	3.3775	47.4
7.3562	3.6034	47.35
7.6515	3.7985	47.29
7.8337	4.0241	47.28
7.9322	4.3297	47.28
8.0513	4.7004	47.26
7.9834	4.8087	47.28
7.8608	4.8871	47.31
7.7336	5.182	47.34
7.4908	5.4337	47.33
7.2839	5.6173	47.32
7.1038	5.907	47.35
6.912	6.2095	47.38
6.752	6.4254	47.39
6.6282	6.6112	47.4
6.5669	6.8348	47.38
6.4123	7.0806	47.34
6.2506	7.2239	47.32
6.0612	7.2748	47.31
5.8695	7.2363	47.32
5.6159	7.4629	47.34
5.4144	7.6996	47.34
5.3189	7.8367	47.38
5.1177	8.1134	47.42
5.0071	8.4612	47.4
4.7923	8.6923	47.37
4.6024	8.916	47.41
4.3855	9.0769	47.35
4.2169	9.3275	47.28
4.1758	9.4949	47.26
4.1483	9.5557	47.27
4.2025	9.6625	47.31
4.2887	9.9818	47.33
4.2619	10.259	47.38
4.1693	10.6571	47.33
4.1322	11.2532	47.36
4.1239	11.3903	47.39
4.2328	11.6209	47.4
4.313	11.6999	47.39
4.3792	11.8957	47.41
4.4521	12.0854	47.41
4.4799	12.282	47.39
4.4439	12.5851	47.42
4.4336	12.7983	47.41
4.2915	12.9994	47.39
4.2456	13.1691	47.37
4.1795	13.3118	47.39
4.0861	13.3938	47.42
4.0073	13.5194	47.47
3.8011	13.6069	47.47
3.5566	13.8587	47.35
3.2147	14.0362	47.25
2.9598	13.981	47.18
2.4598	14.0696	47.19
2.138	14.1875	47.14
1.7997	14.1832	47.1
1.7215	14.1295	47.18
1.7472	14.0742	47.31
1.787	14.0865	47.36
1.8951	14.0675	47.42
1.9423	14.0256	47.43
1.9077	13.9523	47.39
1.8584	13.8618	47.33
1.984	13.6181	47.28
2.3674	13.3632	47.35
2.8631	12.8886	47.48
3.3069	12.5154	47.56
3.7219	12.2515	47.47
3.909	12.186	47.33
4.0687	12.1294	47.27
4.2845	12.0517	47.34
4.5409	11.6995	47.39
4.7663	11.3412	47.42
4.9851	10.9343	47.41
5.2227	10.5	47.34
5.3067	10.026	47.24
5.392	9.4695	47.17
5.5359	8.9242	47.22
5.7339	8.4802	47.3
5.8478	8.1456	47.37
5.9415	7.8428	47.43
6.0553	7.6727	47.42
6.1045	7.4583	47.41
6.1733	7.2145	47.38
6.2083	6.722	47.41
6.1682	6.4702	47.4
6.0451	6.0435	47.35
5.7807	5.6231	47.32
5.5163	5.356	47.32
5.2224	4.9856	47.31
4.9603	4.8603	47.29
4.6121	4.7054	47.28
4.4593	4.4372	47.33
4.3196	4.1525	47.36
4.1486	4.0132	47.33
4.0656	3.8957	47.26
3.8737	3.742	47.28
3.5968	3.7962	47.23
3.5166	3.8491	47.24
3.4627	4.3528	47.28
3.3868	5.0276	47.34
3.3003	5.4408	47.4
3.2556	5.8658	47.48
3.1338	6.2502	47.53
3.0086	6.5952	47.49
3.0169	6.8662	47.44
2.9301	7.0374	47.39
2.9438	7.0441	47.35
2.8955	6.9417	47.36
2.9033	7.0003	47.32
2.9468	6.9204	47.31
2.9648	6.8716	47.29
2.9394	6.3775	47.23
2.9581	6.2523	47.19
2.8884	6.15	47.21
2.8834	6.6186	47.25
3.0534	7.2427	47.36
3.4859	7.8543	47.35
3.4496	8.2094	47.44
3.2652	8.3025	47.57
3.0045	8.3884	47.52
2.6834	8.4024	47.43
2.4879	8.3822	47.27
2.2975	8.5531	47.16
2.2019	8.6758	47.15
2.1763	8.5248	47.24
2.1277	8.1592	47.37
2.1086	7.7423	47.46
1.9488	7.2286	47.42
1.854	6.8163	47.35
1.4883	6.8078	47.35
0.9723	7.4181	47.36
0.3216	8.7171	47.34
-0.346	10.1643	47.31
-0.8399	11.6802	47.24
-1.2219	12.9427	47.23
-1.4201	13.6512	47.29
-1.4886	14.1058	47.4
-1.6672	14.4897	47.52
-1.9023	14.7529	47.64
-2.1941	15.0793	47.6
-2.4577	15.3743	47.5
-2.7209	15.4513	47.4
-2.9561	15.5174	47.25
-3.0447	15.2977	47.16
-2.9933	15.0784	47.22
-2.7064	14.8145	47.31
-2.4416	14.6327	47.43
-2.1192	14.4797	47.41
-1.8444	14.2692	47.37
-1.6442	14.0387	47.29
-1.4419	13.7465	47.27
-1.2701	13.4089	47.32
-1.0987	13.1376	47.4
-0.9026	13.0361	47.4
-0.8181	13.0158	47.36
-0.6964	12.9963	47.33
-0.5531	12.9282	47.33
-0.345	12.5559	47.32
-0.2111	12.1111	47.37
-0.1846	11.987	47.42
-0.3662	12.4516	47.44
-0.5327	13.1086	47.45
-0.5831	13.8242	47.36
-0.6802	14.2586	47.35
-0.9524	14.7629	47.32
-1.0597	14.9867	47.28
-1.065	15.0812	47.32
-1.1069	15.0306	47.34
-1.09	14.8408	47.36
-0.9406	14.577	47.38
-0.8442	14.2849	47.38
-0.838	14.0201	47.35
-0.8322	13.8073	47.3
-0.8154	13.6062	47.31
-0.7992	13.5346	47.33
-0.7611	13.3307	47.37
-0.7127	13.149	47.38
-0.6166	12.9292	47.36
-0.584	12.7082	47.33
-0.583	12.4581	47.33
-0.497	12.1451	47.32
-0.3846	11.8711	47.31
-0.278	11.7305	47.31
-0.1505	11.4846	47.39
-0.0182	11.3276	47.44
0.0787	11.0949	47.37
0.1637	10.9513	47.39
0.3455	10.6896	47.34
0.4161	10.5249	47.28
0.5391	10.4249	47.26
0.6452	10.1906	47.29
0.7401	10.0076	47.34
0.8406	9.9766	47.35
0.8355	10.0174	47.33
0.8452	10.1191	47.35
0.8614	10.245	47.32
0.8025	10.3931	47.33
0.7322	10.5103	47.36
0.7042	10.6202	47.4
0.6725	10.7894	47.37
0.588	10.9905	47.34
0.5078	11.233	47.33
0.4335	11.3173	47.32
0.3267	11.5242	47.31
0.2201	11.6716	47.32
0.1607	11.7913	47.36
0.1118	11.9243	47.42
-0.0057	12.1584	47.44
-0.1178	12.5395	47.39
-0.2244	12.7673	47.38
-0.3628	13.0359	47.32
-0.4852	13.1797	47.3
-0.5227	13.2804	47.3
-0.5809	13.2511	47.32
-0.5278	13.2181	47.35
-0.4904	13.1473	47.35
-0.5223	13.1654	47.34
-0.5647	13.1849	47.34
-0.5592	13.1416	47.31
-0.5696	13.0812	47.33
-0.5317	12.8744	47.37
-0.4619	12.5976	47.42
-0.3497	12.3545	47.38
-0.3066	12.21	47.34
-0.2685	11.975	47.33
-0.2038	11.6652	47.34
-0.1179	11.3851	47.33
-0.0798	11.1306	47.33
-0.0322	11.0335	47.37
0.0204	10.9793	47.42
0.0096	11.0422	47.41
0.0199	11.166	47.4
-0.0488	11.1882	47.38
-0.1282	11.2628	47.36
-0.3088	11.4947	47.3
-0.3838	11.6841	47.29
-0.4535	11.9006	47.29
-0.5869	12.1133	47.32
-0.6459	12.3118	47.33
-0.7154	12.48	47.36
-0.8219	12.643	47.36
-0.9818	12.8772	47.33
-1.0883	13.033	47.34
-1.1888	13.0584	47.36
-1.2205	13.0705	47.37
-1.2302	12.9889	47.4
-1.2513	12.9162	47.39
-1.2885	12.8173	47.35
-1.294	12.7891	47.33
-1.352	12.7135	47.33
-1.4207	12.6764	47.33
-1.3672	12.6404	47.35
-1.3244	12.6377	47.38
-1.2972	12.6646	47.43
-1.26	12.6529	47.44
-1.2504	12.7016	47.39
-1.2301	12.8366	47.37
-1.2943	12.8919	47.34
-1.295	12.9855	47.31
-1.2477	12.9471	47.28
-1.2261	12.9443	47.31
-1.1569	12.8971	47.32
-1.1511	12.8828	47.35
-1.0294	12.909	47.36
-1.0085	12.9805	47.36
-1.0299	13.0005	47.34
-1.0084	12.9613	47.36
-0.95	12.9301	47.37
-0.9337	12.8879	47.4
-0.8754	12.8329	47.39
-0.8384	12.8185	47.37
-0.828	12.8469	47.35
-0.8176	12.8819	47.35
-0.8335	12.8897	47.35
-0.855	12.9634	47.35
-0.8926	13.1283	47.36
-0.9194	13.2387	47.37
-0.8776	13.3796	47.38
-0.8724	13.4418	47.41
-0.8404	13.4141	47.44
-0.8096	13.6464	47.43
-0.9271	13.9639	47.44
-0.996	13.8864	47.38
-1.0287	13.9892	47.33
-1.1144	13.9566	47.24
-1.1246	13.8806	47.25
-1.039	13.9379	47.34
-1.0962	13.8004	47.39
-1.0905	13.8304	47.43
-1.1489	13.8584	47.42
-1.256	13.9519	47.35
-1.2577	14.2012	47.3
-1.3545	14.3915	47.26
-1.3442	14.5645	47.29
-1.2266	14.5522	47.36
-1.1994	14.445	47.38
-1.1671	14.423	47.42
-1.2307	14.4417	47.4
-1.2581	14.5533	47.37
-1.2588	14.5752	47.33
-1.3171	14.599	47.33
-1.3485	14.6095	47.36
-1.2154	14.5526	47.4
-1.204	14.4838	47.43
-1.1986	14.4635	47.44
-1.0775	14.4218	47.39
-1.0612	14.3437	47.39
-1.0618	14.229	47.3
-0.9817	13.9922	47.26
-0.8697	13.7806	47.23
-0.7037	13.4663	47.28
-0.4955	13.0861	47.33
-0.2931	12.7905	47.36
-0.0693	12.3995	47.36
0.0858	11.9926	47.36
0.2892	11.5532	47.33
0.3807	11.204	47.33
0.5043	10.8335	47.31
0.5736	10.5233	47.35
0.5853	10.3744	47.33
0.6661	10.1436	47.31
0.7144	10.0148	47.31
0.698	10.0005	47.33
0.6978	10.0182	47.34
0.6496	9.9886	47.36
0.6178	10.0584	47.35
0.5432	10.2629	47.34
0.5903	10.4068	47.33
0.5189	10.584	47.42
0.3121	10.8597	47.39
0.05	11.5357	47.41
0.013	11.6611	47.37
-0.1883	11.7603	47.34
-0.3478	11.9451	47.31
-0.3525	11.8239	47.28
-0.4324	11.8965	47.32
-0.4687	11.7128	47.27
-0.4954	11.7661	47.29
-0.4584	11.7646	47.33
-0.4635	11.7022	47.37
-0.5593	11.8322	47.35
-0.5168	11.8052	47.4
-0.5539	11.8025	47.43
-0.5908	11.7808	47.44
-0.5541	11.861	47.35
-0.5228	11.9947	47.28
-0.4487	12.0297	47.25
-0.4219	11.9012	47.36
-0.4217	11.7885	47.44
-0.4058	11.7487	47.48
-0.2998	11.7226	47.41
-0.3103	11.7949	47.36
-0.257	11.7531	47.31
-0.2354	11.6322	47.34
-0.272	11.3866	47.42
-0.2827	11.2994	47.5
-0.3826	11.2224	47.49
-0.5568	11.2173	47.4
-0.7155	11.1376	47.3
-0.7524	11.0371	47.26
-0.8254	10.7383	47.27
-0.8449	10.4139	47.32
-0.796	10.125	47.35
-0.8372	9.8672	47.37
-0.8894	9.7441	47.39
-0.9634	9.6598	47.36
-1.0048	9.417	47.35
-1.0143	9.1571	47.36
-1.0399	8.9595	47.37
-1.0861	8.6647	47.39
-1.2448	8.5329	47.36
-1.4951	8.4704	47.27
-1.5161	8.3066	47.25
-1.5564	8.2654	47.34
-1.491	8.2532	47.43
-1.4484	8.2363	47.44
-1.4648	8.1029	47.39
-1.5148	8.1513	47.28
-1.3944	8.2078	47.2
-1.2767	8.2377	47.27
-1.2226	8.2385	47.34
-1.2058	8.1813	47.39
-1.2053	8.157	47.42
-1.302	8.2345	47.34
-1.431	8.3777	47.27
-1.4065	8.4712	47.18
-1.4368	8.3042	47.23
-1.4501	8.1918	47.34
-1.464	8.1004	47.43
-1.5007	8.1395	47.45
-1.5933	8.2547	47.35
-1.558	8.3387	47.28
-1.5314	8.2687	47.27
-1.4618	8.2304	47.29
-1.2645	8.2514	47.38
-1.1006	8.3469	47.4
-1.0014	8.5685	47.36
-0.966	8.8934	47.31
-1.0316	9.4275	47.33
-1.0865	9.9509	47.34
-1.1202	10.3894	47.33
-1.1101	10.6257	47.36
-1.1161	10.7084	47.34
-1.0577	10.7547	47.36
-1.0359	10.6746	47.4
-1.0144	10.6766	47.43
-1.0203	10.7382	47.39
-1.0415	10.7558	47.4
-1.0948	10.733	47.36
-1.1372	10.6139	47.31
-1.1366	10.3896	47.29
-1.1357	10.2133	47.31
-1.0603	10.0092	47.34
-1.0545	9.8806	47.34
-1.0809	9.8571	47.33
-1.0967	9.8991	47.36
-1.0919	9.8862	47.31
-1.0603	9.9951	47.34
-1.1867	9.9497	47.37
-1.2651	9.923	47.43
-1.3009	9.7048	47.45
-1.3635	9.3764	47.42
-1.3678	9.0694	47.4
-1.3102	8.9201	47.34
-1.3106	8.8516	47.3
-1.136	8.8517	47.27
-1.0298	8.8609	47.29
-0.9289	8.923	47.33
-0.7117	8.9973	47.43
-0.5216	9.0283	47.49
-0.3476	9.0789	47.49
-0.2477	9.1865	47.47
-0.2635	9.2248	47.45
-0.4058	9.2002	47.37
-0.5642	9.0907	47.32
-0.7586	8.7083	47.32
-0.8265	8.4648	47.32
-0.8017	8.9194	47.35
-0.8881	9.2663	47.32
-1.0229	9.8091	47.29
-1.1543	10.5942	47.22
-1.1667	11.0498	47.22
-1.0866	11.1467	47.29
-0.9852	11.2241	47.4
-0.831	11.1021	47.46
-0.6456	10.9746	47.45
-0.5185	10.8947	47.35
-0.4122	10.8394	47.29
-0.3375	10.7236	47.3
-0.1995	10.573	47.34
-0.067	10.474	47.37
0.0815	10.3199	47.39
0.225	10.1768	47.39
0.3573	10.0968	47.4
0.5366	10.0009	47.44
0.6703	9.8604	47.4
0.8079	9.8212	47.4
0.8832	9.8004	47.36
0.9221	9.6808	47.32
0.9395	9.6521	47.27
1.0354	9.4769	47.28
1.1555	9.3328	47.35
1.3038	9.1319	47.37
1.3885	9.0827	47.37
1.384	9.0376	47.36
1.3964	8.9396	47.32
1.4713	8.8009	47.32
1.4716	8.6266	47.33
1.4646	8.5065	47.38
1.4805	8.4776	47.38
1.4699	8.4534	47.38
1.4078	8.4553	47.35
1.26	8.4537	47.34
1.1429	8.5196	47.35
1.0361	8.5635	47.37
0.8775	8.5952	47.36
0.8461	8.6866	47.33
0.8337	8.6692	47.4
0.8156	8.747	47.47
0.6997	8.8682	47.44
0.6632	8.9514	47.4
0.5466	8.9838	47.41
0.4094	9.157	47.37
0.3571	9.2443	47.32
0.3521	9.1526	47.32
0.3198	9.1227	47.35
0.3836	9.0802	47.34
0.373	9.0648	47.35
0.3248	9.1088	47.37
0.2988	9.1848	47.33
0.2554	9.3071	47.36
0.2129	9.2608	47.38
0.1702	9.133	47.44
0.1862	9.1108	47.43
0.1344	9.0855	47.37
0.1238	9.0598	47.38
0.0713	8.9399	47.38
0.0293	8.8184	47.4
-0.0069	8.6686	47.38
-0.0751	8.5675	47.36
-0.0856	8.5292	47.36
-0.022	8.4122	47.4
-0.0432	8.3635	47.43
-0.0747	8.4254	47.38
-0.186	8.5164	47.36
-0.2655	8.5135	47.37
-0.3876	8.6523	47.33
-0.4301	8.6782	47.32
-0.4672	8.7011	47.3
-0.4991	8.7164	47.32
-0.494	8.7654	47.34
-0.5102	8.837	47.39
-0.6635	8.8406	47.43
-0.7806	8.9802	47.38
-0.961	9.0534	47.35
-1.0407	9.0677	47.33
-1.1411	9.0507	47.35
-1.1464	9.0425	47.34
-1.2468	8.9988	47.35
-1.3418	8.9647	47.35
-1.4956	8.9959	47.35
-1.6122	9.0387	47.35
-1.7811	9.0457	47.37
-1.8814	9.0212	47.37
-1.9755	8.9955	47.41
-2.0429	8.941	47.45
-2.1218	8.9445	47.45
-2.2993	9.1072	47.39
-2.4001	9.1328	47.38
-2.5857	9.1642	47.38
-2.7208	9.1631	47.31
-2.7646	9.1462	47.28
-2.8016	9.042	47.28
-2.7208	8.9278	47.29
-2.6886	8.8367	47.29
-2.6611	8.7332	47.31
-2.7901	8.6774	47.38
-2.859	8.6784	47.37
-2.9118	8.763	47.38
-2.9534	8.7605	47.4
-3.0261	8.7606	47.42
-2.9996	8.7841	47.42
-3.0123	8.8154	47.39
-2.9968	8.793	47.38
-3.0288	8.8508	47.38
-3.1519	8.965	47.36
-3.2284	9.144	47.33
-3.3139	9.3595	47.33
-3.3023	9.6578	47.37
-3.3318	9.8709	47.42
-3.3268	10.0463	47.43
-3.3086	10.2408	47.39
-3.3094	10.2912	47.38
-3.3174	10.4241	47.35
-3.2705	10.4787	47.34
-3.1975	10.5392	47.32
-3.124	10.5088	47.31
-3.0183	10.622	47.31
-2.9545	10.6724	47.32
-2.8902	10.7299	47.34
-2.8258	10.777	47.36
-2.7831	10.831	47.37
-2.714	10.7774	47.37
-2.581	10.6885	47.38
-2.4576	10.6595	47.42
-2.3743	10.6341	47.38
-2.3175	10.6184	47.35
-2.2909	10.5335	47.34
-2.2377	10.5227	47.34
-2.221	10.5169	47.37
-2.2255	10.4797	47.39
-2.2309	10.4245	47.38
-2.2029	10.3491	47.41
-2.1589	10.3236	47.46
-2.1451	10.3932	47.41
-2.1508	10.3816	47.39
-2.1835	10.3463	47.36
-2.2761	10.4006	47.29
-2.3028	10.4296	47.29
-2.3501	10.4415	47.31
-2.332	10.452	47.36
-2.3907	10.4127	47.35
-2.4324	10.4045	47.36
-2.501	10.4181	47.37
-2.6242	10.4874	47.34
-2.7308	10.5385	47.33
-2.8309	10.5506	47.34
-2.8456	10.5641	47.37
-2.8629	10.6644	47.35
-2.879	10.7457	47.35
-2.9641	10.8371	47.35
-2.9822	11.0353	47.32
-3.0095	11.157	47.32
-3.0336	11.221	47.37
-3.0178	11.2776	47.37
-2.9684	11.3672	47.41
-2.9503	11.4219	47.46
-2.8886	11.5001	47.43
-2.8921	11.6488	47.37
-2.8708	11.7045	47.38
-2.8961	11.7823	47.3
-2.8534	11.8694	47.32
-2.7222	11.8331	47.29
-2.6774	11.8427	47.34
-2.5644	11.8546	47.38
-2.5335	11.8879	47.37
-2.4222	11.895	47.37
-2.4075	11.973	47.35
-2.4016	11.9457	47.36
-2.279	11.8967	47.38
-2.3158	11.807	47.38
-2.2304	11.7871	47.4
-2.2098	11.7401	47.37
-2.2061	11.7606	47.33
-2.2378	11.7468	47.33
-2.2583	11.7607	47.35
-2.3366	11.8001	47.39
-2.342	11.8428	47.39
-2.3196	11.8109	47.42
-2.2429	11.7592	47.49
-2.2223	11.7992	47.48
-2.2033	11.8103	47.42
-2.1475	11.8047	47.35
-2.2395	11.749	47.29
-2.262	11.6883	47.24
-2.2396	11.5637	47.26
-2.1689	11.4206	47.29
-2.1142	11.2541	47.33
-2.0394	11.1418	47.33
-2.065	11.052	47.35
-2.0594	10.9008	47.34
-2.0909	10.7646	47.33
-2.0466	10.5411	47.36
-2.0498	10.1775	47.38
-2.0168	9.8525	47.38
-1.9591	9.563	47.33
-1.9747	9.3325	47.31
-1.9945	9.0813	47.32
-2.0049	8.9215	47.3
-2.0046	8.8446	47.3
-2.0095	8.7722	47.31
-1.9661	8.7191	47.33
-1.8262	8.6981	47.41
-1.7198	8.6972	47.44
-1.7211	8.7437	47.39
-1.7493	8.8132	47.33
-1.7504	8.9608	47.31
-1.8259	9.0963	47.29
-1.8689	9.2171	47.28
-1.9061	9.2921	47.29
-1.9217	9.4534	47.32
-1.9915	9.7258	47.33
-2.067	10.0285	47.32
-2.2425	10.3611	47.34
-2.3604	10.7392	47.34
-2.4337	10.9915	47.39
-2.5355	11.1116	47.37
-2.5679	11.2183	47.37
-2.5951	11.3067	47.36
-2.7184	11.3065	47.32
-2.7758	11.3025	47.34
-2.9025	11.2682	47.35
-2.9817	11.2259	47.35
-3.099	11.2161	47.33
-3.088	11.2282	47.34
-3.0486	11.208	47.38
-3.0514	11.1636	47.43
-3.0009	11.1649	47.38
-2.968	11.2014	47.41
-3.0207	11.1634	47.41
-3.0524	11.2394	47.31
-3.0225	11.2059	47.27
-2.9905	11.092	47.27
-2.8983	11.0295	47.31
-2.802	10.9731	47.32
-2.7258	10.9432	47.36
-2.6872	10.869	47.39
-2.662	10.8241	47.36
-2.6074	10.721	47.39
-2.5019	10.6801	47.37
-2.4273	10.5505	47.37
-2.3545	10.413	47.33
-2.2486	10.2915	47.31
-2.1642	10.1856	47.29
-2.121	10.1385	47.31
-2.0046	10.1342	47.3
-1.8181	10.2225	47.35
-1.6703	10.3493	47.35
-1.4522	10.3044	47.4
-1.2875	10.293	47.44
-1.1722	10.356	47.4
-1.0242	10.3268	47.37
-0.9079	10.3557	47.37
-0.8187	10.4387	47.3
-0.6971	10.4978	47.27
-0.5274	10.488	47.26
-0.3838	10.3628	47.3
-0.2566	10.3448	47.31
-0.1295	10.3164	47.33
-0.1245	10.3889	47.33
-0.0344	10.5039	47.28
0.002	10.6395	47.3
0.0704	10.7014	47.32
0.1595	10.6955	47.38
0.2652	10.688	47.39
0.3184	10.7067	47.37
0.3559	10.7419	47.34
0.3558	10.7507	47.34
0.3769	10.775	47.34
0.3769	10.8762	47.32
0.408	10.9984	47.33
0.5077	11.0566	47.36
0.5639	11.1289	47.43
0.6006	11.3249	47.41
0.5368	11.4667	47.4
0.4992	11.6947	47.39
0.4047	11.9532	47.3
0.3565	12.1645	47.28
0.3609	12.333	47.3
0.3813	12.4233	47.32
0.4436	12.5407	47.36
0.448	12.7161	47.37
0.4581	12.8698	47.36
0.4472	12.9925	47.35
0.4784	13.0002	47.37
0.5046	12.9811	47.39
0.4999	12.9126	47.38
0.5532	12.8076	47.38
0.6442	12.7689	47.34
0.6131	12.7014	47.33
0.5814	12.6333	47.33
0.6019	12.634	47.36
0.5493	12.5329	47.37
0.5545	12.5372	47.37
0.5648	12.5842	47.37
0.6379	12.502	47.43
0.6482	12.4684	47.44
0.6753	12.5014	47.41
0.6174	12.5694	47.39
0.5755	12.5755	47.37
0.4919	12.7567	47.29
0.4701	12.8139	47.31
0.4812	12.7707	47.29
0.508	12.7138	47.29
0.4965	12.8022	47.31
0.4376	12.8745	47.33
0.3465	12.9655	47.36
0.3144	13.0214	47.37
0.3401	12.9731	47.42
0.3831	12.9179	47.4
0.4262	12.752	47.39
0.5484	12.6529	47.38
0.5504	12.5219	47.32
0.5139	12.4341	47.31
0.5463	12.2257	47.32
0.5459	12.1043	47.36
0.5204	11.987	47.33
0.5207	11.9346	47.33
0.5797	11.7481	47.33
0.6103	11.639	47.4
0.6207	11.5079	47.43
0.6053	11.4584	47.42
0.5112	11.4713	47.37
0.4328	11.5096	47.31
0.3747	11.5477	47.3
0.3852	11.4863	47.31
0.3851	11.46	47.32
0.3321	11.3886	47.34
0.3428	11.3798	47.34
0.338	11.3161	47.32
0.2106	11.3273	47.34
0.1099	11.3112	47.35
0.0785	11.2049	47.35
0.0315	11.1203	47.33
-0.0427	11.0144	47.37
-0.0793	10.9577	47.35
-0.1585	10.9536	47.33
-0.3278	10.9108	47.31
-0.4285	10.9264	47.33
-0.5236	10.8694	47.35
-0.5659	10.8418	47.37
-0.661	10.7846	47.35
-0.6023	10.6999	47.38
-0.6284	10.612	47.39
-0.6387	10.5385	47.38
-0.6656	10.6089	47.34
-0.7237	10.6016	47.36
-0.8087	10.6474	47.35
-0.8941	10.6889	47.27
-0.7884	10.7563	47.25
-0.735	10.6809	47.26
-0.6762	10.5997	47.3
-0.6657	10.6474	47.34
-0.7346	10.6963	47.38
-0.8669	10.7225	47.39
-0.9628	10.7959	47.35
-0.9841	10.8468	47.36
-0.9895	10.8318	47.34
-0.9947	10.8819	47.37
-1	10.8477	47.35
-1.1067	10.9389	47.32
-1.1438	10.9925	47.33
-1.2289	11.1433	47.34
-1.2241	11.263	47.34
-1.2408	11.4509	47.34
-1.1991	11.5992	47.34
-1.1784	11.7685	47.35
-1.0045	12.0161	47.37
-0.9143	12.0608	47.43
-0.8671	12.1435	47.43
-0.9152	12.3238	47.45
-0.8955	12.4782	47.34
-0.8967	12.6862	47.28
-0.8974	12.7611	47.24
-0.8124	12.7859	47.26
-0.6793	12.7087	47.33
-0.6795	12.7672	47.36
-0.653	12.776	47.38
-0.7064	12.8817	47.36
-0.7599	13.0066	47.35
-0.7653	13.0084	47.32
-0.8501	13.0367	47.33
-0.728	13.0189	47.39
-0.7917	13.0564	47.37
-0.8022	12.983	47.33
-0.8819	13.0336	47.32
-0.8766	13.0617	47.34
-1.0299	13.0264	47.35
-1.1256	13.0747	47.33
-1.1838	13.0773	47.34
-1.2307	13.0956	47.4
-1.2829	13.0527	47.43
-1.3044	13.045	47.41
-1.405	13.0207	47.39
-1.5375	13.0298	47.38
-1.5926	13.0251	47.28
-1.7094	13.0556	47.28
-1.7464	13.0044	47.28
-1.7078	12.9228	47.32
-1.6962	12.8345	47.35
-1.6534	12.8509	47.37
-1.6642	12.8443	47.36
-1.7717	12.9411	47.31
-1.7505	12.9774	47.32
-1.8028	12.9525	47.34
-1.7861	12.9156	47.37
-1.7643	12.8817	47.39
-1.7906	12.8027	47.38
-1.8295	12.8163	47.31
-1.9047	12.8824	47.29
-1.8979	12.7892	47.33
-1.9444	12.7143	47.36
-1.9398	12.7716	47.34
-1.8966	12.7078	47.36
-1.7794	12.6906	47.39
-1.6727	12.5882	47.41
-1.6415	12.5938	47.39
-1.5567	12.5376	47.38
-1.5097	12.5581	47.36
-1.5323	12.5271	47.28
-1.4158	12.5004	47.27
-1.3039	12.3886	47.27
-1.1814	12.3027	47.29
-1.0592	12.2901	47.31
-0.9054	12.3018	47.34
-0.8841	12.3084	47.35
-0.8157	12.3999	47.34
-0.7842	12.4593	47.34
-0.6939	12.3929	47.35
-0.6571	12.4682	47.37
-0.5618	12.4518	47.37
-0.5513	12.4873	47.35
-0.6155	12.6359	47.3
-0.7113	12.7433	47.29
-0.828	12.8004	47.33
-0.8495	12.8828	47.33
-0.8338	12.9242	47.32
-0.8764	13.0179	47.34
-0.908	13.0293	47.37
-0.9293	13.1498	47.42
-1.0304	13.2396	47.39
-1.0991	13.2614	47.4
-1.2111	13.3244	47.35
-1.3237	13.4024	47.28
-1.4301	13.4714	47.28
-1.4565	13.2796	47.25
-1.5132	13.163	47.3
-1.5386	13.0439	47.33
-1.5856	13.004	47.36
-1.707	12.9599	47.36
-1.7981	12.9628	47.32
-1.8871	12.8933	47.35
-1.9394	12.8598	47.37
-1.9913	12.7408	47.38
-2.0068	12.7049	47.39
-1.9977	12.7046	47.34
-2.0573	12.7576	47.31
-2.1313	12.7613	47.31
-2.1193	12.7408	47.35
-2.1772	12.8217	47.37
-2.2146	12.8614	47.37
-2.21	12.9273	47.35
-2.1029	12.8611	47.38
-2.0541	12.7857	47.41
-1.9748	12.7948	47.41
-2.0389	12.8011	47.39
-2.0971	12.7501	47.39
-2.1468	12.8646	47.34
-2.207	12.8712	47.28
-2.0915	12.8944	47.25
-1.9852	12.9702	47.27
-1.8835	13.0476	47.31
-1.7715	13.0903	47.34
-1.717	13.1135	47.41
-1.6806	13.2157	47.4
-1.6123	13.2482	47.39
-1.5016	13.2665	47.37
-1.4757	13.31	47.35
-1.4226	13.2626	47.35
-1.3376	13.2388	47.37
-1.3271	13.2097	47.35
-1.2165	13.2719	47.33
-1.1901	13.366	47.35
-1.1427	13.4192	47.35
-1.0314	13.4444	47.38
-0.9471	13.5144	47.36
-0.7939	13.6268	47.38
-0.6143	13.6825	47.4
-0.435	13.8106	47.4
-0.3085	13.9242	47.39
-0.2506	14.0071	47.38
-0.1235	14.1274	47.31
-0.0811	14.2022	47.29
0.0519	14.1759	47.26
0.2214	14.1031	47.29
0.4067	14.0121	47.32
0.5067	14.0179	47.35
0.4902	14.0436	47.37
0.5754	14.0549	47.35
0.6713	13.8161	47.36
0.7199	13.632	47.35
0.816	13.4552	47.35
0.966	13.1036	47.34
1.0205	12.8593	47.32
1.0229	12.5877	47.28
1.0707	12.4146	47.3
1.0278	12.2567	47.33
0.9963	12.1607	47.34
0.9812	12.1323	47.32
1.0655	12.0791	47.34
1.0856	12.0206	47.37
1.1058	12.0184	47.4
1.0851	12.0467	47.38
0.9735	12.1074	47.39
0.8626	12.263	47.37
0.6841	12.4601	47.28
0.5305	12.5939	47.25
0.4607	12.6891	47.27
0.3422	12.7836	47.35
0.2361	12.8664	47.35
0.0558	12.9762	47.33
-0.0721	13.1459	47.35
-0.3057	13.3626	47.3
-0.5233	13.4217	47.31
-0.7882	13.5093	47.38
-1.0312	13.4574	47.4
-1.1213	13.4492	47.38
-1.2229	13.5509	47.33
-1.4415	13.6502	47.27
-1.5428	13.8798	47.29
-1.6966	14.0913	47.32
-1.7347	14.3684	47.33
-1.7197	14.629	47.33
-1.5682	14.8655	47.28
-1.4351	15.2086	47.39
-1.1808	15.3153	47.45
-0.9741	15.2491	47.49
-0.9199	14.895	47.49
-0.919	14.4902	47.39
-1.1954	14.3628	47.26
-1.3446	14.2389	47.18
-1.3282	14.1498	47.19
-1.2048	13.9914	47.23
-1.0179	13.8768	47.31
-0.8155	13.6694	47.34
-0.7039	13.5674	47.36
-0.6668	13.55	47.34
-0.6245	13.5731	47.32
-0.5983	13.6339	47.31
-0.6038	13.6896	47.33
-0.5561	13.6724	47.37
-0.4978	13.6825	47.32
-0.4768	13.7241	47.33
-0.5144	13.8623	47.31
-0.5572	13.9587	47.31
-0.6479	14.1058	47.3
-0.7437	14.2058	47.31
-0.7122	14.3345	47.37
-0.7549	14.4466	47.39
-0.7182	14.5686	47.43
-0.7136	14.7038	47.38
-0.7301	14.8219	47.36
-0.7887	14.8763	47.32
-0.8734	14.8683	47.32
-0.9108	14.8695	47.27
-0.8362	14.741	47.25
-0.7613	14.6074	47.28
-0.6919	14.5114	47.31
-0.7233	14.4206	47.31
-0.7976	14.4869	47.34
-0.808	14.475	47.36
-0.8502	14.46	47.38
-0.8866	14.3277	47.39
-0.849	14.1919	47.4
-0.8385	14.1387	47.35
-0.8493	14.1528	47.32
-0.9024	14.1318	47.3
-0.9239	14.2175	47.3
-0.9342	14.212	47.34
-0.9609	14.2571	47.33
-0.9932	14.3472	47.32
-0.9508	14.3842	47.34
-0.9665	14.4786	47.4
-0.9775	14.5855	47.4
-0.9946	14.7509	47.34
-1.1426	14.8236	47.39
-1.2225	14.9012	47.37
-1.2977	14.9692	47.31
-1.2932	14.9479	47.26
-1.2922	14.8231	47.29
-1.2174	14.7411	47.3
-1.2438	14.7039	47.3
-1.243	14.604	47.33
-1.2428	14.6559	47.36
-1.2376	14.6176	47.35
-1.2527	14.4882	47.36
-1.2312	14.4335	47.37
-1.205	14.4528	47.35
-1.1629	14.4144	47.32
-1.189	14.297	47.31
-1.1945	14.3483	47.32
-1.2636	14.4022	47.32
-1.2793	14.3904	47.32
-1.2685	14.3689	47.33
-1.3113	14.4291	47.32
-1.2685	14.4701	47.36
-1.3102	14.4794	47.41
-1.3162	14.5726	47.38
-1.3164	14.6951	47.4
-1.3756	14.8294	47.37
-1.3985	14.8869	47.29
-1.4952	15.0284	47.25
-1.426	14.9744	47.25
-1.3932	14.9081	47.3
-1.3607	14.8656	47.32
-1.2975	14.9199	47.32
-1.2863	14.8861	47.35
-1.2714	14.998	47.31
-1.3085	15.0386	47.32
-1.2497	14.9971	47.34
-1.201	14.855	47.38
-1.2223	14.8011	47.36
-1.1853	14.7426	47.33
-1.1903	14.7232	47.34
-1.2167	14.7476	47.36
-1.3128	14.8512	47.34
-1.3236	14.9228	47.34
-1.4084	14.8755	47.32
-1.3712	14.9027	47.34
-1.3858	14.8365	47.4
-1.3908	14.8501	47.41
-1.3917	14.9137	47.38
-1.5297	14.966	47.37
-1.6374	15.042	47.3
-1.755	15.0372	47.26
-1.7604	14.9798	47.24
-1.8376	14.7511	47.3
-1.8254	14.6551	47.35
-1.8417	14.5914	47.32
-1.894	14.5434	47.34
-2.0111	14.5315	47.32
-2.0963	14.5087	47.3
-2.1267	14.3759	47.33
-2.1579	14.2969	47.33
-2.1153	14.2667	47.34
-2.206	14.2503	47.32
-2.1376	14.2308	47.3
-2.1752	14.3006	47.29
-2.2285	14.3448	47.29
-2.2808	14.3855	47.31
-2.2916	14.424	47.31
-2.2642	14.4578	47.34
-2.1821	14.4148	47.42
-2.1504	14.4424	47.42
-2.1736	14.4933	47.36
-2.2583	14.4992	47.36
-2.245	14.5395	47.3
-2.3093	14.5551	47.28
-2.299	14.507	47.26
-2.2824	14.3431	47.27
-2.2114	14.2375	47.31
-2.1798	14.2064	47.3
-2.1953	14.1754	47.31
-2.2585	14.1907	47.32
-2.2864	14.2445	47.29
-2.3378	14.19	47.33
-2.3373	14.1355	47.33
-2.2726	14.0463	47.36
-2.2937	14.0325	47.36
-2.3214	14.0007	47.32
-2.3426	13.9591	47.32
-2.349	13.9303	47.28
-2.4129	13.9745	47.28
-2.4273	13.9543	47.32
-2.3569	13.8726	47.35
-2.3288	13.8778	47.39
-2.3018	13.8499	47.41
-2.2823	13.8957	47.36
-2.3681	13.924	47.34
-2.3742	13.9069	47.31
-2.4441	13.9009	47.29
-2.433	13.8602	47.3
-2.3697	13.7785	47.28
-2.2986	13.6349	47.33
-2.2184	13.5822	47.34
-2.2125	13.5267	47.35
-2.3029	13.5025	47.34
-2.3141	13.5206	47.32
-2.2489	13.4105	47.36
-2.2228	13.3439	47.34
-2.185	13.314	47.36
-2.1161	13.2483	47.35
-2.0589	13.165	47.31
-2.0751	13.0792	47.29
-2.0803	13.0975	47.29
-2.0639	13.028	47.3
-2.0096	12.9653	47.33
-1.9667	12.9783	47.35
-1.8551	12.9919	47.37
-1.8549	13.0263	47.38
-1.8506	13.0963	47.36
-1.8767	13.1437	47.38
-1.8881	13.2162	47.36
-1.9688	13.1828	47.31
-1.8734	13.1126	47.3
-1.7946	13.0601	47.27
-1.7561	12.8935	47.29
-1.6069	12.7958	47.31
-1.5426	12.6781	47.32
-1.4945	12.6397	47.34
-1.3677	12.6482	47.32
-1.2512	12.6701	47.33
-1.1825	12.6727	47.32
-1.0441	12.6443	47.36
-0.923	12.7413	47.34
-0.8651	12.7897	47.32
-0.9024	12.895	47.34
-0.924	12.9622	47.32
-0.9565	13.1388	47.32
-0.9514	13.1988	47.33
-0.9353	13.1731	47.34
-0.9087	13.2432	47.39
-0.8558	13.2633	47.4
-0.8088	13.3222	47.35
-0.7932	13.4335	47.38
-0.805	13.6349	47.29
-0.8532	13.6992	47.26
-0.7416	13.6462	47.27
-0.6726	13.6503	47.3
-0.5877	13.6414	47.33
-0.4818	13.642	47.34
-0.4716	13.7274	47.35
-0.3924	13.8295	47.31
-0.398	13.9119	47.29
-0.3667	14.0111	47.32
-0.4672	13.9625	47.34
-0.4198	13.9932	47.37
-0.4356	13.9826	47.36
-0.4677	14.0918	47.34
-0.5899	14.1898	47.34
-0.7436	14.21	47.32
-0.8818	14.3464	47.33
-1.0413	14.4704	47.32
-1.1621	14.4307	47.39
-1.1977	14.3086	47.46
-1.4197	14.3791	47.47
-1.5803	14.4833	47.38
-1.8135	14.4251	47.36
-2.0118	14.4826	47.29
-2.2827	14.4897	47.27
-2.5532	14.3843	47.26
-2.7522	14.2011	47.3
-2.962	14.0866	47.33
-3.1474	13.9893	47.33
-3.4112	13.995	47.35
-3.6939	14.0865	47.32
-3.9806	14.1426	47.31
-4.1915	14.0388	47.39
-4.3083	13.8751	47.44
-4.4394	13.8066	47.45
-4.6512	13.7286	47.38
-4.8717	13.6805	47.34
-5.0747	13.6163	47.32
-5.2399	13.554	47.31
-5.3373	13.5259	47.34
-5.3349	13.4481	47.36
-5.3732	13.2949	47.39
-5.2839	13.3046	47.44
-5.2464	13.265	47.44
-5.0911	13.269	47.41
-5.0473	13.2661	47.37
-4.9415	13.2915	47.31
-4.7302	13.2591	47.3
-4.5012	13.1168	47.31
-4.193	12.9418	47.31
-3.9417	12.757	47.33
-3.676	12.6574	47.34
-3.4469	12.5604	47.36
-3.2317	12.4597	47.32
-2.9341	12.4297	47.34
-2.6782	12.2634	47.36
-2.4339	12.1448	47.37
-2.2224	12.0705	47.36
-2.0372	12.0006	47.34
-1.889	11.8341	47.32
-1.7663	11.71	47.33
-1.7562	11.6874	47.31
-1.713	11.6101	47.33
-1.6216	11.5717	47.38
-1.5043	11.4278	47.4
-1.4506	11.3	47.41
-1.4079	11.2806	47.43
-1.3827	11.3233	47.38
-1.4253	11.3008	47.35
-1.4255	11.3393	47.35
-1.4901	11.3659	47.3
-1.4747	11.3493	47.27
-1.4264	11.3376	47.3
-1.372	11.2865	47.37
-1.3933	11.2832	47.36
-1.4879	11.2401	47.39
-1.5516	11.2107	47.37
-1.6098	11.2521	47.38
-1.6678	11.1905	47.38
-1.6784	11.2411	47.39
-1.8265	11.4444	47.42
-2.0141	11.9107	47.39
-2.2677	12.5153	47.32
-2.4508	13.0538	47.3
-2.6426	13.3833	47.31
-2.701	13.6041	47.33
-2.7476	13.6911	47.36
-2.723	13.6176	47.42
-2.653	13.5107	47.44
-2.6248	13.2388	47.46
-2.5602	13.0307	47.47
-2.5186	12.7513	47.43
-2.5224	12.4902	47.44
-2.5278	12.2301	47.41
-2.5516	12.0274	47.33
-2.4919	11.6819	47.33
-2.449	11.3706	47.31
-2.3575	11.0947	47.32
-2.265	10.7754	47.35
-2.2528	10.5223	47.37
-2.1838	10.4459	47.36
-2.1698	10.5001	47.32
-2.179	10.3327	47.34
-2.1956	10.342	47.32
-2.12	10.2479	47.35
-2.0451	10.2287	47.37
-2.0668	10.232	47.36
-2.1043	10.2818	47.35
-2.1565	10.3193	47.37
-2.144	10.4689	47.45
-2.1863	10.5861	47.46
-2.1866	10.7274	47.47
-2.2372	10.9198	47.4
-2.3184	11.0815	47.37
-2.3286	11.2562	47.4
-2.3822	11.3403	47.39
-2.4297	11.3397	47.39
-2.4727	11.2649	47.37
-2.5649	11.1614	47.31
-2.6224	10.7777	47.29
-2.5197	10.3303	47.29
-2.4686	9.7352	47.32
-2.3651	9.2417	47.34
-2.3364	9.0047	47.38
-2.3752	9.1125	47.34
-2.4993	9.303	47.3
-2.4434	9.4417	47.26
-2.4633	9.515	47.3
-2.616	9.8962	47.35
-2.7699	10.4384	47.39
-2.9895	11.0532	47.39
-3.083	11.2483	47.34
-3.1116	11.6671	47.33
-3.162	11.6932	47.38
-3.3087	11.7252	47.4
-3.5513	11.9217	47.42
-4.0177	12.2354	47.35
-4.56	12.6747	47.28
-5.0822	12.992	47.32
-5.5009	13.2838	47.38
-5.8555	13.8114	47.5
-6.1213	14.2571	47.49
-6.353	14.2704	47.46
-6.5503	14.1202	47.44
-6.6853	13.8895	47.37
-6.6744	13.6637	47.32
-6.559	13.3694	47.26
-6.4379	13.2283	47.25
-6.3104	13.1558	47.25
-6.1915	13.1134	47.31
-6.0791	13.2153	47.37
-5.9805	13.3192	47.35
-5.8303	13.3368	47.37
-5.7236	13.3811	47.38
-5.7323	13.6363	47.36
-5.7248	13.9097	47.34
-5.8118	14.2148	47.33
-5.8651	14.5047	47.34
-5.8658	14.7056	47.34
-5.8548	14.8603	47.35
-5.7817	14.9136	47.39
-5.7487	14.9665	47.4
-5.7054	14.9788	47.37
-5.6908	15.0079	47.31
-5.6156	14.9998	47.32
-5.5059	14.9023	47.35
-5.3366	14.7596	47.45
-5.2166	14.558	47.48
-5.2023	14.3461	47.45
-5.275	14.3142	47.36
-5.257	14.1372	47.26
-5.1806	14.0137	47.23
-5.1016	13.8045	47.27
-4.9636	13.498	47.31
-4.8104	13.2924	47.36
-4.7029	13.2108	47.37
-4.6649	13.305	47.33
-4.6175	13.456	47.27
-4.5668	13.4689	47.3
-4.5133	13.4768	47.37
-4.5419	13.5184	47.48
-4.4382	13.4819	47.52
-4.4176	13.4509	47.51
-4.3807	13.4276	47.44
-4.3276	13.37	47.37
-4.2642	13.2285	47.37
-4.3443	13.1796	47.42
-4.4555	13.1151	47.42
-4.4517	13.0261	47.39
-4.5024	13.0791	47.36
-4.4898	13.0291	47.32
-4.3837	12.99	47.32
-4.2928	12.8874	47.39
-4.2146	13.0696	47.45
-4.121	13.1498	47.44
-4.1124	13.1857	47.41
-4.1082	13.21	47.33
-4.0566	13.2212	47.24
-3.9426	13.3026	47.2
-3.8439	13.3927	47.25
-3.8009	13.7009	47.28
-3.6867	13.9132	47.34
-3.6565	14.0603	47.4
-3.6646	14.2655	47.37
-3.7149	14.452	47.34
-3.7477	14.65	47.34
-3.7105	14.6348	47.34
-3.7153	14.8439	47.36
-3.7921	15.303	47.35
-3.732	15.4323	47.3
-3.679	15.4928	47.31
-3.5262	15.529	47.38
-3.3589	15.5049	47.44
-3.3013	15.5634	47.43
-3.1834	15.6599	47.37
-3.1981	15.6563	47.3
-3.2594	15.6414	47.24
-3.2135	15.448	47.29
-3.2194	15.392	47.37
-3.1938	14.9273	47.42
-3.2251	14.2794	47.47
-3.2645	13.718	47.48
-3.4332	12.9929	47.35
-3.5567	11.9511	47.26
-3.5102	10.8886	47.17
-3.4374	9.8805	47.25
-3.3125	8.5801	47.3
-3.2309	7.4171	47.35
-3.2734	6.5129	47.29
-3.1209	6.112	47.23
-2.9465	6.0131	47.21
-2.7683	6.1233	47.17
-2.6695	6.1321	47.24
-2.5222	6.1178	47.34
-2.4891	6.0895	47.37
-2.4373	6.0789	47.34
-2.4752	6.1716	47.33
-2.5153	6.4847	47.28
-2.5327	6.7402	47.27
-2.5258	6.9986	47.34
-2.5096	7.2942	47.37
-2.5157	7.4765	47.37
-2.4374	7.5558	47.35
-2.4418	7.6835	47.39
-2.4858	7.8178	47.36
-2.4806	8.0206	47.37
-2.5094	8.2518	47.34
-2.6069	8.483	47.31
-2.6575	8.6792	47.26
-2.5415	8.7709	47.26
-2.471	8.8525	47.3
-2.374	8.8628	47.34
-2.2319	8.9039	47.33
-2.2421	8.9766	47.35
-2.2482	9.0748	47.33
-2.2607	9.1744	47.29
-2.2179	9.2467	47.31
-2.217	9.3022	47.34
-2.1525	9.1608	47.36
-2.1628	9.1823	47.37
-2.0892	9.1197	47.34
-2.0997	9.0355	47.33
-2.1849	8.9352	47.31
-2.2422	8.8744	47.33
-2.3528	8.8767	47.35
-2.3685	8.8569	47.35
-2.4271	8.8964	47.35
-2.4972	9.0488	47.33
-2.56	9.1816	47.36
-2.6217	9.1925	47.4
-2.7642	9.3329	47.42
-2.8934	9.428	47.38
-3.1001	9.5769	47.38
-3.3863	9.8494	47.31
-3.6227	10.0649	47.27
-3.7974	10.3016	47.29
-3.8979	10.4765	47.3
-4.0502	10.6622	47.33
-4.1667	10.7906	47.34
-4.2186	10.9011	47.36
-4.2801	10.9492	47.32
-4.214	10.8984	47.35
-4.1817	10.8021	47.35
-4.1158	10.5487	47.37
-3.9607	10.3725	47.38
-3.8252	10.128	47.34
-3.7207	10.0989	47.31
-3.6242	10.0095	47.32
-3.4906	9.8771	47.33
-3.4991	9.8886	47.37
-3.4288	9.8828	47.39
-3.3129	9.9169	47.39
-3.2303	9.9854	47.36
-3.176	9.9752	47.38
-3.0994	9.9551	47.43
-3.0422	9.9866	47.41
-3.0212	10.0389	47.41
-3.017	10.1091	47.4
-3.0576	10.1103	47.33
-3.1241	10.1322	47.28
-3.0569	10.1108	47.24
inclinaison X	inclinaison Y
