# Supplementary material for: Postural Control Can Be Well Maintained by Healthy, Young Adults in Difficult Visual Task, Even in Sway-Referenced Dynamic Conditions
Source: PLoS One. 2016 Oct 13;11(10):e0164400. doi: 10.1371/journal.pone.0164400 (PMC5063355; doi:10.1371/journal.pone.0164400)
Supplement: S2 File — (ZIP) [file pone.0164400.s002.zip › DATA_FRAMIRAL/S07A_SEARCH_STABLE_I6.xls]

## Sheet: S07_MTT_201504011456_S
gravite X	gravite Y	Poids
1.1754	-0.6456	47.17
0.9928	-0.2217	47.18
0.6945	1.0373	47.21
0.6326	3.6931	47.36
0.729	6.5394	47.48
0.8235	8.9436	47.53
0.9797	10.3415	47.42
1.0945	10.6689	47.43
0.9875	10.291	47.51
0.7819	9.7573	47.58
0.4541	9.1671	47.5
0.1216	8.4367	47.34
-0.1434	7.5368	47.15
-0.1908	6.3663	47.01
-0.1942	4.6417	46.96
-0.1342	2.8313	47.03
-0.1027	1.3367	47.17
-0.0463	0.2634	47.27
-0.0111	-0.638	47.3
0.0383	-1.0647	47.3
-0.0506	-1.3325	47.29
-0.1559	-1.5283	47.29
-0.1498	-1.7153	47.29
-0.1709	-1.7816	47.31
-0.2927	-1.8189	47.32
-0.3145	-1.6793	47.35
-0.3196	-1.6428	47.27
-0.3301	-1.6668	47.26
-0.3253	-1.5749	47.3
-0.2414	-1.3883	47.32
-0.1806	-0.7135	47.33
-0.1462	-0.0771	47.34
-0.1332	0.5389	47.4
-0.1465	1.1202	47.45
-0.2064	1.5649	47.45
-0.2185	2.0111	47.41
-0.2991	2.4435	47.31
-0.3797	2.728	47.29
-0.513	2.9238	47.31
-0.6942	3.1979	47.31
-0.8009	3.4127	47.33
-0.9816	3.5716	47.33
-1.1187	3.5403	47.37
-1.2719	3.5867	47.4
-1.3781	3.6546	47.39
-1.4585	3.721	47.35
-1.5432	3.8253	47.37
-1.672	3.8846	47.31
-1.7892	3.9442	47.29
-1.8262	3.9533	47.3
-1.8195	3.8637	47.33
-1.7064	3.724	47.39
-1.657	3.5338	47.43
-1.6373	3.5904	47.38
-1.6702	3.6939	47.35
-1.6122	3.7322	47.34
-1.613	3.8201	47.33
-1.5485	3.83	47.37
-1.4753	3.9274	47.35
-1.5195	4.1192	47.3
-1.5198	4.2664	47.31
-1.5885	4.412	47.34
-1.6159	4.6278	47.34
-1.6439	4.8509	47.32
-1.7347	5.043	47.32
-1.7935	5.2481	47.33
-1.8677	5.4319	47.35
-1.9959	5.7295	47.35
-2.142	6.1104	47.3
-2.2552	6.4038	47.43
-2.2922	6.6136	47.59
-2.2307	6.9762	47.73
-2.0838	7.6264	47.65
-1.8846	8.5767	47.57
-1.7416	9.9703	47.4
-1.7518	11.6956	47.28
-1.8956	13.1732	47.27
-1.8377	14.3775	47.44
-1.7233	15.0299	47.47
-1.7015	15.5387	47.36
-1.6584	15.6741	47.19
-1.6961	15.6133	47.16
-1.9439	15.3939	47.02
-2.0642	14.909	47.03
-2.0681	14.3857	47.17
-1.9499	13.7751	47.31
-1.9346	12.8647	47.35
-1.8228	11.4315	47.36
-1.7475	9.5544	47.32
-1.7127	7.9413	47.39
-1.7282	6.5541	47.39
-1.6516	5.6279	47.34
-1.5888	5.3086	47.25
-1.4598	5.7891	47.17
-1.2193	6.6668	47.14
-1.0675	7.5753	47.24
-0.8676	8.2726	47.4
-0.6946	8.8038	47.59
-0.581	9.4066	47.69
-0.4574	10.0685	47.61
-0.2643	10.7007	47.47
-0.0547	11.1874	47.45
0.1389	11.609	47.45
0.1009	12.0222	47.41
0.0633	12.3439	47.35
0.0423	12.5099	47.29
0.0628	12.646	47.3
0.0553	13.1181	47.32
0.0156	13.6574	47.36
-0.0614	14.2611	47.41
-0.2665	15.1822	47.49
-0.4552	16.1643	47.49
-0.706	16.8531	47.5
-1.0573	17.5597	47.48
-1.4139	17.8644	47.39
-1.7371	17.983	47.39
-2.032	17.8912	47.42
-2.359	17.5191	47.4
-2.5378	16.8235	47.36
-2.6361	15.9853	47.33
-2.6925	15.0983	47.3
-2.6594	14.1902	47.24
-2.554	13.2109	47.26
-2.4667	12.0635	47.33
-2.3864	10.8855	47.37
-2.2489	9.9525	47.41
-2.1675	9.305	47.4
-2.1141	8.8208	47.36
-2.1036	8.4423	47.31
-2.0269	8.0064	47.33
-2.0615	7.7873	47.38
-2.1821	7.5764	47.39
-2.2342	7.3619	47.39
-2.2669	7.3758	47.36
-2.3314	7.3616	47.33
-2.2202	7.4552	47.34
-2.2177	7.6123	47.43
-2.1493	7.8145	47.45
-2.1466	8.0245	47.39
-2.1689	8.2739	47.39
-2.2142	8.4537	47.33
-2.2688	8.7065	47.31
-2.2059	8.9672	47.32
-2.1155	9.063	47.34
-2.0249	9.0589	47.36
-1.9239	9.0828	47.38
-1.8556	9.0719	47.36
-1.8933	9.1511	47.35
-1.9302	9.0804	47.34
-1.9825	8.9973	47.35
-2.077	8.9515	47.37
-2.0764	8.8822	47.38
-2.1246	8.7787	47.35
-2.2199	8.8074	47.35
-2.2736	8.9332	47.35
-2.3905	9.1282	47.36
-2.6187	9.3297	47.36
-2.7188	9.4647	47.38
-2.8724	9.6589	47.4
-2.9311	9.9764	47.41
-3.0671	10.2295	47.46
-3.1784	10.4804	47.47
-3.3403	10.641	47.42
-3.47	10.7512	47.38
-3.6809	10.868	47.32
-3.8173	10.8779	47.26
-3.9019	10.8067	47.26
-3.882	10.689	47.31
-3.8794	10.5338	47.34
-3.8785	10.3941	47.35
-3.8593	10.2228	47.38
-3.8878	10.0972	47.35
-3.8014	9.9259	47.36
-3.7852	9.7309	47.36
-3.6776	9.5736	47.37
-3.5552	9.4149	47.37
-3.5071	9.2337	47.37
-3.4229	9.112	47.35
-3.3701	9.0082	47.34
-3.2473	8.8953	47.35
-3.1045	8.8619	47.35
-3.0357	8.9325	47.35
-2.9204	9.0869	47.34
-2.743	9.1261	47.4
-2.6136	9.17	47.46
-2.5414	9.2903	47.43
-2.5338	9.4171	47.38
-2.5948	9.5298	47.32
-2.6727	9.6887	47.25
-2.6849	9.7667	47.23
-2.5984	9.6883	47.25
-2.5918	9.7288	47.29
-2.5361	9.6446	47.34
-2.5033	9.6015	47.36
-2.5776	9.6263	47.36
-2.6034	9.6139	47.38
-2.5979	9.5518	47.37
-2.5554	9.429	47.37
-2.5706	9.2992	47.37
-2.4801	9.1739	47.37
-2.4487	9.0347	47.35
-2.4118	8.9227	47.33
-2.3266	8.9246	47.35
-2.3012	8.9959	47.32
-2.2379	9.1515	47.33
-2.2381	9.3393	47.35
-2.2226	9.4396	47.35
-2.1379	9.5794	47.37
-2.0407	9.6494	47.44
-1.9773	9.7559	47.45
-2.0219	9.9535	47.4
-2.0441	10.0631	47.38
-2.0979	10.1485	47.37
-2.2011	10.2219	47.3
-2.2504	10.3256	47.27
-2.1439	10.2287	47.27
-2.1844	10.1934	47.32
-2.1665	10.1481	47.37
-2.1931	10.1771	47.37
-2.2998	10.2805	47.36
-2.3432	10.3853	47.34
-2.3681	10.4325	47.39
-2.4639	10.4643	47.38
-2.5269	10.5505	47.4
-2.5913	10.575	47.38
-2.6292	10.5793	47.36
-2.6925	10.6305	47.37
-2.782	10.6145	47.38
-2.8711	10.686	47.4
-2.9405	10.7413	47.39
-2.9883	10.7896	47.39
-3.0103	10.8542	47.38
-3.009	10.8858	47.41
-3.0055	10.8654	47.47
-3.0219	10.882	47.46
-3.0558	10.9063	47.42
-3.1622	10.9662	47.41
-3.2031	11.0158	47.35
-3.2487	11.0157	47.29
-3.1948	10.9928	47.31
-3.14	10.9	47.33
-3.1114	10.8293	47.37
-3.0896	10.7839	47.38
-3.1529	10.7791	47.38
-3.2222	10.7156	47.36
-3.2591	10.673	47.36
-3.2588	10.6294	47.37
-3.2882	10.5025	47.4
-3.2557	10.3768	47.4
-3.2881	10.2386	47.38
-3.2937	10.089	47.37
-3.3358	9.8952	47.36
-3.3473	9.7949	47.33
-3.4052	9.6808	47.33
-3.4084	9.5883	47.36
-3.3928	9.4383	47.35
-3.3405	9.3552	47.33
-3.3105	9.3286	47.39
-3.2647	9.1699	47.44
-3.2558	9.2369	47.41
-3.2837	9.3366	47.4
-3.2821	9.4347	47.34
-3.3052	9.4984	47.31
-3.3097	9.4956	47.23
-3.2016	9.5208	47.27
-3.2311	9.3945	47.3
-3.0232	9.5862	47.34
-2.9211	9.6453	47.37
-2.9055	9.7825	47.38
-2.8912	9.8786	47.35
-2.8492	9.8939	47.35
-2.8007	9.9038	47.37
-2.756	9.8647	47.41
-2.757	9.8833	47.39
-2.7743	9.8992	47.37
-2.817	9.901	47.36
-2.8174	9.9358	47.35
-2.8686	9.9143	47.39
-2.8804	10.0607	47.37
-2.9977	10.1169	47.36
-3.0082	10.131	47.36
-2.9335	10.1326	47.37
-2.9785	10.079	47.42
-2.9617	10.1641	47.45
-2.9741	10.2473	47.42
-3.1029	10.2892	47.38
-3.1448	10.3988	47.31
-3.1518	10.3869	47.27
-3.1509	10.4117	47.29
-3.1542	10.3327	47.32
-3.0833	10.2955	47.36
-2.9923	10.2857	47.38
-3.0122	10.2619	47.4
-2.993	10.3502	47.37
-2.9571	10.3924	47.35
-2.9454	10.3403	47.37
-2.9116	10.3356	47.41
-2.8379	10.3508	47.4
-2.786	10.3221	47.38
-2.7133	10.3334	47.35
-2.6868	10.4408	47.36
-2.6551	10.4879	47.36
-2.6135	10.6553	47.36
-2.5975	10.7855	47.38
-2.5675	10.9073	47.35
-2.541	11.0898	47.36
-2.4632	11.2946	47.35
-2.4599	11.3956	47.44
-2.4814	11.5195	47.44
-2.472	11.6242	47.42
-2.5002	11.7704	47.39
-2.5671	11.8712	47.32
-2.6117	11.9262	47.28
-2.5849	11.864	47.28
-2.5722	11.8231	47.32
-2.4912	11.7288	47.35
-2.5223	11.7672	47.37
-2.5589	11.7647	47.38
-2.5972	11.8377	47.36
-2.5708	11.8663	47.36
-2.6248	11.8774	47.33
-2.6384	11.8551	47.38
-2.6588	11.7992	47.4
-2.6763	11.9488	47.37
-2.6464	12.0156	47.34
-2.7096	12.0838	47.35
-2.7943	12.3093	47.37
-2.8848	12.5514	47.38
-3.0181	12.8619	47.38
-3.1362	13.2972	47.38
-3.1987	13.7512	47.34
-3.3155	14.2689	47.37
-3.3356	14.6657	47.42
-3.3617	15.029	47.45
-3.4079	15.2983	47.4
-3.5031	15.5002	47.41
-3.499	15.6519	47.32
-3.5327	15.8219	47.3
-3.4773	16.006	47.26
-3.5196	16.0616	47.27
-3.43	16.1279	47.35
-3.3706	16.298	47.38
-3.3437	16.4401	47.4
-3.3882	16.6402	47.38
-3.3311	16.74	47.36
-3.2953	16.7709	47.34
-3.3094	16.7787	47.37
-3.2695	16.8115	47.43
-3.3138	16.8383	47.39
-3.3421	16.8501	47.36
-3.3167	16.8563	47.35
-3.3585	16.8485	47.35
-3.4108	16.8822	47.37
-3.3422	16.7756	47.36
-3.2781	16.7342	47.36
-3.204	16.5849	47.35
-3.1061	16.3903	47.39
-2.9904	16.1906	47.46
-2.9311	16.0384	47.47
-2.8852	15.9333	47.43
-2.891	15.8157	47.41
-2.9103	15.7696	47.34
-2.8688	15.752	47.32
-2.8012	15.6631	47.28
-2.7343	15.5503	47.35
-2.6688	15.5165	47.39
-2.6166	15.4572	47.37
-2.5893	15.4734	47.39
-2.5412	15.4419	47.4
-2.5372	15.3448	47.36
-2.461	15.1427	47.39
-2.4338	14.993	47.39
-2.4003	14.7054	47.41
-2.4534	14.4808	47.38
-2.4914	14.2977	47.34
-2.4535	14.1425	47.34
-2.4791	13.9738	47.35
-2.4822	13.8328	47.39
-2.4821	13.7997	47.39
-2.4978	13.7101	47.38
-2.4501	13.7226	47.39
-2.4661	13.7099	47.38
-2.4583	13.7474	47.45
-2.4218	13.7504	47.44
-2.386	13.7597	47.41
-2.3962	13.8217	47.42
-2.416	13.8836	47.33
-2.4543	13.8656	47.29
-2.3747	13.8085	47.29
-2.3055	13.7824	47.3
-2.2713	13.652	47.35
-2.2178	13.67	47.37
-2.2116	13.6209	47.39
-2.1653	13.6824	47.36
-2.1981	13.7884	47.34
-2.1714	13.7818	47.34
-2.1172	13.71	47.37
-2.0957	13.6384	47.37
-2.0964	13.6532	47.36
-2.0855	13.6233	47.36
-2.0486	13.5546	47.35
-2.0857	13.6061	47.35
-2.1698	13.6249	47.37
-2.1756	13.6248	47.36
-2.1805	13.6719	47.38
-2.17	13.6633	47.37
-2.21	13.6308	47.43
-2.1938	13.6553	47.45
-2.2904	13.7603	47.42
-2.3605	13.8919	47.39
-2.5106	14.0743	47.36
-2.6143	14.2227	47.31
-2.7219	14.3177	47.28
-2.7314	14.3528	47.3
-2.6753	14.3913	47.38
-2.6918	14.5356	47.38
-2.6552	14.6966	47.38
-2.6503	14.8523	47.39
-2.6417	15.0153	47.36
-2.5355	15.1093	47.37
-2.4825	15.2474	47.39
-2.3758	15.276	47.42
-2.3185	15.3614	47.4
-2.2154	15.542	47.35
-2.1581	15.7853	47.35
-2.0786	15.9357	47.37
-2.047	16.0377	47.38
-1.9198	16.0706	47.39
-1.8448	16.0081	47.42
-1.8241	15.9325	47.39
-1.6849	15.7994	47.44
-1.6461	15.4998	47.46
-1.5925	15.263	47.45
-1.4919	15.017	47.42
-1.5237	14.8387	47.38
-1.4668	14.779	47.3
-1.4246	14.666	47.26
-1.3281	14.4597	47.27
-1.1995	14.2949	47.32
-1.0451	14.1687	47.35
-0.997	14.1565	47.39
-0.9704	14.1105	47.39
-0.9015	14.0439	47.37
-0.8642	13.9647	47.36
-0.8111	13.88	47.34
-0.7416	13.7461	47.37
-0.6142	13.6654	47.4
-0.5665	13.6297	47.35
-0.5608	13.5399	47.35
-0.5181	13.4352	47.38
-0.4437	13.3726	47.36
-0.4488	13.3414	47.34
-0.4277	13.3458	47.36
-0.3961	13.3672	47.38
-0.3172	13.4344	47.41
-0.2646	13.3996	47.48
-0.2279	13.4219	47.5
-0.169	13.3898	47.41
-0.1844	13.4095	47.35
-0.2691	13.5311	47.26
-0.2957	13.5421	47.27
-0.3115	13.4824	47.3
-0.248	13.4258	47.34
-0.2057	13.3907	47.38
-0.1745	13.473	47.41
-0.1903	13.4942	47.38
-0.1635	13.5076	47.34
-0.1054	13.4722	47.36
-0.1471	13.3006	47.37
-0.0992	13.1428	47.41
-0.1041	13.0372	47.41
-0.056	12.981	47.39
-0.0924	12.9047	47.35
-0.0764	12.8565	47.35
-0.1392	12.7104	47.35
-0.171	12.6927	47.36
-0.2024	12.6199	47.35
-0.1862	12.5405	47.34
-0.1756	12.4448	47.39
-0.165	12.3018	47.46
-0.1698	12.2159	47.44
-0.2169	12.1637	47.41
-0.2274	12.1799	47.38
-0.3062	12.1568	47.29
-0.3011	12.2226	47.28
-0.3065	12.2515	47.28
-0.3063	12.1757	47.31
-0.3012	12.1404	47.37
-0.3122	12.2275	47.38
-0.3864	12.2931	47.36
-0.5351	12.406	47.35
-0.5511	12.4238	47.37
-0.5722	12.4153	47.37
-0.6196	12.3858	47.41
-0.6565	12.3553	47.41
-0.7571	12.3607	47.4
-0.7888	12.3353	47.37
-0.868	12.229	47.34
-0.9472	12.2195	47.36
-1.0476	12.1773	47.36
-1.1004	12.1078	47.35
-1.0888	12.016	47.41
-1.1145	11.9397	47.44
-1.1776	12.011	47.48
-1.1997	12.0191	47.42
-1.3168	12.1892	47.41
-1.3334	12.3212	47.4
-1.4086	12.4551	47.36
-1.4099	12.6013	47.32
-1.4261	12.5558	47.3
-1.42	12.5033	47.33
-1.4133	12.3754	47.38
-1.3545	12.2901	47.39
-1.3865	12.3201	47.39
-1.4191	12.4187	47.36
-1.3506	12.5221	47.36
-1.3239	12.5224	47.38
-1.2653	12.5378	47.41
-1.2811	12.4746	47.4
-1.3083	12.4993	47.36
-1.3038	12.6247	47.34
-1.2776	12.7145	47.34
-1.2251	12.8985	47.37
-1.1358	13.0614	47.36
-1.0993	13.2033	47.37
-0.9461	13.3041	47.38
-0.8985	13.3898	47.43
-0.825	13.5217	47.43
-0.7619	13.5702	47.4
-0.6777	13.67	47.38
-0.6416	13.8876	47.34
-0.5519	13.9587	47.3
-0.3878	14.0092	47.3
-0.2344	14.0596	47.3
-0.1023	14.0801	47.34
0.0563	14.1262	47.35
0.177	14.2375	47.39
0.1771	14.3232	47.36
0.2937	14.4844	47.31
0.4147	14.5914	47.34
0.4877	14.5945	47.38
0.6146	14.537	47.4
0.6727	14.5302	47.4
0.8056	14.548	47.37
0.875	14.4495	47.37
0.9493	14.4459	47.36
0.9875	14.4472	47.33
0.9982	14.3787	47.33
1.1193	14.2965	47.36
1.2513	14.1995	47.38
1.335	14.0184	47.42
1.4367	13.9784	47.39
1.4227	13.9134	47.36
1.4767	13.9409	47.33
1.3899	13.9961	47.24
1.4636	14.0599	47.25
1.5273	13.9418	47.26
1.6047	13.8921	47.31
1.6622	13.8618	47.33
1.7036	13.9535	47.34
1.7137	14.0774	47.35
1.7033	14.1919	47.33
1.7024	14.2698	47.34
1.7012	14.3156	47.36
1.7272	14.263	47.38
1.753	14.3226	47.39
1.7657	14.4149	47.34
1.7441	14.5059	47.34
1.6547	14.5204	47.32
1.6692	14.5649	47.35
1.663	14.6716	47.36
1.5828	14.7649	47.37
1.6394	14.8312	47.4
1.5629	14.8434	47.45
1.5306	14.9074	47.46
1.4741	14.9994	47.41
1.405	15.1547	47.41
1.3342	15.2924	47.31
1.2822	15.3953	47.28
1.2661	15.3588	47.29
1.2977	15.293	47.3
1.2169	15.2914	47.33
1.1954	15.3084	47.34
1.1154	15.303	47.36
1.0943	15.2538	47.36
1.0632	15.2556	47.34
1.0527	15.2172	47.34
1.0158	15.1393	47.35
1.0519	15.0194	47.39
1.0478	14.9175	47.37
0.9914	14.8772	47.31
0.9437	14.797	47.33
0.9012	14.6858	47.35
0.8807	14.6734	47.32
0.8223	14.6426	47.33
0.7854	14.5893	47.33
0.779	14.6262	47.37
0.7404	14.6534	47.42
0.6773	14.7182	47.4
0.6294	14.8157	47.39
0.5715	14.9609	47.36
0.445	15.1286	47.3
0.4076	15.2726	47.29
0.4022	15.3123	47.28
0.4277	15.4118	47.32
0.5118	15.4265	47.34
0.442	15.5641	47.36
0.4366	15.6339	47.35
0.352	15.7348	47.33
0.3459	15.7901	47.36
0.3665	15.8375	47.37
0.2871	15.8722	47.37
0.3034	15.8451	47.35
0.2875	15.8819	47.34
0.2295	15.8829	47.33
0.2348	15.9226	47.32
0.197	15.975	47.35
0.1862	15.9972	47.36
0.1337	15.9609	47.34
0.1231	15.9556	47.34
0.1121	15.9597	47.37
0.1326	15.9479	47.42
0.0748	15.9243	47.4
0.0379	15.9739	47.37
-0.057	15.9433	47.35
-0.1782	15.9721	47.27
-0.1888	15.9854	47.26
-0.2415	15.9406	47.24
-0.2253	15.803	47.28
-0.2199	15.7211	47.32
-0.2094	15.6381	47.37
-0.2254	15.5554	47.44
-0.3151	15.5481	47.42
-0.3516	15.4311	47.41
-0.3508	15.2645	47.38
-0.3553	15.0641	47.37
-0.3172	14.825	47.35
-0.3158	14.5274	47.31
-0.3471	14.4585	47.27
-0.3041	14.3149	47.27
-0.3095	14.2974	47.31
-0.2729	14.3385	47.36
-0.2572	14.3779	47.36
-0.2465	14.3586	47.36
-0.141	14.3609	47.39
-0.1304	14.3372	47.41
-0.0352	14.3871	47.39
-0.0824	14.3932	47.34
-0.0725	14.489	47.37
-0.083	14.5879	47.33
-0.1044	14.6987	47.3
-0.0719	14.6618	47.25
-0.0039	14.7494	47.3
0.0964	14.744	47.33
0.1384	14.797	47.34
0.1534	14.9074	47.37
0.1475	15.1248	47.35
0.189	15.3555	47.35
0.1984	15.6201	47.35
0.1764	15.8211	47.36
0.2073	15.9267	47.38
0.1915	15.9743	47.37
0.1596	16.0238	47.36
0.1755	16.0575	47.35
0.0852	16.1012	47.36
0.0535	16.1092	47.35
-0.0418	16.1695	47.33
-0.079	16.1852	47.35
-0.0739	16.1573	47.37
-0.1221	16.1504	47.43
-0.1273	16.1463	47.43
-0.2013	16.1979	47.41
-0.2969	16.3104	47.39
-0.429	16.3537	47.31
-0.498	16.3846	47.28
-0.519	16.3239	47.27
-0.508	16.2071	47.32
-0.4863	16.0846	47.35
-0.4598	16.061	47.35
-0.4381	15.94	47.35
-0.4699	15.945	47.34
-0.4961	15.8935	47.32
-0.4748	15.8657	47.32
-0.4532	15.7362	47.38
-0.4109	15.7185	47.41
-0.4315	15.6014	47.38
-0.3893	15.6438	47.35
-0.4209	15.6265	47.33
-0.474	15.6497	47.35
-0.4477	15.6749	47.39
-0.4897	15.5982	47.39
-0.4685	15.586	47.37
-0.442	15.587	47.37
-0.4524	15.5175	47.4
-0.4627	15.4532	47.38
-0.4678	15.4034	47.4
-0.4994	15.3712	47.41
-0.5313	15.4095	47.35
-0.6532	15.4157	47.28
-0.6746	15.4676	47.27
-0.7062	15.4069	47.27
-0.6369	15.3334	47.31
-0.6897	15.2996	47.34
-0.6475	15.3761	47.39
-0.6795	15.4171	47.38
-0.7224	15.5422	47.35
-0.8074	15.5944	47.34
-0.7222	15.5212	47.37
-0.743	15.4572	47.4
-0.7846	15.2622	47.4
-0.7312	15.1251	47.36
-0.7727	14.8929	47.34
-0.8253	14.7505	47.31
-0.8565	14.6191	47.32
-0.9085	14.3947	47.33
-0.9289	14.2248	47.34
-0.8915	14.1753	47.36
-0.8701	14.0684	47.33
-0.7954	13.9782	47.38
-0.7734	13.819	47.41
-0.7573	13.7452	47.4
-0.8412	13.5899	47.41
-0.9209	13.5836	47.36
-1.1173	13.505	47.29
-1.1383	13.3475	47.25
-1.1485	13.2061	47.24
-1.1423	13.0866	47.28
-1.1364	13.0304	47.3
-1.1098	13.1273	47.35
-1.1154	13.231	47.36
-1.1528	13.2953	47.35
-1.2049	13.1774	47.38
-1.2843	13.1477	47.37
-1.3051	13.1279	47.39
-1.3365	13.0426	47.38
-1.3422	12.9734	47.34
-1.3909	13.0252	47.29
-1.5023	13.1224	47.31
-1.5121	13.2024	47.36
-1.5119	13.1725	47.37
-1.512	13.2229	47.38
-1.4971	13.3592	47.35
-1.4708	13.3932	47.35
-1.4759	13.5025	47.38
-1.5077	13.5754	47.4
-1.4552	13.6658	47.4
-1.4973	13.7537	47.42
-1.5516	13.851	47.37
-1.6229	14.0557	47.3
-1.5495	14.1388	47.28
-1.528	14.1258	47.29
-1.4691	14.1574	47.32
-1.4796	14.3089	47.36
-1.4899	14.4612	47.41
-1.5327	14.6938	47.43
-1.5786	15.3313	47.38
-1.6759	15.8848	47.38
-1.7412	16.3527	47.39
-1.7839	16.5845	47.41
-1.7759	17.1034	47.39
-1.7297	17.0785	47.33
-1.7611	16.8469	47.31
-1.7262	16.3609	47.35
-1.6609	15.987	47.37
-1.6654	15.7874	47.36
-1.6283	15.5333	47.32
-1.5591	15.3124	47.29
-1.4097	15.1505	47.32
-1.3129	14.9821	47.36
-1.2537	14.9092	47.41
-1.2274	14.9071	47.4
-1.2596	14.8941	47.36
-1.2605	14.9263	47.31
-1.2345	14.8523	47.26
-1.1979	14.8956	47.23
-1.128	14.7777	47.26
-1.1106	14.6021	47.33
-1.0625	14.581	47.37
-1.1426	14.7249	47.35
-1.1538	14.8257	47.34
-1.2021	14.9449	47.33
-1.2453	15.0506	47.3
-1.3613	15.0843	47.34
-1.4249	15.2155	47.36
-1.4787	15.3859	47.36
-1.564	15.468	47.34
-1.691	15.5079	47.35
-1.7916	15.4681	47.35
-1.8974	15.4856	47.35
-2.0188	15.4881	47.36
-2.0667	15.5004	47.36
-2.1415	15.4471	47.33
-2.0867	15.3003	47.37
-2.1001	15.1791	47.43
-2.1216	15.054	47.4
-2.1262	14.9598	47.41
-2.1381	14.8905	47.36
-2.2573	14.7999	47.28
-2.2685	14.6378	47.24
-2.2312	14.5391	47.24
-2.25	14.361	47.28
-2.2009	14.2289	47.31
-2.2101	14.1102	47.34
-2.1992	14.094	47.34
-2.2588	14.1148	47.31
-2.3053	14.0776	47.33
-2.3214	13.959	47.32
-2.4263	13.7843	47.33
-2.4253	13.6421	47.34
-2.5206	13.4843	47.32
-2.6008	13.3036	47.29
-2.7218	13.13	47.29
-2.8937	12.9501	47.34
-2.9779	12.8405	47.34
-3.0187	12.9024	47.38
-3.1358	13.0097	47.37
-3.1517	13.0333	47.37
-3.2193	13.0373	47.39
-3.2901	13.0217	47.45
-3.4198	13.0172	47.4
-3.4831	12.9514	47.4
-3.5885	12.884	47.32
-3.7437	12.8115	47.29
-3.7556	12.765	47.27
-3.7721	12.7017	47.25
-3.791	12.5697	47.28
-3.7901	12.5519	47.29
-3.8057	12.5178	47.3
-3.8213	12.578	47.3
-3.8282	12.6267	47.28
-3.8961	12.6468	47.3
-3.9111	12.6387	47.31
-3.9086	12.5347	47.34
-3.9132	12.4569	47.35
-3.8768	12.3461	47.33
-3.8727	12.2373	47.31
-3.9	12.0708	47.29
-3.9235	11.9558	47.32
-4.0135	11.7248	47.31
-4.0226	11.5028	47.32
-3.9683	11.2805	47.32
-3.9072	11.0015	47.35
-3.8865	10.8385	47.41
-3.7922	10.761	47.39
-3.7888	10.7721	47.36
-3.8468	10.6772	47.36
-3.8508	10.582	47.3
-3.8395	10.6116	47.23
-3.7711	10.4191	47.21
-3.7405	10.1405	47.26
-3.6299	10.1905	47.33
-3.4859	10.2802	47.35
-3.4161	10.5118	47.38
-3.4079	10.7139	47.36
-3.4257	10.83	47.33
-3.3832	10.8857	47.34
-3.3766	10.9182	47.36
-3.3552	10.9076	47.37
-3.3791	10.9703	47.32
-3.4282	11.0378	47.3
-3.4883	11.0826	47.28
-3.504	11.1291	47.29
-3.5928	11.1341	47.31
-3.6342	11.1448	47.32
-3.6141	11.1254	47.3
-3.6317	11.1648	47.28
-3.6759	11.1049	47.33
-3.7329	11.1621	47.35
-3.8128	10.9991	47.34
-3.903	10.8551	47.4
-3.9967	10.8019	47.34
-4.1474	10.645	47.3
-4.2885	10.717	47.27
-4.304	10.7443	47.27
-4.3157	10.7179	47.32
-4.2935	10.7004	47.34
-4.3615	10.8119	47.35
-4.3781	10.9893	47.35
-4.4208	11.1528	47.29
-4.4468	11.3077	47.3
-4.546	11.3039	47.32
-4.569	11.1948	47.36
-4.6423	11.1551	47.36
-4.7124	11.2018	47.35
-4.8013	11.2564	47.31
-4.8564	11.3477	47.29
-4.9152	11.4206	47.29
-4.9388	11.5264	47.32
-4.9936	11.5221	47.36
-5.0257	11.566	47.36
-5.0216	11.6163	47.4
-4.964	11.7216	47.4
-4.9639	11.84	47.35
-4.9857	11.9083	47.35
-5.0233	11.9618	47.34
-5.066	12.0582	47.29
-5.0754	12.0126	47.24
-5.0162	11.9343	47.25
-4.8977	11.7901	47.32
-4.9326	11.6093	47.34
-4.9263	11.4406	47.34
-4.9244	11.341	47.36
-5.0082	11.2724	47.31
-4.9871	11.1779	47.3
-5.0035	11.1509	47.29
-5.0031	11.0034	47.35
-5.0007	11.021	47.37
-5.0088	10.9903	47.34
-5.0577	10.9511	47.33
-5.1333	10.9742	47.31
-5.1609	10.9769	47.3
-5.219	11.0149	47.31
-5.2226	11.0106	47.32
-5.2841	10.9919	47.34
-5.2791	11.0602	47.4
-5.3429	11.1245	47.45
-5.3394	11.195	47.43
-5.3522	11.1532	47.41
-5.4077	11.0888	47.38
-5.4353	10.9856	47.32
-5.4431	10.7921	47.28
-5.4246	10.6604	47.25
-5.3555	10.6379	47.3
-5.345	10.4909	47.3
-5.3033	10.3331	47.34
-5.216	10.2318	47.36
-5.1676	10.3179	47.32
-5.095	10.473	47.31
-5.0138	10.4053	47.27
-4.9136	10.3549	47.31
-4.7846	10.3493	47.34
-4.6586	10.333	47.38
-4.6007	10.3334	47.38
-4.5583	10.2191	47.31
-4.5395	10.1781	47.28
-4.4644	10.071	47.29
-4.4501	10.0371	47.33
-4.3245	9.8794	47.37
-4.2317	9.7952	47.4
-4.1523	9.6049	47.46
-4.1069	9.5066	47.43
-4.0837	9.4305	47.38
-4.113	9.2918	47.34
-4.1537	9.226	47.29
-4.1427	9.1823	47.29
-4.1188	9.0183	47.25
-4.0298	8.8644	47.29
-3.9427	8.7866	47.32
-3.9516	8.6968	47.34
-3.9784	8.6695	47.33
-4.0018	8.6803	47.3
-4.1071	8.6884	47.31
-4.1224	8.6635	47.32
-4.1668	8.646	47.36
-4.1162	8.6382	47.4
-4.1489	8.64	47.32
-4.103	8.5919	47.29
-4.1198	8.5992	47.28
-4.109	8.7028	47.29
-4.0609	8.7774	47.3
-4.0471	8.8304	47.34
-3.9506	8.9025	47.36
-3.8569	9	47.42
-3.7764	9.1376	47.45
-3.8026	9.2517	47.38
-3.7995	9.2915	47.35
-3.815	9.2997	47.36
-3.8892	9.4153	47.29
-3.8818	9.4959	47.25
-3.8911	9.3879	47.26
-3.9139	9.3297	47.31
-3.906	9.2987	47.34
-3.8925	9.2427	47.38
-3.9438	9.2526	47.4
-3.9782	9.218	47.37
-4.0085	9.1998	47.38
-3.9696	9.1904	47.34
-3.9732	9.1382	47.36
-3.9052	9.1259	47.35
-3.8856	9.2298	47.33
-3.8753	9.2541	47.33
-3.885	9.3651	47.35
-3.8886	9.4264	47.37
-3.9207	9.5034	47.37
-3.8724	9.6898	47.39
-3.9165	9.8327	47.37
-3.879	9.9821	47.39
-3.8524	10.0144	47.39
-3.806	10.1125	47.38
-3.8573	10.1972	47.41
-3.9303	10.3056	47.36
-3.9246	10.3637	47.29
-3.8552	10.3713	47.3
-3.8204	10.3503	47.26
-3.7373	10.3045	47.31
-3.6999	10.3647	47.32
-3.6181	10.4078	47.36
-3.5075	10.5932	47.36
-3.4725	10.8033	47.34
-3.4093	10.9409	47.35
-3.378	11.0036	47.34
-3.3164	11.0743	47.41
-3.2432	11.1995	47.4
-3.1299	11.2826	47.35
-3.1207	11.3595	47.33
-3.1048	11.5193	47.34
-3.0685	11.6021	47.34
-3.0315	11.6447	47.34
-2.9785	11.7474	47.35
-2.8717	11.7937	47.37
-2.8254	11.8517	47.46
-2.8067	11.9255	47.41
-2.8244	12.0525	47.38
-2.8637	12.1957	47.35
-2.908	12.2718	47.32
-2.9207	12.3111	47.28
-2.8878	12.3052	47.3
-2.8931	12.2817	47.3
-2.8593	12.2754	47.34
-2.8963	12.3131	47.34
-2.9955	12.3296	47.37
-3.1136	12.3432	47.34
-3.1287	12.302	47.35
-3.171	12.1801	47.34
-3.2308	11.9613	47.39
-3.3139	11.7016	47.4
-3.3582	11.3669	47.35
-3.4854	11.0618	47.33
-3.7348	10.4796	47.28
-3.7408	10.5018	47.35
-3.7687	9.93	47.3
-3.7984	9.6824	47.31
-3.6132	9.6207	47.31
-3.4853	9.7308	47.32
-3.322	9.9737	47.33
-3.2364	10.1207	47.35
-3.1333	10.0626	47.39
-3.0747	10.0983	47.4
-3.0138	10.0005	47.35
-2.9648	9.8946	47.26
-2.9269	9.7922	47.27
-2.8308	9.657	47.27
-2.6871	9.6768	47.29
-2.7098	9.6736	47.37
-2.778	9.5964	47.37
-2.7745	9.5382	47.33
-2.7115	9.4181	47.31
-2.6786	9.2908	47.32
-2.65	9.0462	47.35
-2.6924	8.8867	47.33
-2.7987	8.771	47.31
-2.8404	8.6368	47.32
-2.9034	8.4745	47.32
-3.0154	8.3363	47.29
-3.0461	8.1673	47.3
-3.0905	7.925	47.34
-3.1293	7.6683	47.39
-3.2158	7.399	47.43
-3.3892	7.1183	47.34
-3.5209	6.8662	47.34
-3.6768	6.6781	47.29
-3.7953	6.3786	47.24
-3.8518	6.1326	47.26
-3.8807	6.0176	47.29
-3.9207	5.828	47.31
-3.9514	5.7929	47.33
-3.9737	5.8283	47.31
-4.0092	5.8969	47.34
-4.0219	6.0151	47.32
-4.0728	6.0923	47.35
-4.0313	6.1981	47.34
-4.0675	6.3058	47.36
-4.0686	6.3745	47.35
-4.0929	6.4283	47.31
-4.1139	6.5658	47.32
-4.1348	6.6032	47.33
-4.2265	6.6166	47.31
-4.2851	6.6983	47.31
-4.3156	6.6771	47.32
-4.2766	6.6297	47.41
-4.2908	6.6362	47.43
-4.3065	6.7458	47.37
-4.3941	6.785	47.34
-4.4475	6.8147	47.33
-4.5093	6.7978	47.29
-4.5579	6.7997	47.28
-4.6173	6.7927	47.27
-4.6094	6.7402	47.3
-4.6286	6.7654	47.32
-4.7068	6.8207	47.34
-4.7796	6.819	47.35
-4.845	6.9175	47.34
-4.8328	6.9243	47.35
-4.7866	6.955	47.34
-4.7653	7.0497	47.34
-4.7352	7.2426	47.33
-4.7241	7.3846	47.29
-4.6803	7.491	47.31
-4.5841	7.6597	47.33
-4.4941	7.8301	47.33
-4.3692	8.0432	47.32
-4.3097	8.2201	47.34
-4.1531	8.3873	47.39
-4.0559	8.5896	47.43
-3.9697	8.8165	47.39
-3.9404	9.0073	47.37
-3.8856	9.2298	47.33
-3.8377	9.3106	47.26
-3.7793	9.4095	47.27
-3.6574	9.5604	47.28
-3.5009	9.5882	47.32
-3.4265	9.6861	47.33
-3.4062	9.7503	47.32
-3.3751	9.946	47.32
-3.3446	10.045	47.31
-3.2916	10.1813	47.32
-3.2587	10.2428	47.34
-3.2085	10.3126	47.39
-3.1513	10.3163	47.37
-3.1901	10.399	47.35
-3.1916	10.4282	47.32
-3.1438	10.4936	47.33
-3.1458	10.6384	47.3
-3.1354	10.7853	47.31
-3.0858	10.8282	47.35
-2.9764	10.7549	47.41
-2.9276	10.7819	47.44
-2.9299	10.8443	47.4
-2.9842	10.8322	47.37
-2.9709	10.8395	47.32
-2.9893	10.8698	47.27
-2.968	10.8837	47.28
-2.9157	10.8868	47.26
-2.8461	10.8593	47.27
-2.85	10.8902	47.31
-2.8659	10.9139	47.31
-2.9126	10.9939	47.33
-2.9145	11.0829	47.3
-2.9135	11.097	47.32
-2.9133	11.1005	47.33
-2.9277	11.0701	47.35
-2.891	11.0952	47.35
-2.9079	11.0297	47.32
-2.9125	10.9135	47.33
-2.9389	10.8008	47.32
-2.9346	10.7157	47.3
-3.0191	10.5832	47.29
-3.0124	10.4549	47.31
-2.9568	10.3348	47.35
-2.9153	10.1782	47.43
-2.9173	10.0933	47.38
-2.9394	10.093	47.36
-3.0588	10.087	47.3
-3.1239	10.0604	47.28
-3.1827	9.9825	47.26
-3.1919	9.8307	47.28
-3.3021	9.7189	47.29
-3.3576	9.5061	47.32
-3.3745	9.382	47.3
-3.4777	9.3213	47.34
-3.5699	9.3809	47.31
-3.6374	9.3252	47.32
-3.6577	9.2278	47.33
-3.8027	9.0678	47.37
-3.8444	9.0142	47.38
-3.9003	9.023	47.33
-4.0616	9.0732	47.3
-4.1777	8.9445	47.3
-4.3334	8.9422	47.34
-4.471	8.9097	47.34
-4.5725	8.9124	47.33
-4.6568	8.8361	47.33
-4.7451	8.7474	47.35
-4.8599	8.7683	47.37
-4.9343	8.7458	47.36
-5.0463	8.7433	47.36
-5.1461	8.7329	47.36
-5.231	8.7348	47.31
-5.3083	8.7651	47.28
-5.3163	8.7418	47.25
-5.3131	8.6786	47.28
-5.2469	8.7112	47.31
-5.2431	8.7133	47.34
-5.2433	8.7887	47.4
-5.319	8.9737	47.34
-5.3131	9.1481	47.35
-5.2643	9.2038	47.31
-5.1487	9.3267	47.36
-5.1118	9.4217	47.36
-5.0381	9.4812	47.31
-4.9858	9.5489	47.3
-4.9229	9.6498	47.3
-4.9632	9.6263	47.32
-4.8858	9.6184	47.35
-4.866	9.6545	47.34
-4.8126	9.5773	47.34
-4.7289	9.4749	47.33
-4.6465	9.3156	47.35
-4.563	9.2341	47.4
-4.4996	9.092	47.39
-4.5738	8.9506	47.38
-4.5903	8.9123	47.31
-4.6326	8.9911	47.25
-4.512	9.008	47.24
-4.4081	9.0329	47.28
-4.2469	9.1261	47.31
-4.1929	9.2035	47.33
-4.1333	9.3606	47.35
-4.0818	9.582	47.34
-4.0447	9.8666	47.29
-3.9955	10.0324	47.32
-4.0092	10.1724	47.36
-3.9398	10.208	47.37
-3.9018	10.3086	47.38
-3.8674	10.3924	47.35
-3.9171	10.4701	47.33
-3.9396	10.5311	47.31
-3.9858	10.5221	47.33
-4.0509	10.5154	47.38
-4.0722	10.3792	47.37
-4.1008	10.315	47.34
-4.1603	10.1864	47.32
-4.1008	9.979	47.32
-4.1356	9.6219	47.4
-4.0866	9.3435	47.41
-4.1669	9.2709	47.39
-4.2905	9.2959	47.37
-4.415	9.3311	47.27
-4.4748	9.3351	47.26
-4.4797	9.2344	47.25
-4.3845	9.1218	47.31
-4.3729	9.138	47.32
-4.4068	9.1721	47.3
-4.4253	9.284	47.34
-4.4647	9.361	47.31
-4.4699	9.5126	47.32
-4.4963	9.5172	47.32
-4.5194	9.5564	47.36
-4.5078	9.6057	47.38
-4.5432	9.6342	47.34
-4.5671	9.6174	47.3
-4.6625	9.6653	47.31
-4.7156	9.6708	47.31
-4.7621	9.6776	47.32
-4.8073	9.7147	47.35
-4.8742	9.7533	47.37
-4.9673	9.8464	47.34
-5.0557	9.9456	47.31
-5.0854	10.0385	47.28
-5.123	9.9945	47.33
-5.1099	9.9626	47.41
-5.1462	9.9848	47.41
-5.27	9.9998	47.39
-5.3589	10.0097	47.35
-5.5113	10.0212	47.26
-5.5414	9.9337	47.22
-5.5342	9.8632	47.24
-5.4816	9.6339	47.28
-5.4575	9.4747	47.35
-5.4284	9.4169	47.37
-5.4918	9.3317	47.37
-5.5746	9.2914	47.34
-5.6431	9.2438	47.34
-5.6515	9.159	47.35
-5.6492	8.9693	47.37
-5.6281	8.8554	47.36
-5.6392	8.7852	47.36
-5.6553	8.8001	47.31
-5.6621	8.76	47.29
-5.6908	8.7547	47.32
-5.681	8.7892	47.36
-5.6668	8.7209	47.39
-5.6308	8.7036	47.38
-5.5826	8.631	47.39
-5.5541	8.6605	47.31
-5.5308	8.6473	47.28
-5.4126	8.6246	47.29
-5.3097	8.4339	47.36
-5.2895	8.4163	47.4
-5.2537	8.4232	47.39
-5.2529	8.4359	47.39
-5.3026	8.5545	47.33
-5.311	8.6848	47.25
-5.2814	8.7413	47.23
-5.2473	8.8318	47.25
-5.1048	8.8738	47.3
-5.068	8.9392	47.36
-5.0247	9.0934	47.38
-4.9619	9.3411	47.38
-4.9689	9.5465	47.31
-4.8796	9.7042	47.31
-4.8588	9.8143	47.31
-4.7729	9.9104	47.33
-4.7394	9.8635	47.34
-4.6127	9.9204	47.34
-4.5999	9.971	47.31
-4.5262	9.9529	47.3
-4.4917	9.9833	47.34
-4.5112	9.9175	47.35
-4.5345	9.7675	47.38
-4.4737	9.7504	47.35
-4.4714	9.7203	47.31
-4.4224	9.7114	47.26
-4.3534	9.7062	47.33
-4.285	9.617	47.39
-4.2678	9.6795	47.41
-4.2685	9.8138	47.41
-4.3171	9.9307	47.33
-4.3915	10.0597	47.27
-4.4254	10.1083	47.25
-4.4045	10.0853	47.24
-4.3828	9.9653	47.31
-4.3795	9.9752	47.35
-4.416	9.9834	47.36
-4.3902	9.9944	47.35
-4.4304	10.0505	47.31
-4.4433	10.0569	47.29
-4.4058	10.0507	47.29
-4.4896	9.9211	47.36
-4.4865	9.8417	47.39
-4.4726	9.8138	47.37
-4.5353	9.7118	47.31
-4.5333	9.5883	47.33
-4.6401	9.4204	47.31
-4.7012	9.3343	47.33
-4.8161	9.2412	47.35
-4.8965	9.2106	47.34
-4.9146	9.2158	47.31
-4.9104	9.2704	47.3
-4.9767	9.2413	47.33
-4.8821	9.2875	47.38
-4.9232	9.2708	47.39
-5.0273	9.1778	47.41
-5.1448	9.2062	47.34
-5.306	9.1801	47.26
-5.2906	9.1441	47.21
-5.3179	9.0638	47.25
-5.3142	8.9709	47.28
-5.2923	8.9693	47.29
-5.2968	9.1055	47.3
-5.3465	9.3949	47.29
-5.3194	9.6471	47.26
-5.3532	9.7877	47.29
-5.3649	9.847	47.29
-5.3365	9.9119	47.36
-5.2577	10.0171	47.36
-5.2561	10.1535	47.33
-5.2704	10.2997	47.29
-5.2834	10.4429	47.28
-5.3508	10.4637	47.29
-5.384	10.5214	47.33
-5.3349	10.6411	47.35
-5.306	10.7472	47.33
-5.2972	10.9078	47.32
-5.2672	10.9752	47.35
-5.1815	11.029	47.37
-5.1615	11.0934	47.36
-5.1972	11.1469	47.37
-5.1471	11.206	47.35
-5.2173	11.3462	47.28
-5.2275	11.4681	47.24
-5.1986	11.4617	47.26
-5.0465	11.5271	47.3
-5.0235	11.4937	47.32
-4.9714	11.5004	47.31
-4.9409	11.4706	47.3
-4.9067	11.5116	47.27
-4.8605	11.373	47.3
-4.7909	11.2616	47.31
-4.7508	11.1679	47.33
-4.6323	11.01	47.35
-4.6026	10.9398	47.32
-4.4981	10.8866	47.3
-4.46	10.7509	47.31
-4.3387	10.6984	47.37
-4.3073	10.6755	47.36
-4.229	10.6075	47.34
-4.1614	10.5256	47.32
-4.0442	10.4236	47.33
-3.9132	10.2875	47.37
-3.8287	10.1977	47.37
-3.7941	10.1819	47.33
-3.8031	10.0162	47.34
-3.8228	10.0192	47.29
-3.8304	9.979	47.25
-3.8002	9.9887	47.23
-3.7831	10.0039	47.25
-3.7156	9.9911	47.3
-3.635	10.034	47.32
-3.6212	10.0229	47.37
-3.611	10.0385	47.37
-3.5923	10.1126	47.33
-3.5823	10.0441	47.32
-3.5343	10.0518	47.33
-3.5084	10.1153	47.32
-3.5246	10.1635	47.32
-3.5391	10.1352	47.34
-3.5667	10.1393	47.32
-3.6457	10.1145	47.33
-3.7156	10.161	47.31
-3.8395	10.3387	47.29
-3.9038	10.3459	47.28
-3.8695	10.3377	47.32
-3.8866	10.3057	47.38
-3.9328	10.4243	47.4
-3.9615	10.5401	47.38
-4.0062	10.5906	47.35
-4.0686	10.7363	47.3
-4.0984	10.8086	47.26
-4.0733	10.8319	47.24
-4.0176	10.7899	47.27
-3.9891	10.8067	47.3
-3.9994	10.8295	47.31
-3.9768	10.8296	47.33
-3.982	10.9144	47.33
-3.9677	11.0847	47.32
-3.9297	11.0767	47.33
-3.9173	11.047	47.36
-3.8156	10.981	47.37
-3.7437	10.9978	47.34
-3.7183	10.9967	47.32
-3.7197	11.0491	47.3
-3.6542	11.103	47.34
-3.6123	11.0713	47.33
-3.548	11.0727	47.34
-3.5065	11.062	47.33
-3.3627	11.0673	47.34
-3.3342	11.021	47.37
-3.3074	11.0619	47.38
-3.33	11.1336	47.36
-3.3446	11.1381	47.38
-3.3912	11.1696	47.31
-3.3556	11.1475	47.29
-3.3738	11.1239	47.25
-3.3041	11.0684	47.25
-3.2327	10.9728	47.29
-3.2362	10.9983	47.32
-3.2887	11.0249	47.33
-3.3168	11.0975	47.31
-3.2964	11.1481	47.3
-3.2467	11.0544	47.33
-3.2928	10.9822	47.35
-3.3159	10.8369	47.4
-3.3932	10.7984	47.34
-3.3635	10.7122	47.3
-3.4043	10.5885	47.32
-3.5001	10.4962	47.31
-3.5365	10.4187	47.31
-3.5671	10.4192	47.33
-3.6224	10.2866	47.37
-3.646	10.0648	47.4
-3.7021	9.8694	47.42
-3.8017	9.7945	47.35
-3.8455	9.7329	47.33
-3.9556	9.7681	47.34
-4.0705	9.7891	47.29
-4.161	9.7956	47.29
-4.2436	9.7571	47.25
-4.2866	9.7112	47.31
-4.3224	9.5849	47.32
-4.4393	9.5627	47.31
-4.4223	9.7162	47.33
-4.5447	9.7754	47.33
-4.5753	9.853	47.34
-4.5759	9.774	47.33
-4.6259	9.7054	47.36
-4.6062	9.619	47.34
-4.6138	9.6435	47.32
-4.6505	9.6097	47.32
-4.639	9.47	47.32
-4.6448	9.4109	47.38
-4.6613	9.2768	47.43
-4.5789	9.2263	47.46
-4.513	9.1348	47.48
-4.4848	9.2375	47.45
-4.4808	9.3426	47.31
-4.5349	9.4775	47.24
-4.6	9.4224	47.34
-4.625	9.16	47.41
-4.7824	8.9427	47.36
-4.8576	8.767	47.28
-4.8348	8.6988	47.23
-4.7796	8.5892	47.25
-4.8113	8.5702	47.25
-4.8013	8.4653	47.3
-4.7887	8.3754	47.32
-4.7682	8.3513	47.37
-4.6944	8.2614	47.36
-4.6121	8.1995	47.33
-4.4956	8.0708	47.33
-4.4377	7.9904	47.32
-4.4421	7.9553	47.33
-4.4412	7.8016	47.33
-4.4413	7.8208	47.33
-4.4042	7.8984	47.27
-4.3796	7.9784	47.25
-4.2541	7.9412	47.29
-4.0691	7.8735	47.42
-4.0088	7.8727	47.45
-3.93	7.9243	47.38
-3.9025	7.9593	47.39
-3.8433	7.9942	47.41
-3.8545	8.1612	47.33
-3.8816	8.2191	47.25
-3.8055	8.2045	47.28
-3.5656	8.1755	47.3
-3.4448	8.1447	47.28
-3.3585	8.2441	47.31
-3.3015	8.4417	47.3
-3.2938	8.6355	47.26
-3.2156	8.6548	47.33
-3.1932	8.6927	47.36
-3.1367	8.7267	47.33
-3.0684	8.7143	47.32
-3.0154	8.728	47.32
-3.0527	8.7622	47.32
-3.0594	8.8144	47.3
-3.0228	8.8726	47.29
-2.9658	8.9719	47.27
-2.9959	9.1352	47.32
-3.0765	9.1952	47.4
-3.0435	9.2328	47.43
-3.0072	9.3904	47.43
-3.0493	9.5167	47.44
-3.0998	9.7708	47.31
-3.2398	10.2442	47.21
-3.3563	10.7323	47.16
inclinaison X	inclinaison Y
