# Supplementary material for: Postural Control Can Be Well Maintained by Healthy, Young Adults in Difficult Visual Task, Even in Sway-Referenced Dynamic Conditions
Source: PLoS One. 2016 Oct 13;11(10):e0164400. doi: 10.1371/journal.pone.0164400 (PMC5063355; doi:10.1371/journal.pone.0164400)
Supplement: S2 File — (ZIP) [file pone.0164400.s002.zip › DATA_FRAMIRAL/S08A_FREE_MOBILE_I10.xls]

## Sheet: S08_MTT_201504151226
gravite X	gravite Y	Poids
10.7607	-81.7796	69.1
10.6957	-81.6799	69.07
10.6585	-81.7085	69.08
10.6213	-81.7965	69.18
10.5375	-81.9868	69.23
10.4595	-82.1532	69.25
10.3821	-82.2835	69.24
10.3506	-82.3232	69.23
10.2566	-82.4451	69.26
10.1578	-82.4471	69.32
10.011	-82.4325	69.31
9.9129	-82.3645	69.21
9.822	-82.2631	69.16
9.7431	-82.1879	69.1
9.684	-82.2239	69.06
9.6308	-82.3391	69.05
9.5847	-82.5229	69.12
9.5604	-82.6752	69.25
9.5935	-82.7756	69.3
9.6026	-82.8952	69.29
9.5374	-83.0926	69.25
9.518	-83.2353	69.23
9.5329	-83.5144	69.24
9.5012	-83.7143	69.29
9.4448	-84.0009	69.29
9.4228	-84.2729	69.27
9.3183	-84.5443	69.28
9.2492	-84.7651	69.31
9.2284	-84.9462	69.26
9.2004	-85.1468	69.15
9.1169	-85.3861	69.13
9.0093	-85.6994	69.13
8.8768	-85.9531	69.13
8.6718	-86.1413	69.12
8.3738	-86.2405	69.16
8.2194	-86.4938	69.15
8.1041	-86.7414	69.21
8.0075	-86.9179	69.24
7.8634	-87.0278	69.24
7.6998	-87.152	69.22
7.5604	-87.2104	69.23
7.4384	-87.3187	69.23
7.3041	-87.4019	69.23
7.1866	-87.4478	69.25
7.0051	-87.4224	69.26
6.9822	-87.4279	69.16
6.9676	-87.3124	69.12
6.8153	-86.9365	69.07
6.6728	-86.5959	69
6.5267	-86.3771	68.96
6.3871	-86.2168	68.97
6.2579	-86.0789	68.98
6.2442	-86.0251	69.01
6.2538	-85.715	69.13
6.1749	-85.3116	69.26
6.1458	-85.1362	69.29
6.1705	-84.5125	69.35
6.1904	-83.9923	69.31
6.2669	-83.4848	69.2
6.2581	-83.0286	69.08
6.2876	-82.7233	69.02
6.3178	-82.403	69.08
6.3044	-82.2381	69.13
6.2004	-82.079	69.19
6.1793	-82.0024	69.22
6.094	-81.9579	69.24
5.961	-81.9295	69.23
5.8298	-81.8517	69.28
5.6844	-81.8548	69.29
5.5594	-81.8856	69.27
5.3793	-81.8932	69.21
5.1147	-81.9108	69.22
4.9046	-81.9735	69.22
4.7059	-82.0254	69.22
4.6224	-82.0981	69.22
4.4664	-82.2988	69.19
4.2898	-82.3847	69.18
4.1838	-82.5043	69.2
4.2035	-82.6427	69.24
4.1558	-82.7769	69.32
4.0708	-82.875	69.3
4.0463	-82.9982	69.23
4.12	-83.0377	69.21
4.226	-83.1542	69.2
4.3712	-83.3246	69.27
4.4782	-83.5744	69.3
4.5553	-83.8188	69.3
4.6754	-84.0802	69.25
4.8312	-84.2321	69.21
5.0778	-84.5153	69.08
5.3036	-84.6897	68.98
5.4776	-84.9215	68.96
5.6058	-85.1815	68.96
5.7423	-85.3619	69.07
5.913	-85.7152	69.17
6.0333	-85.9799	69.21
6.089	-86.2838	69.17
6.0608	-86.4682	69.13
6.0535	-86.6453	69.1
6.0535	-86.8609	69.07
6.0094	-86.9577	69.12
5.9231	-87.0459	69.15
5.7957	-87.1058	69.16
5.5728	-86.9926	69.18
5.3996	-86.9212	69.17
5.2142	-86.9032	69.17
4.9368	-86.8417	69.15
4.434	-86.6235	69.17
3.9622	-86.4178	69.23
3.6254	-86.2885	69.35
3.2816	-86.2673	69.44
3.11	-86.2689	69.48
3.0918	-86.3706	69.41
3.2077	-86.3833	69.33
3.2217	-86.405	69.27
3.1294	-86.2759	69.22
3.0209	-86.0217	69.19
2.9764	-85.7404	69.03
2.926	-85.5188	68.92
2.9132	-85.3488	68.87
2.9158	-85.1541	68.79
2.8429	-85.0062	68.78
2.8484	-84.925	68.81
2.8733	-84.8555	68.98
2.8202	-84.9842	69.13
2.7625	-84.959	69.21
2.6796	-84.9444	69.19
2.6282	-84.9417	69.21
2.5719	-84.9505	69.26
2.3648	-85.0224	69.29
2.156	-84.9671	69.36
1.8919	-84.9468	69.25
1.7285	-84.9678	69.14
1.5083	-85.0018	69.1
1.2646	-85.013	69.14
0.8175	-84.9477	69.2
0.4069	-84.8128	69.29
0.0951	-84.7153	69.36
-0.0561	-84.8757	69.36
-0.1134	-85.0031	69.39
-0.0909	-85.1953	69.33
-0.0647	-85.3974	69.28
-0.115	-85.4871	69.26
-0.136	-85.6662	69.18
-0.2553	-85.757	69.13
-0.3633	-85.9632	69.12
-0.4165	-86.2519	69.11
-0.3534	-86.6511	69.07
-0.4171	-87.0816	69.05
-0.3605	-87.6366	69.01
-0.3294	-88.1648	68.99
-0.276	-88.7865	69
-0.3106	-89.1682	69.08
-0.4259	-89.368	69.08
-0.4405	-89.4223	69.01
-0.3749	-89.5447	68.93
-0.305	-89.7557	68.91
-0.4027	-89.8615	68.93
-0.5871	-90.0512	68.98
-0.757	-90.1608	69.04
-0.803	-90.4042	69.06
-0.8965	-90.5761	69.08
-1.3312	-90.6815	69.1
-1.9561	-90.6105	69.07
-2.3219	-90.5641	68.87
-2.4688	-90.6512	68.82
-2.3897	-90.993	68.86
-2.2616	-91.1428	68.98
-2.0648	-91.2781	69.11
-1.778	-91.5283	69.23
-1.5583	-91.8597	69.29
-1.4664	-91.9329	69.35
-1.399	-92.0098	69.26
-1.296	-91.814	68.98
-1.0675	-91.9822	68.89
-0.8485	-92.1707	68.88
-0.7596	-92.4271	68.94
-0.6487	-92.6715	69.06
-0.5099	-92.824	69.11
-0.3393	-92.8397	69.13
-0.2242	-92.5919	69.16
-0.175	-92.2095	69.15
-0.1216	-91.9725	69.08
-0.1005	-91.7982	69.03
-0.0208	-91.7309	69.02
-0.0281	-91.7287	69.05
-0.0545	-91.4969	69.07
0.0687	-91.442	69.06
0.2353	-91.4436	69.14
0.3326	-91.3995	69.19
0.5003	-91.5101	69.13
0.7413	-91.5154	69
0.818	-91.5066	68.97
0.92	-91.4689	68.94
1.1174	-91.4536	68.88
1.372	-91.488	68.89
1.5815	-91.5384	68.96
1.6878	-91.3092	69.03
1.9083	-90.9576	69.02
2.1791	-90.715	68.93
2.4181	-90.5817	68.84
2.5747	-90.4702	68.83
2.6126	-90.3202	68.87
2.6864	-90.282	68.93
2.7451	-90.1572	69
2.666	-89.8809	69.04
2.5057	-89.4262	69.1
2.2947	-89.0948	69.18
2.1801	-88.9104	69.23
2.0836	-88.7874	69.28
2.0193	-88.67	69.36
1.9042	-88.4509	69.43
1.7741	-88.126	69.39
1.7073	-87.6698	69.25
1.7856	-87.44	69.27
1.7968	-87.3988	69.37
1.7924	-87.2998	69.39
1.8113	-87.2367	69.35
1.7556	-87.1894	69.27
1.6814	-86.9493	69.16
1.7091	-86.7269	69.04
1.766	-86.5031	68.92
1.8052	-86.4019	68.81
1.8433	-86.1619	68.72
1.8572	-85.8334	68.7
1.9223	-85.6406	68.69
2.0424	-85.6242	68.81
2.1632	-85.6903	69.13
2.3019	-85.6405	69.3
2.4361	-85.5902	69.29
2.6133	-85.2718	69.16
2.8308	-84.6444	69.02
3.0002	-84.134	68.85
3.1123	-83.7253	68.75
3.2794	-83.5753	68.75
3.43	-83.6866	68.81
3.4673	-83.8829	68.95
3.3846	-84.058	69.08
3.2853	-84.1716	69.19
3.2393	-84.2946	69.25
3.3045	-84.3858	69.33
3.3017	-84.4464	69.39
3.2628	-84.4681	69.38
3.2219	-84.2646	69.38
3.1756	-84.3017	69.3
3.156	-84.3262	69.18
2.9991	-84.2765	69.12
2.9231	-84.2544	69.12
2.872	-84.3507	69.13
2.7849	-84.2505	69.21
2.6726	-84.243	69.21
2.5034	-84.07	69.16
2.3932	-84.1183	69.11
2.3831	-84.234	69.1
2.4933	-84.5741	69.1
2.613	-84.8356	69.13
2.6115	-85.0365	69.09
2.5147	-85.2109	69.08
2.3985	-85.3594	69.1
2.3923	-85.5295	69.09
2.442	-85.8037	69.05
2.5284	-86.0873	69.01
2.6312	-86.4053	69.01
2.8197	-86.8122	69.06
3.0715	-87.2263	69.14
3.2568	-87.656	69.1
3.4162	-87.9688	69.06
3.5549	-88.1193	69.05
3.685	-88.2547	69.01
3.8927	-88.4261	68.95
4.1082	-88.7136	68.95
4.3745	-88.9472	69
4.5187	-89.092	68.98
4.6919	-89.1905	68.9
4.8554	-89.2717	68.85
5.103	-89.3783	68.86
5.3388	-89.4969	68.88
5.487	-89.4681	68.97
5.663	-89.368	69.08
5.788	-89.4525	69.11
5.8985	-89.5265	69.18
6.0639	-89.6002	69.19
6.2181	-89.523	69.09
6.1724	-89.1439	68.98
6.1606	-88.9471	68.94
6.146	-88.8075	68.97
6.0265	-88.8145	69.05
5.9031	-88.6703	69.21
5.7294	-88.5845	69.29
5.6554	-88.4441	69.34
5.5652	-88.2213	69.38
5.5222	-87.974	69.36
5.5049	-87.8874	69.26
5.3858	-87.6403	69.1
5.3526	-87.4056	69.01
5.3227	-87.2749	68.97
5.2875	-86.9819	69.03
5.3032	-86.7408	69.09
5.3198	-86.5643	69.1
5.3682	-86.3105	69.12
5.4071	-86.0339	69.16
5.4635	-85.8007	69.17
5.5749	-85.4018	69.16
5.6913	-84.9807	69.1
5.8645	-84.5754	69.09
6.0774	-83.9078	69.07
6.2462	-83.4925	69
6.3964	-83.3374	69.09
6.5121	-83.2977	69.17
6.6215	-83.0755	69.15
6.7187	-82.9587	69.15
6.8356	-82.6523	69.06
6.99	-82.0819	68.95
7.0586	-81.805	68.91
6.9921	-81.5774	68.91
6.9571	-81.3685	68.96
7.0206	-81.153	69.14
7.0362	-81.0892	69.34
7.0413	-80.8748	69.39
6.9495	-80.5428	69.39
6.8231	-80.1444	69.34
6.7333	-79.9426	69.25
6.6813	-79.8273	69.11
6.5931	-79.6417	69.04
6.4584	-79.5261	69.08
6.3931	-79.5188	69.12
6.3	-79.5738	69.18
6.274	-79.6624	69.19
6.1707	-79.7522	69.22
6.0073	-79.8116	69.23
5.8477	-79.8378	69.23
5.7274	-79.9567	69.2
5.6568	-80.2167	69.15
5.4893	-80.4414	69.17
5.4193	-80.5863	69.19
5.339	-80.6679	69.2
5.3338	-80.975	69.19
5.2716	-81.3886	69.22
5.2224	-81.7103	69.27
5.1936	-81.9705	69.23
5.2027	-82.2789	69.22
5.2522	-82.6035	69.21
5.378	-82.9992	69.19
5.4122	-83.4163	69.24
5.4399	-83.9696	69.28
5.499	-84.3486	69.29
5.7132	-84.7078	69.17
5.8752	-85.108	69.07
6.0455	-85.5484	69.02
6.1964	-85.9054	69.01
6.3552	-86.2826	68.96
6.4261	-86.5625	68.95
6.4774	-86.8813	68.92
6.5169	-87.1586	68.87
6.5429	-87.4465	68.87
6.5523	-87.6811	68.9
6.5704	-87.9698	68.84
6.5817	-88.1782	68.76
6.5923	-88.3791	68.7
6.6539	-88.5822	68.71
6.6091	-88.7953	68.81
6.5283	-88.7374	68.96
6.5627	-88.7005	69.13
6.6881	-88.923	69.3
6.7329	-88.9937	69.44
6.7446	-89.0088	69.5
6.7727	-89.0516	69.58
6.7957	-89.0188	69.64
6.8235	-88.8587	69.46
6.8303	-88.5279	69.13
6.9762	-88.3075	68.9
7.1589	-88.0347	68.92
7.4189	-87.9961	68.94
7.7505	-87.9975	69.02
7.953	-87.974	69.09
8.1526	-87.9672	69.12
8.2538	-87.8477	69.06
8.3736	-87.6305	69
8.4633	-87.3643	68.97
8.5197	-87.2219	68.95
8.6827	-87.0884	68.98
8.888	-86.6788	69.01
9.0779	-86.3093	68.96
9.2724	-85.9051	68.99
9.4718	-85.6221	69.06
9.7167	-85.5474	69.12
9.9115	-85.4898	69.13
9.9633	-85.3205	69.12
10.0749	-84.9275	69.09
10.2564	-84.6658	69.06
10.5265	-84.2648	69.11
10.7534	-83.9068	69.18
10.8437	-83.8144	69.34
10.9383	-83.5959	69.44
11.0114	-82.9908	69.44
11.1369	-82.4434	69.32
11.2632	-82.0588	69.2
11.2345	-81.8607	69.22
11.1916	-81.8835	69.22
11.2103	-81.7962	69.28
11.2305	-81.6238	69.28
11.2529	-81.4658	69.23
11.2427	-81.3623	69.14
11.2726	-80.9839	69.14
11.3442	-80.5542	69.14
11.4896	-80.2914	69.11
11.6871	-79.9633	69.11
11.8581	-79.694	69.08
11.9896	-79.6338	69.06
12.1009	-79.4966	69
12.2531	-79.3507	68.94
12.4397	-79.1306	68.91
12.5814	-79.0103	68.86
12.6992	-78.8226	68.91
12.8223	-78.6668	68.93
12.9585	-78.6316	69
13.0345	-78.6348	69.13
13.0628	-78.4228	69.28
13.1081	-78.2395	69.34
13.0665	-78.0169	69.37
13.0271	-77.8252	69.38
12.9667	-77.5298	69.43
12.8409	-77.2293	69.46
12.6869	-77.0147	69.35
12.5466	-76.663	69.18
12.4169	-76.5301	69.07
12.3075	-76.5086	69.12
12.2344	-76.3587	69.22
12.1026	-76.0262	69.3
11.9572	-75.8488	69.3
11.7515	-75.8506	69.29
11.56	-75.7808	69.27
11.516	-75.8157	69.23
11.5012	-75.9681	69.17
11.5088	-76.0801	69.11
11.474	-76.1393	69.02
11.4652	-76.3527	68.94
11.4246	-76.6855	68.93
11.3167	-77.114	69.09
11.2613	-77.4809	69.26
11.2352	-77.8181	69.29
11.2433	-78.0184	69.29
11.2931	-78.0779	69.28
11.3182	-78.1782	69.19
11.3397	-78.1797	69.2
11.3897	-78.0806	69.13
11.432	-78.1245	69.08
11.505	-78.1751	69.07
11.5449	-78.2629	69.06
11.6085	-78.3904	69.05
11.747	-78.4573	69.09
11.865	-78.5771	69.14
12.0154	-78.6269	69.19
12.0778	-78.5136	69.25
12.2381	-78.4406	69.22
12.3912	-78.4696	69.2
12.5289	-78.6028	69.14
12.8365	-78.6785	69.14
13.1154	-78.6961	69.2
13.2481	-78.5558	69.24
13.29	-78.4853	69.18
13.3907	-78.3365	69.14
13.4328	-78.3104	69.13
13.3937	-78.4158	69.09
13.3507	-78.4387	69.12
13.3032	-78.5029	69.15
13.2923	-78.4839	69.18
13.3039	-78.4431	69.23
13.2818	-78.2723	69.21
13.2132	-78.0033	69.23
13.2069	-77.9419	69.16
13.2754	-77.9186	69.15
13.3311	-77.8829	69.18
13.3273	-77.8582	69.2
13.3557	-77.8926	69.22
13.4098	-77.7094	69.29
13.5206	-77.3724	69.31
13.7003	-77.0415	69.29
13.851	-76.9974	69.22
13.9554	-77.0266	69.21
13.9921	-77.0515	69.17
14.1079	-77.0797	69.14
14.241	-77.208	69.07
14.3685	-77.3489	69.06
14.5686	-77.5399	69.08
14.743	-77.7687	69.11
14.8539	-78.008	69.16
15.0564	-78.1337	69.23
15.3357	-78.2611	69.24
15.5144	-78.2367	69.27
15.8044	-78.1151	69.19
15.9941	-77.8621	69.01
16.0407	-77.5514	68.91
16.2208	-77.3842	68.89
16.3108	-77.3692	68.94
16.3415	-77.488	69.1
16.3834	-77.6916	69.27
16.4791	-77.991	69.41
16.595	-78.1162	69.5
16.706	-78.1515	69.5
16.7496	-78.0004	69.45
16.7153	-77.9551	69.34
16.7009	-77.7381	69.19
16.7169	-77.498	69.11
16.8159	-77.349	69.14
16.8977	-77.3043	69.22
17.0197	-77.1085	69.28
17.0674	-77.0338	69.26
17.0432	-76.8168	69.24
16.9692	-76.4945	69.26
16.836	-75.9386	69.29
16.7838	-75.5364	69.29
16.7271	-75.2365	69.31
16.6452	-75.1065	69.29
16.5789	-74.98	69.2
16.495	-74.9177	69.14
16.379	-74.9259	69.05
16.2821	-74.9401	69.05
16.1545	-75.1044	69.07
16.0616	-75.2253	69.14
15.8956	-75.1566	69.29
15.8057	-74.8663	69.39
15.7059	-74.7212	69.38
15.5485	-74.5022	69.31
15.432	-74.4175	69.25
15.2653	-74.3918	69.21
15.1211	-74.4828	69.23
14.9926	-74.5571	69.24
14.7716	-74.651	69.21
14.5649	-74.7704	69.21
14.38	-74.8895	69.25
14.1552	-74.952	69.29
13.9941	-75.1214	69.23
13.8548	-75.3101	69.22
13.6344	-75.5038	69.26
13.4925	-75.6584	69.29
13.4253	-75.7553	69.34
13.4025	-75.9246	69.34
13.3477	-76.0098	69.39
13.3356	-76.0644	69.38
13.3264	-76.1261	69.29
13.402	-76.12	69.22
13.3751	-76.0783	69.16
13.3655	-75.9641	69.11
13.3517	-75.8636	69.05
13.3185	-75.7893	69.07
13.3409	-75.8563	69.21
13.313	-75.9772	69.34
13.2208	-76.0162	69.39
13.1204	-76.016	69.33
13.0435	-76.0017	69.24
12.9781	-75.9884	69.11
12.9041	-76.0346	69.06
12.8517	-76.0421	69.1
12.8338	-76.1743	69.2
12.8011	-76.3632	69.28
12.7171	-76.532	69.31
12.6351	-76.6651	69.29
12.594	-76.7578	69.28
12.5153	-76.7481	69.29
12.3893	-76.6869	69.29
12.3284	-76.6391	69.28
12.2736	-76.5927	69.24
12.1688	-76.6415	69.16
12.1439	-76.6502	69.14
12.14	-76.7984	69.15
12.0581	-76.9673	69.18
12.012	-77.0444	69.24
11.9392	-77.1853	69.25
11.9235	-77.2029	69.25
11.8858	-77.2001	69.24
11.817	-77.2441	69.24
11.702	-77.2775	69.24
11.6265	-77.3148	69.26
11.6542	-77.2564	69.26
11.7674	-77.2728	69.26
11.843	-77.2355	69.24
11.8513	-77.1342	69.15
11.8859	-77.0698	69.07
11.8822	-77.0211	69.09
11.921	-77.1299	69.12
12.035	-76.9375	69.23
12.1199	-76.9165	69.26
12.2936	-76.9166	69.32
12.4054	-76.8617	69.32
12.4791	-76.8142	69.23
12.5051	-76.6039	69.17
12.5259	-76.5439	69.07
12.6573	-76.4019	69.06
12.7563	-76.4004	69.08
12.8502	-76.4692	69.12
12.9418	-76.5532	69.19
13.0679	-76.5852	69.26
13.1399	-76.3411	69.31
13.2316	-76.0369	69.26
13.2058	-75.7759	69.22
13.1546	-75.5402	69.2
13.0027	-75.4049	69.21
12.8529	-75.5013	69.18
12.6818	-75.5693	69.15
12.5723	-75.6987	69.16
12.4733	-75.9125	69.17
12.3188	-76.0556	69.2
12.1174	-76.1876	69.2
11.9974	-76.4073	69.16
11.9381	-76.5651	69.18
11.8459	-76.8452	69.19
11.7553	-77.0422	69.2
11.6864	-77.1628	69.2
11.6674	-77.2621	69.21
11.6771	-77.3798	69.2
11.7371	-77.389	69.23
11.7333	-77.3657	69.25
11.7168	-77.3529	69.24
11.6743	-77.3783	69.21
11.6551	-77.3594	69.18
11.6924	-77.4663	69.13
11.7579	-77.5127	69.15
11.8038	-77.5757	69.16
11.796	-77.6069	69.2
11.7551	-77.6848	69.25
11.7256	-77.6775	69.3
11.8014	-77.7548	69.22
11.8047	-77.904	69.16
11.7958	-78.0744	69.07
11.7723	-78.231	69.04
11.8124	-78.4323	69.09
11.8898	-78.6883	69.15
11.9342	-78.8536	69.19
11.9412	-78.9339	69.23
11.9281	-78.9104	69.24
11.926	-78.8699	69.19
11.9525	-78.8136	69.17
12.0555	-78.8781	69.14
12.0745	-78.835	69.21
12.0937	-78.9214	69.23
12.1643	-78.8759	69.2
12.252	-78.9287	69.13
12.342	-78.8803	69.12
12.4477	-78.7474	69.15
12.5608	-78.6261	69.18
12.6193	-78.4907	69.16
12.6793	-78.4456	69.15
12.7529	-78.3788	69.14
12.8349	-78.3981	69.17
12.9219	-78.5011	69.17
12.9858	-78.4502	69.23
13.0707	-78.3436	69.24
13.1001	-78.1641	69.23
13.1334	-77.9582	69.21
13.2027	-77.7847	69.16
13.2839	-77.6784	69.15
13.2899	-77.5685	69.16
13.2241	-77.4999	69.18
13.2341	-77.4014	69.2
13.2811	-77.2115	69.21
13.3373	-77.161	69.2
13.4092	-77.1067	69.22
13.4578	-77.0328	69.29
13.424	-76.9408	69.26
13.3748	-76.9267	69.16
13.3051	-76.9159	69.14
13.2542	-76.9974	69.09
13.2289	-77.0983	69.07
13.1989	-77.1602	69.13
13.2024	-77.3081	69.17
13.2001	-77.4508	69.21
13.1966	-77.4513	69.26
13.2287	-77.4404	69.25
13.2046	-77.3715	69.22
13.1335	-77.4041	69.21
13.1171	-77.4423	69.21
13.0374	-77.4806	69.24
12.99	-77.5396	69.29
12.9299	-77.5967	69.26
12.869	-77.7377	69.18
12.7784	-77.7796	69.15
12.6772	-77.9872	69.13
12.5445	-78.0773	69.16
12.4226	-78.1366	69.2
12.2842	-78.2526	69.2
12.1969	-78.3622	69.23
12.0651	-78.5118	69.22
11.942	-78.6808	69.2
11.8079	-78.8645	69.21
11.8024	-78.9674	69.22
11.7792	-79.0288	69.21
11.6856	-79.0428	69.18
11.6469	-79.0777	69.2
11.6215	-79.1302	69.22
11.5662	-79.1524	69.23
11.5653	-79.2198	69.24
11.5439	-79.2566	69.23
11.5312	-79.356	69.2
11.5092	-79.459	69.21
11.5698	-79.5239	69.26
11.5812	-79.4628	69.32
11.6157	-79.4637	69.24
11.6129	-79.4563	69.17
11.6578	-79.4453	69.08
11.7325	-79.5553	69.01
11.7358	-79.6093	69.03
11.7676	-79.7191	69.1
11.8339	-79.728	69.2
11.9113	-79.798	69.28
12.0468	-79.8399	69.31
12.0957	-79.7947	69.28
12.1926	-79.74	69.24
12.2373	-79.7034	69.21
12.3047	-79.7654	69.18
12.362	-79.8765	69.17
12.4437	-79.9339	69.16
12.445	-79.942	69.15
12.5506	-79.9227	69.15
12.6208	-80.0143	69.14
12.7336	-80.0207	69.14
12.7928	-79.9916	69.17
12.785	-80.0127	69.16
12.786	-80.0791	69.13
12.7862	-80.0785	69.17
12.8639	-80.0736	69.18
12.8964	-80.0044	69.22
12.9611	-79.8859	69.2
12.94	-79.7945	69.16
12.8783	-79.794	69.1
12.811	-79.8193	69.09
12.7927	-79.7879	69.13
12.7757	-79.8351	69.18
12.7555	-79.8297	69.22
12.7548	-79.7113	69.24
12.7509	-79.61	69.22
12.7066	-79.4592	69.18
12.6203	-79.4432	69.17
12.5665	-79.4663	69.19
12.4722	-79.5478	69.17
12.4181	-79.5907	69.17
12.4088	-79.6353	69.15
12.3635	-79.646	69.1
12.3156	-79.679	69.06
12.2258	-79.7516	69.08
12.1617	-79.8315	69.13
12.0566	-79.8455	69.19
11.9538	-79.8639	69.24
11.9274	-79.7158	69.27
11.8971	-79.6036	69.23
11.8197	-79.4843	69.19
11.7378	-79.3797	69.14
11.6567	-79.3152	69.17
11.5769	-79.2332	69.19
11.4995	-79.1717	69.17
11.446	-79.0672	69.19
11.3536	-78.9779	69.2
11.3291	-78.8783	69.19
11.294	-78.9332	69.14
11.2764	-78.8987	69.14
11.2516	-79.0429	69.14
11.2351	-79.0849	69.17
11.1582	-79.1661	69.2
11.1505	-79.2913	69.23
11.1677	-79.3907	69.24
11.1541	-79.4507	69.23
11.093	-79.5098	69.21
11.0836	-79.5484	69.2
11.0899	-79.6078	69.19
11.1168	-79.6292	69.2
11.1877	-79.671	69.16
11.183	-79.5753	69.19
11.1474	-79.4657	69.21
11.1842	-79.3744	69.2
11.236	-79.2854	69.24
11.2654	-79.1177	69.29
11.3323	-78.8562	69.28
11.3291	-78.6486	69.18
11.3399	-78.4086	69.13
11.3839	-78.3474	69.04
11.4257	-78.3256	69.01
11.4106	-78.447	69.06
11.4158	-78.5274	69.16
11.4464	-78.5461	69.28
11.4961	-78.5287	69.33
11.5236	-78.5738	69.27
11.546	-78.5339	69.2
11.5463	-78.486	69.18
11.5578	-78.3963	69.2
11.527	-78.3651	69.21
11.4563	-78.3825	69.2
11.4321	-78.4736	69.13
11.4248	-78.5629	69.13
11.3865	-78.656	69.17
11.3249	-78.7594	69.19
11.3126	-78.8056	69.22
11.3531	-78.8436	69.24
11.3126	-78.9076	69.22
11.3497	-78.9344	69.2
11.3212	-78.9235	69.17
11.3245	-78.9484	69.15
11.3246	-78.9311	69.17
11.4255	-79.0412	69.16
11.3956	-79.1467	69.17
11.3944	-79.2617	69.2
11.4379	-79.3642	69.2
11.4047	-79.3935	69.23
11.4023	-79.54	69.2
11.46	-79.6613	69.18
11.4443	-79.7473	69.17
11.4781	-79.8593	69.19
11.5563	-80.0348	69.24
11.5768	-80.1976	69.23
11.6446	-80.288	69.18
11.652	-80.4179	69.12
11.6822	-80.4553	69.05
11.7369	-80.5797	68.99
11.7651	-80.6438	69.05
11.7523	-80.7759	69.15
11.7204	-80.883	69.19
11.7492	-80.8984	69.24
11.861	-81.0026	69.22
11.931	-81.1134	69.2
11.9473	-81.1704	69.19
12.0049	-81.1669	69.21
12.0802	-81.3857	69.16
12.1414	-81.5024	69.14
12.2049	-81.6494	69.11
12.2519	-81.8098	69.08
12.3419	-82.0558	69.07
12.404	-82.1821	69.13
12.4354	-82.3074	69.18
12.5478	-82.4041	69.18
12.5332	-82.506	69.18
12.5629	-82.5933	69.18
12.6701	-82.742	69.11
12.771	-82.9111	69.12
12.8141	-83.0077	69.14
12.8417	-83.0507	69.15
12.9295	-83.0494	69.15
13.0216	-82.9226	69.18
13.1139	-82.8303	69.15
13.2359	-82.683	69.15
13.4023	-82.5358	69.11
13.4833	-82.444	69.1
13.5293	-82.4317	69.16
13.555	-82.3176	69.23
13.5961	-82.1858	69.24
13.6377	-82.0369	69.19
13.6799	-81.8101	69.14
13.7699	-81.6489	69.03
13.7554	-81.6002	69
13.7199	-81.48	69.03
13.7469	-81.4004	69.09
13.754	-81.185	69.18
13.7636	-80.9696	69.23
13.8102	-80.7493	69.23
13.7079	-80.4258	69.25
13.7001	-80.1495	69.21
13.6875	-79.9284	69.16
13.6714	-79.659	69.18
13.6892	-79.5208	69.16
13.6639	-79.317	69.14
13.6111	-79.1194	69.14
13.5823	-78.8951	69.15
13.5317	-78.7472	69.17
13.5485	-78.6055	69.17
13.5278	-78.5446	69.15
13.4788	-78.3272	69.19
13.4255	-78.0745	69.22
13.2808	-77.7729	69.23
13.2454	-77.4766	69.22
13.1339	-77.2114	69.21
13.0072	-77.1324	69.19
12.9035	-77.0689	69.18
12.7983	-77.0359	69.18
12.7346	-76.9878	69.23
12.696	-77.0473	69.24
12.6463	-77.0302	69.24
12.5389	-77.0496	69.23
12.4945	-77.0988	69.26
12.4283	-77.1222	69.28
12.4132	-77.0278	69.26
12.3903	-76.9704	69.21
12.3747	-76.9183	69.13
12.2752	-76.8677	69.08
12.1526	-76.8422	69.06
12.0736	-76.8067	69.13
12.0082	-76.8135	69.21
11.9821	-76.7327	69.28
11.8493	-76.6268	69.29
11.7059	-76.568	69.22
11.6867	-76.4975	69.18
11.6868	-76.5141	69.16
11.6414	-76.5175	69.19
11.6015	-76.6601	69.22
11.6595	-76.7412	69.2
11.7142	-76.955	69.18
11.7786	-77.1382	69.19
11.8058	-77.3416	69.18
11.809	-77.6269	69.15
11.8249	-77.9104	69.17
11.8684	-78.23	69.18
11.9489	-78.5418	69.2
12.0231	-78.8982	69.18
12.0313	-79.1882	69.18
12.08	-79.3932	69.17
12.1694	-79.5946	69.15
12.2921	-79.7769	69.15
12.389	-79.8839	69.18
12.5337	-80.0269	69.18
12.5666	-80.1854	69.19
12.6025	-80.2763	69.19
12.6239	-80.3476	69.17
12.6637	-80.4502	69.2
12.7104	-80.6815	69.22
12.7763	-80.7563	69.22
12.8594	-80.8283	69.18
12.8996	-80.8029	69.12
12.976	-80.7853	69.05
12.9859	-80.8538	69
13.0555	-80.9417	69.01
13.1261	-81.1579	69.09
13.2308	-81.2342	69.18
13.3409	-81.3239	69.23
13.419	-81.2846	69.26
13.4994	-81.3174	69.2
13.5765	-81.2981	69.16
13.7041	-81.4003	69.14
13.7745	-81.4462	69.15
13.8237	-81.5482	69.14
13.832	-81.6801	69.12
13.8508	-81.7737	69.12
13.8532	-81.9062	69.11
13.9537	-81.9028	69.13
14.029	-81.9605	69.17
14.1027	-82.0166	69.15
14.1427	-82.0262	69.12
14.219	-82.0078	69.12
14.2136	-82.0531	69.11
14.2036	-82.0404	69.14
14.2331	-81.9514	69.19
14.2355	-81.9025	69.21
14.3077	-81.8279	69.21
14.3559	-81.7969	69.17
14.449	-81.7796	69.14
14.5261	-81.6696	69.13
14.5777	-81.6716	69.09
14.6415	-81.673	69.14
14.7133	-81.6762	69.19
14.8455	-81.7574	69.27
14.9676	-81.6729	69.27
15.0361	-81.5838	69.19
15.0595	-81.5163	69.08
15.1152	-81.3545	69.02
15.0974	-81.2748	68.98
15.1266	-81.2704	69.02
15.0913	-81.3006	69.09
15.0761	-81.2555	69.21
15.0648	-81.1106	69.26
15.0079	-80.9166	69.25
14.962	-80.7196	69.21
14.9179	-80.5261	69.19
14.8927	-80.3282	69.19
14.8416	-80.1982	69.22
14.7511	-79.9458	69.25
14.6332	-79.7124	69.22
14.564	-79.4625	69.17
14.5523	-79.2044	69.17
14.4826	-79.0268	69.18
14.4226	-78.8746	69.17
14.353	-78.6716	69.19
14.3366	-78.5048	69.21
14.2635	-78.3662	69.21
14.1993	-78.1884	69.26
14.128	-78.1397	69.24
14.0304	-78.0949	69.2
13.9245	-78.0704	69.22
13.8228	-77.9363	69.24
13.7184	-77.9459	69.22
13.6021	-77.9205	69.22
13.4909	-77.8771	69.23
13.4036	-77.8009	69.23
13.3224	-77.8118	69.22
13.2026	-77.7867	69.28
13.1109	-77.7777	69.3
12.9788	-77.6672	69.27
12.9019	-77.6612	69.2
12.7752	-77.5749	69.16
12.647	-77.5629	69.11
12.5371	-77.6221	69.09
12.4473	-77.7919	69.13
12.3389	-78.003	69.19
12.2147	-78.1632	69.29
12.0774	-78.2909	69.33
11.9471	-78.3888	69.29
11.7862	-78.4926	69.26
11.6363	-78.6017	69.23
11.4225	-78.7845	69.23
11.2628	-78.9627	69.24
11.1244	-79.2025	69.21
11.0561	-79.41	69.14
10.9712	-79.6002	69.16
10.9027	-79.6985	69.2
10.8037	-79.7851	69.21
10.7428	-79.958	69.19
10.6815	-80.0354	69.21
10.5945	-80.162	69.22
10.4619	-80.2122	69.21
10.3791	-80.3595	69.19
10.2985	-80.5446	69.17
10.2263	-80.6636	69.22
10.0853	-80.8203	69.22
9.9141	-81.0237	69.21
9.8233	-81.1294	69.24
9.7171	-81.3345	69.23
9.6316	-81.4523	69.25
9.5998	-81.3392	69.37
9.6113	-81.1333	69.54
9.6255	-80.8724	69.61
9.7009	-80.4733	69.47
9.7754	-80.1397	69.25
9.8404	-79.7519	69.04
9.9602	-79.3675	68.85
9.9925	-79.0242	68.77
10.0062	-78.7733	68.75
10.1358	-78.4121	68.84
10.2056	-78.1214	69.07
10.2803	-77.8539	69.2
10.3555	-77.5329	69.19
10.3318	-77.3244	69.2
10.2835	-77.1624	69.28
10.2826	-77.0728	69.33
10.3334	-76.9251	69.39
10.3368	-76.9556	69.42
10.2824	-77.0204	69.35
10.2621	-77.0503	69.22
10.251	-77.0534	69.13
10.2027	-77.1566	69.12
10.2085	-77.2637	69.15
10.1505	-77.4403	69.18
10.1502	-77.5437	69.19
10.044	-77.6545	69.22
9.9899	-77.8407	69.2
9.9355	-77.9341	69.23
9.8703	-78.0356	69.23
9.8021	-78.0752	69.25
9.713	-78.1006	69.22
9.6525	-78.178	69.21
9.6174	-78.2729	69.23
9.6092	-78.4583	69.22
9.5837	-78.6187	69.23
9.574	-78.5651	69.27
9.5892	-78.5743	69.26
9.629	-78.5703	69.24
9.6829	-78.6414	69.27
9.8047	-78.6125	69.25
9.8897	-78.6567	69.17
9.9485	-78.579	69.13
10.0313	-78.5556	69.09
10.077	-78.6101	69.07
10.1167	-78.7439	69.1
10.1618	-78.8828	69.17
10.2525	-78.9833	69.24
10.2791	-79.0327	69.26
10.332	-78.9947	69.27
10.4229	-78.9714	69.19
10.4264	-78.9334	69.15
10.4186	-78.9647	69.13
10.3978	-78.9924	69.17
10.4428	-79.111	69.19
10.4528	-79.2011	69.17
10.4481	-79.3944	69.16
10.4013	-79.4339	69.18
10.3802	-79.5554	69.2
10.4081	-79.5767	69.19
10.4053	-79.6979	69.16
10.487	-79.7797	69.15
10.4865	-79.8167	69.18
10.4946	-79.7586	69.2
10.4689	-79.7312	69.17
10.4485	-79.7123	69.16
10.4326	-79.6507	69.2
10.4641	-79.6786	69.18
10.4577	-79.7515	69.18
10.4251	-79.7958	69.18
10.4201	-79.8208	69.19
10.3555	-79.8269	69.21
10.3809	-79.9265	69.19
10.3408	-79.93	69.21
10.3392	-80.0264	69.22
10.2416	-80.1263	69.27
10.1848	-80.0955	69.27
10.1863	-80.1112	69.18
10.1246	-80.1105	69.14
10.0431	-80.2444	69.05
9.9542	-80.3183	69.04
9.9061	-80.4247	69.1
9.8321	-80.5405	69.16
9.8346	-80.5817	69.25
9.86	-80.611	69.27
9.9499	-80.557	69.28
10.0343	-80.4093	69.24
10.0621	-80.1976	69.24
10.0513	-80.0815	69.19
9.9832	-79.9688	69.18
9.9116	-79.8358	69.17
9.8847	-79.7135	69.13
9.8364	-79.5837	69.13
9.8754	-79.4896	69.16
9.8865	-79.4288	69.18
9.8994	-79.3191	69.22
9.8595	-79.3656	69.19
9.8326	-79.3407	69.2
9.8503	-79.4563	69.16
9.9503	-79.49	69.17
9.9955	-79.4774	69.21
10.0515	-79.3693	69.24
10.1016	-79.283	69.24
10.1419	-79.0196	69.23
10.2194	-78.9463	69.2
10.2979	-78.8021	69.18
10.4127	-78.6455	69.16
10.5376	-78.4829	69.17
10.7127	-78.333	69.2
10.8116	-78.1942	69.28
10.9243	-78.1707	69.3
11.1134	-78.0997	69.25
11.1964	-78.0304	69.18
11.2685	-77.8493	69.14
11.2855	-77.7614	69.05
11.2886	-77.7022	69.08
11.348	-77.7619	69.14
11.3276	-77.8548	69.22
11.424	-77.9279	69.25
11.4946	-77.9446	69.28
11.5622	-77.9013	69.24
11.5737	-77.8968	69.22
11.6668	-77.8941	69.2
11.7353	-77.9024	69.21
11.8156	-77.871	69.22
11.8709	-77.8359	69.22
11.8653	-77.6934	69.18
11.899	-77.7006	69.16
11.965	-77.6476	69.15
12.0462	-77.737	69.12
12.1177	-77.834	69.17
12.1714	-77.7827	69.22
12.2029	-77.7452	69.26
12.119	-77.6895	69.26
12.0419	-77.7394	69.21
11.9382	-77.7312	69.18
11.8142	-77.7932	69.15
11.6893	-77.879	69.14
11.6413	-77.8887	69.14
11.5932	-77.9707	69.17
11.4717	-77.8855	69.22
11.3355	-77.8141	69.21
11.1875	-77.7017	69.21
11.1066	-77.6549	69.21
11.0333	-77.7232	69.29
10.9867	-77.718	69.26
10.8906	-77.7358	69.21
10.7817	-77.6908	69.16
10.6496	-77.7825	69.1
10.4862	-77.8413	69.08
10.3415	-77.9988	69.13
10.2258	-78.0524	69.2
10.1676	-78.061	69.25
10.0397	-78.0819	69.29
9.941	-78.1342	69.25
9.7982	-78.1721	69.26
9.6252	-78.1266	69.28
9.4851	-78.0993	69.29
9.3572	-78.0596	69.3
9.3119	-77.9022	69.31
9.2659	-77.7899	69.22
9.2281	-77.6187	69.2
9.2175	-77.5603	69.17
9.2126	-77.5342	69.21
9.2996	-77.5479	69.21
9.3834	-77.718	69.23
9.4513	-77.6897	69.29
9.4617	-77.7497	69.3
9.5128	-77.6967	69.29
9.5647	-77.7165	69.28
9.6151	-77.7581	69.26
9.693	-77.8076	69.25
9.7235	-77.8277	69.21
9.7701	-77.8898	69.19
9.7755	-77.833	69.23
9.8257	-77.8742	69.23
9.8589	-77.8785	69.23
9.855	-77.8843	69.26
9.8081	-77.86	69.31
9.7688	-77.8108	69.33
9.7574	-77.7609	69.25
9.7791	-77.7646	69.2
9.7969	-77.7775	69.13
9.7439	-77.8793	69.12
9.7346	-77.9037	69.11
9.8132	-78.0476	69.18
9.8965	-78.1405	69.23
9.9782	-78.2661	69.29
10.0525	-78.373	69.28
10.0619	-78.376	69.27
10.0871	-78.4113	69.24
10.0533	-78.4764	69.23
10.0735	-78.535	69.24
10.1156	-78.5925	69.25
10.1954	-78.7389	69.21
10.2229	-78.7868	69.19
10.2883	-78.9205	69.15
10.3679	-78.983	69.17
10.4226	-79.0653	69.17
10.4319	-79.1045	69.19
10.4732	-79.2584	69.18
10.4981	-79.4241	69.16
10.4894	-79.401	69.2
10.4541	-79.4155	69.24
10.3903	-79.5909	69.21
10.3602	-79.7138	69.2
10.32	-79.8266	69.18
10.3376	-79.9541	69.16
10.2513	-80.1257	69.19
10.1997	-80.2053	69.19
10.1532	-80.2216	69.19
10.1336	-80.2375	69.18
10.1256	-80.1607	69.2
10.0854	-80.1652	69.23
10.0384	-80.1011	69.28
10.0188	-80.0175	69.24
9.9705	-79.9476	69.17
9.9279	-79.9128	69.09
9.8429	-79.9432	69.05
9.8074	-79.9751	69.07
9.8146	-79.9957	69.12
9.8302	-80.0984	69.19
9.8372	-80.1048	69.27
9.8149	-80.0662	69.3
9.7564	-79.9201	69.25
9.7273	-79.8482	69.19
9.6516	-79.8156	69.16
9.5742	-79.84	69.17
9.5958	-79.811	69.23
9.5733	-79.8678	69.21
9.6133	-79.8758	69.18
9.6086	-79.8894	69.16
9.566	-79.8702	69.18
9.5768	-79.8511	69.18
9.6252	-79.8776	69.17
9.668	-79.8816	69.18
9.7234	-79.9068	69.2
9.7656	-79.7601	69.2
9.7311	-79.7004	69.19
9.7688	-79.6019	69.2
9.876	-79.5615	69.18
9.99	-79.4284	69.22
10.0684	-79.3714	69.23
10.178	-79.107	69.26
10.2934	-78.8195	69.23
10.466	-78.5902	69.19
10.6709	-78.3953	69.15
10.8304	-78.2788	69.17
11.0159	-78.2644	69.21
11.2368	-78.1772	69.31
11.4551	-78.0428	69.32
11.5945	-77.9603	69.25
11.6019	-77.8454	69.18
11.5134	-77.6376	69.1
11.4889	-77.6099	69.05
11.4856	-77.5898	69.11
11.5816	-77.6816	69.19
11.6599	-77.7217	69.28
11.7508	-77.5739	69.34
11.8903	-77.4317	69.3
11.9661	-77.377	69.24
12.0125	-77.162	69.22
12.1046	-77.0991	69.21
12.1233	-76.9664	69.24
12.1629	-76.8978	69.24
12.2093	-76.7975	69.22
12.2307	-76.7735	69.23
12.2935	-76.8444	69.2
12.3455	-76.8909	69.19
12.3235	-76.9251	69.22
12.3354	-76.8895	69.21
12.3628	-76.8729	69.26
12.3783	-76.8055	69.25
12.4533	-76.8599	69.24
12.4935	-76.8271	69.23
12.4935	-76.8654	69.24
12.4817	-76.8551	69.22
12.509	-76.9766	69.23
12.5752	-76.9862	69.23
12.5676	-76.9822	69.25
12.5627	-76.935	69.24
12.5192	-76.858	69.23
12.4154	-76.9604	69.23
12.3026	-76.9705	69.27
12.1671	-76.9767	69.3
11.9783	-76.9482	69.26
11.8526	-76.979	69.24
11.6619	-76.9992	69.19
11.4466	-77.0815	69.16
11.4018	-77.1924	69.15
11.3713	-77.39	69.16
11.293	-77.4827	69.24
11.2466	-77.5672	69.28
11.2102	-77.5512	69.31
11.201	-77.4903	69.27
11.1539	-77.4197	69.27
11.044	-77.415	69.26
10.939	-77.4458	69.26
10.8682	-77.4986	69.27
10.85	-77.5755	69.23
10.8061	-77.6826	69.21
10.752	-77.7353	69.24
10.6973	-77.7551	69.24
10.5667	-77.7551	69.24
10.5073	-77.7794	69.2
10.431	-77.8216	69.23
10.3371	-77.9214	69.23
10.1922	-78.0476	69.23
10.112	-78.062	69.24
10.0419	-78.1377	69.25
9.9586	-78.156	69.25
9.7617	-78.0964	69.26
9.5824	-78.0095	69.24
9.4833	-77.9191	69.25
9.3822	-77.8513	69.27
9.2524	-77.8608	69.24
9.1395	-77.6904	69.22
9.0496	-77.5773	69.21
8.9702	-77.5745	69.26
8.9276	-77.5823	69.31
8.9157	-77.5812	69.29
8.8024	-77.5153	69.27
8.818	-77.3801	69.17
8.7923	-77.2974	69.12
8.7238	-77.147	69.14
8.6772	-77.0236	69.19
8.634	-76.9462	69.24
8.6058	-76.891	69.26
8.6094	-76.822	69.29
8.5721	-76.6737	69.29
8.4928	-76.5684	69.28
8.4425	-76.4633	69.28
8.3842	-76.3492	69.28
8.3668	-76.3516	69.27
8.3658	-76.3923	69.22
8.2966	-76.5115	69.17
8.3941	-76.4844	69.2
8.467	-76.4456	69.23
8.5316	-76.4373	69.23
8.6214	-76.3846	69.23
8.6757	-76.3915	69.23
8.6614	-76.3276	69.26
8.6777	-76.3048	69.24
8.7346	-76.3997	69.23
8.7292	-76.4163	69.24
8.7221	-76.4673	69.27
8.7363	-76.5197	69.25
8.8056	-76.6008	69.24
8.8194	-76.5665	69.25
8.9117	-76.6669	69.24
8.9507	-76.6775	69.22
9.0077	-76.7088	69.2
9.0643	-76.7298	69.18
9.1501	-76.7624	69.24
9.2838	-76.886	69.3
9.3531	-76.967	69.3
9.456	-77.064	69.24
9.5498	-77.16	69.17
9.648	-77.2332	69.09
9.7705	-77.4472	69.05
9.8388	-77.6098	69.09
9.9576	-77.849	69.15
10.0938	-78.1478	69.22
10.1887	-78.3295	69.29
10.3458	-78.5097	69.28
10.4862	-78.6518	69.27
10.6738	-78.8839	69.21
10.8124	-79.0475	69.21
11.0074	-79.1378	69.24
11.1571	-79.3066	69.23
11.3391	-79.4672	69.19
11.5099	-79.667	69.12
11.6627	-79.8302	69.08
11.7361	-79.8816	69.12
11.6572	-79.8694	69.2
11.5723	-79.7565	69.25
11.517	-79.6639	69.25
11.5068	-79.6136	69.21
11.5373	-79.6127	69.17
11.4627	-79.4975	69.16
11.3989	-79.384	69.17
11.3635	-79.3894	69.13
11.327	-79.3252	69.19
11.2303	-79.1982	69.25
11.125	-79.0854	69.27
11.0436	-78.8497	69.27
10.9862	-78.63	69.26
10.9448	-78.5044	69.18
10.9317	-78.5109	69.17
10.8848	-78.4027	69.24
10.7942	-78.2924	69.33
10.7656	-78.1315	69.27
10.655	-77.8773	69.23
10.6213	-77.7568	69.17
10.5429	-77.5611	69.13
10.4669	-77.5556	69.11
10.3713	-77.4658	69.16
10.2742	-77.4219	69.23
10.2148	-77.3084	69.28
10.1437	-77.2589	69.32
10.0281	-77.1418	69.32
9.9639	-77.0072	69.33
9.9291	-76.9382	69.29
9.8086	-76.9371	69.28
9.7057	-76.8148	69.31
9.6184	-76.8193	69.24
9.5172	-76.7802	69.18
9.3964	-76.7791	69.17
9.2942	-76.7039	69.22
9.1967	-76.7335	69.25
9.0977	-76.7453	69.26
9.0473	-76.8072	69.28
8.9423	-76.6722	69.31
8.8983	-76.7892	69.26
8.9152	-76.866	69.24
8.9049	-77.0103	69.22
8.9266	-77.1392	69.25
8.976	-77.2365	69.26
9.0506	-77.3404	69.27
9.1564	-77.3568	69.27
9.3069	-77.5204	69.26
9.4412	-77.6693	69.21
9.6059	-77.7974	69.2
9.8067	-78.0658	69.22
10.0726	-78.2276	69.29
10.2868	-78.3866	69.29
10.4343	-78.4809	69.25
10.5781	-78.6372	69.19
10.7245	-78.8479	69.12
10.9351	-79.1344	69.1
11.205	-79.4724	69.12
11.4636	-79.7443	69.19
11.611	-79.9689	69.22
11.6338	-80.0644	69.28
11.7062	-79.9632	69.28
11.6719	-79.8842	69.24
11.685	-79.7086	69.2
11.6745	-79.5782	69.18
11.5727	-79.5018	69.18
11.4974	-79.4098	69.19
11.4563	-79.3534	69.15
11.4412	-79.402	69.18
11.3461	-79.3745	69.21
11.3268	-79.266	69.23
11.273	-79.2358	69.21
11.2216	-79.1531	69.19
11.2605	-79.0788	69.17
11.2294	-79.0104	69.18
11.1932	-78.8268	69.2
11.1891	-78.6142	69.22
11.1692	-78.4619	69.23
11.0759	-78.3381	69.24
10.9396	-78.1161	69.29
10.8412	-77.8691	69.29
10.7839	-77.6395	69.26
10.724	-77.3117	69.2
10.6305	-77.0872	69.21
10.5321	-76.8729	69.25
10.4544	-76.6386	69.31
10.3821	-76.4351	69.28
10.2356	-76.2026	69.23
10.1166	-76.0183	69.15
10.0346	-75.9428	69.09
10.0178	-75.9937	69.08
9.9694	-76.0783	69.17
9.9421	-76.1295	69.23
9.8425	-76.0896	69.32
9.7597	-75.964	69.34
9.7289	-75.9111	69.3
9.7469	-75.7391	69.3
9.722	-75.7711	69.22
9.5934	-75.695	69.25
9.5463	-75.6371	69.25
9.4977	-75.6131	69.21
9.4704	-75.7069	69.18
9.4747	-75.7864	69.2
9.518	-75.8775	69.2
9.5687	-76.0187	69.23
9.5914	-76.2053	69.26
9.6851	-76.3887	69.24
9.7615	-76.5617	69.22
9.7741	-76.8427	69.19
9.7779	-77.052	69.22
9.7656	-77.1935	69.23
9.7908	-77.4198	69.21
9.7881	-77.6538	69.19
9.8208	-77.852	69.19
9.8393	-77.9722	69.19
9.7904	-78.0633	69.21
9.8083	-78.2006	69.19
9.8713	-78.3527	69.21
9.8634	-78.5457	69.24
9.9247	-78.6411	69.27
9.9313	-78.6764	69.2
9.9361	-78.7821	69.17
9.9008	-78.7864	69.07
9.8757	-78.8573	69.04
9.8306	-78.9388	69.08
9.8128	-79.1333	69.11
9.788	-79.2325	69.18
9.7524	-79.3655	69.23
9.7142	-79.4512	69.25
9.6976	-79.514	69.24
9.6948	-79.5295	69.23
9.6427	-79.5524	69.19
9.6218	-79.559	69.21
9.5229	-79.5715	69.2
9.4688	-79.618	69.14
9.3803	-79.6255	69.13
9.2839	-79.7259	69.12
9.1931	-79.8334	69.15
9.0628	-79.8297	69.18
8.9248	-79.8295	69.18
8.8325	-79.7923	69.19
8.7448	-79.8205	69.2
8.689	-79.7952	69.21
8.6079	-79.7123	69.22
inclinaison X	inclinaison Y
-0.1994	2.3606
-0.1662	2.2275
-0.2659	2.2608
-0.2659	2.3606
-0.1994	2.3606
-0.1994	2.3606
-0.1662	2.3273
-0.1662	2.3606
-0.0332	2.4271
0.0997	2.4604
0.0665	2.5269
0.0997	2.5935
0.1662	2.4604
-0.0665	2.3273
-0.1662	2.1942
-0.0665	2.2608
0.133	2.5935
0.133	2.66
0.1994	2.4936
0.0997	2.4604
0	2.5269
-0.0997	2.5269
0.133	2.4271
0.2991	2.4604
0.5318	2.7266
0.2659	2.7598
0.0997	2.5602
0.1662	2.4604
0.3989	2.4936
0.5318	2.6267
0.5318	2.66
0.3989	2.8929
0.3989	2.9928
0.5318	2.7931
0.8642	2.7931
0.6315	3.0261
0.4653	3.1925
0.3989	2.9262
0.6315	2.7598
0.698	2.7931
0.5651	2.9262
0.2659	2.9928
0.133	2.7598
0.3324	2.66
0.4653	2.7266
0.5318	2.6933
0.4321	2.8264
0.2659	2.5602
0.133	2.5935
0.0665	2.4936
0.2327	2.66
0.3656	2.6267
0.3324	2.66
0.2991	2.6267
0.2659	2.66
0.2991	2.6267
0.2327	2.7598
0.0997	2.7931
0.0332	2.5935
0.0997	2.4271
0.1994	2.6267
0.133	2.6267
0.0665	2.6267
-0.133	2.3606
-0.1662	2.2275
-0.0665	2.2608
-0.0665	2.4604
-0.0332	2.4271
-0.0332	2.4271
0.0332	2.3606
0.0665	2.4271
0.0997	2.6267
0.0997	2.5602
0.0997	2.5935
0.0332	2.66
0.0332	2.5602
0.0665	2.6267
0.0332	2.4936
-0.1994	2.3938
-0.3324	2.1277
-0.2327	2.2608
-0.0997	2.4271
-0.0332	2.3606
-0.2991	2.3606
-0.4321	2.2608
-0.3989	2.1277
-0.2659	2.0945
-0.1662	2.161
-0.2659	2.2275
-0.2991	2.3273
-0.2327	2.3273
-0.133	2.2608
-0.3324	2.1942
-0.3656	2.0945
-0.2659	2.1942
-0.133	2.294
-0.2327	2.1942
-0.3324	2.0612
-0.3324	2.3938
-0.2991	2.161
-0.4321	2.161
-0.3989	2.161
-0.3989	2.1942
-0.3989	2.0279
-0.3989	2.1942
-0.3989	2.2275
-0.4321	2.1277
-0.3989	2.1277
-0.3656	2.1942
-0.1994	2.3273
-0.3656	2.161
-0.3989	2.0612
-0.3989	2.1942
-0.3324	2.1942
-0.1994	2.2275
-0.3324	2.1942
-0.2991	2.1942
-0.2991	2.2275
-0.2991	2.161
-0.3656	2.2608
-0.3989	2.161
-0.3324	2.0945
-0.2991	2.2608
-0.3324	2.2608
-0.2991	2.2275
-0.2659	1.9947
-0.2991	2.1942
-0.2991	2.2608
-0.2659	2.294
-0.3324	2.1277
-0.3656	2.161
-0.2991	2.2275
-0.2659	2.1942
-0.2991	2.161
-0.2991	2.294
-0.3656	2.1942
-0.2327	2.161
-0.2991	2.2275
-0.2991	2.2608
-0.2991	2.161
-0.3324	2.1277
-0.2991	2.1942
-0.2659	2.161
-0.3324	2.161
-0.2991	2.161
-0.3989	2.1277
-0.2659	2.161
-0.3324	2.1942
-0.3324	2.161
-0.3656	2.3273
-0.2659	2.161
-0.2659	2.1277
-0.3324	2.1942
-0.3324	2.2608
-0.2991	2.3606
-0.2659	2.1277
-0.3324	2.0279
-0.3656	2.1277
-0.2991	2.294
-0.2327	2.2608
-0.2991	2.2608
-0.3324	2.161
-0.3324	2.161
-0.2659	2.2608
-0.2327	2.161
-0.3324	2.161
-0.3324	2.2275
-0.3324	2.2275
-0.2659	2.294
-0.3324	2.1942
-0.3989	2.1942
-0.2991	2.161
-0.2327	2.1942
-0.3324	2.2608
-0.3324	2.2275
-0.2991	2.1277
-0.3656	2.2275
-0.2659	2.3273
-0.1994	2.1942
-0.3324	2.0612
-0.3656	2.1277
-0.3324	2.2608
-0.1994	2.2608
-0.2327	2.161
-0.3656	2.1942
-0.3989	2.161
-0.3324	2.1942
-0.2327	2.1942
-0.2991	2.294
-0.2659	2.1277
-0.3656	2.1277
-0.3324	2.2608
-0.2991	2.2608
-0.2327	2.2608
-0.3324	2.1277
-0.3989	2.1277
-0.2991	2.2275
-0.2659	2.1942
-0.2991	2.1942
-0.3324	2.161
-0.2659	2.1942
-0.2659	2.1942
-0.3989	2.1942
-0.2327	2.294
-0.133	2.3606
-0.1662	2.3273
-0.3656	2.161
-0.3989	1.9947
-0.3324	2.1277
-0.1662	2.2608
-0.1662	2.3938
-0.1994	2.2275
-0.3656	2.161
-0.3324	2.1942
-0.2327	2.1942
-0.1994	2.2275
-0.2659	2.2275
-0.3324	2.2275
-0.2991	2.1277
-0.1994	2.294
-0.1994	2.3606
-0.2659	2.2608
-0.2991	2.1277
-0.2991	2.2275
-0.2659	2.3273
-0.2991	2.2275
-0.2659	2.0945
-0.2659	2.2608
-0.2327	2.3273
-0.2659	2.161
-0.2991	2.294
-0.2327	2.294
-0.2991	2.1942
-0.3324	2.2275
-0.2327	2.3273
-0.1994	2.3273
-0.2327	2.1277
-0.2991	2.1942
-0.3656	2.3273
-0.1662	2.161
-0.2327	2.3273
-0.2991	2.2608
-0.3324	2.2275
-0.1994	2.1942
-0.133	2.1942
-0.2659	2.294
-0.2327	2.1277
-0.2659	2.2608
-0.2327	2.161
-0.2327	2.2608
-0.2327	2.294
-0.2327	2.3273
-0.2327	2.161
-0.3324	2.0945
-0.2991	2.2608
-0.1662	2.3273
-0.2327	2.2608
-0.2991	2.1942
-0.2659	2.2275
-0.2659	2.2275
-0.1994	2.1277
-0.1994	2.3273
-0.2659	2.1942
-0.2327	2.0945
-0.1994	2.1942
-0.1994	2.2608
-0.2327	2.294
-0.2659	2.1942
-0.2991	2.161
-0.2327	2.161
-0.1994	2.294
-0.2327	2.2608
-0.2991	2.2275
-0.2659	2.1942
-0.1994	2.161
-0.1994	2.294
-0.2991	2.2608
-0.2991	2.2275
-0.2327	2.161
-0.2327	2.2608
-0.133	2.2275
-0.2659	2.1942
-0.2991	2.294
-0.2327	2.2275
-0.1662	2.1942
-0.1994	2.2275
-0.1994	2.2608
-0.1994	2.2608
-0.2991	2.161
-0.3656	2.2608
-0.2327	2.294
-0.1662	2.2275
-0.2327	2.1942
-0.2991	2.1942
-0.2991	2.2275
-0.1662	2.161
-0.2327	2.2275
-0.2659	2.294
-0.1994	2.161
-0.1994	2.1277
-0.2991	2.294
-0.2327	2.294
-0.1994	2.2275
-0.2991	2.1942
-0.2659	2.1277
