# Supplementary material for: Postural Control Can Be Well Maintained by Healthy, Young Adults in Difficult Visual Task, Even in Sway-Referenced Dynamic Conditions
Source: PLoS One. 2016 Oct 13;11(10):e0164400. doi: 10.1371/journal.pone.0164400 (PMC5063355; doi:10.1371/journal.pone.0164400)
Supplement: S2 File — (ZIP) [file pone.0164400.s002.zip › DATA_FRAMIRAL/S08A_FREE_MOBILE_I11.xls]

## Sheet: S08_MTT_201504151226
gravite X	gravite Y	Poids
6.764	-76.7811	69.25
6.7536	-76.6547	69.24
6.7736	-76.4354	69.25
6.8283	-76.1618	69.27
6.9838	-75.8548	69.29
7.1672	-75.6854	69.26
7.224	-75.6103	69.24
7.2776	-75.5913	69.21
7.376	-75.6288	69.17
7.4797	-75.5942	69.18
7.5957	-75.6379	69.22
7.6985	-75.6384	69.27
7.6819	-75.6695	69.22
7.6516	-75.7209	69.17
7.5768	-75.7571	69.16
7.5203	-75.8411	69.19
7.4887	-75.8193	69.21
7.4364	-75.7568	69.25
7.3638	-75.6072	69.28
7.3439	-75.5174	69.26
7.3638	-75.3833	69.24
7.3948	-75.223	69.18
7.4454	-75.1935	69.15
7.4343	-75.2535	69.16
7.5088	-75.3875	69.18
7.6323	-75.4599	69.24
7.7801	-75.5015	69.28
7.9642	-75.6255	69.25
8.1001	-75.7406	69.27
8.2173	-75.9282	69.3
8.2377	-76.0522	69.31
8.3117	-76.18	69.24
8.44	-76.4439	69.15
8.4783	-76.4826	69.11
8.4235	-76.6687	69.09
8.3895	-76.8244	69.1
8.3654	-76.9822	69.19
8.352	-77.1974	69.24
8.3285	-77.3497	69.29
8.2166	-77.4175	69.29
8.109	-77.4602	69.26
8.0595	-77.4522	69.25
7.9738	-77.5961	69.21
7.8747	-77.6996	69.22
7.7619	-77.8234	69.23
7.6548	-77.8902	69.22
7.5431	-77.9013	69.19
7.4847	-77.9511	69.16
7.3337	-78.0316	69.15
7.2354	-78.1429	69.16
7.1833	-78.1553	69.21
7.1207	-78.2238	69.25
7.0027	-78.3862	69.24
6.9222	-78.4425	69.25
6.8636	-78.4723	69.26
6.8105	-78.5473	69.25
6.8048	-78.5757	69.24
6.7297	-78.6518	69.23
6.6751	-78.6728	69.24
6.548	-78.6931	69.24
6.499	-78.6932	69.22
6.4477	-78.7421	69.2
6.3224	-78.749	69.18
6.2901	-78.856	69.18
6.2728	-78.9096	69.25
6.2261	-78.9409	69.33
6.1832	-78.8465	69.32
6.1809	-78.7629	69.22
6.1891	-78.6447	69.17
6.135	-78.5547	69.08
6.1691	-78.5376	69.06
6.1886	-78.6328	69.09
6.1658	-78.7727	69.19
6.2003	-78.84	69.29
6.2005	-78.7942	69.32
6.2384	-78.7558	69.3
6.3087	-78.7314	69.25
6.3613	-78.6408	69.22
6.3844	-78.5663	69.21
6.4511	-78.6019	69.23
6.4975	-78.4977	69.23
6.5605	-78.3266	69.21
6.6534	-78.2856	69.15
6.7176	-78.152	69.15
6.7887	-78.0464	69.16
6.8372	-78.0178	69.15
6.936	-77.9991	69.17
7.0325	-77.9174	69.22
7.1327	-77.7122	69.26
7.2218	-77.5357	69.26
7.3161	-77.3763	69.22
7.4641	-77.2939	69.19
7.6237	-77.2268	69.15
7.7228	-77.0629	69.17
7.8182	-76.8925	69.18
7.9459	-76.6945	69.23
8.0023	-76.6121	69.21
8.011	-76.5675	69.23
8.0523	-76.6011	69.19
8.1011	-76.7395	69.18
8.1745	-76.8039	69.23
8.252	-76.8708	69.28
8.328	-76.9696	69.31
8.3541	-77.0211	69.28
8.3469	-76.9537	69.22
8.3504	-76.8789	69.13
8.3128	-76.8161	69.05
8.3611	-76.8539	69.01
8.4152	-76.8809	69.1
8.4001	-76.9659	69.2
8.4234	-77.0766	69.28
8.4221	-77.0852	69.32
8.5151	-77.1424	69.3
8.6201	-77.1477	69.24
8.6602	-77.1394	69.21
8.7294	-77.157	69.18
8.8555	-77.1566	69.21
8.9242	-77.2415	69.22
9.0056	-77.3232	69.18
9.0897	-77.3904	69.17
9.2053	-77.4835	69.18
9.3162	-77.6278	69.17
9.4515	-77.6799	69.19
9.552	-77.7497	69.2
9.6588	-77.9156	69.19
9.8179	-78.0874	69.17
9.9692	-78.2471	69.18
10.0705	-78.3642	69.18
10.137	-78.4333	69.2
10.2062	-78.5157	69.2
10.2497	-78.5799	69.2
10.1896	-78.7167	69.22
10.0325	-78.7786	69.23
9.9074	-78.9444	69.2
9.8418	-79.0632	69.18
9.7794	-79.2129	69.19
9.6855	-79.3128	69.19
9.5251	-79.3543	69.2
9.3572	-79.3171	69.26
9.206	-79.3087	69.31
9.0909	-79.3315	69.25
8.8992	-79.2847	69.19
8.7144	-79.1997	69.16
8.5243	-79.1279	69.09
8.3498	-79.1399	69.06
8.2071	-79.0504	69.13
8.0568	-79.0284	69.2
7.918	-78.9596	69.27
7.8234	-78.7715	69.3
7.723	-78.5465	69.28
7.6233	-78.4423	69.23
7.5074	-78.3222	69.2
7.3685	-78.2121	69.2
7.2412	-78.2209	69.21
7.1603	-78.253	69.22
7.0286	-78.2561	69.2
6.913	-78.2962	69.23
6.7548	-78.3511	69.22
6.57	-78.4079	69.23
6.4316	-78.5336	69.2
6.3279	-78.6325	69.19
6.1607	-78.725	69.2
5.8632	-78.8418	69.21
5.6632	-78.8623	69.27
5.5523	-78.9738	69.26
5.4664	-79.172	69.26
5.3552	-79.337	69.25
5.2239	-79.5396	69.23
5.048	-79.6215	69.21
5.0101	-79.7016	69.24
4.9687	-79.7993	69.22
4.9437	-79.854	69.21
4.9309	-79.995	69.2
4.8879	-79.9771	69.19
4.9093	-80.0713	69.2
4.9115	-80.1047	69.27
4.9253	-80.1375	69.33
4.9813	-80.1418	69.36
5.0804	-80.1235	69.34
5.1733	-80.1477	69.3
5.2813	-80.2347	69.22
5.4513	-80.2475	69.18
5.6435	-80.2362	69.09
5.8491	-80.1602	69.02
6.0573	-80.0045	69
6.2895	-79.7766	68.99
6.5949	-79.4526	69.13
6.791	-79.4807	69.23
7.045	-79.3645	69.33
7.3023	-79.2158	69.32
7.5699	-79.1139	69.28
7.8042	-79.0299	69.16
7.9299	-78.9753	69.08
8.0363	-79.0023	69.07
8.0807	-79.2064	69.13
8.1887	-79.3171	69.2
8.2571	-79.4299	69.23
8.2279	-79.585	69.24
8.1292	-79.7493	69.25
8.1399	-79.8962	69.2
8.186	-80.0612	69.15
8.1577	-80.1339	69.15
8.2073	-80.2436	69.16
8.1339	-80.2485	69.2
8.0814	-80.3606	69.22
7.9754	-80.4363	69.26
7.8568	-80.4377	69.29
7.806	-80.4766	69.29
7.6797	-80.4666	69.29
7.607	-80.3779	69.29
7.5679	-80.3027	69.28
7.5125	-80.12	69.25
7.4299	-79.9645	69.2
7.2407	-79.8549	69.11
7.1126	-79.7858	69.08
6.9936	-79.8118	69.07
6.8344	-79.8496	69.11
6.6312	-79.9486	69.18
6.46	-80.0682	69.24
6.3104	-80.1972	69.25
6.1734	-80.2561	69.25
5.955	-80.276	69.27
5.7173	-80.2376	69.25
5.5366	-80.1813	69.24
5.3982	-80.0977	69.2
5.284	-80.1728	69.19
5.0992	-80.1635	69.23
4.8798	-80.0898	69.26
4.7373	-80.001	69.22
4.6697	-80.0215	69.21
4.5808	-80.0001	69.23
4.5837	-79.8838	69.24
4.6087	-79.8546	69.24
4.6532	-79.9385	69.28
4.7755	-79.9621	69.34
4.8439	-79.9715	69.35
4.9737	-79.7819	69.34
5.0993	-79.6686	69.25
5.1961	-79.4775	69.21
5.317	-79.4227	69.14
5.4602	-79.3796	69.08
5.6151	-79.4003	69.05
5.7815	-79.3812	69.05
5.96	-79.2982	69.12
6.1016	-79.3153	69.24
6.1864	-79.2561	69.34
6.2771	-79.2429	69.38
6.3558	-79.2361	69.31
6.4517	-79.2242	69.21
6.5369	-79.1864	69.15
6.5845	-79.2039	69.07
6.6009	-79.2815	69.06
6.676	-79.4054	69.11
6.7258	-79.5007	69.2
6.6654	-79.5739	69.26
6.5915	-79.6221	69.28
6.4635	-79.7663	69.22
6.3889	-79.8389	69.21
6.2945	-79.9296	69.22
6.2316	-80.106	69.2
6.1595	-80.2838	69.21
6.1217	-80.5076	69.19
6.1184	-80.7114	69.16
6.1266	-80.9249	69.16
6.1487	-81.1547	69.16
6.1292	-81.3649	69.19
6.165	-81.5622	69.2
6.1479	-81.7355	69.24
6.1485	-81.9764	69.24
6.157	-82.2001	69.24
6.1041	-82.3962	69.19
6.168	-82.5683	69.17
6.211	-82.8377	69.15
6.2539	-83.1263	69.17
6.2413	-83.436	69.16
6.2779	-83.7179	69.17
6.2932	-84.0482	69.18
6.308	-84.2649	69.18
6.2839	-84.4092	69.21
6.1932	-84.6088	69.22
6.1559	-84.7103	69.28
6.0921	-84.8114	69.23
6.0797	-84.9217	69.17
6.0682	-85.0056	69.14
6.0252	-85.0402	69.14
6.0341	-85.0517	69.2
6.0114	-84.8868	69.29
5.9886	-84.77	69.33
5.9491	-84.6457	69.33
5.9206	-84.534	69.27
5.9808	-84.4158	69.24
6.0001	-84.1178	69.22
5.9491	-83.8684	69.17
5.9093	-83.5709	69.11
5.8466	-83.2865	69.11
5.8307	-83.0496	69.03
5.8054	-82.8086	69.02
5.7207	-82.6563	69.11
5.6613	-82.5831	69.17
5.6098	-82.5183	69.22
5.5105	-82.4064	69.23
5.4855	-82.3188	69.22
5.4468	-82.2255	69.2
5.4031	-82.0582	69.2
5.3318	-81.928	69.22
5.2458	-81.7351	69.24
5.1564	-81.706	69.23
5.1007	-81.7509	69.2
5.0376	-81.8745	69.18
4.9597	-82.0143	69.16
4.8637	-82.0674	69.19
4.7661	-82.0715	69.24
4.7003	-81.9339	69.34
4.5971	-81.8343	69.37
4.5046	-81.6868	69.28
4.4203	-81.5669	69.18
4.3185	-81.4869	69.13
4.2343	-81.4167	69.08
4.0843	-81.317	69.09
4.002	-81.2051	69.18
3.9076	-81.1489	69.25
3.838	-80.9097	69.31
3.7819	-80.6355	69.32
3.7189	-80.3996	69.26
3.5679	-80.1869	69.23
3.4234	-79.9963	69.21
3.3507	-79.8669	69.21
3.3094	-79.813	69.23
3.2666	-79.7764	69.21
3.1329	-79.671	69.2
3.0701	-79.5345	69.21
3.0037	-79.3661	69.22
3.01	-79.3144	69.24
3.0076	-79.3422	69.22
3.0194	-79.4284	69.2
3.0294	-79.3679	69.22
3.0221	-79.3156	69.21
3.0257	-79.3093	69.21
3.0293	-79.3691	69.22
3.0474	-79.4163	69.22
3.1252	-79.3774	69.26
3.1775	-79.2554	69.29
3.2761	-79.1172	69.26
3.3771	-79.0544	69.19
3.4649	-79.0049	69.17
3.5607	-79.0249	69.21
3.7118	-79.1581	69.24
3.8807	-79.2085	69.26
4.0316	-79.2931	69.23
4.1339	-79.4078	69.16
4.2001	-79.5632	69.1
4.2766	-79.6981	69.1
4.3975	-79.9296	69.1
4.5781	-80.266	69.13
4.6913	-80.4009	69.23
4.8203	-80.4161	69.3
4.94	-80.3043	69.29
5.0034	-80.3726	69.22
5.0889	-80.3865	69.19
5.0745	-80.5023	69.19
5.1435	-80.5477	69.2
5.1527	-80.6868	69.18
5.1867	-80.7212	69.16
5.2596	-80.8089	69.16
5.3194	-80.7534	69.18
5.3039	-80.7231	69.19
5.3087	-80.6935	69.17
5.3122	-80.6362	69.17
5.3853	-80.7099	69.17
5.3973	-80.7465	69.16
5.4245	-80.7747	69.18
5.3769	-80.7586	69.19
5.3625	-80.8095	69.19
5.3478	-80.8105	69.19
5.3486	-80.8824	69.18
5.2942	-80.8599	69.23
5.2202	-80.8747	69.2
5.1454	-80.7783	69.18
5.0975	-80.7661	69.15
5.0146	-80.7411	69.19
4.8959	-80.6991	69.27
4.8136	-80.5795	69.25
4.7096	-80.4957	69.18
4.6629	-80.3542	69.17
4.592	-80.3348	69.09
4.5881	-80.3285	69.04
4.6166	-80.3335	69.05
4.5745	-80.3246	69.13
4.5257	-80.2588	69.21
4.4889	-80.1369	69.26
4.524	-79.9787	69.27
4.5751	-79.7403	69.25
4.6503	-79.5187	69.2
4.6227	-79.2331	69.21
4.5812	-78.9681	69.22
4.5384	-78.8654	69.15
4.5906	-78.7339	69.12
4.6639	-78.675	69.11
4.7365	-78.6489	69.11
4.7901	-78.5493	69.16
4.8563	-78.3997	69.19
4.9656	-78.2277	69.22
5.0465	-78.1383	69.2
5.1379	-78.0476	69.18
5.2515	-77.9534	69.16
5.305	-77.9291	69.13
5.3957	-77.7797	69.17
5.4897	-77.6657	69.16
5.5563	-77.5754	69.18
5.5943	-77.4159	69.2
5.5895	-77.4341	69.17
5.6491	-77.368	69.19
5.6734	-77.2515	69.24
5.7182	-77.085	69.22
5.7487	-76.9948	69.2
5.7611	-77.0126	69.22
5.7721	-76.9768	69.26
5.7025	-76.9137	69.22
5.7739	-76.8497	69.15
5.8092	-76.7952	69.12
5.7775	-76.7695	69.06
5.7902	-76.7223	69.04
5.7964	-76.835	69.06
5.8114	-76.9178	69.14
5.7918	-76.9311	69.24
5.7954	-76.8838	69.28
5.8134	-76.8803	69.24
5.8409	-76.8564	69.21
5.8433	-76.8885	69.19
5.8519	-76.904	69.17
5.8761	-76.9463	69.19
5.9269	-77.0658	69.15
5.9617	-77.198	69.13
6.0013	-77.3631	69.14
6.0911	-77.5197	69.16
6.1591	-77.5681	69.21
6.1801	-77.6045	69.18
6.2659	-77.7743	69.16
6.3446	-77.9313	69.14
6.4346	-78.047	69.15
6.5071	-78.1511	69.16
6.5742	-78.3195	69.14
6.6396	-78.449	69.15
6.718	-78.6013	69.17
6.8219	-78.63	69.18
6.8644	-78.7016	69.19
6.8754	-78.6813	69.19
6.9344	-78.6235	69.18
6.9337	-78.6103	69.15
6.9419	-78.5915	69.14
6.9139	-78.5765	69.16
6.8565	-78.5179	69.23
6.8024	-78.5863	69.23
6.7518	-78.6315	69.19
6.6992	-78.6507	69.18
6.6615	-78.7261	69.12
6.6387	-78.7215	69.06
6.5965	-78.7572	69.01
6.5486	-78.8256	69.06
6.4947	-78.8406	69.13
6.4276	-78.8853	69.18
6.3362	-78.7872	69.23
6.2671	-78.7176	69.23
6.2333	-78.5907	69.24
6.1626	-78.4733	69.21
6.1236	-78.3431	69.2
6.0839	-78.3478	69.19
6.0643	-78.2794	69.17
6.0084	-78.2105	69.14
6.0618	-78.1261	69.11
6.0826	-78.1465	69.12
6.1017	-78.0771	69.15
6.1909	-78.0432	69.16
6.2452	-78.0513	69.16
6.3036	-78.0307	69.19
6.3218	-77.9536	69.23
6.3469	-77.9163	69.19
6.3236	-77.7461	69.2
6.36	-77.6858	69.16
6.4305	-77.6166	69.14
6.5185	-77.6495	69.13
6.579	-77.5748	69.21
6.6032	-77.4613	69.22
6.674	-77.4023	69.2
6.7254	-77.2688	69.18
6.7938	-77.2085	69.15
6.8035	-77.1331	69.16
6.8739	-77.0711	69.18
6.9291	-76.9995	69.27
7.0107	-76.9354	69.25
7.11	-76.8959	69.17
7.1506	-76.7431	69.15
7.2248	-76.5342	69.1
7.2773	-76.4925	69.04
7.3785	-76.5485	69.05
7.4197	-76.715	69.14
7.5472	-76.817	69.21
7.7132	-76.9386	69.22
7.8616	-76.9732	69.22
8.0066	-77.0489	69.19
8.195	-77.088	69.16
8.343	-77.1335	69.08
8.4243	-77.3423	69.02
8.5776	-77.451	68.84
8.7893	-77.6044	68.76
9.0687	-77.8921	68.78
9.2203	-78.2598	68.88
9.3196	-78.449	69.03
9.3475	-78.5379	69.2
9.4388	-78.6971	69.41
9.5455	-78.9625	69.61
9.7117	-79.0452	69.69
9.8806	-79.0693	69.66
10.0556	-78.9824	69.55
10.275	-78.8651	69.23
10.4375	-78.7401	69
10.4835	-78.5503	68.98
10.6238	-78.3372	69.05
10.7909	-78.2229	69.14
11.015	-78.1841	69.25
11.1545	-78.1737	69.26
11.2514	-78.0573	69.27
11.3817	-77.8077	69.24
11.4934	-77.5712	69.26
11.6632	-77.3516	69.19
11.9295	-77.1761	69.11
12.0828	-76.9105	69.08
12.2715	-76.6924	69.04
12.4559	-76.4485	69.04
12.6674	-76.2994	69.01
12.875	-76.0889	69
13.0608	-75.8652	68.99
13.2555	-75.5595	68.98
13.4489	-75.3109	69
13.6289	-75.1051	69.12
13.7457	-74.8902	69.22
13.8694	-74.669	69.3
13.9019	-74.4691	69.42
13.8908	-74.288	69.49
13.8588	-74.0338	69.53
13.9391	-73.7719	69.54
14.0344	-73.6625	69.43
14.1795	-73.3068	69.23
14.2472	-73.1231	69.09
14.3166	-72.8667	69.06
14.3395	-72.6909	69.07
14.4509	-72.5954	69.13
14.4133	-72.538	69.2
14.3504	-72.4997	69.28
14.2633	-72.3042	69.32
14.1475	-72.1618	69.29
14.1057	-71.9822	69.26
14.0731	-71.839	69.2
14.0105	-71.7262	69.19
13.9102	-71.6187	69.18
13.85	-71.5447	69.21
13.8117	-71.4327	69.23
13.8138	-71.4807	69.3
13.677	-71.446	69.31
13.5554	-71.2959	69.26
13.4588	-71.1445	69.2
13.3549	-71.0524	69.1
13.2842	-71.0745	69.02
13.1876	-71.1975	69.03
12.986	-71.278	69.14
12.7662	-71.402	69.27
12.6608	-71.5201	69.29
12.6156	-71.5997	69.32
12.5564	-71.6541	69.27
12.4873	-71.7161	69.26
12.3788	-71.8143	69.2
12.3083	-71.9422	69.21
12.2822	-72.0789	69.22
12.2216	-72.3466	69.16
12.2172	-72.5476	69.17
12.2192	-72.7528	69.18
12.1817	-72.9114	69.19
12.1501	-73.101	69.21
12.0947	-73.3027	69.22
12.017	-73.494	69.23
11.9451	-73.7534	69.19
11.8805	-73.929	69.2
11.8653	-74.1488	69.2
11.8929	-74.3889	69.2
11.8539	-74.5442	69.2
11.7895	-74.728	69.22
11.7803	-74.9609	69.19
11.8231	-75.1812	69.2
11.8349	-75.4648	69.2
11.8652	-75.6558	69.24
11.8458	-75.8459	69.25
11.896	-76.0318	69.3
11.9721	-76.2635	69.33
12.033	-76.422	69.29
12.0477	-76.5036	69.15
12.1106	-76.5322	69.08
12.173	-76.6787	69.02
12.2274	-76.8188	69
12.2815	-76.9551	69.01
12.313	-77.2431	69.04
12.3583	-77.3674	69.07
12.4039	-77.5306	69.15
12.4632	-77.893	69.21
12.4934	-78.138	69.22
12.5487	-78.2887	69.24
12.6268	-78.4599	69.22
12.6584	-78.629	69.21
12.7367	-78.6985	69.21
12.6907	-78.6171	69.19
12.6886	-78.4951	69.12
12.6194	-78.3543	69.1
12.5956	-78.2648	69.09
12.6092	-78.2375	69.11
12.6006	-78.1802	69.16
12.5244	-78.0671	69.21
12.4945	-77.9812	69.22
12.4316	-77.8953	69.2
12.4157	-77.8545	69.19
12.4095	-77.7486	69.18
12.4229	-77.3473	69.22
12.4619	-76.8984	69.21
12.5084	-76.5477	69.17
12.5266	-76.3599	69.12
12.5276	-76.2154	69.11
12.5715	-76.1201	69.13
12.6227	-76.0377	69.15
12.6563	-75.9412	69.18
12.73	-75.8198	69.23
12.7895	-75.6334	69.27
12.84	-75.4694	69.27
12.9277	-75.2406	69.2
13.0018	-75.0516	69.11
13.0374	-74.9629	69.08
13.0897	-74.9756	69.05
13.1831	-75.0466	69.1
13.27	-75.1284	69.17
13.3745	-75.1217	69.23
13.4535	-75.1379	69.23
13.4736	-75.1553	69.21
13.5008	-75.1043	69.2
13.4735	-75.1162	69.17
13.4217	-75.1648	69.19
13.2739	-75.225	69.21
13.2115	-75.2992	69.25
13.1918	-75.4041	69.21
13.1967	-75.4989	69.15
13.1546	-75.6388	69.12
13.1139	-75.788	69.13
13.1571	-75.8809	69.17
13.2211	-75.9444	69.2
13.2169	-75.9599	69.22
13.1722	-76.0829	69.17
13.0956	-76.1537	69.18
13.0088	-76.3289	69.14
13.0072	-76.3929	69.17
13.0015	-76.573	69.19
12.996	-76.6955	69.22
12.9883	-76.7988	69.22
12.9023	-76.7762	69.24
12.8271	-76.713	69.19
12.8024	-76.6962	69.17
12.7606	-76.8351	69.14
12.7084	-76.8677	69.19
12.7046	-76.8967	69.25
12.6531	-76.896	69.31
12.6347	-76.8728	69.33
12.5555	-76.7077	69.27
12.4913	-76.5067	69.18
12.4784	-76.3721	69.07
12.4341	-76.2357	69.01
12.3407	-76.0801	69.04
12.2746	-75.9533	69.1
12.221	-75.8567	69.2
12.2316	-75.7569	69.28
12.235	-75.696	69.3
12.1732	-75.5117	69.3
12.0961	-75.3939	69.24
12.0946	-75.4214	69.21
12.1153	-75.5325	69.19
12.1471	-75.6229	69.24
12.1729	-75.7643	69.2
12.1793	-75.815	69.17
12.1618	-75.7931	69.16
12.1529	-75.7788	69.15
12.1212	-75.8321	69.15
12.1031	-75.7611	69.21
12.0936	-75.7701	69.22
12.1119	-75.908	69.2
12.0777	-75.9333	69.21
11.997	-75.9108	69.22
11.9259	-75.9214	69.19
11.8854	-75.9299	69.19
11.7877	-75.9268	69.23
11.6781	-75.9679	69.24
11.5437	-76.0983	69.27
11.4007	-76.2805	69.26
11.3283	-76.3143	69.28
11.3031	-76.4874	69.2
11.2697	-76.6058	69.16
11.2374	-76.6873	69.16
11.2491	-76.7817	69.23
11.2903	-76.8866	69.29
11.3636	-76.9982	69.28
11.4538	-77.0274	69.24
11.5565	-77.0608	69.17
11.6323	-77.1543	69.07
11.6681	-77.2252	69.05
11.747	-77.3664	69.08
11.86	-77.4432	69.17
11.9451	-77.5443	69.22
11.9946	-77.5148	69.27
12.0952	-77.3867	69.29
12.2049	-77.3934	69.24
12.3214	-77.3591	69.22
12.4311	-77.3766	69.23
12.5517	-77.4059	69.23
12.612	-77.5286	69.16
12.6496	-77.6114	69.11
12.7746	-77.7598	69.11
12.9373	-77.9369	69.15
13.0136	-77.9197	69.23
13.1625	-77.9773	69.23
13.3158	-77.9113	69.22
13.4106	-77.8909	69.2
13.536	-77.8592	69.18
13.652	-77.9309	69.17
13.6981	-77.8964	69.19
13.7953	-77.874	69.21
13.8656	-77.8184	69.22
13.9954	-77.7456	69.22
14.1188	-77.6514	69.2
14.2047	-77.6304	69.2
14.2901	-77.5531	69.23
14.4071	-77.4945	69.2
14.5063	-77.3898	69.18
14.5925	-77.3116	69.16
14.6364	-77.1781	69.14
14.6671	-77.0185	69.17
14.6595	-76.8636	69.23
14.6304	-76.6515	69.28
14.5989	-76.4521	69.24
14.6073	-76.2656	69.18
14.6222	-76.158	69.12
14.6581	-76.0531	69.07
14.7149	-75.9746	69.09
14.7024	-76.0116	69.1
14.6876	-76.1118	69.17
14.7431	-76.1956	69.22
14.7812	-76.2958	69.26
14.8627	-76.2763	69.29
14.9998	-76.3248	69.27
14.9847	-76.3666	69.24
15.0319	-76.4767	69.21
15.0748	-76.6137	69.2
15.1417	-76.8022	69.16
15.1843	-76.8512	69.15
15.1668	-77.0132	69.17
15.1571	-77.064	69.2
15.0511	-77.1613	69.2
14.9507	-77.2331	69.2
14.875	-77.3062	69.21
14.8067	-77.3811	69.2
14.7525	-77.4446	69.18
14.6803	-77.5192	69.18
14.66	-77.5651	69.17
14.6449	-77.5851	69.2
14.5713	-77.6586	69.18
14.5003	-77.6784	69.18
14.4699	-77.592	69.22
14.4416	-77.6658	69.22
14.3793	-77.7573	69.2
14.3713	-77.798	69.21
14.2965	-77.8558	69.22
14.3049	-77.9226	69.2
14.2572	-78.0083	69.17
14.2523	-78.0882	69.19
14.1736	-78.1575	69.26
14.1165	-78.2544	69.29
14.0805	-78.2106	69.24
14.0017	-78.1444	69.2
13.9813	-78.0977	69.1
13.9768	-78.0965	69.04
13.9694	-78.1281	69.05
13.9892	-78.2291	69.12
13.9878	-78.2371	69.21
14.0504	-78.2268	69.24
14.092	-78.1374	69.27
14.1227	-78.1275	69.21
14.1518	-77.9934	69.22
14.1962	-77.9216	69.2
14.2777	-77.7751	69.22
14.3455	-77.6839	69.23
14.3939	-77.47	69.21
14.4357	-77.3334	69.13
14.5013	-77.2128	69.11
14.542	-77.0684	69.16
14.5405	-76.9826	69.2
14.5837	-76.8949	69.2
14.5731	-76.8041	69.21
14.5792	-76.6867	69.23
14.579	-76.6306	69.21
14.5596	-76.5717	69.2
14.5553	-76.5167	69.2
14.5682	-76.4263	69.23
14.6014	-76.3869	69.21
14.6641	-76.3072	69.22
14.7024	-76.1607	69.2
14.7088	-76.0942	69.19
14.7268	-76.0317	69.17
14.7635	-75.9531	69.2
14.8277	-75.9246	69.22
14.8963	-75.8744	69.24
14.9811	-75.9095	69.22
15.0033	-75.9572	69.25
15.0623	-75.9582	69.29
15.0866	-75.8539	69.3
15.1226	-75.7768	69.21
15.1539	-75.7203	69.17
15.1842	-75.6112	69.11
15.2102	-75.6012	69.03
15.2296	-75.6658	69.06
15.2094	-75.8075	69.15
15.2189	-75.8382	69.25
15.2514	-75.8937	69.29
15.225	-75.8527	69.29
15.2387	-75.7736	69.28
15.2186	-75.7246	69.25
15.2225	-75.701	69.2
15.2117	-75.7073	69.2
15.2052	-75.761	69.22
15.1639	-75.8061	69.17
15.1122	-75.8178	69.13
15.0705	-75.9388	69.12
15.0388	-76.0017	69.19
15.0188	-76.0631	69.23
14.9656	-76.1342	69.24
14.9806	-76.1255	69.26
14.9738	-76.0678	69.24
15.0161	-76.119	69.19
14.9558	-76.1006	69.2
14.9833	-76.0677	69.21
14.9906	-76.0347	69.23
14.9995	-75.9913	69.22
15.0172	-75.8578	69.25
15.0261	-75.8017	69.24
15.0112	-75.7082	69.22
15.0158	-75.5332	69.22
15.0111	-75.4104	69.2
14.9823	-75.2878	69.22
14.9751	-75.1649	69.26
14.9007	-75.1119	69.32
14.9179	-74.9621	69.34
14.9602	-74.8355	69.26
15.0804	-74.5864	69.25
15.2219	-74.3091	69.2
15.3469	-74.2141	69.07
15.4495	-74.11	69.07
15.5361	-74.1364	69.1
15.617	-74.1815	69.16
15.661	-74.1892	69.22
15.6793	-74.1987	69.27
15.6753	-74.2134	69.26
15.6266	-74.1992	69.26
15.6224	-74.2494	69.2
15.6079	-74.3146	69.17
15.5773	-74.4378	69.12
15.5818	-74.5142	69.07
15.6023	-74.5896	69.06
15.5299	-74.8044	69.17
15.4741	-75.0867	69.31
15.4183	-75.2619	69.43
15.3667	-75.4295	69.44
15.3353	-75.5101	69.41
15.3381	-75.4433	69.3
15.3194	-75.5045	69.15
15.2871	-75.5315	69.11
15.2428	-75.5572	69.14
15.2286	-75.6485	69.19
15.2439	-75.7621	69.27
15.2222	-75.8468	69.34
15.2551	-75.9234	69.32
15.2853	-75.8328	69.28
15.3289	-75.7226	69.21
15.3789	-75.6533	69.15
15.3996	-75.5188	69.12
15.3752	-75.3979	69.16
15.3474	-75.4261	69.25
15.3492	-75.5867	69.33
15.3245	-75.6816	69.3
15.343	-75.7166	69.23
15.2761	-75.6999	69.17
15.2438	-75.6396	69.09
15.1765	-75.7636	69.04
15.1414	-75.8957	69.1
15.0877	-75.9755	69.21
15.0344	-76.0434	69.29
14.9557	-76.1142	69.32
14.9164	-76.1582	69.29
14.8322	-76.0921	69.26
14.7203	-76.1099	69.22
14.6881	-76.1796	69.19
14.6433	-76.2458	69.23
14.6091	-76.2952	69.24
14.579	-76.3255	69.21
14.5344	-76.4002	69.16
14.4662	-76.48	69.16
14.4531	-76.6025	69.16
14.4357	-76.6432	69.19
14.4213	-76.629	69.22
14.4358	-76.7505	69.21
14.4678	-76.8286	69.23
14.4251	-76.8384	69.23
14.4913	-77.0281	69.19
14.504	-77.1162	69.22
14.5181	-77.3156	69.21
14.523	-77.5229	69.17
14.5278	-77.6837	69.19
14.5456	-77.824	69.21
14.5263	-77.885	69.21
14.5219	-77.881	69.22
14.5412	-77.8711	69.21
14.5464	-77.8489	69.17
14.5782	-77.869	69.21
14.6578	-77.9444	69.24
14.6699	-77.9099	69.32
14.7081	-77.9315	69.28
14.791	-77.8988	69.23
14.8018	-77.8592	69.16
14.8352	-77.7918	69.09
14.8835	-77.8303	69.04
14.9082	-77.9082	69.06
14.9275	-78.0385	69.14
14.9302	-78.1826	69.21
14.9193	-78.2473	69.28
14.8769	-78.2284	69.31
14.8885	-78.1385	69.28
14.8819	-78.0882	69.25
14.8243	-78.1219	69.2
14.778	-78.1556	69.21
14.7441	-78.2265	69.17
14.6514	-78.2738	69.13
14.5955	-78.3148	69.15
14.5382	-78.3735	69.18
14.4172	-78.4521	69.21
14.3172	-78.4717	69.2
14.2171	-78.5168	69.2
14.0583	-78.5256	69.19
13.9354	-78.5938	69.18
13.8034	-78.6995	69.19
13.692	-78.8032	69.18
13.5741	-78.9613	69.2
13.3482	-79.0775	69.21
13.118	-79.2535	69.22
12.884	-79.4624	69.24
12.6934	-79.7294	69.27
12.5255	-79.9818	69.35
12.3352	-80.326	69.43
12.0734	-80.6625	69.53
11.8724	-81.0314	69.55
11.7873	-81.1886	69.51
11.7589	-81.2324	69.38
11.7461	-81.2582	69.2
11.6478	-81.1793	68.99
11.5744	-80.9574	68.86
11.5034	-80.9705	68.76
11.5007	-81.0171	68.74
11.4436	-80.9677	68.86
11.4041	-81.1273	69.12
11.3509	-81.2227	69.31
11.2941	-81.2358	69.39
11.1938	-81.1678	69.38
11.0755	-80.9793	69.31
10.9525	-80.7327	69.19
10.8445	-80.5585	69.13
10.7532	-80.5191	69.11
10.6518	-80.5142	69.21
10.5863	-80.4522	69.28
10.4921	-80.2437	69.3
10.4298	-80.0719	69.23
10.3359	-79.974	69.17
10.2708	-79.912	69.15
10.2378	-79.8846	69.12
10.1918	-79.9204	69.14
10.1403	-79.9173	69.2
10.0652	-79.8841	69.26
9.9943	-79.889	69.25
9.9268	-79.848	69.27
9.9259	-79.9852	69.23
9.9037	-80.0383	69.23
9.8727	-80.152	69.22
9.8373	-80.2348	69.25
9.8078	-80.3107	69.28
9.7836	-80.3912	69.25
9.7673	-80.5066	69.21
9.764	-80.642	69.19
9.7167	-80.7766	69.19
9.7399	-80.931	69.24
9.7553	-80.9955	69.31
9.8096	-81.0193	69.38
9.8496	-80.967	69.33
9.9283	-80.9457	69.24
10.0056	-80.9695	69.15
10.0951	-81.008	69.07
10.2574	-81.0758	69.05
10.4606	-81.1603	69.1
10.6273	-81.287	69.2
10.8588	-81.3332	69.25
11.0444	-81.354	69.29
11.2069	-81.3047	69.26
11.31	-81.1587	69.25
11.4474	-81.1028	69.23
11.4881	-81.1113	69.2
11.592	-81.1871	69.21
11.662	-81.2607	69.23
11.7067	-81.2863	69.16
11.7446	-81.2915	69.1
11.7512	-81.3907	69.13
11.7669	-81.5212	69.15
11.7556	-81.6125	69.17
11.7536	-81.7287	69.21
11.765	-81.7785	69.23
11.7417	-81.9368	69.24
11.7597	-82.1084	69.2
11.7295	-82.1763	69.21
11.7114	-82.2518	69.19
11.6698	-82.3721	69.19
11.5734	-82.4993	69.18
11.4677	-82.5394	69.21
11.3439	-82.6112	69.23
11.2941	-82.7347	69.23
11.2645	-82.864	69.24
11.1308	-82.9825	69.24
10.9281	-83.0616	69.22
10.804	-83.14	69.23
10.6775	-83.1982	69.27
10.5361	-83.3394	69.3
10.4129	-83.4672	69.24
10.1718	-83.4772	69.23
9.9266	-83.5034	69.17
9.7038	-83.5637	69.11
9.6171	-83.711	69.13
9.4932	-83.868	69.22
9.3692	-83.9692	69.36
9.2298	-83.9678	69.46
9.1555	-83.839	69.44
9.0664	-83.6584	69.32
8.967	-83.4664	69.19
8.8199	-83.1607	69.11
8.6987	-82.8831	69.03
8.5931	-82.6585	69.03
8.5593	-82.4659	69
8.6398	-82.2161	69.07
8.6205	-82.0324	69.16
8.6426	-81.7715	69.24
8.6191	-81.6264	69.25
8.605	-81.5093	69.24
8.5584	-81.3206	69.23
8.4328	-81.1786	69.22
8.279	-81.0699	69.2
8.1257	-80.9849	69.2
8.0244	-80.9955	69.2
7.9049	-81.0268	69.23
7.7678	-81.0741	69.23
7.6245	-81.0761	69.22
7.47	-80.9471	69.24
7.2789	-80.7789	69.22
7.1261	-80.7396	69.19
6.9688	-80.7113	69.17
6.8363	-80.6846	69.19
6.6852	-80.7058	69.22
6.4619	-80.7262	69.24
6.2711	-80.6708	69.31
6.1128	-80.6954	69.34
5.9327	-80.6878	69.33
5.7215	-80.7444	69.27
5.4237	-80.765	69.24
5.3199	-80.7965	69.27
5.2338	-80.904	69.31
5.1911	-81.1297	69.36
5.2203	-81.3474	69.37
5.2813	-81.4904	69.33
5.476	-81.4524	69.25
5.6111	-81.317	69.14
5.7125	-81.1209	69.05
5.8155	-80.9355	68.98
5.8892	-80.7989	68.97
6.0496	-80.8303	69
6.1901	-80.9702	69.22
6.3985	-81.2015	69.32
6.4822	-81.4188	69.29
6.5881	-81.5059	69.24
6.7345	-81.4715	69.23
6.872	-81.4536	69.16
6.9305	-81.3959	69.11
6.944	-81.4412	69.12
6.9304	-81.5424	69.16
6.9281	-81.6337	69.18
6.8999	-81.8377	69.22
6.8607	-81.9851	69.25
6.7369	-82.155	69.27
6.581	-82.2478	69.24
6.4595	-82.3084	69.18
6.325	-82.4653	69.16
6.1216	-82.5952	69.17
6.009	-82.7695	69.18
5.9702	-82.9101	69.17
5.8602	-83.073	69.19
5.7546	-83.1603	69.2
5.6999	-83.2778	69.17
5.6704	-83.2681	69.18
5.7067	-83.2492	69.22
5.6693	-83.2649	69.28
5.6729	-83.3415	69.24
5.658	-83.3501	69.2
5.6597	-83.3508	69.18
5.7009	-83.463	69.08
5.6674	-83.5845	69.06
5.705	-83.6864	69.09
5.7426	-83.8519	69.12
5.8103	-83.9648	69.18
5.8703	-84.0867	69.21
5.8563	-84.0243	69.24
5.7859	-83.9575	69.21
5.8039	-83.9976	69.18
5.7653	-84.0979	69.17
5.6927	-84.0912	69.21
5.6673	-84.1239	69.21
5.626	-84.126	69.14
5.5344	-84.1312	69.11
5.5065	-84.2392	69.1
5.4133	-84.3022	69.14
5.4266	-84.3503	69.15
5.3386	-84.4609	69.17
5.2891	-84.4457	69.2
5.2266	-84.4375	69.17
5.2112	-84.431	69.18
5.1609	-84.44	69.17
5.1703	-84.4062	69.19
5.0882	-84.2166	69.21
5.0036	-83.9994	69.22
4.8737	-83.7995	69.2
4.8756	-83.796	69.17
4.8014	-83.7584	69.2
4.7855	-83.8237	69.17
4.7859	-83.8852	69.17
4.7873	-84.055	69.16
4.8011	-84.1646	69.17
4.7875	-84.3778	69.17
4.82	-84.5789	69.23
4.8516	-84.7627	69.26
4.8933	-84.8183	69.23
4.8779	-84.7503	69.19
4.9163	-84.6582	69.11
4.9502	-84.6447	69.04
4.9733	-84.7226	69.08
5.0159	-84.8696	69.15
5.0853	-84.8913	69.24
5.1309	-84.9225	69.26
5.2268	-84.8323	69.23
5.2751	-84.7575	69.16
5.3615	-84.768	69.13
5.5102	-84.795	69.08
5.6247	-84.8142	69.06
5.7687	-84.837	69.08
5.9609	-84.7103	69.11
6.1443	-84.6389	69.13
6.4011	-84.4854	69.13
6.5821	-84.3736	69.13
6.7526	-84.3168	69.12
6.9077	-84.3927	69.1
7.1013	-84.4839	69.09
7.3043	-84.604	69.13
7.3821	-84.6802	69.15
7.4307	-84.7561	69.14
7.4846	-84.8299	69.15
7.5809	-84.9742	69.17
7.6667	-85.11	69.15
7.7112	-85.2209	69.14
7.7419	-85.2635	69.16
7.7679	-85.0482	69.18
7.7838	-84.8489	69.16
7.7951	-84.7768	69.12
7.7908	-84.6068	69.12
7.7718	-84.5024	69.1
7.7814	-84.426	69.11
7.7354	-84.3867	69.19
7.6785	-84.3799	69.21
7.6864	-84.3766	69.17
7.6997	-84.3447	69.15
7.7442	-84.3662	69.11
7.8106	-84.4515	69.04
7.8549	-84.5381	69.04
7.8748	-84.5863	69.09
7.8781	-84.5674	69.15
7.8599	-84.5609	69.18
7.8196	-84.4789	69.22
7.7806	-84.4295	69.18
7.7223	-84.3791	69.18
7.6474	-84.4292	69.17
7.5654	-84.5303	69.16
7.4655	-84.5463	69.18
7.3914	-84.5922	69.16
7.314	-84.6805	69.11
7.2108	-84.74	69.13
7.0865	-84.7685	69.1
6.9711	-84.7004	69.13
6.8779	-84.6803	69.12
6.8003	-84.7199	69.13
6.7024	-84.7274	69.17
6.5865	-84.7517	69.17
6.4877	-84.7369	69.18
6.3466	-84.7015	69.18
6.1926	-84.6342	69.19
6.0302	-84.6474	69.19
5.8683	-84.6563	69.17
5.7115	-84.6813	69.19
5.5699	-84.7011	69.19
5.4336	-84.7793	69.18
5.2288	-84.7782	69.2
4.9558	-84.7404	69.22
4.7171	-84.8145	69.17
4.6266	-84.9483	69.17
4.471	-85.042	69.23
4.198	-85.1112	69.26
3.8597	-85.1514	69.22
3.4123	-85.1662	69.19
2.9932	-85.1865	69.17
2.709	-85.3116	69.22
2.5133	-85.7315	69.46
2.271	-86.0675	69.71
2.1844	-86.2314	69.74
2.1357	-86.3759	69.71
2.1178	-86.5761	69.62
2.1918	-86.5929	69.46
2.2178	-86.6756	69.24
2.2766	-86.6605	69
2.4697	-86.6151	68.79
2.8054	-86.4996	68.6
3.0152	-86.2896	68.47
3.0517	-86.1449	68.38
3.0727	-86.1704	68.41
3.1865	-86.3449	68.57
3.2575	-86.7885	68.79
3.4626	-87.0907	69
3.5954	-87.1216	69.1
3.6167	-87.1004	69.11
3.6694	-87.1253	69.14
3.5923	-87.2252	69.23
3.5915	-87.3828	69.33
3.5946	-87.6478	69.42
3.6074	-87.8859	69.47
3.5797	-88.0172	69.46
3.5442	-88.2222	69.33
3.5907	-88.1169	69.13
3.5504	-88.0253	68.99
3.5289	-87.8641	68.98
3.4689	-87.7781	69.01
3.4477	-87.7383	69.06
3.4092	-87.7161	69.17
3.3938	-87.786	69.27
3.4293	-87.6632	69.27
3.4244	-87.4663	69.21
3.4811	-87.2517	69.15
3.5507	-87.1015	69.06
3.6339	-87.0281	68.99
3.7983	-86.8743	69.03
3.9612	-86.7465	69.09
4.162	-86.6403	69.12
4.3399	-86.5824	69.17
4.4857	-86.4842	69.2
4.4918	-86.2868	69.21
4.4913	-85.9793	69.2
4.6148	-85.7177	69.18
4.7956	-85.648	69.13
4.9228	-85.4822	69.17
5.0714	-85.4428	69.12
5.1848	-85.5126	69.06
5.2753	-85.574	69.07
5.366	-85.654	69.12
5.4157	-85.7011	69.13
5.3703	-85.6493	69.15
5.3329	-85.6111	69.12
5.2776	-85.5595	69.13
5.2152	-85.5057	69.13
5.1293	-85.4572	69.12
5.0757	-85.4011	69.15
4.9607	-85.2941	69.23
4.8346	-85.2258	69.27
4.6961	-85.0897	69.27
4.5344	-84.9026	69.25
4.42	-84.6798	69.21
4.2437	-84.504	69.18
4.0668	-84.2791	69.16
3.8213	-84.1341	69.13
3.4933	-83.9653	69.15
3.2203	-83.8117	69.23
2.9381	-83.7027	69.3
2.7331	-83.6493	69.26
2.4559	-83.5343	69.21
2.1907	-83.4758	69.12
2.016	-83.515	69.03
1.8616	-83.6447	68.99
1.729	-83.7701	69.08
1.6465	-83.946	69.2
1.6068	-84.1962	69.24
1.549	-84.3028	69.25
1.4145	-84.326	69.28
1.263	-84.3923	69.27
1.1912	-84.4158	69.24
1.1297	-84.5499	69.27
1.0342	-84.6614	69.38
0.9724	-84.7697	69.43
0.9052	-84.9352	69.38
0.7862	-84.9467	69.37
0.7441	-84.9985	69.29
0.5891	-85.0279	69.24
0.4374	-85.0456	69.21
0.4604	-85.2425	69.16
0.4801	-85.5046	69.1
0.4265	-85.6954	69.09
0.3331	-85.8409	69.04
0.1772	-85.864	69.03
0.1523	-85.9792	69
0.132	-86.2919	68.95
0.0929	-86.519	68.97
0.0758	-86.8111	68.98
0.0586	-87.0826	69.01
0.1068	-87.3251	69.02
0.1507	-87.4591	69.06
0.1225	-87.6972	69.1
0.0834	-87.9636	69.17
0.0336	-88.2347	69.25
0.0455	-88.5303	69.28
0.0395	-88.8065	69.23
0.0292	-88.9076	69.17
-0.0354	-89.03	69.07
-0.0928	-89.1728	69.01
-0.1384	-89.5677	69.03
-0.1183	-90.0705	69.09
-0.1096	-90.4498	69.2
-0.1419	-90.5257	69.31
-0.1092	-90.5587	69.26
0.0185	-90.748	69.17
0.07	-90.924	69.15
0.0376	-90.9773	69.14
0.0672	-91.0717	69.08
0.1477	-91.2335	69.07
0.203	-91.448	69.06
0.1963	-91.5545	69.04
0.2114	-91.6618	69.01
0.1939	-91.7976	68.99
0.1545	-91.9419	68.99
0.0929	-92.0178	69.03
0.0162	-91.9546	69.1
-0.0567	-91.8603	69.14
-0.2132	-91.7322	69.15
-0.2528	-91.8136	69.1
-0.3324	-91.8544	69.11
-0.3757	-91.889	69.13
-0.3429	-91.9413	69.12
-0.2702	-91.9794	69.12
-0.2413	-91.941	69.14
-0.2524	-91.9096	69.11
-0.2053	-91.8809	69.12
-0.1983	-91.8231	69.1
-0.1078	-91.7805	69.1
-0.0464	-91.719	69.12
0.073	-91.6938	69.18
0.2646	-91.647	69.22
0.3653	-91.4549	69.21
0.5356	-91.2887	69.14
0.6737	-91.0775	69.03
0.797	-90.8488	68.98
0.9925	-90.6496	68.98
1.0295	-90.2861	69.07
1.0387	-90.0646	69.11
1.0445	-89.8687	69.15
1.065	-89.683	69.18
0.9909	-89.3958	69.21
0.9323	-89.1589	69.19
0.8658	-88.846	69.19
0.7702	-88.5064	69.19
0.7186	-88.3082	69.2
0.5697	-88.1057	69.16
0.3916	-87.9135	69.13
0.187	-87.5559	69.14
-0.093	-87.335	69.13
-0.3078	-87.1277	69.13
-0.4645	-86.8813	69.18
-0.628	-86.7695	69.17
-0.8568	-86.6161	69.18
-1.0856	-86.5045	69.18
-1.1439	-86.4938	69.16
-1.3607	-86.5536	69.18
-1.5308	-86.3713	69.23
-1.6804	-86.2922	69.19
-1.7685	-86.3	69.14
-1.8699	-86.5079	69.11
-1.8979	-86.6686	69.13
-1.9259	-86.9777	69.12
-2.0113	-87.169	69.15
-2.0106	-87.403	69.14
-2.0642	-87.5968	69.14
-2.1103	-87.7839	69.15
-2.1445	-87.9596	69.2
-2.2366	-87.9693	69.27
-2.3978	-88.0911	69.19
-2.7091	-88.0908	69.2
-3.0837	-87.9789	69.17
-3.3	-87.9302	69.12
-3.3981	-88.0297	69.11
-3.5023	-88.2338	69.19
-3.598	-88.4177	69.36
-3.6284	-88.6797	69.46
-3.7171	-88.8724	69.54
-3.6701	-88.9833	69.46
-3.4463	-89.0665	69.31
-3.1853	-89.0425	69.16
-3.0025	-89.0371	69.02
-2.8043	-89.0918	68.88
-2.5311	-89.1665	68.77
-2.2816	-89.322	68.69
-2.0671	-89.4452	68.64
-1.9197	-89.5177	68.68
-1.7485	-89.4951	68.83
-1.4838	-89.6933	68.91
-1.206	-89.8361	68.97
-1.1613	-89.9344	69.01
-1.1976	-89.9704	69.01
-1.168	-89.9855	69.04
-1.087	-90.0441	69.1
-0.9946	-90.0985	69.22
-0.9074	-90.1113	69.24
-0.8753	-90.0344	69.22
-0.8139	-89.949	69.24
-0.7278	-89.8046	69.23
-0.5947	-89.671	69.17
-0.4906	-89.4761	69.12
-0.3581	-89.0939	69.07
-0.1849	-88.8585	69
-0.0225	-88.6024	69.02
0.122	-88.4155	69.02
0.2481	-88.1564	69.02
0.4324	-87.729	68.94
0.6137	-87.4182	68.87
0.8458	-87.1007	68.84
1.059	-86.6795	68.84
1.239	-86.2924	68.86
1.4627	-85.9977	68.89
1.8243	-85.8055	68.95
2.223	-85.4305	69.04
2.4923	-84.86	69.06
2.842	-84.3006	68.98
3.2711	-83.8126	68.94
3.689	-83.4407	68.98
4.1177	-83.1663	69.08
4.4239	-83.0845	69.22
4.7258	-82.9917	69.25
4.9918	-82.8677	69.26
5.3072	-82.6247	69.29
5.6077	-82.5428	69.29
5.847	-82.318	69.39
6.0874	-81.9904	69.48
6.3339	-81.7269	69.53
6.6769	-81.7851	69.53
6.8759	-81.8408	69.52
6.9887	-81.8136	69.48
7.1982	-81.8795	69.31
7.4069	-81.6603	69.14
7.5945	-81.6366	69.02
7.9287	-81.5888	69.02
8.2672	-81.4407	69.1
8.4424	-81.4363	69.15
8.6306	-81.5035	69.18
8.8596	-81.6374	69.18
9.1219	-81.7619	69.17
9.4159	-81.8773	69.12
9.5286	-81.8964	69.12
9.5297	-81.9015	69.14
9.6167	-82.0693	69.14
9.7362	-82.3492	69.13
9.8701	-82.5284	69.11
9.8447	-82.5439	69.13
9.7806	-82.5062	69.07
9.7926	-82.579	69.02
9.8363	-82.7129	69.07
9.8082	-82.9829	69.12
9.7502	-83.1154	69.18
9.6773	-83.2024	69.21
9.7076	-83.219	69.22
9.7814	-83.247	69.16
9.9478	-83.3056	69.14
10.0412	-83.1951	69.15
10.161	-83.1893	69.07
10.2741	-83.1053	69.07
10.4418	-83.0715	68.97
10.604	-83.133	68.93
10.7194	-83.2585	68.92
10.7811	-83.3789	68.99
10.9528	-83.3936	69.05
11.1414	-83.4564	69.12
11.3922	-83.5109	69.23
11.4939	-83.392	69.33
11.6923	-83.161	69.33
11.9361	-83.0567	69.29
12.1001	-82.9909	69.31
12.1891	-82.8569	69.33
12.2644	-82.6187	69.31
12.4352	-82.4472	69.26
12.6556	-82.3066	69.18
12.932	-81.9757	69.17
13.0702	-81.6713	69.12
13.1546	-81.3968	69.07
13.2798	-81.17	69.04
13.306	-81.0082	69.03
13.3061	-80.8207	69.09
13.3113	-80.6226	69.13
13.2934	-80.4983	69.2
13.2821	-80.3257	69.27
13.1928	-80.0723	69.3
13.1133	-79.7531	69.29
12.9838	-79.6279	69.27
12.9351	-79.6716	69.22
12.9064	-79.6701	69.1
12.8445	-79.6891	69.07
12.7959	-79.681	69.09
12.7584	-79.7488	69.14
12.7563	-79.744	69.19
12.8032	-79.6819	69.25
inclinaison X	inclinaison Y
-0.133	2.2275
-0.0332	2.4271
-0.0665	2.294
-0.3656	2.1942
-0.2659	2.161
-0.0665	2.2275
-0.0997	2.3273
-0.2991	2.2608
-0.3324	2.1942
-0.2327	2.1942
-0.0997	2.2275
-0.0997	2.2608
-0.2327	2.294
-0.2327	2.2275
-0.1994	2.2275
-0.0997	2.294
-0.1994	2.3606
-0.2327	2.161
-0.1994	2.3273
-0.1662	2.3273
-0.2327	2.2608
-0.2327	2.2608
-0.2327	2.1942
-0.133	2.2608
-0.133	2.294
-0.2327	2.1942
-0.2327	2.161
-0.2659	2.294
-0.2327	2.2275
-0.1662	2.294
-0.1662	2.3273
-0.1994	2.294
-0.1994	2.1277
-0.1662	2.1942
-0.1994	2.3606
-0.133	2.3606
-0.133	2.294
-0.0997	2.294
-0.0665	2.294
-0.0997	2.294
-0.2327	2.161
-0.2327	2.2275
-0.1662	2.294
-0.0997	2.3938
-0.0997	2.2275
-0.2327	2.2608
-0.133	2.3273
-0.0665	2.3273
-0.0332	2.3273
-0.0665	2.3938
-0.0332	2.3606
-0.1662	2.2608
-0.1994	2.1942
-0.0997	2.3273
-0.0665	2.4271
-0.0665	2.3606
-0.1662	2.3273
-0.133	2.3273
-0.0665	2.3273
0.0665	2.4936
0.0665	2.4271
-0.0332	2.3938
-0.0665	2.1942
-0.0332	2.3273
-0.0332	2.3938
0.0665	2.4604
0.0332	2.3606
-0.0665	2.294
0.0332	2.294
0.0332	2.4604
0	2.4271
-0.0665	2.3273
-0.0997	2.294
0	2.3938
0.0332	2.4604
0	2.3606
-0.0997	2.3606
-0.0332	2.3273
-0.0332	2.4271
0.0332	2.4936
0	2.3606
-0.0665	2.2275
-0.0665	2.3938
0.0332	2.3938
0.0332	2.3273
0	2.294
-0.0332	2.3606
0.0665	2.294
0	2.3938
0	2.3938
-0.0665	2.4271
-0.0332	2.294
0	2.294
-0.0332	2.4936
0.0665	2.3606
0.0332	2.294
-0.0665	2.3606
-0.0665	2.3606
0	2.3938
0.0332	2.294
0	2.3273
-0.0332	2.294
-0.2659	2.2275
-0.2991	2.2608
-0.1662	2.2275
-0.0665	2.294
-0.1662	2.161
-0.3324	2.2608
-0.5318	2.2608
-0.3989	2.0279
-0.3656	2.1277
-0.3324	2.1942
-0.3324	2.2608
-0.3989	2.161
-0.3324	2.1277
-0.3324	2.0612
-0.3324	2.161
-0.3324	2.161
-0.2991	2.1277
-0.3656	2.161
-0.2991	2.2275
-0.2327	2.2275
-0.3324	2.2275
-0.3989	2.1942
-0.2991	2.161
-0.2327	2.1942
-0.2991	2.2608
-0.2991	2.1942
-0.3324	2.1277
-0.3656	2.1277
-0.1994	2.161
-0.2659	2.2608
-0.2659	2.1942
-0.3324	2.161
-0.2991	2.161
-0.2659	2.294
-0.2991	2.161
-0.3324	2.1942
-0.4321	2.2275
-0.3324	2.161
-0.2659	2.1277
-0.2327	2.1942
-0.3989	2.1942
-0.3324	2.1942
-0.2659	2.0945
-0.2991	2.161
-0.2991	2.3273
-0.3656	2.2275
-0.2991	2.1277
-0.2991	2.0945
-0.2659	2.161
-0.3656	2.2275
-0.3656	2.2608
-0.2991	2.1942
-0.2659	2.161
-0.3656	2.161
-0.3656	2.1277
-0.2991	2.161
-0.1994	2.161
-0.2991	2.2608
-0.3989	2.161
-0.3324	2.0945
-0.3324	2.1942
-0.2327	2.2275
-0.3324	2.1942
-0.3656	2.161
-0.2991	2.1942
-0.2659	2.1942
-0.2991	2.2275
-0.2991	2.161
-0.2991	2.161
-0.2659	2.161
-0.2659	2.1942
-0.3324	2.161
-0.3656	2.161
-0.4653	2.2275
-0.3989	2.1277
-0.3324	2.1942
-0.3989	2.1942
-0.3656	2.0612
-0.3989	2.1277
-0.3656	2.161
-0.3324	2.1942
-0.3324	2.1277
-0.4321	2.161
-0.3656	2.1942
-0.2991	2.1277
-0.3656	2.1942
-0.3989	2.1942
-0.3324	2.161
-0.3656	2.1277
-0.3656	2.1277
-0.3656	2.0612
-0.1994	2.1942
-0.0332	2.4604
-0.2327	2.4271
-0.2659	2.161
-0.2659	2.1277
-0.2991	2.0945
-0.2327	2.2275
-0.2327	2.3606
-0.1662	2.2608
-0.1994	2.2608
-0.2327	2.161
-0.3324	2.2275
-0.2327	2.161
-0.1994	2.2275
-0.2991	2.294
-0.1994	2.1942
-0.1994	2.161
-0.0665	2.3273
-0.0332	2.4936
-0.0997	2.2608
-0.2991	2.1942
-0.2327	2.161
-0.1994	2.294
-0.133	2.2275
0	2.3938
0.0332	2.3606
-0.0665	2.3606
-0.2327	2.2608
-0.133	2.1942
-0.0332	2.2275
0.0332	2.4604
-0.0997	2.3606
-0.133	2.3273
-0.0665	2.2608
-0.0332	2.3273
-0.0332	2.4271
-0.0665	2.3606
-0.133	2.161
0	2.1942
-0.0665	2.4604
0.0997	2.4271
0.0997	2.3273
-0.0665	2.2608
-0.1994	2.3606
-0.0665	2.3938
0.0997	2.294
0.0332	2.294
-0.0997	2.3606
-0.0665	2.294
0.0332	2.3606
0	2.3606
-0.0332	2.3606
-0.0665	2.3938
-0.0665	2.3606
0.2659	2.3606
0.4986	2.6933
0.4321	2.8264
0.0332	2.4936
-0.0332	2.2608
0.133	2.3273
0.3324	2.6267
0.3324	2.66
0.1662	2.4936
0.0997	2.3273
0.0997	2.3273
0.0997	2.5935
0.1662	2.5602
0.2327	2.4604
0.1994	2.294
0.1662	2.4604
0.1662	2.5935
0.4653	2.5602
0.5318	2.5602
0.4653	2.6933
0.3324	2.5935
0.3324	2.66
0.4653	2.5935
0.5318	2.5602
0.4653	2.7598
0.4986	2.6933
0.4986	2.5935
0.5651	2.5602
0.4986	2.66
0.3989	2.7598
0.3656	2.66
0.4321	2.5602
0.5318	2.4936
0.5318	2.6267
0.4653	2.7266
0.3324	2.7931
0.4321	2.4271
0.7645	2.4604
0.7977	2.8264
0.6315	3.0594
0.3989	2.8929
0.4321	2.5602
0.4986	2.5269
0.4321	2.5935
0.3324	2.5269
0.0332	2.3938
0	2.3938
-0.0997	2.3938
0.0665	2.294
-0.0332	2.3606
-0.0997	2.3273
-0.0997	2.294
-0.0665	2.294
-0.0997	2.2608
-0.133	2.3938
-0.2327	2.3273
-0.2659	2.1942
-0.3324	2.1942
-0.3989	2.0945
