# Supplementary material for: Postural Control Can Be Well Maintained by Healthy, Young Adults in Difficult Visual Task, Even in Sway-Referenced Dynamic Conditions
Source: PLoS One. 2016 Oct 13;11(10):e0164400. doi: 10.1371/journal.pone.0164400 (PMC5063355; doi:10.1371/journal.pone.0164400)
Supplement: S2 File — (ZIP) [file pone.0164400.s002.zip › DATA_FRAMIRAL/S08A_FREE_MOBILE_I12.xls]

## Sheet: S08_MTT_201504151226
gravite X	gravite Y	Poids
6.3012	-84.3009	69.18
6.3784	-84.3859	69.25
6.4074	-84.4764	69.25
6.4347	-84.5571	69.2
6.5429	-84.5453	69.16
6.5992	-84.5478	69.07
6.6026	-84.553	69.04
6.663	-84.5835	69.09
6.7175	-84.5567	69.16
6.7588	-84.6092	69.18
6.8452	-84.6154	69.22
6.9466	-84.5285	69.25
7.0252	-84.3669	69.22
7.1678	-84.2006	69.2
7.2998	-84.0635	69.15
7.4567	-83.8614	69.17
7.6444	-83.7912	69.17
7.7744	-83.705	69.14
7.8818	-83.6367	69.12
7.9534	-83.5398	69.12
8.1146	-83.4174	69.14
8.2472	-83.4451	69.18
8.2552	-83.3766	69.2
8.2788	-83.2778	69.18
8.3294	-83.1272	69.12
8.3589	-83.0124	69.02
8.3433	-82.9811	68.97
8.2653	-82.9831	68.96
8.1371	-83.0052	69
7.9554	-83.0674	69.09
7.7853	-83.263	69.22
7.6347	-83.46	69.34
7.5429	-83.5642	69.42
7.4651	-83.5305	69.47
7.3878	-83.5304	69.45
7.1965	-83.5281	69.32
7.0849	-83.3035	69.17
6.9629	-83.2771	69.08
6.9288	-83.4206	69.1
6.8463	-83.4646	69.17
6.8079	-83.4901	69.19
6.6335	-83.5298	69.2
6.5878	-83.6389	69.15
6.4964	-83.6678	69.08
6.4211	-83.7445	69.08
6.3998	-83.8963	69.08
6.4594	-83.9593	69.14
6.4672	-83.8895	69.24
6.5374	-83.8916	69.27
6.6159	-83.7806	69.24
6.6165	-83.7864	69.19
6.7263	-83.8166	69.15
6.7057	-83.838	69.17
6.7563	-83.8549	69.21
6.8225	-83.8603	69.17
6.8981	-83.8809	69.14
7.012	-83.8415	69.12
7.0145	-83.8671	69.13
7.0756	-83.8646	69.14
7.1145	-83.9161	69.15
7.1224	-83.9781	69.18
7.1913	-83.9852	69.18
7.225	-83.9345	69.17
7.2554	-83.9399	69.15
7.2775	-83.8747	69.18
7.2801	-83.7973	69.19
7.3074	-83.8058	69.17
7.2843	-83.8892	69.15
7.2722	-83.775	69.19
7.2835	-83.7523	69.16
7.309	-83.6941	69.15
7.3152	-83.7389	69.16
7.3659	-83.7522	69.16
7.3752	-83.8322	69.18
7.3857	-83.9442	69.22
7.3946	-84.0138	69.28
7.3656	-84.0768	69.25
7.304	-84.1063	69.18
7.3043	-84.1562	69.18
7.2929	-84.3168	69.09
7.2161	-84.4403	69.07
7.1756	-84.5897	69.04
7.1738	-84.8056	69.07
7.1844	-84.9947	69.11
7.1243	-85.0969	69.17
7.1628	-85.1758	69.19
7.1718	-85.128	69.2
7.1661	-84.9921	69.22
7.181	-85.0019	69.18
7.149	-84.9156	69.2
7.1576	-84.9465	69.19
7.1579	-85.0327	69.12
7.1992	-85.1725	69.08
7.2273	-85.2947	69.13
7.3026	-85.409	69.14
7.3363	-85.5644	69.14
7.3503	-85.58	69.18
7.4236	-85.6668	69.17
7.4526	-85.6671	69.17
7.5616	-85.6926	69.17
7.6334	-85.6837	69.18
7.7194	-85.6898	69.18
7.7687	-85.7754	69.17
7.9245	-85.8624	69.14
8.0278	-85.9189	69.13
8.1066	-85.9886	69.14
8.1781	-86.0454	69.15
8.1933	-86.0536	69.17
8.2599	-86.1117	69.16
8.3553	-86.1867	69.13
8.418	-86.3298	69.12
8.4331	-86.3733	69.18
8.4778	-86.4422	69.2
8.466	-86.4016	69.21
8.4942	-86.3087	69.15
8.5333	-86.2348	69.1
8.5862	-86.0876	69.05
8.5543	-85.9492	69.04
8.5718	-85.9843	69.04
8.595	-86.0114	69.09
8.6814	-86.061	69.15
8.7504	-86.0617	69.21
8.7836	-86.1009	69.23
8.7685	-86.1065	69.21
8.7151	-86.1209	69.2
8.7387	-86.1384	69.19
8.7086	-86.2323	69.2
8.7155	-86.2599	69.2
8.7169	-86.2338	69.14
8.6859	-86.2226	69.09
8.6843	-86.2043	69.11
8.6621	-86.2289	69.14
8.6593	-86.2029	69.16
8.6893	-86.2373	69.15
8.6964	-86.1737	69.15
8.6748	-86.0934	69.18
8.6646	-85.9402	69.2
8.6425	-85.8137	69.19
8.6119	-85.7468	69.18
8.5939	-85.6882	69.17
8.5319	-85.7088	69.18
8.4703	-85.6865	69.21
8.3961	-85.5658	69.22
8.3586	-85.4839	69.19
8.3219	-85.3724	69.17
8.2529	-85.4187	69.14
8.2782	-85.4112	69.17
8.2274	-85.3675	69.26
8.1955	-85.4467	69.25
8.1459	-85.3914	69.21
8.0795	-85.3209	69.19
8.0567	-85.2533	69.11
7.9925	-85.3521	69.04
7.9212	-85.4203	69.06
7.8355	-85.5772	69.12
7.8022	-85.6874	69.19
7.7794	-85.7805	69.26
7.7174	-85.801	69.27
7.7027	-85.8543	69.24
7.642	-85.804	69.23
7.5383	-85.7257	69.22
7.4945	-85.8169	69.19
7.4662	-85.8512	69.22
7.3887	-85.8512	69.17
7.3475	-85.8899	69.11
7.2874	-85.9261	69.13
7.2506	-85.9675	69.17
7.1808	-86.042	69.19
7.1481	-86.1127	69.19
7.0653	-86.1801	69.22
7.0095	-86.3475	69.21
6.9959	-86.4451	69.2
6.986	-86.5873	69.2
6.9591	-86.6915	69.22
6.9357	-86.7639	69.2
6.8936	-86.7946	69.19
6.8744	-86.8322	69.2
6.8419	-86.8891	69.2
6.7524	-87.0295	69.2
6.6271	-87.0148	69.22
6.5695	-87.0876	69.18
6.5071	-87.1747	69.19
6.4978	-87.2911	69.26
6.4531	-87.4139	69.28
6.3575	-87.4192	69.25
6.2747	-87.4045	69.17
6.2391	-87.4722	69.09
6.2473	-87.5411	69.04
6.2894	-87.6279	69.06
6.2615	-87.8419	69.1
6.228	-87.8577	69.18
6.2451	-87.8472	69.23
6.3079	-87.7335	69.25
6.4102	-87.5751	69.24
6.503	-87.4796	69.21
6.5439	-87.3886	69.16
6.5507	-87.3016	69.16
6.6405	-87.3011	69.17
6.6972	-87.346	69.15
6.7862	-87.4389	69.13
6.8616	-87.438	69.17
6.9361	-87.4925	69.16
7.04	-87.5323	69.17
7.1587	-87.5448	69.18
7.2108	-87.5257	69.16
7.2653	-87.5839	69.13
7.2944	-87.545	69.13
7.3634	-87.6158	69.13
7.4306	-87.6444	69.15
7.544	-87.7103	69.17
7.6462	-87.6552	69.2
7.7181	-87.6461	69.2
7.8301	-87.6697	69.17
7.957	-87.6646	69.17
8.0553	-87.6573	69.17
8.1904	-87.5583	69.16
8.2707	-87.4903	69.18
8.416	-87.4207	69.23
8.5977	-87.3942	69.23
8.7396	-87.3683	69.16
8.8341	-87.3502	69.11
8.9916	-87.3341	69.04
8.9487	-87.2924	69.03
8.8888	-87.3635	69.05
8.8422	-87.4067	69.13
8.7975	-87.4133	69.22
8.8548	-87.4	69.25
8.8453	-87.1927	69.27
8.7912	-86.8817	69.23
8.6872	-86.5276	69.18
8.6064	-86.3327	69.12
8.516	-86.1832	69.12
8.4437	-85.905	69.19
8.3018	-85.7465	69.19
8.1718	-85.5893	69.19
8.0161	-85.5931	69.18
7.8918	-85.5333	69.19
7.7485	-85.549	69.18
7.5284	-85.5734	69.17
7.2031	-85.6037	69.2
6.9131	-85.6782	69.2
6.6862	-85.6528	69.26
6.5509	-85.7916	69.24
6.3139	-85.8669	69.23
5.9911	-85.8858	69.23
5.7838	-85.9807	69.21
5.559	-86.1541	69.17
5.4345	-86.3878	69.16
5.2763	-86.4873	69.19
5.102	-86.5532	69.2
4.9612	-86.6059	69.2
4.8938	-86.7517	69.23
4.7794	-86.9422	69.28
4.7369	-87.0247	69.27
4.684	-87.1134	69.2
4.6292	-87.2034	69.16
4.5817	-87.3191	69.12
4.4627	-87.3407	69.22
4.4207	-87.3603	69.42
4.426	-87.5267	69.62
4.3861	-87.6374	69.69
4.3996	-87.5447	69.59
4.458	-87.3381	69.4
4.4989	-87.3675	69.22
4.5193	-87.372	69.08
4.5476	-87.4482	68.99
4.5911	-87.5697	68.94
4.6291	-87.6646	68.87
4.6519	-87.673	68.81
4.6971	-87.8053	68.79
4.6631	-87.8989	68.82
4.6309	-88.0018	68.87
4.5068	-88.0988	69.04
4.4379	-88.3694	69.22
4.4851	-88.6577	69.29
4.4738	-88.8102	69.3
4.4465	-88.8874	69.29
4.4975	-88.9561	69.17
4.5411	-89.0797	69.07
4.5835	-89.2625	69.05
4.6202	-89.3593	69.1
4.5993	-89.4125	69.14
4.6591	-89.4854	69.17
4.7152	-89.4355	69.2
4.7954	-89.4462	69.19
4.8413	-89.4934	69.16
4.8593	-89.4953	69.21
4.9039	-89.4874	69.2
4.9691	-89.5138	69.1
5.0148	-89.512	69.07
5.0953	-89.5082	69.06
5.22	-89.3462	69.04
5.3432	-89.3494	69.04
5.3922	-89.3793	69.11
5.5367	-89.4662	69.17
5.6706	-89.4793	69.21
5.8398	-89.3141	69.22
6.0262	-89.2459	69.15
6.2163	-89.0721	69.13
6.5124	-88.7225	69.13
6.7985	-88.31	69.01
7.0994	-87.8744	68.82
7.2825	-87.3827	68.73
7.4027	-86.9912	68.71
7.4461	-86.966	68.82
7.5369	-87.0732	68.99
7.6712	-87.3322	69.16
7.6761	-87.3892	69.31
7.6713	-87.2965	69.38
7.7186	-87.2252	69.37
7.801	-87.1179	69.44
7.9573	-87.0935	69.46
8.0393	-87.0443	69.44
8.0778	-86.9313	69.41
8.1098	-86.9256	69.26
8.2431	-86.6515	69.14
8.4096	-86.4551	69.08
8.5776	-86.286	69.06
8.6872	-86.0635	69.08
8.7573	-85.9444	69.12
8.937	-85.9182	69.22
9.0937	-85.8094	69.29
9.2103	-85.7511	69.23
9.2482	-85.6332	69.18
9.3373	-85.5343	69.09
9.4634	-85.5194	69.01
9.5721	-85.6201	69.04
9.6722	-85.7595	69.11
9.6763	-85.7847	69.21
9.6611	-85.8513	69.22
9.7444	-85.8458	69.22
9.8095	-85.9459	69.17
9.8992	-86.094	69.13
10.0407	-86.0891	69.13
10.063	-86.0618	69.13
10.1242	-86.1218	69.13
10.214	-86.1867	69.06
10.2824	-86.4057	69.05
10.2606	-86.4458	69.1
10.2445	-86.5791	69.11
10.2636	-86.7041	69.13
10.3064	-86.8859	69.14
10.3743	-87.0115	69.15
10.4463	-87.0968	69.14
10.4711	-87.0666	69.09
10.5252	-86.9216	69.09
10.5871	-86.7619	69.08
10.6228	-86.7261	69.09
10.6295	-86.6203	69.11
10.6389	-86.4985	69.14
10.717	-86.3781	69.15
10.8034	-86.3173	69.15
10.9061	-86.2124	69.14
11.0926	-86.0754	69.13
11.3907	-85.8913	69.14
11.62	-85.6248	69.06
11.8488	-85.4981	68.89
12.0153	-85.414	68.71
12.1243	-85.393	68.67
12.3245	-85.4933	68.68
12.4573	-85.5392	68.71
12.6346	-85.8154	68.8
12.7582	-86.0702	69
12.7537	-86.3196	69.33
12.7065	-86.4563	69.66
12.6915	-86.4102	69.78
12.7295	-86.1317	69.78
12.6248	-85.7024	69.7
12.4719	-85.3715	69.38
12.3682	-84.8584	69.11
12.3321	-84.5858	69.04
12.3238	-84.4122	69
12.3126	-84.2918	69
12.2076	-84.276	69.02
12.0672	-84.2048	69.07
11.9323	-84.071	69.11
11.8916	-83.9072	69.13
11.9517	-83.7789	69.18
12.0517	-83.6325	69.19
12.0896	-83.3653	69.23
12.0391	-83.2052	69.21
12.0835	-83.0309	69.18
12.1304	-82.8985	69.13
12.1282	-82.8679	69.1
12.0796	-82.8087	69.13
12.0485	-82.6564	69.16
11.9831	-82.5353	69.18
11.9763	-82.3999	69.19
11.9776	-82.344	69.14
11.9535	-82.3201	69.14
11.8566	-82.2211	69.21
11.748	-82.164	69.27
11.6959	-82.0528	69.24
11.712	-81.9636	69.2
11.8253	-81.8067	69.13
11.7861	-81.7567	69.04
11.7578	-81.7011	69
11.6938	-81.6328	69.03
11.7517	-81.63	69.09
11.7848	-81.5553	69.19
11.8746	-81.4905	69.24
11.8887	-81.3898	69.24
11.9154	-81.2135	69.23
11.8521	-81.0964	69.19
11.8454	-80.9908	69.14
11.8733	-80.8694	69.19
11.9364	-80.6869	69.2
11.9917	-80.4353	69.19
12.086	-80.2577	69.18
12.1519	-80.1029	69.17
12.1484	-80.0181	69.13
12.1563	-79.8558	69.1
12.1811	-79.7695	69.12
12.2314	-79.7919	69.15
12.3327	-79.8331	69.19
12.5325	-79.6318	69.28
12.7851	-79.3321	69.28
12.9321	-79.0449	69.15
13.0584	-78.869	69.01
13.1911	-78.7873	68.93
13.1329	-78.8507	68.93
13.023	-79.1209	69.01
12.9529	-79.297	69.17
12.9056	-79.4505	69.31
12.9068	-79.6118	69.39
12.9247	-79.7523	69.41
12.8374	-79.7093	69.47
12.7487	-79.9052	69.37
12.7199	-79.8779	69.21
12.6512	-79.9326	69.1
12.4608	-79.936	69.07
12.2988	-80.0365	69.02
12.1195	-80.2488	68.99
12.0683	-80.5899	69.06
12.0615	-80.7577	69.19
11.9817	-81.0259	69.24
11.9417	-81.1413	69.26
11.902	-81.2035	69.24
11.8541	-81.2308	69.22
11.8114	-81.3916	69.18
11.7935	-81.4551	69.2
11.7802	-81.6288	69.2
11.7642	-81.7491	69.21
11.6371	-81.8172	69.17
11.5952	-81.9368	69.12
11.5707	-82.1054	69.12
11.5193	-82.3368	69.13
11.4637	-82.4746	69.14
11.4631	-82.6809	69.15
11.4707	-82.9094	69.15
11.5369	-83.0156	69.17
11.5429	-83.1024	69.16
11.5327	-83.2144	69.14
11.5121	-83.2166	69.15
11.5518	-83.2745	69.11
11.6413	-83.2862	69.12
11.7327	-83.2529	69.16
11.8654	-83.1769	69.16
11.9395	-83.1084	69.15
12.008	-82.996	69.13
12.0799	-82.8587	69.13
12.21	-82.7533	69.15
12.4088	-82.393	69.27
12.5653	-82.118	69.29
12.6883	-81.7327	69.23
12.7795	-81.5051	69.08
12.8804	-81.3131	68.99
13.0025	-81.3087	68.92
13.1297	-81.2958	68.98
13.238	-81.2571	69.09
13.3673	-81.2032	69.15
13.4698	-81.1792	69.2
13.5852	-81.0604	69.22
13.6984	-80.8691	69.19
13.7652	-80.7068	69.16
13.9087	-80.324	69.18
14.1442	-79.7438	69.24
14.369	-79.3719	69.21
14.5853	-79.0163	69.11
14.7068	-78.7997	68.96
14.8071	-78.6938	68.85
14.8148	-78.6822	68.9
14.835	-78.7862	69.03
14.8151	-78.9061	69.19
14.8214	-79.1596	69.31
14.8684	-79.2384	69.43
14.9865	-79.1118	69.48
15.1584	-78.8332	69.42
15.3372	-78.6815	69.31
15.5117	-78.5314	69.22
15.721	-78.2851	69.14
15.9418	-78.2482	69.07
16.1322	-78.2371	69.07
16.3196	-78.2045	69.13
16.5328	-78.1727	69.16
16.65	-78.1238	69.17
16.7134	-78.0968	69.14
16.7583	-77.9458	69.11
16.763	-77.8895	69.12
16.7513	-77.9429	69.19
16.7412	-77.9067	69.28
16.8148	-77.7137	69.27
16.8765	-77.5349	69.24
16.9978	-77.3473	69.23
17.1478	-77.2089	69.16
17.2657	-77.1976	69.13
17.33	-77.2865	69.12
17.3492	-77.4372	69.14
17.4011	-77.5253	69.2
17.6065	-77.5416	69.27
17.8409	-77.4575	69.25
18.0323	-77.4609	69.22
18.2141	-77.4329	69.15
18.415	-77.3712	69.13
18.6243	-77.38	69.09
18.8221	-77.4299	69.03
18.8887	-77.5632	69.07
18.9288	-77.754	69.16
18.9079	-77.9881	69.2
18.8866	-78.2312	69.29
18.8929	-78.472	69.34
18.8239	-78.7488	69.31
18.7926	-78.82	69.27
18.7373	-78.9137	69.19
18.6319	-79.0153	69.1
18.5556	-79.1199	69.09
18.4886	-79.2123	69.1
18.3799	-79.4164	69.11
18.2195	-79.5193	69.19
18.0737	-79.586	69.21
17.9869	-79.6254	69.22
17.9481	-79.6131	69.2
17.9431	-79.7441	69.18
17.8385	-79.7196	69.16
17.723	-79.7874	69.14
17.5967	-79.7965	69.16
17.4337	-79.9053	69.18
17.3304	-80.0831	69.23
17.237	-80.137	69.26
17.1187	-80.1166	69.21
17.0456	-80.1015	69.14
16.8848	-80.1431	69.04
16.7399	-80.2482	69.01
16.6668	-80.424	69.06
16.5148	-80.5526	69.14
16.4025	-80.7526	69.22
16.3285	-80.7539	69.27
16.2428	-80.775	69.26
16.2384	-80.7312	69.2
16.1871	-80.6651	69.19
16.1628	-80.652	69.17
16.1157	-80.6523	69.2
16.1184	-80.5433	69.19
16.1518	-80.3642	69.1
16.156	-80.2343	69.07
16.1641	-80.0958	69.08
16.3053	-79.9814	69.09
16.3909	-79.8105	69.16
16.505	-79.6338	69.19
16.5504	-79.3482	69.22
16.6421	-79.1074	69.2
16.7403	-78.9504	69.15
16.7649	-78.7215	69.17
16.8954	-78.5743	69.18
17.093	-78.2721	69.24
17.2079	-77.8771	69.26
17.3828	-77.5679	69.24
17.5035	-77.3117	69.2
17.6199	-77.1777	69.17
17.7194	-77.0791	69.16
17.8213	-77.0954	69.18
17.841	-77.2028	69.19
17.8084	-77.3863	69.19
17.7877	-77.5872	69.24
17.7661	-77.7774	69.3
17.7456	-77.8627	69.3
17.7422	-77.9185	69.24
17.7195	-77.99	69.16
17.6881	-78.0489	69.08
17.6155	-78.1492	69.02
17.4951	-78.3405	69.05
17.3824	-78.5221	69.16
17.2092	-78.8239	69.22
17.0904	-78.9582	69.29
16.9574	-79.0185	69.32
16.8668	-79.1402	69.27
16.7807	-79.1591	69.26
16.6687	-79.254	69.21
16.5074	-79.4314	69.21
16.3374	-79.609	69.2
16.1703	-79.7784	69.17
16.0108	-79.9467	69.14
15.8972	-80.1458	69.15
15.6542	-80.2847	69.19
15.4312	-80.4381	69.21
15.1958	-80.5557	69.21
15.0111	-80.7206	69.2
14.8905	-80.9321	69.21
14.7729	-81.1471	69.21
14.6245	-81.3548	69.21
14.4493	-81.442	69.25
14.3045	-81.4624	69.29
14.1955	-81.5072	69.36
14.1109	-81.6077	69.42
14.0714	-81.6887	69.42
13.9697	-81.6647	69.33
13.9124	-81.6862	69.19
13.9101	-81.6587	69.08
13.9568	-81.5963	69.01
14.0479	-81.55	68.95
14.124	-81.3843	68.97
14.2375	-81.0762	69.11
14.3447	-81.0269	69.24
14.4299	-80.8552	69.25
14.5015	-80.7333	69.16
14.5406	-80.5628	69.11
14.594	-80.42	69.11
14.6957	-80.3413	69.15
14.8109	-80.3035	69.18
14.9234	-80.396	69.22
14.9524	-80.3963	69.22
15.0381	-80.3837	69.2
15.059	-80.3693	69.19
15.0346	-80.5079	69.17
14.9498	-80.6072	69.23
14.8626	-80.7169	69.22
14.8697	-80.814	69.15
14.9014	-80.87	69.14
14.9375	-80.8797	69.18
14.9495	-80.8828	69.17
14.9695	-80.9177	69.15
14.9125	-80.935	69.13
14.9199	-80.9816	69.16
14.9592	-80.931	69.18
15.0583	-80.9262	69.19
15.1863	-80.846	69.25
15.3242	-80.6646	69.27
15.4323	-80.4983	69.21
15.5414	-80.3209	69.16
15.5872	-80.2346	69.13
15.6682	-80.2702	69.12
15.7789	-80.1549	69.18
15.917	-79.879	69.23
16.0778	-79.6308	69.25
16.2457	-79.5033	69.2
16.3583	-79.406	69.14
16.4652	-79.3917	69.01
16.5117	-79.4495	68.95
16.5231	-79.6021	68.98
16.5357	-79.7585	69.04
16.5451	-80.1155	69.17
16.5303	-80.4451	69.28
16.5167	-80.6753	69.36
16.4934	-80.762	69.39
16.4189	-80.781	69.3
16.3466	-80.4996	69.23
16.2592	-80.3985	69.13
16.2188	-80.3729	69.1
16.201	-80.4035	69.1
16.2034	-80.4352	69.19
16.2278	-80.2869	69.23
16.295	-80.148	69.19
16.2591	-79.9233	69.15
16.2282	-79.7427	69.12
16.2353	-79.5652	69.12
16.212	-79.442	69.13
16.2003	-79.4074	69.16
16.1779	-79.3357	69.22
16.0685	-79.3065	69.26
15.9799	-79.2982	69.22
15.9238	-79.2628	69.19
15.9211	-79.3471	69.16
15.8871	-79.3358	69.18
15.8814	-79.3736	69.19
15.824	-79.3879	69.2
15.7607	-79.4239	69.21
15.6507	-79.473	69.2
15.5436	-79.5138	69.18
15.3987	-79.6686	69.2
15.2352	-79.7941	69.27
15.1029	-79.85	69.33
15.0255	-79.8035	69.27
14.9708	-79.7664	69.2
14.8736	-79.6781	69.1
14.6673	-79.7196	69.01
14.3995	-79.7616	69.04
14.2035	-79.9201	69.12
14.0908	-80.0975	69.23
14.0994	-80.3374	69.28
14.1219	-80.4194	69.34
14.1083	-80.4061	69.3
13.9825	-80.4054	69.25
13.9224	-80.4413	69.19
13.8824	-80.6332	69.17
13.8597	-80.8372	69.22
13.7733	-81.0612	69.26
13.6497	-81.2573	69.28
13.542	-81.384	69.34
13.4372	-81.5357	69.32
13.4764	-81.6607	69.29
13.4469	-81.7498	69.2
13.4201	-81.7774	69.13
13.3475	-81.7349	69.08
13.2532	-81.7354	69.04
13.2469	-81.8214	69.04
13.2557	-81.9113	69.05
13.3282	-81.9105	69.09
13.4011	-81.9169	69.2
13.4178	-81.8422	69.26
13.4022	-81.7767	69.24
13.3746	-81.7031	69.22
13.4029	-81.6256	69.16
13.4879	-81.5313	69.17
13.5326	-81.5335	69.18
13.5663	-81.4793	69.29
13.5521	-81.4423	69.25
13.5657	-81.4473	69.22
13.5974	-81.525	69.15
13.6079	-81.6771	69.08
13.5784	-81.7495	69.07
13.541	-81.9108	69.09
13.5193	-82.1041	69.15
13.543	-82.2841	69.22
13.5337	-82.4279	69.27
13.5688	-82.4953	69.28
13.5828	-82.5378	69.24
13.6145	-82.6087	69.2
13.5448	-82.6118	69.18
13.4614	-82.6683	69.18
13.4017	-82.7518	69.16
13.3778	-82.8321	69.11
13.2869	-82.9502	69.15
13.1531	-83.1118	69.17
13.1164	-83.2909	69.18
13.044	-83.4349	69.2
12.9688	-83.5321	69.22
12.9343	-83.6735	69.19
12.8786	-83.7799	69.18
12.8209	-83.8547	69.18
12.777	-83.9445	69.19
12.6926	-83.9915	69.19
12.6085	-84.1138	69.2
12.5347	-84.1738	69.23
12.4784	-84.206	69.22
12.4071	-84.2974	69.2
12.3242	-84.2691	69.22
12.2919	-84.3177	69.23
12.3334	-84.401	69.25
12.3839	-84.3752	69.29
12.4069	-84.4293	69.26
12.377	-84.3987	69.15
12.4624	-84.3194	69.07
12.5413	-84.2304	69.02
12.6326	-84.0796	68.95
12.6498	-83.94	69.01
12.7377	-83.7542	69.12
12.7289	-83.5573	69.22
12.7809	-83.3993	69.25
12.8276	-83.2603	69.27
12.8805	-83.0957	69.24
12.8965	-82.8494	69.22
12.9333	-82.7222	69.18
12.9267	-82.6239	69.19
12.9219	-82.4544	69.23
12.9464	-82.3564	69.22
12.9639	-82.2463	69.16
12.982	-82.0311	69.14
13.0208	-81.7796	69.16
12.9948	-81.6094	69.16
12.982	-81.444	69.16
12.9704	-81.3888	69.16
12.9057	-81.2327	69.2
12.8971	-81.1353	69.2
12.8009	-80.9819	69.23
12.76	-80.8639	69.23
12.715	-80.8119	69.22
12.6692	-80.7431	69.23
12.6376	-80.8284	69.21
12.601	-80.7528	69.21
12.5796	-80.7578	69.23
12.4933	-80.7419	69.22
12.4139	-80.6762	69.22
12.353	-80.7179	69.22
12.3043	-80.8507	69.25
12.2574	-80.9523	69.31
12.1941	-81.002	69.28
12.1147	-81.0179	69.22
12.0211	-81.1143	69.14
11.9526	-81.1996	69.07
11.7831	-81.3349	69.09
11.721	-81.5534	69.12
11.6547	-81.8388	69.18
11.5597	-82.084	69.23
11.4321	-82.2851	69.28
11.3086	-82.4052	69.27
11.2138	-82.4757	69.25
11.086	-82.5464	69.21
10.9132	-82.6931	69.21
10.7675	-82.9544	69.2
10.5749	-83.1314	69.19
10.4626	-83.3453	69.17
10.3536	-83.5541	69.15
10.2331	-83.6812	69.21
10.1065	-83.8087	69.24
9.9268	-83.9374	69.33
9.821	-84.0876	69.42
9.7741	-84.2164	69.44
9.7823	-84.2329	69.39
9.7732	-84.1246	69.25
9.793	-84.0034	69.1
9.8149	-83.763	69
9.8758	-83.5637	68.95
9.9473	-83.479	68.88
10.0368	-83.2796	68.93
10.1216	-83.1591	69.12
10.1275	-83.1697	69.25
10.1908	-83.1188	69.31
10.2522	-83.173	69.33
10.2699	-83.2278	69.36
10.2769	-83.2247	69.31
10.2479	-83.1994	69.24
10.1887	-83.2249	69.13
10.1528	-83.2824	69.01
10.1051	-83.3927	69.01
10.0283	-83.6011	69.05
9.9685	-83.8251	69.14
9.8282	-83.9628	69.24
9.7131	-84.069	69.26
9.6536	-84.0789	69.25
9.5696	-84.0308	69.2
9.4918	-83.9959	69.18
9.3598	-84.0844	69.14
9.3178	-84.2148	69.16
9.294	-84.3546	69.16
9.303	-84.4461	69.17
9.3197	-84.5482	69.19
9.3025	-84.5343	69.21
9.2878	-84.548	69.21
9.246	-84.4891	69.19
9.2675	-84.4777	69.19
9.2777	-84.5032	69.17
9.2688	-84.4881	69.16
9.2005	-84.4366	69.18
9.1316	-84.4423	69.18
9.0659	-84.4407	69.21
9.0486	-84.4819	69.21
9.0356	-84.5104	69.22
8.9854	-84.6	69.2
8.866	-84.6041	69.19
8.7929	-84.6086	69.17
8.7584	-84.6411	69.13
8.6982	-84.7913	69.15
8.6473	-84.7971	69.24
8.5943	-84.7796	69.29
8.5571	-84.7241	69.23
8.5942	-84.6735	69.17
8.6439	-84.6345	69.09
8.7004	-84.5191	69.04
8.7363	-84.3674	69.04
8.7993	-84.1413	69.13
8.8727	-84.0183	69.18
8.9635	-83.8023	69.23
9.1125	-83.4831	69.27
9.1953	-83.1886	69.23
9.3067	-82.8707	69.21
9.422	-82.7399	69.15
9.5863	-82.6507	69.17
9.7347	-82.6724	69.17
9.7992	-82.6637	69.18
9.9049	-82.7396	69.12
10.0391	-82.7949	69.15
10.159	-82.9208	69.13
10.235	-83.0438	69.13
10.2809	-83.0769	69.16
10.3005	-83.1497	69.18
10.3553	-83.1635	69.2
10.4604	-83.2139	69.18
10.5451	-83.2412	69.17
10.5457	-83.2135	69.17
10.5791	-83.1786	69.16
10.621	-83.1522	69.15
10.7058	-83.1364	69.16
10.7738	-83.2185	69.19
10.7886	-83.2303	69.19
10.811	-83.284	69.16
10.8075	-83.3383	69.12
10.8142	-83.4298	69.12
10.8256	-83.5263	69.17
10.7769	-83.7267	69.25
10.7582	-83.7478	69.26
10.7592	-83.8181	69.21
10.7652	-83.8718	69.17
10.8266	-83.9393	69.08
10.7443	-84.0272	69.03
10.7235	-84.228	69.03
10.612	-84.4176	69.1
10.5381	-84.585	69.18
10.5072	-84.7906	69.22
10.3443	-84.7465	69.27
10.2239	-84.8545	69.23
10.1249	-84.9204	69.21
9.9459	-85.0501	69.2
9.7627	-85.2011	69.2
9.6555	-85.4019	69.17
9.5433	-85.6189	69.12
9.4449	-85.8221	69.1
9.324	-86.0454	69.15
9.231	-86.2266	69.17
9.0857	-86.3889	69.2
9.0068	-86.5671	69.17
8.9051	-86.7746	69.16
8.7558	-86.8589	69.16
8.5422	-86.913	69.16
8.2812	-86.9023	69.25
8.1117	-86.9487	69.34
7.9991	-87.0122	69.47
7.888	-87.1791	69.47
7.8018	-87.1922	69.4
7.658	-87.1128	69.33
7.6389	-87.1813	69.18
7.5944	-87.3177	69.1
7.5703	-87.2404	69.08
7.5344	-87.1489	69.04
7.4079	-87.048	69.03
7.3708	-86.7699	68.96
7.3867	-86.6998	68.85
7.3998	-86.6303	68.86
7.4297	-86.2908	68.94
7.4542	-86.1984	69.04
7.5078	-86.1447	69.15
7.5406	-86.0594	69.24
7.6759	-85.9052	69.29
7.8326	-85.5485	69.3
7.9806	-85.1522	69.19
8.0351	-84.9046	69.12
8.0863	-84.6607	69.08
8.2023	-84.5088	69.08
8.3465	-84.4253	69.08
8.413	-84.2919	69.07
8.4407	-84.1464	69.04
8.4455	-84.1091	69.03
8.4859	-84.0718	69.09
8.5974	-83.9542	69.12
8.5925	-83.8113	69.15
8.6318	-83.5227	69.21
8.6394	-83.3948	69.17
8.6601	-83.3214	69.21
8.6517	-83.362	69.27
8.6131	-83.3186	69.35
8.5018	-83.1752	69.42
8.4925	-83.123	69.41
8.4114	-83.0695	69.33
8.429	-82.8397	69.21
8.5506	-82.7902	69.11
8.5865	-82.821	69.06
8.6786	-82.782	69.07
8.8606	-82.7117	69.15
9.0285	-82.74	69.22
9.21	-82.6919	69.33
9.3667	-82.5798	69.31
9.5504	-82.4223	69.24
9.701	-82.3571	69.12
9.8389	-82.3047	69.04
9.9409	-82.273	68.99
10.107	-82.3781	69.02
10.2701	-82.5291	69.1
10.4081	-82.6663	69.2
10.5509	-82.7485	69.24
10.6863	-82.7171	69.2
10.7782	-82.67	69.13
10.9416	-82.7695	69.06
11.0836	-82.8784	69.06
11.2233	-83.112	69.12
11.2585	-83.3022	69.15
11.2837	-83.4569	69.18
11.3397	-83.6824	69.24
11.3712	-83.8086	69.29
11.4747	-83.9166	69.28
11.5296	-83.9457	69.19
11.5267	-83.93	69.13
11.5249	-84.0058	69.07
11.5579	-84.0752	69.07
11.6239	-84.2651	69.07
11.6407	-84.4738	69.11
11.6485	-84.5739	69.15
11.6104	-84.7137	69.19
11.6085	-84.7965	69.2
11.6324	-84.8912	69.19
11.628	-84.9899	69.15
11.5161	-85.1652	69.13
11.4856	-85.3296	69.12
11.4442	-85.5767	69.12
11.3683	-85.8295	69.14
11.2582	-86.1383	69.2
11.1238	-86.3989	69.26
10.9662	-86.6456	69.21
10.85	-86.8043	69.14
10.7984	-86.8955	69.06
10.7139	-86.9615	69
10.6177	-87.0425	68.97
10.5459	-87.1159	69.01
10.4509	-87.1557	69.06
10.4301	-87.1785	69.1
10.3189	-87.0026	69.18
10.2065	-86.8678	69.18
10.1452	-86.8139	69.15
10.04	-86.7555	69.15
9.9319	-86.6318	69.17
9.8562	-86.5541	69.19
9.7841	-86.4798	69.16
9.6884	-86.4045	69.12
9.5974	-86.3393	69.09
9.559	-86.3216	69.11
9.5522	-86.149	69.12
9.5917	-85.8893	69.12
9.6046	-85.6361	69.07
9.6457	-85.3398	69.08
9.6557	-85.0136	69.1
9.7107	-84.7198	69.12
9.7073	-84.5169	69.13
9.7629	-84.3574	69.17
9.8275	-84.1268	69.2
9.8191	-83.9949	69.17
9.8017	-83.8156	69.19
9.7685	-83.7512	69.17
9.7726	-83.6956	69.14
9.8075	-83.6249	69.14
9.8723	-83.5296	69.12
9.9811	-83.2798	69.16
9.9863	-83.08	69.2
9.9968	-82.9658	69.24
10.0609	-82.898	69.22
10.1091	-82.7383	69.19
10.0846	-82.5661	69.15
10.0699	-82.5054	69.06
10.036	-82.4473	69.01
10.0801	-82.5187	69.04
10.164	-82.4867	69.11
10.1832	-82.3582	69.19
10.1936	-82.2096	69.22
10.1629	-82.0377	69.22
10.1909	-81.8546	69.2
10.2415	-81.7574	69.17
10.3049	-81.6416	69.16
10.382	-81.5518	69.17
10.4614	-81.4773	69.17
10.5361	-81.422	69.13
10.6548	-81.417	69.09
10.7354	-81.3464	69.11
10.7826	-81.417	69.11
10.8487	-81.4356	69.13
10.9255	-81.568	69.13
11.0042	-81.6148	69.18
11.0643	-81.704	69.19
11.0348	-81.6932	69.2
11.0733	-81.6717	69.18
11.1518	-81.657	69.17
11.1923	-81.6487	69.16
11.2618	-81.577	69.16
11.2892	-81.632	69.12
11.2506	-81.7174	69.14
11.2954	-81.8554	69.18
11.3296	-81.8073	69.21
11.4142	-81.779	69.23
11.529	-81.699	69.17
11.6102	-81.5995	69.18
11.7062	-81.4171	69.2
11.8743	-81.224	69.23
12.0421	-80.998	69.2
12.23	-80.816	69.14
12.4394	-80.7191	69.06
12.4932	-80.6705	69
12.6036	-80.6669	69
12.6785	-80.6344	69.06
12.7242	-80.71	69.11
12.7697	-80.78	69.1
12.7798	-80.7706	69.05
12.8258	-80.6997	68.96
12.8636	-80.6954	68.95
12.9589	-80.7369	69.04
13.0572	-80.9008	69.14
13.0339	-81.0422	69.3
12.8927	-81.0386	69.43
12.7914	-80.9741	69.47
12.7268	-80.9024	69.45
12.6472	-80.9725	69.36
12.5371	-80.8558	69.18
12.3183	-80.7482	69.09
12.0879	-80.6736	69.04
11.9287	-80.6583	69.07
11.877	-80.8159	69.12
11.7953	-80.9075	69.2
11.691	-80.899	69.24
11.589	-80.8545	69.22
11.5262	-80.7808	69.2
11.5214	-80.8582	69.15
11.512	-80.897	69.14
11.4751	-80.881	69.17
11.4392	-80.8591	69.14
11.4183	-80.7431	69.18
11.3552	-80.6986	69.21
11.3526	-80.704	69.24
11.2857	-80.6746	69.3
11.1655	-80.5394	69.26
11.1036	-80.313	69.21
11.031	-80.1474	69.14
11.0008	-80.0925	69.05
11.0598	-80.1279	69.05
11.0335	-80.1289	69.1
10.9237	-80.0338	69.22
10.8104	-79.9497	69.24
10.7549	-79.7946	69.25
10.7312	-79.6186	69.21
10.6799	-79.522	69.19
10.5823	-79.4532	69.16
10.5379	-79.4181	69.16
10.5527	-79.3718	69.21
10.5173	-79.3805	69.2
10.5123	-79.3488	69.16
10.4706	-79.2634	69.15
10.5066	-79.2232	69.17
10.5749	-79.1306	69.18
10.6268	-79.1518	69.17
10.6678	-79.0993	69.18
10.7193	-79.0928	69.2
10.7849	-79.0412	69.2
10.8175	-79.0606	69.2
10.9161	-78.9589	69.21
11.0619	-78.6894	69.27
11.1765	-78.4449	69.25
11.378	-78.2608	69.18
11.5315	-78.0957	69.15
11.702	-78.0271	69.15
11.92	-77.9514	69.15
12.1575	-78.0123	69.16
12.2809	-78.079	69.2
12.3789	-78.179	69.28
12.5451	-78.1764	69.3
12.7368	-77.962	69.28
12.9225	-77.8565	69.21
13.0871	-77.7999	69.11
13.1964	-77.7985	69.03
13.3566	-77.85	69.03
13.4794	-77.892	69.1
13.575	-78.0411	69.17
13.5694	-78.1239	69.24
13.5978	-78.1387	69.28
13.634	-78.0438	69.26
13.6789	-78.0393	69.25
13.6792	-77.9817	69.2
13.693	-77.94	69.18
13.6748	-77.9334	69.18
13.6425	-77.945	69.16
13.6069	-78.0571	69.16
13.5731	-78.1877	69.19
13.617	-78.3077	69.2
13.6357	-78.5032	69.21
13.7019	-78.673	69.19
13.6971	-78.7851	69.19
13.7386	-78.9331	69.17
13.7838	-79.1388	69.15
13.7931	-79.2976	69.14
13.7607	-79.4868	69.16
13.6732	-79.6331	69.19
13.6937	-79.892	69.2
13.7	-80.1696	69.19
13.6516	-80.4542	69.18
13.651	-80.6977	69.19
13.5979	-80.9231	69.17
13.578	-81.1786	69.15
13.5638	-81.4249	69.17
13.5512	-81.5669	69.24
13.5831	-81.7465	69.26
13.5408	-81.7391	69.2
13.4999	-81.791	69.13
13.4205	-81.7345	69.08
13.3293	-81.7503	69.02
13.2523	-81.8093	69.03
13.1665	-81.9478	69.08
13.1193	-82.0397	69.16
13.0786	-82.1289	69.22
13.0085	-82.1312	69.25
12.9422	-82.0975	69.21
12.8915	-82.0332	69.21
12.726	-82.0991	69.15
12.5129	-82.151	69.15
12.269	-82.1389	69.17
12.0607	-82.1866	69.14
11.988	-82.2818	69.12
11.9273	-82.4245	69.12
11.7872	-82.4565	69.14
11.6321	-82.4707	69.13
11.5039	-82.5186	69.14
11.4761	-82.6796	69.14
11.4513	-82.7103	69.18
11.4133	-82.8116	69.17
11.4045	-82.7858	69.2
11.4634	-82.7066	69.19
11.5749	-82.6028	69.19
11.7045	-82.5494	69.18
11.7739	-82.5412	69.13
11.7871	-82.571	69.1
11.8949	-82.5953	69.13
11.9522	-82.6817	69.15
12.0717	-82.76	69.18
12.1597	-82.7254	69.23
12.2862	-82.8292	69.25
12.3625	-82.7784	69.23
12.4148	-82.7753	69.14
12.4385	-82.7315	69.09
12.4668	-82.7163	69.03
12.5289	-82.7487	68.99
12.6134	-82.7899	69.03
12.6858	-82.9222	69.13
12.799	-83.0389	69.21
12.8792	-82.9149	69.26
12.9168	-82.8307	69.19
12.9546	-82.7511	69.14
12.9306	-82.6762	69.13
12.9047	-82.6659	69.12
12.9051	-82.5922	69.17
12.9759	-82.6113	69.18
13.0358	-82.5876	69.15
13.0652	-82.6083	69.09
13.0751	-82.5671	69.1
13.0865	-82.5901	69.11
13.129	-82.6066	69.12
13.1364	-82.6605	69.18
13.0947	-82.6525	69.21
13.0211	-82.7316	69.21
13.0313	-82.8384	69.16
13.006	-82.9024	69.14
13.0497	-82.999	69.13
13.0931	-82.967	69.14
13.0987	-83.0306	69.13
13.1729	-83.0188	69.15
13.1682	-83.054	69.15
13.1994	-83.0651	69.16
13.1487	-83.0646	69.16
13.1038	-83.0431	69.17
13.107	-83.1653	69.17
13.0995	-83.2706	69.23
13.1523	-83.2749	69.26
13.1721	-83.1845	69.19
13.1621	-83.0576	69.13
13.1641	-82.9463	69.06
13.2087	-82.9941	68.96
13.2282	-83.0069	68.99
13.2154	-83.0653	69.08
13.1695	-83.1111	69.18
13.1413	-83.1747	69.24
13.1171	-83.1243	69.27
13.1336	-83.0437	69.22
13.1538	-83.0458	69.17
13.147	-83.0214	69.13
13.1181	-83.064	69.15
13.0917	-83.0735	69.15
13.0678	-83.1459	69.13
13.0698	-83.203	69.12
13.0992	-83.2637	69.16
13.0618	-83.3813	69.16
13.0697	-83.4811	69.16
13.0595	-83.4725	69.16
13.0396	-83.5631	69.13
13.0053	-83.5179	69.12
13.006	-83.503	69.12
12.9772	-83.52	69.14
12.9229	-83.5489	69.17
12.8813	-83.6113	69.19
12.8595	-83.6493	69.19
12.8054	-83.6922	69.19
12.7597	-83.6937	69.18
12.6862	-83.6581	69.18
12.6789	-83.6396	69.16
12.6767	-83.6232	69.14
12.6394	-83.6445	69.16
12.6258	-83.6382	69.24
12.6133	-83.5169	69.22
12.6098	-83.4169	69.16
12.6422	-83.2405	69.14
12.6387	-83.1925	69.04
12.5787	-83.065	69.03
12.5872	-83.092	69.04
12.5387	-83.107	69.11
12.5093	-83.1635	69.17
12.476	-83.2215	69.21
12.398	-83.2209	69.22
12.3753	-83.1858	69.23
12.3561	-83.1131	69.21
12.3445	-83.1795	69.2
12.3251	-83.2283	69.21
12.3062	-83.3781	69.17
12.3023	-83.5273	69.1
12.2837	-83.6749	69.1
12.3405	-83.8385	69.14
12.3106	-83.9873	69.16
12.3723	-84.0817	69.21
12.4606	-84.1293	69.2
12.5107	-84.1392	69.18
12.5829	-84.1682	69.15
12.6225	-84.2106	69.09
12.6422	-84.2938	69.1
12.634	-84.2896	69.13
12.6451	-84.3569	69.17
12.7221	-84.3972	69.2
12.7362	-84.4038	69.22
12.7429	-84.4134	69.21
12.7354	-84.429	69.17
12.7748	-84.4216	69.11
12.8634	-84.3618	69.08
12.8896	-84.4271	69.12
12.9162	-84.4755	69.19
12.9237	-84.4799	69.21
12.9488	-84.5107	69.15
12.9882	-84.5471	69.12
13.0222	-84.5526	69.07
13.0304	-84.6035	69.03
13.0075	-84.6703	69.04
12.9599	-84.7688	69.1
12.8932	-84.8382	69.17
12.8607	-84.8793	69.21
12.807	-84.8957	69.2
12.7659	-84.9463	69.17
12.756	-84.9621	69.17
12.667	-84.9495	69.16
12.6699	-85.0015	69.18
12.6445	-85.0788	69.17
12.6109	-85.1615	69.11
12.6245	-85.2947	69.08
12.5726	-85.3204	69.13
12.5453	-85.2106	69.16
12.5212	-85.1922	69.17
12.4776	-85.1941	69.13
12.4833	-85.1739	69.14
12.4414	-85.0408	69.13
12.4354	-85.0185	69.1
12.3718	-84.9338	69.13
12.3303	-84.9323	69.14
12.3169	-84.9014	69.17
12.274	-84.937	69.17
12.2382	-84.8952	69.2
12.23	-84.8803	69.19
12.2108	-84.8971	69.17
12.1801	-84.8968	69.16
12.1404	-84.9219	69.14
12.0804	-84.9276	69.15
12.0679	-85.0272	69.21
12.0565	-85.0917	69.23
12.0077	-85.1879	69.18
11.9318	-85.1556	69.14
11.9118	-85.0928	69.11
11.8471	-85.0722	69.04
11.7393	-85.1052	69.03
11.6999	-85.1471	69.07
11.6473	-85.2216	69.15
11.5955	-85.2494	69.2
11.5859	-85.3087	69.22
11.6039	-85.2323	69.24
11.6438	-85.1947	69.21
11.6449	-85.2045	69.16
11.6413	-85.1919	69.14
11.5666	-85.2367	69.16
11.5352	-85.2771	69.11
11.5255	-85.2919	69.1
11.449	-85.3816	69.08
11.4098	-85.3465	69.16
11.3345	-85.3679	69.18
11.2907	-85.4194	69.18
11.294	-85.5226	69.17
11.3194	-85.6311	69.17
11.2831	-85.6756	69.15
11.2277	-85.7294	69.13
11.2952	-85.8053	69.15
11.3249	-85.8605	69.16
11.3177	-85.7962	69.21
11.369	-85.8201	69.2
11.3213	-85.7965	69.18
11.2902	-85.7271	69.2
11.2865	-85.6636	69.17
11.2804	-85.6594	69.17
11.3116	-85.5694	69.17
11.2899	-85.5433	69.21
11.3071	-85.4386	69.31
11.306	-85.3978	69.25
11.3463	-85.3712	69.18
11.3931	-85.3285	69.13
11.4711	-85.2787	69.08
11.5135	-85.2837	69.04
11.5495	-85.323	69.09
11.5829	-85.3962	69.15
11.6221	-85.4236	69.22
11.5994	-85.4646	69.22
11.6965	-85.4883	69.19
11.7654	-85.419	69.19
11.7866	-85.3308	69.23
11.8187	-85.3333	69.21
11.8724	-85.406	69.21
11.9148	-85.4044	69.2
11.9679	-85.4693	69.13
11.911	-85.4325	69.14
11.9151	-85.4048	69.16
11.9402	-85.4507	69.16
12.0343	-85.4578	69.18
12.0926	-85.4701	69.18
12.0898	-85.3776	69.19
12.1008	-85.3142	69.17
12.1294	-85.2722	69.15
12.1904	-85.3067	69.16
12.1806	-85.315	69.17
12.2186	-85.3408	69.18
12.2345	-85.3037	69.19
12.2687	-85.318	69.18
12.3438	-85.341	69.19
12.3962	-85.2853	69.18
12.413	-85.3036	69.17
12.4579	-85.3154	69.22
12.4343	-85.3317	69.27
12.4796	-85.3538	69.22
12.4441	-85.2189	69.19
12.4315	-85.1968	69.12
12.3683	-85.1987	69.05
12.3583	-85.2987	69.03
12.2878	-85.2742	69.1
12.1612	-85.3127	69.18
12.0955	-85.2849	69.26
12.0103	-85.2712	69.27
11.8733	-85.1927	69.23
11.7436	-85.1258	69.18
11.5947	-85.0171	69.18
11.4209	-84.9506	69.18
11.2555	-84.8491	69.23
11.0387	-84.8193	69.23
10.804	-84.8446	69.18
10.6007	-84.8797	69.14
10.4587	-84.9377	69.14
10.2402	-84.9387	69.15
10.1041	-84.9638	69.16
9.8972	-85.0073	69.16
9.8296	-85.0416	69.18
9.7419	-85.0395	69.21
9.6878	-85.04	69.24
9.6286	-85.0701	69.25
9.6472	-85.0074	69.34
9.6685	-84.9587	69.42
9.7031	-84.9314	69.48
9.7598	-84.8686	69.44
9.7935	-84.7939	69.27
9.8475	-84.5894	69.09
9.9603	-84.5157	68.97
10.0829	-84.5348	68.9
10.2008	-84.4708	68.86
10.345	-84.3404	68.92
10.405	-84.3326	69.1
10.4992	-84.388	69.15
10.5536	-84.446	69.15
10.6502	-84.4917	69.18
10.6513	-84.5077	69.2
10.6672	-84.5662	69.19
10.7341	-84.6698	69.2
10.7528	-84.8016	69.2
10.696	-84.906	69.22
10.6116	-85.1175	69.19
10.4664	-85.2389	69.22
10.4004	-85.3686	69.22
10.2998	-85.4846	69.2
10.1578	-85.5963	69.13
10.0491	-85.689	69.11
9.9481	-85.8516	69.11
9.8642	-85.9946	69.14
9.8119	-86.1658	69.16
9.7361	-86.2802	69.19
9.6477	-86.4254	69.2
9.5846	-86.5136	69.21
9.5002	-86.6044	69.2
9.4775	-86.6337	69.21
9.4394	-86.7902	69.17
9.3794	-86.9554	69.16
9.2525	-87.0328	69.19
9.2391	-87.2195	69.19
9.2532	-87.3447	69.22
9.2346	-87.4377	69.26
9.2694	-87.5329	69.27
9.2388	-87.5522	69.28
9.2118	-87.5567	69.27
9.2174	-87.5469	69.15
9.2097	-87.5573	69.1
9.1916	-87.5805	69.07
9.1977	-87.5941	69.03
9.1857	-87.6478	69.01
9.1981	-87.729	69.05
9.1618	-87.839	69.08
9.1648	-87.8865	69.09
9.1629	-87.9708	69.11
9.195	-87.9197	69.16
9.1971	-87.8894	69.2
9.1884	-87.857	69.21
9.2176	-87.7927	69.21
9.2274	-87.6887	69.21
9.3235	-87.5334	69.17
9.4384	-87.3824	69.12
9.5347	-87.2353	69.1
9.568	-87.1626	69.09
9.5336	-86.9922	69.13
9.5263	-86.9412	69.12
9.588	-87.0373	69.13
9.6022	-86.9734	69.2
9.6625	-86.9345	69.21
9.7114	-86.9089	69.2
9.7689	-86.947	69.15
9.8707	-86.9089	69.15
9.9904	-86.9419	69.15
10.0781	-86.8584	69.17
10.1157	-86.8028	69.16
10.1339	-86.7143	69.18
10.1795	-86.6558	69.16
10.2499	-86.5441	69.2
10.2989	-86.4764	69.25
10.3177	-86.3675	69.3
10.3425	-86.1636	69.22
10.4077	-86.0277	69.15
10.4835	-85.9001	69.08
10.5532	-85.7822	69.04
10.5761	-85.7344	69.06
10.5781	-85.672	69.11
10.5647	-85.7401	69.18
10.5881	-85.7172	69.24
10.5798	-85.8231	69.25
10.6035	-85.9051	69.24
inclinaison X	inclinaison Y
-0.0665	2.294
-0.0997	2.1277
0.0332	2.3938
0.1994	2.5602
0.0997	2.4271
-0.0665	2.3273
-0.133	2.2608
-0.133	2.3273
-0.0665	2.294
0.0665	2.3938
0.0332	2.4604
-0.0332	2.3606
-0.133	2.294
-0.0665	2.2275
0.0665	2.3606
0.0332	2.3273
-0.0997	2.2608
-0.0332	2.3606
0	2.3606
-0.0332	2.3273
-0.0997	2.3273
-0.0665	2.3606
0	2.3606
-0.0332	2.3606
-0.0332	2.3938
-0.0997	2.294
-0.0332	2.2608
-0.0665	2.3938
-0.0665	2.4271
-0.0332	2.3273
-0.0332	2.2608
-0.0332	2.3938
-0.0332	2.3273
0.0332	2.3938
-0.0665	2.294
-0.0332	2.3938
-0.0665	2.3273
0.0332	2.3273
-0.0665	2.4271
-0.0332	2.294
-0.0332	2.294
-0.0332	2.294
-0.0332	2.4604
0	2.4271
-0.0665	2.3273
-0.0997	2.294
-0.0997	2.4604
-0.0332	2.3273
-0.0332	2.294
0	2.3273
-0.0332	2.3938
-0.0332	2.4271
0.1662	2.3938
0.3324	2.3938
0.2327	2.4936
0.1662	2.4604
0.1662	2.4936
0.2327	2.5269
0.2991	2.4936
0.2327	2.4936
0.2327	2.5602
-0.0332	2.3273
-0.2327	2.161
-0.0665	2.3273
0.0332	2.4936
-0.0332	2.4271
-0.0332	2.3606
-0.0997	2.294
-0.0332	2.2275
0	2.3273
0.0332	2.3938
0	2.2608
-0.2327	2.1942
-0.4653	2.4271
-0.2991	2.161
0	2.1277
-0.0332	2.2608
-0.2327	2.3606
-0.2991	2.2608
-0.1662	2.161
-0.1662	2.3273
-0.1662	2.3606
-0.2327	2.161
-0.1994	2.2275
-0.2659	2.1942
-0.3989	2.1942
-0.3656	2.0612
-0.2327	2.161
-0.1994	2.2275
-0.1994	2.2275
-0.2991	2.2608
-0.2327	2.2608
-0.2327	2.3606
-0.2659	2.2275
-0.2991	2.1277
-0.1994	2.294
-0.2659	2.1277
-0.3656	2.161
-0.3989	2.1277
-0.4321	2.294
-0.3324	2.2608
-0.3989	2.0945
-0.3324	2.161
-0.4986	2.161
-0.5318	2.0945
-0.4321	2.0279
-0.3656	2.1942
-0.3656	2.2275
-0.3656	2.1277
-0.4653	2.1942
-0.3324	2.1277
-0.2659	2.1942
-0.3656	2.2608
-0.4321	2.1942
-0.3989	1.9282
-0.4653	2.0279
-0.4653	2.1942
-0.2991	2.2608
-0.2991	2.161
-0.3656	2.0945
-0.4986	2.1942
-0.3324	2.161
-0.0997	2.3273
-0.1994	2.3606
-0.3989	2.1277
-0.4653	2.0279
-0.3324	2.161
-0.1662	2.294
-0.2327	2.3938
-0.3324	2.1277
-0.5318	2.0279
-0.4653	2.1277
-0.2659	2.3273
-0.2327	2.3273
-0.3324	2.0612
-0.5318	2.0945
-0.3989	2.2275
-0.2659	2.161
-0.1662	2.2608
-0.4321	2.1277
-0.4321	2.161
-0.2327	2.2608
-0.1662	2.3606
-0.2991	2.1942
-0.3656	2.0612
-0.3989	2.161
-0.2327	2.1942
-0.2327	2.2608
-0.2659	2.2275
-0.3324	2.1942
-0.1994	2.161
-0.1994	2.3606
-0.2659	2.2608
-0.2659	2.2275
-0.3324	2.1942
-0.1994	2.161
-0.2659	2.2275
-0.1994	2.2275
-0.2659	2.1942
-0.3324	2.1942
-0.3324	2.2608
-0.2327	2.2275
-0.0665	2.3606
-0.0332	2.3606
-0.1662	2.1942
-0.3324	2.161
-0.2991	2.2608
-0.0665	2.2608
-0.0665	2.3606
-0.2659	2.2608
-0.2659	2.1942
-0.0997	2.2275
-0.133	2.4604
-0.0997	2.2608
-0.2991	2.1277
-0.3324	2.2608
-0.1662	2.294
-0.0332	2.3273
-0.1662	2.2275
-0.1994	2.1942
-0.1994	2.2275
-0.0665	2.2608
-0.1662	2.3606
-0.1662	2.3273
-0.0665	2.3606
0.0997	2.4271
0.0665	2.4936
0.0332	2.3273
-0.0997	2.294
-0.2991	2.294
-0.1994	2.1942
-0.0997	2.3273
-0.0665	2.4271
-0.1662	2.3273
-0.1994	2.2275
-0.2327	2.161
-0.133	2.2608
-0.1662	2.3273
-0.1662	2.294
-0.2327	2.1942
-0.1994	2.294
-0.1662	2.3273
-0.0665	2.294
-0.0997	2.3273
-0.2327	2.294
-0.1994	2.1942
-0.1662	2.2608
-0.133	2.294
-0.0997	2.3606
-0.133	2.3273
-0.1994	2.2275
-0.1994	2.2608
-0.1662	2.2608
-0.0332	2.3938
-0.133	2.2608
-0.1662	2.161
-0.3324	2.294
-0.4321	2.161
-0.1994	2.161
-0.1662	2.1942
-0.2659	2.3273
-0.2327	2.2608
-0.2659	2.161
-0.2327	2.161
-0.2327	2.2608
-0.1994	2.294
-0.1994	2.2608
-0.2327	2.1942
-0.2659	2.0945
-0.2991	2.2608
-0.1994	2.294
-0.1994	2.161
-0.2327	2.1942
-0.2991	2.2608
-0.3324	2.294
-0.1662	2.3273
-0.2659	2.2275
-0.2991	2.1277
-0.2327	2.2275
-0.1662	2.294
-0.133	2.3273
-0.2991	2.2608
-0.2991	2.1277
-0.2327	2.161
-0.1662	2.2608
-0.2991	2.294
-0.2659	2.161
-0.2327	2.2275
-0.1994	2.294
-0.1994	2.2275
-0.2327	2.2275
-0.2327	2.161
-0.2327	2.1942
-0.1994	2.3273
-0.2327	2.294
-0.2327	2.1942
-0.3324	2.2275
-0.2659	2.2275
-0.1662	2.1942
-0.2327	2.1942
-0.1994	2.294
-0.2327	2.2608
-0.2659	2.2275
-0.2659	2.161
-0.3324	2.2608
-0.2327	2.2608
-0.1662	2.2608
-0.2659	2.2608
-0.2659	2.1942
-0.1994	2.1942
-0.2659	2.2275
-0.1994	2.3273
-0.1994	2.2275
-0.2327	2.161
-0.2327	2.1942
-0.2327	2.3273
-0.2327	2.3606
-0.2327	2.1277
-0.2327	2.2608
-0.2991	2.294
-0.133	2.2275
-0.1662	2.1942
-0.2991	2.2275
-0.2327	2.2608
-0.2327	2.1277
-0.1994	2.2608
-0.1994	2.3273
-0.1994	2.161
-0.1994	2.2275
-0.1994	2.2608
-0.0997	2.3606
-0.133	2.294
-0.2659	2.2275
-0.1994	2.161
-0.1662	2.3273
-0.0997	2.3273
-0.1662	2.294
-0.1662	2.1942
-0.133	2.3273
-0.0997	2.3938
-0.133	2.3938
-0.1662	2.2608
-0.133	2.294
-0.0997	2.294
-0.133	2.3273
