# Supplementary material for: Postural Control Can Be Well Maintained by Healthy, Young Adults in Difficult Visual Task, Even in Sway-Referenced Dynamic Conditions
Source: PLoS One. 2016 Oct 13;11(10):e0164400. doi: 10.1371/journal.pone.0164400 (PMC5063355; doi:10.1371/journal.pone.0164400)
Supplement: S2 File — (ZIP) [file pone.0164400.s002.zip › DATA_FRAMIRAL/S08A_FREE_STABLE_I7.xls]

## Sheet: S08_MTT_201504151226
gravite X	gravite Y	Poids
5.4355	-93.1642	69.57
5.4597	-93.2648	69.55
5.5061	-93.3381	69.55
5.5427	-93.4505	69.55
5.644	-93.577	69.55
5.6866	-93.6835	69.57
5.7229	-93.8101	69.57
5.7673	-93.8301	69.56
5.8616	-93.9684	69.56
5.8997	-94.149	69.58
5.9539	-94.3203	69.63
5.9788	-94.405	69.64
5.9537	-94.4372	69.56
5.9418	-94.514	69.49
5.9888	-94.5986	69.41
5.9828	-94.7456	69.4
5.9549	-94.815	69.48
5.9532	-94.9248	69.54
5.9427	-94.9799	69.58
5.9211	-94.9789	69.62
5.924	-95.0404	69.59
5.9436	-94.9878	69.57
5.9379	-94.9933	69.56
5.955	-95.0297	69.57
5.9581	-95.1536	69.58
5.9823	-95.2413	69.59
6.0367	-95.2989	69.55
6.0516	-95.3238	69.51
6.0517	-95.3617	69.51
6.101	-95.4713	69.49
6.1721	-95.5793	69.5
6.2272	-95.5777	69.57
6.2438	-95.629	69.59
6.2828	-95.664	69.6
6.2785	-95.6761	69.57
6.3412	-95.7148	69.55
6.3427	-95.8223	69.54
6.3952	-95.8873	69.56
6.3964	-95.8791	69.58
6.3948	-95.8636	69.56
6.3507	-95.9181	69.57
6.3102	-96.0577	69.55
6.2909	-96.0825	69.57
6.2496	-96.177	69.51
6.2631	-96.2069	69.52
6.2272	-96.2925	69.56
6.1961	-96.3358	69.67
6.1038	-96.2147	69.65
6.09	-96.1752	69.6
6.0361	-96.1313	69.56
6.0118	-96.0726	69.46
6.0037	-96.0659	69.43
5.9353	-96.0819	69.47
5.8354	-96.0726	69.54
5.7818	-96.0493	69.58
5.7255	-96.0412	69.6
5.6831	-95.9717	69.63
5.6025	-95.8255	69.6
5.5244	-95.6656	69.58
5.4839	-95.5354	69.54
5.4483	-95.4818	69.57
5.4126	-95.3648	69.56
5.4215	-95.2664	69.54
5.4175	-95.3123	69.5
5.4523	-95.3584	69.52
5.4799	-95.4162	69.54
5.5101	-95.4352	69.56
5.5245	-95.4992	69.57
5.5903	-95.5079	69.56
5.5962	-95.4637	69.57
5.6308	-95.4209	69.54
5.6309	-95.4075	69.54
5.6568	-95.4107	69.58
5.7091	-95.5163	69.56
5.765	-95.6669	69.54
5.7837	-95.7078	69.58
5.828	-95.7919	69.57
5.8469	-95.7686	69.56
5.8946	-95.7456	69.55
5.9459	-95.6658	69.54
6.0119	-95.596	69.56
6.063	-95.5651	69.63
6.0903	-95.6361	69.65
6.1709	-95.6214	69.56
6.2724	-95.6474	69.51
6.3889	-95.6207	69.46
6.4685	-95.6362	69.42
6.5947	-95.6419	69.46
6.7108	-95.7517	69.5
6.855	-95.7595	69.57
6.9715	-95.7518	69.59
7.1069	-95.7638	69.57
7.2503	-95.697	69.54
7.3821	-95.6394	69.52
7.4588	-95.5922	69.51
7.5422	-95.4658	69.53
7.6287	-95.4162	69.53
7.788	-95.2836	69.55
7.9055	-95.2188	69.5
8.0631	-95.1612	69.51
8.1985	-95.0489	69.55
8.3951	-94.9682	69.53
8.5118	-94.9142	69.52
8.6387	-94.8373	69.48
8.841	-94.871	69.45
9.0379	-94.8344	69.46
9.2495	-94.656	69.52
9.2903	-94.6105	69.65
9.2791	-94.4341	69.67
9.2518	-94.3234	69.58
9.1883	-94.2684	69.51
9.2007	-94.0855	69.52
9.1091	-93.9307	69.53
8.9888	-93.7437	69.56
8.9152	-93.5266	69.59
8.8633	-93.2525	69.59
8.7803	-93.0741	69.56
8.7358	-92.9263	69.57
8.6825	-92.842	69.61
8.5827	-92.6086	69.6
8.5056	-92.3532	69.6
8.4281	-92.1782	69.52
8.3186	-92.1074	69.44
8.2818	-92.0379	69.42
8.268	-91.9879	69.47
8.3072	-91.9491	69.53
8.3486	-91.9144	69.58
8.4258	-91.7614	69.65
8.5052	-91.6604	69.64
8.4719	-91.4593	69.61
8.4683	-91.3733	69.55
8.4691	-91.3114	69.51
8.4576	-91.2522	69.55
8.4864	-91.2273	69.55
8.5375	-91.2299	69.51
8.568	-91.2319	69.53
8.6455	-91.2651	69.54
8.6677	-91.1568	69.56
8.6737	-91.2222	69.52
8.7003	-91.1982	69.51
8.7167	-91.1224	69.52
8.6715	-91.0658	69.53
8.6325	-91.0358	69.5
8.6022	-90.9397	69.5
8.6048	-90.8817	69.54
8.5953	-90.8859	69.59
8.5433	-90.8365	69.63
8.5921	-90.8226	69.61
8.6207	-90.7653	69.58
8.6522	-90.7214	69.53
8.6927	-90.7807	69.5
8.6909	-90.6685	69.54
8.6343	-90.6381	69.53
8.5395	-90.5351	69.56
8.5244	-90.5079	69.59
8.5273	-90.3773	69.68
8.5083	-90.1381	69.65
8.5142	-89.9239	69.6
8.5008	-89.6948	69.55
8.565	-89.4019	69.49
8.6269	-89.2367	69.43
8.6925	-89.0611	69.47
8.7279	-88.9164	69.53
8.7678	-88.8504	69.58
8.8291	-88.7641	69.61
8.937	-88.6983	69.63
8.9846	-88.6427	69.6
9.032	-88.6729	69.59
9.1045	-88.6086	69.59
9.2207	-88.576	69.61
9.3668	-88.5572	69.59
9.4367	-88.5055	69.53
9.5044	-88.4369	69.48
9.6278	-88.4687	69.5
9.7327	-88.4823	69.53
9.802	-88.45	69.57
9.8058	-88.3993	69.59
9.7834	-88.3387	69.6
9.8212	-88.3071	69.58
9.8182	-88.3874	69.58
9.8223	-88.4044	69.58
9.8341	-88.3762	69.59
9.8436	-88.3242	69.6
9.8289	-88.2745	69.6
9.8271	-88.1982	69.59
9.8223	-88.0439	69.59
9.8215	-87.9257	69.57
9.8726	-87.6649	69.58
9.8894	-87.4477	69.58
9.8732	-87.1068	69.61
9.9436	-86.8858	69.62
9.9706	-86.5915	69.67
9.9967	-86.3033	69.66
10.0286	-86.0352	69.58
10.0502	-85.7868	69.55
10.0789	-85.6452	69.5
10.0617	-85.4499	69.46
10.0234	-85.4407	69.5
9.9794	-85.4669	69.58
9.9352	-85.4815	69.66
9.9	-85.5792	69.66
9.9069	-85.5505	69.68
9.9558	-85.4732	69.67
10.0266	-85.2631	69.67
10.0453	-85.2131	69.62
10.0928	-85.1871	69.63
10.1623	-85.2152	69.63
10.1832	-85.2328	69.56
10.2064	-85.2955	69.53
10.2295	-85.3765	69.59
10.2501	-85.5454	69.6
10.2203	-85.691	69.66
10.1835	-85.8581	69.67
10.1189	-85.9758	69.65
10.0924	-86.0479	69.61
10.0325	-86.1165	69.58
9.9646	-86.1834	69.58
9.846	-86.2381	69.58
9.7811	-86.3513	69.58
9.7215	-86.5155	69.57
9.6764	-86.6574	69.62
9.6382	-86.8987	69.61
9.6069	-86.9286	69.66
9.5788	-87.0098	69.68
9.545	-87.0258	69.67
9.4586	-87.0087	69.61
9.3841	-87.1281	69.58
9.2737	-87.3393	69.61
9.2467	-87.5597	69.68
9.1772	-87.7221	69.61
9.0844	-87.8446	69.61
9.0253	-87.9048	69.59
8.8913	-87.9628	69.52
8.8309	-88.0026	69.51
8.7526	-88.1717	69.54
8.6403	-88.2476	69.6
8.5556	-88.3881	69.62
8.4271	-88.3875	69.67
8.3684	-88.3952	69.65
8.2951	-88.3776	69.63
8.1919	-88.4186	69.59
8.0482	-88.4379	69.62
7.9414	-88.4536	69.64
7.8718	-88.3376	69.65
7.8265	-88.2752	69.6
7.7326	-88.3284	69.58
7.6529	-88.3801	69.58
7.5253	-88.4416	69.63
7.421	-88.5353	69.63
7.3939	-88.6412	69.62
7.3674	-88.7568	69.6
7.2827	-88.8476	69.62
7.2021	-88.8281	69.64
7.1828	-88.8292	69.61
7.1999	-88.8287	69.59
7.1813	-88.9408	69.56
7.1909	-89.0044	69.58
7.2137	-88.9707	69.63
7.2418	-89.0117	69.68
7.2376	-89.0733	69.65
7.2258	-89.0842	69.66
7.1902	-89.1724	69.63
7.1993	-89.2148	69.57
7.2014	-89.3445	69.56
7.273	-89.4594	69.64
7.2682	-89.558	69.72
7.2971	-89.5334	69.68
7.4076	-89.472	69.66
7.4873	-89.5271	69.56
7.5106	-89.5339	69.51
7.5393	-89.4971	69.51
7.6158	-89.4835	69.57
7.6969	-89.5347	69.61
7.7126	-89.6259	69.67
7.7523	-89.6295	69.7
7.7655	-89.5995	69.68
7.8303	-89.5519	69.65
7.8457	-89.5632	69.61
7.8858	-89.6724	69.57
7.9083	-89.7645	69.63
7.9314	-89.793	69.65
7.9302	-89.8935	69.6
7.9744	-89.982	69.57
8.0238	-89.9838	69.61
8.1004	-90.0631	69.6
8.1677	-90.1548	69.58
8.1919	-90.1912	69.59
8.2595	-90.2019	69.6
8.3028	-90.2024	69.6
8.344	-90.211	69.62
8.3861	-90.1781	69.62
8.4361	-90.1426	69.63
8.4643	-90.0858	69.6
8.4701	-90.0325	69.58
8.5065	-89.9509	69.6
8.5973	-89.9807	69.6
8.6467	-89.8459	69.6
8.7328	-89.7804	69.63
8.7634	-89.6975	69.61
8.8476	-89.6233	69.6
8.8896	-89.5652	69.61
8.9025	-89.4608	69.67
8.9299	-89.386	69.71
8.9265	-89.3497	69.65
8.9385	-89.2038	69.61
8.9907	-89.1813	69.54
9.0012	-89.1478	69.49
8.9522	-89.2001	69.51
8.9096	-89.2765	69.56
8.8476	-89.3014	69.62
8.8768	-89.3464	69.65
8.8486	-89.3393	69.67
8.8006	-89.2488	69.68
8.7811	-89.2315	69.63
8.7074	-89.1868	69.64
8.7369	-89.1716	69.64
8.6993	-89.2031	69.65
8.6804	-89.3481	69.61
8.6852	-89.3791	69.57
8.6875	-89.3532	69.58
8.6867	-89.318	69.58
8.6699	-89.3321	69.57
8.7125	-89.348	69.58
8.6999	-89.3062	69.62
8.715	-89.3036	69.61
8.7499	-89.3212	69.62
8.7206	-89.2723	69.63
8.746	-89.3966	69.6
8.7743	-89.3608	69.6
8.7725	-89.4617	69.59
8.7567	-89.5303	69.61
8.7494	-89.607	69.61
8.7805	-89.7077	69.62
8.772	-89.7763	69.63
8.7362	-89.8129	69.63
8.7723	-89.8048	69.6
8.7975	-89.8114	69.6
8.8494	-89.7971	69.65
8.8655	-89.8699	69.69
8.8532	-89.7899	69.65
8.877	-89.7355	69.6
8.8261	-89.784	69.55
8.8187	-89.773	69.47
8.7702	-89.7726	69.48
8.7145	-89.8819	69.52
8.6939	-89.9402	69.6
8.6854	-90.0425	69.64
8.6697	-90.0047	69.68
8.6384	-89.9304	69.67
8.6316	-89.8443	69.64
8.639	-89.7592	69.6
8.6415	-89.6429	69.61
8.6226	-89.6274	69.62
8.6363	-89.5798	69.62
8.6538	-89.5291	69.59
8.6385	-89.5241	69.57
8.6831	-89.4896	69.59
8.6434	-89.4955	69.59
8.616	-89.5149	69.58
8.6523	-89.5144	69.58
8.6226	-89.5683	69.59
8.5609	-89.635	69.62
8.547	-89.6162	69.64
8.5171	-89.6626	69.63
8.5133	-89.695	69.63
8.4827	-89.7821	69.62
8.4478	-89.7265	69.61
8.4303	-89.794	69.6
8.4087	-89.857	69.61
8.3818	-89.9715	69.62
8.3365	-90.0433	69.64
8.3298	-90.0793	69.64
8.3251	-90.1105	69.59
8.2608	-90.0784	69.61
8.1666	-90.0977	69.68
8.1154	-90.1135	69.69
8.0827	-90.1407	69.63
8.0778	-90.1685	69.61
8.0441	-90.1489	69.56
7.9517	-90.085	69.49
7.903	-90.0476	69.5
7.8633	-90.089	69.53
7.8183	-90.0773	69.61
7.7885	-90.0379	69.68
7.7314	-90.0195	69.71
7.7019	-89.8982	69.68
7.6776	-89.7757	69.63
7.6431	-89.7071	69.59
7.6109	-89.7144	69.55
7.6192	-89.7455	69.58
7.5803	-89.7075	69.6
7.5522	-89.6529	69.59
7.5503	-89.636	69.61
7.5382	-89.6613	69.62
7.4395	-89.6374	69.6
7.3812	-89.6672	69.58
7.3739	-89.7439	69.58
7.3908	-89.843	69.63
7.3605	-89.9132	69.64
7.3116	-89.9179	69.63
7.3025	-89.8906	69.61
7.3127	-90.0437	69.56
7.2658	-90.1136	69.56
7.2419	-90.2643	69.59
7.173	-90.3847	69.63
7.127	-90.5393	69.63
7.0775	-90.6489	69.62
7.0936	-90.7682	69.61
7.0484	-90.8932	69.6
7.0147	-90.9947	69.62
7.0236	-91.2138	69.64
7.0593	-91.303	69.69
7.1034	-91.3391	69.64
7.1539	-91.4072	69.58
7.1509	-91.3637	69.5
7.2056	-91.347	69.43
7.2355	-91.4167	69.45
7.3241	-91.5033	69.54
7.3535	-91.5439	69.63
7.3665	-91.5249	69.65
7.3351	-91.5012	69.64
7.3302	-91.4929	69.58
7.3582	-91.4872	69.56
7.3743	-91.4258	69.57
7.4098	-91.4645	69.61
7.3955	-91.4738	69.64
7.4364	-91.5028	69.6
7.5103	-91.5209	69.58
7.5168	-91.654	69.56
7.4866	-91.6883	69.54
7.5144	-91.8235	69.52
7.4941	-91.9285	69.55
7.5141	-92.0124	69.57
7.5857	-92.0915	69.57
7.5876	-92.0163	69.59
7.5818	-91.985	69.57
7.5537	-91.8287	69.56
7.5795	-91.6549	69.55
7.5672	-91.5945	69.53
7.5894	-91.5921	69.52
7.66	-91.5074	69.56
7.6496	-91.5087	69.59
7.6579	-91.4751	69.61
7.7069	-91.3839	69.59
7.733	-91.3102	69.58
7.709	-91.308	69.6
7.691	-91.2314	69.66
7.6326	-91.2373	69.64
7.6222	-91.2352	69.57
7.6381	-91.2984	69.49
7.6617	-91.3347	69.41
7.6553	-91.3565	69.41
7.6904	-91.3804	69.48
7.7402	-91.428	69.55
7.7648	-91.3639	69.65
7.7974	-91.3571	69.65
7.8146	-91.2274	69.65
7.8374	-91.1243	69.61
7.9022	-91.1288	69.58
7.9703	-91.0103	69.58
8.0373	-91.0236	69.59
8.1193	-90.9712	69.59
8.1978	-90.7762	69.56
8.2745	-90.6181	69.52
8.3796	-90.5216	69.51
8.44	-90.4392	69.55
8.468	-90.3755	69.58
8.4702	-90.3115	69.59
8.5525	-90.1897	69.62
8.6069	-90.1233	69.58
8.7468	-90.0623	69.56
8.8007	-89.9511	69.58
8.8775	-89.9284	69.57
9.0067	-89.8304	69.58
9.127	-89.7566	69.56
9.239	-89.6999	69.56
9.393	-89.6104	69.56
9.5051	-89.5587	69.53
9.6486	-89.4432	69.56
9.8008	-89.4682	69.61
9.9369	-89.549	69.66
10.0637	-89.4907	69.66
10.2145	-89.4622	69.58
10.3063	-89.5018	69.57
10.3929	-89.3763	69.52
10.4219	-89.3133	69.47
10.4827	-89.2588	69.47
10.4514	-89.2408	69.54
10.4518	-89.1757	69.58
10.4767	-89.1639	69.61
10.507	-89.0702	69.64
10.5737	-88.8934	69.65
10.6731	-88.8174	69.63
10.7628	-88.636	69.63
10.7584	-88.5632	69.61
10.8076	-88.4551	69.57
10.9156	-88.4715	69.48
10.9793	-88.3948	69.46
11.0743	-88.4033	69.5
11.1022	-88.4558	69.55
11.1355	-88.4962	69.59
11.1146	-88.5372	69.61
11.072	-88.5779	69.63
10.9876	-88.5704	69.62
10.9279	-88.4766	69.58
10.9398	-88.3401	69.57
10.9684	-88.2086	69.55
10.9966	-88.1032	69.57
11.0104	-87.9662	69.57
11.0276	-87.8039	69.59
11.0775	-87.6166	69.59
11.0697	-87.4288	69.59
11.0954	-87.193	69.58
11.1255	-87.0052	69.59
11.1988	-86.8359	69.67
11.3185	-86.7267	69.66
11.4012	-86.5074	69.61
11.4835	-86.3979	69.55
11.5268	-86.2482	69.46
11.5353	-86.1114	69.43
11.5726	-86.1458	69.42
11.6004	-86.0647	69.53
11.6375	-86.0974	69.61
11.694	-86.0051	69.68
11.7345	-85.7998	69.69
11.7236	-85.5739	69.62
11.7543	-85.4035	69.61
11.7694	-85.1422	69.58
11.8339	-84.9729	69.59
11.8642	-84.7717	69.6
11.8972	-84.5873	69.55
11.9069	-84.4141	69.53
11.9355	-84.3141	69.53
11.9617	-84.2787	69.57
11.9876	-84.2072	69.56
12.044	-84.148	69.61
12.0567	-84.1607	69.6
12.1068	-84.1876	69.6
12.1484	-84.188	69.59
12.1347	-84.1658	69.61
12.0791	-84.063	69.61
12.0674	-84.0477	69.58
12.0906	-84.0932	69.57
12.0642	-84.1344	69.6
12.0101	-84.2035	69.6
11.9747	-84.2003	69.64
11.8787	-84.1381	69.63
11.7699	-84.2538	69.59
11.6542	-84.2981	69.62
11.6057	-84.4425	69.7
11.4807	-84.5201	69.65
11.3729	-84.5747	69.58
11.2045	-84.556	69.56
11.0381	-84.592	69.47
10.935	-84.6734	69.44
10.7822	-84.823	69.48
10.6578	-85.0329	69.54
10.556	-85.1635	69.59
10.4657	-85.1971	69.64
10.3829	-85.1846	69.67
10.3229	-85.1959	69.61
10.2544	-85.2196	69.59
10.1917	-85.2739	69.58
10.132	-85.3142	69.62
10.0847	-85.3094	69.62
10.1224	-85.2826	69.58
10.199	-85.329	69.55
10.267	-85.3128	69.56
10.3644	-85.3075	69.56
10.4717	-85.3117	69.56
10.571	-85.2303	69.57
10.6203	-85.1084	69.57
10.6899	-84.9972	69.56
10.7575	-84.9314	69.57
10.8749	-84.8746	69.55
11.0001	-84.8294	69.58
11.1443	-84.8309	69.58
11.2768	-84.829	69.58
11.3333	-84.8402	69.61
11.4951	-84.8302	69.59
11.554	-84.7443	69.6
11.636	-84.7736	69.59
11.7533	-84.7114	69.55
11.7944	-84.7319	69.57
11.8659	-84.8097	69.61
11.9654	-84.9351	69.65
12.0602	-84.9267	69.62
12.1821	-84.9564	69.58
12.3138	-84.9589	69.55
12.3986	-85.0202	69.48
12.5443	-85.101	69.45
12.7529	-85.2753	69.48
12.9077	-85.4035	69.51
13.1052	-85.5873	69.5
13.2606	-85.7173	69.53
13.4443	-85.7685	69.55
13.5921	-85.8689	69.57
13.6619	-85.9598	69.68
13.7792	-86.055	69.72
13.7706	-86.0337	69.73
13.763	-85.9519	69.64
13.715	-85.9333	69.52
13.6748	-85.9792	69.47
13.5968	-85.9909	69.48
13.5243	-86.0584	69.5
13.4221	-86.1238	69.56
13.3018	-86.1116	69.59
13.2535	-86.0796	69.58
13.2801	-86.1113	69.53
13.2037	-86.0518	69.57
13.1328	-86.0645	69.59
13.0729	-86.0155	69.58
13.0141	-86.0103	69.6
12.9263	-86.0592	69.59
12.9271	-86.0269	69.57
12.983	-86.0617	69.54
12.9893	-86.0737	69.58
12.9674	-86.0327	69.62
13.029	-86.0513	69.62
13.0772	-85.9781	69.61
13.1529	-85.9637	69.57
13.2337	-85.9768	69.53
13.3492	-86.0199	69.55
13.436	-86.1338	69.6
13.5798	-86.1742	69.61
13.7368	-86.252	69.6
13.845	-86.2327	69.56
13.9469	-86.2631	69.47
14.0831	-86.3233	69.44
14.2389	-86.4002	69.47
14.4207	-86.5098	69.52
14.6018	-86.5481	69.58
14.8176	-86.5199	69.62
15.0511	-86.4674	69.62
15.2541	-86.4257	69.6
15.4492	-86.4014	69.59
15.5973	-86.4841	69.59
15.8102	-86.5324	69.61
15.978	-86.5318	69.61
16.1698	-86.5462	69.58
16.2983	-86.5334	69.55
16.4635	-86.5072	69.53
16.5845	-86.4745	69.53
16.7511	-86.4643	69.54
16.8652	-86.4432	69.55
16.9395	-86.3422	69.57
17.0156	-86.2155	69.61
17.0963	-86.188	69.6
17.1739	-86.1531	69.59
17.1974	-86.0968	69.57
17.2285	-86.0666	69.56
17.1705	-85.9784	69.56
17.13	-85.9737	69.56
17.0364	-85.9512	69.59
16.9414	-85.9299	69.61
16.8344	-85.8527	69.62
16.7164	-85.6563	69.63
16.6684	-85.6262	69.54
16.6087	-85.5168	69.55
16.5191	-85.5048	69.61
16.4155	-85.5199	69.68
16.3793	-85.5758	69.64
16.2981	-85.5519	69.63
16.31	-85.5686	69.55
16.294	-85.5577	69.46
16.2458	-85.5286	69.47
16.2022	-85.5742	69.52
16.2117	-85.657	69.58
16.1808	-85.6288	69.62
16.1442	-85.6198	69.64
16.1352	-85.4654	69.68
16.0885	-85.3524	69.64
16.0595	-85.1887	69.64
16.0921	-85.1112	69.59
16.0978	-85.087	69.58
16.0708	-85.0193	69.58
16.09	-84.9066	69.55
16.0838	-84.803	69.55
16.0923	-84.7873	69.54
16.1056	-84.6345	69.59
16.1365	-84.6168	69.58
16.1329	-84.4997	69.59
16.119	-84.4605	69.59
16.1634	-84.4357	69.6
16.192	-84.4211	69.59
16.2174	-84.3572	69.61
16.2361	-84.3341	69.6
16.2776	-84.2281	69.62
16.3168	-84.205	69.59
16.3349	-84.1736	69.59
16.3584	-84.0738	69.61
16.3792	-84.0635	69.61
16.3991	-84.03	69.62
16.4127	-83.9287	69.6
16.4687	-83.8047	69.59
16.495	-83.7481	69.6
16.5476	-83.7237	69.62
16.576	-83.7205	69.67
16.5243	-83.6771	69.63
16.4796	-83.7098	69.59
16.4427	-83.6908	69.55
16.3922	-83.606	69.5
16.381	-83.5948	69.47
16.334	-83.6065	69.51
16.3597	-83.6514	69.58
16.3386	-83.7215	69.62
16.3841	-83.7696	69.63
16.4078	-83.7448	69.65
16.4025	-83.7819	69.6
16.401	-83.8208	69.59
16.4348	-83.9349	69.57
16.4478	-84.0728	69.63
16.447	-84.2108	69.62
16.4309	-84.3454	69.58
16.4474	-84.4615	69.54
16.4775	-84.6001	69.56
16.4673	-84.6856	69.58
16.4662	-84.8143	69.59
16.4746	-84.92	69.56
16.4224	-84.949	69.57
16.3957	-85.0595	69.57
16.2986	-85.1271	69.57
16.2968	-85.3182	69.57
16.2225	-85.391	69.61
16.1894	-85.5069	69.58
16.1242	-85.5802	69.57
16.0413	-85.6587	69.56
15.9229	-85.7757	69.56
15.7917	-85.8914	69.57
15.7013	-86.0741	69.57
15.61	-86.3319	69.57
15.4619	-86.5293	69.59
15.392	-86.6645	69.6
15.3606	-86.8021	69.64
15.334	-86.9529	69.67
15.3215	-87.0083	69.64
15.3566	-87.068	69.53
15.3382	-87.1079	69.51
15.278	-87.0647	69.45
15.2538	-87.1158	69.43
15.2554	-87.1678	69.46
15.2315	-87.1487	69.55
15.1804	-87.1759	69.63
15.154	-87.2281	69.67
15.1328	-87.1864	69.65
15.0975	-87.1408	69.62
15.0914	-87.0793	69.56
15.0689	-87.0251	69.53
15.0298	-86.9721	69.56
15.0272	-86.9464	69.61
15.0718	-86.8427	69.6
15.0359	-86.7798	69.53
14.979	-86.7012	69.52
14.9198	-86.654	69.53
14.85	-86.7133	69.54
14.7596	-86.7224	69.56
14.65	-86.7534	69.58
14.549	-86.7335	69.61
14.457	-86.8007	69.59
14.3373	-86.8674	69.58
14.2714	-86.9293	69.57
14.152	-86.9607	69.57
14.0178	-86.9713	69.59
13.8826	-87.0192	69.6
13.7589	-87.0552	69.59
13.6121	-87.2089	69.59
13.5583	-87.2769	69.59
13.5158	-87.4172	69.61
13.4922	-87.5828	69.6
13.4759	-87.6599	69.6
13.4735	-87.7853	69.57
13.4657	-87.9458	69.62
13.5062	-88.024	69.67
13.5455	-88.1343	69.62
13.616	-88.1954	69.59
13.6928	-88.2056	69.55
13.754	-88.2465	69.46
13.8536	-88.3935	69.42
13.9271	-88.467	69.48
13.9793	-88.6465	69.51
14.0011	-88.7661	69.55
14.0658	-88.7764	69.61
14.0913	-88.7852	69.62
14.1767	-88.7984	69.61
14.2201	-88.8295	69.64
14.2765	-88.8109	69.67
14.3608	-88.8269	69.66
14.443	-88.8274	69.61
14.5528	-88.7379	69.53
14.5683	-88.6317	69.51
14.6269	-88.6905	69.49
14.6426	-88.6829	69.53
14.6864	-88.6901	69.58
14.6471	-88.6626	69.61
14.6294	-88.6228	69.64
14.6314	-88.5927	69.63
14.6699	-88.4807	69.59
14.7365	-88.3834	69.54
14.7657	-88.3044	69.52
14.8025	-88.2326	69.55
14.8736	-88.226	69.57
14.9584	-88.1732	69.61
15.0432	-88.0549	69.63
15.1135	-88.065	69.59
15.1472	-87.9549	69.59
15.2089	-87.9331	69.57
15.2547	-87.882	69.59
15.2719	-87.8852	69.64
15.2972	-87.8991	69.69
15.2463	-87.9151	69.63
15.1688	-87.94	69.57
15.1078	-87.8868	69.52
15.1038	-87.9417	69.42
15.0712	-88.0642	69.44
15.1175	-88.176	69.54
15.0925	-88.2446	69.63
15.0554	-88.2368	69.65
15.0034	-88.2023	69.65
14.9597	-88.1474	69.62
14.9352	-88.1133	69.54
14.8688	-88.1316	69.56
14.7891	-88.1399	69.61
14.7225	-88.1867	69.66
14.6737	-88.1065	69.65
14.6274	-88.0619	69.58
14.5885	-88.0981	69.54
14.5156	-88.1499	69.54
14.409	-88.2359	69.56
14.3565	-88.3414	69.57
14.3059	-88.3821	69.59
14.2231	-88.4185	69.62
14.1744	-88.4637	69.61
14.1244	-88.4969	69.59
14.0573	-88.4673	69.62
13.9918	-88.5252	69.59
13.9846	-88.4999	69.59
13.9928	-88.4657	69.62
13.9957	-88.4833	69.61
14.0072	-88.5005	69.6
14.0054	-88.4959	69.63
13.9568	-88.5	69.6
13.9888	-88.5455	69.61
14.0337	-88.5163	69.67
14.0894	-88.487	69.7
14.1418	-88.4889	69.65
14.2441	-88.4646	69.59
14.2518	-88.3409	69.53
14.3398	-88.3487	69.44
14.3501	-88.2994	69.48
14.3704	-88.3022	69.55
14.3917	-88.3217	69.59
14.4518	-88.4383	69.63
14.5336	-88.3781	69.67
14.5925	-88.3403	69.68
14.6146	-88.2454	69.64
14.5742	-88.182	69.59
14.5495	-88.1837	69.57
14.4761	-88.1766	69.59
14.3995	-88.1621	69.62
14.3121	-88.1827	69.59
14.2245	-88.1973	69.59
14.156	-88.2282	69.59
14.0453	-88.2685	69.59
14.0017	-88.2217	69.61
13.9314	-88.2035	69.6
13.8694	-88.2145	69.62
13.7653	-88.2061	69.62
13.6662	-88.2255	69.61
13.5962	-88.2696	69.6
13.5028	-88.3183	69.6
13.3714	-88.325	69.63
13.3072	-88.3856	69.63
13.2845	-88.4641	69.63
13.2634	-88.4788	69.65
13.2964	-88.4803	69.63
13.2992	-88.4979	69.62
13.3407	-88.4653	69.62
13.3475	-88.4518	69.68
13.3559	-88.4668	69.64
13.3954	-88.3784	69.6
13.3872	-88.3324	69.55
13.3911	-88.3522	69.49
13.4262	-88.3935	69.5
13.3696	-88.3789	69.57
13.3601	-88.4174	69.62
13.3656	-88.4096	69.62
13.2948	-88.362	69.65
13.2057	-88.298	69.63
13.149	-88.2407	69.6
13.014	-88.1998	69.61
12.9182	-88.1205	69.64
12.8025	-88.0993	69.66
12.7581	-88.0605	69.65
12.6626	-88.0732	69.58
12.5708	-88.0582	69.59
12.4859	-88.0651	69.58
12.4531	-88.1942	69.57
12.4554	-88.2214	69.6
12.3369	-88.2298	69.61
12.2606	-88.2668	69.64
12.1888	-88.2988	69.62
12.1323	-88.328	69.59
12.0199	-88.4236	69.6
11.8143	-88.4508	69.64
11.645	-88.5616	69.67
11.4497	-88.714	69.68
11.2474	-88.8426	69.64
11.0558	-88.869	69.62
10.9212	-88.9375	69.57
10.771	-89.04	69.54
10.6425	-89.1032	69.56
10.6223	-89.186	69.6
10.601	-89.3171	69.62
10.573	-89.3577	69.64
10.53	-89.3631	69.62
10.5031	-89.3446	69.56
10.4594	-89.3402	69.49
10.3725	-89.4035	69.49
10.2467	-89.4446	69.54
10.1658	-89.6584	69.58
10.0977	-89.8397	69.63
10.1186	-89.9311	69.64
10.1286	-90.0797	69.6
10.1407	-90.0816	69.59
10.1211	-89.9921	69.6
10.0534	-89.8999	69.56
9.9814	-89.7471	69.61
9.905	-89.6856	69.59
9.8354	-89.631	69.54
9.7368	-89.6156	69.55
9.5768	-89.595	69.61
9.3837	-89.3919	69.63
9.304	-89.36	69.6
9.223	-89.252	69.61
9.1662	-89.1669	69.63
9.0203	-89.0884	69.61
8.8848	-89.0181	69.6
8.7921	-88.9667	69.56
8.7492	-88.8884	69.56
8.7277	-88.7987	69.56
8.6805	-88.7006	69.58
8.7342	-88.6072	69.58
8.7419	-88.5212	69.63
8.8003	-88.4638	69.65
8.9132	-88.3645	69.64
9.0122	-88.2549	69.6
9.0847	-88.1986	69.62
9.1467	-88.2316	69.67
9.2388	-88.2005	69.68
9.3502	-88.0409	69.62
9.4067	-87.9287	69.57
9.5477	-87.861	69.49
9.6198	-87.791	69.46
9.7098	-87.7633	69.51
9.7941	-87.7297	69.55
9.9011	-87.6736	69.61
10.0098	-87.6107	69.65
10.0833	-87.5625	69.67
10.1548	-87.4313	69.64
10.1944	-87.3369	69.64
10.1785	-87.234	69.62
10.1127	-87.1554	69.65
10.0524	-87.0383	69.67
10.0103	-86.9428	69.61
10.0016	-86.8827	69.57
9.9724	-86.7646	69.59
9.9651	-86.6963	69.61
9.9647	-86.5786	69.64
9.9485	-86.4766	69.62
9.9541	-86.3863	69.61
9.9525	-86.3291	69.62
9.9597	-86.228	69.61
9.905	-86.0587	69.61
9.8218	-85.9007	69.61
9.7536	-85.88	69.61
9.6699	-85.8931	69.59
9.6096	-85.8865	69.63
9.5146	-85.7895	69.64
9.5097	-85.6997	69.65
9.5088	-85.5005	69.65
9.5519	-85.4295	69.62
9.5887	-85.2909	69.59
9.6196	-85.2279	69.6
9.6172	-85.1663	69.66
9.583	-85.1423	69.75
9.593	-85.1638	69.68
9.5362	-85.1425	69.62
9.489	-85.234	69.58
9.4173	-85.3067	69.5
9.3501	-85.4593	69.49
9.3449	-85.6169	69.56
9.3675	-85.7705	69.61
9.4294	-85.9064	69.66
9.4341	-85.942	69.68
9.3775	-85.912	69.67
9.4072	-85.8911	69.61
9.4379	-85.9049	69.63
9.4487	-86.0425	69.6
9.4722	-86.1364	69.67
9.5319	-86.3359	69.64
9.6101	-86.3709	69.62
9.6527	-86.4589	69.57
9.7637	-86.4441	69.58
9.8093	-86.4306	69.59
9.896	-86.4431	69.59
9.962	-86.541	69.58
10.0139	-86.5511	69.62
10.0378	-86.588	69.63
10.1065	-86.6193	69.63
10.2193	-86.5975	69.62
10.2805	-86.6044	69.62
10.3448	-86.5818	69.62
10.3739	-86.6755	69.6
10.4544	-86.7558	69.66
10.5632	-86.8111	69.68
10.6604	-86.8184	69.68
10.7181	-86.7736	69.61
10.8318	-86.6916	69.53
10.904	-86.6349	69.5
10.8889	-86.5802	69.53
10.8415	-86.4682	69.64
10.8268	-86.3932	69.64
10.7761	-86.2673	69.64
10.7176	-86.1053	69.64
10.6242	-85.8926	69.57
10.5923	-85.7432	69.51
10.5498	-85.7087	69.53
10.5481	-85.722	69.57
10.5327	-85.7092	69.64
10.5526	-85.7479	69.68
10.5111	-85.7104	69.69
10.5055	-85.7224	69.66
10.4961	-85.6911	69.62
10.5027	-85.7242	69.6
10.4667	-85.7253	69.65
10.4715	-85.7908	69.65
10.4689	-85.8239	69.62
10.4717	-85.9275	69.6
10.4535	-86.0612	69.61
10.418	-86.1853	69.6
10.4528	-86.4058	69.62
10.4349	-86.5958	69.65
10.3821	-86.756	69.67
10.3563	-86.8585	69.65
10.3541	-86.9543	69.62
10.3473	-87.0088	69.59
10.3163	-87.0984	69.59
10.323	-87.2017	69.59
10.3084	-87.2911	69.6
10.2813	-87.3546	69.61
10.2083	-87.4402	69.64
10.1642	-87.4502	69.68
10.1067	-87.5053	69.65
10.0428	-87.5954	69.62
10.0347	-87.655	69.61
9.9027	-87.6677	69.6
9.8013	-87.7825	69.61
9.6594	-87.889	69.64
9.5422	-87.9238	69.71
9.3533	-87.9636	69.67
9.2089	-88.0063	69.65
9.0754	-88.0635	69.57
8.9845	-88.1611	69.5
8.8944	-88.2551	69.5
8.7577	-88.3748	69.53
8.6566	-88.4939	69.6
8.5295	-88.6517	69.64
8.4096	-88.7725	69.68
8.3394	-88.7856	69.7
8.2218	-88.881	69.63
8.1495	-88.818	69.63
8.0394	-88.9206	69.59
7.884	-89.0011	69.63
7.8038	-88.9923	69.64
7.7387	-89.046	69.61
7.6639	-89.0751	69.57
7.633	-89.0083	69.59
7.6121	-89.0024	69.61
7.6506	-89.0041	69.59
7.6858	-88.8916	69.63
7.6426	-88.7891	69.62
7.5933	-88.7323	69.61
7.5464	-88.675	69.61
7.4852	-88.6951	69.58
7.4179	-88.7953	69.6
7.3232	-88.8632	69.62
7.2091	-88.8165	69.64
7.0789	-88.8054	69.64
6.9602	-88.8357	69.64
6.9152	-88.8574	69.63
6.9017	-88.8019	69.58
6.8894	-88.7136	69.59
6.9373	-88.6641	69.58
6.9992	-88.5653	69.6
7.0039	-88.5019	69.62
7.0418	-88.4288	69.64
7.0655	-88.3803	69.58
7.0688	-88.2479	69.62
7.0815	-88.1928	69.66
7.016	-88.0423	69.73
6.9546	-87.795	69.69
6.9518	-87.6436	69.61
6.9423	-87.5911	69.52
6.9354	-87.5124	69.48
6.9558	-87.4425	69.49
7.0084	-87.4707	69.54
7.0187	-87.4931	69.62
7.028	-87.546	69.67
7.0248	-87.5882	69.67
6.9908	-87.5645	69.65
6.9812	-87.5768	69.6
6.9381	-87.6269	69.6
6.9217	-87.6628	69.62
6.8793	-87.8117	69.66
6.9073	-87.88	69.67
6.8989	-88.0258	69.61
6.9323	-88.0276	69.6
6.9701	-88.0436	69.59
6.9961	-88.059	69.58
6.9575	-88.0212	69.57
6.9661	-88.0139	69.59
7.0121	-88.0256	69.6
6.9932	-87.9981	69.64
6.9683	-87.9643	69.64
6.9583	-87.8771	69.62
6.9127	-87.8762	69.61
6.8657	-87.8704	69.61
6.8773	-87.7966	69.64
6.867	-87.7872	69.63
6.8517	-87.8041	69.61
6.8867	-87.7976	69.62
6.9091	-87.7298	69.61
6.9249	-87.7221	69.59
6.97	-87.6745	69.61
7.0114	-87.6467	69.62
7.0296	-87.6396	69.62
7.095	-87.5605	69.61
7.1123	-87.6092	69.59
7.1655	-87.5568	69.59
7.1771	-87.5843	69.62
7.21	-87.6388	69.69
7.2107	-87.6987	69.72
7.2147	-87.7165	69.65
7.2666	-87.6839	69.63
7.3055	-87.6324	69.53
7.3745	-87.6395	69.43
7.4439	-87.693	69.46
7.5025	-87.8019	69.52
7.5867	-87.8369	69.61
7.7028	-87.9072	69.66
7.8185	-87.9293	69.69
7.952	-87.8743	69.66
8.0999	-87.7435	69.62
8.2322	-87.6849	69.56
8.3737	-87.6025	69.52
8.5037	-87.6479	69.58
8.6301	-87.5364	69.6
8.7159	-87.5857	69.55
8.7428	-87.6867	69.54
8.8254	-87.7718	69.55
8.876	-87.8862	69.55
8.9237	-87.9996	69.58
8.9243	-88.0989	69.57
8.9534	-88.1994	69.57
8.8813	-88.3641	69.58
8.8351	-88.545	69.58
8.7386	-88.7119	69.58
8.5752	-88.8108	69.59
8.5779	-88.8626	69.57
8.5198	-88.8601	69.61
8.4482	-88.8992	69.58
8.3746	-88.9177	69.59
8.3275	-88.9245	69.59
8.2471	-88.8525	69.6
8.2064	-88.8534	69.58
8.1419	-88.7876	69.57
8.069	-88.7808	69.55
7.9716	-88.7201	69.58
7.8768	-88.7726	69.62
7.8432	-88.8427	69.7
7.8235	-88.9884	69.65
7.8111	-89.0858	69.58
7.8343	-89.132	69.53
7.8579	-89.1132	69.48
7.9149	-89.0182	69.46
8.0212	-89.1331	69.45
8.16	-89.156	69.52
8.2537	-89.1763	69.58
8.4051	-89.174	69.61
8.4752	-89.1958	69.63
8.5778	-89.1553	69.58
8.6595	-89.1079	69.56
8.7638	-89.1289	69.57
8.8282	-89.2968	69.57
8.9147	-89.3141	69.63
9.0595	-89.3858	69.57
9.1967	-89.3836	69.52
9.3195	-89.4404	69.49
9.3852	-89.451	69.48
9.375	-89.4114	69.51
9.4046	-89.371	69.5
9.4432	-89.3074	69.56
9.4669	-89.2894	69.59
9.5343	-89.1553	69.62
9.5935	-89.125	69.61
9.6435	-89.0621	69.56
9.7369	-89.0388	69.56
9.8165	-89.0444	69.53
9.9587	-89.0408	69.55
10.0542	-89.0294	69.56
10.1537	-88.9409	69.59
10.3172	-88.9189	69.58
10.4785	-88.8479	69.56
10.669	-88.7569	69.56
10.843	-88.6359	69.53
11.0041	-88.4958	69.53
11.1607	-88.4143	69.59
11.2489	-88.3554	69.66
11.3453	-88.2772	69.67
11.4532	-88.2373	69.6
11.565	-88.1889	69.58
11.6559	-88.0897	69.51
11.763	-88.1125	69.43
11.8506	-88.1358	69.43
11.9525	-88.2249	69.48
11.9386	-88.2377	69.54
11.9212	-88.3526	69.58
11.9297	-88.3678	69.66
11.9089	-88.3731	69.64
11.9438	-88.3342	69.62
11.964	-88.296	69.61
11.8928	-88.2976	69.62
11.8433	-88.2816	69.62
11.8229	-88.2501	69.55
11.8027	-88.2861	69.5
11.7313	-88.3004	69.51
11.7009	-88.3555	69.52
11.6732	-88.3313	69.54
11.6602	-88.2609	69.57
11.6761	-88.2109	69.58
11.6617	-88.1602	69.58
11.6142	-88.1047	69.58
11.6083	-88.1461	69.56
11.5983	-88.1421	69.57
11.6377	-88.2257	69.58
11.6311	-88.3122	69.57
11.6577	-88.3118	69.61
11.7076	-88.4102	69.59
11.701	-88.4967	69.59
11.7214	-88.4881	69.6
11.7497	-88.465	69.6
11.7921	-88.4885	69.58
11.8372	-88.4199	69.57
11.899	-88.4681	69.59
11.8783	-88.4618	69.63
11.8837	-88.5308	69.64
11.9229	-88.4659	69.6
11.9245	-88.5023	69.55
11.9552	-88.4621	69.5
11.9721	-88.5338	69.44
12.0125	-88.5481	69.48
12.1021	-88.5582	69.54
12.1239	-88.6132	69.56
12.1846	-88.6642	69.59
12.2844	-88.5721	69.61
12.3524	-88.6012	69.6
12.4383	-88.5871	69.58
12.4933	-88.6797	69.58
12.5674	-88.7465	69.55
12.7138	-88.8044	69.59
12.8309	-88.8346	69.57
12.9867	-88.9264	69.49
13.165	-88.9688	69.48
13.3361	-89.0015	69.49
13.445	-89.0238	69.54
13.5715	-89.0566	69.62
13.7271	-89.1511	69.61
13.8432	-89.103	69.63
13.9845	-89.1532	69.59
14.1302	-89.1732	69.56
14.2615	-89.1581	69.55
14.3972	-89.1602	69.54
14.5472	-89.1782	69.55
14.659	-89.1983	69.55
14.7744	-89.2248	69.55
14.8379	-89.2187	69.57
14.9278	-89.1658	69.59
15.0339	-89.1316	69.58
15.0692	-89.1338	69.58
15.1397	-89.0856	69.57
15.128	-89.1294	69.56
15.102	-89.2175	69.6
15.0763	-89.2362	69.69
15.0576	-89.2874	69.64
15.0525	-89.2605	69.56
15.0668	-89.2542	69.52
15.1007	-89.2001	69.46
15.1219	-89.2096	69.43
15.1409	-89.1954	69.47
15.0591	-89.2804	69.52
15.0695	-89.2467	69.59
15.0156	-89.1935	69.62
14.9721	-89.1182	69.62
15.0067	-89.0516	69.57
14.9644	-88.9355	69.57
14.9773	-88.9141	69.57
14.9266	-88.8937	69.61
14.9104	-88.8626	69.63
14.9096	-88.9052	69.57
14.9354	-88.9054	69.53
14.8735	-88.9605	69.52
14.8425	-89.0386	69.52
14.8534	-89.0852	69.53
14.8822	-89.1488	69.53
14.9251	-89.1218	69.6
15.015	-89.1501	69.57
15.0692	-89.0959	69.58
15.136	-89.1381	69.54
15.261	-89.1084	69.53
15.3629	-89.1054	69.51
15.4487	-89.1104	69.53
15.4798	-89.1748	69.57
15.502	-89.2659	69.6
15.5108	-89.2897	69.61
15.5352	-89.3824	69.58
15.4948	-89.3838	69.54
15.454	-89.3525	69.53
15.3997	-89.411	69.55
15.304	-89.4651	69.65
15.2819	-89.4637	69.64
15.2768	-89.3664	69.6
15.2405	-89.2384	69.58
15.2708	-89.2326	69.46
15.2656	-89.2003	69.43
15.2339	-89.2341	69.46
15.1991	-89.2543	69.54
15.1423	-89.2687	69.57
15.09	-89.254	69.62
15.0496	-89.2238	69.63
14.9995	-89.1296	69.59
14.9438	-89.0307	69.63
14.8523	-88.9817	69.59
14.78	-88.8378	69.63
14.7422	-88.7736	69.61
14.6733	-88.7218	69.56
14.5498	-88.619	69.54
14.4443	-88.6239	69.53
14.3247	-88.5825	69.55
14.1385	-88.5074	69.58
13.9503	-88.4947	69.58
13.7414	-88.382	69.6
13.5735	-88.2849	69.61
13.4301	-88.1551	69.6
13.2843	-88.0193	69.61
13.1814	-87.9103	69.62
13.0465	-87.8446	69.57
12.9679	-87.7659	69.56
12.8704	-87.7757	69.58
12.798	-87.7424	69.6
12.7632	-87.8058	69.62
12.6897	-87.8595	69.63
12.622	-87.8758	69.62
12.5545	-87.9374	69.6
12.4425	-88.0154	69.64
12.3037	-88.0072	69.65
12.2222	-87.9694	69.59
12.1535	-87.9916	69.55
12.0943	-87.9608	69.51
12.11	-87.9473	69.46
12.0747	-87.9494	69.48
12.0709	-88.0877	69.51
12.0455	-88.1257	69.59
11.9659	-88.1608	69.63
11.8866	-88.1526	69.66
11.8436	-88.1668	69.61
11.7736	-88.1141	69.62
11.8043	-88.1412	69.59
11.789	-88.1187	69.59
11.8097	-88.0839	69.6
11.8589	-88.0786	69.56
11.8679	-88.0222	69.55
11.8689	-88.0446	69.55
11.8674	-88.0695	69.53
11.9203	-88.1309	69.54
11.9992	-88.0747	69.57
12.0606	-88.086	69.58
12.1515	-88.0577	69.6
12.2703	-88.0356	69.58
12.3424	-88.049	69.58
12.3924	-88.143	69.54
12.4393	-88.1878	69.54
12.4475	-88.2736	69.54
12.4633	-88.2911	69.57
12.5199	-88.3495	69.6
12.6208	-88.3884	69.6
12.6897	-88.4408	69.58
12.7851	-88.4623	69.57
12.8968	-88.533	69.57
12.9985	-88.6155	69.61
13.1224	-88.6003	69.6
13.2409	-88.5171	69.58
13.3808	-88.5033	69.53
13.4982	-88.4416	69.48
13.6512	-88.4548	69.42
13.7462	-88.4848	69.45
13.8108	-88.5563	69.49
13.9269	-88.5433	69.56
13.9906	-88.5534	69.6
14.0819	-88.4566	69.59
14.1894	-88.2986	69.61
14.3016	-88.2638	69.59
14.4015	-88.1792	69.59
14.5132	-88.0889	69.61
14.6046	-88.0646	69.58
14.7391	-88.0417	69.56
14.8417	-88.0583	69.52
14.905	-88.0478	69.51
14.9392	-88.053	69.52
14.9229	-88.0601	69.54
14.9107	-88.0094	69.56
14.9154	-87.9175	69.59
14.945	-87.8652	69.59
15.0301	-87.7309	69.59
15.0866	-87.6788	69.56
15.1613	-87.5648	69.58
15.2647	-87.4967	69.57
15.3509	-87.4733	69.57
15.4536	-87.3869	69.59
15.587	-87.3567	69.59
15.6527	-87.3074	69.6
15.7476	-87.2827	69.61
15.8523	-87.2495	69.59
15.9003	-87.2307	69.6
15.9426	-87.2837	69.61
15.9249	-87.3394	69.61
15.8692	-87.2311	69.58
15.8911	-87.2134	69.55
15.8619	-87.1793	69.49
15.8459	-87.1129	69.45
15.7781	-87.1038	69.44
15.7705	-87.1017	69.51
15.7431	-87.0869	69.6
15.7089	-87.0642	69.63
15.7102	-86.9881	69.64
15.6772	-86.9148	69.61
15.6224	-86.8693	69.6
15.56	-86.85	69.59
15.4402	-86.8119	69.62
15.3637	-86.8899	69.6
15.2468	-86.7861	69.57
15.1654	-86.7414	69.51
15.1475	-86.6617	69.53
15.1015	-86.5669	69.54
15.09	-86.5526	69.56
15.0458	-86.4469	69.59
14.9646	-86.4511	69.6
14.9299	-86.4659	69.63
14.8715	-86.442	69.63
14.8053	-86.4543	69.62
14.7895	-86.4389	69.6
14.773	-86.4663	69.59
14.7686	-86.4746	69.59
14.6671	-86.491	69.61
14.5886	-86.5983	69.59
14.5488	-86.6206	69.61
14.5067	-86.74	69.59
14.5039	-86.7254	69.62
14.4818	-86.8273	69.63
14.4713	-86.849	69.71
14.4078	-86.8417	69.69
14.3999	-86.8271	69.61
14.3298	-86.9152	69.56
14.287	-86.9037	69.51
14.2425	-86.9216	69.46
14.1934	-87.0031	69.51
14.185	-87.0956	69.59
14.1593	-87.0566	69.68
14.1362	-87.1361	69.69
14.1146	-87.1576	69.67
14.0952	-87.1388	69.66
14.0647	-87.1362	69.63
14.0518	-87.179	69.61
13.994	-87.211	69.64
13.9058	-87.215	69.65
13.8608	-87.2648	69.57
13.803	-87.3456	69.54
13.7518	-87.338	69.56
13.6964	-87.3548	69.6
13.598	-87.3505	69.61
13.5552	-87.3273	69.63
13.499	-87.2975	69.62
13.408	-87.2083	69.64
13.3091	-87.1724	69.61
13.2528	-87.1931	69.6
13.1238	-87.1222	69.64
13.0305	-87.1455	69.64
12.9305	-87.0746	69.61
12.7657	-87.0447	69.61
12.6236	-86.9533	69.61
12.4971	-86.8788	69.59
12.4434	-86.8156	69.57
12.3596	-86.7908	69.6
12.275	-86.7326	69.68
12.197	-86.6751	69.72
12.1362	-86.614	69.65
12.1117	-86.6075	69.61
12.0823	-86.6135	69.53
12.0237	-86.5167	69.49
12.0045	-86.519	69.52
11.9871	-86.5211	69.56
12.0221	-86.5155	69.63
12.0593	-86.5477	69.66
12.1019	-86.4996	69.66
12.102	-86.4258	69.62
12.1158	-86.3015	69.62
12.1183	-86.1795	69.6
12.0497	-86.1025	69.62
12.0185	-86.0899	69.66
11.9635	-86.0373	69.62
11.9664	-85.9649	69.6
11.917	-86.0186	69.58
11.8692	-85.9516	69.58
11.8607	-85.9049	69.59
11.8374	-85.9049	69.58
11.8614	-85.9282	69.58
11.8741	-85.8762	69.61
11.9119	-85.8511	69.62
inclinaison X	inclinaison Y
