# Supplementary material for: Postural Control Can Be Well Maintained by Healthy, Young Adults in Difficult Visual Task, Even in Sway-Referenced Dynamic Conditions
Source: PLoS One. 2016 Oct 13;11(10):e0164400. doi: 10.1371/journal.pone.0164400 (PMC5063355; doi:10.1371/journal.pone.0164400)
Supplement: S2 File — (ZIP) [file pone.0164400.s002.zip › DATA_FRAMIRAL/S08A_FREE_STABLE_I8.xls]

## Sheet: S08_MTT_201504151226
gravite X	gravite Y	Poids
11.9652	-93.9895	69.52
11.989	-93.8703	69.51
11.9633	-93.748	69.57
11.9825	-93.7042	69.67
11.9906	-93.5884	69.66
12.004	-93.443	69.6
12.0332	-93.4169	69.51
12.0409	-93.4122	69.41
12.0688	-93.4437	69.35
12.0774	-93.5004	69.41
12.0344	-93.6411	69.51
12.0238	-93.7728	69.6
12.022	-93.9001	69.67
12.0687	-94.0177	69.65
12.0737	-93.9417	69.62
12.1	-93.9775	69.58
12.0724	-94.0563	69.53
12.0807	-94.1955	69.55
12.0785	-94.3274	69.56
12.086	-94.5102	69.53
12.0982	-94.7054	69.54
12.0781	-94.8148	69.54
11.9953	-94.9939	69.52
12.0157	-95.0478	69.53
12.0041	-95.0966	69.55
11.9069	-95.0915	69.57
11.8805	-95.1102	69.56
11.7974	-95.0628	69.54
11.7551	-95.1074	69.51
11.6652	-95.112	69.51
11.5581	-95.1739	69.53
11.4752	-95.132	69.55
11.3754	-95.1309	69.56
11.2111	-95.204	69.58
11.0421	-95.1604	69.6
10.8885	-95.165	69.61
10.7226	-95.1436	69.57
10.5936	-95.0981	69.54
10.5204	-95.0792	69.57
10.4791	-95.0975	69.63
10.4301	-94.9583	69.64
10.3306	-94.7806	69.58
10.2361	-94.6721	69.53
10.1516	-94.6306	69.47
10.0101	-94.6281	69.42
9.9217	-94.7339	69.44
9.8528	-94.8811	69.52
9.7759	-94.9553	69.61
9.7045	-95.1137	69.66
9.7509	-95.2813	69.64
9.6831	-95.3131	69.58
9.6476	-95.4328	69.56
9.6273	-95.5423	69.55
9.6046	-95.6135	69.59
9.5563	-95.7248	69.6
9.5592	-95.7364	69.56
9.5568	-95.6757	69.55
9.5814	-95.7381	69.5
9.6199	-95.7865	69.51
9.6594	-95.895	69.51
9.7782	-95.9122	69.57
9.89	-95.9241	69.59
9.9759	-95.9013	69.59
10.2004	-95.8249	69.58
10.3666	-95.7674	69.53
10.5905	-95.7869	69.48
10.7816	-95.8429	69.46
10.9719	-95.9933	69.47
11.0777	-96.0547	69.51
11.1765	-96.2035	69.55
11.3186	-96.3337	69.54
11.3992	-96.41	69.56
11.5648	-96.5081	69.52
11.6298	-96.5566	69.5
11.7015	-96.6292	69.57
11.8015	-96.6271	69.64
11.9307	-96.5895	69.62
12.021	-96.5012	69.55
12.1143	-96.4313	69.47
12.0962	-96.3676	69.41
12.1716	-96.3335	69.37
12.225	-96.4352	69.42
12.2883	-96.421	69.49
12.3462	-96.5285	69.55
12.3975	-96.445	69.6
12.4235	-96.2902	69.63
12.4608	-96.0838	69.6
12.4693	-95.9758	69.55
12.3838	-95.8716	69.54
12.2572	-95.7763	69.54
12.11	-95.6533	69.54
12.0015	-95.6099	69.5
11.8774	-95.5463	69.48
11.7212	-95.5436	69.51
11.6309	-95.4636	69.53
11.5434	-95.3544	69.56
11.5314	-95.1744	69.56
11.4214	-95.0359	69.55
11.409	-94.9419	69.53
11.4445	-94.9122	69.49
11.455	-94.8721	69.51
11.4051	-94.9079	69.51
11.3685	-94.9407	69.56
11.3733	-94.9218	69.57
11.3436	-94.886	69.58
11.3661	-94.9091	69.57
11.3673	-94.9312	69.56
11.3895	-94.9393	69.54
11.3519	-94.9902	69.53
11.3315	-95.1162	69.55
11.3521	-95.1951	69.64
11.4188	-95.1312	69.65
11.4947	-95.1124	69.56
11.5473	-95.0444	69.55
11.6036	-94.9858	69.47
11.7221	-94.9103	69.41
11.7843	-94.9087	69.44
11.8532	-94.8352	69.5
11.8455	-94.8265	69.53
11.909	-94.7611	69.57
11.9438	-94.7268	69.58
11.9115	-94.7674	69.56
11.8634	-94.6685	69.61
11.8197	-94.8304	69.59
11.8003	-94.9185	69.62
11.7521	-95.0228	69.59
11.6808	-95.1626	69.53
11.5904	-95.349	69.47
11.5053	-95.5241	69.49
11.4178	-95.6927	69.52
11.3114	-95.819	69.55
11.2331	-95.9954	69.57
11.2099	-96.2106	69.57
11.1313	-96.2867	69.59
11.104	-96.4214	69.58
11.0726	-96.4721	69.55
11.0385	-96.4791	69.54
11.0214	-96.5966	69.54
10.9656	-96.7456	69.55
10.8728	-96.8114	69.59
10.775	-96.9913	69.58
10.6434	-97.1684	69.57
10.5228	-97.2282	69.59
10.5067	-97.3459	69.51
10.4014	-97.473	69.56
10.3259	-97.5256	69.63
10.2958	-97.5793	69.64
10.2844	-97.6874	69.55
10.3275	-97.7954	69.51
10.299	-97.8256	69.46
10.2652	-97.9013	69.4
10.2153	-97.9781	69.42
10.0971	-98.041	69.49
10.0222	-98.1428	69.56
9.9305	-98.2441	69.6
9.8453	-98.2558	69.62
9.7768	-98.1822	69.59
9.7039	-98.1043	69.57
9.7391	-98.0023	69.55
9.711	-97.9747	69.54
9.7203	-97.989	69.58
9.7334	-98.0359	69.54
9.7561	-98.0675	69.5
9.7757	-98.1329	69.49
9.7806	-98.1177	69.54
9.7523	-98.1159	69.53
9.7768	-98.1499	69.54
9.7866	-98.2348	69.55
9.8124	-98.2778	69.55
9.7941	-98.3476	69.55
9.78	-98.3972	69.55
9.7767	-98.4624	69.52
9.7465	-98.4529	69.53
9.7038	-98.4637	69.53
9.6703	-98.5229	69.54
9.6539	-98.6131	69.53
9.6669	-98.6713	69.57
9.617	-98.6383	69.61
9.6599	-98.5857	69.59
9.6531	-98.4421	69.55
9.6257	-98.3241	69.54
9.5707	-98.3361	69.57
9.548	-98.3135	69.58
9.5476	-98.3324	69.53
9.5305	-98.3231	69.53
9.5708	-98.3207	69.47
9.586	-98.2983	69.41
9.6061	-98.3323	69.45
9.6697	-98.3099	69.54
9.7349	-98.2791	69.58
9.7918	-98.2818	69.59
9.8716	-98.2308	69.58
9.8772	-98.1559	69.57
9.9408	-98.144	69.55
9.9837	-98.1675	69.53
9.9738	-98.2284	69.57
10.0267	-98.2983	69.56
10.0625	-98.258	69.53
10.1004	-98.2283	69.52
10.1052	-98.2409	69.49
10.1853	-98.3	69.46
10.2325	-98.2872	69.51
10.2435	-98.3469	69.53
10.2907	-98.3306	69.55
10.3521	-98.2521	69.58
10.444	-98.2012	69.54
10.4742	-98.1223	69.53
10.51	-98.1079	69.5
10.518	-98.068	69.5
10.5461	-98.0704	69.5
10.5863	-98.0661	69.52
10.6115	-98.0377	69.55
10.5846	-97.9626	69.58
10.5738	-97.9213	69.6
10.5546	-97.7286	69.6
10.5848	-97.6659	69.52
10.585	-97.6147	69.52
10.5834	-97.5999	69.58
10.5579	-97.5875	69.63
10.4977	-97.5842	69.57
10.4441	-97.4371	69.56
10.4252	-97.3912	69.45
10.4015	-97.3613	69.39
10.3595	-97.2372	69.43
10.3558	-97.1369	69.47
10.3898	-96.9509	69.55
10.4289	-96.7513	69.6
10.4319	-96.6423	69.58
10.4829	-96.4648	69.57
10.4944	-96.3049	69.56
10.4819	-96.1733	69.54
10.4594	-96.0401	69.57
10.4381	-95.9796	69.59
10.4832	-95.9549	69.53
10.4923	-96.0092	69.49
10.5248	-96.0285	69.49
10.5065	-96.0101	69.5
10.484	-95.9364	69.5
10.4854	-95.911	69.51
10.55	-95.8655	69.54
10.5847	-95.8282	69.52
10.6218	-95.7661	69.54
10.6415	-95.6833	69.55
10.6842	-95.6853	69.55
10.7184	-95.7	69.54
10.7802	-95.6587	69.56
10.8143	-95.6228	69.55
10.9048	-95.6041	69.54
10.8977	-95.5691	69.57
10.9811	-95.5659	69.58
11.0882	-95.579	69.57
11.1118	-95.5456	69.53
11.226	-95.5848	69.52
11.2859	-95.6617	69.55
11.3005	-95.8094	69.62
11.333	-95.8597	69.66
11.3926	-95.8211	69.59
11.4439	-95.7883	69.54
11.5209	-95.7836	69.46
11.6448	-95.7865	69.39
11.7233	-95.7799	69.42
11.7645	-95.9248	69.44
11.7801	-95.9579	69.51
11.8421	-95.9809	69.55
11.9494	-96.0096	69.56
11.9883	-95.9576	69.58
12.0497	-96.0423	69.6
12.1126	-96.1037	69.55
12.1287	-96.1526	69.57
12.1555	-96.1554	69.56
12.1769	-96.1748	69.5
12.1852	-96.1804	69.45
12.1291	-96.2665	69.46
12.035	-96.3693	69.49
11.9809	-96.3545	69.53
11.8869	-96.4525	69.51
11.8475	-96.4829	69.51
11.8298	-96.564	69.51
11.8103	-96.6469	69.5
11.8158	-96.6029	69.53
11.8282	-96.6561	69.52
11.8124	-96.6237	69.55
11.7612	-96.5894	69.58
11.749	-96.5841	69.56
11.7437	-96.6652	69.53
11.6879	-96.8317	69.48
11.6467	-96.8918	69.49
11.5842	-96.9483	69.48
11.5693	-97.0196	69.55
11.511	-97.2045	69.62
11.4738	-97.2472	69.65
11.4122	-97.2564	69.57
11.3947	-97.3168	69.5
11.3753	-97.2656	69.42
11.3454	-97.1867	69.38
11.3548	-97.1234	69.41
11.32	-97.1402	69.47
11.2886	-97.164	69.53
11.259	-97.1355	69.6
11.2782	-97.1769	69.59
11.3007	-97.1221	69.56
11.3289	-96.9977	69.56
11.3367	-96.7919	69.53
11.3169	-96.6888	69.54
11.3427	-96.6083	69.56
11.3865	-96.5641	69.51
11.4385	-96.5808	69.46
11.4343	-96.5281	69.48
11.4846	-96.4788	69.48
11.502	-96.4237	69.48
11.5616	-96.3846	69.49
11.557	-96.3706	69.52
11.5699	-96.3872	69.53
11.5254	-96.4149	69.54
11.5209	-96.3883	69.56
11.5326	-96.4024	69.54
11.566	-96.3942	69.53
11.578	-96.2868	69.54
11.5627	-96.1627	69.55
11.5107	-96.1631	69.53
11.492	-96.0375	69.58
11.4518	-95.9916	69.56
11.4761	-95.8559	69.52
11.5188	-95.7569	69.52
11.4575	-95.7082	69.58
11.4455	-95.6447	69.61
11.4395	-95.6008	69.58
11.4112	-95.5329	69.55
11.3901	-95.5221	69.48
11.4565	-95.513	69.43
11.4225	-95.5005	69.46
11.4102	-95.5485	69.47
11.4268	-95.5775	69.53
11.3731	-95.5156	69.59
11.3611	-95.4775	69.62
11.3058	-95.4298	69.58
11.3205	-95.3787	69.58
11.1741	-95.2155	69.56
11.0941	-95.1626	69.54
11.0108	-95.1941	69.55
10.9555	-95.263	69.53
10.9452	-95.356	69.53
10.9242	-95.4805	69.53
10.8971	-95.5639	69.52
10.9463	-95.6404	69.51
10.9959	-95.6937	69.52
11.0089	-95.7103	69.53
11.0477	-95.6689	69.53
11.035	-95.702	69.52
11.1096	-95.7122	69.53
11.1101	-95.7648	69.55
11.1363	-95.7847	69.57
11.1657	-95.7961	69.56
11.1972	-95.9157	69.55
11.2793	-95.9378	69.55
11.3878	-96.0013	69.55
11.4608	-96.0601	69.53
11.5089	-96.0667	69.54
11.4836	-96.0124	69.56
11.4557	-96.0534	69.6
11.4485	-95.9748	69.58
11.4121	-95.9063	69.54
11.3339	-95.8364	69.51
11.2473	-95.7249	69.44
11.1978	-95.6551	69.41
11.1364	-95.7336	69.47
11.1254	-95.7753	69.54
11.0748	-95.8066	69.59
10.9989	-95.8507	69.59
10.9889	-95.8041	69.59
11.0151	-95.7164	69.56
11.0307	-95.6378	69.55
11.0323	-95.5612	69.56
11.0793	-95.5331	69.58
11.0398	-95.4847	69.55
11.0055	-95.4128	69.52
11.0054	-95.3971	69.5
10.9887	-95.3905	69.51
10.977	-95.4243	69.52
10.9473	-95.439	69.52
10.9052	-95.4548	69.56
10.8278	-95.4271	69.57
10.827	-95.5014	69.55
10.8199	-95.5986	69.53
10.8301	-95.5472	69.56
10.8349	-95.635	69.53
10.8222	-95.7944	69.52
10.7968	-95.833	69.57
10.8058	-95.9421	69.56
10.8154	-95.93	69.59
10.7708	-95.9549	69.58
10.7336	-95.8909	69.56
10.7164	-95.8731	69.58
10.7419	-95.9546	69.58
10.7559	-95.9905	69.56
10.7826	-96.0528	69.53
10.7716	-96.0183	69.51
10.7559	-96.0905	69.47
10.742	-96.1359	69.45
10.7459	-96.2082	69.47
10.7486	-96.2617	69.52
10.7906	-96.2344	69.58
10.7581	-96.2565	69.6
10.7253	-96.1623	69.6
10.696	-96.1473	69.58
10.7029	-96.0977	69.58
10.6847	-96.1894	69.56
10.6774	-96.218	69.58
10.6245	-96.1577	69.58
10.6276	-96.2054	69.51
10.6507	-96.2615	69.48
10.6859	-96.356	69.51
10.6665	-96.4577	69.55
10.6911	-96.5449	69.57
10.6471	-96.5971	69.58
10.6265	-96.5847	69.6
10.6271	-96.6211	69.59
10.6149	-96.615	69.58
10.608	-96.6268	69.58
10.5442	-96.6702	69.55
10.5135	-96.7036	69.59
10.4846	-96.8102	69.54
10.4771	-96.858	69.52
10.4924	-96.9064	69.52
10.4591	-96.9651	69.52
10.4243	-96.9716	69.59
10.3654	-96.9812	69.64
10.3613	-96.9796	69.67
10.3275	-96.9502	69.58
10.2891	-96.9112	69.55
10.25	-96.9336	69.5
10.2725	-96.899	69.44
10.2692	-97.0056	69.44
10.2168	-97.1185	69.51
10.1225	-97.2057	69.59
10.1308	-97.3164	69.58
10.1674	-97.3153	69.58
10.17	-97.3459	69.56
10.1918	-97.324	69.59
10.258	-97.2202	69.57
10.3357	-97.153	69.61
10.4097	-97.1393	69.62
10.4203	-97.1707	69.52
10.5244	-97.1732	69.48
10.609	-97.1919	69.49
10.6823	-97.2686	69.51
10.722	-97.2659	69.53
10.8327	-97.3142	69.54
10.9598	-97.3575	69.54
11.1088	-97.4256	69.53
11.2826	-97.4387	69.53
11.4672	-97.4558	69.5
11.5093	-97.4236	69.53
11.4461	-97.3603	69.56
11.4933	-97.3184	69.58
11.5417	-97.3492	69.59
11.5942	-97.4078	69.58
11.6328	-97.4504	69.55
11.6232	-97.464	69.52
11.6472	-97.4127	69.55
11.6674	-97.4356	69.62
11.7141	-97.4636	69.58
11.7417	-97.4856	69.52
11.7087	-97.5009	69.48
11.6866	-97.5076	69.42
11.6939	-97.5432	69.4
11.7582	-97.6132	69.45
11.8139	-97.7491	69.51
11.8496	-97.8156	69.53
11.8214	-97.8807	69.57
11.8763	-97.8247	69.58
11.8902	-97.8366	69.57
11.9567	-97.8085	69.56
11.9418	-97.8201	69.54
11.946	-97.8881	69.54
11.965	-97.8925	69.53
11.9549	-97.8698	69.51
11.9857	-97.9668	69.5
12.0158	-97.939	69.49
12.0899	-97.986	69.48
12.1271	-97.9858	69.49
12.1559	-97.8385	69.53
12.2025	-97.6946	69.53
12.2092	-97.6544	69.49
12.2257	-97.614	69.5
12.228	-97.5474	69.5
12.1881	-97.4421	69.52
12.1771	-97.375	69.54
12.1784	-97.3612	69.56
12.1889	-97.3557	69.56
12.2146	-97.275	69.57
12.1489	-97.2345	69.54
12.1047	-97.1689	69.5
12.0553	-97.1553	69.51
11.9792	-97.1447	69.6
11.8849	-97.1326	69.6
11.8166	-97.0575	69.56
11.7513	-97.0785	69.52
11.6347	-97.0726	69.46
11.5147	-96.9737	69.42
11.3859	-96.9467	69.44
11.2728	-96.9219	69.49
11.1721	-96.8428	69.57
11.0107	-96.8006	69.61
10.8622	-96.7949	69.62
10.7289	-96.7586	69.59
10.6038	-96.6597	69.58
10.4141	-96.6224	69.57
10.2661	-96.691	69.58
10.1895	-96.6953	69.56
10.0735	-96.726	69.52
9.9766	-96.7297	69.51
9.8658	-96.7698	69.51
9.7638	-96.8221	69.52
9.6181	-96.8543	69.55
9.5236	-96.9524	69.54
9.3442	-96.9901	69.56
9.1808	-97.0614	69.57
9.0342	-97.1003	69.56
8.9349	-97.1194	69.55
8.8155	-97.1637	69.55
8.6465	-97.1793	69.55
8.4891	-97.2749	69.55
8.4049	-97.3856	69.56
8.3408	-97.4006	69.58
8.277	-97.3008	69.6
8.2114	-97.3474	69.58
8.1529	-97.3057	69.55
8.1104	-97.258	69.58
8.0767	-97.287	69.62
8.0465	-97.3547	69.63
8.0032	-97.3296	69.57
7.9335	-97.3267	69.52
7.889	-97.3498	69.5
7.8178	-97.3772	69.46
7.726	-97.47	69.45
7.5855	-97.538	69.51
7.4193	-97.7667	69.59
7.2177	-97.9122	69.7
7.1519	-97.8881	69.64
7.0468	-97.8046	69.57
6.9865	-97.6035	69.55
6.9396	-97.5047	69.48
6.938	-97.3842	69.49
6.9991	-97.4001	69.53
7.1183	-97.4196	69.53
7.1523	-97.4205	69.51
7.2014	-97.4135	69.52
7.2358	-97.4456	69.54
7.3565	-97.5231	69.53
7.4918	-97.5184	69.54
7.6867	-97.4568	69.6
7.8418	-97.3885	69.6
7.944	-97.2584	69.58
8.0413	-97.1076	69.55
8.1206	-97.0518	69.51
8.1986	-97.0318	69.52
8.2935	-97.0732	69.55
8.3672	-97.0869	69.56
8.4292	-97.1097	69.59
8.5507	-97.1272	69.6
8.6783	-97.0163	69.58
8.8136	-96.9291	69.56
8.8876	-96.924	69.55
8.9699	-96.827	69.52
9.0699	-96.7805	69.53
9.2027	-96.8079	69.56
9.298	-96.8434	69.63
9.366	-96.7918	69.58
9.4394	-96.7084	69.54
9.5482	-96.6527	69.51
9.6424	-96.5808	69.45
9.7757	-96.5472	69.42
9.8495	-96.5013	69.46
10.0017	-96.4501	69.53
10.0803	-96.4357	69.59
10.1975	-96.3511	69.62
10.3083	-96.2726	69.62
10.3948	-96.2875	69.55
10.44	-96.1726	69.56
10.3709	-96.0787	69.56
10.4144	-95.9901	69.56
10.3627	-95.9349	69.51
10.3664	-95.8448	69.46
10.347	-95.8421	69.47
10.2537	-95.7629	69.54
10.1876	-95.6094	69.59
10.1571	-95.5002	69.6
10.1033	-95.4043	69.6
10.072	-95.3268	69.56
10.0271	-95.2048	69.57
9.9387	-95.1084	69.58
9.8115	-95.0661	69.59
9.7401	-95.0377	69.58
9.6989	-95.0183	69.57
9.5771	-95.0399	69.56
9.4889	-94.9735	69.6
9.3385	-94.9869	69.62
9.3033	-95.0291	69.59
9.2201	-94.9722	69.59
9.1482	-94.9651	69.56
9.1016	-94.9197	69.56
9.1237	-94.8789	69.61
9.1116	-94.9695	69.7
9.1106	-94.9474	69.71
9.0937	-94.9078	69.62
9.0859	-94.7776	69.59
9.1094	-94.8305	69.5
9.0959	-94.8863	69.41
9.0728	-94.8964	69.45
9.0802	-94.9707	69.5
9.0563	-95.0525	69.58
9.0336	-95.1302	69.64
8.9715	-95.1516	69.65
8.8988	-95.1415	69.6
8.8516	-95.1993	69.6
8.8181	-95.2408	69.59
8.7645	-95.3016	69.61
8.7473	-95.2982	69.63
8.7128	-95.3565	69.57
8.7037	-95.3385	69.53
8.6957	-95.4869	69.51
8.6166	-95.5419	69.54
8.5745	-95.6068	69.56
8.5136	-95.6808	69.59
8.4494	-95.6838	69.61
8.435	-95.6584	69.61
8.3813	-95.6566	69.58
8.3286	-95.7208	69.57
8.2652	-95.7593	69.59
8.288	-95.8314	69.58
8.3244	-95.9068	69.58
8.3439	-95.9651	69.6
8.3797	-96.004	69.6
8.4111	-96.0843	69.58
8.4793	-96.0921	69.59
8.5125	-96.1469	69.58
8.5844	-96.1873	69.53
8.6565	-96.1813	69.56
8.7505	-96.1981	69.64
8.8194	-96.2271	69.69
8.8826	-96.26	69.65
8.911	-96.2763	69.6
8.9865	-96.3644	69.49
9.0609	-96.4749	69.42
9.1445	-96.607	69.42
9.2168	-96.6807	69.48
9.2885	-96.781	69.54
9.3914	-96.9119	69.58
9.4727	-97.0165	69.62
9.5499	-97.0823	69.61
9.6716	-97.204	69.57
9.7641	-97.1456	69.57
9.8406	-97.1844	69.54
9.9703	-97.1771	69.57
10.0703	-97.1393	69.55
10.1634	-97.2072	69.48
10.255	-97.274	69.47
10.3259	-97.3541	69.49
10.4204	-97.4609	69.53
10.5059	-97.5531	69.54
10.6156	-97.6642	69.53
10.7132	-97.6739	69.55
10.7518	-97.693	69.54
10.7807	-97.7282	69.52
10.8428	-97.8191	69.49
10.8874	-97.9199	69.51
10.9615	-97.9692	69.52
11.0349	-98.045	69.54
11.1159	-98.0446	69.55
11.1535	-98.0688	69.56
11.2127	-97.9799	69.57
11.3188	-97.9459	69.56
11.4164	-97.9251	69.54
11.5066	-97.9198	69.54
11.6051	-97.8658	69.57
11.7172	-97.8156	69.63
11.8315	-97.6639	69.59
11.8779	-97.632	69.57
12.0282	-97.4702	69.55
12.1401	-97.3543	69.45
12.255	-97.2289	69.43
12.2893	-97.1596	69.46
12.3334	-97.1368	69.49
12.3713	-97.0649	69.56
12.4697	-96.9494	69.61
12.5349	-96.9007	69.63
12.575	-96.7536	69.6
12.6281	-96.496	69.58
12.6443	-96.2653	69.57
12.6574	-96.0813	69.59
12.6152	-95.8263	69.58
12.6167	-95.5538	69.52
12.5902	-95.4426	69.47
12.5259	-95.3185	69.5
12.461	-95.257	69.52
12.3591	-95.2353	69.55
12.2503	-95.2127	69.57
12.1313	-95.0718	69.61
11.986	-95.1081	69.6
11.8149	-95.0259	69.58
11.6747	-95.0015	69.56
11.5191	-95.0172	69.54
11.4142	-95.0232	69.54
11.2748	-95.0059	69.58
11.1298	-95.0698	69.59
10.9886	-95.1141	69.59
10.8599	-95.2579	69.57
10.7612	-95.4185	69.58
10.6245	-95.4377	69.56
10.4503	-95.4894	69.57
10.3224	-95.5035	69.6
10.2336	-95.5637	69.64
10.1822	-95.6293	69.65
10.0563	-95.6253	69.6
9.8625	-95.6164	69.57
9.7149	-95.6574	69.5
9.5898	-95.7425	69.47
9.4739	-95.8565	69.47
9.4024	-96.0279	69.53
9.3419	-96.1089	69.6
9.2845	-96.0161	69.65
9.2861	-95.8647	69.66
9.2275	-95.7811	69.61
9.198	-95.5932	69.61
9.1908	-95.5122	69.58
9.1614	-95.4503	69.58
9.2003	-95.3963	69.59
9.2182	-95.2838	69.56
9.2697	-95.3011	69.52
9.3497	-95.2293	69.54
9.3521	-95.1487	69.6
9.375	-95.1269	69.57
9.4293	-95.0447	69.56
9.445	-95.1419	69.56
9.546	-95.0214	69.58
9.5823	-95.0589	69.58
9.6724	-95.0788	69.58
9.6763	-95.1222	69.58
9.7039	-95.1769	69.59
9.733	-95.2349	69.56
9.8003	-95.4179	69.55
9.8439	-95.452	69.6
9.9201	-95.4999	69.62
10.0367	-95.5603	69.61
10.1453	-95.4969	69.61
10.254	-95.5513	69.56
10.3832	-95.529	69.56
10.4629	-95.6464	69.58
10.6137	-95.7163	69.61
10.7111	-95.7578	69.59
10.8387	-95.7453	69.56
10.9313	-95.7428	69.52
11.0127	-95.6997	69.41
11.1151	-95.7639	69.43
11.1587	-95.846	69.47
11.1996	-95.9475	69.54
11.3386	-95.9908	69.59
11.435	-96.0411	69.62
11.5239	-95.9826	69.58
11.6255	-95.9667	69.55
11.614	-95.8987	69.56
11.6191	-95.8789	69.57
11.5938	-95.8781	69.61
11.6263	-95.8945	69.59
11.67	-95.9011	69.55
11.7555	-95.9372	69.51
11.7945	-95.9202	69.51
11.8531	-95.833	69.53
11.8871	-95.8358	69.52
11.9234	-95.6869	69.53
11.9359	-95.6411	69.54
11.9719	-95.5636	69.52
12.0252	-95.5371	69.55
12.0493	-95.4354	69.57
12.0399	-95.4408	69.58
12.0437	-95.5198	69.56
12.0559	-95.5506	69.58
12.0499	-95.6105	69.57
12.0967	-95.6656	69.55
12.1343	-95.7253	69.54
12.1996	-95.7126	69.54
12.2439	-95.6877	69.56
12.2768	-95.5569	69.57
12.239	-95.4922	69.64
12.2182	-95.4296	69.65
12.2588	-95.2854	69.56
12.2667	-95.2082	69.56
12.3081	-95.1781	69.49
12.3477	-95.0134	69.42
12.3552	-94.9621	69.42
12.3496	-94.8319	69.51
12.3399	-94.7672	69.56
12.3764	-94.7717	69.6
12.4338	-94.6494	69.62
12.4643	-94.4943	69.61
12.5013	-94.4393	69.58
12.5803	-94.3147	69.58
12.6269	-94.2744	69.6
12.6744	-94.156	69.61
12.765	-93.9805	69.57
12.8669	-93.9593	69.5
12.9882	-93.8528	69.53
13.0967	-93.929	69.53
13.1991	-93.9187	69.56
13.3038	-93.9659	69.57
13.4236	-93.9484	69.59
13.5369	-94.0492	69.55
13.6641	-94.0868	69.49
13.8204	-94.0924	69.48
14.0695	-94.1266	69.48
14.2078	-94.2972	69.56
14.2495	-94.3702	69.64
14.2435	-94.4947	69.66
14.1967	-94.5257	69.66
14.1633	-94.5307	69.63
14.1978	-94.4433	69.6
14.2534	-94.4047	69.54
14.2934	-94.3981	69.54
14.3157	-94.4642	69.59
14.3352	-94.4132	69.68
14.3356	-94.4963	69.63
14.3269	-94.5077	69.59
14.343	-94.4986	69.51
14.365	-94.567	69.42
14.3804	-94.5411	69.43
14.4109	-94.5814	69.5
14.468	-94.6754	69.55
14.5011	-94.6847	69.6
14.4973	-94.6548	69.62
14.5151	-94.673	69.6
14.5161	-94.6571	69.58
14.5507	-94.6102	69.59
14.5357	-94.5847	69.57
14.542	-94.5024	69.62
14.5711	-94.4605	69.57
14.5888	-94.3126	69.52
14.6451	-94.2154	69.52
14.63	-94.1537	69.53
14.646	-94.0874	69.52
14.6084	-94.0398	69.52
14.5954	-93.9022	69.56
14.5841	-93.7974	69.58
14.5503	-93.6931	69.59
14.5359	-93.6045	69.59
14.5189	-93.5596	69.6
14.5007	-93.552	69.58
14.4773	-93.5666	69.57
14.4329	-93.4443	69.59
14.3181	-93.4276	69.57
14.2225	-93.3676	69.58
14.0772	-93.3181	69.59
13.9378	-93.2952	69.58
13.7896	-93.2902	69.6
13.7529	-93.2703	69.64
13.6313	-93.1998	69.71
13.6046	-93.1127	69.64
13.55	-93.0352	69.57
13.4973	-92.9218	69.54
13.4335	-92.808	69.46
13.3338	-92.7909	69.45
13.2288	-92.7664	69.51
13.1075	-92.772	69.58
12.9534	-92.8328	69.63
12.8059	-92.8805	69.67
12.6046	-92.8397	69.67
12.381	-92.8731	69.65
12.1944	-92.8975	69.59
11.9916	-92.9922	69.56
11.8197	-93.155	69.57
11.6201	-93.2925	69.61
11.4847	-93.5105	69.58
11.4661	-93.8142	69.55
11.4829	-93.9789	69.58
11.4376	-94.1861	69.6
11.3682	-94.3421	69.59
11.2028	-94.3682	69.61
11.0891	-94.4293	69.62
11.0018	-94.5191	69.63
10.9221	-94.6419	69.62
10.8518	-94.6576	69.58
10.7669	-94.555	69.59
10.7464	-94.5011	69.58
10.6964	-94.3769	69.6
10.7339	-94.2849	69.59
10.7407	-94.2143	69.61
10.7407	-94.1343	69.59
10.7216	-94.0763	69.57
10.6943	-93.9452	69.63
10.7372	-93.955	69.68
10.7867	-93.8276	69.65
10.9458	-93.6214	69.62
11.0076	-93.5051	69.57
11.0717	-93.3404	69.48
11.1267	-93.295	69.41
11.153	-93.2938	69.45
11.2436	-93.4259	69.51
11.3178	-93.5192	69.63
11.3746	-93.6773	69.66
11.4475	-93.7169	69.68
11.6111	-93.7552	69.65
11.7433	-93.7303	69.59
11.8853	-93.706	69.56
11.9936	-93.7099	69.58
12.177	-93.8299	69.57
12.3765	-93.8576	69.54
12.6326	-93.965	69.52
12.9015	-94.0162	69.53
13.1497	-94.0646	69.53
13.4299	-94.079	69.5
13.7441	-94.198	69.47
14.0412	-94.289	69.48
14.31	-94.4286	69.49
14.4666	-94.5776	69.56
14.5495	-94.6	69.59
14.5429	-94.6101	69.57
14.5264	-94.5525	69.6
14.5568	-94.5875	69.59
14.5532	-94.5432	69.59
14.4439	-94.5419	69.56
14.313	-94.4545	69.56
14.224	-94.4701	69.56
14.1906	-94.4811	69.6
14.1358	-94.518	69.66
14.1019	-94.3714	69.61
14.0863	-94.2826	69.58
14.0191	-94.2173	69.52
13.9754	-94.1589	69.43
13.9428	-94.0547	69.46
13.907	-94.0717	69.52
13.8878	-94.0712	69.56
13.8183	-93.9277	69.56
13.7514	-93.7804	69.57
13.6883	-93.6746	69.56
13.6877	-93.5752	69.56
13.6899	-93.5596	69.56
13.588	-93.527	69.6
13.5625	-93.4728	69.62
13.4367	-93.3487	69.6
13.4007	-93.2783	69.54
13.4412	-93.157	69.54
13.4681	-93.1139	69.56
13.5309	-93.0712	69.59
13.593	-93.0133	69.59
13.7257	-92.8943	69.57
13.8019	-92.7847	69.55
13.8589	-92.7343	69.53
14.0105	-92.6854	69.53
14.0675	-92.7487	69.52
14.1202	-92.8151	69.58
14.1428	-92.9391	69.57
14.1711	-93.0434	69.6
14.228	-93.1214	69.6
14.2606	-93.2123	69.57
14.2787	-93.2294	69.55
14.2639	-93.248	69.6
14.2406	-93.2047	69.65
14.2673	-93.2027	69.59
14.2117	-93.1433	69.54
14.1882	-93.203	69.48
14.1514	-93.1843	69.41
14.0974	-93.2419	69.43
14.0353	-93.2944	69.51
14.0332	-93.3951	69.59
14.037	-93.4298	69.63
14.02	-93.4965	69.62
13.9902	-93.4084	69.61
13.973	-93.4215	69.57
13.9504	-93.3965	69.56
13.8771	-93.3896	69.6
13.7823	-93.427	69.59
13.7693	-93.3796	69.52
13.7069	-93.3352	69.51
13.6672	-93.3032	69.51
13.647	-93.287	69.5
13.6489	-93.209	69.51
13.6963	-93.1559	69.54
13.7338	-93.0393	69.53
13.7444	-92.9475	69.55
13.8026	-92.7809	69.52
13.8662	-92.6481	69.55
13.9182	-92.559	69.56
14.007	-92.4181	69.56
14.1001	-92.3323	69.56
14.1469	-92.3288	69.58
14.1919	-92.3755	69.57
14.2277	-92.425	69.55
14.2157	-92.4234	69.58
14.203	-92.4145	69.64
14.1717	-92.4179	69.63
14.1017	-92.4084	69.59
14.104	-92.3758	69.56
14.0848	-92.3406	69.51
14.1006	-92.405	69.44
14.1036	-92.4063	69.49
14.1192	-92.4604	69.54
14.1002	-92.5715	69.56
14.0503	-92.5633	69.61
13.9905	-92.6013	69.59
13.9076	-92.5919	69.57
13.878	-92.646	69.6
13.8178	-92.7479	69.57
13.7546	-92.861	69.6
13.6731	-92.9157	69.62
13.569	-93.0244	69.54
13.4085	-93.1589	69.5
13.2966	-93.2525	69.5
13.166	-93.4318	69.53
13.0172	-93.5925	69.56
12.9325	-93.7789	69.57
12.8662	-93.8951	69.58
12.8003	-94.0961	69.57
12.7003	-94.171	69.59
12.622	-94.2888	69.55
12.519	-94.4163	69.54
12.4803	-94.5486	69.56
12.4744	-94.6488	69.57
12.5012	-94.7296	69.59
12.5199	-94.785	69.58
12.5071	-94.8163	69.56
12.4933	-94.8777	69.55
12.5359	-94.9578	69.58
12.4978	-95.1056	69.63
12.4565	-95.1337	69.58
12.4581	-95.1779	69.56
12.4594	-95.2586	69.51
12.4879	-95.3183	69.47
12.5187	-95.4737	69.43
12.4861	-95.5474	69.47
12.4954	-95.5895	69.54
12.438	-95.6178	69.58
12.4135	-95.6245	69.59
12.3778	-95.512	69.61
12.3299	-95.5031	69.57
12.3079	-95.3625	69.55
12.303	-95.256	69.54
12.3267	-95.1678	69.57
12.3161	-95.0802	69.52
12.3525	-94.8879	69.5
12.3781	-94.8582	69.51
12.431	-94.7065	69.54
12.4527	-94.5552	69.53
12.4619	-94.4368	69.52
12.4619	-94.3484	69.52
12.4265	-94.3312	69.49
12.4406	-94.2968	69.51
12.4499	-94.2719	69.54
12.4371	-94.2603	69.57
12.4463	-94.2202	69.58
12.4515	-94.2352	69.57
12.459	-94.3303	69.53
12.4652	-94.3581	69.54
12.399	-94.4136	69.57
12.419	-94.5921	69.56
12.3996	-94.6898	69.57
12.3822	-94.7827	69.57
12.3586	-94.8124	69.58
12.4111	-94.9014	69.61
12.3928	-94.7467	69.63
12.4015	-94.7204	69.54
12.408	-94.654	69.5
12.4	-94.7089	69.43
12.3717	-94.7298	69.4
12.3892	-94.7428	69.45
12.3782	-94.7596	69.53
12.3498	-94.7532	69.59
12.3683	-94.7133	69.62
12.3852	-94.6542	69.59
12.3704	-94.5742	69.55
12.3276	-94.4239	69.56
12.3029	-94.4132	69.54
12.248	-94.4138	69.59
12.2312	-94.4268	69.56
12.2054	-94.3654	69.52
12.1715	-94.4453	69.49
12.1405	-94.491	69.52
12.1029	-94.4972	69.55
12.0847	-94.5192	69.57
12.0518	-94.5613	69.56
11.9928	-94.6018	69.57
11.9698	-94.6149	69.55
11.9845	-94.6395	69.55
11.9957	-94.6256	69.59
12.051	-94.6546	69.58
12.0113	-94.6605	69.58
12.0325	-94.7221	69.57
12.0301	-94.8136	69.56
12.0298	-94.8649	69.57
12.0859	-94.9073	69.58
12.1032	-94.9635	69.56
12.1439	-94.9702	69.58
12.1212	-94.9826	69.56
12.1045	-95.0132	69.57
12.0925	-94.9295	69.64
12.1093	-94.9013	69.65
12.133	-94.8226	69.55
12.1247	-94.7593	69.54
12.1317	-94.6913	69.49
12.1623	-94.6946	69.44
12.1709	-94.7572	69.46
12.1349	-94.8304	69.54
12.1246	-94.8912	69.58
12.1325	-94.8724	69.64
12.1744	-94.8004	69.64
12.1753	-94.6947	69.62
12.2127	-94.6061	69.63
12.2505	-94.622	69.58
12.2362	-94.5486	69.59
12.2392	-94.4682	69.6
12.2531	-94.4363	69.54
12.3077	-94.4264	69.51
12.3557	-94.3728	69.55
12.3643	-94.3469	69.56
12.3889	-94.2415	69.56
12.4053	-94.1636	69.57
12.4424	-94.0885	69.58
12.4821	-94.0195	69.58
12.5123	-93.9434	69.59
12.5644	-93.8768	69.58
12.6005	-93.8041	69.59
12.6133	-93.7173	69.58
12.614	-93.6525	69.58
12.63	-93.5503	69.59
12.5914	-93.5889	69.56
12.6078	-93.5265	69.59
12.6317	-93.6093	69.58
12.5855	-93.5658	69.59
12.5727	-93.6598	69.57
12.5605	-93.6972	69.59
12.5572	-93.7361	69.65
12.5307	-93.8391	69.7
12.4956	-93.8687	69.66
12.4579	-93.8364	69.59
12.4506	-93.9366	69.49
12.4488	-93.9299	69.42
12.4364	-93.9908	69.43
12.4214	-94.0914	69.52
12.3742	-94.1816	69.58
12.3088	-94.2886	69.63
12.2748	-94.3264	69.66
12.2037	-94.2954	69.63
12.133	-94.3108	69.58
12.0123	-94.3173	69.57
11.9096	-94.3682	69.56
11.8544	-94.4587	69.61
11.7551	-94.5765	69.59
11.6819	-94.6102	69.55
11.5996	-94.6992	69.53
11.5422	-94.8241	69.53
11.431	-94.9445	69.55
11.3463	-95.0935	69.56
11.282	-95.2679	69.57
11.1711	-95.4348	69.56
11.0546	-95.5628	69.58
10.9543	-95.7116	69.58
10.8015	-95.8021	69.59
10.7573	-95.9741	69.55
10.7107	-96.1306	69.55
10.6198	-96.2861	69.54
10.5652	-96.4574	69.55
10.4663	-96.5933	69.56
10.3477	-96.6422	69.61
10.308	-96.7548	69.56
10.2685	-96.9333	69.54
10.22	-97.0159	69.53
10.1436	-97.1026	69.56
10.1296	-97.1554	69.59
10.1213	-97.207	69.67
10.1576	-97.2626	69.62
10.2116	-97.2498	69.57
10.3137	-97.1778	69.51
10.2917	-97.1521	69.42
10.3169	-97.1049	69.39
10.332	-97.0974	69.44
10.347	-97.1696	69.51
10.388	-97.1484	69.59
10.3768	-97.1751	69.64
10.3873	-97.1917	69.62
10.3345	-97.1621	69.57
10.3488	-97.2221	69.55
10.3532	-97.1885	69.54
10.3591	-97.23	69.55
10.41	-97.211	69.59
10.452	-97.1355	69.58
10.4722	-97.0666	69.51
10.4535	-97.0205	69.49
10.4366	-97.0742	69.49
10.4047	-97.1165	69.48
10.3615	-97.2329	69.51
10.3245	-97.3175	69.57
10.2963	-97.3945	69.59
10.2788	-97.4591	69.56
10.2596	-97.4272	69.54
10.2027	-97.4118	69.54
10.1432	-97.425	69.53
10.0947	-97.4351	69.54
10.0814	-97.5078	69.53
10.0931	-97.5189	69.58
10.0707	-97.5587	69.58
10.0671	-97.5775	69.58
10.0572	-97.446	69.6
10.0101	-97.31	69.57
9.9813	-97.2679	69.55
9.9579	-97.2524	69.51
9.9308	-97.2091	69.49
9.8705	-97.207	69.54
9.787	-97.2131	69.62
9.7282	-97.2074	69.65
9.613	-97.1472	69.6
9.5245	-97.1182	69.56
9.3887	-97.024	69.47
9.285	-96.9662	69.41
9.2357	-97.0173	69.43
9.2073	-97.0676	69.51
9.1438	-97.1018	69.58
9.167	-96.9755	69.59
9.1407	-96.7876	69.62
9.1624	-96.6561	69.59
9.1664	-96.593	69.55
9.2135	-96.4856	69.55
9.1765	-96.5008	69.56
9.1519	-96.4262	69.6
9.1822	-96.4296	69.57
9.2192	-96.4018	69.56
9.2942	-96.4693	69.54
9.3901	-96.4054	69.55
9.4984	-96.3511	69.52
9.5481	-96.2782	69.52
9.5909	-96.2801	69.53
9.6427	-96.2559	69.54
9.653	-96.2303	69.57
9.6963	-96.2308	69.57
9.7738	-96.2495	69.58
9.7823	-96.208	69.57
9.7827	-96.1181	69.57
9.8355	-96.0866	69.55
9.8636	-96.047	69.53
9.9169	-96.0057	69.53
9.9078	-95.973	69.54
9.9536	-95.9746	69.58
10.0123	-95.9596	69.57
10.0795	-95.8569	69.57
10.1929	-95.7797	69.54
10.1746	-95.6603	69.54
10.2459	-95.5535	69.56
10.2914	-95.5598	69.62
10.3446	-95.5186	69.62
10.3888	-95.5085	69.57
10.4453	-95.3948	69.55
10.4992	-95.37	69.43
10.5742	-95.3377	69.41
10.5815	-95.3075	69.46
10.5984	-95.3627	69.51
10.6522	-95.3313	69.59
10.6765	-95.3227	69.64
10.7164	-95.253	69.63
10.7644	-95.1897	69.6
10.8034	-95.1349	69.6
10.822	-95.0894	69.6
10.812	-95.0933	69.59
10.86	-95.0969	69.59
10.8907	-95.0508	69.55
10.9435	-95.1208	69.54
10.9739	-95.0951	69.55
11.018	-95.1437	69.55
11.0289	-95.1248	69.55
11.0121	-95.1366	69.51
11.0773	-95.0677	69.56
11.0963	-95.0372	69.57
11.1225	-94.9688	69.59
11.0937	-94.8928	69.58
11.1078	-94.8811	69.59
11.1366	-94.8057	69.58
11.1078	-94.7676	69.58
11.0709	-94.6938	69.59
11.0998	-94.6091	69.61
11.1683	-94.4554	69.62
11.2134	-94.3283	69.63
11.2501	-94.2564	69.58
11.2984	-94.1169	69.55
11.3559	-94.0586	69.57
11.3899	-93.965	69.67
11.3696	-93.8459	69.72
11.3644	-93.7358	69.68
11.3973	-93.6509	69.59
11.4321	-93.5355	69.49
11.4197	-93.4428	69.41
11.3336	-93.4276	69.4
11.266	-93.3694	69.48
11.2077	-93.4075	69.56
11.17	-93.4068	69.61
11.1281	-93.2842	69.64
11.1274	-93.1055	69.62
11.0871	-92.9452	69.6
10.9743	-92.7849	69.58
10.9264	-92.701	69.56
10.861	-92.6601	69.61
10.7959	-92.5797	69.59
10.703	-92.5509	69.58
10.5843	-92.4794	69.58
10.428	-92.4883	69.59
10.2109	-92.3875	69.59
10.0266	-92.388	69.57
9.8019	-92.4474	69.56
9.5047	-92.4999	69.57
9.2599	-92.4076	69.62
9.1195	-92.4882	69.62
9.1016	-92.5448	69.62
9.1254	-92.6384	69.61
9.1566	-92.6554	69.59
9.1918	-92.7095	69.54
9.1812	-92.7275	69.54
9.1425	-92.6671	69.59
9.1687	-92.6765	69.55
9.187	-92.6821	69.55
9.1691	-92.6624	69.6
9.2099	-92.5958	69.68
9.2247	-92.5438	69.67
9.2683	-92.4352	69.64
9.3142	-92.344	69.59
9.3312	-92.2021	69.49
9.3713	-92.1694	69.43
9.4335	-92.1036	69.45
9.4709	-92.0613	69.54
9.4685	-92.0126	69.58
9.4928	-91.8828	69.64
9.491	-91.7374	69.65
9.5051	-91.6373	69.59
9.4945	-91.5542	69.59
9.463	-91.5188	69.58
9.5208	-91.443	69.63
9.5691	-91.3561	69.62
9.6065	-91.2441	69.58
9.6749	-91.2071	69.55
9.7214	-91.0758	69.55
9.724	-91.0289	69.53
9.7326	-90.8781	69.54
9.7746	-90.8325	69.55
9.7875	-90.8253	69.56
9.9043	-90.739	69.57
10.0331	-90.7313	69.58
10.0706	-90.6567	69.59
10.0891	-90.5982	69.59
10.1021	-90.4513	69.59
10.1182	-90.3757	69.6
10.1566	-90.33	69.59
10.2032	-90.2618	69.59
10.1867	-90.1993	69.57
10.2008	-90.1119	69.57
10.1409	-90.0619	69.61
10.091	-89.9707	69.65
10.0681	-89.8674	69.64
10.0667	-89.7839	69.59
10.0858	-89.641	69.56
10.0973	-89.531	69.5
10.0732	-89.4692	69.44
10.1101	-89.3781	69.48
10.0869	-89.3581	69.54
10.0955	-89.3156	69.58
10.0612	-89.1765	69.64
10.0748	-89.0152	69.64
10.0776	-88.8785	69.62
10.1018	-88.7175	69.6
10.0902	-88.6311	69.57
10.072	-88.5249	69.62
10.0771	-88.4244	69.61
10.0455	-88.3824	69.58
10.0543	-88.2882	69.56
10.0884	-88.3072	69.53
10.0461	-88.2595	69.55
10.0617	-88.2367	69.56
10.0642	-88.1584	69.57
10.0391	-88.0695	69.59
10.0036	-87.9786	69.58
9.9351	-87.9463	69.58
9.9239	-87.8723	69.61
9.869	-87.8304	69.61
9.8502	-87.7256	69.61
9.7917	-87.571	69.64
9.7536	-87.5078	69.63
9.7542	-87.2216	69.64
9.7077	-87.0838	69.59
9.7393	-86.9163	69.59
9.7505	-86.6909	69.65
9.825	-86.5221	69.61
9.8473	-86.3042	69.6
9.95	-86.1636	69.55
10.0497	-85.9131	69.51
10.1304	-85.7867	69.47
10.2065	-85.7572	69.51
10.2716	-85.734	69.56
10.3453	-85.7508	69.62
10.3659	-85.7678	69.63
10.3661	-85.7794	69.63
10.3587	-85.8056	69.63
10.3792	-85.8915	69.62
10.4166	-85.9191	69.63
10.4652	-86.0153	69.65
10.5195	-86.1211	69.6
10.5968	-86.1025	69.56
10.6349	-86.2407	69.53
10.6602	-86.3867	69.54
10.6541	-86.5978	69.53
10.6106	-86.7444	69.56
10.6026	-86.8553	69.59
10.6373	-87.0817	69.58
10.5814	-87.2842	69.6
10.5903	-87.4366	69.62
10.5505	-87.5447	69.62
10.5242	-87.7126	69.61
10.4707	-87.7797	69.61
10.4705	-87.9008	69.59
10.4643	-87.9917	69.56
10.4394	-88.0284	69.58
10.4817	-88.0705	69.64
10.5042	-88.0614	69.7
10.5	-88.0445	69.66
10.5062	-87.9653	69.59
10.5509	-88.0433	69.52
10.5364	-88.0178	69.47
10.5509	-88.1004	69.45
10.5482	-88.2112	69.51
10.5319	-88.3568	69.58
10.5522	-88.5132	69.64
10.5744	-88.6187	69.66
10.5999	-88.5803	69.63
10.6642	-88.5515	69.61
10.6841	-88.4628	69.6
10.7338	-88.4601	69.58
10.7892	-88.5821	69.6
10.82	-88.5631	69.58
10.9293	-88.6251	69.53
10.947	-88.6958	69.53
10.9373	-88.8055	69.55
10.9451	-88.9302	69.55
10.9459	-89.0724	69.57
10.939	-89.1979	69.58
10.9573	-89.3552	69.58
10.9797	-89.5248	69.55
10.9973	-89.6012	69.58
11.0185	-89.646	69.61
11.0132	-89.8117	69.58
11.0132	-89.837	69.58
11.0233	-89.9796	69.56
11.0085	-90.0768	69.55
11.074	-90.2147	69.55
11.0994	-90.2534	69.63
11.0968	-90.3096	69.7
11.1875	-90.2923	69.65
11.1866	-90.1539	69.58
11.2429	-90.0603	69.54
11.2625	-89.8319	69.46
11.2678	-89.6886	69.43
11.268	-89.6018	69.49
11.2306	-89.5194	69.56
11.1881	-89.4034	69.67
11.2025	-89.3657	69.67
11.2609	-89.1614	69.65
11.2678	-89.0058	69.63
11.2815	-88.8208	69.59
11.2958	-88.6313	69.58
11.3025	-88.57	69.58
11.3685	-88.4657	69.57
11.3814	-88.397	69.54
11.431	-88.3297	69.56
11.4514	-88.2958	69.57
11.4734	-88.2191	69.57
11.5211	-88.1524	69.58
11.5436	-88.1045	69.6
11.5445	-88.1142	69.59
11.5541	-87.9781	69.62
11.5355	-87.8796	69.6
11.5634	-87.8829	69.6
11.5508	-87.8949	69.61
11.5517	-87.8594	69.63
11.6075	-87.8858	69.62
11.6277	-87.8475	69.6
11.6127	-87.8566	69.59
11.6526	-87.8984	69.63
11.671	-87.9569	69.69
11.711	-88.0152	69.65
11.6928	-87.9664	69.63
11.6608	-87.986	69.58
11.6216	-88.1342	69.5
11.6078	-88.1955	69.5
11.5608	-88.3258	69.54
11.5238	-88.4072	69.61
11.5166	-88.4933	69.66
11.4602	-88.5394	69.65
11.3603	-88.4649	69.67
11.3076	-88.5187	69.62
11.2328	-88.5921	69.59
11.1305	-88.6389	69.62
11.0408	-88.6419	69.67
10.9631	-88.706	69.64
10.9	-88.7644	69.58
10.8775	-88.7543	69.59
10.7613	-88.7686	69.59
10.6776	-88.7516	69.6
10.6208	-88.8241	69.6
10.4866	-88.8318	69.6
10.3902	-88.8403	69.62
10.288	-88.7935	69.63
10.1787	-88.828	69.61
10.0677	-88.812	69.63
9.9373	-88.7756	69.64
9.8047	-88.7215	69.66
9.6725	-88.6413	69.67
9.5586	-88.6606	69.67
9.4863	-88.6917	69.64
9.343	-88.7632	69.64
9.2194	-88.8298	69.65
9.0993	-88.929	69.67
8.9868	-89.0563	69.65
8.9614	-89.1692	69.63
8.8629	-89.3154	69.59
8.7137	-89.4956	69.49
8.6295	-89.65	69.48
8.5438	-89.8657	69.53
8.443	-90.1226	69.6
8.3103	-90.2821	69.66
8.1872	-90.3053	69.7
8.1271	-90.357	69.69
8.0857	-90.3997	69.68
8.0715	-90.3896	69.64
8.0467	-90.3181	69.64
7.9951	-90.3003	69.62
inclinaison X	inclinaison Y
