# Supplementary material for: Postural Control Can Be Well Maintained by Healthy, Young Adults in Difficult Visual Task, Even in Sway-Referenced Dynamic Conditions
Source: PLoS One. 2016 Oct 13;11(10):e0164400. doi: 10.1371/journal.pone.0164400 (PMC5063355; doi:10.1371/journal.pone.0164400)
Supplement: S2 File — (ZIP) [file pone.0164400.s002.zip › DATA_FRAMIRAL/S08A_FREE_STABLE_I9.xls]

## Sheet: S08_MTT_201504151226
gravite X	gravite Y	Poids
8.7596	-89.9204	69.62
8.7811	-89.9426	69.57
8.837	-89.9389	69.5
8.8282	-90.0486	69.43
8.8299	-90.1086	69.48
8.8564	-90.3468	69.5
8.8349	-90.5138	69.56
8.8946	-90.6363	69.6
8.907	-90.7149	69.65
8.9687	-90.7381	69.62
9.0419	-90.7597	69.61
9.1515	-90.7988	69.57
9.2839	-90.8606	69.58
9.4334	-90.8946	69.6
9.5101	-91.0113	69.54
9.5838	-91.2029	69.51
9.6744	-91.3419	69.53
9.8054	-91.4848	69.55
9.8999	-91.527	69.58
9.9775	-91.6291	69.56
10.065	-91.683	69.58
10.1438	-91.7361	69.59
10.1824	-91.7859	69.55
10.2471	-91.8507	69.55
10.2683	-91.8197	69.58
10.3048	-91.8639	69.55
10.3542	-91.9058	69.56
10.3723	-91.9376	69.56
10.3609	-91.9708	69.56
10.3376	-92.0719	69.55
10.3644	-92.1851	69.59
10.3836	-92.2057	69.61
10.3943	-92.2198	69.59
10.3774	-92.2352	69.58
10.3191	-92.2721	69.63
10.2971	-92.3388	69.59
10.2978	-92.2682	69.56
10.2166	-92.2754	69.53
10.1603	-92.2795	69.44
10.1191	-92.2595	69.43
10.1243	-92.2461	69.47
10.0819	-92.1631	69.56
10.0086	-92.2026	69.61
9.9664	-92.1792	69.63
9.9139	-92.1671	69.62
9.8279	-92.1335	69.59
9.7412	-92.0956	69.59
9.5907	-92.11	69.56
9.3929	-92.1318	69.59
9.2252	-92.1808	69.58
9.0853	-92.2144	69.54
9.0189	-92.3082	69.56
8.9899	-92.3845	69.56
8.957	-92.3735	69.59
8.9333	-92.2851	69.58
8.9205	-92.1466	69.59
8.8932	-92.014	69.57
8.865	-91.8645	69.54
8.8105	-91.8138	69.51
8.7589	-91.698	69.54
8.6997	-91.6092	69.58
8.6684	-91.4661	69.6
8.6614	-91.3893	69.59
8.6396	-91.4201	69.57
8.6302	-91.3142	69.58
8.6648	-91.214	69.62
8.6846	-91.1882	69.6
8.6628	-91.181	69.57
8.6841	-91.1442	69.58
8.7036	-91.1224	69.62
8.7088	-91.1762	69.67
8.7691	-91.1031	69.64
8.8169	-90.9665	69.63
8.8085	-90.8341	69.55
8.8604	-90.7934	69.46
8.9032	-90.8011	69.43
8.9361	-90.7959	69.48
8.9664	-90.9451	69.53
9.0071	-91.0462	69.61
9.0409	-91.1383	69.66
9.0337	-91.1761	69.66
9.0738	-91.2119	69.63
9.1108	-91.2902	69.6
9.1342	-91.391	69.56
9.1184	-91.5168	69.6
9.1658	-91.5597	69.6
9.202	-91.6854	69.55
9.2614	-91.7178	69.53
9.2884	-91.8068	69.52
9.2908	-91.799	69.56
9.3216	-91.8429	69.55
9.3557	-91.9008	69.56
9.4079	-92.003	69.58
9.4628	-92.0958	69.57
9.5152	-92.1339	69.59
9.5471	-92.1549	69.59
9.6158	-92.2312	69.57
9.6807	-92.2824	69.57
9.782	-92.3274	69.54
9.8626	-92.355	69.56
9.9412	-92.3963	69.56
10.0348	-92.4029	69.59
10.1651	-92.4152	69.58
10.254	-92.4337	69.57
10.2921	-92.4077	69.58
10.301	-92.4706	69.59
10.3163	-92.496	69.66
10.307	-92.5327	69.7
10.2983	-92.5296	69.61
10.2079	-92.5585	69.54
10.1418	-92.584	69.48
10.0716	-92.5534	69.42
10.0078	-92.5288	69.43
9.9283	-92.6531	69.48
9.8126	-92.6694	69.56
9.6988	-92.5915	69.63
9.5485	-92.4911	69.64
9.4386	-92.345	69.6
9.2652	-92.003	69.59
9.0703	-92.0011	69.54
8.9499	-92.1645	69.61
8.8345	-92.1833	69.64
8.7825	-92.1747	69.6
8.7687	-92.0635	69.56
8.7732	-91.983	69.53
8.8372	-92.031	69.51
8.8673	-91.9519	69.55
8.8768	-91.8692	69.59
8.9376	-91.84	69.59
8.9151	-91.716	69.59
8.9455	-91.6344	69.58
8.9865	-91.5164	69.59
9.0732	-91.4154	69.58
9.1781	-91.3705	69.58
9.25	-91.3595	69.58
9.3381	-91.298	69.59
9.4325	-91.2079	69.59
9.4763	-91.0667	69.58
9.5597	-91.0468	69.57
9.6208	-91.0168	69.57
9.7166	-90.9598	69.61
9.7796	-90.9603	69.64
9.8616	-90.8816	69.7
9.9918	-90.7867	69.62
10.0176	-90.6779	69.56
10.024	-90.5352	69.54
10.1075	-90.3958	69.46
10.1838	-90.2112	69.45
10.2721	-90.085	69.51
10.3295	-90.0031	69.58
10.3806	-89.8798	69.64
10.4751	-89.7069	69.65
10.5437	-89.5304	69.62
10.6412	-89.3287	69.59
10.7562	-89.148	69.57
10.85	-89.0418	69.54
11.0002	-88.9519	69.57
11.1102	-88.8765	69.58
11.1571	-88.8581	69.58
11.2154	-88.8113	69.59
11.2727	-88.8583	69.58
11.3496	-88.9451	69.55
11.3541	-89.0169	69.57
11.3544	-89.016	69.56
11.2968	-89.0078	69.59
11.1758	-88.9942	69.6
10.9371	-88.906	69.6
10.7738	-88.9211	69.59
10.6117	-88.951	69.59
10.4789	-88.9281	69.63
10.3849	-88.9474	69.61
10.3264	-88.8551	69.59
10.2914	-88.8257	69.58
10.2845	-88.7675	69.6
10.2905	-88.6768	69.59
10.2833	-88.6135	69.58
10.2796	-88.5571	69.63
10.2117	-88.4538	69.7
10.1328	-88.4514	69.65
10.0594	-88.2659	69.65
9.9769	-88.1477	69.57
9.9361	-88.0789	69.48
9.8357	-87.9809	69.5
9.6517	-87.886	69.55
9.4947	-87.7793	69.58
9.2829	-87.6097	69.68
9.0757	-87.3943	69.69
8.8074	-87.1752	69.67
8.5649	-86.9974	69.65
8.2699	-86.7648	69.64
8.0068	-86.6186	69.61
7.8122	-86.4511	69.6
7.6991	-86.4009	69.58
7.576	-86.2758	69.55
7.4587	-86.1824	69.56
7.3868	-86.1421	69.59
7.3121	-86.2061	69.62
7.2636	-86.2211	69.64
7.1985	-86.2857	69.64
7.2261	-86.3687	69.62
7.213	-86.3488	69.61
7.2073	-86.3407	69.59
7.2181	-86.3471	69.59
7.29	-86.3488	69.6
7.3186	-86.3501	69.6
7.3742	-86.3872	69.62
7.3867	-86.3974	69.64
7.4446	-86.4855	69.64
7.4623	-86.5067	69.64
7.5143	-86.5244	69.63
7.5888	-86.5764	69.61
7.6456	-86.554	69.68
7.7167	-86.3935	69.68
7.7699	-86.3173	69.62
7.8568	-86.2157	69.58
7.9512	-86.2177	69.48
7.995	-86.1153	69.44
8.0505	-86.1651	69.46
8.0901	-86.2438	69.56
8.2138	-86.4137	69.61
8.3603	-86.5133	69.66
8.4623	-86.5726	69.65
8.5419	-86.6764	69.62
8.618	-86.6815	69.62
8.7689	-86.7006	69.59
8.8394	-86.7463	69.6
8.8947	-86.7063	69.62
8.9676	-86.6564	69.59
9.0794	-86.5654	69.55
9.1967	-86.5586	69.54
9.3533	-86.4378	69.58
9.5083	-86.4204	69.58
9.5995	-86.2834	69.56
9.704	-86.1768	69.56
9.8248	-86.114	69.55
9.9429	-86.0059	69.57
10.0823	-86.0108	69.56
10.2033	-85.9112	69.59
10.3804	-85.8161	69.58
10.475	-85.7197	69.6
10.6324	-85.6749	69.6
10.7027	-85.5173	69.61
10.7482	-85.3955	69.59
10.7411	-85.3811	69.55
10.6775	-85.3191	69.56
10.6481	-85.272	69.61
10.5608	-85.2453	69.68
10.5735	-85.1253	69.69
10.5648	-84.9135	69.65
10.5395	-84.7329	69.57
10.4899	-84.6097	69.47
10.5101	-84.4785	69.41
10.5218	-84.4207	69.45
10.5232	-84.3694	69.53
10.5815	-84.398	69.62
10.6142	-84.3376	69.69
10.6769	-84.2192	69.7
10.7283	-84.1634	69.64
10.7513	-84.0874	69.61
10.7574	-84.0588	69.59
10.749	-83.9947	69.62
10.7518	-83.9206	69.6
10.7794	-83.8779	69.54
10.8082	-83.9112	69.56
10.901	-83.9864	69.59
10.9619	-84.0148	69.62
11.0359	-84.008	69.6
11.0704	-83.9945	69.59
11.1283	-83.918	69.59
11.1665	-83.8921	69.6
11.1525	-83.9102	69.62
11.2031	-83.7847	69.66
11.2858	-83.7219	69.63
11.3083	-83.7122	69.61
11.3723	-83.6089	69.63
11.4728	-83.5536	69.61
11.553	-83.3241	69.64
11.6614	-83.1653	69.61
11.7281	-83.0454	69.6
11.8542	-82.9644	69.6
11.9213	-82.97	69.63
11.9791	-82.9764	69.69
11.9924	-82.8475	69.67
12.0783	-82.8251	69.59
12.0992	-82.7329	69.57
12.1475	-82.659	69.52
12.1684	-82.5668	69.5
12.2415	-82.5196	69.56
12.2938	-82.5197	69.61
12.3512	-82.5206	69.65
12.4095	-82.5502	69.66
12.4649	-82.4506	69.69
12.5146	-82.4288	69.66
12.5699	-82.4818	69.65
12.5977	-82.5682	69.64
12.6144	-82.6542	69.69
12.6369	-82.7211	69.66
12.6138	-82.8365	69.58
12.5495	-82.9477	69.58
12.4528	-83.1029	69.58
12.3296	-83.2743	69.6
12.2771	-83.4393	69.6
12.2051	-83.6088	69.62
12.0725	-83.7311	69.64
11.9973	-83.8429	69.62
11.8364	-83.9699	69.62
11.6725	-84.0631	69.61
11.4621	-84.237	69.6
11.2167	-84.3242	69.61
10.9614	-84.4599	69.63
10.6641	-84.6668	69.65
10.4069	-84.8033	69.67
10.2347	-84.9608	69.62
10.0619	-85.0856	69.62
9.9265	-85.2084	69.66
9.7592	-85.3063	69.73
9.6206	-85.3254	69.67
9.4923	-85.3393	69.61
9.4727	-85.3561	69.59
9.4503	-85.3795	69.55
9.4131	-85.3751	69.53
9.3941	-85.5339	69.57
9.3376	-85.5845	69.61
9.265	-85.6295	69.67
9.2018	-85.6308	69.69
9.1894	-85.6856	69.67
9.2086	-85.687	69.67
9.1743	-85.6541	69.65
9.1786	-85.6194	69.65
9.1843	-85.6257	69.66
9.1512	-85.5785	69.61
9.1709	-85.5306	69.57
9.1906	-85.5518	69.58
9.1869	-85.5419	69.61
9.1891	-85.5165	69.62
9.1849	-85.4616	69.62
9.1926	-85.3964	69.62
9.1863	-85.3508	69.63
9.2202	-85.4145	69.62
9.2017	-85.394	69.65
9.2246	-85.443	69.62
9.1806	-85.4584	69.63
9.1415	-85.4496	69.62
9.0956	-85.4225	69.64
9.0948	-85.3877	69.65
9.0384	-85.3946	69.64
9.0127	-85.3901	69.64
9.0136	-85.2814	69.66
8.9834	-85.278	69.64
8.9513	-85.3049	69.67
8.9414	-85.2437	69.66
8.8825	-85.1598	69.67
8.797	-85.1477	69.6
8.7307	-85.1231	69.53
8.6338	-85.1286	69.5
8.5449	-85.2406	69.52
8.4443	-85.3859	69.58
8.3423	-85.4116	69.65
8.2561	-85.4842	69.68
8.1783	-85.5419	69.64
8.1148	-85.4301	69.69
8.003	-85.387	69.66
7.9237	-85.3496	69.63
7.8684	-85.3236	69.64
7.7297	-85.2939	69.62
7.6348	-85.2361	69.6
7.4924	-85.2	69.58
7.3669	-85.1637	69.61
7.213	-85.1759	69.6
7.0539	-85.2027	69.61
6.8035	-85.1537	69.62
6.6162	-85.1897	69.62
6.4829	-85.2337	69.63
6.417	-85.2393	69.64
6.3494	-85.3166	69.63
6.2952	-85.2855	69.64
6.1831	-85.2811	69.64
6.1495	-85.2905	69.61
6.0852	-85.2994	69.61
6.0294	-85.3039	69.63
5.9433	-85.2543	69.66
5.8976	-85.138	69.65
5.8592	-84.9816	69.63
5.8144	-84.8767	69.64
5.7352	-84.8179	69.68
5.7182	-84.7145	69.66
5.7119	-84.6247	69.61
5.7536	-84.6166	69.58
5.8332	-84.5973	69.53
5.8542	-84.6217	69.5
5.9053	-84.6751	69.54
5.9626	-84.7475	69.59
5.9632	-84.9025	69.63
6.0507	-85.0804	69.66
6.1253	-85.1833	69.68
6.1758	-85.3201	69.64
6.2649	-85.4193	69.62
6.39	-85.4584	69.63
6.5143	-85.5758	69.61
6.6475	-85.7485	69.59
6.8132	-85.8129	69.55
6.9513	-85.9232	69.55
7.1435	-86.0281	69.57
7.3446	-86.0722	69.58
7.4829	-86.1435	69.57
7.6591	-86.1663	69.57
7.8275	-86.1541	69.58
8.0066	-86.1611	69.59
8.1804	-86.2484	69.59
8.318	-86.272	69.58
8.4385	-86.2951	69.6
8.5564	-86.1801	69.6
8.672	-86.193	69.6
8.8495	-86.1048	69.62
9.0324	-86.0438	69.59
9.1857	-85.9992	69.58
9.3422	-85.9077	69.59
9.4592	-85.8258	69.57
9.5494	-85.7226	69.54
9.5817	-85.6371	69.57
9.5761	-85.5288	69.63
9.6339	-85.478	69.71
9.669	-85.4525	69.66
9.7561	-85.3282	69.63
9.7251	-85.2101	69.56
9.6176	-85.1843	69.45
9.4932	-85.1303	69.44
9.3349	-85.1696	69.49
9.153	-85.2021	69.58
8.9492	-85.2027	69.65
8.7686	-85.1375	69.68
8.6052	-85.0369	69.66
8.4384	-84.8138	69.64
8.2941	-84.6879	69.61
8.1373	-84.5248	69.59
8.0402	-84.5038	69.59
7.9683	-84.5528	69.62
7.8689	-84.6719	69.58
7.7825	-84.7724	69.58
7.752	-84.9346	69.57
7.6685	-85.0191	69.61
7.6016	-85.1185	69.63
7.5064	-85.164	69.62
7.4565	-85.25	69.61
7.4596	-85.2848	69.62
7.4737	-85.3882	69.63
7.5145	-85.3632	69.65
7.5514	-85.2316	69.67
7.5192	-85.1599	69.63
7.4834	-85.1586	69.6
7.4453	-85.1434	69.61
7.4546	-85.1328	69.63
7.4376	-85.2097	69.62
7.3841	-85.1879	69.65
7.3645	-85.1644	69.66
7.3656	-85.1455	69.65
7.3351	-85.1158	69.63
7.3252	-85.1817	69.69
7.3238	-85.2406	69.71
7.3215	-85.2778	69.67
7.3093	-85.2146	69.64
7.2767	-85.2708	69.55
7.3166	-85.2369	69.47
7.3207	-85.2156	69.5
7.2843	-85.3076	69.58
7.2737	-85.365	69.64
7.2466	-85.3821	69.7
7.1947	-85.4025	69.71
7.1887	-85.3439	69.66
7.209	-85.338	69.64
7.2215	-85.3351	69.63
7.2026	-85.3843	69.64
7.1933	-85.3704	69.66
7.171	-85.3862	69.63
7.1511	-85.4139	69.58
7.16	-85.507	69.57
7.1405	-85.572	69.58
7.1531	-85.6078	69.6
7.1518	-85.615	69.62
7.1352	-85.6525	69.64
7.1353	-85.6905	69.64
7.156	-85.7585	69.61
7.1739	-85.7787	69.62
7.2216	-85.8573	69.61
7.2611	-85.9157	69.61
7.2981	-85.9489	69.61
7.3267	-85.9502	69.61
7.3664	-85.9443	69.61
7.4152	-86.0042	69.59
7.4701	-86.0064	69.62
7.492	-86.0688	69.62
7.5585	-86.0614	69.6
7.5759	-86.1089	69.61
7.6208	-86.1512	69.63
7.6219	-86.208	69.68
7.6433	-86.2099	69.65
7.6488	-86.2584	69.61
7.6769	-86.2888	69.58
7.6911	-86.3691	69.49
7.6655	-86.5311	69.47
7.6835	-86.6518	69.5
7.7503	-86.8063	69.56
7.7792	-86.9185	69.62
7.8267	-87.073	69.65
7.8833	-87.0659	69.66
7.9408	-87.0559	69.63
7.9973	-87.0509	69.61
8.0388	-87.153	69.57
8.085	-87.1986	69.6
8.1227	-87.268	69.59
8.1695	-87.4171	69.57
8.1834	-87.5111	69.54
8.2659	-87.6604	69.55
8.2922	-87.815	69.55
8.3303	-87.956	69.57
8.368	-88.06	69.58
8.3866	-88.1531	69.58
8.4107	-88.2187	69.56
8.4369	-88.1799	69.59
8.4312	-88.1984	69.57
8.3924	-88.1084	69.59
8.3926	-88.0983	69.56
8.4137	-88.0625	69.56
8.4484	-88.0054	69.57
8.4002	-87.9665	69.58
8.426	-87.8816	69.58
8.4478	-87.8648	69.6
8.4239	-87.7858	69.62
8.4004	-87.7748	69.58
8.3663	-87.7277	69.56
8.41	-87.6563	69.61
8.396	-87.6486	69.67
8.3796	-87.5617	69.62
8.3212	-87.5063	69.57
8.2729	-87.4327	69.55
8.2194	-87.2752	69.48
8.2254	-87.2729	69.43
8.1734	-87.2233	69.5
8.1695	-87.239	69.56
8.1463	-87.1929	69.6
8.1177	-87.0727	69.66
8.1227	-86.9709	69.64
8.127	-86.8109	69.6
8.0993	-86.7287	69.59
8.0918	-86.6556	69.56
8.0651	-86.694	69.57
8.0369	-86.6382	69.6
8.0305	-86.5835	69.59
8.0242	-86.5296	69.55
8.0322	-86.4858	69.57
7.9902	-86.3889	69.59
7.9984	-86.3713	69.58
8.0172	-86.3358	69.57
8.014	-86.3147	69.56
8.028	-86.3169	69.57
8.0144	-86.3	69.56
8.01	-86.3484	69.57
8.0287	-86.3627	69.59
8.0432	-86.4135	69.6
8.0517	-86.4581	69.59
8.0751	-86.5118	69.6
8.1013	-86.6029	69.6
8.109	-86.6895	69.6
8.0765	-86.7724	69.6
8.1117	-86.8021	69.61
8.131	-86.7919	69.57
8.1278	-86.7582	69.56
8.1661	-86.769	69.6
8.198	-86.7865	69.67
8.2708	-86.8114	69.63
8.3214	-86.8158	69.57
8.4064	-86.702	69.52
8.4671	-86.6436	69.44
8.5613	-86.5792	69.43
8.6688	-86.6195	69.47
8.7509	-86.5831	69.56
8.8603	-86.5433	69.63
8.9456	-86.5074	69.67
8.9946	-86.4701	69.62
9.0717	-86.4079	69.61
9.1332	-86.4556	69.58
9.2424	-86.5071	69.55
9.3675	-86.7476	69.56
9.4102	-86.8308	69.62
9.3915	-86.8565	69.6
9.3544	-86.8944	69.56
9.38	-86.9293	69.53
9.3895	-87.0304	69.54
9.3512	-87.0516	69.56
9.3191	-87.1325	69.56
9.3124	-87.2276	69.58
9.3085	-87.294	69.61
9.2804	-87.3287	69.61
9.2512	-87.3978	69.59
9.2201	-87.4748	69.58
9.1672	-87.4967	69.6
9.0814	-87.4381	69.62
9.0305	-87.389	69.62
8.905	-87.3152	69.62
8.8084	-87.2922	69.61
8.7137	-87.3247	69.59
8.6043	-87.3453	69.57
8.4844	-87.3006	69.61
8.3864	-87.3288	69.67
8.2975	-87.2734	69.72
8.2224	-87.2339	69.63
8.1109	-87.1643	69.6
8.0856	-87.0733	69.53
8.0642	-86.9865	69.47
8.0268	-86.9414	69.48
8.014	-87.0189	69.53
8.0226	-87.0828	69.61
8.0464	-87.1069	69.65
8.0672	-87.0301	69.72
8.0908	-86.9446	69.7
8.1352	-86.8633	69.68
8.194	-86.7714	69.64
8.1988	-86.6579	69.63
8.2404	-86.6022	69.64
8.2499	-86.5406	69.62
8.3097	-86.3811	69.56
8.3036	-86.3099	69.58
8.3085	-86.1935	69.6
8.3124	-86.0587	69.59
8.2945	-86.0258	69.59
8.2707	-85.9852	69.61
8.3086	-86.0001	69.62
8.3144	-85.9641	69.69
8.3525	-85.978	69.7
8.3524	-85.8896	69.7
8.3706	-85.9229	69.67
8.386	-85.9864	69.61
8.3437	-86.0071	69.6
8.2937	-86.0679	69.6
8.2781	-86.1244	69.61
8.2124	-86.1784	69.62
8.2007	-86.2865	69.69
8.153	-86.3055	69.76
8.1108	-86.3154	69.72
8.0884	-86.2738	69.63
8.0369	-86.2945	69.58
7.9855	-86.2761	69.53
7.9669	-86.3522	69.48
7.9054	-86.3427	69.54
7.8724	-86.4252	69.61
7.8085	-86.5064	69.67
7.7794	-86.5063	69.7
7.7476	-86.5093	69.7
7.7089	-86.5246	69.66
7.6343	-86.4872	69.65
7.5979	-86.5149	69.62
7.5925	-86.6198	69.64
7.5371	-86.6705	69.65
7.5064	-86.6296	69.64
7.47	-86.7984	69.58
7.4634	-86.7818	69.61
7.4299	-86.8833	69.59
7.3878	-86.9275	69.58
7.3754	-86.9933	69.6
7.3751	-87.0069	69.63
7.3624	-87.023	69.65
7.3369	-87.069	69.62
7.345	-87.1537	69.62
7.3647	-87.2408	69.6
7.3877	-87.3616	69.6
7.3966	-87.4158	69.62
7.4184	-87.4906	69.65
7.4661	-87.5441	69.64
7.4781	-87.5446	69.63
7.4535	-87.5983	69.63
7.4437	-87.6106	69.69
7.4869	-87.649	69.69
7.4776	-87.6487	69.64
7.4984	-87.7061	69.58
7.5086	-87.6789	69.56
7.5455	-87.7667	69.49
7.5207	-87.8074	69.52
7.5654	-87.9131	69.57
7.6108	-88.0147	69.62
7.6517	-87.9864	69.67
7.7186	-87.9496	69.68
7.7254	-87.8773	69.65
7.755	-87.8611	69.65
7.7173	-87.8067	69.63
7.7722	-87.8097	69.62
7.8095	-87.7766	69.64
7.7635	-87.7532	69.63
7.7242	-87.8101	69.6
7.6965	-87.8935	69.59
7.6661	-87.9642	69.61
7.614	-88.0498	69.59
7.5993	-88.0895	69.6
7.5547	-88.1211	69.61
7.4862	-88.1014	69.61
7.4534	-88.0714	69.61
7.4173	-87.9558	69.64
7.37	-87.8877	69.65
7.306	-87.9337	69.64
7.2575	-87.9362	69.62
7.1709	-87.961	69.66
7.0712	-87.9668	69.65
7.0233	-87.9148	69.62
6.9521	-87.8717	69.65
6.8492	-88.0475	69.68
6.719	-87.9986	69.68
6.662	-87.9558	69.64
6.5907	-87.8617	69.63
6.5173	-87.8643	69.53
6.4631	-87.9188	69.46
6.42	-87.8935	69.49
6.3981	-87.9108	69.57
6.3707	-87.9445	69.64
6.3586	-87.8579	69.68
6.3347	-87.7177	69.7
6.308	-87.5775	69.67
6.2866	-87.41	69.66
6.247	-87.35	69.62
6.1633	-87.3225	69.63
6.1151	-87.3335	69.61
6.0491	-87.3243	69.58
5.9951	-87.368	69.58
5.9251	-87.4477	69.6
5.8475	-87.4913	69.63
5.7708	-87.5037	69.64
5.6779	-87.5368	69.64
5.495	-87.5616	69.63
5.3482	-87.5605	69.62
5.3169	-87.6102	69.61
5.2824	-87.7791	69.6
5.3259	-87.9702	69.6
5.2925	-88.0472	69.62
5.2926	-88.123	69.62
5.2259	-88.0843	69.64
5.1635	-88.0536	69.61
5.1205	-88.0649	69.61
5.0634	-88.1696	69.65
5.0271	-88.2812	69.71
5.0129	-88.3372	69.67
4.99	-88.3775	69.64
4.9528	-88.4303	69.61
4.9816	-88.4421	69.51
4.9997	-88.4924	69.46
4.9365	-88.4861	69.49
4.9349	-88.5308	69.56
4.9248	-88.6168	69.61
4.9182	-88.5808	69.64
4.9078	-88.5531	69.69
4.8649	-88.5381	69.68
4.825	-88.6285	69.64
4.8358	-88.6349	69.64
4.7763	-88.7177	69.62
4.7586	-88.7522	69.57
4.6728	-88.8098	69.56
4.6434	-88.9047	69.58
4.5883	-89.0084	69.6
4.5397	-89.1313	69.63
4.4819	-89.1578	69.64
4.4397	-89.2014	69.63
4.3595	-89.5205	69.6
4.2658	-89.5972	69.61
4.2601	-89.4558	69.58
4.2108	-89.4324	69.56
4.1789	-89.4853	69.55
4.1854	-89.5696	69.57
4.1581	-89.6836	69.61
4.1546	-89.7131	69.67
4.1622	-89.7997	69.67
4.1672	-89.8591	69.65
4.2259	-89.8484	69.69
4.257	-89.7603	69.76
4.3567	-89.6077	69.65
4.4232	-89.5332	69.57
4.5379	-89.3592	69.57
4.6055	-89.3176	69.47
4.6485	-89.3073	69.47
4.7122	-89.3002	69.54
4.801	-89.2166	69.66
4.8876	-89.1074	69.7
4.997	-88.9892	69.72
5.1217	-88.858	69.68
5.1651	-88.742	69.67
5.2293	-88.6766	69.63
5.2849	-88.5758	69.65
5.3522	-88.4622	69.66
5.4264	-88.3582	69.63
5.4553	-88.3146	69.58
5.4615	-88.3087	69.59
5.4388	-88.3152	69.6
5.3717	-88.3173	69.63
5.352	-88.4067	69.61
5.3044	-88.5077	69.63
5.2942	-88.5995	69.62
5.2237	-88.5689	69.65
5.1879	-88.5539	69.65
5.1817	-88.5851	69.63
5.1487	-88.557	69.64
5.0958	-88.5551	69.63
5.0833	-88.6311	69.61
5.0679	-88.6512	69.62
5.0908	-88.6419	69.6
5.0051	-88.5779	69.64
4.9746	-88.5715	69.71
4.9672	-88.5734	69.71
4.9289	-88.6271	69.65
4.9196	-88.6219	69.63
4.9119	-88.688	69.54
4.952	-88.7231	69.49
4.9573	-88.7374	69.51
4.948	-88.8421	69.55
4.9861	-88.893	69.62
5.0183	-88.8955	69.67
5.053	-88.8917	69.69
5.0171	-88.7884	69.68
5.0048	-88.7605	69.65
4.9563	-88.7458	69.63
4.9627	-88.7263	69.64
4.9815	-88.7271	69.62
4.9617	-88.7388	69.6
4.9808	-88.7251	69.59
4.9815	-88.7709	69.58
5.0056	-88.7734	69.59
5.0337	-88.7532	69.6
5.0516	-88.7091	69.6
5.0264	-88.6384	69.6
4.9746	-88.5706	69.61
4.9862	-88.5197	69.6
5.0028	-88.5494	69.62
5.0316	-88.5886	69.62
5.0578	-88.6779	69.61
5.1157	-88.6698	69.66
5.2059	-88.7471	69.61
5.2768	-88.8458	69.63
5.3636	-88.9538	69.58
5.4227	-89.1502	69.58
5.4697	-89.3014	69.63
5.458	-89.4972	69.69
5.523	-89.6713	69.65
5.5687	-89.7201	69.62
5.6219	-89.7252	69.55
5.6219	-89.744	69.46
5.6323	-89.8944	69.47
5.6394	-90.0395	69.53
5.6732	-90.1975	69.6
5.6983	-90.3486	69.66
5.6908	-90.4144	69.66
5.7054	-90.4001	69.66
5.7013	-90.3557	69.62
5.7095	-90.3756	69.61
5.675	-90.4294	69.59
5.6914	-90.5225	69.62
5.6805	-90.517	69.62
5.7061	-90.5822	69.57
5.7257	-90.6177	69.56
5.7115	-90.6293	69.55
5.7115	-90.706	69.56
5.6751	-90.6569	69.56
5.7978	-90.5697	69.6
5.8486	-90.6063	69.59
5.8878	-90.6157	69.6
5.9064	-90.7215	69.6
5.9338	-90.8066	69.62
5.9531	-90.9205	69.61
5.9964	-90.9336	69.61
6.0607	-91.0256	69.58
6.1032	-91.0043	69.58
6.1503	-91.0109	69.62
6.225	-91.0612	69.63
6.2583	-91.1013	69.62
6.3184	-91.14	69.6
6.363	-91.1584	69.62
6.4182	-91.2101	69.65
6.4196	-91.203	69.64
6.4757	-91.1353	69.61
6.5011	-91.0646	69.57
6.568	-91.056	69.47
6.6154	-91.0348	69.47
6.6909	-91.0299	69.51
6.7552	-91.071	69.55
6.8399	-91.131	69.61
6.9331	-91.1199	69.65
7.0444	-91.0399	69.65
7.1559	-90.961	69.61
7.2422	-90.8482	69.61
7.3355	-90.7617	69.61
7.4175	-90.6055	69.64
7.509	-90.5704	69.59
7.6489	-90.533	69.56
7.8263	-90.5376	69.56
7.9462	-90.5542	69.55
8.0906	-90.5674	69.55
8.2023	-90.499	69.55
8.3627	-90.5278	69.56
8.5736	-90.5941	69.58
8.791	-90.6127	69.6
8.9933	-90.6328	69.62
9.2059	-90.6414	69.62
9.405	-90.6083	69.61
9.6069	-90.6411	69.58
9.6952	-90.6736	69.57
9.6525	-90.5765	69.59
9.5881	-90.5361	69.59
9.5847	-90.3584	69.61
9.6626	-90.2627	69.61
9.7263	-90.1468	69.59
9.7855	-90.104	69.58
9.8629	-90.0166	69.61
9.9689	-89.924	69.63
10.0456	-89.7499	69.56
10.1488	-89.6357	69.52
10.247	-89.5392	69.47
10.3601	-89.4222	69.43
10.5358	-89.4546	69.42
10.6527	-89.4111	69.5
10.667	-89.3208	69.59
10.6794	-89.2954	69.63
10.6953	-89.1628	69.66
10.7315	-89.164	69.61
10.758	-89.1086	69.62
10.7843	-89.1173	69.64
10.824	-89.0676	69.62
10.8701	-88.8927	69.64
10.8909	-88.7902	69.57
10.9381	-88.7535	69.5
10.9672	-88.7022	69.5
11.0212	-88.6646	69.52
11.0577	-88.5679	69.54
11.0389	-88.4808	69.56
10.9991	-88.2906	69.58
10.9406	-88.1084	69.61
10.8533	-87.9461	69.61
10.662	-87.8755	69.61
10.463	-87.6868	69.63
10.2994	-87.6014	69.62
10.0811	-87.4679	69.63
9.7231	-87.3112	69.64
9.3981	-87.1591	69.64
9.1579	-87.0442	69.63
9.0416	-86.9918	69.58
8.9403	-86.8905	69.58
8.8829	-86.809	69.6
8.8922	-86.7261	69.67
8.878	-86.5188	69.69
8.8513	-86.4177	69.59
8.8517	-86.2892	69.58
8.8096	-86.2802	69.49
8.8206	-86.3274	69.46
8.8261	-86.4177	69.53
8.8496	-86.5523	69.6
8.8884	-86.6954	69.67
8.9492	-86.751	69.7
8.9865	-86.902	69.67
9.0717	-86.979	69.62
9.1353	-87.014	69.61
9.2248	-87.0915	69.59
9.1983	-87.1238	69.62
9.2476	-87.1798	69.63
9.2832	-87.2369	69.61
9.3999	-87.3005	69.58
9.4559	-87.3586	69.59
9.5745	-87.4355	69.57
9.6536	-87.45	69.57
9.7476	-87.5311	69.55
9.8135	-87.5174	69.59
9.9132	-87.6172	69.57
10.0444	-87.7401	69.57
10.1571	-87.827	69.59
10.2371	-87.8701	69.61
10.351	-87.8635	69.62
10.4761	-87.9952	69.6
10.5795	-88.095	69.61
10.6641	-88.1975	69.6
10.768	-88.3459	69.61
10.9156	-88.5382	69.59
11.0623	-88.6651	69.56
11.1769	-88.7881	69.59
11.3224	-88.9274	69.65
11.4773	-89.1072	69.63
11.6101	-89.203	69.57
11.6247	-89.1412	69.63
11.6498	-89.0909	69.55
11.6876	-88.9956	69.47
11.7044	-88.9805	69.48
11.7061	-88.9647	69.53
11.723	-89.0094	69.58
11.743	-88.994	69.61
11.7716	-88.9336	69.67
11.7867	-88.7879	69.64
11.8514	-88.658	69.62
11.8726	-88.5108	69.58
11.9278	-88.342	69.59
12.0063	-88.2519	69.57
12.0067	-88.1244	69.56
11.9844	-88.0628	69.57
11.9035	-88.0416	69.58
11.8352	-88.0262	69.6
11.7776	-88.1268	69.6
11.7121	-88.1281	69.6
11.6752	-88.2391	69.59
11.6199	-88.2867	69.6
11.5575	-88.3542	69.58
11.4983	-88.3078	69.59
11.4923	-88.3924	69.59
11.4469	-88.4113	69.6
11.4647	-88.4895	69.58
11.4614	-88.4621	69.6
11.516	-88.4923	69.6
11.5034	-88.5927	69.61
11.559	-88.6328	69.6
11.5605	-88.6988	69.57
11.5677	-88.8228	69.62
11.5847	-88.956	69.67
11.5856	-89.0213	69.69
11.6163	-88.968	69.63
11.6575	-88.9473	69.58
11.6715	-88.8963	69.52
11.6702	-88.9061	69.44
11.6717	-88.9571	69.46
11.6604	-88.9667	69.52
11.6827	-88.959	69.6
11.7014	-89.0282	69.66
11.7332	-88.9736	69.67
11.7624	-88.8922	69.64
11.8238	-88.8435	69.62
11.8356	-88.8926	69.59
11.8808	-88.8965	69.62
11.9035	-88.9107	69.64
11.9448	-88.987	69.57
11.9301	-88.9119	69.57
11.9556	-88.867	69.56
12.0232	-88.8515	69.57
12.0439	-88.8546	69.57
12.0443	-88.8199	69.59
12.0501	-88.8828	69.58
12.0569	-88.851	69.6
12.0951	-88.87	69.59
12.1303	-88.9152	69.62
12.1618	-88.9121	69.62
12.1531	-88.9708	69.59
12.1256	-89.0087	69.6
12.0931	-89.0739	69.59
12.0351	-89.1501	69.59
11.976	-89.1076	69.62
11.9603	-89.1149	69.58
11.8596	-89.0673	69.6
11.8085	-89.0701	69.67
11.7781	-89.0542	69.7
11.7246	-89.0238	69.66
11.7427	-88.9444	69.61
11.7327	-88.8628	69.56
11.7585	-88.8009	69.43
11.7896	-88.8021	69.4
11.8558	-88.7551	69.47
11.8199	-88.7732	69.56
11.8396	-88.7555	69.63
11.8801	-88.7359	69.69
11.9182	-88.6084	69.69
12.0032	-88.4448	69.67
12.0885	-88.2421	69.66
12.2186	-88.056	69.61
12.2876	-87.8515	69.62
12.3638	-87.7086	69.57
12.4644	-87.6131	69.53
12.5785	-87.5676	69.54
12.6421	-87.564	69.57
12.6998	-87.5565	69.58
12.7751	-87.4805	69.6
12.8363	-87.4414	69.62
12.8878	-87.3884	69.62
12.9359	-87.3199	69.63
12.9602	-87.2743	69.61
13.0163	-87.3259	69.6
13.083	-87.3631	69.61
13.1307	-87.4393	69.59
13.1655	-87.5277	69.58
13.2369	-87.6316	69.58
13.282	-87.6686	69.59
13.3367	-87.7494	69.59
13.3536	-87.8347	69.6
13.3417	-87.8298	69.66
13.3502	-87.8339	69.69
13.4153	-87.8554	69.67
13.4851	-87.7679	69.59
13.554	-87.7199	69.57
13.6105	-87.6082	69.5
13.7213	-87.5574	69.45
13.8329	-87.5223	69.48
13.9407	-87.4534	69.57
14.0441	-87.442	69.6
14.138	-87.4617	69.63
14.2628	-87.3939	69.62
14.4027	-87.3433	69.57
14.5587	-86.9732	69.57
14.7188	-86.9898	69.6
14.8542	-87.0069	69.67
14.9476	-86.9988	69.69
15.0884	-86.9886	69.59
15.2616	-87.0648	69.51
15.4167	-87.1814	69.48
15.5782	-87.2827	69.5
15.6685	-87.4208	69.53
15.7088	-87.5032	69.63
15.7145	-87.6579	69.64
15.7061	-87.8075	69.61
15.7072	-87.9159	69.59
15.6904	-87.9697	69.59
15.6896	-87.959	69.59
15.7069	-87.8916	69.59
15.6716	-87.8766	69.59
15.6364	-87.8996	69.59
15.6671	-87.9354	69.6
15.6651	-87.9276	69.6
15.7027	-88.0127	69.6
15.7707	-88.1533	69.65
15.7908	-88.1738	69.69
15.7898	-88.1507	69.6
15.8555	-88.0571	69.56
15.8656	-87.9808	69.5
15.8895	-87.8811	69.44
15.9369	-87.8489	69.44
15.9985	-87.8638	69.5
16.0435	-87.8707	69.57
16.1085	-87.7893	69.62
16.2062	-87.7956	69.61
16.1743	-87.7667	69.64
16.1629	-87.7005	69.66
16.1495	-87.5806	69.62
16.12	-87.5671	69.61
16.0826	-87.5216	69.63
16.1017	-87.5423	69.56
16.0467	-87.546	69.54
16.0206	-87.6527	69.53
16.0037	-87.6878	69.57
15.939	-87.7519	69.59
15.8824	-87.8141	69.6
15.8459	-87.8628	69.58
15.8058	-87.8722	69.6
15.7844	-87.9469	69.6
15.7448	-87.9401	69.6
15.6968	-87.8477	69.61
15.6548	-87.8798	69.59
15.5965	-87.8636	69.56
15.5911	-87.9371	69.57
15.5202	-87.9967	69.56
15.4816	-88.0298	69.59
15.4823	-88.0707	69.62
15.4029	-88.1198	69.7
15.3569	-88.1465	69.68
15.3577	-88.1453	69.6
15.336	-88.1735	69.53
15.3015	-88.1494	69.48
15.2886	-88.1913	69.44
15.2114	-88.2757	69.45
15.2252	-88.2517	69.53
15.1769	-88.2708	69.6
15.1371	-88.224	69.67
15.1414	-88.2387	69.65
15.1411	-88.1488	69.63
15.1517	-88.0298	69.63
15.1297	-87.9396	69.62
15.1466	-87.8606	69.62
15.1735	-87.8	69.61
15.185	-87.7313	69.54
15.2264	-87.681	69.52
15.1992	-87.659	69.56
15.1761	-87.6045	69.6
15.2111	-87.5724	69.62
15.2127	-87.5432	69.61
15.2191	-87.5427	69.6
15.2182	-87.5674	69.58
15.1846	-87.551	69.59
15.1493	-87.5866	69.59
15.0824	-87.6035	69.6
15.0603	-87.6675	69.6
15.0156	-87.7012	69.64
14.9963	-87.7735	69.65
14.9278	-87.764	69.63
14.914	-87.7569	69.59
14.8896	-87.8268	69.61
14.8283	-87.8685	69.68
14.756	-87.8561	69.68
14.7381	-87.8884	69.61
14.6499	-87.9463	69.57
14.628	-87.9665	69.54
14.5622	-88.0701	69.48
14.5181	-88.1027	69.51
14.4613	-88.159	69.56
14.3737	-88.2104	69.64
14.3018	-88.1901	69.67
14.2602	-88.233	69.65
14.1944	-88.2918	69.62
14.1557	-88.2981	69.63
14.0707	-88.4038	69.61
13.9765	-88.4769	69.67
13.9037	-88.5978	69.64
13.8943	-88.7202	69.6
13.8571	-88.868	69.57
13.8479	-89.0339	69.57
13.8403	-89.1264	69.59
13.8423	-89.2725	69.58
13.8185	-89.3821	69.61
13.814	-89.5292	69.62
13.7542	-89.5974	69.63
13.6586	-89.7244	69.63
13.59	-89.9166	69.61
13.484	-90.0421	69.64
13.3365	-90.1536	69.68
13.2403	-90.4147	69.64
13.1184	-90.6768	69.65
12.9856	-90.9137	69.61
12.8214	-91.1601	69.61
12.6457	-91.5189	69.63
12.5166	-91.8127	69.68
12.4055	-92.0904	69.66
12.3506	-92.303	69.61
12.2519	-92.3812	69.58
12.1885	-92.4261	69.49
12.0632	-92.4848	69.44
11.9738	-92.5832	69.48
11.8755	-92.6302	69.57
11.7407	-92.6967	69.63
11.6161	-92.6295	69.66
11.4415	-92.5823	69.67
11.3052	-92.4657	69.66
11.2356	-92.3824	69.65
11.1691	-92.2897	69.61
11.1594	-92.3177	69.6
11.1102	-92.3643	69.6
11.0511	-92.4097	69.56
11.0464	-92.3475	69.59
11.07	-92.2749	69.62
11.093	-92.1156	69.65
11.124	-91.9625	69.66
11.1783	-91.8676	69.65
11.255	-91.7535	69.62
11.3264	-91.6761	69.6
11.4248	-91.5999	69.57
11.4504	-91.5719	69.59
11.4047	-91.528	69.6
11.3709	-91.4794	69.63
11.3303	-91.4501	69.64
11.2487	-91.4184	69.65
11.1719	-91.2886	69.66
11.0802	-91.1761	69.62
10.9928	-90.9855	69.67
10.8362	-90.8746	69.7
10.7095	-90.7454	69.65
10.5803	-90.5348	69.62
10.4179	-90.3509	69.62
10.2558	-90.2178	69.52
10.0815	-90.0299	69.52
9.8967	-89.9358	69.53
9.7303	-89.9112	69.58
9.6262	-89.9539	69.63
9.5694	-90.0076	69.65
9.4867	-90.0509	69.65
9.4239	-90.0695	69.69
9.3415	-89.9922	69.72
9.2694	-89.8527	69.71
9.1671	-89.7234	69.69
9.059	-89.5556	69.64
9.0042	-89.4644	69.56
8.9118	-89.382	69.54
8.8386	-89.2496	69.6
8.7506	-89.1493	69.64
8.6933	-89.0293	69.66
8.6287	-89.0315	69.63
8.5967	-88.9724	69.63
8.5406	-88.873	69.64
8.468	-88.8236	69.65
8.4009	-88.7982	69.63
8.2509	-88.7755	69.65
8.1429	-88.8123	69.66
8.0517	-88.7368	69.63
8.0051	-88.7445	69.6
7.9523	-88.6786	69.62
7.876	-88.621	69.65
7.8376	-88.5382	69.73
7.8382	-88.4317	69.76
7.8568	-88.4062	69.63
7.9063	-88.35	69.6
7.9424	-88.1613	69.56
7.9043	-88.1139	69.48
7.9067	-88.0365	69.49
7.9461	-87.9744	69.59
8.0118	-87.9537	69.64
8.047	-87.9555	69.68
8.099	-87.9079	69.69
8.1268	-87.7629	69.66
8.1554	-87.6115	69.66
8.103	-87.5486	69.61
8.1411	-87.4967	69.66
8.2003	-87.5789	69.65
8.2481	-87.6599	69.61
8.3076	-87.7413	69.6
8.3514	-87.8409	69.6
8.417	-87.9399	69.59
8.3998	-87.9523	69.62
8.4185	-87.9778	69.64
8.4476	-88.0024	69.64
8.4771	-88.0124	69.63
8.5392	-87.9902	69.63
8.5696	-88.009	69.61
8.5646	-87.9706	69.62
8.5551	-87.9583	69.61
8.6162	-87.9789	69.61
8.6774	-87.995	69.64
8.7602	-87.9896	69.64
8.8105	-87.9692	69.61
8.8273	-87.9806	69.62
8.8329	-87.9796	69.69
8.8679	-88.0388	69.67
8.8726	-88.1503	69.61
8.8715	-88.201	69.57
8.9272	-88.2816	69.53
8.9246	-88.3048	69.47
8.9214	-88.4576	69.5
8.8962	-88.506	69.55
8.9105	-88.6379	69.61
8.9415	-88.8108	69.66
8.9555	-88.8886	69.66
8.9965	-88.9529	69.65
9.0475	-89.0574	69.63
9.0643	-89.0987	69.61
9.0766	-89.1277	69.65
9.1339	-89.2915	69.61
9.1806	-89.3927	69.58
9.2157	-89.4523	69.56
9.1884	-89.5553	69.58
9.2512	-89.6578	69.57
9.2729	-89.7718	69.58
9.3139	-89.8877	69.57
9.3375	-90.0651	69.59
9.3188	-90.1066	69.62
9.3154	-90.2951	69.6
9.3211	-90.4964	69.59
9.2993	-90.5981	69.59
9.2533	-90.7908	69.59
9.2195	-90.8779	69.61
9.1417	-90.8789	69.62
9.1143	-90.8424	69.64
9.091	-90.8666	69.62
9.0059	-90.8153	69.58
8.953	-90.8545	69.58
8.8591	-90.8317	69.63
8.7783	-90.7432	69.67
8.7176	-90.6678	69.61
8.6655	-90.5771	69.59
8.6474	-90.5976	69.51
8.6095	-90.5882	69.46
8.6174	-90.581	69.49
8.6584	-90.6366	69.53
8.6169	-90.8402	69.56
8.6293	-90.8645	69.63
8.5654	-90.944	69.65
8.5343	-91.0891	69.62
8.4994	-91.1221	69.61
8.4638	-91.1121	69.58
8.4046	-91.1429	69.59
8.3172	-91.163	69.57
8.2799	-91.2524	69.53
8.2548	-91.3596	69.53
8.2389	-91.4541	69.54
8.2003	-91.6082	69.54
8.203	-91.7327	69.55
8.179	-91.7673	69.57
8.1606	-91.8257	69.58
8.1552	-91.844	69.56
8.1571	-91.8699	69.58
8.1717	-91.8944	69.58
8.1157	-91.8448	69.59
8.0706	-91.8942	69.58
8.0255	-91.931	69.57
8.0299	-91.9213	69.56
8.0232	-91.9911	69.59
8.0238	-92.0778	69.59
8.0489	-92.0338	69.58
8.0383	-92.0265	69.58
8.0457	-91.95	69.58
8.0816	-92.0312	69.55
8.0778	-92.0804	69.62
8.153	-92.0976	69.65
8.1466	-92.0478	69.61
8.1778	-92.026	69.59
8.2328	-92.0557	69.49
8.2543	-92.1674	69.44
8.3546	-92.1415	69.47
8.3798	-92.1943	69.51
8.4372	-92.2495	69.57
8.476	-92.1988	69.63
8.5072	-92.091	69.67
8.5808	-91.8501	69.62
8.6052	-91.6875	69.59
8.6585	-91.5552	69.54
8.6979	-91.3928	69.56
8.7883	-91.2418	69.58
8.8983	-91.2359	69.57
8.9632	-91.2113	69.57
9.0223	-91.2445	69.56
9.0629	-91.2041	69.57
9.1211	-91.2662	69.57
9.207	-91.0863	69.6
9.2206	-90.9754	69.6
9.2156	-90.7895	69.58
9.1632	-90.7132	69.56
9.1773	-90.6384	69.56
9.1533	-90.6471	69.58
9.1945	-90.5284	69.59
9.192	-90.449	69.61
9.198	-90.4031	69.62
9.2248	-90.3096	69.63
9.238	-90.2564	69.61
9.269	-90.2359	69.59
9.2792	-90.1809	69.6
9.2739	-90.1104	69.58
9.2645	-90.0353	69.57
9.2743	-89.9643	69.6
9.2751	-89.9503	69.65
9.3016	-89.9159	69.69
9.2789	-89.8295	69.64
9.2253	-89.7298	69.58
9.2075	-89.6567	69.52
9.1827	-89.6203	69.47
9.0918	-89.6488	69.5
9.0488	-89.65	69.55
9.0305	-89.711	69.61
8.9848	-89.698	69.68
9.0329	-89.5806	69.7
8.9919	-89.4925	69.62
9.0076	-89.2926	69.63
8.9924	-89.2243	69.61
8.9793	-89.168	69.6
8.9219	-89.0984	69.62
8.8752	-89.0576	69.59
8.9214	-89.1012	69.54
8.8714	-89.0608	69.54
8.8727	-89.1019	69.56
8.8619	-89.078	69.59
8.93	-89.0995	69.59
8.9473	-89.1215	69.6
8.9392	-89.1252	69.6
8.9728	-89.1904	69.59
8.9942	-89.1915	69.6
9.0113	-89.2523	69.61
8.9867	-89.2516	69.63
8.9765	-89.2171	69.62
8.9796	-89.2176	69.6
8.9918	-89.1503	69.61
9.0199	-89.065	69.62
9.0306	-89.0762	69.59
9.0974	-88.9887	69.6
9.093	-88.99	69.58
9.1206	-88.9366	69.56
9.1123	-88.8343	69.59
9.1292	-88.8108	69.65
9.209	-88.7742	69.7
9.2616	-88.6618	69.63
9.3765	-88.649	69.58
9.453	-88.5922	69.49
9.5579	-88.6018	69.41
9.6374	-88.5717	69.44
9.6993	-88.6116	69.51
9.7496	-88.6342	69.59
9.7838	-88.5851	69.62
9.8504	-88.5735	69.64
9.9271	-88.4757	69.63
9.9499	-88.3519	69.64
9.9777	-88.2026	69.59
9.9985	-88.1353	69.57
9.9863	-88.1156	69.61
10.0491	-88.1412	69.55
10.07	-88.1245	69.53
10.128	-88.2127	69.53
10.1838	-88.2905	69.57
10.2821	-88.3517	69.58
10.3312	-88.3571	69.59
10.4121	-88.4154	69.58
10.4742	-88.3374	69.55
10.5379	-88.323	69.54
10.5923	-88.2657	69.53
10.6214	-88.2774	69.58
10.6785	-88.185	69.6
10.801	-88.0851	69.6
10.9224	-88.0207	69.58
11.0096	-87.9365	69.6
11.1206	-87.8258	69.62
11.2136	-87.6336	69.6
11.367	-87.6102	69.56
11.5608	-87.4507	69.56
11.6942	-87.3009	69.54
11.8308	-87.2735	69.52
11.9563	-87.1975	69.58
12.0786	-87.2398	69.65
12.1633	-87.2238	69.62
12.2939	-87.205	69.59
12.4527	-87.1918	69.53
12.5942	-87.1285	69.44
12.7305	-87.1409	69.43
12.8357	-87.2063	69.47
12.9174	-87.2936	69.53
12.983	-87.4269	69.57
13.0043	-87.4407	69.63
13.0722	-87.4452	69.61
13.1259	-87.3772	69.61
13.1718	-87.3237	69.62
13.1979	-87.2985	69.59
13.2487	-87.3233	69.59
13.2997	-87.2677	69.57
13.3375	-87.3653	69.51
13.3818	-87.4388	69.5
13.3992	-87.5015	69.53
13.4188	-87.5744	69.56
13.4585	-87.6606	69.58
13.5454	-87.7019	69.59
13.6045	-87.74	69.6
13.6977	-87.8489	69.57
13.738	-88.0021	69.55
13.8043	-88.1094	69.53
13.8431	-88.2793	69.52
13.9187	-88.429	69.54
13.9825	-88.559	69.55
14.0447	-88.6076	69.58
14.1153	-88.7354	69.57
14.1232	-88.8221	69.57
14.152	-88.9963	69.56
14.1884	-89.1444	69.54
14.1187	-89.2288	69.55
14.0802	-89.3413	69.6
13.8444	-89.3424	69.64
13.6527	-89.3581	69.63
inclinaison X	inclinaison Y
