# Supplementary material for: Postural Control Can Be Well Maintained by Healthy, Young Adults in Difficult Visual Task, Even in Sway-Referenced Dynamic Conditions
Source: PLoS One. 2016 Oct 13;11(10):e0164400. doi: 10.1371/journal.pone.0164400 (PMC5063355; doi:10.1371/journal.pone.0164400)
Supplement: S2 File — (ZIP) [file pone.0164400.s002.zip › DATA_FRAMIRAL/S08A_SEARCH_MOBILE_I1.xls]

## Sheet: S08_MTT_201504151235
gravite X	gravite Y	Poids
12.0853	-87.8538	68.99
12.0954	-87.9937	69.12
12.0771	-88.0291	69.24
12.1473	-87.9873	69.32
12.1665	-87.9064	69.33
12.1952	-87.8837	69.23
12.1729	-87.8569	69.11
12.1504	-87.9164	69.03
12.1351	-88.1476	69.04
12.0839	-88.3361	69.09
12.0254	-88.4828	69.18
11.9866	-88.4328	69.27
11.9479	-88.5069	69.25
11.8369	-88.5284	69.22
11.733	-88.5661	69.15
11.6288	-88.5836	69.1
11.4815	-88.7365	69.1
11.2964	-88.9319	69.1
10.9759	-89.058	69.16
10.7179	-89.2221	69.19
10.4777	-89.4258	69.25
10.1926	-89.6229	69.23
10.0832	-89.6754	69.23
10.0576	-89.5231	69.26
10.1142	-89.4649	69.21
10.169	-89.3556	69.21
10.1831	-89.4144	69.19
10.1685	-89.421	69.21
10.1246	-89.3648	69.19
10.1957	-89.2302	69.1
10.2558	-89.1281	69.01
10.3952	-88.7354	69.11
10.7652	-88.0355	69.37
11.0435	-87.4089	69.44
11.3495	-86.7378	69.39
11.6049	-86.1324	69.25
11.8157	-85.7614	69.09
11.9987	-85.3846	69.01
12.0218	-85.2287	68.96
12.0198	-85.0485	69.03
11.9436	-84.9944	69.09
11.9462	-84.9199	69.15
11.9084	-84.8346	69.2
11.7692	-84.8257	69.21
11.6627	-84.7971	69.26
11.5887	-84.7317	69.33
11.509	-84.6611	69.4
11.4165	-84.7882	69.33
11.2789	-84.755	69.26
11.1257	-84.6918	69.18
10.9577	-84.6636	69.21
10.8829	-84.6459	69.22
10.8241	-84.6867	69.23
10.8508	-84.6446	69.24
10.828	-84.7471	69.16
10.8201	-84.8044	69.1
10.7886	-84.972	69.1
10.8414	-85.0954	69.18
10.8575	-85.333	69.22
10.8667	-85.4173	69.3
10.9359	-85.4676	69.32
11.0436	-85.4966	69.28
11.116	-85.6179	69.22
11.1172	-85.7919	69.21
11.1538	-85.9185	69.22
11.2782	-86.0302	69.21
11.3432	-85.8718	69.27
11.421	-85.8286	69.24
11.4609	-85.7341	69.19
11.4729	-85.7753	69.14
11.4696	-85.8255	69.12
11.4545	-85.9803	69.13
11.4101	-86.0976	69.14
11.4131	-86.2962	69.19
11.3809	-86.4147	69.23
11.3631	-86.5529	69.26
11.3568	-86.6446	69.27
11.3242	-86.6067	69.25
11.3609	-86.5807	69.2
11.3838	-86.6289	69.16
11.428	-86.7662	69.2
11.4561	-86.7994	69.27
11.4914	-86.8479	69.25
11.5165	-86.8314	69.21
11.5773	-86.7478	69.15
11.6346	-86.6716	69.05
11.6319	-86.5729	69.04
11.7055	-86.4654	69.11
11.7131	-86.4868	69.2
11.734	-86.443	69.27
11.7529	-86.382	69.3
11.7809	-86.3345	69.31
11.7781	-86.3143	69.26
11.7725	-86.2905	69.23
11.7289	-86.296	69.25
11.6963	-86.1112	69.24
11.6992	-85.9882	69.18
11.7083	-85.9312	69.17
11.7377	-85.9305	69.17
11.6711	-85.9018	69.2
11.644	-85.9657	69.17
11.624	-85.9076	69.2
11.6074	-85.9281	69.17
11.5545	-85.8517	69.2
11.5629	-85.7519	69.21
11.5913	-85.6204	69.23
11.6353	-85.5104	69.25
11.6296	-85.4415	69.24
11.5744	-85.4315	69.22
11.5152	-85.4031	69.25
11.5134	-85.3839	69.26
11.478	-85.3357	69.28
11.5082	-85.2363	69.29
11.5608	-85.0781	69.23
11.5384	-84.8191	69.21
11.5543	-84.7832	69.09
11.5576	-84.6886	69.05
11.5437	-84.7437	69.07
11.5621	-84.8258	69.15
11.5239	-84.9272	69.23
11.5737	-85.0452	69.28
11.6364	-84.9271	69.29
11.6645	-84.7844	69.27
11.7148	-84.6278	69.21
11.7502	-84.4849	69.19
11.8022	-84.4429	69.18
11.9485	-84.3891	69.17
12.0634	-84.2981	69.2
12.1696	-84.155	69.21
12.2118	-84.116	69.19
12.3149	-83.997	69.18
12.4179	-83.8321	69.23
12.5299	-83.6808	69.25
12.5685	-83.6807	69.21
12.6018	-83.6215	69.21
12.6275	-83.3583	69.24
12.619	-83.3314	69.23
12.5353	-83.345	69.21
12.511	-83.2053	69.28
12.4192	-83.0879	69.28
12.3226	-83.0646	69.24
12.2172	-83.0524	69.22
12.0953	-83.0398	69.23
11.9712	-82.9655	69.28
11.8303	-82.9948	69.24
11.6187	-83.0226	69.2
11.4764	-83.0541	69.12
11.2804	-83.058	69.1
11.0784	-83.1281	69.1
10.9176	-83.133	69.15
10.7172	-83.2458	69.21
10.5455	-83.404	69.24
10.3309	-83.5477	69.28
10.1758	-83.7372	69.23
10.0859	-83.9442	69.23
9.9699	-84.2155	69.21
9.8598	-84.5263	69.23
9.7573	-84.819	69.2
9.6515	-85.0483	69.19
9.5815	-85.3266	69.2
9.465	-85.6467	69.21
9.3873	-85.9823	69.21
9.3369	-86.1933	69.24
9.226	-86.4097	69.24
9.1058	-86.4814	69.24
8.9407	-86.592	69.21
8.7668	-86.7596	69.19
8.6342	-86.9749	69.18
8.4947	-87.1733	69.2
8.3085	-87.207	69.25
8.0843	-87.3585	69.22
7.8434	-87.5221	69.18
7.6163	-87.4543	69.2
7.3714	-87.4563	69.22
7.0549	-87.556	69.27
6.7638	-87.6784	69.36
6.5188	-87.6741	69.43
6.3635	-87.8066	69.44
6.2325	-87.9778	69.46
6.129	-88.127	69.41
6.0698	-88.0986	69.26
6.1662	-87.9448	69.03
6.2309	-87.8861	68.84
6.3929	-87.6415	68.73
6.6308	-87.0895	68.7
6.8488	-86.586	68.87
6.9074	-86.4114	69.11
7.021	-86.3117	69.2
7.1958	-86.2454	69.26
7.3661	-86.0993	69.28
7.5881	-85.8072	69.26
7.8287	-85.5718	69.21
8.0257	-85.3997	69.22
8.1227	-85.2816	69.25
8.202	-85.1435	69.25
8.2371	-85.074	69.23
8.2234	-85.0176	69.25
8.1911	-84.9579	69.24
8.0996	-84.8541	69.22
7.9914	-84.8647	69.19
7.8794	-84.8031	69.21
7.8048	-84.7111	69.23
7.6688	-84.6492	69.21
7.5988	-84.6358	69.19
7.5361	-84.5831	69.2
7.4484	-84.5218	69.2
7.4053	-84.481	69.2
7.316	-84.3912	69.25
7.367	-84.288	69.27
7.3793	-84.1714	69.26
7.4027	-84.0983	69.24
7.457	-83.899	69.2
7.5169	-83.6838	69.17
7.561	-83.5142	69.16
7.6275	-83.5211	69.15
7.6946	-83.564	69.2
7.7936	-83.7187	69.26
7.8715	-83.7414	69.3
7.9832	-83.7002	69.31
8.1024	-83.6452	69.31
8.2766	-83.6581	69.27
8.3563	-83.7353	69.27
8.4577	-83.8305	69.19
8.536	-83.9699	69.15
8.586	-84.1677	69.13
8.64	-84.4456	69.14
8.6429	-84.6198	69.18
8.6164	-84.8339	69.23
8.5871	-85.0266	69.24
8.5105	-85.1753	69.24
8.5106	-85.254	69.22
8.4496	-85.2311	69.21
8.3721	-85.2858	69.17
8.245	-85.3174	69.17
8.0594	-85.2728	69.21
7.9644	-85.3015	69.21
7.8454	-85.316	69.24
7.6921	-85.3843	69.25
7.5871	-85.3896	69.25
7.5173	-85.388	69.23
7.442	-85.3772	69.29
7.3298	-85.3059	69.32
7.2532	-85.224	69.26
7.2108	-85.1774	69.18
7.1483	-84.956	69.14
7.1367	-84.734	69.11
7.1405	-84.649	69.1
7.2032	-84.6518	69.13
7.2111	-84.5873	69.22
7.1865	-84.5787	69.28
7.2516	-84.5794	69.28
7.3225	-84.4986	69.29
7.4269	-84.4444	69.26
7.4773	-84.3694	69.23
7.6223	-84.3571	69.23
7.7319	-84.3665	69.19
7.8229	-84.398	69.15
7.919	-84.4924	69.14
8.0503	-84.618	69.14
8.143	-84.7156	69.18
8.2604	-84.9003	69.21
8.3315	-85.0739	69.22
8.4102	-85.235	69.21
8.4493	-85.3756	69.19
8.5743	-85.5096	69.18
8.6924	-85.6391	69.2
8.8306	-85.5815	69.25
8.9849	-85.6084	69.26
9.0889	-85.6235	69.24
9.2115	-85.5158	69.21
9.3397	-85.509	69.17
9.452	-85.6102	69.15
9.547	-85.7874	69.23
9.7308	-85.7778	69.28
9.9326	-85.8441	69.24
10.0835	-85.8092	69.2
10.2306	-85.7673	69.11
10.3288	-85.7641	69.04
10.3984	-85.8456	69.04
10.4966	-85.887	69.11
10.5578	-85.9172	69.18
10.6075	-86.025	69.24
10.6281	-86.2004	69.23
10.6633	-86.3888	69.21
10.7392	-86.4097	69.22
10.7445	-86.4158	69.18
10.759	-86.4032	69.18
10.7873	-86.431	69.14
10.8411	-86.2744	69.14
10.8637	-86.0677	69.13
10.895	-85.8814	69.11
10.923	-85.7895	69.09
10.9414	-85.6808	69.13
10.9855	-85.5396	69.17
11.0171	-85.3911	69.2
11.0539	-85.2748	69.19
11.0146	-85.1386	69.18
10.9954	-84.9006	69.21
11.0012	-84.7776	69.17
11.0329	-84.7481	69.13
11.0572	-84.7335	69.13
11.0662	-84.7527	69.12
11.0617	-84.7867	69.08
11.0498	-84.8036	69.11
11.0076	-84.9601	69.22
10.9984	-85.071	69.33
10.932	-85.0818	69.36
10.8505	-85.1318	69.35
10.8104	-85.1735	69.21
10.7552	-85.0121	69.08
10.6426	-84.9005	69.03
10.5356	-84.7994	69.08
10.3799	-84.698	69.15
10.2241	-84.6064	69.24
10.0772	-84.5064	69.28
9.811	-84.2846	69.31
9.6332	-84.1075	69.26
9.5166	-83.9891	69.21
9.4185	-83.922	69.19
9.2273	-83.8329	69.18
9.0939	-83.812	69.15
8.9982	-83.8813	69.16
8.9527	-84.0435	69.18
8.8923	-84.2458	69.2
8.8659	-84.41	69.22
8.8419	-84.6888	69.24
8.7944	-84.7986	69.25
8.7817	-84.9183	69.24
8.7074	-85.0078	69.2
8.6783	-85.1254	69.18
8.6309	-85.2886	69.16
8.5913	-85.5366	69.16
8.5225	-85.7674	69.23
8.3979	-85.9642	69.24
8.2882	-86.1218	69.26
8.2293	-86.2408	69.27
8.2185	-86.3233	69.27
8.2332	-86.4033	69.21
8.2419	-86.3072	69.2
8.3054	-86.3378	69.09
8.3021	-86.3859	69.03
8.3269	-86.38	69.07
8.3782	-86.5424	69.1
8.4331	-86.6572	69.16
8.4896	-86.8127	69.23
8.6036	-86.7554	69.27
8.6517	-86.6809	69.26
8.7133	-86.4962	69.26
8.7354	-86.4502	69.2
8.7208	-86.3737	69.19
8.6867	-86.4278	69.18
8.625	-86.5294	69.13
8.6031	-86.683	69.13
8.5278	-86.8197	69.19
8.5273	-86.9597	69.23
8.4912	-87.0865	69.23
8.469	-87.1295	69.2
8.404	-87.0897	69.2
8.4049	-87.127	69.17
8.3712	-87.3098	69.12
8.3448	-87.3431	69.16
8.3171	-87.4874	69.18
8.3271	-87.5464	69.22
8.3632	-87.6368	69.23
8.3829	-87.6619	69.22
8.4313	-87.7298	69.18
8.4637	-87.6865	69.18
8.456	-87.6436	69.24
8.473	-87.6042	69.25
8.5196	-87.6036	69.22
8.5676	-87.402	69.21
8.6025	-87.3066	69.1
8.6276	-87.2313	69.04
8.6386	-87.2888	69.04
8.6209	-87.3758	69.1
8.6777	-87.3718	69.2
8.7033	-87.3287	69.28
8.6857	-87.3329	69.27
8.6532	-87.4343	69.22
8.6447	-87.4848	69.17
8.6193	-87.6097	69.15
8.6722	-87.7635	69.16
8.6807	-87.8571	69.19
8.6885	-87.935	69.16
8.7013	-87.9881	69.11
8.714	-88.1787	69.11
8.6936	-88.242	69.15
8.6899	-88.3511	69.16
8.6072	-88.4773	69.19
8.5866	-88.4395	69.23
8.5493	-88.325	69.27
8.5154	-88.3186	69.22
8.4886	-88.3758	69.17
8.3804	-88.3982	69.17
8.3178	-88.536	69.18
8.2026	-88.5918	69.21
8.0949	-88.714	69.21
7.9771	-88.7341	69.22
7.8673	-88.8022	69.24
7.739	-88.7739	69.28
7.6627	-88.7442	69.25
7.5463	-88.6578	69.22
7.4827	-88.6412	69.11
7.4408	-88.7642	69.03
7.4659	-88.8492	69.03
7.4783	-89.1018	69.1
7.5334	-89.2533	69.19
7.581	-89.4351	69.23
7.6447	-89.5449	69.24
7.7393	-89.5821	69.24
7.7872	-89.5471	69.23
7.8349	-89.4517	69.19
7.9017	-89.5634	69.15
7.9886	-89.6607	69.1
8.067	-89.8793	69.05
8.1106	-90.0845	69.06
8.1684	-90.2362	69.1
8.2657	-90.3447	69.14
8.3327	-90.3727	69.15
8.4035	-90.2956	69.22
8.4476	-90.2552	69.22
8.5371	-90.293	69.14
8.617	-90.4	69.11
8.6542	-90.4686	69.14
8.7144	-90.5583	69.15
8.7646	-90.7014	69.16
8.8717	-90.7907	69.15
8.997	-90.8047	69.16
9.1119	-90.8231	69.17
9.2337	-90.8751	69.21
9.3767	-90.9092	69.22
9.5213	-90.9555	69.15
9.6933	-90.9648	69.11
9.8397	-90.8665	69.07
9.9869	-90.8364	69.01
10.2018	-90.7795	69
10.3589	-90.6491	69.07
10.4933	-90.5078	69.13
10.5739	-90.3699	69.19
10.6611	-90.2428	69.19
10.7579	-90.2101	69.17
10.899	-90.1553	69.17
10.939	-90.2709	69.15
10.9059	-90.2508	69.2
10.9454	-90.261	69.15
10.9442	-90.2799	69.12
10.9934	-90.3058	69.11
10.9399	-90.4616	69.1
10.8269	-90.4503	69.08
10.6808	-90.4388	69.09
10.6043	-90.5217	69.09
10.4994	-90.6078	69.12
10.4127	-90.6878	69.14
10.3289	-90.7524	69.12
10.14	-90.8022	69.13
9.9742	-90.9113	69.12
9.8092	-91.024	69.14
9.7425	-91.2067	69.15
9.6428	-91.3393	69.14
9.3809	-91.4224	69.18
9.1615	-91.4976	69.22
9.0478	-91.5843	69.24
8.9845	-91.6899	69.17
8.8601	-91.742	69.12
8.7706	-91.8226	69.03
8.7418	-91.8962	68.98
8.7142	-92.0384	69
8.669	-92.1992	69.07
8.6439	-92.3159	69.16
8.5714	-92.3554	69.22
8.5255	-92.413	69.18
8.4987	-92.4423	69.17
8.4893	-92.5122	69.13
8.4567	-92.5945	69.13
8.4307	-92.6232	69.17
8.4194	-92.6619	69.14
8.3647	-92.6613	69.11
8.3037	-92.6771	69.11
8.2855	-92.6324	69.11
8.3225	-92.5149	69.1
8.3787	-92.515	69.08
8.4537	-92.3813	69.12
8.4678	-92.3524	69.15
8.486	-92.175	69.17
8.5661	-91.8632	69.19
8.665	-91.6933	69.15
8.7367	-91.4982	69.12
8.7427	-91.1536	69.15
8.7839	-90.9125	69.13
8.8566	-90.7597	69.12
8.888	-90.6819	69.13
8.9259	-90.5787	69.22
8.9641	-90.4848	69.26
8.9972	-90.3163	69.22
9.0323	-90.2473	69.15
9.1045	-90.2013	69.07
9.2033	-90.1836	68.98
9.2223	-90.2257	68.98
9.2296	-90.3807	69.03
9.2651	-90.5023	69.15
9.2934	-90.6796	69.24
9.3392	-90.7363	69.28
9.3493	-90.7629	69.2
9.341	-90.7457	69.13
9.3597	-90.6668	69.1
9.3507	-90.6476	69.11
9.3722	-90.7323	69.14
9.4425	-90.6904	69.16
9.4545	-90.775	69.13
9.4708	-90.8198	69.11
9.4944	-90.7691	69.12
9.5353	-90.8296	69.09
9.5906	-90.9356	69.09
9.6125	-90.9356	69.14
9.6711	-90.9788	69.16
9.7538	-91.1224	69.15
9.8145	-91.1395	69.13
9.8285	-91.1989	69.11
9.8371	-91.3217	69.1
9.9225	-91.4561	69.12
9.9391	-91.6459	69.13
9.9688	-91.8479	69.13
9.9557	-92.0214	69.13
9.9641	-92.1833	69.13
9.9489	-92.3694	69.16
9.9534	-92.5385	69.16
9.9273	-92.6431	69.14
9.8676	-92.7461	69.08
9.8526	-92.8654	68.99
9.8228	-92.8676	68.99
9.7424	-92.9814	69.05
9.6922	-93.0792	69.1
9.5919	-93.2	69.15
9.6171	-93.2891	69.18
9.5651	-93.4017	69.16
9.5408	-93.5897	69.13
9.4946	-93.7904	69.11
9.5023	-93.9803	69.11
9.4845	-94.1763	69.11
9.4418	-94.3971	69.09
9.4908	-94.6859	69.06
9.4425	-94.7896	69.09
9.3833	-94.8437	69.1
9.3939	-94.9987	69.08
9.3432	-95.1761	69.09
9.3131	-95.3449	69.1
9.2391	-95.4123	69.11
9.1279	-95.5206	69.13
8.9385	-95.4447	69.14
8.9017	-95.5294	69.12
8.8091	-95.5283	69.13
8.6353	-95.4295	69.16
8.4698	-95.3341	69.14
8.3143	-95.2349	69.14
8.1276	-95.067	69.14
8	-95.0108	69.15
7.8808	-94.9144	69.21
7.8161	-94.7101	69.26
7.7407	-94.4326	69.24
7.6546	-94.097	69.22
7.6045	-93.8259	69.21
7.6364	-93.5632	69.14
7.7036	-93.3133	69.11
7.7189	-93.0287	69.1
7.7384	-92.7651	69.04
7.818	-92.302	68.97
7.9853	-91.642	69.01
8.0717	-91.4719	69.07
8.107	-91.2301	69.19
8.1624	-90.9526	69.26
8.2193	-90.8515	69.3
8.3025	-90.7055	69.29
8.3284	-90.5398	69.22
8.373	-90.433	69.12
8.406	-90.2852	69.11
8.4269	-90.2034	69.09
8.3989	-90.2886	69.08
8.3735	-90.414	69.15
8.3736	-90.5711	69.21
8.3087	-90.7737	69.21
8.3072	-90.869	69.23
8.2492	-91.0683	69.18
8.2041	-91.2489	69.14
8.1658	-91.3973	69.16
8.1103	-91.4719	69.17
7.9963	-91.5604	69.19
7.9659	-91.6552	69.2
7.9479	-91.7121	69.2
7.9198	-91.7337	69.2
7.8548	-91.7703	69.2
7.8193	-91.8487	69.26
7.7927	-91.9658	69.24
7.823	-92.0193	69.17
7.8175	-92.0156	69.12
7.8386	-91.9498	69.06
7.7662	-91.926	69.03
7.7578	-91.9015	69.07
7.7543	-91.9639	69.13
7.7171	-92.0754	69.21
7.7574	-92.1659	69.24
7.7589	-92.2614	69.23
7.7832	-92.3148	69.21
7.8102	-92.3825	69.16
7.8634	-92.4752	69.15
7.872	-92.5591	69.14
7.8803	-92.6485	69.1
7.8917	-92.7041	69.1
7.8647	-92.7933	69.11
7.8773	-92.929	69.13
7.8764	-93.0222	69.15
7.898	-93.1337	69.18
7.8831	-93.1606	69.19
7.8835	-93.1463	69.18
7.8741	-93.0315	69.17
7.8427	-92.8664	69.15
7.8602	-92.7649	69.12
7.864	-92.7496	69.09
7.8745	-92.7531	69.12
7.8531	-92.7602	69.15
7.8793	-92.8359	69.18
7.8936	-92.8577	69.21
7.8424	-92.9062	69.15
7.8447	-92.9096	69.13
7.8652	-93.0381	69.18
7.8634	-93.0711	69.2
7.8937	-93.1044	69.19
7.9412	-93.1144	69.15
7.9944	-93.1318	69.04
8.0204	-93.1072	68.97
8.0126	-93.1304	69.01
8.0753	-93.2263	69.07
8.0967	-93.3281	69.16
8.1541	-93.385	69.23
8.1772	-93.3492	69.25
8.1975	-93.4214	69.17
8.2697	-93.3955	69.11
8.2876	-93.4722	69.09
8.3361	-93.5015	69.14
8.4253	-93.5528	69.15
8.4681	-93.5869	69.13
8.5363	-93.6793	69.11
8.555	-93.7986	69.11
8.616	-93.8267	69.08
8.7003	-93.8951	69.08
8.773	-94.0484	69.08
8.8384	-94.1956	69.12
8.8797	-94.3185	69.14
8.9157	-94.4984	69.14
8.984	-94.7435	69.13
8.9904	-94.9317	69.11
9.0412	-95.1562	69.09
9.0328	-95.3071	69.08
8.9869	-95.378	69.1
8.965	-95.3839	69.13
8.9412	-95.3707	69.17
8.9541	-95.3448	69.15
8.8931	-95.2719	69.15
8.8381	-95.2601	69.18
8.7965	-95.2153	69.16
8.6982	-95.2224	69.11
8.6063	-95.1938	69.06
8.501	-95.2119	69
8.4008	-95.1926	68.99
8.3088	-95.2019	69
8.1452	-95.215	69.09
7.8898	-95.2064	69.17
7.6354	-95.0814	69.24
7.433	-94.9754	69.23
7.284	-94.8842	69.2
7.1421	-94.793	69.16
7.0183	-94.7464	69.13
6.9104	-94.7158	69.12
6.8881	-94.8139	69.06
6.864	-94.8653	69.05
6.9261	-94.8772	69.12
6.9609	-94.8038	69.16
6.9848	-94.6794	69.14
7.0037	-94.4397	69.12
7.0001	-94.3182	69.12
7.0159	-94.2582	69.14
7.0177	-94.1703	69.15
7.0541	-94.1734	69.11
7.0808	-94.1454	69.14
7.0595	-94.0502	69.16
7.053	-94.0469	69.16
7.0858	-94.0274	69.15
7.026	-94.0984	69.17
7.0128	-94.0382	69.19
6.9096	-93.9583	69.17
6.8943	-93.9133	69.14
6.911	-93.9137	69.16
6.9046	-93.8374	69.25
6.9082	-93.7389	69.28
6.8748	-93.6391	69.22
6.8614	-93.5881	69.13
6.8601	-93.486	69.03
6.8121	-93.5263	68.97
6.8606	-93.6556	68.96
6.8827	-93.8518	69.08
6.9378	-94.0008	69.18
7.0032	-94.1221	69.25
7.0234	-94.2474	69.24
7.0973	-94.2671	69.22
7.1488	-94.268	69.18
7.1779	-94.2076	69.15
7.2102	-94.2286	69.15
7.2714	-94.2155	69.12
7.3266	-94.2999	69.08
7.3462	-94.3988	69.1
7.4021	-94.5361	69.13
7.3945	-94.5974	69.17
7.4342	-94.6176	69.17
7.4553	-94.663	69.14
7.5382	-94.7107	69.15
7.5401	-94.767	69.14
7.5587	-94.7847	69.13
7.5425	-94.7401	69.15
7.535	-94.886	69.12
7.5537	-94.9878	69.15
7.5263	-95.1295	69.18
7.4985	-95.2776	69.17
7.4622	-95.3922	69.17
7.4898	-95.4284	69.16
7.4596	-95.42	69.17
7.4667	-95.3652	69.2
7.4873	-95.3954	69.21
7.4505	-95.3508	69.18
7.4514	-95.3011	69.14
7.4279	-95.2272	69.08
7.4136	-95.1844	69.01
7.3918	-95.2223	69.02
7.4172	-95.2503	69.05
7.3498	-95.2873	69.14
7.3657	-95.3237	69.19
7.3809	-95.2785	69.22
7.4021	-95.2725	69.19
7.3865	-95.2304	69.17
7.3828	-95.1646	69.13
7.3911	-95.1305	69.15
7.4068	-95.0703	69.17
7.3838	-95.1353	69.12
7.3781	-95.1416	69.11
7.3389	-95.2341	69.1
7.3302	-95.2572	69.08
7.3428	-95.359	69.07
7.3076	-95.3067	69.13
7.2881	-95.3015	69.17
7.2708	-95.3173	69.17
7.2208	-95.3136	69.16
7.181	-95.2679	69.16
7.1119	-95.3936	69.13
7.0433	-95.3722	69.13
7.0114	-95.3455	69.15
6.9713	-95.3141	69.15
6.9227	-95.2882	69.17
6.8904	-95.3053	69.16
6.8678	-95.309	69.17
6.8266	-95.3719	69.19
6.855	-95.4895	69.2
6.8716	-95.5699	69.18
6.9088	-95.6469	69.14
6.9218	-95.6611	69.08
6.9695	-95.7117	69.01
7.0139	-95.7091	69
7.0439	-95.7655	69.03
7.1095	-95.842	69.13
7.1351	-95.801	69.2
7.1825	-95.7258	69.23
7.1576	-95.5809	69.18
7.1907	-95.62	69.11
7.1735	-95.6223	69.1
7.1693	-95.7333	69.11
7.1502	-95.8413	69.16
7.1691	-96.0023	69.13
7.1186	-96.0518	69.12
7.1467	-96.0732	69.1
7.1582	-96.1581	69.06
7.1419	-96.2591	69.05
7.1425	-96.2268	69.08
7.1171	-96.241	69.11
7.1116	-96.2422	69.13
7.1474	-96.2956	69.14
7.1331	-96.2901	69.17
7.0928	-96.4345	69.11
7.0788	-96.4536	69.14
7.1139	-96.4632	69.12
7.0655	-96.4481	69.13
7.05	-96.3629	69.13
6.9922	-96.1396	69.16
7.0135	-96.0608	69.09
7.0213	-95.9652	69.12
7.0408	-95.7619	69.2
7.0413	-95.6962	69.19
7.0616	-95.5827	69.13
7.0858	-95.5298	69.04
7.1406	-95.531	68.96
7.1219	-95.5693	68.94
7.2095	-95.5601	69
7.309	-95.5611	69.09
7.3924	-95.5083	69.15
7.3925	-95.4398	69.19
7.4449	-95.2676	69.16
7.5544	-95.0792	69.12
7.6498	-95.0683	69.07
7.7376	-94.9978	69.1
7.8032	-94.954	69.13
7.9102	-94.9162	69.11
8.0287	-94.9214	69.09
8.1575	-94.9482	69.07
8.2618	-94.9525	69.05
8.3821	-94.9586	69.05
8.5417	-95.0437	69.08
8.6945	-95.1016	69.11
8.8716	-95.125	69.11
8.9858	-95.1071	69.13
9.1734	-94.9797	69.1
9.3446	-94.8711	69.09
9.5692	-94.8878	69.1
9.7571	-94.7827	69.13
9.8479	-94.6289	69.14
9.9725	-94.5246	69.13
10.0934	-94.5368	69.1
10.22	-94.4649	69.08
10.3943	-94.3819	69.1
10.4542	-94.4496	69.13
10.515	-94.3743	69.16
10.5261	-94.3207	69.11
10.5375	-94.2833	69.08
10.6088	-94.3518	69.02
10.5987	-94.3387	68.99
10.568	-94.39	68.98
10.5563	-94.4919	69.01
10.498	-94.6316	69.09
10.5681	-94.7407	69.18
10.569	-94.8439	69.2
10.559	-94.8858	69.2
10.4912	-94.931	69.14
10.4247	-94.9255	69.1
10.4076	-95.0262	69.07
10.3911	-95.0912	69.07
10.4037	-95.1184	69.06
10.4506	-95.1514	69.06
10.4147	-95.2177	69.08
10.3564	-95.298	69.11
10.2688	-95.3622	69.11
10.2487	-95.4716	69.11
10.2638	-95.5718	69.1
10.2252	-95.6076	69.14
10.2137	-95.6751	69.13
10.1671	-95.7556	69.13
10.1434	-95.8333	69.12
10.0755	-95.8358	69.11
10.0222	-95.8766	69.1
9.9459	-95.8694	69.1
9.865	-95.7954	69.11
9.8064	-95.7373	69.14
9.6759	-95.6479	69.21
9.584	-95.543	69.22
9.4885	-95.5134	69.12
9.4328	-95.4496	69.08
9.3648	-95.3704	69.04
9.2418	-95.324	69.01
9.1032	-95.3422	69.04
9.0193	-95.4309	69.07
8.9175	-95.4221	69.16
8.8128	-95.5208	69.19
8.678	-95.5346	69.16
8.6008	-95.5887	69.15
8.4963	-95.6043	69.14
8.3908	-95.6491	69.15
8.3078	-95.6911	69.14
8.2883	-95.7086	69.13
8.2785	-95.7938	69.09
8.254	-95.835	69.09
8.228	-95.8942	69.09
8.1958	-95.9816	69.12
8.1922	-96.1918	69.13
8.1705	-96.2616	69.16
8.1643	-96.2958	69.15
8.1621	-96.2334	69.14
8.1483	-96.2117	69.1
8.147	-96.0824	69.14
8.1826	-96.1554	69.12
8.204	-96.2333	69.12
8.2386	-96.3032	69.14
8.2122	-96.3892	69.15
8.2007	-96.5316	69.13
8.2602	-96.642	69.12
8.2834	-96.7965	69.14
8.3205	-96.8763	69.17
8.403	-96.9318	69.15
8.5111	-96.9677	69.13
8.6136	-96.9857	69.09
8.666	-96.9684	69.08
8.7539	-97.0306	69.07
8.7801	-97.0986	69.07
8.8535	-97.0917	69.03
8.9867	-97.1366	69.02
9.0931	-97.1204	69.03
9.1892	-97.1003	69.08
9.3176	-97.0623	69.12
9.4445	-97.0239	69.14
9.6691	-96.9677	69.17
9.9476	-96.895	69.12
10.1387	-96.7847	69.08
10.2364	-96.5514	69.07
10.3773	-96.4938	69.05
10.5517	-96.461	69.07
10.7617	-96.5191	69.1
10.9374	-96.695	69.09
11.1505	-96.8108	69.13
11.1479	-96.8175	69.14
11.0994	-96.7095	69.12
11.0365	-96.6105	69.08
11.0421	-96.5963	69.05
10.9798	-96.6162	69.05
10.8709	-96.6719	69.1
10.7282	-96.7051	69.11
10.6581	-96.701	69.12
10.5646	-96.7172	69.16
10.4755	-96.789	69.2
10.3918	-96.8079	69.2
10.2653	-96.6431	69.17
10.1824	-96.543	69.07
10.1423	-96.487	68.99
10.0846	-96.4721	68.99
10.0307	-96.4205	69.04
9.9573	-96.362	69.14
9.9236	-96.4007	69.17
9.9192	-96.4261	69.2
9.8495	-96.4213	69.21
9.7866	-96.4138	69.19
9.8097	-96.4272	69.13
9.7767	-96.4001	69.16
9.8104	-96.3192	69.18
9.7951	-96.2747	69.13
9.8041	-96.2228	69.07
9.7641	-96.2626	69.04
9.712	-96.2066	69.07
9.6947	-96.3121	69.07
9.6753	-96.2798	69.13
9.5964	-96.2472	69.17
9.5477	-96.1561	69.18
9.4785	-96.1454	69.16
9.4733	-96.0453	69.12
9.4244	-96.0259	69.1
9.348	-96.0322	69.1
9.3265	-96.082	69.1
9.2775	-96.0729	69.14
9.2093	-96.056	69.16
9.161	-96.0478	69.15
9.1104	-95.9628	69.17
9.008	-95.9953	69.21
8.9357	-96.0267	69.18
8.8993	-96.0212	69.15
8.8678	-95.9869	69.08
8.8318	-95.9035	69.05
8.7077	-95.8799	69
8.6075	-95.8539	69.02
8.5045	-95.8948	69.09
8.4006	-95.9395	69.16
8.2644	-95.9453	69.21
8.0696	-95.9274	69.21
7.9323	-95.9812	69.17
7.8029	-96.0013	69.16
7.649	-96.0566	69.18
7.5173	-96.2054	69.16
7.3157	-96.504	69.16
7.0452	-96.6757	69.19
7.0076	-96.6689	69.1
7.0057	-96.8307	69.02
6.9892	-96.9743	69.08
6.9781	-97.1174	69.12
6.9666	-97.0404	69.2
6.9266	-97.0217	69.2
6.9394	-96.9693	69.18
6.9306	-97.0097	69.12
6.924	-97.0709	69.12
6.9329	-97.1109	69.14
6.9247	-97.166	69.15
6.9021	-97.2074	69.16
6.929	-97.1904	69.18
6.9847	-97.2481	69.13
6.9598	-97.252	69.13
6.9321	-97.3266	69.19
6.9358	-97.4605	69.19
6.9215	-97.5536	69.16
6.9186	-97.6638	69.12
6.9034	-97.7573	69.03
6.8612	-97.8073	68.98
6.9058	-97.8504	69.01
6.7935	-97.8273	69.11
6.7	-97.776	69.17
6.6944	-97.7522	69.19
6.7302	-97.8481	69.16
6.7113	-97.8571	69.17
6.6582	-97.8025	69.19
6.6058	-97.7109	69.17
6.578	-97.616	69.15
6.5401	-97.5498	69.13
6.4777	-97.5114	69.1
6.3907	-97.5263	69.06
6.3748	-97.4938	69.07
6.3206	-97.61	69.12
6.2625	-97.6704	69.16
6.2114	-97.6935	69.2
6.1579	-97.7598	69.2
6.1118	-97.8026	69.15
6.0745	-97.8478	69.12
6.0274	-97.8409	69.12
6.008	-97.8782	69.14
5.9843	-97.9025	69.12
5.9657	-97.8821	69.16
5.9054	-97.9075	69.15
5.8804	-97.9248	69.15
5.8181	-97.9054	69.19
5.6654	-97.9047	69.25
5.579	-97.8369	69.24
5.5527	-97.8509	69.16
5.4247	-97.9134	69.13
5.3758	-97.8659	69.06
5.3541	-97.9304	69.02
5.3376	-98.0045	69.05
5.2945	-98.1036	69.09
5.2971	-98.1912	69.15
5.319	-98.2542	69.2
5.2982	-98.3124	69.24
5.3208	-98.4223	69.28
5.3739	-98.5628	69.3
5.4422	-98.6635	69.27
5.5442	-98.7292	69.17
5.6632	-98.7856	69.05
5.7711	-98.8353	68.98
5.8585	-98.9284	68.94
5.9599	-99.0627	68.91
6.0864	-99.2065	68.89
6.2458	-99.2498	68.9
6.4164	-99.3869	69.02
6.4986	-99.4794	69.12
6.604	-99.6391	69.12
6.7177	-99.8082	69.11
6.856	-99.9993	69.12
6.9083	-100.2301	69.07
6.9215	-100.4452	68.99
6.9664	-100.6265	68.95
7.0532	-100.7705	68.82
7.0999	-100.7507	68.51
7.1085	-100.5687	68.14
7.1013	-100.4258	68.14
7.0858	-100.4471	68.32
7.095	-100.5802	68.65
7.0926	-100.7267	69.03
6.9545	-100.5791	69.42
6.8199	-100.5136	69.72
6.7909	-100.5363	70.05
6.6853	-100.5375	70.21
6.581	-100.7212	70.23
6.4892	-100.875	70
6.2884	-100.8698	69.45
6.1484	-101.0513	69.33
6.0034	-101.3552	69.14
5.8805	-101.7082	68.94
5.8243	-102.0038	68.85
5.7672	-102.2308	68.72
5.6531	-102.4419	68.65
5.4473	-102.7192	68.91
5.3163	-103.2305	69.08
5.0373	-103.641	69.09
4.6763	-103.8716	69.08
4.3907	-104.3203	69.03
4.1036	-104.9434	68.96
3.7745	-105.6195	68.91
3.3893	-106.2818	68.88
3.2389	-107.0516	68.75
3.076	-107.8622	68.71
2.7671	-108.6089	68.76
2.4394	-108.9784	68.79
2.1959	-109.0747	68.89
1.9725	-109.2727	68.96
1.7883	-109.2522	69.05
1.7366	-109.2078	69.22
1.5709	-109.2534	69.34
1.3548	-108.9621	69.42
1.1554	-108.7655	69.42
0.9375	-108.5269	69.19
0.6518	-108.032	68.95
0.3785	-107.675	68.82
0.1149	-107.3473	68.84
-0.0714	-107.186	68.88
-0.3085	-107.0028	68.94
-0.5736	-106.9271	69.03
-0.8283	-106.7653	69.04
-0.9824	-106.5932	68.97
-1.146	-106.4436	69.01
-1.1897	-106.43	69.01
-1.1713	-106.4394	69.02
-0.8956	-106.4016	69.01
-0.6738	-106.4484	69.01
-0.4018	-106.3413	68.99
-0.1442	-106.2647	69
0.1418	-106.0342	69.04
0.4667	-105.6183	69.07
0.6792	-105.2369	69.07
0.8443	-104.8144	69.08
1.0713	-104.3672	69.07
1.3621	-103.4912	69.06
1.6648	-102.6366	69.01
1.8711	-101.7155	69.03
2.0133	-100.8021	69.13
2.2053	-100.0671	69.27
2.4003	-99.5042	69.32
2.531	-99.0483	69.35
2.5771	-98.595	69.33
2.5291	-98.4431	69.14
2.5142	-98.2315	69.04
2.565	-98.1544	69.03
2.6144	-97.9207	69.04
2.7006	-97.6562	69.04
2.8253	-97.3837	68.99
2.9498	-97.1669	68.94
3.1624	-97.0503	68.9
3.394	-96.7771	68.9
3.6594	-96.5803	68.89
4.0646	-96.381	68.92
4.5963	-95.942	69.04
5.1223	-95.3893	68.97
5.5651	-94.8696	68.91
5.9668	-94.557	68.92
6.3785	-94.4718	68.98
6.6871	-94.3628	69.06
6.9943	-94.3723	69.14
7.1926	-94.4984	69.29
7.232	-95.0095	69.49
7.2649	-95.3241	69.36
7.3586	-95.5274	69.2
7.4098	-95.7237	69.07
7.4744	-95.9854	68.99
7.5008	-96.3187	68.92
7.4532	-96.684	68.94
7.4269	-97.0204	68.99
7.4764	-97.2506	69.05
7.5109	-97.4564	69.1
7.5678	-97.474	69.12
7.612	-97.5485	69.11
7.7123	-97.6114	69.09
7.86	-97.6297	69.07
7.9234	-97.631	69.06
7.9831	-97.7155	69.05
8.0223	-97.8141	69.06
8.1759	-97.8307	69.08
8.4066	-97.9151	69.09
8.6931	-97.8765	69.18
8.9779	-97.6508	69.26
9.2904	-97.3753	69.19
9.6078	-97.0233	69.09
9.8145	-96.7487	68.98
9.9775	-96.3681	68.93
10.04	-96.0119	68.89
10.1877	-95.7224	68.91
10.3055	-95.5064	68.99
10.3338	-95.2836	69.09
10.3108	-95.1594	69.09
10.3279	-94.9952	69.12
10.2996	-94.7638	69.11
10.2104	-94.5902	69.05
10.1793	-94.4769	69.03
10.0875	-94.4261	69.06
10.0131	-94.2622	69.12
9.9746	-94.2225	69.16
9.8619	-94.1319	69.19
9.7858	-93.8954	69.18
9.7025	-93.7627	69.12
9.7089	-93.6149	69.07
9.7046	-93.483	69.07
9.7173	-93.4328	69.06
9.6327	-93.3398	69.07
9.6252	-93.2697	69.09
9.667	-93.2887	69.1
9.6673	-93.2224	69.15
9.5328	-93.1519	69.15
9.4075	-93.0367	69.14
9.2485	-93.0524	69.11
9.075	-93.0608	69.1
8.8641	-93.0984	69.11
8.6062	-93.1537	69.11
8.3744	-93.2592	69.14
8.1629	-93.2436	69.18
7.9137	-93.2392	69.21
7.6184	-93.2198	69.16
7.3013	-93.2239	69.11
7.0438	-93.2479	69
6.8279	-93.3151	68.95
6.6166	-93.4301	68.96
6.4442	-93.6204	69.02
6.3614	-93.7481	69.1
6.37	-93.894	69.13
6.4347	-93.9869	69.14
6.4567	-93.8947	69.17
6.5249	-93.8027	69.17
6.5256	-93.7902	69.09
6.5371	-93.8578	69.08
6.5611	-93.9353	69.1
6.6052	-94.0377	69.06
6.6209	-94.1375	69.02
6.6935	-94.3435	69.03
6.7577	-94.4495	69.08
6.8357	-94.6252	69.1
6.8801	-94.7496	69.1
6.9364	-94.851	69.09
7.0061	-94.9828	69.08
7.0608	-95.0271	69.08
7.1296	-95.035	69.08
7.172	-95.0402	69.1
7.2025	-95.0985	69.08
7.3151	-95.2508	69.05
7.4242	-95.3664	69.06
7.4716	-95.4318	69.09
7.5545	-95.5819	69.1
7.6657	-95.6584	69.12
7.8341	-95.5905	69.1
7.9733	-95.5804	69.06
7.9975	-95.4834	69.09
8.0276	-95.4048	69.14
8.042	-95.3853	69.11
8.0998	-95.3416	69.08
8.231	-95.2963	69.05
8.3754	-95.2242	68.99
8.4271	-95.1579	68.98
8.5054	-95.1261	69
8.5518	-95.1424	69.03
8.6209	-95.2002	69.09
8.6478	-95.1884	69.14
8.6929	-95.1326	69.12
8.6634	-95.1021	69.1
8.6561	-95.0258	69.09
8.6313	-94.9533	69.09
8.6297	-94.9588	69.1
8.6354	-95.0216	69.08
8.6666	-95.053	69.07
8.6506	-95.1537	69.05
8.6272	-95.159	69.07
8.6398	-95.1273	69.08
8.6702	-95.2191	69.05
8.6139	-95.2185	69.06
8.609	-95.1779	69.07
8.5732	-95.1949	69.09
8.5506	-95.2551	69.07
8.5663	-95.2895	69.07
8.5614	-95.364	69.08
8.5497	-95.4689	69.06
8.5785	-95.5082	69.06
8.5683	-95.5182	69.09
8.6021	-95.5017	69.1
8.5257	-95.54	69.08
8.5352	-95.5257	69.09
8.5404	-95.5267	69.08
8.5534	-95.5323	69.09
8.5291	-95.534	69.14
8.5443	-95.506	69.19
8.5357	-95.5811	69.12
8.638	-95.5356	69.08
8.7286	-95.5061	69.02
8.7759	-95.5463	68.94
8.87	-95.4724	68.94
8.9616	-95.5271	68.99
9.0753	-95.5603	69.07
9.1381	-95.5675	69.14
9.2353	-95.5772	69.15
9.2762	-95.5501	69.11
9.3711	-95.5824	69.08
9.445	-95.6174	69.07
9.5336	-95.6108	69.11
9.6305	-95.5324	69.12
9.752	-95.403	69.08
9.8118	-95.3299	69.04
9.9579	-95.291	69.03
9.9986	-95.2873	69.05
10.0407	-95.3641	69.04
10.12	-95.4093	69.07
10.2225	-95.4165	69.11
10.2854	-95.4623	69.13
10.3783	-95.4888	69.11
10.4153	-95.4068	69.08
10.4591	-95.301	69.05
10.5077	-95.1679	69.07
10.5515	-95.0571	69.08
10.5353	-94.96	69.09
10.4844	-94.7475	69.11
10.4629	-94.6702	69.11
10.4637	-94.5068	69.12
10.4446	-94.3968	69.1
10.4315	-94.2866	69.14
10.3578	-94.1375	69.21
10.2999	-93.9922	69.18
10.261	-93.9684	69.1
10.2493	-93.9506	69.04
10.2345	-93.9418	68.99
10.2644	-93.9015	68.98
10.2565	-93.9253	69.04
10.1566	-93.9331	69.1
10.0817	-93.9364	69.16
9.9729	-94.0115	69.17
9.8817	-93.9296	69.17
9.7524	-93.9114	69.16
9.6474	-93.898	69.13
9.5788	-93.8774	69.13
9.5079	-93.82	69.12
9.4163	-93.7464	69.09
9.3493	-93.6504	69.05
9.2402	-93.5536	69.08
9.1358	-93.4472	69.09
9.0363	-93.4193	69.1
8.9895	-93.4879	69.1
8.8841	-93.4874	69.13
8.7867	-93.5673	69.13
8.7002	-93.641	69.13
8.6238	-93.7363	69.14
8.5944	-93.9477	69.12
8.4957	-94.1282	69.16
8.4145	-94.2346	69.17
8.2839	-94.3978	69.12
8.2614	-94.3934	69.1
8.1589	-94.5087	69.05
8.0426	-94.482	69.05
7.9881	-94.5777	69.05
7.9405	-94.753	69.12
7.9225	-94.845	69.22
7.884	-95.0444	69.24
7.8721	-95.1926	69.2
7.8774	-95.4315	69.06
7.8885	-95.6386	68.94
7.8234	-95.8723	68.92
7.7845	-96.0107	69.01
7.7632	-96.1763	69.07
7.7743	-96.2856	69.14
7.7299	-96.4104	69.18
7.7041	-96.4433	69.19
7.6553	-96.4741	69.17
7.6376	-96.5405	69.11
7.5925	-96.5587	69.12
7.611	-96.697	69.09
7.6128	-96.7729	69.04
7.6351	-96.879	69.01
7.6862	-96.9997	68.98
7.7109	-96.959	69.05
7.7029	-96.9554	69.09
7.6878	-96.9391	69.13
7.7433	-96.9804	69.12
7.7919	-97.0075	69.11
7.8258	-97.0351	69.1
7.9076	-97.0548	69.08
7.9661	-97.0604	69.04
7.9799	-97.0055	69.08
8.0289	-97.07	69.07
8.0526	-97.0571	69.08
8.0966	-97.2219	69.08
8.0881	-97.277	69.09
8.1482	-97.36	69.08
8.197	-97.444	69.1
8.274	-97.4797	69.12
8.3457	-97.6304	69.11
8.3895	-97.7138	69.08
8.4344	-97.7504	69.01
8.52	-97.8553	68.94
8.5754	-97.9492	68.93
8.6195	-98.188	69
8.6404	-98.2646	69.06
8.6561	-98.3854	69.11
8.7266	-98.3798	69.13
8.7788	-98.4015	69.12
8.7873	-98.3388	69.14
8.8553	-98.3269	69.09
8.8758	-98.3645	69.07
8.8732	-98.3722	69.09
8.9117	-98.3917	69.07
8.9385	-98.356	69.06
8.9254	-98.2416	69.07
8.9086	-98.2181	69.06
8.8485	-98.1215	69.08
8.8611	-98.0766	69.09
8.88	-97.9457	69.11
8.8707	-97.7864	69.12
8.8973	-97.5602	69.1
8.8912	-97.4496	69.06
8.8589	-97.289	69.05
8.8446	-97.1403	69.08
8.8859	-97.0458	69.09
8.9253	-96.843	69.12
8.9614	-96.607	69.14
8.9496	-96.3362	69.14
8.9778	-96.0663	69.11
8.9827	-95.903	69.09
8.9992	-95.7677	69.13
8.9914	-95.6475	69.16
9.0042	-95.4057	69.13
9.0826	-95.2854	69.09
9.1338	-95.1208	69.02
9.2091	-95.0366	69
9.2744	-94.9665	69.03
9.3323	-94.8257	69.08
9.3683	-94.7103	69.13
9.5012	-94.5802	69.19
9.6324	-94.503	69.18
9.7613	-94.4154	69.16
9.8363	-94.2861	69.17
9.9012	-94.1226	69.16
10.0386	-93.9395	69.19
10.0837	-93.8664	69.15
10.1486	-93.8	69.12
10.1855	-93.6918	69.09
10.2054	-93.8027	69.06
10.2443	-93.8	69.07
10.2512	-93.9841	69.1
10.2607	-93.9152	69.15
10.2668	-93.855	69.16
10.2818	-93.8238	69.13
10.3384	-93.8368	69.12
10.32	-93.772	69.14
10.309	-93.7484	69.12
10.2564	-93.7313	69.08
10.1929	-93.6963	69.12
10.1225	-93.6986	69.15
10.0924	-93.6762	69.16
10.0304	-93.6245	69.18
9.9844	-93.5986	69.22
9.9593	-93.4896	69.22
9.9244	-93.3802	69.13
9.8654	-93.385	69.09
9.8241	-93.2517	69.02
9.7688	-93.3256	68.98
9.74	-93.3225	69.03
9.709	-93.4414	69.09
9.6851	-93.4011	69.18
9.6683	-93.4973	69.2
9.6611	-93.4845	69.2
9.7095	-93.5909	69.15
9.6998	-93.6005	69.11
9.7524	-93.6079	69.1
9.7777	-93.6513	69.15
9.7948	-93.7576	69.14
9.8062	-93.7826	69.11
9.828	-93.8285	69.08
9.8815	-93.9785	69.1
9.9414	-94.0675	69.11
9.9819	-94.0981	69.11
10.051	-94.0332	69.13
10.1166	-94.0966	69.13
10.2502	-94.1399	69.11
10.3374	-94.2806	69.11
10.4624	-94.2898	69.1
10.6191	-94.4106	69.1
10.6565	-94.5008	69.12
10.743	-94.4948	69.14
10.8355	-94.5567	69.11
10.9352	-94.5847	69.1
11.0236	-94.5984	69.11
11.1545	-94.7207	69.16
11.235	-94.6724	69.18
11.3185	-94.6944	69.11
11.3477	-94.6366	69.06
11.4052	-94.5365	68.98
11.4454	-94.4212	68.93
11.5806	-94.3798	68.95
11.6129	-94.3974	69.01
11.6593	-94.4447	69.11
11.7109	-94.5291	69.17
11.7694	-94.5187	69.18
11.8054	-94.4564	69.18
11.822	-94.3561	69.13
11.7873	-94.2467	69.09
11.6971	-94.1395	69.11
11.6109	-94.1488	69.11
11.5111	-94.0793	69.09
11.4334	-94.0346	69.08
11.3608	-93.9702	69.08
11.2322	-93.9412	69.09
11.134	-93.9	69.11
10.9902	-93.8689	69.1
10.8915	-93.7786	69.13
10.7785	-93.7346	69.13
10.6926	-93.6497	69.1
10.611	-93.5565	69.13
10.4904	-93.4752	69.13
10.3653	-93.4108	69.12
10.2791	-93.3865	69.14
10.1488	-93.397	69.14
9.9739	-93.4485	69.14
9.8162	-93.4971	69.16
9.6689	-93.6554	69.18
9.4984	-93.8004	69.18
9.3921	-93.8546	69.17
9.2753	-93.9403	69.1
9.1699	-93.9794	69.02
8.9942	-94.1166	68.95
8.9534	-94.1827	68.99
8.8608	-94.3343	69.06
8.8251	-94.4013	69.14
8.7922	-94.3893	69.17
8.7066	-94.409	69.16
8.6252	-94.3818	69.14
8.5862	-94.3845	69.14
8.5492	-94.3484	69.14
8.4504	-94.3188	69.15
8.3634	-94.2469	69.12
8.3073	-94.2503	69.04
8.212	-94.1448	69.08
8.1636	-94.0479	69.11
8.1148	-93.9705	69.12
7.9604	-93.9051	69.11
7.8101	-93.8266	69.12
7.7284	-93.7138	69.16
7.5902	-93.5481	69.16
7.4798	-93.4171	69.14
7.3152	-93.3418	69.12
7.2153	-93.2021	69.13
7.1373	-93.1389	69.15
7.026	-93.0725	69.17
6.9224	-92.9939	69.15
6.8417	-92.8567	69.15
6.7737	-92.781	69.14
6.699	-92.6994	69.2
6.5641	-92.5408	69.24
6.3797	-92.3513	69.23
6.2437	-92.2135	69.16
6.1122	-92.0884	69.09
5.9761	-92.0502	69.03
5.8798	-91.9696	69.05
inclinaison X	inclinaison Y
0.3656	-0.1662
0.2659	0.0332
0.1662	-0.2659
0	-0.3324
0.0665	-0.3656
0.2659	-0.1994
0.3324	0.0665
0.3656	0.0332
0.0997	-0.3324
-0.0332	-0.4986
0.0997	-0.3656
0.2659	-0.1662
0.2659	-0.0665
0.1994	0
0.0665	-0.3324
0.1662	-0.3656
0.1662	-0.133
0.2659	-0.133
0.2327	-0.133
0.1662	-0.2659
0.0997	-0.2991
0.1662	-0.133
0.1994	-0.0997
0.2659	-0.1994
0.0997	-0.1994
0.1662	-0.1662
0.2327	-0.1994
0.1994	-0.2659
0.0665	-0.2327
0.0997	-0.1994
0.1994	-0.2327
0.2327	-0.1994
0.133	-0.2327
0.133	-0.2327
0.1994	-0.2327
0.133	-0.2327
0.2659	-0.3324
0.5651	-0.0332
0.4321	0.0997
0.0997	-0.2659
0.0332	-0.5318
0.1662	-0.3989
0.3989	-0.0332
0.3989	0
0.1994	-0.133
0.0665	-0.3656
0.0665	-0.2991
0.2327	-0.0332
0.2991	0
0.3324	-0.133
0.1662	-0.2327
0.133	-0.2659
0.1994	-0.2991
0.2327	-0.0665
0.2991	-0.133
0.2327	-0.1994
0.1662	-0.3656
0.1662	-0.1994
0.3324	-0.0997
0.2991	-0.133
0.1994	-0.2659
0.0997	-0.3324
0	-0.1662
0.2659	-0.1662
0.2991	-0.1994
0.1662	-0.2659
0.133	-0.2659
0.1994	-0.1662
0.2659	-0.1994
0.2991	-0.0332
0.0997	-0.2659
0.1994	-0.3324
0.2327	-0.2991
0.2659	-0.0665
0.1994	-0.0665
0.1662	-0.2659
0.1662	-0.2991
0.1994	-0.2659
0.2327	-0.133
0.2327	-0.1662
0.1994	-0.2327
0.1994	-0.3324
0.1994	-0.133
0.3324	-0.0997
0.2327	-0.1994
0.1994	-0.2991
0.2327	-0.1994
0.2659	-0.133
0.2659	-0.0997
0.1994	-0.2327
0.1662	-0.2659
0.1994	-0.1994
0.2659	-0.133
0.2991	-0.133
0.2327	-0.1662
0.1662	-0.1994
0.2991	-0.1994
0.2659	-0.0997
0.1662	-0.1662
0.1994	-0.2991
0.1662	-0.2659
0.1994	-0.0332
0.2991	-0.1662
0.2991	-0.1662
0.1662	-0.2327
0.1662	-0.2659
0.2327	-0.1662
0.2659	-0.133
0.2991	-0.1994
0.2327	-0.1994
0.1662	-0.133
0.2659	-0.0997
0.2659	-0.133
0.3324	-0.0665
0.3324	-0.133
0.2327	-0.2327
0.1994	-0.2327
0.2991	-0.1662
0.3324	-0.0665
0.2659	-0.0665
0.2327	-0.1662
0.2327	-0.2659
0.3324	-0.1662
0.2991	-0.0665
0.2991	-0.2327
0.2327	-0.1994
0.2327	-0.1994
0.2659	-0.0997
0.3324	-0.0665
0.2327	-0.2327
0.1994	-0.1994
0.2327	-0.1662
0.2327	-0.133
0.2659	-0.0997
0.3324	-0.1662
0.2991	-0.0665
0.2327	-0.0997
0.2659	-0.1662
0.2327	-0.1662
0.2327	-0.1994
0.2327	-0.133
0.2659	-0.133
0.2659	-0.133
0.2659	-0.1662
0.2659	-0.0997
0.2991	-0.0665
0.2327	-0.1994
0.2659	-0.133
0.2991	-0.1662
0.3324	-0.133
0.2659	-0.0997
0.2991	-0.0665
0.2659	-0.133
0.1994	-0.0997
0.2659	-0.1662
0.3324	-0.2327
0.2991	-0.0997
0.2327	-0.0997
0.2327	-0.133
0.2659	-0.1662
0.2659	-0.0997
0.3324	-0.0997
0.2659	-0.1662
0.2659	-0.133
0.1994	-0.0997
0.2659	-0.0997
0.2659	-0.2327
0.2659	-0.1994
0.2659	-0.133
0.2327	-0.0332
0.1994	-0.1994
0.2327	-0.1662
0.2659	-0.133
0.2659	-0.1994
0.3324	-0.1994
0.2659	-0.1662
0.2991	-0.0997
0.1994	-0.0997
0.2659	-0.1662
0.2327	-0.1662
0.2991	-0.133
0.2991	-0.0665
0.2659	-0.0997
0.1662	-0.1994
0.2327	-0.1662
0.2991	-0.1662
0.2659	-0.133
0.1662	-0.0665
0.1994	-0.0997
0.3324	-0.1994
0.2991	-0.1662
0.2659	-0.0997
0.2327	-0.133
0.2991	-0.1662
0.2991	-0.133
0.2659	-0.0332
0.2327	-0.133
0.1994	-0.1662
0.2659	-0.1994
0.2327	-0.0332
0.2991	-0.0997
0.2327	-0.1994
0.2327	-0.133
0.2327	-0.0332
0.2991	-0.0997
0.3656	-0.0997
0.4321	-0.0665
0.4653	-0.0332
0.3656	-0.0665
0.3656	0.0332
0.2991	0.133
0.2659	0.133
0.3656	0.2327
0.4321	0.0332
0.3656	0.0332
0.3656	0.3324
0.7645	0.6648
0.698	0.6315
0.5318	0.2659
0.5983	0.1662
0.5651	0.3324
0.5983	0.5318
0.3989	0.2327
0.2991	-0.0332
0.4653	-0.133
0.5983	0.1662
0.2991	0.133
0.1994	-0.0997
0.2327	0
0.3656	0.133
0.4986	0.2659
0.3989	0.1994
0.2659	0
0.2991	-0.0997
0.3656	-0.0665
0.3656	0.0997
0.3656	0.0997
0.2991	0
0.2659	-0.0332
0.3989	-0.0332
0.4321	0.0997
0.3324	0.1662
0.2327	0.0997
0.2991	0
0.3656	0.0665
0.2659	0.133
0.2991	0.0665
0.3324	0
0.3324	-0.0332
0.2991	0.1994
0.3656	0.0997
0.3324	0
0.2991	0.0665
0.3656	0.0665
0.3324	0.0997
0.3324	0.0665
0.3324	-0.0665
0.2991	0.0332
0.2991	0.0665
0.2991	-0.0332
0.2659	-0.0332
0.3324	0.0665
0.3656	0.133
0.3656	0.0332
0.2991	0
0.3656	0.0665
0.3656	0.0332
0.3656	0.133
0.3324	0
0.2991	0.0332
0.3324	0.0332
0.3656	0.0332
0.2991	0.0332
0.2659	0.0332
0.2991	0.0332
0.2991	0.0665
0.2659	0.0665
0.3656	0.0332
0.3324	0.0332
0.3324	0.0332
0.3989	0.0665
0.3656	0.0997
0.2991	0.0332
0.2991	0
0.2659	0.0665
0.3324	0.133
0.2991	-0.0332
0.2659	0
0.2659	0
0.3656	0.0997
0.3324	0
0.3989	0
0.2991	0.0665
0.3656	0.0332
0.3656	0.0665
0.2991	0.0332
0.2327	0.0665
0.2991	0.0332
0.4321	-0.0332
0.2659	0.0665
0.3324	0.0997
0.3656	0.0997
0.3324	-0.0332
0.2659	-0.0332
0.2991	0.0665
