# Supplementary material for: Postural Control Can Be Well Maintained by Healthy, Young Adults in Difficult Visual Task, Even in Sway-Referenced Dynamic Conditions
Source: PLoS One. 2016 Oct 13;11(10):e0164400. doi: 10.1371/journal.pone.0164400 (PMC5063355; doi:10.1371/journal.pone.0164400)
Supplement: S2 File — (ZIP) [file pone.0164400.s002.zip › DATA_FRAMIRAL/S08A_SEARCH_MOBILE_I2.xls]

## Sheet: S08_MTT_201504151235
gravite X	gravite Y	Poids
10.7505	-94.8638	69.08
10.9952	-94.7798	69.07
11.2493	-94.8047	69.05
11.51	-94.8925	69.01
11.7592	-94.9603	68.96
11.9293	-94.9748	68.9
12.1865	-95.0812	68.85
12.4359	-95.095	68.86
12.6278	-95.1176	68.96
12.7517	-95.195	69.08
12.7104	-95.1331	69.24
12.7008	-95.154	69.39
12.677	-95.1632	69.44
12.6439	-95.3282	69.39
12.6277	-95.3122	69.22
12.5593	-95.2455	69.04
12.4394	-95.1036	68.98
12.2943	-94.9612	68.97
12.1776	-94.8497	69.1
12.1424	-94.7431	69.17
12.1185	-94.5987	69.2
12.069	-94.3961	69.13
11.9939	-94.244	69.01
11.8829	-93.9523	69
11.7408	-93.7034	68.99
11.6719	-93.5027	69.05
11.5867	-93.2817	69.12
11.4956	-93.0362	69.2
11.3567	-92.6777	69.25
11.2862	-92.2356	69.27
11.2009	-91.9208	69.23
11.1229	-91.6354	69.21
11.0716	-91.4969	69.21
11.0199	-91.4769	69.17
10.8842	-91.4565	69.16
10.812	-91.2971	69.13
10.7792	-91.1865	69.06
10.8068	-91.1763	69
10.8141	-91.1456	68.98
10.8567	-91.1699	68.96
10.9078	-91.108	69.03
10.9314	-91.1403	69.13
10.9918	-91.1658	69.2
11.0396	-91.099	69.22
11.1487	-90.9923	69.19
11.1906	-90.8994	69.16
11.302	-90.8326	69.1
11.4236	-90.6993	69.1
11.5748	-90.5691	69.13
11.7502	-90.5674	69.18
11.8879	-90.5308	69.24
12.0986	-90.5828	69.18
12.2406	-90.4453	69.15
12.4611	-90.4193	69.1
12.655	-90.2855	69.03
12.8022	-90.1767	68.99
12.9567	-90.1421	69.02
13.113	-90.1058	69.06
13.2381	-90.1982	69.09
13.3623	-90.2453	69.14
13.4914	-90.3803	69.17
13.5642	-90.3768	69.22
13.689	-90.5232	69.2
13.8075	-90.6679	69.17
13.9736	-90.8032	69.12
14.1356	-90.9187	69.06
14.3112	-90.9534	69.04
14.5364	-91.066	69
14.8004	-91.0295	69.03
14.9726	-91.1088	69
15.1321	-91.1479	68.99
15.2889	-91.1312	69
15.4108	-91.1887	69.03
15.5393	-91.265	69.1
15.6157	-91.4091	69.22
15.6447	-91.4912	69.28
15.6239	-91.6073	69.33
15.5919	-91.7399	69.34
15.5546	-91.8343	69.25
15.5199	-91.9192	69.1
15.5001	-91.9752	69.06
15.4673	-92.0493	69.11
15.4897	-92.1735	69.1
15.4666	-92.2875	69.07
15.4464	-92.3587	69.05
15.4592	-92.4967	69
15.4962	-92.6596	68.98
15.5826	-92.8322	69.05
15.66	-92.9697	69.13
15.7763	-93.0603	69.14
15.8431	-93.1224	69.16
15.9734	-93.1488	69.14
16.096	-93.2284	69.16
16.2491	-93.2903	69.13
16.3614	-93.4503	69.13
16.5612	-93.4083	69.14
16.7471	-93.351	69.12
16.885	-93.2243	69.08
16.9991	-93.1144	69.05
17.0525	-92.9708	69.04
17.0995	-92.838	69.03
17.0872	-92.6572	69.04
17.0488	-92.435	69.11
17.0732	-92.2668	69.12
17.1525	-92.0799	69.15
17.1881	-91.7658	69.16
17.1954	-91.5118	69.14
17.1206	-91.2231	69.13
17.0608	-90.9081	69.12
16.9801	-90.4402	69.12
16.9282	-90.0234	69.11
16.8409	-89.6225	69.17
16.7833	-89.2437	69.19
16.705	-88.82	69.16
16.606	-88.4348	69.16
16.5088	-88.1143	69.09
16.4585	-87.7857	69.01
16.4018	-87.551	68.98
16.402	-87.3552	69.04
16.4233	-87.1509	69.11
16.4297	-86.9562	69.16
16.4988	-86.6986	69.17
16.5057	-86.4606	69.18
16.5371	-86.1721	69.14
16.5769	-85.9104	69.12
16.6282	-85.6963	69.13
16.7364	-85.5026	69.17
16.821	-85.3004	69.22
16.9105	-85.1165	69.28
16.9892	-84.97	69.3
17.0453	-84.9727	69.29
17.1275	-84.999	69.24
17.2052	-85.0466	69.19
17.2524	-85.0004	69.17
17.2649	-85.0984	69.12
17.242	-85.2109	69.1
17.1318	-85.4306	69.13
17.0448	-85.6198	69.13
16.9349	-85.7922	69.18
16.8502	-85.936	69.16
16.7726	-86.0357	69.18
16.6668	-86.1438	69.19
16.5766	-86.3301	69.22
16.4536	-86.6049	69.21
16.3989	-86.6981	69.19
16.3137	-86.7496	69.14
16.2516	-86.7429	69.05
16.2238	-86.7351	69.02
16.2154	-86.778	69.04
16.2559	-86.7717	69.13
16.3024	-86.7403	69.2
16.3685	-86.7053	69.23
16.4565	-86.6024	69.22
16.5297	-86.3586	69.2
16.6059	-86.2556	69.14
16.6715	-86.3379	69.09
16.7507	-86.3954	69.13
16.7798	-86.5203	69.11
16.8457	-86.6828	69.1
16.9316	-86.8913	69.12
16.9954	-87.0638	69.16
17.0808	-87.2189	69.16
17.1923	-87.4517	69.12
17.2917	-87.6478	69.13
17.372	-87.911	69.1
17.4662	-88.2535	69.1
17.5449	-88.6132	69.12
17.6314	-89.0357	69.16
17.6928	-89.4847	69.14
17.6555	-89.7779	69.15
17.6492	-90.0517	69.1
17.5799	-90.2845	69.08
17.5101	-90.4693	69.09
17.4106	-90.6583	69.15
17.2269	-90.7036	69.24
17.0565	-90.7454	69.22
16.8545	-90.7242	69.16
16.6066	-90.6526	69.06
16.3516	-90.4668	68.98
16.0014	-90.4258	68.97
15.6528	-90.3661	69.05
15.3368	-90.3531	69.13
15.0065	-90.3645	69.2
14.713	-90.4286	69.19
14.401	-90.4281	69.2
14.1947	-90.3452	69.22
14.0357	-90.3271	69.2
13.8251	-90.2877	69.2
13.6505	-90.1069	69.18
13.5478	-90.0266	69.15
13.3635	-90.0261	69.2
13.1479	-90.0481	69.29
12.9762	-90.1043	69.28
12.9445	-90.0523	69.18
12.7365	-89.8677	69.11
12.6569	-89.5711	69.02
12.6234	-89.3687	68.92
12.555	-89.181	68.91
12.5117	-89.102	69.03
12.5022	-88.9844	69.18
12.4663	-88.9192	69.23
12.45	-88.6069	69.3
12.4422	-88.2108	69.27
12.4373	-87.8392	69.21
12.4644	-87.552	69.15
12.4563	-87.2922	69.17
12.4494	-87.0875	69.17
12.4501	-86.8181	69.16
12.4607	-86.5709	69.15
12.5099	-86.4984	69.1
12.593	-86.4811	69.1
12.6402	-86.4164	69.12
12.7068	-86.4864	69.15
12.7683	-86.5873	69.18
12.8183	-86.6455	69.2
12.8388	-86.7675	69.17
12.8809	-86.8277	69.2
13.0042	-87.0024	69.18
13.0678	-87.1008	69.21
13.1332	-87.2113	69.19
13.1954	-87.2427	69.14
13.2471	-87.2793	69.07
13.342	-87.3339	69.09
13.4796	-87.288	69.17
13.6766	-87.307	69.2
13.9014	-87.2238	69.21
14.1262	-87.1462	69.19
14.3739	-87.0758	69.15
14.6327	-86.9672	69.14
14.8499	-86.8595	69.16
15.0092	-86.7603	69.16
15.1838	-86.7129	69.17
15.354	-86.6484	69.18
15.539	-86.5576	69.2
15.6995	-86.5262	69.16
15.8641	-86.4067	69.17
15.9682	-86.2771	69.17
16.0483	-86.2289	69.18
16.0111	-86.2207	69.2
15.9843	-86.1695	69.15
15.8821	-86.1039	69.13
15.7652	-86.1627	69.1
15.6696	-86.2866	69.08
15.5076	-86.3339	69.12
15.4091	-86.455	69.13
15.2664	-86.4714	69.18
15.0856	-86.4232	69.21
14.9023	-86.4208	69.19
14.7413	-86.4293	69.16
14.5697	-86.3672	69.2
14.4255	-86.3637	69.2
14.3427	-86.469	69.2
14.2772	-86.7036	69.17
14.25	-86.8601	69.15
14.1814	-86.9884	69.13
14.1392	-87.064	69.14
14.1398	-87.1166	69.16
14.1445	-87.2218	69.16
14.1182	-87.2972	69.18
14.0768	-87.4562	69.17
14.0437	-87.6471	69.14
14.0399	-87.8444	69.15
14.0641	-87.9685	69.16
14.115	-88.1148	69.19
14.1558	-88.1509	69.23
14.2418	-88.2369	69.2
14.2136	-88.2314	69.17
14.2398	-88.309	69.15
14.1745	-88.3338	69.16
14.1616	-88.425	69.11
14.1036	-88.5922	69.14
14.046	-88.7172	69.21
13.9892	-88.7987	69.26
13.9498	-88.8863	69.22
13.9255	-88.9086	69.18
13.8806	-88.9597	69.1
13.8523	-88.9734	69.04
13.7923	-89.086	69.02
13.692	-89.2307	69.07
13.5777	-89.3929	69.15
13.4676	-89.608	69.22
13.3887	-89.7511	69.25
13.2581	-89.8611	69.24
13.1413	-89.8588	69.23
13.1012	-89.9313	69.17
12.9803	-89.9871	69.16
12.9019	-90.0806	69.14
12.7473	-90.2013	69.09
12.6453	-90.3412	69.1
12.572	-90.4732	69.13
12.5175	-90.6389	69.17
12.4358	-90.6508	69.22
12.3689	-90.5875	69.21
12.3027	-90.4461	69.19
12.2688	-90.3891	69.12
12.2438	-90.2835	69.13
12.1339	-90.2051	69.12
12.0233	-90.0605	69.14
11.9221	-89.9186	69.14
11.8202	-89.6776	69.2
11.6977	-89.3783	69.23
11.606	-89.1106	69.19
11.4776	-88.8991	69.17
11.3591	-88.6205	69.16
11.2729	-88.446	69.13
11.1757	-88.2563	69.16
11.0854	-88.1632	69.22
10.9636	-88.0289	69.26
10.799	-87.8551	69.24
10.6783	-87.6478	69.2
10.5748	-87.5259	69.11
10.4591	-87.3884	69.04
10.3126	-87.2506	69.04
10.1284	-87.2398	69.08
9.9884	-87.2427	69.17
9.8443	-87.3933	69.22
9.6819	-87.518	69.25
9.5285	-87.5213	69.25
9.3413	-87.6468	69.22
9.1593	-87.755	69.21
8.8964	-87.8628	69.23
8.6476	-87.8871	69.22
8.4868	-88.0322	69.24
8.3024	-88.31	69.3
8.1658	-88.5379	69.39
7.988	-88.7571	69.47
7.8158	-88.9824	69.44
7.6894	-89.1622	69.32
7.6184	-89.0781	69.11
7.5496	-88.9899	68.94
7.4457	-88.7349	68.82
7.429	-88.609	68.7
7.5088	-88.4401	68.8
7.5305	-88.5314	69.06
7.5403	-88.6737	69.27
7.5329	-88.7335	69.38
7.526	-88.6681	69.37
7.5013	-88.6886	69.27
7.4522	-88.6995	69.12
7.3865	-88.769	69.03
7.2839	-88.8483	69.07
7.1605	-88.9967	69.22
7.0778	-89.139	69.25
6.9933	-89.2539	69.23
6.831	-89.3449	69.19
6.6615	-89.3835	69.11
6.4478	-89.461	69.04
6.2798	-89.5535	69.01
6.1008	-89.6943	69.07
5.9106	-89.8576	69.14
5.767	-89.94	69.17
5.5953	-90.0945	69.19
5.4445	-90.242	69.22
5.3736	-90.2185	69.2
5.3004	-90.1451	69.21
5.271	-90.1222	69.21
5.1954	-90.0215	69.2
5.1326	-89.9915	69.17
5.0901	-90.0227	69.16
5.0916	-89.9794	69.18
5.0583	-89.8797	69.24
5.0367	-89.6852	69.22
4.9913	-89.4656	69.14
5.0503	-89.2595	69.07
5.0712	-89.0523	69.02
5.121	-88.7692	69.07
5.1869	-88.5583	69.14
5.3105	-88.4335	69.18
5.4204	-88.3293	69.2
5.4963	-88.2134	69.24
5.5844	-88.1166	69.23
5.7068	-87.9894	69.18
5.8281	-87.858	69.16
5.9118	-87.7086	69.15
5.9793	-87.5698	69.16
6.0336	-87.5421	69.2
6.1539	-87.4993	69.27
6.2319	-87.5692	69.21
6.2861	-87.5363	69.17
6.3355	-87.4375	69.1
6.3547	-87.3324	69.05
6.3916	-87.2651	69.04
6.4322	-87.3344	69.07
6.4982	-87.3738	69.14
6.5145	-87.4312	69.2
6.4787	-87.4041	69.23
6.4931	-87.4417	69.2
6.4786	-87.4416	69.2
6.4382	-87.5388	69.17
6.3774	-87.7198	69.17
6.3308	-87.851	69.17
6.3216	-87.8993	69.15
6.2664	-87.9722	69.13
6.2681	-88.078	69.11
6.2437	-88.1684	69.11
6.2431	-88.2105	69.12
6.1993	-88.2757	69.12
6.1824	-88.4055	69.15
6.1449	-88.4256	69.17
6.1241	-88.4969	69.16
6.0644	-88.6066	69.14
6.0191	-88.7047	69.13
5.9681	-88.757	69.13
5.9382	-88.8779	69.15
5.8888	-88.9334	69.14
5.9167	-89.0049	69.15
5.9282	-89.0104	69.19
5.9322	-89.063	69.14
5.9568	-89.1108	69.11
5.9082	-89.2025	69.13
5.8508	-89.3298	69.17
5.866	-89.4543	69.17
5.8527	-89.5112	69.16
5.8476	-89.5108	69.13
5.8105	-89.5357	69.06
5.7588	-89.5987	68.99
5.7623	-89.7354	69
5.7499	-89.9216	69.07
5.701	-90.108	69.14
5.7249	-90.1913	69.2
5.7435	-90.2723	69.2
5.7172	-90.32	69.17
5.6944	-90.3233	69.14
5.7008	-90.4032	69.11
5.733	-90.5153	69.12
5.7658	-90.5984	69.12
5.7769	-90.7558	69.09
5.7579	-90.9194	69.06
5.7748	-91.0494	69.08
5.8257	-91.2299	69.09
5.8663	-91.4385	69.09
5.9571	-91.4853	69.13
6.0167	-91.5543	69.12
6.1218	-91.5499	69.12
6.2055	-91.6322	69.08
6.2398	-91.7074	69.07
6.2678	-91.7775	69.08
6.327	-91.8494	69.11
6.3641	-91.9863	69.15
6.3769	-92.0985	69.13
6.4065	-92.1343	69.13
6.431	-92.1326	69.14
6.4557	-92.1308	69.1
6.4391	-92.0774	69.09
6.4616	-92.0479	69.12
6.4673	-91.9779	69.17
6.4526	-91.9666	69.13
6.4443	-91.8826	69.1
6.4535	-91.7838	69.04
6.4359	-91.7362	68.99
6.452	-91.7794	68.98
6.4395	-91.8065	69.03
6.4903	-91.8057	69.11
6.5366	-91.7003	69.19
6.5323	-91.6204	69.19
6.5419	-91.4674	69.16
6.5336	-91.3324	69.13
6.5392	-91.2645	69.11
6.5789	-91.092	69.14
6.5386	-91.0489	69.14
6.5578	-90.9601	69.13
6.5564	-90.8648	69.1
6.543	-90.7565	69.08
6.5491	-90.6857	69.09
6.551	-90.6238	69.11
6.5708	-90.5059	69.12
6.6156	-90.371	69.14
6.6715	-90.2552	69.12
6.7278	-90.1105	69.13
6.7847	-89.9503	69.14
6.8671	-89.7577	69.14
6.9437	-89.673	69.13
6.995	-89.5158	69.15
7.1127	-89.5099	69.1
7.2138	-89.4225	69.14
7.292	-89.3545	69.15
7.4085	-89.2617	69.18
7.5091	-89.1648	69.18
7.5526	-89.125	69.21
7.6824	-89.055	69.18
7.8019	-89.0039	69.12
7.9008	-88.9458	69.08
8.0326	-88.9992	69.01
8.1051	-89.0166	68.98
8.2474	-89.0667	69.04
8.3562	-89.0962	69.13
8.4734	-89.1493	69.18
8.565	-89.2292	69.17
8.6684	-89.299	69.16
8.7783	-89.2915	69.18
8.8912	-89.3951	69.12
8.9233	-89.5319	69.13
8.8827	-89.557	69.19
8.8597	-89.5792	69.17
8.9108	-89.6516	69.12
8.9091	-89.8083	69.08
8.9523	-89.938	69.09
8.9806	-90.1075	69.1
9.0199	-90.3005	69.08
9.0162	-90.5623	69.09
9.0329	-90.7225	69.13
9.0271	-90.9977	69.13
9.0636	-91.2652	69.13
9.0996	-91.5471	69.14
9.1038	-91.6475	69.17
9.08	-91.7628	69.16
9.0656	-91.8702	69.14
9.094	-92.0063	69.12
9.1182	-92.1377	69.1
9.1166	-92.2201	69.12
9.0996	-92.3885	69.17
9.0751	-92.5067	69.22
9.0947	-92.5651	69.18
9.1286	-92.5927	69.12
9.1339	-92.6372	69.03
9.1931	-92.6532	68.94
9.2088	-92.6108	68.93
9.2568	-92.6536	68.98
9.3037	-92.7825	69.07
9.3099	-92.8751	69.13
9.3332	-92.8758	69.2
9.4274	-92.9729	69.18
9.5432	-92.975	69.18
9.7169	-92.9722	69.15
9.8459	-93.0112	69.14
10.0963	-93.0147	69.11
10.2954	-93.061	69.04
10.6008	-93.1942	69
10.9028	-93.3094	69.02
11.2659	-93.4323	69.05
11.6832	-93.3749	69.09
12.1211	-93.2658	69.11
12.6146	-93.2162	69.17
13.1221	-93.2244	69.19
13.5246	-93.3022	69.12
13.6364	-93.2923	68.95
13.5065	-92.8071	68.96
13.4629	-92.847	68.98
13.2456	-92.6085	69.02
12.9751	-92.4614	68.97
12.6066	-92.152	68.99
12.3138	-92.0216	69.12
12.0005	-91.9444	69.34
11.8235	-91.9709	69.46
11.67	-92.1729	69.46
11.5574	-92.1355	69.29
11.472	-92.03	69.08
11.4383	-91.9888	68.89
11.4529	-91.9597	68.81
11.469	-92.1083	68.87
11.4396	-92.2862	69
11.3541	-92.4959	69.13
11.335	-92.5252	69.24
11.3546	-92.506	69.25
11.2984	-92.4328	69.22
11.2728	-92.2999	69.15
11.1675	-92.1954	69.11
11.0934	-92.0718	69.11
11.0047	-91.9403	69.14
10.9581	-91.9353	69.1
10.8282	-91.9186	69.09
10.6774	-91.8481	69.08
10.5484	-91.7168	69.13
10.4778	-91.6133	69.14
10.382	-91.5352	69.13
10.2939	-91.3919	69.11
10.1768	-91.3373	69.09
10.139	-91.247	69.07
10.0408	-91.233	69.1
9.9669	-91.2683	69.13
9.9013	-91.2553	69.18
9.9066	-91.2042	69.22
9.8876	-91.2779	69.18
9.863	-91.3134	69.15
9.8208	-91.3654	69.17
9.7828	-91.3646	69.2
9.8011	-91.3067	69.2
9.7912	-91.2271	69.17
9.8414	-91.2044	69.12
9.8722	-91.0777	69.08
9.8954	-91.0356	69.02
9.9404	-90.9285	69.06
10.0214	-90.8546	69.12
10.0759	-90.8859	69.17
10.1087	-90.8471	69.19
10.1393	-90.8547	69.18
10.1471	-90.9038	69.18
10.1895	-90.9587	69.19
10.2678	-91.021	69.22
10.3656	-91.1629	69.2
10.4486	-91.2367	69.16
10.4603	-91.4157	69.09
10.5151	-91.5693	69.06
10.6134	-91.7667	69.07
10.6992	-91.9347	69.13
10.7393	-92.0346	69.15
10.7544	-92.1143	69.17
10.7441	-92.1569	69.17
10.7508	-92.1029	69.15
10.6978	-92.0154	69.14
10.6875	-91.964	69.11
10.7075	-91.9059	69.12
10.7292	-91.7891	69.16
10.7348	-91.6876	69.15
10.7629	-91.5456	69.13
10.7864	-91.4897	69.11
10.803	-91.4728	69.17
10.812	-91.3881	69.2
10.8705	-91.3774	69.15
10.9269	-91.3146	69.14
10.997	-91.2704	69.08
11.0087	-91.0578	69.07
11.011	-90.9997	69.06
11.0485	-90.9936	69.1
11.0881	-91.0619	69.14
11.1255	-91.0346	69.2
11.1624	-91.0205	69.2
11.1533	-90.9833	69.19
11.2036	-90.9549	69.17
11.2024	-90.9667	69.15
11.1858	-90.9601	69.17
11.1706	-90.9065	69.15
11.1656	-90.8947	69.11
11.1861	-90.8941	69.1
11.2446	-90.9873	69.12
11.2096	-91.0304	69.15
11.1743	-91.0826	69.17
11.1837	-91.1781	69.16
11.2541	-91.2359	69.17
11.2672	-91.3041	69.19
11.2618	-91.3792	69.2
11.2922	-91.4343	69.17
11.2841	-91.475	69.18
11.3502	-91.6213	69.15
11.3656	-91.6824	69.15
11.3601	-91.7661	69.14
11.2892	-91.8456	69.17
11.2906	-91.9053	69.23
11.315	-91.9485	69.22
11.2834	-92.0276	69.15
11.234	-92.0568	69.12
11.2068	-92.0508	69.04
11.2006	-92.0432	69.01
11.1838	-92.1432	69.05
11.1728	-92.2945	69.14
11.1443	-92.4919	69.19
11.0765	-92.5791	69.23
11.0296	-92.7325	69.21
11.0102	-92.8398	69.2
10.9598	-92.9315	69.15
10.9366	-93.1133	69.17
10.8758	-93.2181	69.17
10.7968	-93.4099	69.12
10.7579	-93.5614	69.09
10.7336	-93.7592	69.12
10.6142	-93.9923	69.12
10.5811	-94.199	69.11
10.5007	-94.3522	69.11
10.4606	-94.3886	69.14
10.4177	-94.577	69.14
10.3639	-94.6234	69.16
10.335	-94.5551	69.21
10.328	-94.4908	69.2
10.2686	-94.452	69.19
10.2723	-94.5128	69.14
10.1823	-94.5625	69.11
10.1635	-94.5878	69.14
10.1859	-94.5996	69.21
10.1667	-94.5165	69.27
10.1751	-94.4577	69.23
10.1504	-94.4608	69.15
10.1503	-94.4553	69.06
10.1136	-94.4806	68.99
10.0707	-94.559	69.01
10.058	-94.6357	69.1
10.0102	-94.7672	69.15
9.9544	-94.8548	69.24
9.947	-94.9522	69.22
9.8888	-94.9905	69.22
9.8251	-95.031	69.19
9.7457	-95.1262	69.16
9.6615	-95.1213	69.17
9.5807	-95.1443	69.15
9.5478	-95.2861	69.13
9.5262	-95.344	69.11
9.4434	-95.4414	69.13
9.4023	-95.4766	69.14
9.3447	-95.5433	69.17
9.3264	-95.5883	69.17
9.3199	-95.5605	69.16
9.299	-95.5625	69.18
9.2586	-95.5319	69.19
9.2872	-95.5591	69.19
9.2457	-95.6032	69.18
9.2953	-95.7038	69.16
9.2932	-95.7436	69.15
9.3349	-95.8593	69.14
9.3352	-96.016	69.17
9.3264	-96.0434	69.24
9.3435	-96.1196	69.19
9.3152	-96.1043	69.19
9.3262	-96.1768	69.13
9.2943	-96.2804	69.05
9.2858	-96.4019	69.01
9.2237	-96.393	69.07
9.2104	-96.4498	69.11
9.1586	-96.4622	69.18
9.156	-96.4451	69.2
9.1368	-96.3655	69.2
9.1179	-96.2725	69.2
9.1279	-96.129	69.21
9.0858	-96.0225	69.19
9.0506	-95.828	69.18
9.054	-95.6387	69.15
9.01	-95.4305	69.12
9.0212	-95.2576	69.11
8.9903	-95.1302	69.09
8.9981	-95.1088	69.12
8.9901	-95.0404	69.15
9.0052	-95.0572	69.17
9.0146	-95.005	69.18
9.0221	-95.0495	69.15
8.9803	-95.0363	69.17
9.0027	-94.9636	69.19
9.0426	-95.0156	69.16
9.0691	-94.9096	69.18
9.0722	-94.8612	69.15
9.0818	-94.8406	69.13
9.0901	-94.8812	69.15
9.11	-94.8411	69.25
9.1073	-94.7864	69.27
9.1487	-94.6749	69.2
9.1358	-94.5886	69.1
9.1105	-94.5385	69.02
9.1163	-94.5574	68.97
9.1345	-94.4921	69.05
9.1728	-94.5541	69.12
9.1457	-94.5322	69.22
9.1727	-94.5136	69.23
9.1516	-94.4544	69.2
9.1826	-94.4991	69.18
9.1725	-94.5676	69.12
9.1748	-94.6932	69.14
9.1427	-94.7992	69.14
9.128	-94.845	69.11
9.1198	-94.8227	69.12
9.0975	-94.7987	69.12
9.0305	-94.7654	69.13
8.9543	-94.8035	69.11
8.9054	-94.7895	69.12
8.8821	-94.7623	69.16
8.7814	-94.7137	69.18
8.7112	-94.7177	69.16
8.6131	-94.7935	69.14
8.5209	-94.8299	69.15
8.4757	-94.9246	69.17
8.3599	-95.0757	69.17
8.2491	-95.2347	69.2
8.1354	-95.3779	69.18
8.0877	-95.545	69.16
8	-95.7248	69.17
7.9588	-96.016	69.19
7.9083	-96.0855	69.23
7.8791	-96.225	69.17
7.8377	-96.35	69.13
7.8482	-96.4847	69.07
7.8241	-96.7539	69.07
7.8278	-96.9261	69.07
7.7792	-97.1538	69.09
7.7939	-97.2555	69.1
7.8306	-97.2799	69.09
7.812	-97.3771	69.1
7.791	-97.4315	69.13
7.7421	-97.5902	69.12
7.7227	-97.6327	69.16
7.703	-97.67	69.18
7.721	-97.7406	69.18
7.7245	-97.7411	69.15
7.7097	-97.6208	69.12
7.6621	-97.4624	69.11
7.6725	-97.4127	69.08
7.6969	-97.3849	69.09
7.6752	-97.4228	69.09
7.6945	-97.4444	69.12
7.7559	-97.5417	69.12
7.7912	-97.5584	69.13
7.8283	-97.594	69.12
7.8655	-97.6042	69.12
7.9583	-97.5595	69.13
8.0523	-97.4724	69.13
8.146	-97.3353	69.13
8.2824	-97.265	69.14
8.365	-97.1421	69.11
8.4233	-97.1093	69.14
8.4382	-97.0826	69.13
8.5035	-97.0055	69.19
8.5971	-96.7924	69.19
8.6631	-96.6068	69.15
8.7127	-96.3908	69.06
8.7441	-96.1736	69.01
8.7645	-96.0707	68.99
8.8633	-96.0233	69.04
8.8923	-96.0914	69.12
8.9198	-95.9982	69.21
8.8645	-95.969	69.22
8.8857	-95.8708	69.17
8.8603	-95.8007	69.17
8.8168	-95.7562	69.14
8.7555	-95.7029	69.16
8.6938	-95.639	69.13
8.6634	-95.5357	69.11
8.6304	-95.4408	69.11
8.5863	-95.3657	69.11
8.5199	-95.1776	69.11
8.4288	-95.0567	69.11
8.3943	-94.9293	69.12
8.36	-94.8647	69.14
8.3624	-94.8115	69.14
8.3371	-94.8176	69.14
8.3646	-94.6957	69.15
8.4144	-94.6803	69.13
8.4326	-94.7249	69.13
8.4568	-94.6466	69.14
8.5398	-94.7315	69.09
8.6045	-94.7727	69.09
8.7364	-94.8082	69.08
8.8321	-94.8109	69.1
8.9094	-94.8007	69.15
9.0036	-94.8137	69.2
9.0581	-94.7254	69.17
9.1349	-94.7386	69.08
9.1349	-94.7655	69.03
9.1656	-94.9096	68.94
9.1802	-95.0061	68.92
9.2485	-95.2438	68.98
9.2893	-95.3636	69.12
9.3322	-95.5369	69.15
9.3894	-95.6086	69.19
9.4488	-95.6254	69.15
9.4837	-95.6633	69.13
9.5282	-95.6561	69.1
9.614	-95.7454	69.09
9.6623	-95.8889	69.08
9.6818	-95.9552	69.08
9.7697	-96.0638	69.05
9.891	-96.1948	69.04
10.0006	-96.3342	69.04
10.0933	-96.3695	69.08
10.168	-96.4574	69.09
10.3052	-96.6262	69.1
10.4625	-96.787	69.12
10.6722	-96.9532	69.1
10.8046	-97.0645	69.09
10.9162	-97.0431	69.05
11.0087	-96.9639	69
11.1315	-96.8683	69.02
11.2815	-96.7902	69.06
11.3918	-96.6312	69.11
11.526	-96.5528	69.13
11.676	-96.3546	69.12
11.7992	-96.2396	69.09
11.9345	-96.1435	69.09
12.0868	-96.0844	69.1
12.2237	-95.9972	69.09
12.3847	-95.9683	69.06
12.4722	-95.9112	69
12.4527	-95.8166	68.98
12.4308	-95.8375	68.94
12.3879	-95.8674	69
12.3234	-95.9012	69.1
12.2313	-95.8787	69.16
12.0967	-95.9203	69.15
11.9507	-95.8957	69.15
11.8854	-95.7934	69.15
11.7844	-95.8463	69.09
11.6694	-95.7941	69.1
11.5381	-95.7053	69.1
11.4619	-95.5681	69.08
11.3526	-95.4631	69.05
11.2764	-95.4208	69.08
11.2371	-95.3647	69.09
11.1225	-95.3245	69.1
11.1068	-95.2385	69.11
11.0444	-95.2173	69.09
11.0023	-95.2256	69.08
11.0079	-95.1572	69.11
11.015	-95.1231	69.14
11.0123	-95.1271	69.13
11.0001	-95.0571	69.11
10.959	-94.9519	69.12
10.9283	-94.8761	69.11
10.9094	-94.8171	69.09
10.8573	-94.6967	69.11
10.8221	-94.621	69.13
10.8221	-94.6296	69.11
10.8167	-94.6321	69.14
10.7945	-94.59	69.19
10.7597	-94.5816	69.15
10.7618	-94.5083	69.12
10.8217	-94.4704	69.06
10.8112	-94.4675	69.01
10.7962	-94.4394	68.99
10.7707	-94.4624	69.01
10.7806	-94.5304	69.07
10.767	-94.6197	69.16
10.7959	-94.6028	69.2
10.7748	-94.5969	69.17
10.774	-94.6419	69.13
10.74	-94.5716	69.12
10.6911	-94.4806	69.13
10.6543	-94.4437	69.13
10.6135	-94.4056	69.09
10.6063	-94.4523	69.07
10.5672	-94.4218	69.08
10.5016	-94.4728	69.09
10.4242	-94.4688	69.09
10.4301	-94.4602	69.1
10.3961	-94.4236	69.13
10.3445	-94.4127	69.14
10.3316	-94.4417	69.11
10.3047	-94.5493	69.09
10.2834	-94.6414	69.12
10.3239	-94.7863	69.12
10.3145	-94.9069	69.14
10.3202	-94.9625	69.15
10.3073	-95.0592	69.14
10.3216	-95.0983	69.14
10.3271	-95.146	69.11
10.3641	-95.2291	69.08
10.4391	-95.3457	69.11
10.4688	-95.4283	69.16
10.4454	-95.594	69.15
10.4696	-95.7195	69.09
10.502	-95.863	69.07
10.5509	-96.0324	69
10.5524	-96.1685	68.99
10.5474	-96.3313	69
10.5875	-96.5357	69.05
10.6166	-96.7461	69.11
10.6654	-96.9202	69.15
10.7043	-97.0916	69.13
10.7108	-97.2049	69.12
10.707	-97.2976	69.1
10.7383	-97.4476	69.11
10.7388	-97.497	69.11
10.776	-97.4921	69.08
10.7677	-97.4124	69.04
10.777	-97.4582	69.03
10.7756	-97.5127	69.04
10.8167	-97.5832	69.05
10.8735	-97.5644	69.08
10.9014	-97.6311	69.09
10.9204	-97.6482	69.09
10.9824	-97.5783	69.08
10.9872	-97.5945	69.08
10.9988	-97.6091	69.05
10.9929	-97.6466	69.07
10.996	-97.7434	69.07
10.9726	-97.7244	69.1
10.9887	-97.6852	69.12
10.9726	-97.699	69.1
10.9296	-97.5574	69.1
10.9092	-97.4901	69.09
10.8833	-97.3889	69.13
10.8593	-97.2479	69.19
10.8735	-97.1256	69.12
10.8831	-97.015	69.08
10.8757	-96.8438	69.03
10.8235	-96.535	68.98
10.7701	-96.3562	68.95
10.7842	-96.1478	68.99
10.8029	-96.1029	69.08
10.8355	-95.9582	69.17
10.8345	-95.7992	69.19
10.9041	-95.6577	69.14
10.9357	-95.4987	69.12
10.9962	-95.3056	69.12
11.0432	-95.075	69.14
11.0963	-94.8914	69.12
11.133	-94.6201	69.09
11.2236	-94.3698	69.06
11.319	-94.1556	69.07
11.3753	-93.9831	69.08
11.4179	-93.7607	69.1
11.4636	-93.5774	69.08
11.5404	-93.3487	69.12
11.6105	-93.1146	69.13
11.6662	-92.9656	69.12
11.6141	-92.6927	69.14
11.6422	-92.4668	69.14
11.6541	-92.2887	69.11
11.6873	-92.1578	69.12
11.7146	-92.0575	69.11
11.7652	-91.953	69.09
11.7642	-91.7435	69.11
11.7936	-91.5979	69.14
11.864	-91.5151	69.22
11.9973	-91.4704	69.2
12.0578	-91.4004	69.18
12.1607	-91.3139	69.13
12.3321	-91.1598	69.08
12.481	-91.1804	69.08
12.6371	-91.2995	69.07
12.8248	-91.3109	69.03
13.008	-91.3058	69
13.1177	-91.3494	69.04
13.2977	-91.5237	69.07
13.5127	-91.767	69.13
13.6994	-92.1189	69.16
13.7575	-92.4536	69.2
13.761	-92.7393	69.21
13.7509	-93.1156	69.14
13.7662	-93.459	69.05
13.7822	-93.8475	69.04
13.7815	-94.3282	69.01
13.7107	-94.7586	69.05
13.6771	-95.0984	69.08
13.6907	-95.4081	69.12
13.6995	-95.7091	69.12
13.7796	-95.9124	69.13
13.8594	-96.0489	69.07
13.8612	-96.021	69.08
13.924	-96.0512	69.08
13.9967	-96.0265	69.08
14.0812	-95.9706	69.11
14.2047	-95.883	69.1
14.2797	-95.8778	69.07
14.4095	-95.8313	69.09
14.4467	-95.796	69.16
14.4827	-95.7591	69.16
14.4804	-95.7089	69.1
14.4099	-95.6139	69.07
14.3267	-95.4108	69
14.2707	-95.3284	68.97
14.2268	-95.3145	68.95
14.1594	-95.2228	69.05
14.1363	-95.2534	69.09
14.0991	-95.2815	69.11
14.0886	-95.3251	69.11
14.0824	-95.3735	69.11
14.0953	-95.3528	69.13
14.1292	-95.405	69.09
14.1255	-95.4001	69.11
14.1104	-95.3873	69.09
14.0952	-95.3618	69.08
14.1372	-95.3744	69.03
14.1087	-95.3374	69.07
14.067	-95.2455	69.07
14.0564	-95.2017	69.09
14.0456	-95.0951	69.1
14.014	-94.9241	69.13
14.0334	-94.8615	69.09
14.0583	-94.6918	69.09
14.0169	-94.5137	69.13
14.0181	-94.4223	69.12
14.0171	-94.3722	69.1
14.0702	-94.3043	69.09
14.015	-94.2845	69.08
14.0244	-94.3069	69.08
13.9659	-94.3107	69.12
13.9624	-94.2978	69.19
13.9629	-94.2209	69.19
13.9693	-94.2017	69.1
13.9331	-94.1941	69.03
13.8692	-94.1738	68.99
13.8248	-94.235	68.96
13.796	-94.3648	69
13.7566	-94.5669	69.07
13.7319	-94.6925	69.14
13.7094	-94.8114	69.18
13.6601	-94.7967	69.19
13.6401	-94.7654	69.17
13.6363	-94.8049	69.11
13.687	-94.9166	69.08
13.6641	-94.995	69.09
13.6715	-95.1691	69.05
13.6896	-95.2773	69.05
13.7032	-95.5573	69.05
13.7267	-95.709	69.08
13.7219	-95.9083	69.09
13.7167	-95.9952	69.12
13.659	-96.0586	69.13
13.6168	-96.1935	69.11
13.6101	-96.2668	69.09
13.566	-96.4692	69.08
13.5201	-96.599	69.08
13.5015	-96.8092	69.08
13.4939	-96.938	69.11
13.4585	-97.0877	69.1
13.4244	-97.2199	69.06
13.3822	-97.3689	69.05
13.3465	-97.4596	69.11
13.3361	-97.5041	69.13
13.268	-97.4812	69.1
13.2247	-97.4918	69.08
13.1937	-97.5678	69.04
13.1695	-97.6438	68.98
13.1445	-97.6882	68.99
13.1268	-97.7351	69.05
13.1324	-97.7794	69.1
13.174	-97.785	69.13
13.1916	-97.8041	69.11
13.1983	-97.8065	69.13
13.188	-97.6987	69.15
13.217	-97.6863	69.15
13.2187	-97.6564	69.12
13.2212	-97.6234	69.07
13.2001	-97.5557	69.02
13.177	-97.5329	69.03
13.2083	-97.5171	69.04
13.142	-97.5957	69.06
13.1021	-97.7042	69.08
13.0442	-97.7171	69.1
13.076	-97.7244	69.09
13.0646	-97.6923	69.07
13.0375	-97.6385	69.08
12.9487	-97.6031	69.09
12.9297	-97.625	69.11
12.9211	-97.6405	69.12
12.9006	-97.6136	69.13
12.8868	-97.5613	69.13
12.9132	-97.5023	69.12
12.9499	-97.4792	69.15
13.0049	-97.4356	69.17
13.0539	-97.4091	69.1
13.1137	-97.388	69.02
13.1539	-97.3423	69
13.1816	-97.3174	68.96
13.156	-97.3124	68.98
13.2255	-97.3225	69.04
13.1786	-97.3457	69.11
13.1895	-97.4547	69.13
13.1403	-97.4014	69.14
13.1175	-97.3753	69.11
13.1057	-97.2695	69.11
13.0654	-97.1972	69.08
13.1124	-97.2185	69.1
13.024	-97.2569	69.08
12.9966	-97.2883	69.04
13.0037	-97.3128	69.02
12.9801	-97.3925	69.03
12.9852	-97.4494	69.06
13.0273	-97.3783	69.09
13.0097	-97.2958	69.1
13.0317	-97.2308	69.08
13.0568	-97.1112	69.08
13.0898	-97.1298	69.08
13.1419	-97.0911	69.09
13.2076	-97.0911	69.09
13.2126	-97.0339	69.12
13.2276	-97.009	69.13
13.2774	-97.0089	69.1
13.3492	-97.0354	69.09
13.383	-97.0449	69.16
13.4242	-96.9248	69.18
13.4548	-96.8038	69.12
13.4789	-96.7447	69.05
13.5275	-96.8439	68.95
13.5983	-96.8706	68.91
13.6265	-96.851	68.97
13.6205	-96.8553	69.07
13.6297	-96.8688	69.13
13.6559	-96.9258	69.15
13.6979	-96.9789	69.14
13.7132	-96.9395	69.13
13.7636	-96.9143	69.12
13.7465	-96.9542	69.08
13.7367	-96.9847	69.09
13.753	-97.0044	69.05
13.7675	-97.03	69.05
13.7366	-97.0588	69.06
13.6661	-97.1436	69.06
13.6061	-97.2101	69.08
13.6071	-97.2968	69.07
13.6358	-97.3868	69.08
13.5798	-97.4082	69.08
13.5293	-97.445	69.08
13.4955	-97.4776	69.07
13.4767	-97.5623	69.1
13.4687	-97.6272	69.1
13.4128	-97.6739	69.11
13.4194	-97.7872	69.08
13.4092	-97.8301	69.07
13.3727	-97.921	69.11
13.3765	-98.0178	69.15
13.3829	-98.0693	69.14
13.3669	-98.0808	69.07
13.3768	-97.9592	69.02
13.3412	-98.0028	68.92
13.3562	-97.9768	68.92
13.3623	-98.0711	68.99
13.3982	-98.0141	69.08
13.4121	-98.0673	69.1
13.4492	-98.0544	69.12
13.4841	-97.9045	69.1
13.5251	-97.8837	69.1
13.5795	-97.8771	69.08
13.5936	-97.9804	69.1
13.6354	-98.0352	69.11
13.7212	-98.1629	69.06
13.7898	-98.2207	69.05
13.8918	-98.3855	69.03
13.9575	-98.5507	69.03
13.9788	-98.666	69.04
13.9794	-98.817	69.04
13.964	-98.9458	69.06
14.0317	-99.1454	69.07
14.052	-99.3255	69.07
14.0944	-99.4042	69.07
14.183	-99.4659	69.07
14.249	-99.5415	69.07
14.3129	-99.5195	69.07
14.4406	-99.488	69.05
14.5817	-99.4841	69.04
14.5517	-99.4856	69.06
14.5796	-99.45	69.1
14.6315	-99.3475	69.11
14.7021	-99.2884	69.1
14.8301	-99.2311	69.06
14.9444	-99.1979	68.98
15.0518	-99.1513	68.96
15.1243	-99.1016	68.99
15.1522	-99.1671	69.03
15.1551	-99.1999	69.07
15.1471	-99.2262	69.1
15.1666	-99.1925	69.11
15.1916	-99.1871	69.11
15.1312	-99.0511	69.1
15.0421	-98.8131	69.13
15.0207	-98.6348	69.07
15.0051	-98.5473	68.99
14.9673	-98.359	69
14.9374	-98.2465	69.03
14.8501	-98.2082	69.06
14.8155	-98.2051	69.09
14.8006	-98.2437	69.09
14.8422	-98.2858	69.1
14.8729	-98.2326	69.11
14.8494	-98.1843	69.08
14.8524	-98.1032	69.09
14.9079	-98.1461	69.06
14.9524	-98.1579	69.09
14.9831	-98.2571	69.12
14.9975	-98.2953	69.11
14.9901	-98.2825	69.09
14.9506	-98.3004	69.09
14.9495	-98.3913	69.13
14.9612	-98.4598	69.16
15.0062	-98.5336	69.14
14.9947	-98.4772	69.09
14.9948	-98.5019	69.02
15.0079	-98.4534	68.96
15.0203	-98.5334	68.97
15.0083	-98.656	69.01
15.0078	-98.6825	69.1
14.8984	-98.7459	69.15
14.8493	-98.7298	69.16
14.8303	-98.6994	69.15
14.8422	-98.7038	69.13
14.7801	-98.7229	69.13
14.694	-98.6824	69.14
14.6644	-98.5814	69.11
14.5902	-98.4686	69.06
14.5442	-98.37	69.02
14.4306	-98.3645	69.04
14.327	-98.228	69.07
14.195	-98.204	69.09
14.0774	-98.2183	69.1
13.976	-98.2053	69.13
13.9064	-98.1489	69.13
13.7881	-98.1757	69.11
13.636	-98.1607	69.11
13.5867	-98.1454	69.12
13.5009	-98.2297	69.1
13.4228	-98.2641	69.11
13.2956	-98.2452	69.13
13.182	-98.2778	69.13
13.073	-98.2781	69.15
12.9659	-98.3277	69.2
12.7796	-98.2729	69.23
12.7288	-98.2278	69.13
12.5663	-98.125	69.07
12.4672	-98.0405	69.03
12.3278	-98.0388	69
12.1976	-98.0884	69.02
12.1124	-98.2295	69.09
12.0328	-98.2732	69.17
11.9075	-98.3416	69.21
11.83	-98.2217	69.19
11.7655	-98.228	69.15
11.7079	-98.1842	69.1
11.6565	-98.2486	69.11
11.6138	-98.2503	69.14
11.6141	-98.3489	69.12
11.5591	-98.428	69.08
11.4829	-98.4463	69.09
11.4248	-98.4964	69.09
11.4242	-98.5465	69.07
11.3689	-98.5691	69.1
11.3257	-98.6588	69.12
11.2918	-98.729	69.11
11.3193	-98.7942	69.1
11.279	-98.8643	69.1
11.28	-98.9657	69.12
11.3076	-99.0094	69.15
11.342	-99.05	69.14
11.3185	-99.0539	69.15
11.283	-99.0622	69.12
11.3174	-99.101	69.09
11.3124	-99.0872	69.12
11.2932	-99.1252	69.17
11.2419	-99.0139	69.2
11.2299	-99.0037	69.14
11.2191	-98.942	69.09
11.2627	-99.023	69
11.2287	-99.066	68.97
11.1531	-99.1756	69.01
11.1129	-99.3027	69.08
11.122	-99.4824	69.14
11.0617	-99.6519	69.16
11.0058	-99.7244	69.17
10.9105	-99.8251	69.16
10.8329	-99.8933	69.13
10.7452	-99.9064	69.13
10.654	-99.9361	69.11
10.6389	-99.935	69.09
10.5887	-100.0578	69.07
10.5164	-100.1325	69.07
10.5119	-100.2169	69.07
10.5743	-100.2882	69.1
10.5025	-100.351	69.12
10.512	-100.3227	69.12
10.4964	-100.2976	69.11
10.4693	-100.2188	69.12
10.4668	-100.2479	69.11
10.4659	-100.2498	69.12
10.4464	-100.1958	69.12
10.4319	-100.2591	69.12
10.4221	-100.2373	69.12
10.467	-100.2219	69.11
10.4592	-100.1619	69.13
10.4135	-100.1286	69.15
10.3717	-100.1033	69.18
10.3903	-100.1168	69.13
10.388	-100.0817	69.12
10.3867	-100.0396	69.06
10.4372	-99.9982	69.01
10.4324	-99.8316	69.04
10.4358	-99.6784	69.08
10.4666	-99.5906	69.12
10.5143	-99.5478	69.14
10.5212	-99.4369	69.16
10.5544	-99.2648	69.15
10.6123	-99.0144	69.17
10.672	-98.9475	69.16
10.7011	-98.6736	69.19
10.7396	-98.4022	69.17
10.7863	-98.1355	69.1
10.8358	-97.9687	69.06
10.9063	-97.7713	69.07
10.9935	-97.5744	69.11
11.0308	-97.4608	69.12
11.0795	-97.3649	69.13
11.1369	-97.2781	69.13
11.1367	-97.129	69.15
11.1756	-97.0213	69.13
11.1781	-96.9037	69.14
11.21	-96.8331	69.12
11.2134	-96.8657	69.12
11.1946	-96.8606	69.12
11.1859	-96.8262	69.13
11.2525	-96.8138	69.14
11.2842	-96.8989	69.15
11.2732	-96.9009	69.22
11.2278	-96.9504	69.19
11.2006	-96.9076	69.18
11.1977	-96.9066	69.13
11.2297	-96.9545	69.04
11.2211	-96.965	69.01
11.2421	-96.97	69.03
11.2129	-97.0492	69.06
11.2304	-97.1036	69.13
11.2065	-97.1974	69.15
11.1909	-97.2509	69.16
11.2012	-97.2842	69.16
11.1568	-97.3874	69.17
11.1203	-97.4155	69.19
11.1298	-97.5215	69.16
11.1138	-97.6695	69.1
11.0817	-97.8061	69.04
11.0708	-97.9521	69.04
10.9992	-98.1038	69.06
10.939	-98.1999	69.1
10.9132	-98.3238	69.13
10.8896	-98.3432	69.16
10.8434	-98.3568	69.13
10.7902	-98.3443	69.1
10.7746	-98.3596	69.11
10.7121	-98.4816	69.12
10.6953	-98.5505	69.14
10.6568	-98.6698	69.15
10.6209	-98.8309	69.13
10.6316	-98.9749	69.11
10.6352	-99.0701	69.12
10.6916	-99.1915	69.15
10.7058	-99.2101	69.2
10.7028	-99.3495	69.15
10.6979	-99.3796	69.12
10.7662	-99.432	69.05
10.8036	-99.512	68.98
10.8202	-99.5456	68.97
10.8082	-99.5841	69.02
10.8321	-99.6877	69.08
10.8375	-99.7599	69.14
10.8481	-99.8177	69.14
10.8057	-99.84	69.13
10.6974	-99.7891	69.15
10.6413	-99.7584	69.14
10.576	-99.7831	69.14
10.5085	-99.8107	69.13
10.3962	-99.8359	69.09
10.3213	-99.8381	69.08
10.2437	-99.9461	69.07
10.1505	-100.0209	69.08
10.0457	-100.0023	69.11
10.0171	-99.9499	69.1
9.9694	-99.8937	69.1
9.937	-99.8609	69.1
9.8503	-99.7982	69.12
9.8003	-99.748	69.14
9.7352	-99.6482	69.16
9.711	-99.4861	69.15
9.6565	-99.3619	69.12
9.6122	-99.2803	69.07
9.5777	-99.2276	69.08
9.5521	-99.1464	69.19
9.492	-99.1172	69.23
9.5002	-99.0693	69.17
9.4647	-99.047	69.11
9.4581	-98.9614	69.05
9.4829	-98.9842	68.97
9.4694	-99.0068	68.97
9.4327	-99.031	69.05
9.4607	-99.0452	69.14
9.4345	-99.108	69.17
9.4013	-99.0013	69.17
9.4085	-98.938	69.17
9.3679	-98.8405	69.15
9.4018	-98.7636	69.11
9.3904	-98.7585	69.11
9.3504	-98.6756	69.11
9.3349	-98.5599	69.09
9.3463	-98.5227	69.06
9.3744	-98.5131	69.06
9.3768	-98.391	69.12
9.3891	-98.3679	69.11
9.3895	-98.265	69.1
9.3871	-98.1662	69.09
9.4317	-98.0659	69.11
9.4861	-98.0855	69.11
9.5303	-98.0755	69.13
9.6133	-98.0751	69.16
9.6648	-98.1333	69.13
9.7035	-98.2289	69.11
9.7626	-98.312	69.08
9.8453	-98.3432	69.06
9.9146	-98.4674	69.09
9.9627	-98.5199	69.16
10.032	-98.4277	69.18
10.1601	-98.4609	69.1
10.2539	-98.4288	69.03
10.2913	-98.4809	68.95
10.4146	-98.4928	68.93
10.5462	-98.6001	68.97
10.6293	-98.7821	69.05
10.6739	-98.8059	69.16
10.7551	-98.9935	69.16
10.7899	-99.0181	69.12
10.8232	-99.1224	69.1
10.8375	-99.2476	69.08
10.8509	-99.3647	69.09
10.8806	-99.4398	69.09
10.8868	-99.4274	69.07
10.9178	-99.4442	69.01
10.9309	-99.4731	69.02
10.9591	-99.5262	69.03
11.0056	-99.5496	69.06
10.992	-99.5389	69.1
11.0196	-99.5679	69.11
11.0358	-99.5641	69.1
11.0905	-99.5559	69.07
11.1007	-99.5873	69.05
11.0662	-99.6101	69.07
11.0822	-99.683	69.06
11.067	-99.7246	69.09
11.0585	-99.778	69.09
10.9975	-99.7079	69.11
10.9913	-99.7415	69.08
10.9318	-99.6468	69.14
10.836	-99.5477	69.14
10.7609	-99.4678	69.06
10.7181	-99.3764	69.06
10.6824	-99.2808	69
10.6002	-99.2397	68.95
10.6007	-99.0553	69.01
10.5409	-99.0512	69.07
10.4736	-99.096	69.11
10.4475	-99.0712	69.16
10.4357	-99.0515	69.14
10.4697	-99.0141	69.11
10.4194	-98.9742	69.1
10.4208	-98.9834	69.09
10.41	-99.0303	69.12
10.4421	-99.1525	69.12
10.4784	-99.2773	69.1
10.4798	-99.4237	69.07
10.5248	-99.4994	69.09
10.572	-99.5316	69.09
10.6514	-99.5568	69.07
10.6963	-99.6198	69.09
10.8198	-99.6719	69.09
10.8326	-99.6633	69.1
10.8525	-99.7293	69.09
10.8922	-99.7725	69.07
10.9314	-99.7726	69.12
10.9897	-99.8233	69.12
11.0205	-99.8577	69.11
11.0147	-99.8543	69.1
inclinaison X	inclinaison Y
0.3324	0.0665
0.2327	0
0.2991	0.133
0.133	-0.0332
0.1662	-0.133
0.2991	-0.0332
0.2991	0.1994
0.1662	0.0332
0.1662	-0.133
0.2327	-0.0332
0.2327	0.133
0.2659	0.0997
0.1994	-0.0332
0.2327	-0.1662
0.2327	-0.0665
0.1662	0.0997
0.0997	0
0.1662	-0.1994
0.2327	-0.0997
0.1994	0.0332
0.1662	0.133
0.133	0.0665
0.0997	-0.0665
0.1662	-0.0997
0.1662	-0.133
0.1662	0
0.0997	0
0	-0.1994
-0.0332	-0.2991
0.0997	-0.0332
0.1994	-0.0332
0.2327	0.0332
0.0665	-0.0997
0.0332	-0.1994
0.0332	-0.1994
0.0997	-0.0332
0.0997	0.0665
0.0665	-0.133
0.1662	-0.133
0.133	-0.1994
0.133	-0.0332
0.2659	0.1994
0.1994	-0.0332
0.0997	-0.2659
0	-0.1994
0.1662	-0.0665
0.1994	0.0665
0.1994	0.0665
0.0665	-0.0997
0	-0.2659
0.133	-0.0665
0.2327	0.0332
0.1994	0.0332
0.0665	-0.0332
0.0997	-0.1994
0.0997	-0.0997
0.1662	-0.0665
0.133	-0.0665
0.1994	-0.133
0.0997	-0.0665
0.0997	0
0.0997	-0.0332
0.133	-0.0997
0.0997	-0.1994
0.0997	-0.0665
0.1662	-0.0997
0.2659	0.0332
0.3989	0.1994
0.2659	0.133
0.1994	-0.0332
0.0997	-0.1994
0.2991	-0.0665
0.3656	0.133
0.4321	0.133
0.2991	0.0332
0.2991	-0.0665
0.2659	-0.0665
0.1994	-0.0332
0.2991	0.0332
0.3656	0.0665
0.2991	0.133
0.2659	-0.0332
0.2659	0
0.3324	0
0.3324	0.0332
0.2327	0.0665
0.3656	-0.0332
0.2659	-0.0332
0.2991	0.0665
0.2991	0
0.3324	0.0665
0.2991	0.0332
0.2659	0.0332
0.2991	0
0.2659	0
0.2991	-0.0332
0.2991	0.0332
0.2991	-0.0332
0.2327	0
0.2659	0
0.2327	0
0.3324	0
0.2659	0.0665
0.3324	0
0.3656	0
0.3324	0.0665
0.3656	-0.0665
0.3324	0.0665
0.0997	0.0665
0.0665	-0.133
0.2991	-0.2327
0.3656	-0.0665
0.2327	0.1994
0.2327	0.0332
0.2327	-0.1662
0.2327	-0.133
0.1994	0.0665
0.2659	0.133
0.3324	-0.0665
0.2659	-0.1994
0.0665	0.0332
0.2327	0.133
0.3656	0.0665
0.2991	-0.133
0.0665	-0.0665
0.2327	-0.0997
0.2659	0.0332
0.2659	0.0332
0.2327	0
0.2327	-0.133
0.2327	0
0.1994	0
0.1662	0
0.1994	0
0.2659	-0.0997
0.1662	-0.0997
0.1662	0
0.2327	0
0.2659	0.0332
0.1994	0
0.1662	0
0.2327	-0.133
0.2327	0.0665
0.2327	0.133
0.2659	-0.0332
0.2327	-0.0997
0.1994	0
0.1994	0.133
0.2327	0.0665
0.2327	-0.133
0.2327	-0.0665
0.1662	0.0665
0.2659	-0.0332
0.2659	-0.0332
0.2327	0.0332
0.2327	0.0997
0.2991	0
0.2991	-0.0332
0.1662	0
0.1662	0.0665
0.2659	0.0665
0.2327	-0.0332
0.1662	-0.0332
0.2327	0
0.3324	0.0665
0.3324	0.0332
0.1994	0.0332
0.1662	-0.0332
0.2327	0.0332
0.2991	0.0332
0.2659	0
0.1662	0.0332
0.2327	0.0665
0.3324	0
0.1994	-0.0665
0.1994	-0.0332
0.2659	0
0.3324	0.0665
0.2327	0.0997
0.1662	0
0.2327	-0.0332
0.1994	0
0.2991	0.0997
0.2327	0.0332
0.2991	-0.0332
0.2659	0
0.2327	0.0665
0.2327	0.0332
0.2659	-0.0665
0.2659	0
0.2659	0.0997
0.2991	0
0.2659	-0.0332
0.1662	0
0.2327	0.0665
0.2659	0
0.2327	0
0.2991	-0.0332
0.133	-0.0332
0.2659	-0.0665
0.2991	0.0332
0.1662	0.0332
0.2327	-0.0997
0.133	-0.133
0.2659	0
0.2991	0.133
0.2659	0.0997
0.1662	-0.0665
0.1662	-0.1994
0.2327	-0.0665
0.2327	0.1994
0.2659	0.133
0.2659	-0.1662
0.1662	-0.133
0.2327	-0.0332
0.2659	0.133
0.2991	0.0332
0.1994	-0.0665
0.0997	0
0.2327	0.0665
0.3324	0.0332
0.1662	0
0.1662	-0.0665
0.2327	-0.0332
0.2659	0.0665
0.2659	0.0997
0.2327	-0.0665
0.1662	0
0.2327	-0.0332
0.2991	0.0997
0.1994	0.0997
0.1662	0
0.1662	-0.0665
0.2327	0.0997
0.2659	0.133
0.2659	-0.0332
0.2327	-0.0997
0.1994	-0.0332
0.1994	0.0665
0.2991	0.1662
0.2991	0.0332
0.2327	-0.133
0.1994	-0.0332
0.2659	0.133
0.2659	0.133
0.2327	0
0.133	-0.133
0.1994	-0.0332
0.2659	0.0665
0.2659	0.0665
0.1662	0.1662
0.1994	-0.0665
0.2659	0.0332
0.2659	0.0332
0.1994	0.0332
0.2327	-0.0665
0.2327	0
0.1994	0.0665
0.2659	0.0332
0.2327	-0.0332
0.2327	-0.0332
0.1662	0.0665
0.2659	0.0665
0.2659	0.0332
0.1662	-0.0332
0.1662	0
0.3656	0.133
0.2991	0.0997
0.2327	-0.0332
0.1994	-0.0332
0.2659	0.0332
0.3324	0.133
0.2659	0.0997
0.1994	-0.0332
0.1662	-0.0332
0.2327	-0.0332
0.2659	0.0665
0.2327	0.0665
0.2659	-0.0997
0.1994	0
0.1994	0.0665
0.2659	0.0332
0.2659	0
0.2327	0.0332
0.2659	0.0665
0.2659	-0.0332
0.2659	0.0665
0.2659	0.0665
0.1662	-0.0332
0.2327	0
0.2327	0.0665
0.2327	0.133
0.2327	0.0665
0.1994	-0.0665
0.2327	0.0665
0.2327	0.0665
0.2659	0.0665
0.2327	-0.0332
0.2659	0
0.1662	0.0332
0.2659	0.0332
0.2327	0
0.2327	0
0.2659	0
0.2327	-0.0332
0.1994	0.0997
