# Supplementary material for: Postural Control Can Be Well Maintained by Healthy, Young Adults in Difficult Visual Task, Even in Sway-Referenced Dynamic Conditions
Source: PLoS One. 2016 Oct 13;11(10):e0164400. doi: 10.1371/journal.pone.0164400 (PMC5063355; doi:10.1371/journal.pone.0164400)
Supplement: S2 File — (ZIP) [file pone.0164400.s002.zip › DATA_FRAMIRAL/S08A_SEARCH_MOBILE_I3.xls]

## Sheet: S08_MTT_201504151235
gravite X	gravite Y	Poids
10.2509	-89.0243	69.21
10.3382	-89.1387	69.21
10.4773	-89.1735	69.2
10.6737	-89.3272	69.15
10.8935	-89.4638	69.1
11.0719	-89.72	69.08
11.2766	-89.8426	69.11
11.5508	-90.0504	69.17
11.8589	-90.2041	69.13
12.1425	-90.4095	69.07
12.4098	-90.4011	69
12.5169	-90.3434	68.87
12.5209	-90.2798	68.91
12.54	-90.4429	69.14
12.4817	-90.7155	69.39
12.4725	-90.9159	69.5
12.4518	-90.8715	69.48
12.4326	-90.794	69.28
12.3437	-90.5461	69.03
12.1908	-90.071	68.87
12.1007	-90.0184	68.91
12.073	-89.9882	69.02
12.114	-90.081	69.08
12.207	-90.2124	69.15
12.3377	-90.3013	69.21
12.4972	-90.3591	69.18
12.7152	-90.2258	69.13
12.965	-90.1116	69.07
13.228	-90.0117	69.08
13.6102	-89.7939	69.09
13.9727	-89.6595	69.09
14.4123	-89.6216	69.1
14.8496	-89.5532	69.14
15.135	-89.5928	69.16
15.4112	-89.5524	69.13
15.6581	-89.5636	69.09
15.9388	-89.4269	69.16
16.2168	-89.3553	69.21
16.489	-89.2513	69.22
16.733	-89.2041	69.19
16.9533	-89.1892	69.19
17.1382	-89.2078	69.16
17.1938	-89.3888	69
17.319	-89.3199	68.95
17.4055	-89.2358	68.98
17.4475	-89.2949	69.04
17.5071	-89.4239	69.1
17.5996	-89.5595	69.16
17.6957	-89.7234	69.19
17.7578	-89.8949	69.2
17.7732	-89.9557	69.18
17.8031	-90.1291	69.14
17.8556	-90.1874	69.09
17.9691	-90.2303	69.08
18.0677	-90.3642	69.09
18.2494	-90.4435	69.13
18.3729	-90.4183	69.1
18.4972	-90.456	69.1
18.6318	-90.5147	69.13
18.8933	-90.3934	69.23
19.0515	-90.1588	69.29
19.199	-89.9776	69.24
19.2808	-89.7597	69.23
19.2858	-89.4838	69.17
19.2568	-89.2142	69.06
19.1105	-88.9967	69.01
19.0066	-88.822	69.02
18.8968	-88.6842	69.05
18.7492	-88.6407	69.13
18.6535	-88.5298	69.16
18.5383	-88.5008	69.15
18.3876	-88.4532	69.07
18.1681	-88.3993	69.02
17.9554	-88.3595	68.99
17.7588	-88.237	69.06
17.535	-88.2889	69.13
17.2234	-88.2931	69.21
16.8199	-88.1569	69.2
16.4813	-88.0542	69.14
16.1402	-88.0467	69.12
15.5502	-87.9843	69.14
15.1793	-87.9241	69.1
14.9639	-87.9076	69.04
14.8209	-87.9469	69.08
14.6799	-88.1492	69.13
14.5721	-88.3315	69.18
14.4394	-88.5092	69.24
14.381	-88.7238	69.32
14.4578	-88.9398	69.37
14.6895	-89.1769	69.34
14.8786	-89.1643	69.25
15.084	-89.202	69.17
15.2345	-89.2242	69.12
15.3498	-89.2717	69.07
15.4301	-89.261	69.09
15.5789	-89.2499	69.13
15.8043	-89.3077	69.18
16.0692	-89.2654	69.28
16.2479	-89.1079	69.29
16.3525	-88.9162	69.2
16.388	-88.6798	69.11
16.3895	-88.5371	68.99
16.4193	-88.4653	68.93
16.4737	-88.3762	68.97
16.5071	-88.3681	69.07
16.5379	-88.413	69.16
16.4317	-88.4404	69.22
16.3853	-88.3921	69.2
16.3838	-88.428	69.16
16.4692	-88.3602	69.2
16.485	-88.332	69.19
16.4831	-88.2695	69.17
16.4984	-88.1121	69.14
16.469	-88.0056	69.09
16.5311	-87.9337	69.07
16.5574	-87.8913	69.1
16.6593	-87.8699	69.13
16.7438	-87.7407	69.16
16.7402	-87.6238	69.19
16.8526	-87.5009	69.16
16.9425	-87.3797	69.13
17.0531	-87.388	69.11
17.2143	-87.3644	69.13
17.3367	-87.3963	69.16
17.5056	-87.4599	69.18
17.6326	-87.4787	69.17
17.7742	-87.5328	69.13
17.9217	-87.6333	69.15
18.0786	-87.6684	69.19
18.2752	-87.7575	69.18
18.4913	-87.7734	69.16
18.67	-87.7154	69.14
18.8169	-87.7634	69.12
18.9771	-87.8384	69.1
19.0442	-88.1272	69.09
19.1434	-88.2777	69.21
19.0682	-88.2197	69.23
19.0441	-88.1965	69.2
19.031	-88.0775	69.15
19.0089	-87.9093	69.09
18.9438	-87.7653	69.03
18.8926	-87.5834	68.97
18.7708	-87.2872	68.97
18.6781	-87.0738	69.05
18.61	-86.9668	69.09
18.5488	-86.9023	69.16
18.4451	-86.8687	69.19
18.4053	-86.8961	69.14
18.3199	-86.8157	69.14
18.2535	-86.8742	69.07
18.2137	-86.9446	69.09
18.18	-87.1062	69.11
18.1229	-87.338	69.18
18.0324	-87.4735	69.22
17.8859	-87.7119	69.19
17.8296	-87.9687	69.13
17.803	-88.1903	69.11
17.7977	-88.4305	69.15
17.8372	-88.583	69.22
17.9215	-88.6633	69.21
17.9875	-88.7324	69.12
18.0562	-88.7603	69.05
18.1091	-88.8262	68.95
18.1857	-88.8848	68.96
18.2981	-88.9861	69.03
18.4203	-88.9838	69.15
18.528	-89.0408	69.21
18.6176	-89.05	69.21
18.6789	-89.0803	69.16
18.718	-89.1259	69.15
18.7843	-89.1741	69.12
18.8015	-89.2831	69.11
18.8556	-89.3535	69.1
18.8905	-89.3934	69.08
18.9514	-89.3641	69.08
19.0395	-89.5021	69.07
19.0816	-89.4687	69.11
19.139	-89.4828	69.1
19.2551	-89.5092	69.09
19.3093	-89.4537	69.1
19.4142	-89.4882	69.14
19.5457	-89.577	69.15
19.6124	-89.6386	69.16
19.749	-89.7308	69.15
19.8723	-89.7195	69.16
19.9686	-89.6408	69.12
20.0994	-89.6293	69.1
20.2375	-89.6812	69.14
20.2445	-90.0107	69.2
20.2955	-90.0109	69.16
20.2315	-89.8813	69.09
20.2327	-89.7526	69.05
20.2182	-89.6	69.02
20.1613	-89.4321	68.98
20.0595	-89.3428	69.03
19.9971	-89.325	69.08
19.9113	-89.3228	69.15
19.9276	-89.2067	69.19
19.9197	-89.0813	69.19
19.8901	-88.9049	69.19
19.831	-88.7288	69.18
19.7674	-88.5226	69.17
19.7443	-88.421	69.1
19.7369	-88.255	69.06
19.7212	-88.1303	69.06
19.703	-88.137	69.07
19.7139	-88.1444	69.1
19.7504	-88.107	69.11
19.7359	-88.0951	69.14
19.8469	-88.0551	69.15
19.9382	-87.8598	69.17
20.0678	-87.6848	69.15
20.1299	-87.6259	69.1
20.2039	-87.5848	69.05
20.2352	-87.5556	69.05
20.2583	-87.5649	69.01
20.2585	-87.6787	69.01
20.2589	-87.7937	69.06
20.2634	-87.8513	69.13
20.2951	-87.8361	69.19
20.2696	-87.7553	69.24
20.2618	-87.6816	69.28
20.3411	-87.7326	69.24
20.4523	-87.6894	69.16
20.5648	-87.6191	69.09
20.735	-87.4757	69.07
20.8177	-87.2941	69.06
20.8947	-87.3628	69.04
20.9515	-87.291	69.1
20.9713	-87.4099	69.17
21.0176	-87.4064	69.22
21.0217	-87.4246	69.21
21.0325	-87.4427	69.16
20.9777	-87.4479	69.09
20.9931	-87.5096	69.06
20.9817	-87.5171	69.09
20.9678	-87.5032	69.08
20.9587	-87.5068	69.13
20.9251	-87.5534	69.18
20.8929	-87.6349	69.2
20.8665	-87.5921	69.2
20.7766	-87.5322	69.16
20.6109	-87.5158	69.16
20.4856	-87.5925	69.12
20.3056	-87.5883	69.13
20.1559	-87.569	69.12
19.8821	-87.5258	69.15
19.4981	-87.4762	69.26
19.126	-87.5061	69.33
18.8422	-87.5548	69.31
18.5892	-87.6719	69.23
18.3457	-87.7687	69.11
18.1568	-87.8617	69.03
17.9724	-87.9102	68.97
17.8465	-88.1155	68.97
17.7864	-88.3408	69.05
17.7157	-88.5862	69.16
17.6653	-88.7163	69.22
17.6338	-88.6739	69.27
17.5928	-88.7283	69.22
17.4877	-88.7309	69.19
17.4385	-88.6726	69.14
17.3915	-88.6605	69.08
17.4123	-88.7236	69.06
17.4115	-88.6163	69.12
17.3784	-88.5764	69.16
17.2574	-88.5221	69.18
17.0843	-88.4661	69.16
16.9017	-88.3908	69.17
16.7971	-88.4423	69.13
16.6496	-88.4824	69.13
16.5403	-88.5345	69.15
16.519	-88.611	69.16
16.4507	-88.6425	69.18
16.357	-88.6892	69.16
16.2175	-88.7529	69.15
16.1152	-88.8024	69.14
16.0789	-88.9687	69.16
16.0554	-89.045	69.25
16.1104	-88.9979	69.23
16.1546	-88.9896	69.16
16.2647	-88.894	69.11
16.337	-88.8596	69.02
16.4159	-88.8866	69.01
16.5298	-88.8996	69.08
16.7195	-88.8329	69.16
16.8533	-88.7587	69.22
17.0322	-88.6024	69.24
17.1875	-88.3808	69.21
17.3582	-88.2335	69.18
17.56	-88.0442	69.14
17.7918	-87.9106	69.16
17.9464	-87.8798	69.13
18.0835	-87.9291	69.08
18.2214	-87.9688	69.08
18.3854	-88.0675	69.12
18.5642	-88.0394	69.16
18.6934	-88.0672	69.14
18.8342	-88.0882	69.13
18.9016	-87.9724	69.15
18.9843	-87.9541	69.12
19.0322	-87.8709	69.12
19.0307	-87.8866	69.13
19.0075	-87.8765	69.13
18.962	-87.906	69.15
18.9228	-87.7862	69.19
18.906	-87.7248	69.16
18.7855	-87.6428	69.16
18.7287	-87.6434	69.21
18.6352	-87.6526	69.19
18.5643	-87.632	69.13
18.4806	-87.7098	69.08
18.4321	-87.7532	69.04
18.3432	-87.817	69.02
18.284	-87.8841	69.06
18.2075	-87.9716	69.13
18.168	-88.095	69.18
18.1441	-88.2132	69.19
18.1018	-88.1966	69.17
18.0426	-88.2088	69.15
17.9648	-88.2027	69.13
17.9236	-88.2261	69.16
17.8693	-88.272	69.19
17.8251	-88.3456	69.15
17.7479	-88.3485	69.1
17.6386	-88.2974	69.1
17.5087	-88.3691	69.09
17.4019	-88.4296	69.11
17.2662	-88.4402	69.14
17.1303	-88.6008	69.15
16.951	-88.4974	69.19
16.7823	-88.4713	69.17
16.6239	-88.4781	69.15
16.4615	-88.5931	69.13
16.3387	-88.6559	69.15
16.217	-88.7793	69.16
16.0596	-88.876	69.16
15.9669	-89.0471	69.14
15.8658	-89.1863	69.16
15.7919	-89.2596	69.23
15.8149	-89.2033	69.3
15.9114	-89.0775	69.23
15.9996	-88.9415	69.16
16.1096	-88.7532	69.07
16.2976	-88.6593	69
16.4341	-88.5753	69
16.6097	-88.5229	69.1
16.7387	-88.5345	69.17
16.8589	-88.6074	69.2
16.9444	-88.6085	69.17
17.0237	-88.6498	69.19
17.104	-88.6242	69.19
17.1864	-88.6842	69.19
17.2731	-88.6252	69.22
17.3759	-88.6676	69.14
17.4414	-88.6985	69.06
17.5267	-88.7656	69.05
17.6277	-88.7474	69.11
17.6743	-88.8188	69.11
17.7723	-88.7511	69.13
17.8436	-88.7039	69.13
17.9808	-88.6181	69.13
18.0703	-88.5887	69.12
18.2106	-88.5854	69.11
18.2872	-88.5069	69.16
18.3682	-88.5062	69.17
18.4453	-88.4474	69.15
18.5124	-88.3947	69.16
18.6366	-88.1933	69.18
18.7937	-88.0844	69.16
18.9009	-88.0498	69.15
18.9739	-88.052	69.19
19.0425	-88.0962	69.17
19.0865	-88.1801	69.09
19.1115	-88.1108	69.07
19.1049	-88.2334	69.02
19.0912	-88.3438	68.98
19.0917	-88.4097	69.05
19.0898	-88.5553	69.11
19.088	-88.6752	69.17
18.9672	-88.697	69.21
18.9258	-88.7912	69.15
18.8196	-88.8349	69.13
18.7285	-88.9418	69.12
18.6364	-89.0525	69.15
18.5122	-89.1794	69.16
18.3998	-89.271	69.12
18.2635	-89.2782	69.1
18.1538	-89.4282	69.07
17.9585	-89.6283	69.08
17.7977	-89.7444	69.11
17.6358	-89.8504	69.15
17.4649	-89.9472	69.2
17.3062	-90.021	69.21
17.214	-90.1278	69.18
17.0152	-90.1663	69.15
16.8176	-90.2413	69.13
16.5898	-90.3335	69.14
16.36	-90.4755	69.1
16.1068	-90.602	69.15
15.8246	-90.8143	69.16
15.5254	-91.0037	69.16
15.1382	-91.1957	69.18
14.7927	-91.4093	69.24
14.5403	-91.5535	69.32
14.3542	-91.6542	69.36
14.1521	-91.6602	69.43
13.911	-91.7271	69.45
13.6567	-91.8851	69.32
13.4419	-91.7237	69.12
13.353	-91.6362	68.94
13.3034	-91.6072	68.76
13.279	-91.4043	68.66
13.3158	-91.0462	68.65
13.2979	-90.9498	68.89
13.3926	-91.0169	69.15
13.5389	-91.0757	69.29
13.7409	-91.1053	69.38
13.971	-91.0199	69.37
14.2193	-90.9471	69.22
14.4052	-90.9324	69.06
14.651	-90.9526	68.98
14.8896	-91.2068	68.94
15.0665	-91.3926	69.03
15.1621	-91.6138	69.09
15.2938	-91.8081	69.14
15.4008	-91.9607	69.1
15.5073	-92.0898	69.07
15.5031	-92.1606	69.07
15.5849	-92.1488	69.11
15.657	-92.214	69.11
15.6671	-92.1855	69.13
15.6912	-92.1581	69.15
15.7857	-92.0813	69.13
15.8944	-92.031	69.12
15.9927	-91.9972	69.08
16.1345	-91.9563	69.11
16.2265	-91.9654	69.17
16.3201	-91.992	69.16
16.3423	-92.0401	69.13
16.3933	-92.0879	69.08
16.4707	-92.2405	69
16.663	-92.3629	68.99
16.8286	-92.4716	69.04
17.0773	-92.6632	69.08
17.2756	-92.7144	69.15
17.4557	-92.6558	69.16
17.6863	-92.7355	69.1
17.7974	-92.8464	69.08
17.9895	-92.9565	69.05
18.0892	-93.0245	69.06
18.2219	-93.0353	69.05
18.2723	-93.0617	69.02
18.3264	-93.1328	68.98
18.3058	-93.1685	69.04
18.2159	-93.2738	69.12
18.1707	-93.2514	69.22
18.076	-93.3398	69.28
18.0094	-93.3284	69.2
17.9664	-93.3012	69.12
17.9532	-93.1588	69.06
17.9331	-93.0793	69.04
17.9719	-92.9109	69.05
17.9852	-92.8372	69.05
17.985	-92.7873	69.08
17.9764	-92.6764	69.14
17.9405	-92.5242	69.18
17.8993	-92.4558	69.14
17.9269	-92.3821	69.12
17.9366	-92.3397	69.11
18.0051	-92.2856	69.16
17.9961	-92.2263	69.21
18.0671	-92.1401	69.16
18.0964	-91.9493	69.13
18.1333	-91.8085	69.1
18.1632	-91.6794	69.05
18.1802	-91.611	69.01
18.2142	-91.5776	69.02
18.2266	-91.5833	69.08
18.3072	-91.4198	69.15
18.4136	-91.3498	69.17
18.4507	-91.1968	69.16
18.536	-91.0114	69.18
18.5899	-90.8295	69.18
18.6694	-90.7168	69.18
18.6733	-90.5081	69.19
18.7227	-90.434	69.15
18.6773	-90.3099	69.14
18.6415	-90.3087	69.14
18.499	-90.2794	69.2
18.3881	-90.1557	69.2
18.255	-90.0941	69.17
18.0979	-90.0996	69.15
17.9513	-90.2015	69.14
17.7321	-90.2147	69.15
17.5516	-90.2364	69.15
17.3024	-90.3265	69.15
16.9721	-90.4849	69.19
16.684	-90.5954	69.23
16.4512	-90.8443	69.2
16.1678	-90.9566	69.2
15.8108	-91.0691	69.2
15.5242	-91.2233	69.19
15.2613	-91.4147	69.2
14.9988	-91.6956	69.23
14.6779	-91.8363	69.24
14.4405	-91.9271	69.2
14.2549	-91.9396	69.15
14.085	-92.0459	69.06
13.9121	-92.2141	69.03
13.7888	-92.3311	69.06
13.632	-92.4611	69.14
13.5023	-92.594	69.21
13.4389	-92.6928	69.23
13.4277	-92.6618	69.23
13.4588	-92.7227	69.23
13.442	-92.7614	69.21
13.4209	-92.77	69.19
13.3742	-92.7952	69.15
13.4151	-92.8938	69.09
13.4349	-93.0339	69.07
13.4393	-93.1573	69.1
13.4842	-93.1742	69.15
13.5436	-93.2477	69.15
13.5697	-93.2653	69.14
13.6048	-93.3698	69.15
13.7118	-93.4494	69.14
13.8263	-93.6533	69.12
13.8614	-93.7578	69.13
13.9248	-93.9151	69.14
14.0066	-94.1143	69.13
14.1353	-94.1597	69.16
14.2944	-94.164	69.18
14.515	-94.1217	69.16
14.6736	-94.171	69.1
14.8249	-94.1497	69.11
14.9768	-94.1813	69.16
15.1484	-94.0121	69.18
15.2943	-93.9231	69.18
15.4679	-93.7466	69.14
15.6619	-93.658	69.05
15.8567	-93.4943	68.99
16.0347	-93.3505	68.99
16.1755	-93.3755	69.04
16.2559	-93.1907	69.14
16.3914	-93.0337	69.18
16.4805	-92.7917	69.2
16.5939	-92.5576	69.2
16.7408	-92.3514	69.16
16.8036	-92.2042	69.16
16.8273	-92.0605	69.13
16.8589	-91.9172	69.13
16.8333	-91.845	69.09
16.798	-91.7404	69.07
16.8668	-91.6607	69.1
16.9399	-91.5364	69.14
16.9451	-91.4003	69.13
16.9536	-91.246	69.12
16.9736	-91.1337	69.1
16.9371	-91.0587	69.11
16.8841	-90.8871	69.15
16.8911	-90.8127	69.16
16.9094	-90.743	69.16
16.9411	-90.6016	69.19
16.9362	-90.5344	69.19
16.9153	-90.466	69.14
16.91	-90.335	69.13
16.7958	-90.2206	69.18
16.7424	-90.3028	69.21
16.7218	-90.2255	69.22
16.6717	-90.1439	69.17
16.6719	-90.0508	69.12
16.6059	-89.9461	69.08
16.5723	-89.9202	68.99
16.5235	-89.8926	69.02
16.4255	-89.9796	69.08
16.3509	-90.0679	69.18
16.2484	-90.1225	69.21
16.1331	-90.2055	69.18
16.0515	-90.1976	69.21
15.8745	-90.2149	69.22
15.7554	-90.3042	69.19
15.5617	-90.3574	69.15
15.2574	-90.3259	69.13
14.8919	-90.3747	69.11
14.5834	-90.4815	69.13
14.3499	-90.6345	69.14
14.1185	-90.8736	69.16
13.8496	-91.0269	69.18
13.5311	-91.1971	69.17
13.2363	-91.3496	69.14
13.0253	-91.5967	69.11
12.823	-91.8336	69.11
12.5599	-92.0355	69.11
12.3115	-92.2184	69.14
12.1373	-92.4962	69.15
12.0088	-92.7469	69.16
11.8744	-93.0538	69.15
11.7539	-93.2586	69.2
11.619	-93.3778	69.27
11.5406	-93.5294	69.29
11.5387	-93.7245	69.31
11.5411	-93.8264	69.34
11.537	-93.9252	69.28
11.6106	-93.9844	69.1
11.6783	-94.0031	68.92
11.733	-94.0062	68.81
11.7941	-93.9897	68.73
11.8903	-93.8787	68.77
11.9553	-93.7884	69
11.9851	-93.7768	69.18
12.0176	-93.8123	69.28
12.0462	-93.7817	69.32
12.0869	-93.7262	69.26
12.1354	-93.6028	69.16
12.139	-93.5018	69.04
12.1689	-93.5067	68.99
12.2165	-93.5792	69.01
12.2739	-93.756	69.08
12.3294	-93.9184	69.12
12.3823	-94.0618	69.17
12.4047	-94.1138	69.19
12.4488	-94.1862	69.17
12.4976	-94.0848	69.14
12.5557	-93.9684	69.11
12.6746	-93.8968	69.08
12.7809	-93.9018	69.07
12.7956	-93.932	69.11
12.8729	-93.9185	69.16
12.8588	-94.011	69.2
12.9094	-94.0522	69.22
12.9544	-94.0468	69.19
12.9892	-94.016	69.12
13.0726	-93.9379	69.05
13.1462	-93.8024	68.98
13.2512	-93.7197	68.96
13.3221	-93.6911	69.01
13.4439	-93.7305	69.09
13.5169	-93.6881	69.16
13.6265	-93.5773	69.19
13.7545	-93.5424	69.17
13.8449	-93.5486	69.15
13.9392	-93.5623	69.15
13.9888	-93.5673	69.17
14.1333	-93.5411	69.14
14.2483	-93.5016	69.09
14.3691	-93.5799	69.05
14.5023	-93.6283	69.06
14.5729	-93.735	69.07
14.6195	-93.7827	69.09
14.6081	-93.8182	69.13
14.6271	-93.9131	69.14
14.6108	-93.9787	69.14
14.4801	-94.0536	69.14
14.3724	-94.1008	69.13
14.2482	-94.1519	69.14
14.0798	-94.1044	69.16
13.9442	-94.1471	69.14
13.7504	-94.1782	69.13
13.5678	-94.1342	69.19
13.4096	-94.0721	69.24
13.3054	-93.9442	69.19
13.1969	-93.9486	69.14
13.0831	-93.8253	69.1
12.9471	-93.7125	69.05
12.8214	-93.6761	69.04
12.7311	-93.7362	69.08
12.5666	-93.8532	69.15
12.4885	-93.8817	69.2
12.414	-93.8478	69.21
12.3866	-93.8153	69.18
12.3781	-93.6789	69.19
12.3425	-93.547	69.16
12.316	-93.5119	69.12
12.2685	-93.4776	69.11
12.2557	-93.5559	69.06
12.2212	-93.5951	69.09
12.1827	-93.6287	69.12
12.1351	-93.6291	69.17
12.0971	-93.611	69.2
12.1206	-93.6543	69.17
12.1443	-93.6242	69.15
12.189	-93.6059	69.13
12.1988	-93.5993	69.11
12.2028	-93.643	69.11
12.1555	-93.6679	69.15
12.1072	-93.5783	69.18
12.1017	-93.6085	69.15
12.0203	-93.5991	69.16
11.983	-93.5478	69.23
11.9449	-93.5016	69.24
11.9197	-93.5448	69.15
11.8875	-93.4446	69.13
11.8144	-93.4227	69.07
11.7913	-93.3901	69.01
11.7392	-93.4438	69.02
11.6823	-93.4283	69.1
11.6788	-93.5337	69.16
11.6415	-93.5557	69.21
11.6566	-93.5796	69.21
11.7128	-93.5181	69.19
11.728	-93.5129	69.17
11.7399	-93.526	69.14
11.7829	-93.6007	69.13
11.7881	-93.6411	69.12
11.8112	-93.7489	69.09
11.8835	-93.8522	69.1
11.8584	-93.9718	69.1
11.8274	-94.0435	69.13
11.9105	-94.1404	69.14
11.891	-94.0771	69.16
11.9845	-94.0009	69.14
12.0517	-93.9712	69.13
12.0511	-94.0303	69.1
12.1085	-94.0706	69.1
12.1104	-94.0846	69.13
12.1094	-94.1632	69.14
12.1905	-94.2371	69.13
12.1879	-94.3706	69.15
12.1485	-94.4189	69.19
12.1194	-94.4668	69.17
12.0543	-94.495	69.11
12.0457	-94.5406	69.06
11.999	-94.5493	68.99
11.9006	-94.6412	68.97
11.8304	-94.694	69.02
11.797	-94.7741	69.09
11.6992	-94.8613	69.14
11.5806	-94.8062	69.17
11.4727	-94.7519	69.17
11.3273	-94.7352	69.15
11.2052	-94.7053	69.14
11.0508	-94.6457	69.15
11.02	-94.6683	69.12
10.925	-94.7432	69.03
10.8334	-94.7215	69.01
10.7579	-94.7414	69.03
10.6843	-94.713	69.08
10.6907	-94.6941	69.11
10.7684	-94.6665	69.15
10.8774	-94.5948	69.17
11.0027	-94.5397	69.15
11.1132	-94.4311	69.12
11.1696	-94.429	69.08
11.2191	-94.4167	69.07
11.3151	-94.4679	69.08
11.4201	-94.5618	69.06
11.5048	-94.5885	69.12
11.5827	-94.55	69.17
11.6688	-94.5406	69.18
11.82	-94.4278	69.16
11.9459	-94.4134	69.08
12.0388	-94.3812	69.01
12.1262	-94.383	68.93
12.1984	-94.3981	68.93
12.3167	-94.3699	69.02
12.456	-94.3208	69.13
12.6007	-94.3156	69.17
12.7999	-94.1979	69.17
12.9436	-94.0586	69.13
13.0937	-93.9443	69.09
13.1704	-93.8108	69.08
13.2979	-93.7541	69.08
13.4357	-93.7517	69.04
13.6093	-93.7024	69.03
13.7369	-93.7112	69.04
13.8808	-93.7161	69.05
13.9734	-93.6977	69.07
14.0115	-93.6704	69.08
13.9127	-93.6393	69.09
13.7625	-93.5584	69.09
13.6427	-93.5253	69.09
13.5458	-93.5174	69.1
13.5454	-93.5309	69.11
13.5137	-93.4777	69.16
13.4533	-93.2924	69.16
13.3824	-93.0779	69.1
13.3605	-93.0247	69.08
13.3487	-93.0101	69.1
13.3312	-93.009	69.15
13.3531	-93.0042	69.11
13.3015	-92.9905	69.1
13.2629	-93.0368	69.04
13.1992	-92.9682	69.03
13.1814	-93.0118	69.03
13.1464	-93.0512	69.06
13.1056	-93.0669	69.12
13.0829	-92.998	69.16
13.0275	-92.9173	69.17
12.9864	-92.8855	69.15
12.9287	-92.7951	69.15
12.7945	-92.6857	69.15
12.7487	-92.6246	69.14
12.6938	-92.5369	69.1
12.609	-92.476	69.07
12.5143	-92.3996	69.07
12.4097	-92.3172	69.08
12.3355	-92.1585	69.11
12.2835	-92.0375	69.13
12.296	-91.9761	69.12
12.2354	-91.868	69.13
12.2625	-91.7558	69.12
12.2638	-91.6887	69.11
12.3301	-91.6265	69.12
12.3866	-91.584	69.15
12.4829	-91.5543	69.14
12.5733	-91.5625	69.14
12.6834	-91.5414	69.17
12.7692	-91.5517	69.22
12.8061	-91.4903	69.16
12.907	-91.4075	69.1
12.9731	-91.3588	69.04
13.1215	-91.4228	68.98
13.2435	-91.4761	68.97
13.3377	-91.6138	69.03
13.493	-91.7591	69.1
13.5727	-91.8214	69.17
13.6521	-91.912	69.18
13.7985	-91.9815	69.13
13.916	-92.0683	69.13
14.075	-92.1075	69.11
14.2168	-92.1422	69.13
14.3802	-92.1734	69.11
14.5389	-92.2352	69.07
14.6904	-92.3606	69.02
14.8866	-92.4646	69.02
15.0745	-92.4846	69.06
15.239	-92.6047	69.06
15.3367	-92.6284	69.09
15.4605	-92.6556	69.11
15.571	-92.6406	69.1
15.6811	-92.6533	69.11
15.8053	-92.6656	69.11
15.9314	-92.7513	69.11
15.9835	-92.837	69.09
15.9825	-92.9005	69.07
15.9722	-92.9064	69.08
15.9407	-92.9637	69.12
15.9636	-92.9911	69.18
15.9484	-92.9533	69.17
15.9041	-92.8384	69.14
15.8069	-92.659	69.05
15.7894	-92.5565	68.97
15.7133	-92.4573	68.93
15.646	-92.3638	69
15.5194	-92.3615	69.08
15.4338	-92.2527	69.19
15.3418	-92.0979	69.21
15.2635	-91.9167	69.2
15.1957	-91.6538	69.19
15.0694	-91.4005	69.15
14.9282	-91.2867	69.11
14.8235	-91.1129	69.11
14.7316	-90.9921	69.09
14.6417	-90.8684	69.09
14.563	-90.8012	69.08
14.435	-90.7726	69.1
14.321	-90.7559	69.11
14.1805	-90.7099	69.12
14.1228	-90.7339	69.12
14.0023	-90.7153	69.12
13.9199	-90.769	69.12
13.7859	-90.8112	69.12
13.7358	-90.8624	69.13
13.6829	-90.88	69.15
13.6496	-90.8042	69.18
13.5824	-90.81	69.12
13.49	-90.8518	69.09
13.3757	-90.9506	69.11
13.3753	-91.0265	69.18
13.3781	-91.1083	69.17
13.4426	-91.1463	69.16
13.508	-91.0874	69.1
13.5691	-91.0822	69.01
13.5926	-91.0754	68.98
13.637	-91.1659	69
13.6562	-91.3431	69.05
13.7245	-91.502	69.13
13.7745	-91.5855	69.17
13.8488	-91.6582	69.17
13.9754	-91.654	69.17
14.0737	-91.77	69.13
14.1478	-91.8666	69.11
14.2537	-91.9486	69.11
14.3559	-92.084	69.07
14.4269	-92.199	69.05
14.5741	-92.3758	69.06
14.703	-92.5574	69.05
14.8346	-92.7125	69.08
14.9455	-92.8379	69.09
15.1145	-92.9016	69.12
15.3066	-93.1109	69.09
15.5303	-93.2302	69.1
15.7815	-93.3774	69.1
15.9802	-93.5771	69.09
16.1368	-93.8124	69.09
16.2997	-93.9855	69.08
16.3963	-94.0843	69.09
16.4938	-94.0046	69.1
16.5959	-94.0176	69.1
16.6637	-94.0019	69.12
16.6542	-93.9564	69.16
16.6041	-93.7772	69.15
16.6163	-93.6391	69.07
16.6432	-93.5525	69.02
16.6039	-93.4925	68.98
16.5917	-93.5139	68.99
16.5713	-93.4988	69
16.5727	-93.4854	69.04
16.5587	-93.512	69.1
16.5952	-93.3871	69.14
16.5863	-93.3395	69.14
16.545	-93.2221	69.16
16.4398	-93.0872	69.14
16.4133	-93.0306	69.12
16.3951	-92.9363	69.13
16.41	-92.8953	69.08
16.4301	-92.7713	69.07
16.4328	-92.7153	69.06
16.4554	-92.5625	69.07
16.4195	-92.4227	69.08
16.3604	-92.3596	69.07
16.3057	-92.2284	69.1
16.3349	-92.1417	69.13
16.3659	-92.0629	69.13
16.3872	-91.9638	69.15
16.4	-91.8396	69.14
16.426	-91.7796	69.11
16.4175	-91.6669	69.09
16.4251	-91.566	69.11
16.4195	-91.4622	69.11
16.3556	-91.3698	69.1
16.2913	-91.3403	69.08
16.2466	-91.2813	69.12
16.2272	-91.2696	69.19
16.1692	-91.1716	69.23
16.1204	-91.087	69.17
16.0424	-91.0402	69.12
15.9727	-90.9669	69.07
15.851	-90.8685	69.02
15.7466	-90.832	69
15.6301	-90.8088	69.03
15.5284	-90.8685	69.13
15.4247	-90.8917	69.2
15.3808	-90.8794	69.2
15.3035	-90.8732	69.19
15.1955	-90.8558	69.17
15.0519	-90.8616	69.15
14.9737	-90.8953	69.15
14.9097	-90.9783	69.12
14.9015	-91.1122	69.06
14.8399	-91.2427	69.05
14.8069	-91.4906	69.06
14.7884	-91.679	69.09
14.7774	-91.903	69.12
14.7762	-92.0852	69.14
14.7529	-92.2386	69.13
14.7439	-92.3295	69.13
14.7414	-92.4949	69.09
14.703	-92.6733	69.07
14.6679	-92.7989	69.08
14.6067	-93.0192	69.09
14.5431	-93.2083	69.12
14.5256	-93.4777	69.1
14.4715	-93.6872	69.12
14.4516	-93.9479	69.1
14.4511	-94.163	69.09
14.426	-94.2981	69.12
14.3674	-94.2919	69.2
14.3331	-94.2857	69.17
14.3109	-94.2917	69.09
14.3594	-94.328	69.01
14.3771	-94.4683	68.93
14.4931	-94.534	68.93
14.5066	-94.6318	69.02
14.5326	-94.6945	69.11
14.6096	-94.6417	69.17
14.7335	-94.5796	69.18
14.8381	-94.6089	69.12
14.9894	-94.5494	69.12
15.1115	-94.5631	69.08
15.1865	-94.599	69.1
15.2616	-94.5196	69.11
15.3811	-94.5126	69.06
15.4812	-94.5278	69.03
15.6122	-94.631	69.05
15.7025	-94.7663	69.05
15.7927	-94.8889	69.06
15.9304	-94.9301	69.09
16.1017	-94.9375	69.1
16.2614	-94.9765	69.07
16.4404	-95.0333	69.05
16.6587	-94.9975	69.08
16.8515	-95.0559	69.08
17.053	-95.1375	69.09
17.2335	-95.2173	69.06
17.3701	-95.2339	69.06
17.4306	-95.1542	69.1
17.5396	-95.1045	69.1
17.5731	-94.8818	69.12
17.5917	-94.6724	69.12
17.6414	-94.3836	69.17
17.7009	-94.1035	69.18
17.7299	-93.825	69.12
17.7734	-93.6099	69.06
17.7592	-93.3805	69.01
17.7221	-93.2411	68.96
17.7146	-93.1778	68.94
17.7159	-93.1513	69.02
17.7213	-93.0677	69.12
17.7467	-92.9358	69.16
17.7508	-92.7893	69.15
17.7399	-92.6301	69.12
17.7757	-92.5167	69.09
17.7432	-92.3585	69.11
17.7478	-92.2626	69.14
17.7436	-92.1429	69.12
17.7326	-92.0719	69.08
17.7058	-91.9275	69.05
17.6811	-91.7927	69.05
17.6526	-91.766	69.05
17.6004	-91.7299	69.05
17.6329	-91.7635	69.08
17.6154	-91.7325	69.13
17.627	-91.8015	69.15
17.6161	-91.8331	69.15
17.5226	-91.8438	69.16
17.465	-91.8543	69.14
17.445	-91.8767	69.15
17.3637	-91.9407	69.13
17.2597	-92.019	69.11
17.1616	-92.0371	69.11
17.0815	-92.124	69.09
16.9062	-92.213	69.09
16.7601	-92.3421	69.14
16.6399	-92.44	69.21
16.5187	-92.5469	69.17
16.3858	-92.5728	69.13
16.2533	-92.5705	69.07
16.138	-92.5751	68.99
16.0799	-92.5731	68.97
16.103	-92.5486	69.01
16.0994	-92.6223	69.07
16.1115	-92.6186	69.15
16.1497	-92.6415	69.15
16.2029	-92.6002	69.16
16.2986	-92.5224	69.15
16.4442	-92.5593	69.12
16.5377	-92.4876	69.15
16.7287	-92.435	69.15
16.955	-92.3702	69.12
17.1618	-92.3776	69.09
17.4387	-92.355	69.13
17.7002	-92.319	69.11
17.9586	-92.3516	69.08
18.1934	-92.4253	69.03
18.4223	-92.447	69.06
18.5803	-92.4142	69.09
18.723	-92.4582	69.1
18.8753	-92.5234	69.1
18.9641	-92.5846	69.12
19.0841	-92.617	69.15
19.2306	-92.7811	69.12
19.3722	-92.9033	69.09
19.5005	-92.986	69.05
19.5767	-92.957	68.99
19.5992	-93.1075	69.01
19.581	-93.1883	69.06
19.5148	-93.212	69.14
19.4902	-93.1524	69.18
19.4706	-93.1475	69.21
19.4408	-93.1752	69.16
19.4081	-93.2716	69.1
19.3603	-93.1911	69.05
19.3011	-93.1549	69.03
19.1999	-93.0507	69.06
19.1376	-93.0059	69.1
19.072	-93.0184	69.09
19.0219	-92.9399	69.14
18.9904	-92.9181	69.19
18.9107	-92.8791	69.19
18.8356	-92.7945	69.17
18.7829	-92.7975	69.11
18.6839	-92.7793	69.05
18.546	-92.8283	69.03
18.3421	-92.7889	69.06
18.1692	-92.8355	69.09
17.9704	-92.8131	69.12
17.8665	-92.8794	69.12
17.7869	-92.954	69.12
17.7432	-93.0044	69.12
17.7168	-93.0253	69.14
17.7468	-93.0235	69.12
17.8266	-92.9993	69.14
17.8916	-93.0004	69.12
17.9292	-93.0491	69.12
18.0215	-93.0789	69.1
18.1092	-93.0917	69.12
18.1861	-93.0222	69.19
18.2883	-92.9717	69.24
18.4271	-92.9964	69.17
18.5505	-92.9472	69.1
18.6831	-92.9328	69.05
18.794	-92.9186	68.97
18.8821	-92.9943	68.96
18.9899	-93.1113	69.01
19.0728	-93.2442	69.13
19.1598	-93.2822	69.18
19.2263	-93.3444	69.17
19.2789	-93.3176	69.12
19.3804	-93.37	69.11
19.4553	-93.3029	69.13
19.5311	-93.3105	69.14
19.6018	-93.2261	69.13
19.6613	-93.226	69.08
19.7008	-93.1964	69.05
19.7718	-93.2383	69.05
19.8083	-93.1741	69.07
19.8643	-93.2036	69.08
19.8382	-93.2346	69.12
19.7863	-93.262	69.1
19.7301	-93.3217	69.09
19.7069	-93.4395	69.05
19.6616	-93.5397	69.14
19.6177	-93.5015	69.16
19.5776	-93.5089	69.12
19.5371	-93.5294	69.1
19.4755	-93.6487	69.1
19.3645	-93.7382	69.14
19.2719	-93.8858	69.15
19.1575	-93.994	69.2
19.0732	-94.1289	69.16
18.9449	-94.1505	69.09
18.9244	-94.1247	69.02
18.8177	-94.2112	68.91
18.6403	-94.3414	68.9
18.4373	-94.45	68.99
18.1034	-94.4827	69.04
17.7902	-94.5946	69.05
17.5155	-94.7789	69.16
17.1985	-95.0755	69.25
16.8614	-95.3316	69.3
16.345	-95.4428	69.25
15.8804	-95.563	69.15
15.5652	-95.8645	69.01
15.3433	-96.2463	68.92
15.1751	-96.5377	68.91
14.9781	-96.7408	68.95
14.6217	-96.8029	69.02
14.3394	-96.7722	69.01
14.2544	-96.7795	69
14.217	-96.7305	69.01
14.202	-96.7068	69.03
14.25	-96.5636	69.09
14.384	-96.448	69.14
14.6048	-96.3825	69.16
14.9304	-96.2596	69.13
15.3303	-96.0578	69.05
15.7422	-95.8491	68.99
16.1371	-95.5835	69.01
16.4528	-95.3925	69.08
16.7999	-95.1085	69.17
17.1399	-94.9369	69.22
17.5073	-94.7172	69.21
17.8918	-94.6334	69.11
18.3112	-94.4897	69.05
18.6194	-94.4518	68.98
18.8609	-94.3502	68.98
19.0651	-94.3388	68.98
19.3035	-94.3299	69.02
19.4398	-94.2455	69.03
19.5365	-94.1125	69.11
19.6346	-93.9277	69.15
19.7679	-93.7342	69.17
19.8406	-93.4808	69.19
19.9115	-93.3344	69.14
20.0123	-93.175	69.08
20.062	-93.0649	69.04
20.135	-92.9638	69.04
20.147	-92.9173	69.05
20.1167	-92.8917	69.1
20.0961	-92.9767	69.14
20.1883	-92.9421	69.17
20.3056	-92.8781	69.16
20.4591	-92.7907	69.13
20.609	-92.7095	69.1
20.6826	-92.6335	69.09
20.7462	-92.6091	69.14
20.7935	-92.636	69.24
20.8213	-92.698	69.3
20.887	-92.6832	69.33
20.9776	-92.6432	69.27
21.0801	-92.5487	69.15
21.1681	-92.4661	69.04
21.2738	-92.3648	68.94
21.2515	-92.2179	68.86
21.274	-92.1931	68.84
21.265	-92.2169	68.91
21.251	-92.2485	69
21.2465	-92.2766	69.09
21.2557	-92.2842	69.12
21.201	-92.2996	69.18
21.2093	-92.3346	69.2
21.2007	-92.3645	69.16
21.1057	-92.4072	69.08
21.0403	-92.424	68.99
20.9795	-92.4408	68.99
21.028	-92.5998	68.95
21.0393	-92.8101	68.93
21.0504	-93.066	68.99
21.0402	-93.3221	69.03
21.0176	-93.7004	69.07
21.0781	-93.9886	69.07
21.0684	-94.2198	69.08
20.9383	-94.4823	69.09
20.9434	-94.8091	69.16
20.9392	-95.2184	69.2
20.9339	-95.5782	69.23
20.9217	-95.9222	69.29
20.8754	-96.1463	69.36
20.813	-96.3787	69.38
20.7344	-96.4094	69.3
20.6399	-96.5917	69.25
20.4796	-96.6896	69.15
20.4043	-96.7228	68.99
20.322	-96.7363	68.89
20.2176	-96.7029	68.87
20.0776	-96.6644	68.89
19.9243	-96.5584	68.93
19.7237	-96.3425	68.99
19.4976	-96.2251	69.02
19.2921	-95.9557	69.09
19.0759	-95.732	69.14
18.9523	-95.4902	69.15
18.8065	-95.2642	69.1
18.6387	-95.0511	69.02
18.4913	-94.9016	69
18.3467	-94.7586	69.02
18.137	-94.601	69.1
17.9351	-94.5706	69.15
17.7856	-94.4622	69.28
17.7233	-94.4059	69.33
17.6486	-94.2828	69.3
17.5275	-94.0881	69.23
17.3459	-93.8836	69.16
17.14	-93.7827	69.05
16.9472	-93.7477	68.99
16.7825	-93.666	69.01
16.5133	-93.553	69.1
16.1287	-93.3482	69.15
15.7833	-93.1846	69.1
15.4969	-93.1616	69.1
15.2481	-93.1517	69.13
14.9986	-93.2279	69.26
14.7789	-93.2212	69.3
14.511	-93.1991	69.23
14.2887	-93.2532	69.21
14.1272	-93.1275	69.2
14.0713	-93.2361	69.19
14.0349	-93.3393	69.21
14.0739	-93.3264	69.25
14.0857	-93.3252	69.19
14.0107	-93.3028	69.19
14.0152	-93.2653	69.14
13.9846	-93.2483	69.08
14.0485	-93.2121	69.07
14.2055	-93.193	69.07
14.3263	-93.126	69.09
14.483	-93.1123	69.14
14.6865	-93.139	69.14
14.8202	-93.0989	69.16
14.8848	-92.9996	69.16
14.9847	-93.0295	69.17
15.1406	-93.1124	69.15
15.2042	-93.1534	69.14
15.2319	-93.2602	69.18
15.1566	-93.3439	69.23
15.0452	-93.5369	69.23
14.9496	-93.7235	69.17
14.809	-93.8507	69.14
14.7228	-94.0213	69.09
14.5659	-94.1463	68.99
14.3759	-94.0685	68.98
14.1096	-94.1692	69.06
13.8766	-94.3146	69.13
13.6607	-94.4278	69.18
13.5105	-94.5356	69.17
13.2612	-94.5919	69.21
12.871	-94.5007	69.24
12.545	-94.4719	69.24
12.4458	-94.5667	69.23
12.4603	-94.6961	69.25
12.5254	-94.8212	69.24
12.6348	-94.892	69.2
12.7505	-94.9067	69.2
12.8227	-94.9313	69.18
12.8904	-95.0701	69.09
13.0662	-95.1453	68.97
13.2453	-95.2477	68.91
13.4811	-95.2253	68.97
13.6844	-95.4139	69.07
13.9188	-95.6223	69.15
14.2272	-95.6974	69.18
14.4998	-95.6157	69.16
14.6721	-95.5431	69.13
14.7364	-95.5567	69.1
14.7318	-95.3853	69.07
14.8001	-95.3402	69.02
14.869	-95.247	69.04
14.9364	-95.1667	69.01
14.9115	-95.0448	69.01
14.8388	-94.8302	69.04
14.7021	-94.728	69.08
14.6606	-94.6634	69.12
14.5986	-94.5709	69.15
14.378	-94.4226	69.17
14.0528	-94.2407	69.18
13.8023	-94.1545	69.16
13.612	-94.0822	69.18
13.4081	-94.0354	69.22
13.2429	-94.0767	69.18
13.0506	-94.0974	69.11
12.9408	-94.0834	69.09
12.8999	-94.2106	69.14
12.9347	-94.3057	69.17
12.9542	-94.4715	69.14
12.9086	-94.4335	69.12
12.8986	-94.4585	69.07
12.8694	-94.4099	69.09
12.9023	-94.4818	69.11
12.9109	-94.555	69.11
12.8867	-94.5857	69.12
12.9086	-94.6851	69.1
12.856	-94.7013	69.11
12.8442	-94.6784	69.18
12.8488	-94.7169	69.25
12.7806	-94.8121	69.27
12.7909	-94.9167	69.23
12.8251	-94.9614	69.15
12.9204	-94.9982	69.03
13.0115	-95.0604	68.95
13.1365	-95.0968	68.94
13.2992	-95.1636	69.01
13.422	-95.1774	69.12
13.5392	-95.1609	69.23
13.6066	-95.0935	69.21
13.739	-94.9593	69.15
13.7996	-94.9352	69.06
13.8854	-94.847	69.03
13.9225	-94.8697	69.01
13.9662	-94.6936	69.02
14.0114	-94.5272	69.03
14.0592	-94.4486	69.08
14.1259	-94.3497	69.12
14.1736	-94.2205	69.17
14.1365	-94.1046	69.14
14.1644	-93.9774	69.1
14.1917	-93.8166	69.11
14.2114	-93.7817	69.1
14.2432	-93.7539	69.12
14.3249	-93.7682	69.16
14.3712	-93.8275	69.17
14.4302	-93.7992	69.15
14.5136	-93.8288	69.11
14.5966	-93.7596	69.1
14.5952	-93.8021	69.12
14.5723	-93.7819	69.16
14.5236	-93.7656	69.17
14.493	-93.7626	69.11
14.4967	-93.7406	69.07
14.4733	-93.6739	69.01
14.4599	-93.6142	68.93
14.4384	-93.5386	68.95
14.4562	-93.5905	69.02
14.386	-93.6352	69.15
14.3784	-93.606	69.23
14.3799	-93.6154	69.23
14.4302	-93.6263	69.2
14.4928	-93.614	69.14
14.6173	-93.6351	69.1
14.6785	-93.6673	69.09
14.7998	-93.7056	69.03
14.9916	-93.7146	69.02
15.1912	-93.8344	68.97
15.3496	-93.8659	68.99
15.4946	-93.7708	69.06
15.5992	-93.6422	69.09
15.6942	-93.5037	69.1
15.8458	-93.4318	69.12
15.9974	-93.4224	69.12
16.1437	-93.3972	69.13
16.2721	-93.3404	69.15
16.4216	-93.3209	69.13
16.5773	-93.3282	69.11
16.7209	-93.3569	69.08
16.8378	-93.3838	69.12
16.9837	-93.3732	69.18
17.1835	-93.2423	69.19
17.3696	-93.1092	69.18
17.4776	-92.9855	69.2
17.5512	-92.971	69.16
17.586	-92.9472	69.1
17.5532	-92.9014	69.04
17.5193	-92.8704	69
17.4625	-92.9419	68.94
17.3515	-92.9081	69.02
17.3086	-93.0345	69.06
17.2059	-93.0873	69.11
17.17	-93.0996	69.14
17.0544	-93.0462	69.12
16.9973	-92.98	69.1
16.8676	-92.926	69.1
16.7195	-92.916	69.08
16.5912	-92.9134	69.15
16.4453	-92.9009	69.15
16.2378	-92.8051	69.15
16.1033	-92.7587	69.14
15.9423	-92.7578	69.11
15.7952	-92.796	69.09
15.664	-92.845	69.08
15.5574	-92.891	69.08
15.3976	-92.8805	69.13
15.2799	-92.9093	69.16
15.1311	-92.9395	69.16
15.0113	-92.9433	69.14
14.8955	-92.9908	69.13
14.7357	-92.9925	69.16
14.6257	-93.0414	69.13
14.549	-93.0211	69.12
14.4224	-92.9617	69.12
14.2543	-92.9752	69.12
14.089	-92.912	69.17
13.9786	-92.8826	69.23
13.8645	-92.8307	69.25
13.7544	-92.7481	69.19
13.6844	-92.6204	69.12
13.5668	-92.4887	69.07
13.5568	-92.4474	69.01
13.5193	-92.4219	69
13.5661	-92.295	69.03
13.6085	-92.2849	69.13
13.7016	-92.2097	69.21
13.7995	-92.0821	69.24
13.9562	-91.9796	69.18
14.146	-91.9282	69.17
14.3933	-91.7535	69.18
14.5631	-91.6745	69.18
14.7767	-91.5171	69.16
15.005	-91.432	69.11
15.2579	-91.3815	69.07
15.4835	-91.4228	69.08
15.7141	-91.3684	69.12
15.858	-91.4362	69.12
16.0174	-91.4777	69.14
16.157	-91.6011	69.12
16.2182	-91.6853	69.12
16.2966	-91.801	69.1
16.3396	-91.83	69.13
16.4366	-91.9409	69.14
16.4892	-91.9767	69.15
16.5243	-92.0799	69.14
16.5448	-92.1442	69.12
16.5709	-92.123	69.1
16.5591	-92.1538	69.06
16.5684	-92.1389	69.08
16.5519	-92.159	69.15
16.5431	-92.2044	69.23
16.541	-92.196	69.24
16.5549	-92.1169	69.16
16.5205	-92.0701	69.08
16.4816	-91.9803	69
16.453	-92.0025	68.97
16.3743	-92.0273	69.01
16.3075	-92.1613	69.09
16.2904	-92.3108	69.18
16.2171	-92.2523	69.24
16.1657	-92.2775	69.23
16.0945	-92.234	69.2
16.0306	-92.3148	69.13
15.9485	-92.3671	69.11
15.7813	-92.4176	69.13
15.5777	-92.4403	69.11
15.3193	-92.3426	69.1
15.0921	-92.3812	69.1
14.8971	-92.4198	69.14
14.7118	-92.49	69.16
14.5783	-92.506	69.16
14.451	-92.4828	69.13
14.3596	-92.5258	69.11
14.2517	-92.5116	69.13
14.1239	-92.5692	69.13
13.9794	-92.5577	69.16
13.8514	-92.5675	69.19
13.7295	-92.6031	69.2
13.6002	-92.5633	69.21
13.5269	-92.5747	69.2
13.3881	-92.6191	69.15
13.2293	-92.5977	69.11
13.075	-92.6767	69.12
12.9397	-92.7433	69.18
12.7563	-92.8033	69.24
12.4912	-92.6847	69.26
12.2809	-92.6449	69.18
12.1536	-92.6306	69.06
11.9368	-92.6149	68.99
11.6543	-92.5654	69.03
11.4527	-92.6081	69.08
11.2546	-92.7304	69.12
11.1524	-92.8539	69.17
11.0909	-93.0285	69.2
11.0465	-93.1195	69.21
11.0409	-93.1741	69.17
11.0112	-93.2143	69.11
11.0205	-93.2168	69.15
11.0599	-93.2207	69.13
11.1581	-93.2362	69.1
11.2806	-93.2236	69.08
11.3496	-93.209	69.11
11.5126	-93.2306	69.11
11.6589	-93.2579	69.12
11.7828	-93.2486	69.14
11.9202	-93.2419	69.16
12.0557	-93.3098	69.16
12.1755	-93.2727	69.11
12.2853	-93.2558	69.09
12.4384	-93.2939	69.08
12.6216	-93.3199	69.1
12.7443	-93.3229	69.1
12.912	-93.2976	69.09
inclinaison X	inclinaison Y
0.3989	-0.0997
0.2991	-0.1994
0.2659	-0.0332
0.1994	0.0665
-0.0665	0.0665
0.0997	-0.0997
0.3324	-0.0665
0.2327	0.0332
0.0665	0.1994
-0.2659	-0.0665
-0.1662	-0.2991
0.0997	-0.0997
0.1994	0.0997
-0.0665	0.2659
-0.1662	0
-0.133	-0.2659
-0.0997	0.0332
0.0332	-0.0665
0.2327	-0.0997
0.1662	0.133
0	0.0665
-0.0332	-0.0665
-0.0665	-0.2659
0.0332	-0.0997
0.0997	0.0332
0.0332	0.0997
0.0665	-0.133
0.0665	-0.1662
-0.0997	0
-0.0997	0.0997
0.0332	-0.0332
0	-0.133
0.0332	-0.133
-0.0665	0.0665
0.0332	0.1662
0.0332	-0.0997
-0.0665	-0.0332
-0.133	-0.0665
0.0332	0
-0.0665	-0.0332
-0.0665	0
0	-0.0665
-0.0332	-0.0332
0	-0.0665
-0.0665	0.0332
-0.0997	0
-0.133	-0.0665
-0.0997	0.0332
-0.0665	-0.0665
-0.0997	-0.133
-0.1662	0
-0.0665	-0.2659
-0.0332	-0.0332
0	0.0665
-0.0997	0.0665
-0.0997	-0.0997
0	-0.133
-0.0997	-0.0665
-0.0665	0.1662
-0.0332	-0.0332
-0.0997	-0.1662
-0.1662	-0.0997
-0.133	0.0332
0	0
-0.0332	0
-0.133	0.0332
-0.1662	-0.0665
-0.0997	-0.0332
-0.0665	-0.0665
0	0.0997
-0.0997	0
-0.1662	-0.133
-0.133	-0.133
-0.0332	0.0332
0.0665	0.0997
-0.0332	-0.0665
-0.2327	-0.1662
-0.133	-0.0332
-0.0332	0
0	0
-0.0665	-0.0665
-0.1994	-0.1662
-0.1994	-0.133
0.1662	0.0665
0.3324	0.2991
0.0997	0.0332
-0.1662	-0.0665
-0.1662	-0.0997
0.0997	-0.0332
0.1994	-0.0332
0	0.1662
-0.0997	0.0665
-0.0997	-0.0997
0.0665	-0.0665
0.0332	0.0332
-0.0665	0.0665
-0.0332	-0.0997
0	0
-0.0332	0.0332
-0.0997	0
-0.0997	-0.0997
-0.0665	-0.0332
0.0332	-0.0332
0.0665	0.0665
0.0332	0
-0.0332	-0.0665
-0.133	-0.0665
-0.0332	0
0.0332	0.0997
0.0332	0
-0.0665	0
-0.0665	-0.0997
-0.0997	-0.0332
-0.0332	0.0665
0.0332	0.0665
-0.0665	-0.0997
-0.0665	-0.0332
-0.0332	0
-0.0332	-0.0997
0.0332	-0.0332
-0.0332	0.0332
-0.0332	0
0.2327	0.0997
0.1662	0.1662
0.0665	-0.0332
0	-0.0332
0	0
0.133	0.0997
0.0997	0.133
0.0997	0.0665
0.0332	-0.0332
-0.0332	0
0	0.0665
0.0997	0.0665
0.133	0.0332
0.0332	0.0665
-0.0332	0.0332
0.0665	0.0332
0.0665	0
0.0997	0
0.0665	0.0332
0.0332	0.0665
0.0665	0.0332
0.0997	0.0332
0.0332	0.0332
0.0332	0
0.0332	0.0665
0.0997	-0.0332
0.133	0.0332
0.0997	0.0997
0.0332	-0.0332
0	0.0665
0.0665	0.0997
0.1662	0.0665
0.0332	0
0.0332	-0.0997
0.0997	0.0332
0.133	0.0332
0.0665	0.0997
0.0332	0.0665
0.0997	-0.0665
0.133	0.0665
0.0332	0.0665
-0.0332	0.0332
0.0665	-0.0332
0.0997	0.0997
0	0.1662
0.0332	0
0	-0.0332
0.0332	0.0332
0.0332	0.1994
0.0665	0.0665
0.0997	-0.0665
0.0665	-0.0332
0.0665	0.0332
0.1662	0.0332
0.0997	0
0.0332	0
0.0665	-0.0332
0.0665	0.0665
0.0332	0.0332
0.0332	0.0665
0.0997	-0.0332
0.0665	0.0665
0.0665	0.133
0.0997	0.133
0.0997	0
0	0
0	0.0665
0.0332	0
0.0997	0.0997
0.133	0.0332
0	0.0665
0.0665	0.0332
0.0665	0.0665
0.0997	0.0665
0.0997	0.0997
0.0332	-0.0332
0	-0.0665
0.0332	0.0332
0.0332	0.1994
0.0997	0.0665
0	-0.0665
0	0
0	0
0.0332	0.0332
0	-0.0665
-0.0332	-0.0332
0	0.0332
0.0997	0.133
0.1662	0.0997
0.0997	0
-0.0997	0.0332
-0.0332	-0.0665
0	-0.0332
-0.0665	0.0665
-0.0665	0.0997
-0.0665	-0.0665
-0.0332	-0.0665
0	-0.0332
0.0332	0.0997
-0.0665	0.0332
-0.0997	-0.0332
-0.0665	-0.0332
0.0665	0.0332
0	0.0665
-0.0665	0
-0.0665	-0.0332
-0.0332	-0.0665
-0.1662	-0.0665
-0.133	-0.0332
0.0997	0.0665
0.2659	0.2991
0.0997	0.3324
-0.1662	-0.1662
-0.1994	-0.1662
-0.0997	-0.1994
0.0665	-0.0332
0.0665	0.0997
0.0332	0.0997
-0.133	0.0332
-0.0332	0.133
0.0332	-0.0665
-0.0997	-0.1662
0	0.0997
-0.0332	0
-0.0997	0.0665
-0.0332	0.2659
0.0665	0.0997
0.0332	-0.1662
-0.2659	-0.0332
-0.2327	0.0332
0.0997	-0.0332
0.133	0.0332
0.0332	0.133
-0.0665	0.0665
-0.133	-0.2327
-0.0665	-0.0997
-0.0665	0.1994
0.1994	0.0665
0.133	0
0	0.0332
-0.0665	0.1662
-0.0665	0.0665
0.0997	-0.0997
0.1994	-0.133
0.0332	0.0997
-0.0665	0.1994
0.0332	0.0997
0.0997	0
0	0.0332
0	0.133
0.0665	0
0.0997	-0.133
-0.0665	0
-0.0665	0.0997
0.133	0.0332
0.133	-0.0665
-0.0332	0.133
-0.0665	0.0332
0.133	0
0.0665	0
-0.0332	0.0332
-0.0332	0.133
0.0665	0
0.0997	0
0.0332	0.0332
-0.0332	0.0665
0.0332	0.0665
0.133	0.0665
0.0997	0.133
-0.0332	0.0332
-0.0665	-0.0665
0	0
0.0665	0.1994
0.0665	0.133
0.0332	0
0	-0.133
0.0665	0.0332
0.0665	0.133
0.0332	0.0997
-0.0332	0.0332
0	-0.0997
0.133	0.0332
0.0997	0.133
0.0332	0.0997
