# Supplementary material for: Postural Control Can Be Well Maintained by Healthy, Young Adults in Difficult Visual Task, Even in Sway-Referenced Dynamic Conditions
Source: PLoS One. 2016 Oct 13;11(10):e0164400. doi: 10.1371/journal.pone.0164400 (PMC5063355; doi:10.1371/journal.pone.0164400)
Supplement: S2 File — (ZIP) [file pone.0164400.s002.zip › DATA_FRAMIRAL/S08A_SEARCH_STABLE_I4.xls]

## Sheet: S08_MTT_201504151235
gravite X	gravite Y	Poids
11.3344	-92.3257	69.72
11.4355	-92.4393	69.72
11.5341	-92.5393	69.69
11.6628	-92.6063	69.7
11.7775	-92.65	69.72
11.8503	-92.7403	69.74
11.9069	-92.7687	69.75
11.9415	-92.7133	69.78
11.9081	-92.6897	69.74
11.9198	-92.6615	69.69
11.9292	-92.7313	69.68
11.8907	-92.7881	69.7
11.8959	-92.8223	69.73
11.794	-92.8604	69.8
11.758	-92.8241	69.89
11.7403	-92.6803	69.82
11.684	-92.5608	69.72
11.6279	-92.5538	69.63
11.5487	-92.5286	69.56
11.4579	-92.5697	69.55
11.3274	-92.6962	69.62
11.2389	-92.7465	69.75
11.1239	-92.8458	69.81
10.9733	-92.9063	69.81
10.7653	-92.8734	69.79
10.5897	-92.8715	69.76
10.4959	-92.8037	69.74
10.4173	-92.7886	69.74
10.3508	-92.7985	69.77
10.2894	-92.6665	69.77
10.2438	-92.5121	69.74
10.2486	-92.3377	69.72
10.1934	-92.2034	69.7
10.1515	-92.2694	69.67
10.0735	-92.2196	69.69
10.0044	-92.1627	69.74
9.9283	-92.1253	69.77
9.916	-92.1561	69.76
9.908	-92.1586	69.76
9.8935	-91.9307	69.81
9.8479	-91.7055	69.79
9.8283	-91.579	69.75
9.8139	-91.472	69.72
9.7134	-91.407	69.72
9.6893	-91.3585	69.76
9.6245	-91.257	69.76
9.5754	-91.1574	69.77
9.5235	-91.0116	69.83
9.5105	-90.8116	69.89
9.53	-90.749	69.83
9.5666	-90.6451	69.77
9.6001	-90.5022	69.73
9.6604	-90.2394	69.65
9.7192	-90.0965	69.64
9.7708	-89.998	69.65
9.8559	-89.9787	69.71
9.9086	-89.8575	69.79
9.95	-89.65	69.85
10.0718	-89.4313	69.82
10.1442	-89.2093	69.83
10.2367	-89.0743	69.79
10.3669	-88.8837	69.78
10.4147	-88.7348	69.81
10.4505	-88.6222	69.76
10.5066	-88.4892	69.72
10.5974	-88.5318	69.67
10.6154	-88.652	69.67
10.6608	-88.7519	69.68
10.6671	-88.7417	69.74
10.7218	-88.72	69.78
10.7851	-88.7758	69.79
10.8181	-88.888	69.76
10.8391	-89.1063	69.73
10.8514	-89.2409	69.7
10.8766	-89.3795	69.72
10.8785	-89.4546	69.74
10.9419	-89.5298	69.72
10.9989	-89.7215	69.73
10.9978	-89.8765	69.74
11.0184	-90.0639	69.73
11.0623	-90.1933	69.75
11.1222	-90.3653	69.81
11.1465	-90.5383	69.82
11.2482	-90.5897	69.77
11.2861	-90.5919	69.73
11.3501	-90.7486	69.63
11.4398	-90.9158	69.55
11.5219	-91.1449	69.58
11.6295	-91.4167	69.68
11.7109	-91.7258	69.74
11.7713	-92.0158	69.77
11.8982	-92.2256	69.79
12.0048	-92.3868	69.76
12.1103	-92.4538	69.75
12.2312	-92.4932	69.74
12.2894	-92.6055	69.74
12.3629	-92.6777	69.73
12.3932	-92.8316	69.68
12.4114	-93.005	69.63
12.3813	-93.0741	69.66
12.3156	-93.0943	69.7
12.3039	-93.0933	69.73
12.2457	-93.041	69.71
12.1591	-93.0091	69.67
12.0965	-92.9773	69.66
12.0584	-92.9101	69.69
12.0027	-92.8482	69.72
11.976	-92.7954	69.72
11.9278	-92.7202	69.75
11.8828	-92.6114	69.76
11.886	-92.3454	69.78
11.817	-92.1062	69.73
11.7843	-91.7904	69.69
11.7081	-91.5959	69.69
11.6395	-91.3033	69.77
11.5519	-91.05	69.81
11.5163	-90.8598	69.8
11.436	-90.5809	69.78
11.3778	-90.307	69.67
11.2897	-89.9983	69.63
11.1976	-89.8459	69.64
11.0746	-89.7985	69.71
10.8821	-89.6664	69.81
10.7482	-89.5092	69.86
10.655	-89.2554	69.85
10.5345	-89.0344	69.84
10.4349	-88.8916	69.78
10.3502	-88.759	69.77
10.2783	-88.6129	69.79
10.2509	-88.5317	69.73
10.1655	-88.4956	69.69
10.1189	-88.4823	69.72
10.125	-88.4615	69.77
10.1389	-88.376	69.82
10.0872	-88.3046	69.83
10.0858	-88.3087	69.79
9.9865	-88.265	69.78
9.9657	-88.2745	69.78
9.8907	-88.1899	69.77
9.8105	-88.1046	69.78
9.812	-88.0231	69.76
9.7591	-87.9818	69.78
9.7252	-87.9431	69.79
9.6733	-87.8907	69.78
9.6235	-87.8756	69.77
9.5356	-87.851	69.81
9.4661	-87.8518	69.87
9.3834	-87.8625	69.85
9.2746	-87.9171	69.78
9.193	-87.9736	69.74
9.1042	-87.9576	69.68
8.9995	-87.9177	69.65
8.9389	-87.8748	69.7
8.8662	-87.9114	69.74
8.8449	-87.9656	69.79
8.8242	-88.0085	69.82
8.8073	-87.9719	69.81
8.7614	-88.0379	69.8
8.7223	-88.051	69.83
8.7132	-88.0209	69.84
8.7113	-88.0834	69.83
8.6843	-88.1085	69.76
8.7183	-88.1624	69.72
8.7175	-88.2546	69.73
8.7057	-88.3665	69.74
8.6909	-88.453	69.78
8.6952	-88.5537	69.8
8.6776	-88.6345	69.8
8.7328	-88.7076	69.82
8.7733	-88.8451	69.76
8.8173	-89.0067	69.76
8.8091	-89.1122	69.77
8.8631	-89.2199	69.78
8.9375	-89.3325	69.79
8.9701	-89.4566	69.76
9.0177	-89.5615	69.76
9.0559	-89.7074	69.8
9.098	-89.8661	69.87
9.1874	-89.9684	69.84
9.2528	-89.9766	69.79
9.3131	-90.0228	69.74
9.3981	-90.0761	69.65
9.4162	-90.1445	69.59
9.4518	-90.2616	69.65
9.4484	-90.4709	69.71
9.4587	-90.6511	69.8
9.4508	-90.812	69.83
9.444	-90.9425	69.81
9.4369	-91.1056	69.76
9.4249	-91.211	69.75
9.3986	-91.3153	69.73
9.3986	-91.4609	69.76
9.3636	-91.6149	69.73
9.3072	-91.8251	69.73
9.2915	-91.9562	69.74
9.195	-92.1362	69.75
9.1506	-92.342	69.71
9.0927	-92.4565	69.71
9.052	-92.2581	69.74
9.0387	-92.0772	69.73
9.0225	-92.0134	69.71
9.0419	-91.8516	69.75
9.0605	-91.8303	69.75
9.1538	-91.8574	69.75
9.1877	-91.6699	69.79
9.1982	-91.5947	69.76
9.2026	-91.4337	69.75
9.2057	-91.1776	69.8
9.2072	-91.0217	69.84
9.2127	-90.9635	69.79
9.2154	-90.9845	69.75
9.2238	-90.9605	69.71
9.1892	-90.8341	69.67
9.213	-90.5981	69.65
9.1929	-90.4546	69.68
9.1699	-90.4166	69.72
9.1985	-90.2823	69.83
9.2128	-90.057	69.87
9.2456	-89.7587	69.86
9.2792	-89.4877	69.81
9.257	-89.1918	69.78
9.2314	-88.9135	69.75
9.2094	-88.7124	69.75
9.179	-88.4781	69.76
9.1271	-88.3365	69.74
9.0722	-88.0082	69.79
8.9996	-87.6519	69.81
8.9449	-87.441	69.75
8.9042	-87.2909	69.73
8.88	-87.1879	69.75
8.8783	-87.1317	69.76
8.8307	-87.0492	69.79
8.8239	-86.9462	69.79
8.7981	-86.8533	69.79
8.7394	-86.782	69.8
8.6953	-86.577	69.85
8.664	-86.4393	69.84
8.6195	-86.3369	69.79
8.6037	-86.2698	69.77
8.5371	-86.3188	69.76
8.521	-86.3465	69.83
8.482	-86.4793	69.81
8.4158	-86.5235	69.82
8.3906	-86.5731	69.76
8.3868	-86.6084	69.74
8.3361	-86.6118	69.71
8.3284	-86.6671	69.69
8.363	-86.8922	69.68
8.3775	-87.0389	69.74
8.4257	-87.2397	69.76
8.498	-87.4666	69.77
8.6013	-87.6302	69.78
8.7193	-87.8468	69.76
8.8166	-88.0012	69.79
8.9487	-88.236	69.75
9.1087	-88.4248	69.71
9.2178	-88.654	69.69
9.3411	-88.9049	69.69
9.4848	-89.2113	69.7
9.6349	-89.5204	69.71
9.7617	-89.7278	69.76
9.912	-89.9087	69.77
10.0418	-89.9973	69.77
10.1344	-89.9632	69.77
10.1991	-89.8382	69.72
10.2203	-89.6627	69.72
10.2947	-89.6104	69.73
10.3919	-89.6051	69.73
10.4959	-89.594	69.75
10.6134	-89.4597	69.78
10.7218	-89.3328	69.77
10.8326	-89.2791	69.77
10.9064	-89.2414	69.78
10.9202	-89.1047	69.78
10.912	-89.0225	69.7
10.9124	-88.9525	69.67
10.8657	-88.8705	69.62
10.849	-88.8148	69.63
10.838	-88.7067	69.68
10.8014	-88.7269	69.71
10.7495	-88.6928	69.76
10.6338	-88.6113	69.79
10.5882	-88.4241	69.77
10.5295	-88.2508	69.78
10.4578	-87.9905	69.79
10.3695	-87.6999	69.78
10.3356	-87.5529	69.76
10.295	-87.3721	69.71
10.2895	-87.3142	69.65
10.2705	-87.2929	69.68
10.2637	-87.3615	69.71
10.3142	-87.4443	69.73
10.3129	-87.4745	69.74
10.366	-87.5979	69.75
10.3995	-87.7204	69.72
10.3932	-87.7995	69.74
10.4145	-87.9333	69.72
10.429	-88.148	69.73
10.4081	-88.3918	69.75
10.4491	-88.6017	69.77
10.4478	-88.7578	69.78
10.5391	-88.83	69.75
10.5648	-88.8917	69.73
10.6135	-88.9231	69.74
10.6747	-89.0117	69.76
10.7459	-89.0514	69.82
10.8091	-89.1282	69.76
10.8823	-89.1067	69.73
10.9696	-89.0862	69.7
11.0167	-89.0829	69.6
11.0784	-89.1841	69.58
11.1367	-89.2492	69.65
11.1243	-89.3826	69.75
11.1458	-89.4565	69.8
11.1548	-89.5567	69.81
11.2443	-89.5853	69.79
11.3092	-89.5802	69.77
11.3637	-89.6056	69.74
11.4539	-89.6371	69.74
11.5283	-89.6858	69.75
11.5781	-89.6785	69.71
11.6408	-89.6682	69.7
11.7151	-89.6159	69.7
11.7611	-89.4955	69.75
11.84	-89.404	69.72
11.8923	-89.3737	69.71
11.956	-89.3064	69.74
12.075	-89.2499	69.73
12.1226	-89.162	69.77
12.2122	-88.9936	69.77
12.3015	-88.8388	69.77
12.3689	-88.6216	69.77
12.3882	-88.4729	69.75
12.4487	-88.2673	69.75
12.5086	-88.1141	69.76
12.5828	-88.0659	69.72
12.6087	-87.9991	69.74
12.5877	-88.0266	69.75
12.5518	-87.9219	69.85
12.5378	-87.8868	69.81
12.5041	-87.7573	69.75
12.5176	-87.554	69.73
12.4911	-87.4864	69.62
12.4894	-87.4652	69.57
12.4396	-87.5521	69.63
12.461	-87.6136	69.73
12.4379	-87.556	69.8
12.4268	-87.5928	69.82
12.4278	-87.5854	69.79
12.3872	-87.5393	69.78
12.4214	-87.6321	69.73
12.4404	-87.724	69.73
12.4384	-87.8479	69.76
12.4211	-87.9152	69.76
12.434	-87.9692	69.71
12.4311	-88.0493	69.71
12.4275	-88.0977	69.73
12.4455	-88.075	69.77
12.4668	-88.0636	69.77
12.5096	-88.0272	69.77
12.5171	-88.0219	69.75
12.5688	-88.0312	69.74
12.5724	-88.1216	69.72
12.5527	-88.2335	69.73
12.5713	-88.3559	69.75
12.586	-88.4182	69.75
12.5618	-88.5223	69.75
12.531	-88.616	69.76
12.4764	-88.6405	69.79
12.4421	-88.7068	69.76
12.3586	-88.811	69.75
12.2631	-88.8668	69.82
12.1305	-88.9098	69.94
12.0673	-88.9466	69.89
11.9752	-88.9111	69.8
11.8793	-88.9322	69.72
11.8292	-88.9453	69.61
11.7424	-89.0197	69.55
11.6337	-89.2115	69.62
11.6332	-89.3381	69.73
11.5686	-89.5025	69.8
11.5123	-89.533	69.84
11.4192	-89.4178	69.83
11.3407	-89.3248	69.76
11.2492	-89.2493	69.73
11.1573	-89.2409	69.76
11.0318	-89.07	69.87
10.9679	-88.923	69.84
10.8825	-88.8578	69.79
10.8115	-88.7221	69.76
10.7283	-88.736	69.74
10.7015	-88.7988	69.7
10.6843	-88.7889	69.74
10.5684	-88.7773	69.8
10.4877	-88.7378	69.83
10.4333	-88.7076	69.83
10.3805	-88.697	69.82
10.3233	-88.7081	69.82
10.2385	-88.8281	69.77
10.1924	-88.996	69.77
10.1156	-89.1896	69.81
10.0542	-89.4172	69.79
9.9567	-89.626	69.8
9.8619	-89.8951	69.82
9.7743	-90.0948	69.81
9.7123	-90.2802	69.77
9.6142	-90.4854	69.81
9.5219	-90.6832	69.86
9.4195	-90.8774	69.83
9.2797	-91.1074	69.78
9.1373	-91.2836	69.75
9.0573	-91.5246	69.71
8.9332	-91.7816	69.67
8.8329	-92.1403	69.71
8.7457	-92.3341	69.78
8.6495	-92.5331	69.81
8.5491	-92.6957	69.81
8.5089	-92.6915	69.82
8.4388	-92.6336	69.8
8.3883	-92.5754	69.77
8.3027	-92.5342	69.77
8.2576	-92.5873	69.81
8.2131	-92.5038	69.82
8.1778	-92.4594	69.76
8.1101	-92.4038	69.72
8.0644	-92.3757	69.74
8.0373	-92.3938	69.73
7.9694	-92.326	69.78
7.9175	-92.1886	69.82
7.8889	-92.1413	69.79
7.8321	-92.0365	69.78
7.7712	-91.8641	69.77
7.7469	-91.765	69.76
7.6451	-91.8102	69.74
7.5907	-91.764	69.78
7.5469	-91.678	69.78
7.4276	-91.5692	69.82
7.3039	-91.3725	69.82
7.1632	-91.2028	69.82
7.0116	-91.0162	69.79
6.8529	-90.8525	69.79
6.73	-90.6001	69.82
6.6023	-90.4118	69.87
6.4738	-90.216	69.82
6.3428	-89.9814	69.79
6.2112	-89.8633	69.73
6.0982	-89.6693	69.66
5.9963	-89.5475	69.67
5.9013	-89.5423	69.68
5.8961	-89.5098	69.74
5.8998	-89.4924	69.78
5.8916	-89.3482	69.83
5.856	-89.2055	69.82
5.8823	-89.2434	69.81
5.9115	-89.2282	69.8
5.9031	-89.3374	69.82
5.9238	-89.3322	69.87
5.9025	-89.3537	69.83
5.9169	-89.4254	69.75
5.9159	-89.4925	69.72
5.9417	-89.6739	69.72
5.9061	-89.7758	69.76
5.9222	-89.8446	69.79
5.9204	-89.8169	69.81
5.9498	-89.8388	69.8
5.9679	-89.73	69.79
6.0037	-89.68	69.79
6.0528	-89.5348	69.8
6.0904	-89.5124	69.78
6.0934	-89.5224	69.79
6.1047	-89.5134	69.78
6.1016	-89.5169	69.78
6.0784	-89.5386	69.79
6.1188	-89.5019	69.78
6.1452	-89.4522	69.81
6.1539	-89.4218	69.87
6.1866	-89.4659	69.91
6.2101	-89.5023	69.81
6.2	-89.5673	69.76
6.2366	-89.6503	69.68
6.2502	-89.7804	69.62
6.2734	-89.9514	69.65
6.2548	-89.9754	69.73
6.2929	-90.0681	69.79
6.2674	-90.1276	69.84
6.2902	-90.2231	69.83
6.2685	-90.2479	69.79
6.3019	-90.1978	69.78
6.2635	-90.2349	69.73
6.2531	-90.3034	69.76
6.242	-90.4006	69.77
6.2612	-90.5151	69.76
6.3061	-90.6722	69.79
6.302	-90.808	69.8
6.3609	-90.9284	69.79
6.3736	-90.9628	69.77
6.4263	-90.9759	69.78
6.4599	-90.9889	69.77
6.4832	-90.9928	69.75
6.5205	-90.9735	69.74
6.5166	-90.9176	69.74
6.5572	-90.8675	69.76
6.6058	-90.8265	69.78
6.6308	-90.834	69.78
6.6745	-90.8948	69.78
6.7191	-90.9259	69.76
6.7745	-90.9887	69.75
6.8202	-91.1025	69.77
6.8684	-91.2519	69.83
6.9145	-91.4393	69.84
6.9419	-91.6013	69.79
6.9949	-91.6904	69.77
7.0502	-91.695	69.68
7.1306	-91.6566	69.6
7.1493	-91.6194	69.63
7.1676	-91.6582	69.7
7.2256	-91.7407	69.76
7.2472	-91.7511	69.8
7.2439	-91.6139	69.82
7.2601	-91.6589	69.77
7.221	-91.5339	69.8
7.1922	-91.4981	69.76
7.168	-91.4336	69.79
7.1384	-91.3508	69.76
7.1419	-91.2963	69.72
7.113	-91.3621	69.69
7.1354	-91.4471	69.69
7.1374	-91.5884	69.71
7.1817	-91.5916	69.76
7.2058	-91.616	69.78
7.2484	-91.5907	69.81
7.2672	-91.5047	69.8
7.2744	-91.4692	69.77
7.3408	-91.3455	69.78
7.3726	-91.357	69.75
7.3766	-91.3363	69.75
7.4024	-91.2994	69.77
7.4117	-91.3255	69.79
7.4168	-91.3248	69.77
7.4104	-91.3212	69.77
7.4502	-91.324	69.8
7.4868	-91.3313	69.82
7.4679	-91.281	69.8
7.5012	-91.2832	69.79
7.5364	-91.3184	69.73
7.5511	-91.4782	69.64
7.5753	-91.5018	69.65
7.5232	-91.5313	69.7
7.5746	-91.6481	69.76
7.6237	-91.7648	69.8
7.6699	-91.8498	69.81
7.673	-91.8327	69.81
7.7254	-91.8875	69.8
7.7701	-91.8558	69.78
7.797	-91.8933	69.77
7.7948	-91.9187	69.76
7.8129	-91.9285	69.72
7.82	-92.0724	69.7
7.8632	-92.1829	69.73
7.9058	-92.3884	69.74
7.9139	-92.4562	69.77
7.9155	-92.5007	69.76
7.9051	-92.5304	69.76
7.9083	-92.5006	69.76
7.9021	-92.4585	69.75
7.8628	-92.4887	69.75
7.8127	-92.4325	69.77
7.7583	-92.4022	69.78
7.7636	-92.3595	69.79
7.702	-92.2662	69.79
7.668	-92.1851	69.74
7.5957	-92.0844	69.74
7.5424	-92.0556	69.8
7.486	-92.0188	69.86
7.3825	-91.9508	69.78
7.3102	-91.9576	69.72
7.1763	-91.9204	69.66
7.1399	-91.952	69.59
7.065	-91.9389	69.62
7.008	-91.9166	69.72
6.931	-91.9526	69.77
6.8041	-91.9108	69.82
6.7143	-91.7894	69.81
6.5926	-91.6335	69.8
6.4082	-91.4282	69.81
6.3193	-91.327	69.75
6.1831	-91.1327	69.78
6.0269	-90.868	69.83
5.8794	-90.4904	69.77
5.7808	-90.3343	69.7
5.6977	-90.2756	69.66
5.6772	-90.2583	69.69
5.6432	-90.2646	69.75
5.6534	-90.2368	69.76
5.6502	-90.0746	69.74
5.6309	-89.9484	69.75
5.6229	-89.8259	69.76
5.6253	-89.6864	69.77
5.6818	-89.6548	69.78
5.7198	-89.6077	69.79
5.7493	-89.4628	69.78
5.8215	-89.232	69.76
5.9738	-89.0746	69.78
6.1374	-89.0226	69.79
6.2472	-88.8863	69.81
6.44	-88.6904	69.77
6.6159	-88.5713	69.73
6.8204	-88.5822	69.63
6.9694	-88.5192	69.61
7.1849	-88.5497	69.65
7.3632	-88.6081	69.74
7.5885	-88.708	69.81
7.8437	-88.8131	69.88
8.1127	-88.9809	69.82
8.3454	-89.0341	69.8
8.627	-89.2041	69.74
8.9043	-89.3889	69.74
9.1624	-89.5845	69.75
9.4353	-89.8839	69.68
9.7069	-90.1652	69.68
9.986	-90.49	69.7
10.2749	-90.8309	69.7
10.4986	-91.1416	69.68
10.7051	-91.3453	69.72
10.8917	-91.5381	69.73
11.0549	-91.6855	69.75
11.1952	-91.7982	69.77
11.3582	-91.8406	69.76
11.4492	-91.9369	69.71
11.5868	-91.9525	69.73
11.713	-91.934	69.73
11.8315	-91.8879	69.71
11.914	-91.7951	69.71
11.9857	-91.7663	69.75
11.9868	-91.6737	69.8
12.0374	-91.5726	69.8
12.0077	-91.4413	69.76
11.9734	-91.3582	69.66
11.9566	-91.2268	69.61
11.9145	-91.0251	69.62
11.8345	-90.8916	69.65
11.7664	-90.7573	69.7
11.6496	-90.5597	69.77
11.5298	-90.4423	69.78
11.3818	-90.2015	69.8
11.2147	-89.8902	69.8
11.0783	-89.5806	69.77
10.9187	-89.3508	69.75
10.7276	-89.225	69.73
10.546	-89.0469	69.67
10.3648	-88.9291	69.65
10.1821	-88.9114	69.67
10.0183	-88.7968	69.73
9.9244	-88.6902	69.75
9.838	-88.5505	69.75
9.7172	-88.3866	69.76
9.6254	-88.3466	69.72
9.5568	-88.2774	69.72
9.5278	-88.3412	69.72
9.5225	-88.4551	69.74
9.5373	-88.5497	69.76
9.555	-88.6534	69.8
9.6309	-88.646	69.79
9.6879	-88.7045	69.77
9.7044	-88.7237	69.81
9.7111	-88.7312	69.79
9.7423	-88.6197	69.72
9.7972	-88.5526	69.68
9.8172	-88.4939	69.64
9.8659	-88.5122	69.6
9.9526	-88.5571	69.63
10.0006	-88.6309	69.69
10.0695	-88.7444	69.77
10.1208	-88.7859	69.79
10.2571	-88.8387	69.79
10.4296	-88.8783	69.79
10.5618	-88.9904	69.75
10.7121	-89.1024	69.73
10.7696	-89.1972	69.76
10.8744	-89.291	69.76
10.978	-89.3729	69.7
11.0202	-89.5354	69.68
11.0649	-89.7206	69.68
11.1308	-89.9551	69.72
11.1153	-90.2235	69.74
11.1034	-90.372	69.75
11.0936	-90.4936	69.77
11.0505	-90.6723	69.73
11.0039	-90.7456	69.75
10.9802	-90.7724	69.74
10.9428	-90.8269	69.75
10.9505	-90.8126	69.75
10.8752	-90.7344	69.77
10.8278	-90.6817	69.72
10.7528	-90.698	69.72
10.6512	-90.7356	69.78
10.5732	-90.6645	69.86
10.5223	-90.6748	69.79
10.4951	-90.6278	69.71
10.4325	-90.6469	69.65
10.4119	-90.7081	69.6
10.3401	-90.8833	69.6
10.3105	-91.0866	69.66
10.2542	-91.306	69.75
10.2081	-91.4346	69.8
10.15	-91.4921	69.83
10.1013	-91.5886	69.78
10.0667	-91.6343	69.77
10.0075	-91.8044	69.73
9.9544	-91.8764	69.76
9.9254	-91.9778	69.76
9.8578	-91.817	69.75
9.7976	-91.6998	69.72
9.7526	-91.6113	69.7
9.6679	-91.5159	69.69
9.6461	-91.4847	69.71
9.5614	-91.4528	69.75
9.4696	-91.2822	69.79
9.3985	-91.0637	69.78
9.2936	-90.8115	69.75
9.2092	-90.69	69.73
9.1635	-90.5346	69.74
9.0807	-90.4896	69.74
9.0366	-90.3614	69.78
9.0401	-90.2795	69.77
9.0202	-90.2477	69.76
9.0067	-90.1452	69.8
8.9936	-90.0671	69.85
8.9691	-89.9393	69.87
8.9515	-89.769	69.78
8.8976	-89.6024	69.74
8.8876	-89.5004	69.68
8.8742	-89.3742	69.64
8.8492	-89.3578	69.69
8.8485	-89.3138	69.75
8.8424	-89.2624	69.8
8.8135	-89.1274	69.85
8.7721	-89.0864	69.81
8.755	-89.0132	69.8
8.7135	-89.0226	69.76
8.669	-88.9648	69.77
8.6249	-88.9642	69.8
8.5768	-88.8913	69.79
8.533	-88.8886	69.73
8.4947	-88.8472	69.75
8.4041	-88.805	69.75
8.3651	-88.7071	69.75
8.3026	-88.7348	69.73
8.2191	-88.7693	69.74
8.1925	-88.7278	69.78
8.129	-88.798	69.77
8.0798	-88.8685	69.76
8.0699	-88.9185	69.79
8.0304	-88.9496	69.79
7.9897	-88.9737	69.8
7.9981	-88.9934	69.79
7.9357	-89.1472	69.78
7.9207	-89.2643	69.79
7.8298	-89.4873	69.84
7.7927	-89.7682	69.89
7.7486	-89.9527	69.87
7.7052	-90.1236	69.82
7.6141	-90.3202	69.74
7.5799	-90.444	69.66
7.4919	-90.6054	69.65
7.4728	-90.7133	69.73
7.3985	-90.8735	69.79
7.3336	-91.0237	69.83
7.2687	-91.1004	69.84
7.217	-91.0451	69.82
7.1952	-90.9954	69.82
7.1024	-91.0316	69.78
7.0041	-91.0934	69.79
6.9672	-91.1488	69.81
6.8447	-91.266	69.74
6.8327	-91.3939	69.72
6.7104	-91.4818	69.73
6.5998	-91.6986	69.73
6.4782	-91.7949	69.76
6.449	-92.0005	69.78
6.4234	-92.2501	69.79
6.375	-92.456	69.78
6.3129	-92.6836	69.76
6.3016	-92.7562	69.77
6.2636	-92.7919	69.8
6.2936	-92.8619	69.79
6.3201	-92.8869	69.77
6.3172	-92.9662	69.77
6.2987	-93.0265	69.74
6.339	-93.0803	69.73
6.3687	-93.1389	69.76
6.3872	-93.1913	69.84
6.4562	-93.1424	69.87
6.516	-92.9297	69.79
6.5721	-92.7863	69.76
6.6667	-92.4909	69.7
6.7676	-92.202	69.62
6.8198	-91.9759	69.63
6.9086	-91.9221	69.71
7.0615	-91.896	69.79
7.1672	-91.894	69.81
7.3188	-91.8543	69.8
7.5015	-91.7384	69.8
7.6236	-91.5499	69.8
7.7404	-91.3912	69.77
7.8498	-91.3601	69.76
7.9511	-91.1395	69.78
8.065	-90.9464	69.75
8.1553	-90.8925	69.71
8.2197	-90.8525	69.74
8.3018	-90.7948	69.78
8.3999	-90.7346	69.76
8.4265	-90.6169	69.78
8.4657	-90.4607	69.78
8.4477	-90.3569	69.74
8.4527	-90.1256	69.75
8.4409	-89.9841	69.76
8.4653	-89.9556	69.76
8.4422	-89.9113	69.77
8.4038	-89.8706	69.79
8.4023	-89.7879	69.8
8.4123	-89.8904	69.78
8.3954	-89.9718	69.75
8.3226	-90.1017	69.76
8.3266	-90.1238	69.82
8.2977	-90.2469	69.85
8.2444	-90.2669	69.82
8.1556	-90.2207	69.78
8.138	-90.2707	69.72
8.0966	-90.3204	69.64
8.0438	-90.4226	69.63
7.945	-90.6255	69.66
7.9299	-90.837	69.73
7.8657	-90.9792	69.79
7.835	-91.0507	69.81
7.7969	-91.063	69.8
7.7456	-91.032	69.78
7.7392	-91.0826	69.74
7.6991	-91.189	69.78
7.635	-91.2969	69.81
7.6066	-91.3774	69.75
7.5555	-91.4749	69.69
7.5101	-91.589	69.69
7.4656	-91.7847	69.7
7.4516	-91.9703	69.74
7.4221	-92.1381	69.75
7.3798	-92.2954	69.79
7.3769	-92.416	69.75
7.3696	-92.5338	69.72
7.3755	-92.6821	69.71
7.3824	-92.8863	69.72
7.4235	-93.0355	69.74
7.4149	-93.1806	69.76
7.4074	-93.2326	69.76
7.3835	-93.284	69.76
7.3474	-93.3348	69.76
7.3764	-93.4517	69.73
7.3528	-93.5109	69.75
7.3898	-93.5628	69.81
7.4088	-93.6374	69.83
7.4203	-93.5557	69.79
7.4709	-93.5628	69.72
7.4933	-93.504	69.65
7.5011	-93.4836	69.57
7.5219	-93.4493	69.58
7.5203	-93.5117	69.66
7.5291	-93.5694	69.75
7.5363	-93.5614	69.81
7.5533	-93.576	69.79
7.5914	-93.4492	69.8
7.6355	-93.2433	69.78
7.678	-93.0604	69.75
7.7582	-93.0184	69.74
7.8048	-92.9206	69.77
7.8409	-92.9286	69.7
7.8896	-92.9829	69.66
7.9503	-92.894	69.72
7.9934	-92.7639	69.75
8.0694	-92.6425	69.74
8.1242	-92.5317	69.73
8.2209	-92.359	69.75
8.314	-92.2223	69.75
8.3641	-92.0716	69.75
8.4116	-92.0044	69.71
8.4278	-91.9674	69.72
8.4495	-91.8356	69.75
8.4708	-91.7183	69.78
8.5221	-91.6011	69.76
8.5586	-91.4855	69.76
8.6373	-91.3029	69.72
8.7159	-91.1794	69.72
8.7615	-91.1173	69.79
8.851	-91.027	69.84
8.9144	-90.8785	69.79
8.977	-90.7839	69.75
9.0862	-90.7528	69.68
9.124	-90.6685	69.61
9.2054	-90.6558	69.62
9.292	-90.6954	69.68
9.3173	-90.7604	69.76
9.3738	-90.7591	69.79
9.393	-90.7738	69.78
9.4964	-90.8154	69.76
9.5706	-90.7639	69.77
9.7095	-90.7699	69.75
9.8184	-90.8367	69.77
9.9424	-90.8884	69.79
10.0494	-90.9375	69.72
10.1679	-91.0733	69.68
10.1905	-91.1644	69.7
10.203	-91.3422	69.69
10.1951	-91.5844	69.7
10.1743	-91.8144	69.73
10.1151	-91.9131	69.76
9.9811	-91.9466	69.77
9.8591	-91.9387	69.75
9.7055	-91.9021	69.74
9.5297	-91.8292	69.73
9.3339	-91.9021	69.72
9.079	-91.9292	69.72
8.8679	-92.0247	69.74
8.7324	-92.1837	69.74
8.5801	-92.3259	69.75
8.4102	-92.4732	69.77
8.3009	-92.6372	69.81
8.1659	-92.8321	69.81
8.1002	-93.0826	69.7
7.994	-93.3151	69.7
7.8772	-93.401	69.68
7.676	-93.5961	69.62
7.6068	-93.732	69.64
7.5479	-93.8044	69.72
7.4576	-93.8667	69.79
7.3831	-93.7255	69.81
7.3228	-93.6138	69.8
7.2297	-93.4341	69.79
7.1558	-93.3567	69.77
7.0685	-93.3	69.74
6.9548	-93.3025	69.77
6.825	-93.2524	69.77
6.7317	-93.1616	69.76
6.6743	-93.1098	69.76
6.5858	-93.1085	69.75
6.4714	-93.0913	69.74
6.3597	-93.0469	69.74
6.2927	-93.0327	69.77
6.1206	-93.0153	69.8
6.0136	-92.9848	69.79
5.935	-93.0575	69.75
5.8482	-93.1103	69.76
5.7609	-93.2554	69.78
5.6679	-93.3293	69.82
5.5848	-93.3121	69.82
5.4932	-93.3775	69.81
5.4535	-93.4848	69.77
5.44	-93.5939	69.76
5.4757	-93.6613	69.81
5.5651	-93.7724	69.82
5.6496	-93.7557	69.76
5.7684	-93.6727	69.71
5.9334	-93.5752	69.63
5.9387	-93.496	69.6
5.981	-93.3736	69.65
6.0295	-93.3078	69.71
6.1124	-93.4278	69.79
6.1419	-93.487	69.82
6.1817	-93.4669	69.82
6.2269	-93.3677	69.79
6.2625	-93.1792	69.79
6.32	-93.0662	69.74
6.4132	-93.0423	69.78
6.5002	-93.0013	69.77
6.627	-93.0187	69.73
6.7681	-92.9971	69.72
6.9464	-93.0465	69.7
7.1588	-93.0928	69.7
7.2724	-93.1133	69.71
7.3434	-93.064	69.75
7.4281	-92.9922	69.8
7.533	-92.9207	69.79
7.6569	-92.8389	69.77
7.8396	-92.7103	69.77
7.9745	-92.723	69.75
8.1206	-92.69	69.73
8.2279	-92.6811	69.74
8.4103	-92.6728	69.71
8.5515	-92.6899	69.71
8.6724	-92.6729	69.77
8.7524	-92.5833	69.82
8.7721	-92.3881	69.83
8.8332	-92.2291	69.77
8.8993	-92.0912	69.72
8.9304	-91.924	69.67
8.9861	-91.791	69.63
8.9643	-91.7606	69.66
9.0162	-91.6811	69.7
8.9973	-91.6781	69.7
8.9933	-91.7433	69.74
8.9569	-91.7447	69.74
8.886	-91.7598	69.76
8.8742	-91.7393	69.8
8.8331	-91.8125	69.75
8.7744	-91.8288	69.76
8.7393	-91.8485	69.7
8.6482	-91.97	69.66
8.5421	-92.0957	69.68
8.5017	-92.3329	69.69
8.4015	-92.5779	69.72
8.3733	-92.7271	69.72
8.2871	-92.8522	69.73
8.215	-92.9964	69.7
8.1229	-93.1417	69.7
8.0483	-93.4298	69.73
7.9765	-93.6566	69.74
7.837	-93.9369	69.74
7.7258	-94.1687	69.75
7.5316	-94.3993	69.72
7.393	-94.6127	69.72
7.2179	-94.8997	69.75
7.094	-95.1004	69.84
7.0079	-95.1538	69.81
6.8795	-95.155	69.73
6.7188	-95.1322	69.68
6.6013	-95.0736	69.59
6.4688	-95.0746	69.59
6.3344	-95.0952	69.64
6.2024	-95.1802	69.71
6.0471	-95.1468	69.79
5.9242	-95.0605	69.8
5.788	-94.9176	69.79
5.5963	-94.814	69.76
5.4544	-94.6621	69.73
5.3718	-94.5518	69.72
5.2942	-94.4291	69.74
5.2731	-94.4498	69.69
5.2438	-94.3377	69.69
5.2175	-94.2485	69.7
5.2236	-94.1786	69.71
5.2889	-94.1761	69.7
5.3516	-94.1117	69.72
5.4946	-94.0416	69.73
5.5811	-93.978	69.73
5.7415	-93.8917	69.74
5.8158	-93.8163	69.75
5.9683	-93.8484	69.73
6.1348	-93.9334	69.72
6.266	-93.9645	69.71
6.3554	-93.9616	69.71
6.5209	-93.9759	69.71
6.6697	-94.0366	69.77
6.8744	-94.018	69.81
7.06	-93.7112	69.77
7.2112	-93.6044	69.7
7.399	-93.6146	69.59
7.5753	-93.7084	69.53
7.7021	-93.8618	69.56
7.8432	-94.0563	69.66
7.9627	-94.3299	69.72
8.0744	-94.521	69.76
8.1866	-94.7589	69.73
8.3291	-95.0115	69.72
8.5112	-95.2457	69.71
8.7709	-95.4748	69.65
8.9902	-95.6362	69.66
9.064	-95.7481	69.73
9.0948	-95.823	69.75
9.1103	-96.0239	69.69
9.1469	-96.2697	69.66
9.1752	-96.4941	69.65
9.233	-96.6459	69.65
9.3068	-96.8053	69.64
9.3274	-96.851	69.68
9.3688	-97.0289	69.67
9.3826	-97.195	69.68
9.4031	-97.3373	69.69
9.4412	-97.6008	69.71
9.4965	-97.8307	69.71
9.5863	-97.9519	69.71
9.7	-98.0796	69.7
9.7743	-98.1728	69.76
9.8798	-98.3626	69.73
9.9496	-98.4976	69.67
10.0545	-98.6612	69.63
10.0998	-98.7887	69.57
10.162	-98.8945	69.56
10.2661	-98.9941	69.59
10.3183	-98.9512	69.67
10.3849	-99.0034	69.71
10.4544	-99.0102	69.73
10.5075	-99.0895	69.69
10.5174	-99.0954	69.67
10.4789	-98.9878	69.68
10.4645	-98.9499	69.68
10.4148	-98.7547	69.75
10.3156	-98.4602	69.73
10.265	-98.1359	69.65
10.1813	-97.9227	69.6
10.1776	-97.6895	69.59
10.1526	-97.4653	69.66
10.0887	-97.0572	69.72
10.064	-96.6623	69.73
9.9723	-96.2525	69.7
9.9577	-95.8368	69.69
9.8811	-95.3785	69.69
9.8714	-95.0784	69.67
9.8318	-94.7072	69.74
9.791	-94.3435	69.76
9.7446	-94.0656	69.73
9.7068	-93.7174	69.73
9.6463	-93.4234	69.74
9.5821	-93.2501	69.76
9.5374	-93.0091	69.74
9.5148	-92.887	69.69
9.5546	-92.6721	69.66
9.5952	-92.5119	69.59
9.5779	-92.4524	69.59
9.5867	-92.3829	69.62
9.6038	-92.3158	69.68
9.6465	-92.4185	69.74
9.6982	-92.5212	69.76
9.736	-92.5786	69.74
9.7949	-92.7262	69.74
9.8528	-92.8717	69.72
9.9021	-92.9692	69.75
9.9636	-93.0257	69.75
10.0563	-93.0642	69.68
10.1268	-93.0393	69.67
10.1831	-93.0972	69.63
10.309	-93.1355	69.65
10.4315	-93.2044	69.68
10.5293	-93.265	69.7
10.6699	-93.3773	69.72
10.8416	-93.4112	69.75
11	-93.5596	69.73
11.1258	-93.7149	69.71
11.305	-94.0139	69.68
11.583	-94.4115	69.6
11.9438	-94.7772	69.58
12.2828	-94.889	69.64
12.418	-94.683	69.77
12.3953	-94.6378	69.89
12.3746	-94.7134	69.81
12.4176	-94.812	69.79
12.4231	-94.8718	69.74
12.4151	-94.9897	69.67
12.4248	-95.004	69.62
12.3873	-95.174	69.55
12.3088	-95.2543	69.61
12.2408	-95.4549	69.67
12.1551	-95.6815	69.69
12.1063	-95.8857	69.75
12.0237	-95.9562	69.77
12.0069	-96.0075	69.74
11.9191	-96.0075	69.73
11.7616	-95.9133	69.71
11.5835	-95.8942	69.69
11.4101	-95.9386	69.66
11.229	-95.9332	69.62
11.0355	-95.9695	69.64
10.8413	-95.9767	69.7
10.6965	-96.044	69.74
10.5074	-96.1145	69.78
10.3495	-96.2344	69.75
10.184	-96.3549	69.73
10.0372	-96.4924	69.71
9.8805	-96.6499	69.7
9.6868	-96.6253	69.72
9.5636	-96.5933	69.76
9.4283	-96.5923	69.77
9.3283	-96.5813	69.79
9.2521	-96.4458	69.77
9.1993	-96.3372	69.7
9.1697	-96.246	69.68
9.0785	-96.1266	69.74
9.0526	-95.9489	69.82
9.0316	-95.763	69.84
9.0053	-95.6307	69.76
8.9938	-95.5397	69.71
8.9506	-95.4649	69.65
8.9339	-95.481	69.59
8.9151	-95.4756	69.65
8.9178	-95.3812	69.77
8.9112	-95.41	69.79
8.9379	-95.4425	69.81
8.9816	-95.3022	69.8
9.0068	-95.1068	69.79
9.0222	-94.9591	69.75
9.0511	-94.9153	69.72
9.0684	-94.9171	69.75
9.0851	-94.8268	69.76
9.1028	-94.7907	69.73
9.1319	-94.6761	69.73
9.1597	-94.5789	69.73
9.1939	-94.491	69.72
9.25	-94.4712	69.73
9.2826	-94.4644	69.72
9.3037	-94.4788	69.73
9.3434	-94.5863	69.73
9.3609	-94.6196	69.74
9.3748	-94.6591	69.74
9.4426	-94.7237	69.77
9.5186	-94.8173	69.77
9.5972	-94.966	69.75
9.679	-95.0518	69.76
9.7199	-95.2388	69.73
9.8292	-95.4627	69.73
9.8832	-95.6926	69.78
9.9274	-95.9251	69.83
9.9707	-96.0595	69.81
10.059	-96.1724	69.75
10.1393	-96.3722	69.67
10.2128	-96.5381	69.62
10.3144	-96.795	69.57
10.3945	-97.0059	69.64
10.4206	-97.2631	69.74
10.4153	-97.3844	69.82
10.3802	-97.4573	69.82
10.3359	-97.4786	69.78
10.2757	-97.4028	69.75
10.2303	-97.3477	69.69
10.1704	-97.4039	69.71
10.1049	-97.4375	69.76
10.0074	-97.5032	69.74
9.8967	-97.5275	69.71
9.76	-97.4632	69.71
9.5878	-97.3756	69.73
9.3969	-97.2422	69.73
9.2905	-97.2069	69.69
9.1715	-97.2629	69.7
8.9781	-97.3891	69.72
8.7696	-97.3411	69.75
8.5954	-97.339	69.73
8.4145	-97.2904	69.74
8.2461	-97.1723	69.76
8.0211	-97.1333	69.75
7.7763	-97.0811	69.75
7.5222	-96.9865	69.77
7.3446	-97.0017	69.75
7.184	-97.0446	69.71
7.0262	-96.9777	69.7
6.8466	-96.9408	69.77
6.6497	-96.8165	69.87
6.4214	-96.5421	69.85
6.2296	-96.3199	69.73
5.9996	-96.1027	69.68
5.7634	-95.738	69.61
5.5433	-95.4506	69.56
5.3531	-95.3243	69.63
5.1496	-95.2082	69.74
5.0053	-95.0083	69.79
4.7526	-94.7486	69.84
4.4327	-94.6391	69.84
4.1732	-94.4451	69.79
4.026	-94.351	69.72
3.9123	-94.4031	69.7
3.8616	-94.5468	69.72
3.725	-94.4933	69.72
3.6364	-94.2801	69.74
3.5568	-94.0644	69.74
3.4747	-93.9097	69.71
3.4203	-93.6996	69.71
3.3431	-93.5922	69.73
3.2568	-93.5913	69.73
3.2288	-93.6088	69.72
3.1717	-93.6687	69.71
3.0161	-93.762	69.74
2.9206	-93.8862	69.8
2.8746	-94.0146	69.8
2.8656	-93.8848	69.74
2.8321	-93.871	69.69
2.7748	-93.8545	69.68
2.7351	-93.8486	69.68
2.7359	-93.8396	69.66
2.7011	-93.8598	69.72
2.7024	-94.0103	69.79
2.6612	-94.1528	69.85
2.6801	-94.3093	69.75
2.7194	-94.4021	69.68
2.7457	-94.4621	69.66
2.7551	-94.3987	69.6
2.784	-94.3848	69.59
2.8294	-94.3816	69.63
2.8997	-94.556	69.68
2.9688	-94.6767	69.76
3.0223	-94.7402	69.77
3.1303	-94.7398	69.77
3.2249	-94.7038	69.74
3.4007	-94.6897	69.67
3.5579	-94.6623	69.69
3.7237	-94.6068	69.75
3.9045	-94.5496	69.73
4.1085	-94.6217	69.69
4.2607	-94.7185	69.67
4.442	-94.6654	69.7
4.645	-94.6102	69.73
4.8073	-94.5387	69.72
4.995	-94.5879	69.71
5.1469	-94.5866	69.75
5.3036	-94.6841	69.72
5.4296	-94.7933	69.73
5.5911	-94.9816	69.74
5.7039	-95.1345	69.77
5.7832	-95.3	69.74
5.8423	-95.4706	69.73
5.8999	-95.6105	69.73
5.9702	-95.7987	69.72
5.9935	-95.8781	69.74
6.0059	-95.9658	69.73
5.976	-96.0471	69.75
5.8846	-96.1614	69.77
5.7954	-96.1245	69.8
5.734	-96.159	69.72
5.6607	-96.2941	69.66
5.5569	-96.4751	69.62
5.4361	-96.5798	69.6
5.3139	-96.7936	69.61
5.1355	-97.0004	69.69
4.8269	-97.2363	69.75
4.5317	-97.3535	69.82
4.1995	-97.4592	69.79
3.8972	-97.5945	69.75
3.6956	-97.8442	69.71
3.5292	-98.2268	69.69
3.375	-98.5621	69.71
3.2576	-98.904	69.71
3.1565	-99.1663	69.66
3.0619	-99.239	69.69
2.8786	-99.2678	69.69
2.7734	-99.3452	69.72
2.6758	-99.4312	69.65
2.6034	-99.4994	69.67
2.4644	-99.508	69.73
2.4472	-99.4809	69.71
2.4038	-99.4176	69.71
2.3354	-99.4112	69.71
2.2545	-99.3391	69.76
2.1356	-99.2561	69.75
2.0386	-99.17	69.74
1.9953	-98.9755	69.72
1.8618	-98.8022	69.72
1.6811	-98.6555	69.73
1.6136	-98.5683	69.68
1.6097	-98.5654	69.69
1.6216	-98.5281	69.79
1.6512	-98.2862	69.86
1.628	-98.0086	69.73
1.6025	-97.6081	69.68
1.6208	-97.2767	69.62
1.6608	-96.9848	69.56
1.7498	-96.8629	69.58
1.91	-96.8085	69.64
2.0258	-96.7256	69.72
2.1893	-96.5564	69.76
2.3626	-96.1023	69.79
2.536	-95.7283	69.72
2.7829	-95.3602	69.71
2.9837	-94.9404	69.69
3.174	-94.6542	69.67
3.4052	-94.4812	69.71
3.6147	-94.2698	69.68
3.8836	-94.1326	69.69
4.204	-94.102	69.68
4.4835	-93.9011	69.74
4.7147	-93.8198	69.72
4.9483	-93.7018	69.71
5.1537	-93.6188	69.7
5.3957	-93.6093	69.69
5.629	-93.5835	69.69
5.8829	-93.5243	69.71
6.1558	-93.5423	69.71
6.3343	-93.6146	69.73
6.5209	-93.593	69.73
6.6946	-93.6025	69.72
6.8507	-93.6165	69.71
6.9649	-93.6755	69.68
7.0351	-93.6811	69.73
7.1071	-93.8019	69.81
7.2234	-93.9081	69.83
7.343	-94.0452	69.76
7.4657	-94.1373	69.73
7.5297	-94.2975	69.61
7.6201	-94.2615	69.54
7.6437	-94.3637	69.56
7.6615	-94.5521	69.63
7.7563	-94.6732	69.72
7.794	-94.7408	69.8
7.8222	-94.819	69.81
7.8323	-94.8458	69.78
7.8495	-94.9238	69.76
7.82	-94.9565	69.74
7.8214	-94.9841	69.76
7.8035	-95.109	69.73
7.7164	-95.1286	69.7
7.649	-95.2318	69.7
7.5754	-95.3689	69.69
7.4431	-95.4799	69.72
7.3228	-95.5087	69.7
7.1242	-95.6678	69.71
6.9276	-95.752	69.74
6.7103	-95.8069	69.76
6.4391	-95.8431	69.78
6.1799	-95.9335	69.75
5.9112	-96.0338	69.75
5.6757	-96.137	69.73
5.4909	-96.2763	69.71
5.346	-96.3311	69.73
5.185	-96.3689	69.72
4.989	-96.5305	69.75
4.8226	-96.713	69.78
4.7169	-96.855	69.81
4.6361	-97.0252	69.74
4.5892	-97.119	69.69
4.5395	-97.1881	69.63
4.5862	-97.2186	69.58
4.6354	-97.239	69.6
4.6897	-97.2726	69.65
4.6957	-97.2562	69.72
4.7272	-97.1932	69.78
4.7894	-97.1559	69.76
4.9327	-96.9687	69.76
5.0611	-96.7718	69.76
5.1914	-96.5268	69.74
5.2917	-96.3257	69.73
5.4075	-96.1321	69.71
5.5613	-95.9541	69.67
5.7486	-95.8664	69.66
5.9101	-95.8003	69.66
6.0324	-95.661	69.7
6.1519	-95.485	69.72
6.281	-95.4376	69.72
6.4459	-95.4165	69.73
6.6247	-95.3467	69.74
6.8611	-95.4328	69.71
6.9929	-95.4207	69.72
7.0808	-95.4365	69.74
7.1946	-95.4809	69.76
7.3142	-95.5349	69.75
7.5355	-95.6499	69.73
7.7449	-95.6491	69.73
8.0061	-95.7517	69.74
8.2106	-95.9009	69.75
8.4903	-96.0135	69.79
8.7394	-96.121	69.72
8.8574	-96.0553	69.73
8.9386	-95.9502	69.65
9.0016	-95.8591	69.55
9.0764	-95.7788	69.61
9.1452	-95.8458	69.66
9.2522	-95.9485	69.73
9.273	-96.0367	69.79
9.3341	-96.0688	69.79
9.3788	-96.11	69.75
9.4655	-96.1051	69.72
9.5118	-96.1796	69.68
9.4912	-96.1857	69.72
9.4504	-96.1953	69.73
9.3759	-96.1852	69.72
9.2874	-96.1986	69.71
9.1854	-96.3355	69.7
9.0406	-96.4125	69.71
8.9363	-96.5261	69.69
8.7745	-96.6384	69.66
8.5819	-96.6667	69.71
8.438	-96.6778	69.71
8.2808	-96.6346	69.7
8.1045	-96.6579	69.67
7.8589	-96.6708	69.68
7.6881	-96.6505	69.72
7.5942	-96.6887	69.73
7.441	-96.7385	69.72
7.3391	-96.7019	69.66
7.2294	-96.7278	69.71
7.105	-96.8185	69.77
6.9541	-96.8757	69.81
6.8775	-96.9197	69.75
6.8495	-96.9081	69.71
6.7621	-96.8561	69.64
6.654	-96.8499	69.57
6.5537	-96.8047	69.6
6.4562	-96.871	69.64
6.3687	-96.9195	69.73
6.2772	-96.9923	69.79
6.2296	-96.9926	69.76
6.2177	-97.0318	69.74
6.2209	-96.9131	69.74
6.2548	-96.862	69.72
6.2401	-96.7593	69.76
6.2266	-96.6156	69.74
6.2314	-96.4918	69.68
6.2313	-96.4313	69.64
6.2313	-96.3274	69.68
6.233	-96.2153	69.69
6.2922	-96.1958	69.67
6.3362	-96.1013	69.7
6.377	-96.0745	69.72
6.4229	-95.9836	69.73
6.5127	-95.8517	69.72
6.5738	-95.9097	69.73
6.68	-95.8674	69.74
6.8358	-95.7909	69.76
7.011	-95.7309	69.73
7.1652	-95.6263	69.73
7.3233	-95.5147	69.73
7.4273	-95.4047	69.76
7.5641	-95.32	69.82
7.716	-95.1757	69.74
7.8535	-95.0222	69.73
8.0349	-94.9171	69.71
8.1577	-94.8829	69.61
8.2877	-94.9962	69.56
8.3604	-95.0907	69.64
8.4902	-95.1424	69.7
8.5625	-95.2619	69.73
8.6307	-95.3453	69.73
8.6921	-95.3892	69.73
8.7195	-95.369	69.74
8.7497	-95.3963	69.7
8.775	-95.4017	69.76
8.8045	-95.3421	69.78
8.8984	-95.3049	69.72
8.9415	-95.3702	69.67
9.0217	-95.4058	69.66
9.1732	-95.4948	69.66
9.2927	-95.5558	69.68
9.3887	-95.6299	69.69
9.486	-95.7884	69.7
9.5551	-95.8435	69.69
9.6254	-96.0468	69.68
inclinaison X	inclinaison Y
