# Supplementary material for: Postural Control Can Be Well Maintained by Healthy, Young Adults in Difficult Visual Task, Even in Sway-Referenced Dynamic Conditions
Source: PLoS One. 2016 Oct 13;11(10):e0164400. doi: 10.1371/journal.pone.0164400 (PMC5063355; doi:10.1371/journal.pone.0164400)
Supplement: S2 File — (ZIP) [file pone.0164400.s002.zip › DATA_FRAMIRAL/S08A_SEARCH_STABLE_I5.xls]

## Sheet: S08_MTT_201504151235
gravite X	gravite Y	Poids
14.2776	-88.3884	69.7
14.4209	-88.5274	69.69
14.5206	-88.6796	69.68
14.6505	-88.8391	69.74
14.8548	-89.0861	69.73
15.0496	-89.3133	69.73
15.2474	-89.676	69.75
15.4678	-90.0777	69.8
15.6246	-90.398	69.83
15.8604	-90.6703	69.74
16.0795	-91.1226	69.64
16.3198	-91.5822	69.59
16.6552	-92.0169	69.55
16.9821	-92.5587	69.58
17.2462	-93.0211	69.66
17.4934	-93.5985	69.71
17.7999	-94.3476	69.75
18.1517	-94.9674	69.75
18.5169	-95.3883	69.75
18.8327	-95.8324	69.74
19.1118	-96.2453	69.65
19.2927	-96.6255	69.61
19.453	-96.8307	69.54
19.5881	-97.1549	69.49
19.749	-97.5551	69.5
19.8032	-98.058	69.57
19.8293	-98.454	69.67
19.8457	-98.8092	69.72
19.8601	-99.2009	69.7
19.8378	-99.4822	69.67
19.779	-99.731	69.6
19.64	-99.8657	69.55
19.4631	-99.8608	69.52
19.3397	-99.8306	69.57
19.0527	-99.6365	69.68
18.8233	-99.4154	69.71
18.4996	-99.0981	69.7
18.1575	-98.4856	69.71
17.8414	-97.8939	69.66
17.5369	-97.3294	69.64
17.2009	-96.6667	69.7
16.9072	-96.0831	69.75
16.6212	-95.5751	69.74
16.3537	-95.0844	69.71
16.0688	-94.6725	69.66
15.7693	-94.1589	69.6
15.4584	-93.6667	69.6
15.1296	-93.1729	69.66
14.7987	-92.6606	69.74
14.4823	-92.1073	69.76
14.2011	-91.6534	69.76
13.9347	-91.1986	69.75
13.6937	-90.7773	69.76
13.452	-90.3804	69.76
13.2594	-90.1128	69.76
13.0962	-89.9232	69.78
12.9604	-89.7813	69.78
12.8393	-89.4368	69.77
12.7499	-89.2102	69.74
12.7058	-89.036	69.74
12.6686	-88.8628	69.74
12.6264	-88.8216	69.74
12.6012	-88.8024	69.74
12.5983	-88.8109	69.75
12.5989	-88.7627	69.77
12.579	-88.7325	69.76
12.5744	-88.7417	69.76
12.5568	-88.8184	69.74
12.5584	-88.8471	69.78
12.5969	-88.9913	69.76
12.6064	-89.17	69.74
12.6295	-89.3335	69.75
12.685	-89.6093	69.73
12.7817	-89.7602	69.75
12.8453	-89.9061	69.78
12.8747	-90.0914	69.84
12.9083	-90.3048	69.82
12.9347	-90.4399	69.78
12.9811	-90.5763	69.72
12.995	-90.6999	69.63
12.9775	-90.8369	69.59
12.975	-90.9604	69.63
12.9972	-91.0316	69.69
12.9846	-91.1022	69.75
13.0213	-91.1321	69.79
13.034	-91.0107	69.79
13.0484	-90.9543	69.76
13.0658	-91.0034	69.7
13.0757	-91.0468	69.69
13.0687	-91.0806	69.75
13.0896	-91.1895	69.79
13.1239	-91.285	69.82
13.1482	-91.3856	69.77
13.1796	-91.5621	69.72
13.219	-91.7051	69.71
13.2527	-91.8161	69.66
13.34	-91.9555	69.59
13.4105	-92.0963	69.58
13.4559	-92.1318	69.59
13.4568	-92.1852	69.62
13.5126	-92.2027	69.63
13.5607	-92.2116	69.66
13.6332	-92.2184	69.71
13.6509	-92.1799	69.75
13.6912	-92.162	69.76
13.762	-92.1756	69.75
13.7671	-92.1706	69.78
13.7674	-92.2453	69.78
13.8077	-92.2056	69.72
13.8437	-92.0925	69.72
13.8671	-92.1137	69.71
13.8732	-92.1794	69.72
13.9088	-92.168	69.72
13.9409	-92.1353	69.7
13.9503	-92.1509	69.66
13.9901	-92.0898	69.62
13.9884	-92.1755	69.57
14.087	-92.346	69.59
14.1182	-92.4643	69.67
14.1671	-92.5393	69.75
14.257	-92.6509	69.78
14.3435	-92.6244	69.76
14.441	-92.6504	69.71
14.554	-92.5216	69.75
14.6326	-92.5561	69.7
14.7042	-92.5325	69.7
14.753	-92.4973	69.69
14.8513	-92.5223	69.64
14.921	-92.5268	69.63
14.9689	-92.5815	69.63
14.998	-92.5733	69.68
14.9961	-92.6041	69.7
14.9539	-92.606	69.75
14.8995	-92.5986	69.73
14.8414	-92.6479	69.72
14.7445	-92.651	69.7
14.6244	-92.6356	69.73
14.4789	-92.6627	69.74
14.3264	-92.7631	69.73
14.1277	-92.8446	69.73
13.8773	-92.952	69.73
13.6247	-93.014	69.74
13.3297	-93.0865	69.74
12.972	-93.1911	69.73
12.611	-93.2255	69.72
12.2216	-93.2016	69.75
11.8387	-93.1928	69.78
11.5056	-93.1367	69.81
11.1558	-93.0723	69.78
10.7622	-92.8402	69.79
10.3572	-92.6775	69.73
10.1131	-92.6241	69.55
9.8371	-92.4377	69.56
9.6158	-92.2744	69.64
9.4862	-92.1274	69.67
9.361	-91.9715	69.74
9.272	-91.7659	69.8
9.1744	-91.5588	69.8
9.0772	-91.4313	69.77
8.9788	-91.308	69.75
8.9249	-91.2633	69.75
8.8751	-91.268	69.77
8.8604	-91.153	69.72
8.8369	-90.988	69.7
8.8275	-90.8194	69.71
8.8193	-90.6156	69.74
8.7876	-90.4118	69.76
8.8017	-90.3067	69.78
8.7097	-89.9875	69.82
8.6383	-89.7068	69.81
8.5749	-89.439	69.76
8.5329	-89.2816	69.75
8.4526	-89.1719	69.75
8.4175	-89.1804	69.75
8.3686	-89.2121	69.74
8.2697	-89.2249	69.75
8.1728	-89.2137	69.78
8.075	-89.2353	69.79
8.0344	-89.2867	69.77
7.9965	-89.4531	69.73
7.988	-89.5857	69.74
7.9867	-89.8009	69.83
7.9933	-90.0121	69.9
8.0243	-90.1829	69.85
8.0201	-90.3634	69.8
8.0452	-90.5076	69.72
8.0448	-90.7014	69.61
8.0644	-90.9337	69.57
8.0472	-91.2628	69.6
8.1016	-91.6025	69.67
8.1219	-91.8654	69.75
8.1751	-92.0227	69.79
8.2072	-92.1192	69.8
8.3098	-92.1913	69.84
8.3948	-92.3075	69.8
8.4849	-92.6024	69.75
8.6383	-92.8862	69.74
8.7231	-93.2893	69.68
8.8285	-93.5774	69.65
8.8861	-93.8882	69.69
8.8799	-94.0806	69.71
8.8922	-94.1636	69.73
8.89	-94.1776	69.72
8.8378	-94.3037	69.71
8.7931	-94.4543	69.7
8.7226	-94.5748	69.69
8.6323	-94.7329	69.7
8.4951	-94.8535	69.74
8.3721	-94.9561	69.75
8.2146	-95.0276	69.75
8.0088	-94.9845	69.75
7.9376	-95.1254	69.72
7.7761	-95.2425	69.72
7.6462	-95.3568	69.73
7.5134	-95.4491	69.73
7.4442	-95.5516	69.71
7.3108	-95.6293	69.75
7.2734	-95.7062	69.8
7.193	-95.6773	69.78
7.0513	-95.6079	69.72
6.9996	-95.4811	69.66
6.9432	-95.4575	69.58
6.903	-95.3732	69.61
6.881	-95.3712	69.65
6.8577	-95.4761	69.71
6.8418	-95.4283	69.76
6.8013	-95.2578	69.8
6.8059	-95.1109	69.75
6.8023	-94.9173	69.7
6.7722	-94.6972	69.67
6.7423	-94.6135	69.68
6.7655	-94.4739	69.73
6.8242	-94.3421	69.71
6.8775	-94.2758	69.72
6.9141	-94.1308	69.74
6.9996	-94.0846	69.75
7.0387	-93.9284	69.74
7.0712	-93.8109	69.7
7.1047	-93.6194	69.72
7.1911	-93.4549	69.71
7.2746	-93.2941	69.7
7.3599	-93.1762	69.67
7.4197	-92.9825	69.71
7.5371	-92.8691	69.72
7.6037	-92.7857	69.7
7.6922	-92.8203	69.74
7.7369	-92.8653	69.73
7.8232	-92.8788	69.73
7.906	-92.9742	69.73
7.9351	-93.0493	69.73
8.0572	-93.2208	69.71
8.1381	-93.3236	69.73
8.2224	-93.4462	69.75
8.3391	-93.5424	69.74
8.4081	-93.5218	69.73
8.4366	-93.3891	69.7
8.5404	-93.3268	69.61
8.6032	-93.2831	69.57
8.6568	-93.3113	69.6
8.7426	-93.2718	69.69
8.7735	-93.1202	69.76
8.8976	-92.8629	69.79
9.0065	-92.6007	69.74
9.1159	-92.3817	69.73
9.2404	-92.1415	69.73
9.3143	-91.8571	69.71
9.4133	-91.6432	69.74
9.5357	-91.5176	69.73
9.5797	-91.3824	69.7
9.6626	-91.2247	69.69
9.7178	-91.1136	69.68
9.7452	-91.0113	69.66
9.7933	-90.9441	69.68
9.8421	-90.893	69.71
9.8804	-90.8854	69.69
9.8842	-90.8718	69.72
9.885	-90.8944	69.71
9.874	-90.9519	69.71
9.9033	-91.0892	69.71
9.89	-91.2177	69.74
9.8935	-91.4206	69.72
9.915	-91.6049	69.7
9.8901	-91.7673	69.72
9.8591	-91.9144	69.69
9.8132	-92.0059	69.69
9.7786	-92.1709	69.71
9.7625	-92.3142	69.78
9.7174	-92.4283	69.77
9.6662	-92.5142	69.7
9.6449	-92.6407	69.65
9.6512	-92.7276	69.58
9.6724	-92.8936	69.59
9.622	-93.0563	69.65
9.6132	-93.307	69.69
9.6181	-93.5296	69.72
9.5856	-93.6424	69.75
9.563	-93.741	69.73
9.5266	-93.9261	69.71
9.4734	-94.0554	69.71
9.4013	-94.3403	69.69
9.3632	-94.504	69.74
9.3152	-94.6544	69.7
9.229	-94.743	69.65
9.17	-94.9055	69.64
9.1445	-95.0447	69.67
9.0388	-95.0529	69.74
8.9909	-95.0752	69.75
8.9805	-95.0295	69.74
8.9965	-95.0186	69.7
8.9819	-94.95	69.67
8.9564	-94.8308	69.67
8.9608	-94.7023	69.64
8.9408	-94.6265	69.65
8.8955	-94.4681	69.72
8.91	-94.3984	69.74
8.892	-94.2146	69.79
8.8652	-94.0938	69.77
8.8526	-93.999	69.75
8.8753	-93.8945	69.8
8.8765	-93.8017	69.84
8.912	-93.728	69.79
8.8861	-93.5789	69.82
8.9118	-93.4442	69.75
8.9066	-93.2087	69.62
8.9057	-93.0401	69.54
8.9542	-92.8641	69.57
8.9439	-92.6353	69.65
8.9415	-92.4358	69.69
8.9551	-92.256	69.71
8.9279	-92.1176	69.73
8.9049	-91.9401	69.76
8.8913	-91.7979	69.75
8.8335	-91.6915	69.78
8.8111	-91.7326	69.78
8.7422	-91.7835	69.76
8.6521	-91.7645	69.76
8.5974	-91.8544	69.74
8.5505	-91.9669	69.72
8.5135	-92.0465	69.73
8.4671	-92.0892	69.73
8.4005	-92.1384	69.72
8.3529	-92.1476	69.72
8.297	-92.2419	69.71
8.2465	-92.1992	69.74
8.2398	-92.2604	69.74
8.2506	-92.3129	69.77
8.278	-92.3183	69.79
8.3261	-92.32	69.77
8.3822	-92.2471	69.72
8.4575	-92.2602	69.7
8.5263	-92.2477	69.72
8.5759	-92.1849	69.81
8.6813	-92.168	69.77
8.7481	-92.1787	69.73
8.8182	-92.078	69.71
8.9121	-91.9496	69.65
8.9824	-91.943	69.61
9.0509	-92.0258	69.61
9.1154	-92.086	69.69
9.1742	-92.14	69.77
9.2102	-92.2225	69.8
9.2396	-92.1759	69.76
9.2919	-92.1191	69.75
9.3112	-92.0449	69.73
9.3709	-91.9621	69.72
9.404	-91.9409	69.71
9.3803	-91.9418	69.7
9.4262	-91.9832	69.68
9.4755	-92.0064	69.71
9.4882	-91.9748	69.73
9.529	-92.0024	69.72
9.545	-92.0032	69.73
9.561	-92.004	69.75
9.5851	-91.9636	69.75
9.6499	-92.0021	69.75
9.6701	-91.9058	69.76
9.7325	-91.921	69.75
9.8083	-91.9466	69.72
9.8489	-92.0256	69.72
9.9281	-92.0963	69.69
10.0482	-92.15	69.69
10.0836	-92.2208	69.72
10.1546	-92.3112	69.77
10.2505	-92.3324	69.83
10.3348	-92.2736	69.77
10.4553	-92.2654	69.71
10.5629	-92.2325	69.66
10.6647	-92.1989	69.56
10.7497	-92.1963	69.6
10.8897	-92.1691	69.67
10.9918	-92.2931	69.73
11.1233	-92.3603	69.76
11.1965	-92.3239	69.78
11.291	-92.2797	69.74
11.344	-92.2095	69.73
11.4052	-92.166	69.73
11.4768	-92.1424	69.73
11.5023	-92.0513	69.74
11.5521	-92.0581	69.7
11.6139	-92.0214	69.68
11.6676	-91.9954	69.7
11.7383	-91.987	69.71
11.8234	-92.0039	69.71
11.949	-91.9998	69.72
12.0678	-92.02	69.72
12.2391	-92.0724	69.7
12.4334	-92.0745	69.7
12.6123	-92.0948	69.73
12.7988	-92.0953	69.71
12.9869	-92.1451	69.71
13.1228	-92.0884	69.73
13.2746	-92.0504	69.72
13.471	-92.0599	69.71
13.6716	-91.9709	69.77
13.8151	-91.9402	69.81
14.0111	-91.8599	69.78
14.1954	-91.6372	69.75
14.4093	-91.5475	69.69
14.6052	-91.4393	69.63
14.8237	-91.3463	69.6
15.0381	-91.342	69.62
15.1944	-91.3681	69.7
15.3279	-91.4177	69.74
15.4593	-91.4431	69.77
15.5194	-91.2889	69.77
15.5955	-91.2052	69.75
15.6489	-91.1583	69.7
15.687	-91.0568	69.72
15.6992	-91.0396	69.76
15.7253	-91.0535	69.73
15.6703	-91.0585	69.7
15.6044	-90.8983	69.72
15.5103	-90.7586	69.7
15.398	-90.6646	69.7
15.2919	-90.4995	69.73
15.1822	-90.3245	69.72
15.0357	-90.1003	69.71
14.8609	-89.8138	69.71
14.6867	-89.6118	69.7
14.4951	-89.5073	69.72
14.3038	-89.4252	69.72
14.1094	-89.3409	69.76
13.9501	-89.2064	69.78
13.7312	-89.1939	69.76
13.5029	-89.1929	69.78
13.2641	-89.2612	69.81
13.0765	-89.2864	69.82
12.9352	-89.3178	69.75
12.8045	-89.3753	69.72
12.6826	-89.4496	69.66
12.552	-89.62	69.63
12.4297	-89.9462	69.64
12.2926	-90.2978	69.71
12.1582	-90.6208	69.78
11.9773	-90.8906	69.82
11.8319	-91.1042	69.81
11.6451	-91.2742	69.8
11.5304	-91.4778	69.76
11.4208	-91.5281	69.75
11.336	-91.6531	69.76
11.2326	-91.7313	69.76
11.1417	-91.7939	69.72
11.0902	-91.8508	69.69
11.0172	-91.8828	69.72
10.9275	-91.8923	69.74
10.8381	-91.8455	69.73
10.7537	-91.7679	69.74
10.6214	-91.6744	69.76
10.4797	-91.5273	69.74
10.411	-91.5488	69.7
10.3497	-91.573	69.72
10.2891	-91.7535	69.72
10.1992	-91.7319	69.77
10.1548	-91.7299	69.76
10.1184	-91.6624	69.73
10.0771	-91.566	69.77
9.9584	-91.4696	69.82
9.8637	-91.479	69.85
9.7818	-91.4884	69.82
9.7084	-91.5824	69.73
9.6583	-91.6759	69.71
9.5882	-91.6942	69.65
9.5488	-91.636	69.59
9.5716	-91.6194	69.63
9.5912	-91.5696	69.72
9.6084	-91.5723	69.81
9.6505	-91.5762	69.81
9.6825	-91.5148	69.79
9.7292	-91.4964	69.79
9.7856	-91.3937	69.77
9.8826	-91.3632	69.77
9.976	-91.2443	69.79
10.0765	-91.1962	69.74
10.1656	-91.0939	69.69
10.3067	-91.1442	69.66
10.4192	-91.1091	69.7
10.5667	-91.1348	69.73
10.7158	-91.1047	69.74
10.8489	-91.0242	69.74
10.9399	-90.8737	69.77
11.0494	-90.7642	69.73
11.1252	-90.7199	69.73
11.1785	-90.6655	69.73
11.2553	-90.6861	69.75
11.3177	-90.7192	69.76
11.3632	-90.6999	69.75
11.4049	-90.495	69.77
11.4788	-90.3428	69.78
11.5163	-90.247	69.81
11.6068	-90.1424	69.76
11.6633	-90.0064	69.7
11.7531	-89.9168	69.66
11.8618	-89.7891	69.59
11.9815	-89.7647	69.56
12.0617	-89.7295	69.64
12.1879	-89.7787	69.72
12.209	-89.6876	69.82
12.3122	-89.6599	69.82
12.4019	-89.5712	69.78
12.4958	-89.4451	69.78
12.5589	-89.3417	69.74
12.6708	-89.2685	69.72
12.7136	-89.173	69.74
12.787	-89.1407	69.71
12.8214	-89.0786	69.7
12.8609	-89.0389	69.72
12.9027	-88.9084	69.74
12.9708	-88.8365	69.72
13.0106	-88.7129	69.7
13.0251	-88.569	69.73
13.0122	-88.4136	69.72
13.0249	-88.3175	69.73
12.9638	-88.2601	69.73
12.9087	-88.1595	69.75
12.8345	-88.1276	69.76
12.7295	-88.0129	69.78
12.6149	-87.956	69.76
12.4857	-87.9449	69.72
12.3295	-87.9967	69.75
12.1729	-88.0338	69.82
12.0466	-88.0408	69.83
11.873	-88.1036	69.77
11.7206	-88.2351	69.74
11.5379	-88.3481	69.68
11.4091	-88.5431	69.61
11.2261	-88.7909	69.64
11.057	-89.1415	69.67
10.9487	-89.4104	69.75
10.8372	-89.6483	69.78
10.7789	-89.7891	69.78
10.7081	-89.8351	69.78
10.6318	-89.8056	69.78
10.5704	-89.9017	69.74
10.5137	-90.0315	69.72
10.4662	-90.2308	69.68
10.4136	-90.3961	69.67
10.3631	-90.6543	69.71
10.3402	-90.9601	69.77
10.3186	-91.1563	69.75
10.2935	-91.3136	69.76
10.2504	-91.4014	69.76
10.2368	-91.4238	69.75
10.2627	-91.4604	69.73
10.2724	-91.4451	69.73
10.3251	-91.5068	69.74
10.3434	-91.5427	69.76
10.3785	-91.4953	69.77
10.4106	-91.465	69.77
10.4326	-91.3575	69.74
10.528	-91.2945	69.75
10.5593	-91.2216	69.78
10.5993	-91.1488	69.82
10.6297	-91.0451	69.76
10.6895	-90.9829	69.72
10.6979	-90.9111	69.69
10.7458	-90.8459	69.66
10.7736	-90.9328	69.64
10.7345	-91.0558	69.66
10.7662	-91.1757	69.72
10.791	-91.2365	69.79
10.7696	-91.3162	69.81
10.785	-91.4042	69.76
10.7872	-91.4779	69.77
10.8094	-91.5142	69.77
10.8547	-91.5379	69.78
10.8533	-91.5246	69.77
10.9155	-91.4935	69.71
10.9344	-91.5764	69.66
10.9492	-91.5294	69.68
10.9786	-91.5658	69.68
11.0315	-91.5804	69.71
11.0955	-91.5122	69.73
11.1127	-91.4583	69.74
11.1762	-91.3743	69.74
11.183	-91.371	69.72
11.2113	-91.3269	69.75
11.2518	-91.3856	69.77
11.277	-91.4174	69.77
11.2667	-91.4554	69.74
11.3124	-91.5152	69.68
11.289	-91.5412	69.67
11.3083	-91.561	69.69
11.3164	-91.5795	69.73
11.2807	-91.5708	69.81
11.2791	-91.5793	69.78
11.2703	-91.4869	69.74
11.2753	-91.493	69.69
11.2943	-91.5128	69.64
11.2957	-91.66	69.57
11.2763	-91.8303	69.63
11.2596	-92.0684	69.67
11.2513	-92.3408	69.77
11.1856	-92.5402	69.83
11.1813	-92.7079	69.81
11.1549	-92.8481	69.78
11.1137	-92.8758	69.75
11.1055	-92.9122	69.73
11.1336	-93.0238	69.71
11.1085	-93.1602	69.67
11.1237	-93.2677	69.65
11.0845	-93.3521	69.67
11.1036	-93.5525	69.71
11.1226	-93.6231	69.73
11.1067	-93.6991	69.72
11.0999	-93.6686	69.69
11.1349	-93.63	69.68
11.1551	-93.5461	69.68
11.201	-93.4924	69.69
11.2271	-93.4623	69.7
11.2811	-93.4854	69.72
11.3492	-93.5184	69.73
11.3615	-93.5459	69.72
11.4079	-93.5031	69.72
11.4142	-93.4894	69.7
11.4055	-93.5493	69.67
11.4556	-93.6551	69.7
11.4973	-93.8053	69.75
11.5009	-93.9536	69.78
11.5096	-93.9679	69.72
11.5279	-94.0297	69.68
11.525	-94.0618	69.61
11.5791	-94.0871	69.57
11.5923	-94.1822	69.6
11.6045	-94.2326	69.66
11.5636	-94.3115	69.71
11.5579	-94.4149	69.75
11.5501	-94.4508	69.73
11.5405	-94.5294	69.73
11.4662	-94.6199	69.72
11.4611	-94.7528	69.71
11.4419	-94.9038	69.74
11.3927	-95.0481	69.72
11.3882	-95.0536	69.7
11.3327	-95.1074	69.67
11.2735	-95.1958	69.66
11.2382	-95.2347	69.68
11.1714	-95.3151	69.69
11.1148	-95.2774	69.71
11.0345	-95.3048	69.72
10.9913	-95.317	69.72
10.9583	-95.2993	69.72
10.9087	-95.2373	69.74
10.8621	-95.1832	69.76
10.8204	-95.2166	69.75
10.7795	-95.21	69.74
10.7508	-95.26	69.74
10.7295	-95.2678	69.71
10.6899	-95.2271	69.73
10.6472	-95.1195	69.78
10.6242	-94.9549	69.83
10.5976	-94.7471	69.81
10.5895	-94.5233	69.74
10.5786	-94.2356	69.71
10.5918	-94.1171	69.59
10.6021	-93.9568	69.57
10.638	-93.8017	69.61
10.6288	-93.7069	69.69
10.6509	-93.7394	69.74
10.6865	-93.6864	69.79
10.7279	-93.6288	69.8
10.7155	-93.6481	69.78
10.7493	-93.6003	69.77
10.7715	-93.67	69.75
10.7238	-93.7204	69.78
10.7253	-93.7875	69.75
10.6866	-93.837	69.72
10.6563	-93.9968	69.69
10.6148	-94.0545	69.68
10.539	-94.1155	69.7
10.48	-94.1315	69.71
10.4416	-94.1258	69.73
10.3981	-94.0758	69.73
10.3379	-94.0329	69.75
10.2902	-94.062	69.73
10.2142	-94.0314	69.73
10.1313	-94.0041	69.76
10.0373	-94.0173	69.76
9.9498	-94.0028	69.75
9.8624	-94.0177	69.76
9.7659	-94.0918	69.73
9.6426	-94.1064	69.74
9.5334	-94.1277	69.77
9.4137	-94.1921	69.81
9.295	-94.2802	69.79
9.1482	-94.2902	69.76
8.973	-94.2092	69.72
8.796	-94.0709	69.64
8.5092	-94.0437	69.6
8.2099	-94.1056	69.63
7.9559	-94.1763	69.72
7.6832	-94.263	69.78
7.4725	-94.4006	69.77
7.3265	-94.5139	69.76
7.2416	-94.5829	69.75
7.2014	-94.6423	69.76
7.1437	-94.7352	69.73
7.1347	-94.7973	69.72
7.1441	-94.8257	69.7
7.1921	-94.8695	69.65
7.2224	-94.9738	69.68
7.26	-95.0521	69.7
7.2917	-95.2768	69.71
7.3844	-95.4034	69.76
7.4158	-95.621	69.74
7.5149	-95.6837	69.73
7.6032	-95.7583	69.68
7.7243	-95.7894	69.69
7.8387	-95.8441	69.7
7.9384	-95.9757	69.71
8.082	-96.0542	69.72
8.1658	-96.0702	69.71
8.3382	-96.0225	69.71
8.4708	-95.9629	69.68
8.5974	-95.7845	69.7
8.6569	-95.7272	69.74
8.7603	-95.6608	69.8
8.8339	-95.5674	69.78
8.9844	-95.4207	69.73
9.1152	-95.3365	69.68
9.2602	-95.2305	69.59
9.3509	-95.1496	69.53
9.4276	-95.1006	69.58
9.564	-95.076	69.63
9.6244	-95.0623	69.71
9.7154	-94.9421	69.78
9.7874	-94.7281	69.77
9.872	-94.5527	69.75
9.9447	-94.4329	69.72
9.9822	-94.3151	69.71
10.0085	-94.1966	69.72
10.0255	-94.1383	69.7
10.0156	-94.1875	69.67
10.0423	-94.2447	69.69
10.053	-94.2988	69.74
10.0413	-94.4166	69.72
10.0219	-94.3561	69.76
10.0545	-94.2688	69.73
10.0569	-94.2112	69.71
10.0922	-94.1788	69.66
10.1129	-94.1234	69.69
10.1753	-94.0306	69.71
10.2172	-93.9763	69.74
10.2552	-93.7907	69.77
10.2757	-93.5876	69.74
10.3434	-93.4658	69.72
10.3947	-93.383	69.69
10.4842	-93.3207	69.71
10.4989	-93.2661	69.76
10.5589	-93.1927	69.79
10.6203	-93.1691	69.76
10.6848	-93.1741	69.71
10.7411	-93.1022	69.65
10.7845	-93.0636	69.58
10.7944	-93.0221	69.58
10.8164	-92.9714	69.65
10.8112	-93.0414	69.71
10.8091	-93.0187	69.77
10.7506	-92.9496	69.79
10.7826	-92.9865	69.75
10.7623	-92.9489	69.76
10.7902	-92.9139	69.77
10.8112	-92.9662	69.77
10.8499	-93.0805	69.74
10.8483	-93.3203	69.73
10.9115	-93.4304	69.76
10.9896	-93.5102	69.7
11.0441	-93.5416	69.64
11.0869	-93.5897	69.62
11.1196	-93.6586	69.62
11.2019	-93.7936	69.62
11.2529	-93.8705	69.71
11.3118	-93.9882	69.75
11.396	-94.1046	69.74
11.4853	-94.2108	69.73
11.5762	-94.2535	69.72
11.692	-94.3976	69.68
11.7829	-94.5159	69.67
11.8956	-94.6117	69.69
12.0324	-94.7952	69.74
12.1572	-95.0648	69.81
12.2342	-95.2166	69.78
12.3986	-95.37	69.67
12.4715	-95.4544	69.65
12.5328	-95.4821	69.61
12.6311	-95.5919	69.53
12.6985	-95.7213	69.59
12.7882	-95.815	69.69
12.8413	-95.9283	69.74
12.9396	-95.9221	69.75
13.0027	-95.8833	69.7
13.1131	-95.8665	69.69
13.2338	-95.906	69.66
13.346	-95.8902	69.69
13.4842	-96.0033	69.71
13.6026	-95.9864	69.71
13.777	-96.1317	69.65
13.9167	-96.1537	69.65
14.0755	-96.2302	69.65
14.2651	-96.3051	69.68
14.4299	-96.3856	69.71
14.6812	-96.4389	69.7
14.9245	-96.5311	69.67
15.1921	-96.5443	69.67
15.4273	-96.6138	69.66
15.6256	-96.5972	69.69
15.8405	-96.5388	69.7
16.0391	-96.4584	69.72
16.2171	-96.4005	69.68
16.4486	-96.3133	69.68
16.656	-96.205	69.7
16.8222	-96.0799	69.75
17.0116	-95.9149	69.71
17.2103	-95.772	69.64
17.3776	-95.6201	69.65
17.5437	-95.4961	69.6
17.654	-95.4692	69.55
17.7317	-95.4974	69.58
17.8088	-95.5389	69.64
17.8999	-95.5551	69.72
18.0033	-95.501	69.73
18.0143	-95.5454	69.7
18.0429	-95.4825	69.73
18.0293	-95.4061	69.71
18.0004	-95.3059	69.7
17.9164	-95.1876	69.72
17.8117	-95.018	69.69
17.7336	-94.8147	69.64
17.6718	-94.6454	69.64
17.5365	-94.4777	69.64
17.4459	-94.2956	69.66
17.3341	-94.1002	69.68
17.2019	-93.8403	69.72
17.0954	-93.5732	69.72
17.0032	-93.3056	69.7
16.9123	-93.0613	69.7
16.7698	-92.756	69.7
16.6376	-92.5463	69.71
16.517	-92.3665	69.72
16.4021	-92.1636	69.71
16.2674	-92.1089	69.72
16.2023	-92.0733	69.75
16.0761	-91.9463	69.83
15.9355	-91.8869	69.8
15.8399	-91.8087	69.73
15.8514	-91.7734	69.69
15.7891	-91.7369	69.62
15.7447	-91.6886	69.62
15.7126	-91.6589	69.65
15.6806	-91.6458	69.73
15.6772	-91.5693	69.79
15.6357	-91.493	69.81
15.6591	-91.3857	69.77
15.6409	-91.2667	69.77
15.683	-91.2665	69.74
15.711	-91.2181	69.75
15.7309	-91.1983	69.77
15.8638	-91.2649	69.72
15.9215	-91.3505	69.69
15.9557	-91.542	69.69
15.9597	-91.7121	69.7
15.9753	-91.9247	69.72
15.9535	-92.1136	69.72
15.9727	-92.3324	69.74
15.9516	-92.5447	69.74
15.8939	-92.7443	69.73
15.8604	-92.9128	69.69
15.8423	-93.1714	69.71
15.7702	-93.3991	69.75
15.7134	-93.7602	69.73
15.6348	-94.0096	69.73
15.5632	-94.3463	69.72
15.4361	-94.5814	69.77
15.2501	-94.7919	69.78
15.1558	-95.0669	69.76
14.9951	-95.2675	69.71
14.8305	-95.402	69.71
14.6598	-95.6321	69.65
14.5151	-95.8184	69.62
14.353	-96.0126	69.64
14.2894	-96.1897	69.71
14.2148	-96.323	69.78
14.206	-96.442	69.84
14.1575	-96.5131	69.84
14.1448	-96.5831	69.79
14.1072	-96.5955	69.75
14.0758	-96.6342	69.69
14.0568	-96.5784	69.68
14.1006	-96.5242	69.62
14.1317	-96.433	69.63
14.1823	-96.2601	69.67
14.2377	-96.1531	69.7
14.2979	-95.9389	69.75
14.3542	-95.6783	69.75
14.4159	-95.5677	69.7
14.4415	-95.3608	69.71
14.5004	-95.2206	69.7
14.5397	-95.1777	69.7
14.5819	-95.1309	69.72
14.6066	-94.9785	69.77
14.6132	-94.8291	69.77
14.633	-94.7427	69.74
14.6134	-94.7234	69.7
14.5563	-94.6716	69.7
14.4533	-94.6526	69.74
14.3691	-94.7669	69.82
14.33	-94.871	69.8
14.2759	-94.9372	69.77
14.2162	-95.0853	69.7
14.1327	-95.1861	69.62
14.0375	-95.2861	69.59
13.9349	-95.4803	69.64
13.8195	-95.6598	69.7
13.6999	-95.8719	69.76
13.5616	-95.9133	69.79
13.4251	-95.9839	69.75
13.2903	-96.0178	69.76
13.1777	-96.1602	69.73
13.0187	-96.3488	69.74
12.8844	-96.4837	69.77
12.7325	-96.6673	69.72
12.6377	-96.8273	69.67
12.5182	-97.0083	69.66
12.3983	-97.2674	69.67
12.3071	-97.378	69.7
12.2105	-97.5832	69.71
12.1217	-97.6651	69.74
12.0113	-97.7577	69.76
11.962	-97.9666	69.74
11.8932	-98.16	69.72
11.8545	-98.3273	69.72
11.8015	-98.4944	69.72
11.756	-98.5729	69.72
11.7659	-98.7178	69.7
11.692	-98.7483	69.74
11.6639	-98.8201	69.71
11.612	-98.8752	69.75
11.5814	-98.9708	69.8
11.5361	-98.948	69.79
11.5167	-99.0398	69.74
11.5101	-99.1478	69.7
11.485	-99.2364	69.63
11.5048	-99.3864	69.58
11.4961	-99.5678	69.62
11.4877	-99.7374	69.67
11.5282	-99.9341	69.71
11.5245	-100.0315	69.76
11.5314	-100.0809	69.74
11.5453	-100.2065	69.73
11.5582	-100.2461	69.71
11.5207	-100.1625	69.74
11.4721	-100.1596	69.75
11.4149	-100.0452	69.75
11.3737	-99.8987	69.69
11.3086	-99.7964	69.67
11.267	-99.7079	69.7
11.1747	-99.6304	69.71
11.067	-99.5783	69.71
11.0078	-99.4535	69.7
10.8859	-99.2394	69.71
10.7958	-98.958	69.73
10.6485	-98.7357	69.72
10.5364	-98.4933	69.74
10.4508	-98.3771	69.73
10.3814	-98.2374	69.76
10.2571	-98.0308	69.8
10.2301	-97.8245	69.78
10.1719	-97.6965	69.76
10.1814	-97.521	69.78
10.1157	-97.3503	69.81
10.0829	-97.0553	69.81
10.0218	-96.8444	69.7
9.9796	-96.6228	69.66
9.9463	-96.4126	69.64
9.9169	-96.1953	69.61
9.8584	-96.0626	69.64
9.8336	-96.0045	69.71
9.7588	-95.8742	69.8
9.7293	-95.7423	69.83
9.6675	-95.5312	69.8
9.6072	-95.4115	69.74
9.5857	-95.1839	69.74
9.5396	-95.011	69.73
9.4655	-94.8962	69.77
9.4498	-94.8496	69.77
9.3912	-94.7663	69.73
9.3954	-94.7654	69.7
9.3544	-94.8138	69.71
9.3208	-94.8111	69.72
9.3002	-94.8581	69.71
9.2712	-94.9649	69.74
9.2813	-94.9862	69.75
9.2963	-95.1107	69.75
9.2935	-95.2279	69.75
9.2963	-95.3579	69.73
9.295	-95.3923	69.77
9.3374	-95.5163	69.75
9.3492	-95.5826	69.74
9.3839	-95.5994	69.75
9.3722	-95.5908	69.73
9.3756	-95.5476	69.73
9.3138	-95.5401	69.79
9.3138	-95.558	69.82
9.2945	-95.5529	69.75
9.2296	-95.6054	69.7
9.2035	-95.6039	69.65
9.1671	-95.6954	69.6
9.1107	-95.7341	69.62
9.064	-95.8385	69.68
9.0357	-95.9862	69.73
9.0033	-96.1616	69.77
9.0023	-96.2458	69.81
8.9637	-96.2814	69.77
8.9633	-96.2772	69.75
8.9664	-96.3178	69.72
8.9391	-96.3633	69.72
8.9627	-96.5086	69.7
8.9561	-96.633	69.7
8.9603	-96.7889	69.7
8.9682	-97.0015	69.71
8.9822	-97.1747	69.69
9.0109	-97.352	69.69
9.0398	-97.4782	69.69
9.0181	-97.6675	69.7
9.0626	-97.8072	69.72
9.1086	-98.0264	69.71
9.1018	-98.2018	69.71
9.0449	-98.3675	69.74
9.0322	-98.3792	69.75
9.0087	-98.3678	69.74
8.9718	-98.4877	69.7
8.9665	-98.4988	69.71
8.8832	-98.5817	69.72
8.8277	-98.6803	69.73
8.7669	-98.694	69.79
8.6598	-98.6861	69.75
8.6019	-98.6059	69.72
8.5517	-98.3475	69.68
8.4714	-98.1835	69.6
8.37	-98.0269	69.57
8.2981	-98.011	69.63
8.2399	-98.0232	69.69
8.1676	-98.0925	69.73
8.109	-97.9495	69.77
8.062	-97.8748	69.73
7.9977	-97.7084	69.73
7.9782	-97.5049	69.73
7.9525	-97.2474	69.73
7.9589	-97.1239	69.73
7.9293	-97.0315	69.7
7.9518	-96.9967	69.66
7.9691	-96.8479	69.69
7.9928	-96.626	69.73
8.0435	-96.4607	69.72
8.1399	-96.3318	69.72
8.2393	-96.2108	69.73
8.335	-96.1413	69.71
8.4642	-96.0805	69.71
8.5752	-95.9946	69.74
8.6843	-95.9594	69.76
8.7885	-95.9223	69.78
8.8371	-95.8024	69.79
8.9778	-95.7398	69.76
9.0688	-95.6551	69.75
9.2008	-95.56	69.72
9.3213	-95.4533	69.73
9.4231	-95.3148	69.8
9.5339	-95.165	69.83
9.6186	-95.0677	69.76
9.6883	-94.9646	69.72
9.7587	-94.948	69.68
9.8129	-94.8816	69.62
9.8154	-94.7824	69.65
9.8337	-94.7929	69.68
9.8226	-94.822	69.73
9.8412	-94.912	69.78
9.8276	-94.9724	69.77
9.8322	-94.9583	69.74
9.8127	-94.9769	69.73
9.8019	-94.9957	69.73
9.7924	-95.0279	69.75
9.7565	-95.0574	69.77
9.7547	-95.1369	69.71
9.7526	-95.1338	69.67
9.7543	-95.3056	69.67
9.7346	-95.3721	69.71
9.7336	-95.4885	69.72
9.7817	-95.559	69.73
9.7803	-95.7561	69.7
9.8101	-95.8207	69.72
9.8133	-95.8997	69.7
9.819	-96.0177	69.71
9.8095	-96.0622	69.73
9.7792	-96.0456	69.77
9.7749	-96.1127	69.75
9.7543	-96.0969	69.74
9.7507	-96.1366	69.72
9.7286	-96.2091	69.7
9.7157	-96.3731	69.72
9.6968	-96.441	69.78
9.7051	-96.5218	69.82
9.7035	-96.5641	69.76
9.6965	-96.702	69.68
9.6705	-96.7399	69.64
9.6732	-96.7781	69.59
9.635	-96.9694	69.59
9.6204	-97.0709	69.67
9.6546	-97.2737	69.74
9.6412	-97.4049	69.79
9.6343	-97.4418	69.79
9.6688	-97.4633	69.75
9.6666	-97.5289	69.74
9.6843	-97.6078	69.72
9.7026	-97.6676	69.74
9.7084	-97.8569	69.73
9.6929	-97.9152	69.69
9.6736	-97.9841	69.68
9.6739	-97.9619	69.7
9.7065	-97.9175	69.7
9.6539	-97.8604	69.71
9.6427	-97.7289	69.71
9.6211	-97.716	69.71
9.5826	-97.719	69.7
9.5869	-97.7232	69.7
9.5474	-97.6108	69.75
9.4977	-97.5874	69.77
9.4661	-97.5535	69.76
9.4506	-97.4682	69.77
9.3986	-97.3927	69.75
9.3256	-97.3234	69.7
9.2799	-97.2799	69.72
9.2256	-97.1698	69.77
9.2111	-97.1412	69.83
9.1569	-97.0126	69.77
9.1317	-96.8881	69.74
9.0941	-96.7944	69.7
9.1405	-96.5859	69.61
9.126	-96.5052	69.58
9.1114	-96.5156	69.64
9.133	-96.5431	69.72
9.1459	-96.487	69.81
9.1607	-96.39	69.83
9.1966	-96.3553	69.78
9.2287	-96.2571	69.75
9.2875	-96.2364	69.71
9.3308	-96.2159	69.74
9.3763	-96.2265	69.75
9.4155	-96.2423	69.73
9.4619	-96.3211	69.7
9.5065	-96.3346	69.72
9.5096	-96.3299	69.72
9.5199	-96.3504	69.73
9.5643	-96.4226	69.72
9.5575	-96.3757	69.74
9.5525	-96.3563	69.73
9.5698	-96.3776	69.73
9.5749	-96.4172	69.72
9.5809	-96.4503	69.76
9.5861	-96.4774	69.75
9.5591	-96.4257	69.76
9.5318	-96.4209	69.75
9.53	-96.4094	69.73
9.531	-96.3728	69.75
9.4805	-96.3269	69.78
9.4813	-96.359	69.83
9.4634	-96.3099	69.8
9.4594	-96.1617	69.77
9.4563	-96.1823	69.71
9.4457	-96.1103	69.63
9.4119	-96.0779	69.61
9.4039	-96.0726	69.65
9.3948	-96.0879	69.71
9.366	-96.0769	69.79
9.3474	-95.989	69.82
9.3357	-95.9	69.77
9.3266	-95.8127	69.76
9.3522	-95.7245	69.73
9.3415	-95.541	69.72
9.325	-95.5352	69.74
9.3402	-95.4369	69.75
9.3068	-95.3776	69.73
9.3176	-95.3589	69.73
9.2812	-95.3475	69.73
9.2267	-95.3044	69.74
9.2463	-95.2479	69.75
9.2398	-95.2077	69.74
9.2564	-95.2008	69.73
9.2502	-95.0512	69.74
9.237	-95.022	69.73
9.2774	-94.9429	69.75
9.2918	-94.9612	69.78
9.2859	-94.9768	69.74
9.2792	-95.0004	69.74
9.283	-95.0185	69.74
9.2936	-94.9879	69.74
9.3287	-95.1371	69.72
9.3288	-95.1652	69.8
9.3036	-95.2018	69.83
9.3321	-95.2252	69.75
9.36	-95.2555	69.71
9.358	-95.2085	69.64
9.3597	-95.2056	69.58
9.3936	-95.3013	69.59
9.3736	-95.2912	69.69
9.3583	-95.3545	69.75
9.3946	-95.3137	69.8
9.4058	-95.2305	69.79
9.4011	-95.1669	69.75
9.3927	-95.0646	69.73
9.4109	-95.0451	69.72
9.4293	-95.0681	69.75
9.4555	-95.1093	69.74
9.4422	-95.1005	69.71
9.4527	-95.1203	69.71
9.4403	-95.1265	69.69
9.434	-95.154	69.72
9.4928	-95.1507	69.71
9.454	-95.263	69.68
9.4661	-95.2827	69.69
9.4878	-95.275	69.72
9.4679	-95.2621	69.73
9.4591	-95.325	69.72
9.474	-95.3488	69.72
9.4723	-95.4298	69.73
9.459	-95.5524	69.73
9.4759	-95.7138	69.74
9.5246	-95.7982	69.7
9.501	-95.9508	69.7
9.515	-96.0878	69.76
9.5375	-96.1907	69.78
9.575	-96.2024	69.71
9.6081	-96.2068	69.71
9.6313	-96.2907	69.7
9.6254	-96.3616	69.62
9.6366	-96.5059	69.62
9.6642	-96.6108	69.63
9.6914	-96.6749	69.69
9.6876	-96.7741	69.72
9.6666	-96.7387	69.74
9.7071	-96.7636	69.71
9.7279	-96.7157	69.72
9.7346	-96.688	69.69
9.778	-96.6877	69.69
9.8279	-96.7401	69.7
9.8467	-96.7655	69.67
9.8967	-96.839	69.65
9.9604	-96.8845	69.68
9.9977	-96.9608	69.7
10.0296	-96.9689	69.7
10.1092	-96.9557	69.7
10.1729	-96.8964	69.7
10.2182	-96.9161	69.69
10.2783	-96.9134	69.69
10.3436	-96.8371	69.69
10.3885	-96.912	69.7
10.4525	-96.9275	69.71
10.5076	-96.9566	69.7
10.5544	-97.017	69.73
10.5992	-97.0634	69.72
10.6765	-97.0661	69.71
10.7066	-97.0912	69.72
10.7325	-97.1272	69.76
10.7712	-97.1235	69.77
10.7614	-97.0456	69.71
10.7435	-97.0074	69.67
10.7625	-96.9515	69.59
10.7521	-96.9882	69.54
10.7256	-96.9659	69.6
10.7395	-97.0842	69.63
10.7664	-97.1615	69.71
10.7215	-97.0838	69.76
10.7312	-97.0237	69.72
10.7328	-96.9093	69.73
10.7134	-96.8529	69.72
10.7048	-96.8313	69.73
10.6671	-96.8042	69.78
10.6641	-96.7395	69.73
10.6462	-96.6095	69.66
10.6285	-96.6586	69.61
10.6188	-96.6652	69.63
10.6196	-96.6789	69.64
10.6171	-96.6478	69.66
10.6459	-96.6389	69.68
10.6271	-96.6472	69.69
10.621	-96.6475	69.71
10.6505	-96.5265	69.74
10.6527	-96.508	69.73
10.6768	-96.505	69.74
10.6928	-96.4755	69.72
10.6834	-96.4527	69.71
10.6893	-96.4657	69.7
10.7125	-96.4741	69.69
10.6817	-96.4572	69.73
10.7365	-96.4939	69.77
10.738	-96.4585	69.8
10.7589	-96.3465	69.71
10.7631	-96.2597	69.68
10.7699	-96.1787	69.64
10.7381	-96.0625	69.58
10.7103	-96.0376	69.6
10.7241	-96.0716	69.65
10.7494	-96.1007	69.72
10.7468	-96.1236	69.76
10.7396	-95.9887	69.78
10.7681	-95.8441	69.73
10.7488	-95.7371	69.72
10.7746	-95.6881	69.69
10.7675	-95.5561	69.73
10.7478	-95.4536	69.74
10.8054	-95.3458	69.69
10.7781	-95.3	69.65
10.7633	-95.2037	69.68
10.7855	-95.1771	69.67
10.8112	-95.0561	69.67
10.8432	-94.9793	69.69
10.8715	-94.9937	69.69
10.9062	-94.9382	69.72
10.9166	-94.8738	69.75
10.9358	-94.911	69.72
10.956	-94.9529	69.73
10.959	-94.9986	69.73
10.978	-95.1192	69.75
11.016	-95.2022	69.74
11.0569	-95.2272	69.71
11.0635	-95.2036	69.71
11.0766	-95.1352	69.74
11.1145	-95.1749	69.77
11.1285	-95.1475	69.75
11.1511	-95.066	69.72
11.2016	-95.0595	69.68
11.2596	-95.0239	69.61
11.3093	-95.1207	69.57
11.3464	-95.2259	69.61
11.4176	-95.3894	69.69
11.5025	-95.4158	69.76
11.595	-95.5132	69.81
11.7432	-95.5313	69.8
11.8279	-95.5153	69.75
11.967	-95.5306	69.69
12.0951	-95.6315	69.66
12.1766	-95.6994	69.73
12.2544	-95.6907	69.74
12.3118	-95.7352	69.68
12.3942	-95.741	69.66
12.4525	-95.7674	69.68
12.5156	-95.8601	69.69
12.6134	-96.0171	69.69
12.6752	-96.077	69.73
12.7418	-96.0878	69.74
12.8128	-96.1014	69.72
12.8833	-96.1648	69.69
12.9487	-96.227	69.69
12.9742	-96.3209	69.69
13.0025	-96.3618	69.71
13.034	-96.5103	69.74
12.9856	-96.6815	69.73
12.952	-96.6759	69.72
12.9698	-96.7064	69.7
12.9123	-96.7717	69.74
12.9049	-96.8867	69.77
12.8851	-96.9062	69.74
12.8266	-96.994	69.73
12.7882	-97.0319	69.68
12.7606	-97.0996	69.62
12.734	-97.1572	69.61
12.6923	-97.2952	69.64
12.6467	-97.4904	69.68
12.6249	-97.6477	69.76
12.5729	-97.69	69.79
12.5595	-97.7097	69.75
12.5317	-97.756	69.72
12.4722	-97.7817	69.7
12.3976	-97.8117	69.71
12.3139	-97.8083	69.74
12.2258	-97.8203	69.71
12.1629	-97.8642	69.68
12.125	-97.8051	69.69
12.0599	-97.8177	69.69
12.0016	-97.8059	69.69
11.9727	-97.8456	69.71
11.9094	-97.8185	69.73
11.8686	-97.7391	69.73
11.8108	-97.7243	69.71
11.7265	-97.683	69.72
11.6791	-97.7028	69.73
11.6582	-97.7011	69.72
11.5988	-97.8054	69.74
11.6042	-97.8601	69.75
11.5658	-97.7499	69.74
11.5763	-97.7044	69.72
11.5403	-97.5954	69.76
11.5091	-97.49	69.79
11.489	-97.2749	69.8
11.4333	-97.0889	69.74
11.4195	-96.9237	69.73
11.4795	-96.7874	69.67
11.4779	-96.5618	69.65
11.492	-96.4367	69.65
11.504	-96.2216	69.7
11.4785	-96.0703	69.75
11.4602	-95.9318	69.79
11.4821	-95.6797	69.78
11.4719	-95.4579	69.77
11.465	-95.1959	69.78
11.4527	-94.9889	69.77
11.4302	-94.8903	69.77
11.4254	-94.7581	69.75
11.3969	-94.7095	69.69
11.414	-94.6806	69.69
11.4062	-94.7231	69.72
11.3996	-94.7751	69.74
11.3793	-94.8379	69.75
11.3979	-94.783	69.77
11.4056	-94.8664	69.74
11.4251	-94.8438	69.74
11.4242	-94.8965	69.74
11.4689	-94.9686	69.73
11.4611	-95.0236	69.76
11.4833	-95.1261	69.78
11.4836	-95.1599	69.76
11.4632	-95.1849	69.77
11.4722	-95.2401	69.74
11.465	-95.2748	69.72
11.4896	-95.3237	69.75
11.4908	-95.3926	69.81
11.5198	-95.4107	69.85
11.5534	-95.4652	69.76
11.5243	-95.45	69.74
11.561	-95.5503	69.65
11.5899	-95.6804	69.59
11.5866	-95.815	69.61
11.6102	-96.0356	69.69
11.6469	-96.2085	69.77
11.6375	-96.3547	69.81
11.6376	-96.5128	69.77
11.6733	-96.7126	69.76
11.6788	-96.8503	69.73
11.7139	-97.1146	69.72
11.7465	-97.3243	69.74
11.806	-97.6202	69.72
11.8443	-97.9005	69.67
11.8862	-98.2527	69.64
11.9494	-98.5591	69.66
11.976	-98.8789	69.68
12.0492	-99.1412	69.68
12.1181	-99.2757	69.72
12.1728	-99.3075	69.73
12.2276	-99.3867	69.71
12.2472	-99.3888	69.68
12.3034	-99.391	69.67
12.3322	-99.3913	69.67
12.3385	-99.3179	69.67
12.2788	-99.319	69.64
12.2919	-99.2703	69.63
12.2831	-99.1351	69.64
12.293	-99.0818	69.66
12.3246	-99.0551	69.7
12.3424	-98.9893	69.74
12.3766	-98.8636	69.69
12.4041	-98.7521	69.68
12.4437	-98.5673	69.63
12.5115	-98.3924	69.53
12.5312	-98.3212	69.54
12.5276	-98.2687	69.6
12.5849	-98.2002	69.68
12.618	-98.0463	69.73
12.6517	-97.8488	69.72
12.6603	-97.695	69.71
12.7088	-97.5111	69.71
12.7371	-97.3333	69.67
12.7295	-97.2978	69.69
12.7446	-97.3813	69.65
12.8003	-97.3737	69.66
12.8216	-97.3855	69.64
12.8536	-97.3316	69.67
12.907	-97.3508	69.65
12.9121	-97.3443	69.68
12.9445	-97.3132	69.68
12.9272	-97.2423	69.67
12.9758	-97.1825	69.66
13.0023	-97.161	69.66
13.0487	-97.1451	69.68
13.0748	-97.0757	69.69
13.0954	-97.0655	69.69
13.1648	-97.0452	69.69
13.1914	-96.9607	69.68
13.2263	-96.9341	69.63
13.259	-96.9177	69.66
13.3433	-96.9522	69.73
13.3857	-96.8941	69.77
13.4664	-96.7758	69.72
13.574	-96.6747	69.68
13.6559	-96.5768	69.6
13.754	-96.4782	69.54
13.8456	-96.447	69.56
13.9702	-96.4865	69.62
14.1111	-96.5354	69.69
14.2529	-96.5807	69.74
14.3773	-96.6767	69.7
14.5077	-96.8014	69.68
14.6265	-96.8594	69.68
14.7277	-97.0854	69.66
14.7783	-97.2253	69.72
14.865	-97.4257	69.68
14.8674	-97.5715	69.66
14.8827	-97.7205	69.64
14.876	-97.933	69.63
14.8953	-98.2139	69.64
14.814	-98.4683	69.67
inclinaison X	inclinaison Y
