# Supplementary material for: Postural Control Can Be Well Maintained by Healthy, Young Adults in Difficult Visual Task, Even in Sway-Referenced Dynamic Conditions
Source: PLoS One. 2016 Oct 13;11(10):e0164400. doi: 10.1371/journal.pone.0164400 (PMC5063355; doi:10.1371/journal.pone.0164400)
Supplement: S2 File — (ZIP) [file pone.0164400.s002.zip › DATA_FRAMIRAL/S08A_SEARCH_STABLE_I6.xls]

## Sheet: S08_MTT_201504151235
gravite X	gravite Y	Poids
12.3415	-99.9897	69.65
12.2862	-99.7086	69.65
12.2449	-99.5646	69.62
12.2136	-99.2938	69.65
12.2197	-98.9705	69.67
12.2257	-98.7341	69.67
12.1906	-98.4078	69.7
12.1776	-98.0539	69.7
12.1805	-97.821	69.68
12.1505	-97.6347	69.68
12.1587	-97.5949	69.67
12.1745	-97.556	69.69
12.188	-97.6229	69.71
12.2051	-97.6905	69.68
12.2214	-97.8375	69.67
12.2456	-97.8767	69.74
12.2181	-98.0134	69.75
12.2082	-98.0286	69.73
12.2096	-98.1605	69.68
12.168	-98.164	69.61
12.1492	-98.2659	69.54
12.107	-98.3909	69.56
12.0988	-98.5363	69.63
12.0217	-98.6758	69.7
12.0151	-98.7783	69.74
11.9924	-98.8165	69.73
11.958	-98.8127	69.72
11.9284	-98.847	69.66
11.9138	-98.833	69.64
11.9195	-98.7988	69.65
11.9251	-98.689	69.66
11.9369	-98.69	69.61
11.9975	-98.5757	69.65
12.0152	-98.5829	69.65
12.0391	-98.4572	69.7
12.1158	-98.3504	69.71
12.1691	-98.2203	69.71
12.2016	-98.0648	69.73
12.2877	-97.8903	69.72
12.3501	-97.7167	69.69
12.4172	-97.5739	69.68
12.4291	-97.4539	69.69
12.454	-97.3873	69.71
12.4854	-97.3567	69.69
12.486	-97.3804	69.69
12.4726	-97.3278	69.68
12.4812	-97.2528	69.71
12.4933	-97.2112	69.76
12.4773	-97.1787	69.79
12.4949	-97.1898	69.7
12.433	-97.2907	69.62
12.4348	-97.409	69.57
12.3974	-97.4713	69.54
12.3895	-97.6634	69.57
12.3533	-97.7961	69.66
12.3472	-98.0125	69.72
12.3357	-98.1474	69.74
12.3425	-98.2585	69.71
12.3448	-98.3305	69.72
12.3588	-98.4306	69.7
12.4098	-98.5808	69.7
12.3996	-98.6498	69.72
12.3923	-98.7981	69.68
12.3974	-98.9495	69.64
12.4006	-99.1556	69.6
12.3986	-99.3234	69.62
12.375	-99.5297	69.65
12.3557	-99.7147	69.67
12.3766	-99.843	69.69
12.3822	-99.8338	69.7
12.4264	-99.7433	69.67
12.4608	-99.596	69.68
12.4798	-99.4998	69.67
12.5067	-99.328	69.68
12.5414	-99.1801	69.68
12.585	-99.117	69.68
12.6475	-98.9714	69.69
12.7052	-98.7707	69.68
12.7896	-98.5632	69.71
12.8684	-98.4437	69.78
12.9629	-98.2793	69.77
13.0381	-98.094	69.7
13.1414	-97.9116	69.64
13.2285	-97.807	69.58
13.3083	-97.7669	69.54
13.3715	-97.772	69.56
13.4224	-97.8516	69.64
13.4357	-97.858	69.72
13.4411	-97.9496	69.73
13.4345	-97.9851	69.71
13.4179	-98.0135	69.7
13.4207	-97.9953	69.69
13.4011	-97.968	69.71
13.3679	-98.076	69.72
13.334	-98.1343	69.71
13.313	-98.2304	69.65
13.2585	-98.362	69.64
13.2251	-98.4568	69.63
13.2217	-98.5751	69.61
13.2077	-98.6379	69.63
13.2394	-98.6585	69.63
13.251	-98.588	69.63
13.274	-98.5224	69.62
13.2284	-98.4764	69.63
13.2539	-98.497	69.67
13.2219	-98.5784	69.68
13.204	-98.6732	69.71
13.1877	-98.8394	69.7
13.1475	-98.9586	69.69
13.1605	-99.0353	69.66
13.1346	-99.0678	69.66
13.0905	-99.2209	69.69
13.0368	-99.2904	69.73
13.0293	-99.2265	69.69
12.9637	-99.15	69.65
12.9898	-99.1386	69.57
12.9222	-99.0773	69.53
12.9073	-99.0424	69.57
12.8753	-99.0747	69.61
12.8187	-99.1253	69.66
12.7815	-99.0927	69.72
12.7243	-99.1028	69.7
12.6802	-99.1409	69.69
12.6226	-99.1529	69.69
12.5807	-99.1623	69.68
12.5522	-99.2746	69.68
12.5044	-99.3441	69.67
12.4759	-99.3924	69.65
12.4349	-99.5624	69.62
12.3922	-99.7369	69.62
12.3202	-99.8243	69.63
12.2841	-99.9246	69.63
12.219	-99.9507	69.65
12.1687	-99.9007	69.67
12.1278	-99.795	69.65
12.0853	-99.681	69.67
12.0016	-99.4996	69.67
11.9479	-99.3788	69.66
11.8793	-99.2118	69.7
11.8359	-99.0139	69.74
11.7668	-98.8541	69.7
11.7383	-98.6392	69.69
11.6646	-98.5021	69.68
11.6195	-98.3842	69.73
11.5326	-98.2463	69.73
11.4915	-98.1129	69.7
11.4447	-98.064	69.65
11.3867	-97.8981	69.63
11.3753	-97.8634	69.59
11.309	-97.7299	69.62
11.2554	-97.6914	69.68
11.2664	-97.667	69.74
11.2314	-97.6542	69.76
11.2182	-97.5758	69.75
11.1973	-97.5387	69.77
11.1482	-97.4921	69.71
11.1657	-97.364	69.73
11.1448	-97.334	69.71
11.1315	-97.2656	69.68
11.1607	-97.1669	69.69
11.1419	-97.1777	69.72
11.1416	-97.2162	69.72
11.1473	-97.237	69.67
11.1326	-97.1872	69.67
11.1389	-97.1995	69.65
11.1372	-97.156	69.68
11.1575	-97.1624	69.71
11.1633	-97.1056	69.74
11.205	-97.0468	69.75
11.2253	-97.0349	69.74
11.2462	-96.946	69.72
11.2717	-96.8008	69.71
11.3291	-96.6828	69.66
11.358	-96.5221	69.68
11.4171	-96.4011	69.73
11.4112	-96.2957	69.81
11.4758	-96.1777	69.77
11.5334	-96.1224	69.72
11.5758	-96.0383	69.64
11.6657	-96.0224	69.55
11.6739	-96.0455	69.55
11.7728	-96.145	69.6
11.7999	-96.1749	69.72
11.8426	-96.3173	69.75
11.892	-96.4082	69.75
11.9327	-96.5484	69.73
12.0052	-96.598	69.73
12.0642	-96.7945	69.7
12.1503	-96.9238	69.73
12.21	-97.0434	69.7
12.2884	-97.1681	69.66
12.3491	-97.2605	69.63
12.4617	-97.4926	69.63
12.5069	-97.5551	69.66
12.5808	-97.7311	69.69
12.6564	-97.8137	69.69
12.749	-97.9286	69.68
12.8168	-97.9733	69.66
12.9152	-97.9415	69.68
13.0124	-97.9615	69.68
13.1361	-98.0607	69.67
13.2386	-98.0983	69.7
13.3609	-98.1751	69.7
13.454	-98.2642	69.69
13.5861	-98.3243	69.69
13.6984	-98.3451	69.74
13.7923	-98.3839	69.76
13.8754	-98.4624	69.67
13.9028	-98.4767	69.64
13.924	-98.589	69.59
13.9425	-98.6301	69.52
13.8819	-98.6734	69.55
13.8002	-98.792	69.62
13.7725	-98.8932	69.71
13.6678	-98.9002	69.75
13.566	-98.8754	69.73
13.4694	-98.9411	69.7
13.3897	-98.9403	69.68
13.2797	-98.8426	69.69
13.2026	-98.8143	69.72
13.1718	-98.7407	69.69
13.0926	-98.6624	69.65
13.067	-98.7302	69.61
13.055	-98.6894	69.64
13.0479	-98.6263	69.64
13.0613	-98.5046	69.68
13.0805	-98.3727	69.71
13.1029	-98.345	69.68
13.1115	-98.229	69.67
13.176	-98.1926	69.67
13.2192	-98.1575	69.71
13.2879	-98.1764	69.71
13.3681	-98.2129	69.7
13.4595	-98.167	69.69
13.5671	-98.1304	69.68
13.6478	-98.1426	69.71
13.7039	-98.1978	69.75
13.7705	-98.1321	69.74
13.7878	-98.0496	69.69
13.9046	-97.9339	69.66
13.9649	-97.9019	69.59
14.0534	-97.7606	69.58
14.098	-97.7474	69.61
14.1766	-97.7893	69.66
14.2179	-97.7457	69.74
14.2605	-97.6587	69.72
14.3023	-97.6611	69.71
14.3837	-97.6703	69.7
14.4706	-97.7074	69.68
14.5598	-97.7045	69.72
14.6533	-97.8062	69.72
14.778	-97.8904	69.68
14.8635	-97.9178	69.67
14.9621	-97.9599	69.64
15.032	-98.0523	69.64
15.1136	-98.1119	69.63
15.1633	-98.0637	69.66
15.1939	-98.011	69.69
15.2219	-98.0002	69.71
15.2508	-97.9501	69.69
15.2575	-97.9508	69.68
15.2994	-98.0792	69.68
15.315	-98.0773	69.69
15.3125	-98.1444	69.69
15.2862	-98.0518	69.68
15.2902	-98.0952	69.68
15.2619	-98.0441	69.72
15.2563	-97.9909	69.73
15.3112	-97.9206	69.68
15.3221	-97.8134	69.64
15.3454	-97.7727	69.6
15.3895	-97.7336	69.56
15.3655	-97.7126	69.59
15.4188	-97.6458	69.64
15.4467	-97.6733	69.69
15.519	-97.6611	69.72
15.5414	-97.6223	69.73
15.5982	-97.5491	69.75
15.659	-97.5316	69.75
15.6826	-97.5784	69.73
15.7036	-97.5795	69.68
15.6581	-97.5829	69.66
15.6143	-97.5707	69.62
15.5698	-97.6226	69.61
15.5167	-97.7149	69.65
15.4789	-97.8434	69.68
15.3768	-97.9074	69.69
15.3663	-98.001	69.69
15.2839	-97.9932	69.7
15.239	-98.0458	69.7
15.1893	-98.1193	69.69
15.0872	-98.2336	69.7
15.0327	-98.3533	69.71
14.9584	-98.4447	69.74
14.889	-98.502	69.71
14.8182	-98.5746	69.72
14.748	-98.6715	69.75
14.6743	-98.762	69.79
14.5753	-98.8828	69.74
14.5312	-98.9211	69.69
14.4847	-98.9883	69.62
14.4963	-99.055	69.53
14.5141	-99.1125	69.55
14.5088	-99.1601	69.61
14.4909	-99.2799	69.7
14.518	-99.3712	69.75
14.5546	-99.3832	69.76
14.583	-99.3966	69.73
14.6205	-99.3566	69.72
14.6654	-99.3541	69.73
14.6966	-99.3251	69.73
14.7395	-99.326	69.7
14.7983	-99.3371	69.64
14.83	-99.3701	69.61
14.9333	-99.3795	69.62
15.0007	-99.4133	69.66
15.0867	-99.4652	69.66
15.1664	-99.3775	69.64
15.2394	-99.3262	69.67
15.2982	-99.2745	69.66
15.3887	-99.2813	69.64
15.4458	-99.3201	69.66
15.5202	-99.2533	69.7
15.6082	-99.2514	69.71
15.7048	-99.2101	69.68
15.8008	-99.2323	69.67
15.8719	-99.2216	69.69
15.9511	-99.2464	69.73
15.991	-99.2158	69.7
16.0429	-99.1893	69.68
16.0824	-99.1971	69.65
16.1547	-99.1877	69.55
16.2121	-99.1134	69.55
16.2355	-99.1089	69.61
16.2367	-99.1552	69.66
16.2107	-99.1354	69.73
16.2071	-99.1668	69.73
16.1811	-99.2257	69.69
16.1841	-99.2199	69.7
16.1549	-99.3085	69.69
16.1291	-99.2016	69.72
16.0675	-99.2595	69.68
16.0052	-99.2054	69.64
15.9429	-99.1881	69.63
15.9092	-99.2212	69.63
15.8271	-99.2239	69.69
15.7703	-99.2976	69.67
15.6707	-99.2819	69.67
15.5912	-99.2819	69.66
15.5508	-99.2388	69.66
15.5528	-99.2478	69.67
15.5693	-99.1185	69.67
15.5653	-99.075	69.69
15.5866	-98.9878	69.69
15.6191	-98.9315	69.68
15.6503	-98.8772	69.7
15.7097	-98.9245	69.73
15.7439	-98.8897	69.77
15.8108	-98.9261	69.66
15.8118	-98.8492	69.66
15.9126	-98.8638	69.61
15.9739	-98.9602	69.55
16.0355	-98.9906	69.6
16.0926	-99.0528	69.68
16.1868	-99.1393	69.72
16.29	-99.2119	69.71
16.3052	-99.2369	69.68
16.3633	-99.324	69.69
16.436	-99.3738	69.69
16.4581	-99.3094	69.72
16.455	-99.2898	69.72
16.5364	-99.2758	69.68
16.6028	-99.3144	69.61
16.6687	-99.3129	69.62
16.7214	-99.3712	69.64
16.7039	-99.3884	69.65
16.6836	-99.4239	69.65
16.6762	-99.4868	69.65
16.6674	-99.4884	69.67
16.6671	-99.4882	69.69
16.6672	-99.4504	69.69
16.64	-99.5355	69.68
16.5983	-99.5815	69.71
16.5447	-99.6884	69.68
16.5278	-99.7554	69.67
16.4655	-99.8101	69.74
16.4121	-99.8872	69.8
16.3707	-99.9245	69.73
16.3146	-100.0005	69.65
16.3187	-99.9712	69.59
16.339	-99.9646	69.52
16.329	-99.9554	69.54
16.3125	-100.0191	69.6
16.2953	-100.0337	69.66
16.2885	-100.005	69.72
16.3451	-99.9186	69.73
16.3189	-99.9018	69.72
16.3393	-99.8676	69.7
16.3598	-99.7943	69.7
16.3892	-99.8056	69.71
16.4267	-99.7666	69.69
16.4232	-99.8258	69.63
16.4622	-99.8342	69.62
16.4993	-99.8071	69.63
16.5186	-99.8368	69.62
16.5382	-99.891	69.62
16.5495	-99.9461	69.63
16.5394	-99.8234	69.67
16.5548	-99.7961	69.68
16.5638	-99.7558	69.67
16.615	-99.7686	69.66
16.5801	-99.7901	69.68
16.5856	-99.7322	69.64
16.6171	-99.7653	69.65
16.6403	-99.8235	69.69
16.6705	-99.9181	69.76
16.6863	-99.881	69.71
16.7012	-99.8209	69.64
16.7439	-99.7264	69.55
16.7905	-99.6867	69.49
16.8024	-99.6656	69.51
16.8309	-99.7277	69.54
16.8802	-99.6989	69.64
16.9236	-99.6723	69.67
16.9944	-99.6499	69.68
17.0224	-99.5644	69.66
17.0729	-99.5146	69.66
17.1444	-99.5296	69.65
17.2318	-99.5525	69.68
17.2649	-99.6604	69.65
17.3543	-99.7603	69.59
17.4253	-99.9146	69.58
17.4636	-100.1252	69.58
17.5657	-100.3986	69.61
17.6282	-100.6651	69.63
17.6935	-100.8911	69.64
17.702	-101.1139	69.65
17.7296	-101.4352	69.6
17.7051	-101.6506	69.63
17.703	-101.7663	69.64
17.6364	-102.0218	69.62
17.6326	-102.0895	69.64
17.5614	-102.1253	69.64
17.5081	-102.2178	69.64
17.4342	-102.3652	69.69
17.3379	-102.3803	69.7
17.2258	-102.3794	69.64
17.1184	-102.4461	69.58
17.0208	-102.4589	69.51
16.8607	-102.526	69.48
16.7563	-102.7039	69.51
16.5593	-102.8232	69.59
16.3991	-102.9687	69.66
16.2075	-103.1243	69.67
16.0458	-103.2036	69.67
15.9085	-103.1513	69.69
15.8144	-103.0782	69.66
15.716	-102.971	69.68
15.6282	-102.7964	69.68
15.5733	-102.6695	69.62
15.5036	-102.5032	69.59
15.4288	-102.3681	69.6
15.3533	-102.2343	69.61
15.3164	-101.9958	69.63
15.2967	-101.7399	69.65
15.2463	-101.4492	69.68
15.2047	-101.1193	69.68
15.1898	-100.8809	69.69
15.2012	-100.4709	69.73
15.2408	-100.1518	69.71
15.2958	-99.9066	69.67
15.2898	-99.5783	69.64
15.365	-99.3732	69.61
15.3727	-99.2458	69.67
15.4191	-99.1516	69.76
15.4327	-99.1027	69.78
15.4697	-99.052	69.71
15.5004	-98.8864	69.65
15.5361	-98.7249	69.57
15.6007	-98.6759	69.55
15.6446	-98.6496	69.61
15.6934	-98.7149	69.69
15.6975	-98.707	69.75
15.8097	-98.6627	69.76
15.8575	-98.6053	69.74
15.9119	-98.6241	69.74
15.9681	-98.5647	69.71
16.0228	-98.5827	69.72
16.0624	-98.6154	69.68
16.1198	-98.6932	69.62
16.1574	-98.779	69.61
16.1788	-98.9169	69.64
16.2416	-99.0335	69.67
16.2636	-99.1329	69.69
16.3045	-99.1376	69.68
16.3051	-99.2	69.66
16.3273	-99.2249	69.65
16.357	-99.2985	69.66
16.351	-99.3594	69.65
16.3729	-99.5606	69.64
16.3541	-99.6288	69.69
16.3751	-99.768	69.7
16.404	-99.9577	69.67
16.3709	-100.0534	69.66
16.3729	-100.2378	69.67
16.3608	-100.4183	69.74
16.3301	-100.4484	69.7
16.3354	-100.5434	69.63
16.3452	-100.6551	69.58
16.3564	-100.7525	69.52
16.3794	-100.8505	69.53
16.407	-100.9745	69.6
16.4165	-101.0408	69.68
16.4194	-101.1338	69.71
16.3928	-101.1304	69.71
16.4479	-101.1241	69.69
16.5153	-101.0959	69.67
16.5431	-101.0987	69.66
16.5706	-101.0978	69.71
16.6098	-101.1177	69.72
16.6294	-101.1009	69.65
16.6512	-101.103	69.62
16.6433	-101.1187	69.59
16.6655	-101.0793	69.6
16.664	-100.9433	69.61
16.6501	-100.843	69.59
16.5968	-100.7461	69.6
16.5362	-100.6618	69.61
16.4913	-100.5615	69.64
16.3996	-100.4672	69.68
16.3551	-100.4812	69.69
16.2723	-100.474	69.69
16.2037	-100.5042	69.7
16.162	-100.4646	69.68
16.0576	-100.5708	69.67
16.0021	-100.6643	69.72
15.9094	-100.7859	69.75
15.8379	-100.876	69.67
15.7581	-101.0555	69.6
15.7054	-101.162	69.55
15.6875	-101.2967	69.49
15.6703	-101.4894	69.5
15.6035	-101.6498	69.61
15.6167	-101.8376	69.67
15.6183	-101.9059	69.74
15.6616	-101.9843	69.69
15.6604	-102.0632	69.67
15.6555	-102.1349	69.66
15.7211	-102.2234	69.64
15.7289	-102.3345	69.66
15.7553	-102.5047	69.62
15.8165	-102.5277	69.58
15.8737	-102.5541	69.58
15.917	-102.5008	69.62
16.0024	-102.5935	69.6
16.0337	-102.5641	69.6
16.1059	-102.5121	69.63
16.1489	-102.5242	69.65
16.2003	-102.4858	69.64
16.2344	-102.4901	69.64
16.3301	-102.4983	69.66
16.3831	-102.5205	69.65
16.4668	-102.5265	69.64
16.5135	-102.5584	69.65
16.5646	-102.6264	69.58
16.6101	-102.7089	69.61
16.6072	-102.7198	69.68
16.6389	-102.7998	69.71
16.666	-102.8066	69.67
16.6997	-102.8535	69.62
16.6919	-102.8363	69.55
16.6428	-102.8914	69.47
16.6127	-102.8381	69.52
16.6079	-102.8276	69.59
16.5369	-102.8685	69.66
16.4627	-102.8554	69.7
16.4505	-102.8801	69.66
16.3461	-102.8879	69.63
16.2641	-102.867	69.62
16.1502	-102.9252	69.64
16.0508	-102.9585	69.65
15.9495	-103.047	69.63
15.8166	-103.0639	69.63
15.6901	-103.0316	69.63
15.5965	-103.0054	69.63
15.4543	-103.0628	69.64
15.3539	-103.0086	69.67
15.2147	-103.0117	69.67
15.0823	-102.9525	69.66
14.9035	-102.9765	69.61
14.6989	-102.8787	69.6
14.501	-102.8949	69.6
14.2918	-102.9424	69.62
14.0754	-102.9888	69.68
13.887	-103.0513	69.69
13.6768	-103.0267	69.68
13.4703	-102.9451	69.68
13.294	-102.974	69.7
13.1288	-102.9838	69.74
13.0037	-102.9372	69.71
12.8884	-102.974	69.68
12.8229	-103.0753	69.61
12.7733	-103.0735	69.56
12.8123	-103.0562	69.57
12.8331	-103.0577	69.61
12.9162	-102.9384	69.68
13.0207	-102.619	69.73
13.1601	-102.4655	69.69
13.3109	-102.1915	69.67
13.4467	-102.0316	69.65
13.5987	-101.8937	69.65
13.7742	-101.8026	69.7
13.941	-101.6769	69.69
14.1057	-101.5928	69.66
14.263	-101.4337	69.63
14.3744	-101.3412	69.63
14.5316	-101.1818	69.63
14.642	-101.1289	69.62
14.7708	-101.0435	69.64
14.9237	-100.8408	69.66
15.0471	-100.7276	69.65
15.2253	-100.6447	69.66
15.3652	-100.439	69.69
15.5242	-100.2895	69.67
15.6577	-100.2478	69.63
15.8038	-100.2336	69.62
15.9329	-100.1104	69.62
16.0287	-100.083	69.61
16.0908	-100.0616	69.66
16.1297	-100.0417	69.72
16.1854	-99.9831	69.71
16.2146	-99.8593	69.66
16.2639	-99.7624	69.63
16.2781	-99.8053	69.53
16.3074	-99.7936	69.5
16.3073	-99.7416	69.54
16.3562	-99.8423	69.61
16.3455	-99.8574	69.69
16.3694	-99.8395	69.72
16.4299	-99.7094	69.72
16.4577	-99.6869	69.71
16.5098	-99.6618	69.66
16.5068	-99.5919	69.65
16.538	-99.5996	69.67
16.5926	-99.6838	69.61
16.6571	-99.7126	69.57
16.7198	-99.7418	69.58
16.7296	-99.7105	69.61
16.7734	-99.7335	69.64
16.7995	-99.7514	69.64
16.8164	-99.7979	69.63
16.8594	-99.7603	69.64
16.8198	-99.8808	69.61
16.7995	-99.9154	69.62
16.7708	-99.976	69.66
16.7155	-100.0329	69.68
16.7054	-100.0881	69.67
16.6209	-100.1856	69.65
16.5844	-100.2881	69.63
16.5019	-100.3657	69.67
16.4541	-100.4958	69.72
16.3873	-100.5097	69.75
16.3296	-100.5386	69.67
16.2828	-100.5351	69.61
16.249	-100.5096	69.54
16.2128	-100.5612	69.51
16.1226	-100.601	69.57
16.0714	-100.7374	69.63
15.9932	-100.8055	69.72
15.945	-100.8127	69.74
15.8741	-100.7483	69.72
15.8103	-100.6583	69.71
15.8071	-100.5907	69.66
15.7624	-100.5173	69.67
15.7212	-100.4754	69.67
15.6998	-100.4132	69.64
15.6644	-100.3749	69.62
15.5867	-100.3332	69.63
15.5439	-100.3065	69.64
15.5822	-100.2388	69.68
15.543	-100.2687	69.7
15.5389	-100.2877	69.71
15.5408	-100.2585	69.74
15.5104	-100.3115	69.73
15.5003	-100.3792	69.73
15.4983	-100.4457	69.72
15.5023	-100.4263	69.72
15.4839	-100.4582	69.72
15.5278	-100.5338	69.69
15.5182	-100.537	69.71
15.5511	-100.5781	69.78
15.5892	-100.6103	69.83
15.6642	-100.5453	69.77
15.7057	-100.4017	69.68
15.762	-100.3308	69.63
15.841	-100.3478	69.56
15.8818	-100.3647	69.57
15.9623	-100.41	69.66
16.0264	-100.4214	69.72
16.0973	-100.4084	69.79
16.1624	-100.41	69.76
16.2232	-100.3312	69.73
16.2653	-100.2471	69.7
16.323	-100.1597	69.7
16.3741	-100.1082	69.71
16.424	-100.0577	69.74
16.4709	-99.9664	69.69
16.4768	-100.0075	69.67
16.5244	-99.9865	69.69
16.5549	-100.0471	69.69
16.5193	-100.0334	69.68
16.476	-100.0959	69.69
16.4374	-100.1245	69.7
16.3725	-100.1741	69.7
16.302	-100.1452	69.71
16.2372	-100.1696	69.71
16.1487	-100.1845	69.72
16.0626	-100.1951	69.73
15.94	-100.2199	69.72
15.8266	-100.2924	69.68
15.6897	-100.3156	69.7
15.541	-100.459	69.74
15.3825	-100.5683	69.81
15.2446	-100.6707	69.77
15.0921	-100.7228	69.73
14.9699	-100.8997	69.63
14.8443	-101.031	69.56
14.7234	-101.1896	69.59
14.5402	-101.4304	69.65
14.377	-101.6487	69.73
14.2302	-101.8271	69.76
14.0604	-101.9836	69.75
13.9176	-102.0684	69.73
13.8208	-102.0853	69.75
13.7518	-101.9541	69.73
13.7055	-101.8211	69.72
13.6876	-101.664	69.7
13.6559	-101.5434	69.64
13.6113	-101.4825	69.65
13.5523	-101.4717	69.66
13.4869	-101.4595	69.69
13.4671	-101.5189	69.71
13.4992	-101.5512	69.73
13.4765	-101.5403	69.71
13.4926	-101.5374	69.7
13.5136	-101.5137	69.71
13.5113	-101.5176	69.68
13.5176	-101.4439	69.72
13.5228	-101.3723	69.75
13.507	-101.2867	69.74
13.5303	-101.2211	69.69
13.5525	-101.1326	69.74
13.6016	-101.0227	69.78
13.6204	-100.8144	69.77
13.7107	-100.6825	69.71
13.7259	-100.5177	69.67
13.7561	-100.4267	69.59
13.7281	-100.3367	69.56
13.7562	-100.3007	69.58
13.7238	-100.3704	69.66
13.7232	-100.3598	69.73
13.6883	-100.3202	69.76
13.697	-100.2924	69.74
13.6528	-100.231	69.74
13.6708	-100.0992	69.74
13.641	-100.0755	69.72
13.6471	-100.0521	69.71
13.6315	-100.0408	69.68
13.5984	-100.0477	69.67
13.6099	-100.1034	69.68
13.5951	-100.1417	69.68
13.5691	-100.1739	69.67
13.5563	-100.159	69.7
13.5133	-100.2835	69.68
13.4842	-100.2966	69.7
13.4352	-100.3438	69.7
13.382	-100.3609	69.71
13.3847	-100.3694	69.74
13.3555	-100.3697	69.74
13.371	-100.3679	69.73
13.3553	-100.3945	69.7
13.3485	-100.356	69.7
13.3543	-100.472	69.73
13.3263	-100.4213	69.78
13.281	-100.4361	69.73
13.2621	-100.4305	69.7
13.258	-100.4237	69.65
13.2694	-100.4275	69.57
13.2207	-100.5624	69.58
13.1686	-100.6794	69.65
13.1239	-100.8458	69.7
13.1	-100.938	69.73
13.0102	-101.0431	69.72
12.9532	-101.0922	69.73
12.8712	-101.1334	69.71
12.7867	-101.1419	69.72
12.7183	-101.1606	69.74
12.6075	-101.2392	69.72
12.5342	-101.3272	69.67
12.4719	-101.4719	69.64
12.4421	-101.637	69.65
12.3242	-101.7789	69.67
12.208	-101.9052	69.68
12.1011	-101.9655	69.69
11.952	-101.9983	69.7
11.8086	-101.9965	69.72
11.626	-102.0734	69.7
11.4977	-102.0579	69.71
11.3244	-102.0079	69.74
11.2058	-101.8632	69.75
11.1136	-101.7325	69.72
11.0307	-101.5734	69.7
10.925	-101.3565	69.72
10.8178	-101.2692	69.76
10.7281	-101.1626	69.78
10.5898	-101.082	69.7
10.4719	-101.0097	69.69
10.3358	-100.9774	69.64
10.1889	-101.0387	69.58
9.9924	-101.0686	69.62
9.7127	-101.1007	69.74
9.3273	-101.3077	69.89
8.9653	-101.56	69.9
8.5706	-101.7269	69.76
8.2832	-101.8378	69.67
8.0115	-102.0736	69.6
7.7468	-102.2001	69.65
7.533	-102.2127	69.7
7.3237	-102.1494	69.71
7.1472	-102.0481	69.67
6.9542	-101.908	69.69
6.8096	-101.7132	69.65
6.7347	-101.5898	69.64
6.6442	-101.4514	69.68
6.4447	-101.2345	69.76
6.2462	-101.1407	69.76
6.1061	-100.9476	69.72
6.0815	-100.7026	69.66
6.0173	-100.5345	69.64
6.0174	-100.3398	69.67
6.0504	-100.2002	69.7
6.0477	-99.9666	69.76
6.047	-99.75	69.8
6.1057	-99.5772	69.82
6.0981	-99.4773	69.82
6.0735	-99.4129	69.73
6.1073	-99.4302	69.67
6.1618	-99.4518	69.63
6.2611	-99.4763	69.61
6.3382	-99.5111	69.63
6.4347	-99.4485	69.71
6.5419	-99.435	69.76
6.6852	-99.3625	69.76
6.8029	-99.3285	69.73
6.985	-99.2025	69.74
7.1744	-99.0634	69.74
7.3496	-98.9677	69.71
7.5316	-98.9179	69.73
7.768	-98.8226	69.73
7.9739	-98.7396	69.72
8.2418	-98.7952	69.67
8.5025	-98.8436	69.66
8.7824	-98.8619	69.67
8.9833	-98.9589	69.62
9.0942	-98.9473	69.65
9.1908	-99.0322	69.66
9.28	-99.0328	69.69
9.4143	-99.104	69.71
9.485	-99.0956	69.72
9.5657	-99.1804	69.71
9.5927	-99.1226	69.72
9.6124	-99.1211	69.68
9.6376	-99.1622	69.66
9.6343	-99.2591	69.69
9.6077	-99.3295	69.78
9.5594	-99.4116	69.76
9.5564	-99.3499	69.73
9.5533	-99.2975	69.67
9.5182	-99.2591	69.59
9.4959	-99.2791	69.54
9.4995	-99.2672	69.59
9.4733	-99.2578	69.65
9.4498	-99.1906	69.69
9.4473	-99.0371	69.73
9.413	-98.9439	69.72
9.451	-98.8163	69.73
9.4813	-98.7456	69.69
9.4667	-98.6666	69.66
9.4666	-98.5951	69.68
9.442	-98.5579	69.65
9.4684	-98.5988	69.64
9.4712	-98.6616	69.68
9.4465	-98.8213	69.71
9.4583	-98.8879	69.7
9.4651	-98.9522	69.7
9.4622	-99.1042	69.68
9.44	-99.2374	69.63
9.4307	-99.2899	69.62
9.4502	-99.4221	69.64
9.4165	-99.5106	69.68
9.4434	-99.642	69.7
9.4379	-99.675	69.69
9.4816	-99.8096	69.66
9.4983	-99.8733	69.7
9.5106	-99.9954	69.74
9.5207	-100.0792	69.75
9.5066	-100.1097	69.7
9.4977	-100.1931	69.64
9.4786	-100.2808	69.57
9.4486	-100.4414	69.53
9.4308	-100.6014	69.56
9.3996	-100.7619	69.61
9.3557	-100.8321	69.67
9.3001	-100.9806	69.68
9.28	-100.9137	69.67
9.1872	-100.9956	69.64
9.1581	-101.0117	69.67
9.0713	-101.0277	69.7
8.9617	-101.1603	69.74
8.8518	-101.2459	69.71
8.7824	-101.37	69.63
8.7063	-101.4617	69.61
8.6803	-101.6051	69.6
8.6421	-101.7115	69.62
8.5947	-101.7729	69.65
8.5581	-101.8749	69.66
8.5594	-101.7776	69.71
8.5556	-101.6672	69.67
8.5784	-101.4626	69.66
8.6149	-101.339	69.68
8.6586	-101.2407	69.7
8.6637	-101.1872	69.74
8.6936	-101.1053	69.7
8.7503	-101.0921	69.68
8.7692	-101.0401	69.73
8.8382	-100.9894	69.78
8.9056	-100.7848	69.78
8.9402	-100.6364	69.67
9.0021	-100.5369	69.64
9.0666	-100.5156	69.56
9.1197	-100.4964	69.54
9.21	-100.472	69.59
9.2953	-100.5207	69.65
9.3462	-100.5545	69.73
9.4681	-100.497	69.75
9.4939	-100.3382	69.75
9.6151	-100.2165	69.75
9.7221	-100.1762	69.7
9.8321	-100.1471	69.69
9.9344	-100.1317	69.68
10.0272	-100.0186	69.65
10.1448	-100.0013	69.64
10.2249	-100.0254	69.63
10.3176	-100.0262	69.61
10.4856	-100.0272	69.64
10.6175	-100.0634	69.65
10.6972	-100.0023	69.67
10.7964	-99.9547	69.66
10.8705	-99.9274	69.67
10.9479	-99.9344	69.7
10.9695	-99.9385	69.74
11.0469	-99.8805	69.75
11.1543	-99.8288	69.71
11.2748	-99.8072	69.7
11.3599	-99.7337	69.68
11.4436	-99.6559	69.74
11.5221	-99.633	69.74
11.5348	-99.5422	69.66
11.6098	-99.3367	69.66
11.6744	-99.1456	69.62
11.6574	-99.0073	69.57
11.6874	-98.8701	69.6
11.7148	-98.8015	69.65
11.6849	-98.7965	69.72
11.7096	-98.6694	69.76
11.71	-98.5053	69.75
11.6896	-98.4017	69.74
11.6552	-98.2951	69.71
11.6162	-98.1885	69.73
11.5877	-98.112	69.72
11.6356	-98.022	69.65
11.6896	-97.9281	69.65
11.7388	-97.9189	69.65
11.8217	-97.8543	69.69
11.8333	-97.8357	69.71
11.8842	-97.8748	69.73
11.9051	-97.9394	69.73
11.9799	-97.9967	69.72
12.0779	-98.0397	69.71
12.1419	-98.0565	69.74
12.2178	-98.0016	69.76
12.2742	-98.039	69.72
12.2558	-98.0821	69.71
12.2571	-98.0793	69.7
12.2597	-98.138	69.7
12.2207	-98.1853	69.76
12.1542	-98.228	69.8
12.0888	-98.2865	69.74
12.0163	-98.3213	69.7
11.902	-98.3865	69.62
11.7375	-98.4429	69.59
11.4949	-98.5753	69.6
11.3439	-98.705	69.67
11.2182	-98.9423	69.74
11.067	-99.1569	69.77
10.9424	-99.3099	69.76
10.848	-99.5204	69.73
10.7355	-99.7395	69.72
10.6368	-99.9601	69.71
10.4628	-100.1501	69.73
10.3372	-100.3533	69.71
10.1716	-100.5711	69.64
10.0073	-100.7197	69.66
9.888	-100.8769	69.67
9.7465	-101.0232	69.68
9.5846	-101.1157	69.68
9.5058	-101.1544	69.71
9.47	-101.1157	69.71
9.4588	-101.0194	69.68
9.4669	-100.9163	69.67
9.4408	-100.9091	69.65
9.3954	-100.9395	69.67
9.3157	-100.943	69.7
9.2471	-101.0026	69.73
9.2391	-101.1245	69.69
9.2781	-101.0727	69.71
9.3108	-100.9713	69.76
9.2843	-100.8391	69.74
9.2848	-100.7182	69.68
9.2652	-100.6182	69.61
9.2123	-100.5637	69.55
9.1701	-100.6237	69.54
9.1297	-100.6977	69.57
9.1176	-100.7553	69.67
9.0858	-100.7572	69.75
9.0411	-100.6977	69.76
8.9961	-100.6197	69.71
8.969	-100.552	69.7
8.9003	-100.4953	69.7
8.8481	-100.5125	69.71
8.774	-100.5895	69.7
8.6908	-100.5585	69.71
8.5957	-100.6169	69.66
8.5071	-100.631	69.65
8.3971	-100.6355	69.67
8.223	-100.6123	69.68
8.077	-100.541	69.7
7.9457	-100.4111	69.74
7.7539	-100.3689	69.75
7.5431	-100.6084	69.75
7.3209	-100.5531	69.74
7.0286	-100.4715	69.75
6.7177	-100.4236	69.76
6.4557	-100.4814	69.72
6.1725	-100.5112	69.68
5.8807	-100.5282	69.68
5.5819	-100.5793	69.73
5.3202	-100.6401	69.77
5.0769	-100.6449	69.76
4.7749	-100.6426	69.71
4.4809	-100.545	69.69
4.3278	-100.5264	69.61
4.2617	-100.7092	69.52
4.2667	-100.8876	69.57
4.3338	-101.1206	69.66
4.3036	-101.2432	69.75
4.2953	-101.3642	69.78
4.3054	-101.4251	69.79
4.3026	-101.3753	69.72
4.3237	-101.3777	69.67
4.3722	-101.4013	69.7
4.4327	-101.399	69.76
4.4517	-101.3623	69.75
4.5121	-101.3475	69.7
4.5974	-101.3417	69.66
4.6569	-101.3198	69.63
4.7817	-101.373	69.6
4.8499	-101.3435	69.6
4.9315	-101.1782	69.61
5.0479	-100.8925	69.63
5.1983	-100.6437	69.63
5.2702	-100.3357	69.71
5.3703	-100.1085	69.75
5.4663	-99.9055	69.75
5.561	-99.8245	69.73
5.6451	-99.8288	69.67
5.7213	-99.7919	69.7
5.7712	-99.6769	69.75
5.8633	-99.554	69.8
5.9639	-99.4735	69.71
5.9948	-99.4176	69.64
6.0564	-99.4141	69.6
6.1627	-99.3379	69.57
6.2365	-99.3187	69.55
6.307	-99.3599	69.61
6.3482	-99.5034	69.68
6.3865	-99.5867	69.73
6.3915	-99.7776	69.73
6.4168	-99.847	69.73
6.4134	-99.9664	69.73
6.4659	-100.0471	69.71
6.5	-100.0547	69.73
6.5703	-100.0671	69.71
6.6319	-100.0453	69.63
6.671	-100.0591	69.6
6.7345	-99.9889	69.61
6.7984	-99.9493	69.65
6.8223	-99.885	69.67
6.922	-99.8082	69.71
6.986	-99.6977	69.71
7.0583	-99.5582	69.7
7.1465	-99.4134	69.68
7.1954	-99.2802	69.69
7.2586	-99.1599	69.7
7.2984	-99.0646	69.69
7.3776	-98.9641	69.69
7.4465	-98.9187	69.68
7.4236	-98.879	69.72
7.4591	-98.9252	69.76
7.4564	-98.9221	69.79
7.4601	-98.8839	69.69
7.4582	-98.8336	69.67
7.3936	-98.8446	69.6
7.3633	-98.9379	69.55
7.3246	-99.0863	69.58
7.2445	-99.2154	69.66
7.1449	-99.312	69.73
7.0069	-99.4165	69.74
6.8975	-99.4519	69.72
6.7081	-99.5221	69.75
6.5216	-99.6374	69.72
6.3364	-99.7671	69.7
6.1406	-99.898	69.72
5.9225	-100.0526	69.68
5.6736	-100.2018	69.65
5.4411	-100.4143	69.64
5.2898	-100.5656	69.65
5.2044	-100.6747	69.64
5.0956	-100.6115	69.7
4.9032	-100.5863	69.72
4.7486	-100.5016	69.72
4.6505	-100.4745	69.68
4.5969	-100.4273	69.67
4.4988	-100.4119	69.68
4.3892	-100.4455	69.71
4.2601	-100.4422	69.71
4.2051	-100.4393	69.66
4.1597	-100.3624	69.7
4.065	-100.3325	69.77
4.0793	-100.1932	69.77
4.104	-100.0212	69.7
4.1878	-99.8689	69.67
4.3139	-99.6822	69.6
4.4585	-99.4762	69.58
4.5953	-99.3895	69.58
4.7677	-99.28	69.63
4.8865	-99.2875	69.68
5.0643	-99.2995	69.76
5.301	-99.2664	69.76
5.5393	-99.0969	69.79
5.7978	-99.0401	69.74
6.0179	-99.0619	69.69
6.2318	-99.0763	69.67
6.4602	-99.1591	69.62
6.6877	-99.2925	69.62
6.917	-99.464	69.64
7.1197	-99.6084	69.67
7.3132	-99.6516	69.68
7.5287	-99.6358	69.71
7.7106	-99.6242	69.73
7.8718	-99.5783	69.7
8.0257	-99.5964	69.67
8.2095	-99.6878	69.64
8.4313	-99.829	69.63
8.5612	-99.8929	69.72
8.6765	-99.9145	69.77
8.8153	-99.9184	69.73
8.9212	-99.9806	69.69
8.9856	-100.0832	69.69
9.0538	-100.1824	69.72
9.105	-100.2907	69.69
9.1667	-100.3936	69.67
9.2275	-100.3984	69.64
9.3148	-100.4033	69.58
9.3611	-100.3988	69.59
9.4059	-100.575	69.61
9.4212	-100.7051	69.66
9.442	-100.8488	69.69
9.4616	-100.895	69.74
9.4843	-100.9581	69.75
9.4685	-100.9994	69.77
9.5069	-101.0382	69.7
9.5099	-101.091	69.65
9.4762	-101.2305	69.59
9.4692	-101.4414	69.56
9.4234	-101.6492	69.59
9.4425	-101.7871	69.66
9.4182	-101.8489	69.74
9.3836	-101.9208	69.73
9.4014	-101.9251	69.71
9.3873	-101.909	69.68
9.4079	-101.8814	69.63
9.3983	-101.8972	69.62
9.3703	-101.8595	69.64
9.3451	-101.8432	69.67
9.3041	-101.8326	69.73
9.2849	-101.7915	69.74
9.3578	-101.6864	69.7
9.4206	-101.6137	69.69
9.5292	-101.4424	69.73
9.5993	-101.3344	69.74
9.6821	-101.3086	69.66
9.7399	-101.1828	69.66
9.8165	-101.1699	69.6
9.8798	-101.182	69.56
9.9323	-101.2077	69.59
9.9634	-101.2224	69.65
10.058	-101.19	69.72
10.1404	-101.1374	69.75
10.2245	-101.0762	69.71
10.2847	-101.0812	69.67
10.3398	-100.9995	69.68
10.4323	-100.9904	69.69
10.4988	-100.9535	69.72
10.572	-100.8235	69.69
10.6521	-100.743	69.63
10.7269	-100.6241	69.61
10.8001	-100.635	69.61
10.8858	-100.5154	69.65
10.918	-100.499	69.68
11.0295	-100.4834	69.7
11.1184	-100.4067	69.72
11.2166	-100.4226	69.7
11.2805	-100.3498	69.7
11.3635	-100.2934	69.7
11.4598	-100.3012	69.68
11.5414	-100.2984	69.69
11.6425	-100.3729	69.66
11.6893	-100.43	69.67
11.746	-100.6086	69.68
11.7508	-100.7556	69.76
11.7094	-100.8783	69.77
11.683	-100.9827	69.7
11.6504	-101.1239	69.64
11.622	-101.2841	69.59
11.5614	-101.4247	69.55
11.4659	-101.5418	69.59
11.4134	-101.6746	69.67
11.3283	-101.8493	69.71
11.231	-101.9074	69.75
11.1211	-101.9456	69.72
11.0168	-101.8879	69.72
10.9467	-101.8819	69.69
10.8356	-101.8496	69.71
10.7374	-101.8949	69.72
10.6533	-101.8608	69.65
10.5478	-101.9532	69.62
10.43	-102.069	69.61
10.267	-102.1655	69.65
10.121	-102.1828	69.69
10.0149	-102.278	69.68
9.8661	-102.4345	69.66
9.7409	-102.4019	69.68
9.7167	-102.393	69.68
9.6666	-102.3059	69.7
9.5961	-102.289	69.69
9.5228	-102.3645	69.67
9.481	-102.4385	69.69
9.408	-102.5386	69.68
9.3574	-102.6266	69.68
9.2935	-102.79	69.71
9.2074	-102.919	69.76
9.1636	-103.0057	69.74
9.1651	-103.0729	69.68
9.0732	-103.1409	69.64
9.0525	-103.2195	69.55
8.9838	-103.2256	69.56
8.9952	-103.2607	69.61
8.923	-103.2427	69.69
8.8933	-103.2218	69.73
8.8537	-103.1272	69.72
8.8503	-103.0043	69.69
8.8908	-102.8604	69.71
8.882	-102.7608	69.69
8.8845	-102.6595	69.72
8.9027	-102.5994	69.69
8.9116	-102.5646	69.62
8.9204	-102.5731	69.61
8.9254	-102.5816	69.65
8.9334	-102.5825	69.67
8.9821	-102.4641	69.71
9.0671	-102.3774	69.69
9.0927	-102.2822	69.68
9.1179	-102.2358	69.66
9.138	-102.1894	69.67
9.1661	-102.2642	69.65
9.1799	-102.3945	69.68
9.1602	-102.3948	69.72
9.162	-102.4661	69.71
9.209	-102.432	69.68
9.2139	-102.3395	69.72
9.2593	-102.2388	69.76
9.2903	-102.2338	69.74
9.3414	-102.1518	69.68
9.3309	-102.1169	69.65
9.3604	-102.0728	69.59
9.372	-102.0467	69.53
9.3699	-102.0696	69.6
9.4037	-102.1411	69.64
9.3605	-102.1481	69.72
9.3329	-102.1601	69.74
9.315	-102.1635	69.71
9.255	-102.1661	69.7
9.243	-102.0971	69.69
9.1499	-102.0474	69.71
9.0655	-102.0947	69.72
8.9739	-102.114	69.71
8.8796	-102.2066	69.63
8.7995	-102.3438	69.62
8.704	-102.401	69.66
8.5676	-102.5278	69.69
8.4747	-102.6004	69.69
8.3781	-102.6547	69.69
8.2256	-102.7792	69.67
8.0844	-102.8963	69.65
7.9406	-103.0366	69.69
7.8333	-103.1216	69.69
7.7122	-103.2933	69.68
7.5754	-103.3843	69.72
7.4262	-103.4654	69.7
7.2501	-103.5828	69.71
7.1255	-103.7099	69.7
6.9369	-103.768	69.75
6.7428	-103.8614	69.72
6.5272	-103.871	69.72
6.3455	-103.9146	69.67
6.2033	-103.8628	69.6
6.049	-103.897	69.56
5.9033	-103.9582	69.62
5.6974	-103.9714	69.67
5.5707	-104.0173	69.69
5.3834	-104.0157	69.69
5.1984	-104.026	69.71
5.056	-103.8878	69.73
4.9312	-103.9042	69.67
4.8107	-103.7901	69.69
4.6983	-103.7357	69.7
4.5884	-103.7078	69.67
4.4855	-103.7189	69.65
4.3926	-103.7145	69.64
4.3202	-103.7788	69.65
4.2696	-103.8558	69.66
4.2235	-103.8572	69.7
4.1555	-103.861	69.7
4.1298	-103.7808	69.7
4.1295	-103.6421	69.7
4.1609	-103.4505	69.7
4.2207	-103.2354	69.71
4.2584	-103.1507	69.68
4.3151	-103.0154	69.68
4.3914	-102.9173	69.66
4.4225	-102.8412	69.68
4.4422	-102.8256	69.71
4.4883	-102.8093	69.77
4.5576	-102.8111	69.75
4.5933	-102.8272	69.71
4.6453	-102.6545	69.67
4.712	-102.483	69.58
4.7662	-102.4401	69.52
4.8499	-102.3779	69.56
4.9304	-102.3557	69.64
5.032	-102.3351	69.73
5.1251	-102.1827	69.77
5.2558	-102.0262	69.75
5.3428	-101.8591	69.73
5.3816	-101.7205	69.69
5.4383	-101.6613	69.69
5.5391	-101.5606	69.69
5.6176	-101.4794	69.65
5.6628	-101.4718	69.62
5.7595	-101.5068	69.63
5.8153	-101.54	69.65
5.8734	-101.5089	69.69
5.9204	-101.578	69.69
5.9919	-101.5429	69.69
6.0437	-101.563	69.68
6.0305	-101.5203	69.66
6.0865	-101.5449	69.64
6.0795	-101.5515	69.68
6.0855	-101.4877	69.73
6.1074	-101.4312	69.76
6.1059	-101.3712	69.7
6.1189	-101.326	69.71
6.1526	-101.234	69.73
6.1822	-101.1324	69.8
6.2141	-101.0317	69.76
6.2077	-100.9247	69.66
6.2129	-100.7983	69.64
6.2095	-100.6691	69.59
6.1942	-100.6265	69.56
6.1646	-100.612	69.61
6.1151	-100.649	69.68
6.1168	-100.6078	69.74
6.0821	-100.5724	69.77
6.0217	-100.5881	69.76
5.9381	-100.4452	69.76
5.8636	-100.3239	69.71
5.7438	-100.2103	69.67
5.6514	-100.0612	69.69
5.5802	-100.0471	69.64
5.4539	-100.0533	69.64
5.3288	-100.0518	69.68
5.2387	-100.0326	69.68
5.1232	-100.0201	69.68
5.0444	-99.9669	69.68
4.9801	-100.002	69.67
4.9036	-100.0636	69.64
4.8808	-100.1076	69.66
4.8487	-100.2261	69.71
4.8437	-100.3797	69.74
4.8411	-100.4701	69.73
4.8165	-100.5112	69.72
4.8404	-100.6269	69.7
4.8253	-100.7329	69.66
4.8383	-100.8802	69.69
4.8165	-101.007	69.75
4.8492	-101.0626	69.75
4.847	-101.1526	69.69
4.8313	-101.1726	69.65
4.8373	-101.2579	69.57
4.8161	-101.3971	69.52
4.864	-101.4868	69.57
4.8982	-101.6721	69.65
4.9472	-101.7028	69.72
5.0342	-101.7767	69.72
5.0826	-101.7504	69.69
5.1504	-101.7222	69.7
5.2515	-101.6706	69.69
5.3195	-101.692	69.7
5.4094	-101.649	69.69
5.5247	-101.6406	69.65
5.6218	-101.6779	69.61
5.747	-101.7144	69.62
5.8849	-101.7452	69.65
6.0034	-101.8301	69.66
6.1081	-101.8489	69.65
6.2193	-101.7641	69.69
6.3113	-101.7509	69.67
6.4022	-101.7929	69.66
6.4842	-101.7905	69.67
6.5547	-101.9231	69.69
6.6609	-101.9429	69.71
6.7512	-102.0501	69.71
6.8081	-102.1045	69.64
6.8689	-102.183	69.62
6.9339	-102.3151	69.65
6.9944	-102.411	69.74
7.0944	-102.616	69.75
7.1497	-102.6767	69.7
7.238	-102.6921	69.65
7.3492	-102.6869	69.55
7.463	-102.7347	69.5
7.5891	-102.806	69.51
7.6864	-102.923	69.58
7.8161	-103.0374	69.68
7.9213	-103.1346	69.7
7.9998	-103.1965	69.68
8.1057	-103.2251	69.67
8.2399	-103.3186	69.66
8.3544	-103.3467	69.67
8.4252	-103.4388	69.68
8.551	-103.5323	69.65
8.6228	-103.6671	69.6
8.7449	-103.8813	69.58
8.8587	-104.0122	69.6
8.9533	-104.1268	69.62
9.1065	-104.2372	69.61
9.1352	-104.3531	69.64
9.2274	-104.3448	69.65
9.2995	-104.3563	69.63
9.3692	-104.3607	69.62
9.3863	-104.3204	69.65
9.3877	-104.2813	69.66
9.3896	-104.3417	69.68
9.3454	-104.3308	69.69
9.3409	-104.2977	69.64
9.2879	-104.3013	69.63
9.1813	-104.2754	69.67
9.1335	-104.2225	69.71
9.0981	-104.1412	69.65
9.028	-103.9344	69.62
8.9487	-103.7297	69.59
8.864	-103.5684	69.52
8.7539	-103.3822	69.53
8.6449	-103.2471	69.56
8.5821	-103.0983	69.62
8.5328	-103.0379	69.67
8.4852	-102.8976	69.7
8.4912	-102.8347	69.68
8.4307	-102.7249	69.67
8.4097	-102.7198	69.64
8.3789	-102.6367	69.65
8.4111	-102.4925	69.65
8.4215	-102.3705	69.62
8.439	-102.4001	69.59
8.4486	-102.4478	69.6
8.4736	-102.4204	69.63
8.5114	-102.479	69.62
8.5266	-102.5057	69.64
8.5525	-102.5231	69.64
8.616	-102.5619	69.62
8.6185	-102.5838	69.63
8.6151	-102.5548	69.66
8.6362	-102.5437	69.66
8.5872	-102.5773	69.65
8.611	-102.5874	69.66
8.62	-102.5702	69.65
8.6106	-102.598	69.64
8.6726	-102.5429	69.66
8.6954	-102.4863	69.73
8.7242	-102.4206	69.7
8.8053	-102.3726	69.63
8.8661	-102.302	69.6
8.9716	-102.276	69.54
9.0413	-102.29	69.5
9.1366	-102.2325	69.57
9.2381	-102.2021	69.64
9.3011	-102.0966	69.68
9.4049	-101.9921	69.68
inclinaison X	inclinaison Y
