# Supplementary material for: Postural Control Can Be Well Maintained by Healthy, Young Adults in Difficult Visual Task, Even in Sway-Referenced Dynamic Conditions
Source: PLoS One. 2016 Oct 13;11(10):e0164400. doi: 10.1371/journal.pone.0164400 (PMC5063355; doi:10.1371/journal.pone.0164400)
Supplement: S2 File — (ZIP) [file pone.0164400.s002.zip › DATA_FRAMIRAL/S09B_FREE_MOBILE_I10.xls]

## Sheet: S09_MTT_20150
gravite X	gravite Y	Poids
2.6745	-4.8885	51.71
2.4858	-5.3355	51.65
2.3213	-5.7752	51.67
2.1501	-6.3207	51.64
1.9571	-6.8915	51.67
1.7699	-7.3584	51.78
1.6059	-7.7437	51.8
1.4948	-8.0723	51.7
1.4882	-8.2698	51.64
1.5542	-8.3502	51.57
1.633	-8.5622	51.57
1.7745	-8.5265	51.67
1.8904	-8.3494	51.77
2.0378	-8.1434	51.81
2.2408	-7.9363	51.8
2.4732	-7.8371	51.7
2.6639	-7.7377	51.67
2.8834	-7.8024	51.66
3.0765	-7.8625	51.67
3.2464	-7.929	51.68
3.3826	-7.9741	51.67
3.4954	-7.9815	51.66
3.6384	-7.9517	51.69
3.749	-7.9376	51.7
3.8749	-7.9425	51.7
3.8685	-8.0133	51.67
3.8852	-8.0911	51.64
3.996	-8.1819	51.66
4.0528	-8.2801	51.68
4.1143	-8.317	51.7
4.1664	-8.3378	51.77
4.1861	-8.227	51.87
4.2966	-7.9575	51.86
4.3832	-7.6543	51.75
4.487	-7.3683	51.56
4.6007	-7.1984	51.49
4.7668	-7.1853	51.53
4.8809	-7.2452	51.65
4.9091	-7.2802	51.75
5.0412	-7.1013	51.83
5.1658	-6.7265	51.82
5.2492	-6.3808	51.71
5.2824	-6.097	51.62
5.352	-5.8321	51.64
5.2902	-5.6538	51.67
5.2524	-5.4012	51.69
5.2175	-5.1474	51.73
5.1392	-4.9454	51.74
5.1912	-4.709	51.74
5.2333	-4.5412	51.7
5.3012	-4.4323	51.7
5.2916	-4.3755	51.7
5.3	-4.3135	51.7
5.3452	-4.15	51.73
5.3808	-4.1382	51.71
5.3826	-4.0431	51.69
5.3812	-4.0379	51.7
5.3638	-4.0114	51.77
5.3414	-4.0342	51.76
5.2382	-3.999	51.68
5.1629	-4.0773	51.62
4.9713	-4.0834	51.64
4.851	-4.029	51.72
4.7336	-3.9446	51.73
4.6096	-3.9332	51.76
4.5617	-3.9201	51.75
4.5574	-3.9336	51.75
4.484	-4.0353	51.66
4.4406	-4.1096	51.66
4.3433	-4.3013	51.67
4.261	-4.4757	51.68
4.153	-4.6223	51.64
4.0588	-4.7467	51.67
3.9403	-4.9405	51.7
3.8285	-5.1447	51.72
3.7816	-5.3599	51.71
3.7196	-5.6006	51.71
3.6088	-5.8711	51.71
3.5187	-6.1565	51.7
3.4098	-6.3486	51.74
3.3185	-6.5407	51.74
3.215	-6.5156	51.76
3.1806	-6.4276	51.77
3.1255	-6.3895	51.79
3.167	-6.2679	51.74
3.115	-6.1507	51.65
3.0967	-6.1424	51.56
3.0734	-6.2094	51.55
3.0435	-6.3616	51.64
3.0045	-6.5273	51.73
2.9753	-6.5404	51.8
3.034	-6.4251	51.86
3.0962	-6.3236	51.79
3.191	-6.1924	51.67
3.2703	-6.0733	51.64
3.2991	-6.0861	51.65
3.2658	-6.1304	51.64
3.2012	-6.1365	51.66
3.141	-6.2465	51.7
3.1431	-6.2856	51.74
3.1379	-6.1894	51.74
3.1938	-6.0428	51.76
3.2198	-5.9672	51.73
3.2284	-5.9376	51.68
3.244	-5.8303	51.66
3.2851	-5.7398	51.69
3.3342	-5.6342	51.74
3.4702	-5.5658	51.73
3.5723	-5.5654	51.79
3.6691	-5.5254	51.85
3.7816	-5.5145	51.83
3.8208	-5.365	51.7
3.8596	-5.2751	51.58
3.9372	-5.2937	51.53
4.0177	-5.335	51.61
4.1022	-5.5328	51.71
4.2316	-5.7143	51.79
4.2852	-5.7664	51.84
4.2818	-5.7332	51.82
4.3129	-5.684	51.74
4.3704	-5.6146	51.69
4.3242	-5.4944	51.66
4.2916	-5.4475	51.65
4.2491	-5.4047	51.63
4.1656	-5.3289	51.64
4.2016	-5.2782	51.67
4.1394	-5.3356	51.66
4.1007	-5.2955	51.71
4.0495	-5.2619	51.74
4.0389	-5.1213	51.75
4.0527	-4.9462	51.75
4.0385	-4.7195	51.73
4.0486	-4.4799	51.72
3.9407	-4.1594	51.72
3.9483	-3.9045	51.73
3.9069	-3.672	51.81
3.897	-3.5103	51.8
3.9778	-3.3632	51.7
4.025	-3.2415	51.6
4.0358	-3.1896	51.58
4.0759	-3.1983	51.68
4.1235	-3.1735	51.74
4.0815	-3.0622	51.78
4.0595	-3.1375	51.75
4.0575	-3.1741	51.72
4.0184	-3.2508	51.67
4.0773	-3.4221	51.67
4.045	-3.573	51.72
3.9993	-3.5888	51.74
3.994	-3.5535	51.75
3.9952	-3.5368	51.73
3.9293	-3.5901	51.71
3.9648	-3.7793	51.7
3.989	-3.9411	51.71
3.9625	-4.0354	51.74
3.9318	-4.0688	51.76
3.8897	-4.1047	51.74
3.8819	-4.1411	51.72
3.8448	-4.2383	51.71
3.8523	-4.3191	51.68
3.8359	-4.4791	51.71
3.7448	-4.6582	51.77
3.7092	-4.8791	51.74
3.609	-5.1035	51.67
3.5367	-5.3231	51.61
3.4934	-5.5287	51.62
3.3979	-5.764	51.67
3.3909	-5.9659	51.71
3.3643	-6.289	51.76
3.3587	-6.5923	51.79
3.3119	-6.8033	51.78
3.277	-6.9529	51.73
3.2512	-7.1237	51.7
3.2768	-7.2393	51.69
3.322	-7.2511	51.67
3.3268	-7.3382	51.67
3.3932	-7.3359	51.69
3.4013	-7.3157	51.71
3.4773	-7.3094	51.73
3.4875	-7.3145	51.73
3.5668	-7.3877	51.71
3.6036	-7.4579	51.67
3.6003	-7.5869	51.66
3.5815	-7.7185	51.66
3.5802	-7.8381	51.68
3.5742	-8.0362	51.71
3.585	-8.2076	51.76
3.5732	-8.4077	51.8
3.5777	-8.4901	51.75
3.6133	-8.5639	51.67
3.6272	-8.7601	51.56
3.6406	-8.9017	51.59
3.6587	-9.0679	51.67
3.6447	-9.2066	51.73
3.6617	-9.2626	51.77
3.6523	-9.2719	51.76
3.6436	-9.1263	51.74
3.6258	-8.8861	51.71
3.6189	-8.543	51.72
3.5867	-8.385	51.69
3.5547	-8.2537	51.66
3.53	-8.1047	51.66
3.536	-7.9979	51.7
3.5766	-7.8795	51.73
3.5854	-7.7388	51.73
3.479	-7.6167	51.73
3.4413	-7.6358	51.71
3.3853	-7.7309	51.69
3.3517	-7.8835	51.69
3.2217	-7.9715	51.68
3.1577	-8.0345	51.7
3.0902	-8.0782	51.7
2.9958	-8.2309	51.67
2.9592	-8.3813	51.72
2.9405	-8.476	51.79
2.9583	-8.6094	51.74
2.9759	-8.7277	51.63
2.9662	-8.8	51.56
2.9989	-8.8624	51.59
3.0228	-8.8718	51.67
2.9759	-8.7553	51.71
3.0399	-8.6689	51.76
3.0732	-8.5679	51.76
3.1737	-8.5113	51.71
3.2427	-8.4923	51.69
3.3238	-8.4727	51.71
3.3859	-8.4972	51.72
3.4457	-8.4227	51.7
3.5232	-8.2925	51.69
3.5961	-8.2019	51.68
3.5723	-8.1416	51.67
3.5957	-8.1402	51.69
3.5614	-8.2568	51.7
3.5132	-8.3398	51.7
3.5436	-8.2988	51.68
3.4392	-8.3507	51.65
3.433	-8.3131	51.67
3.4569	-8.2561	51.67
3.4492	-8.1156	51.7
3.3962	-7.9768	51.68
3.4722	-7.9394	51.71
3.4976	-7.8504	51.75
3.5139	-7.897	51.79
3.5179	-7.8391	51.73
3.4969	-7.6271	51.68
3.5147	-7.2623	51.62
3.546	-6.8658	51.64
3.6047	-6.5239	51.67
3.6473	-6.1848	51.73
3.7327	-5.898	51.8
3.805	-5.6892	51.79
3.8864	-5.6071	51.74
3.9772	-5.5767	51.7
4.0411	-5.6348	51.69
4.038	-5.7633	51.68
4.0731	-5.7386	51.66
4.1619	-5.6621	51.64
4.2326	-5.656	51.67
4.2614	-5.6987	51.72
4.3925	-5.739	51.72
4.5191	-5.8189	51.72
4.6506	-5.9601	51.72
4.7439	-6.0885	51.71
4.8468	-6.0553	51.7
4.9691	-6.0397	51.69
5.1191	-6.0403	51.69
5.2777	-6.0661	51.71
5.4481	-6.1027	51.74
5.6127	-6.1647	51.79
5.6571	-6.305	51.87
5.6843	-6.5216	51.81
5.681	-6.5678	51.63
5.7122	-6.6888	51.54
5.7196	-6.884	51.53
5.783	-7.1235	51.65
5.8174	-7.3759	51.74
5.8543	-7.4649	51.79
5.8837	-7.4384	51.83
5.8031	-7.4144	51.78
5.7936	-7.4521	51.66
5.7784	-7.5834	51.62
5.7417	-7.6674	51.65
5.7241	-7.8647	51.68
5.7167	-8.0549	51.67
5.6674	-8.2152	51.68
5.6364	-8.4001	51.7
5.5718	-8.4955	51.68
5.4119	-8.4991	51.68
5.3146	-8.5025	51.68
5.2106	-8.5033	51.7
5.118	-8.5412	51.71
4.9999	-8.6164	51.73
4.8699	-8.5863	51.72
4.7687	-8.5779	51.71
4.6451	-8.4415	51.68
4.5796	-8.2892	51.7
4.4956	-8.1396	51.76
4.431	-8.0336	51.82
4.3113	-7.8465	51.75
4.1813	-7.6176	51.62
4.0446	-7.5999	51.52
3.9084	-7.6002	51.58
3.797	-7.6323	51.69
3.7341	-7.7024	51.75
3.5411	-7.6724	51.8
3.4591	-7.5984	51.8
3.3671	-7.4282	51.72
3.2775	-7.2319	51.68
3.2253	-7.103	51.65
3.1751	-6.9516	51.67
3.0737	-6.8647	51.66
3.0527	-6.827	51.68
2.9837	-6.7724	51.69
2.9298	-6.7625	51.7
2.9003	-6.7223	51.7
2.8556	-6.5766	51.71
2.8878	-6.4824	51.73
2.9043	-6.3336	51.69
2.8678	-6.1374	51.72
2.887	-6.0067	51.71
2.8915	-5.8538	51.71
2.9441	-5.7964	51.72
2.9597	-5.7066	51.69
2.9878	-5.6487	51.71
3.0146	-5.5846	51.74
3.0674	-5.4427	51.8
3.1137	-5.2923	51.83
3.1723	-5.1558	51.74
3.2555	-5.0685	51.59
3.3613	-5.0211	51.54
3.4811	-5.0625	51.63
3.5479	-5.0868	51.71
3.6874	-5.0159	51.78
3.8842	-4.9675	51.79
4.0023	-4.8525	51.77
4.1385	-4.7797	51.7
4.2516	-4.7644	51.68
4.3387	-4.6773	51.68
4.3897	-4.6232	51.71
4.4533	-4.6722	51.7
4.5564	-4.7437	51.69
4.6251	-4.7973	51.68
4.6588	-4.8497	51.69
4.6778	-4.9718	51.7
4.741	-5.1078	51.7
4.7414	-5.1518	51.7
4.8163	-5.1282	51.73
4.822	-5.1901	51.72
4.829	-5.1267	51.74
4.9025	-5.0449	51.73
4.9343	-4.9424	51.7
4.9376	-4.8583	51.71
4.9377	-4.8191	51.71
4.9507	-4.7743	51.72
4.9747	-4.7699	51.73
4.9926	-4.8081	51.74
4.9576	-4.842	51.75
4.9104	-4.7379	51.74
4.8391	-4.7117	51.68
4.7632	-4.7207	51.61
4.6986	-4.8193	51.58
4.6569	-5.0444	51.67
4.6163	-5.1869	51.74
4.5255	-5.1874	51.78
4.492	-5.1875	51.77
4.3993	-5.1647	51.73
4.29	-5.1136	51.7
4.2208	-5.0944	51.72
4.1744	-5.1267	51.7
4.1855	-5.1631	51.68
4.228	-5.2234	51.7
4.2586	-5.2901	51.74
4.2679	-5.2636	51.74
4.3322	-5.1824	51.72
4.295	-5.1182	51.7
4.2727	-5.1111	51.68
4.2653	-5.0606	51.71
4.1809	-5.0887	51.73
4.1916	-5.0985	51.72
4.2096	-5.0232	51.73
4.1729	-4.9638	51.7
4.1961	-4.797	51.71
4.2116	-4.7062	51.69
4.1888	-4.5416	51.73
4.155	-4.4324	51.72
4.1617	-4.2771	51.75
4.2047	-4.1155	51.74
4.2091	-4.0069	51.8
4.2772	-3.8854	51.79
4.3406	-3.6622	51.72
4.2934	-3.3857	51.64
4.4141	-3.0294	51.59
4.498	-2.6777	51.61
4.544	-2.329	51.67
4.5251	-2.0824	51.7
4.5607	-1.8617	51.78
4.5818	-1.7693	51.8
4.5436	-1.6249	51.79
4.529	-1.477	51.74
4.5157	-1.3589	51.72
4.6245	-1.2636	51.69
4.6731	-1.1894	51.69
4.7833	-1.2162	51.71
4.8544	-1.2471	51.72
4.9015	-1.2648	51.74
4.9281	-1.2696	51.71
5.0304	-1.3229	51.71
5.0493	-1.4105	51.72
5.1471	-1.5382	51.72
5.1552	-1.6868	51.74
5.161	-1.7605	51.77
5.1844	-1.7857	51.83
5.2577	-1.6858	51.82
5.3323	-1.6394	51.75
5.3849	-1.5792	51.71
5.3585	-1.6101	51.69
5.4024	-1.7243	51.69
5.4463	-1.8288	51.74
5.4737	-1.8757	51.8
5.4981	-1.8216	51.87
5.5258	-1.8268	51.84
5.5811	-1.7945	51.74
5.5453	-1.8055	51.63
5.5905	-1.8431	51.54
5.5438	-2.0266	51.57
5.471	-2.1847	51.7
5.35	-2.282	51.79
5.3461	-2.2533	51.87
5.2764	-2.306	51.84
5.1625	-2.2768	51.78
5.0899	-2.3098	51.69
5.0474	-2.4369	51.68
5.0457	-2.4976	51.7
5.057	-2.5666	51.73
5.0131	-2.5837	51.74
4.9848	-2.5269	51.73
4.9229	-2.562	51.72
4.8661	-2.584	51.71
4.8447	-2.5787	51.73
4.8531	-2.5564	51.74
4.773	-2.5287	51.76
4.6752	-2.5147	51.77
4.6042	-2.4799	51.75
4.5142	-2.5631	51.74
4.4332	-2.5894	51.72
4.4009	-2.6404	51.76
4.3636	-2.5776	51.79
4.2672	-2.4898	51.78
4.2104	-2.3938	51.77
4.1846	-2.2811	51.73
4.1318	-2.1656	51.77
4.1209	-2.1111	51.83
4.0826	-2.0164	51.77
3.9895	-1.8345	51.66
3.8742	-1.6907	51.58
3.8483	-1.655	51.6
3.8281	-1.7324	51.67
3.8507	-1.8271	51.75
3.8105	-1.8513	51.83
3.8418	-1.7722	51.86
3.7941	-1.6204	51.78
3.8131	-1.4684	51.72
3.8562	-1.3862	51.67
3.8803	-1.325	51.67
3.8659	-1.2278	51.72
3.9252	-1.1664	51.76
3.9024	-1.149	51.74
3.8959	-1.123	51.7
3.8676	-1.1361	51.69
3.8236	-1.2321	51.7
3.7447	-1.1789	51.72
3.7184	-1.1609	51.74
3.653	-1.1777	51.77
3.5328	-1.1552	51.76
3.5247	-1.2516	51.74
3.4796	-1.3439	51.71
3.443	-1.4579	51.68
3.4024	-1.5974	51.71
3.3612	-1.6665	51.75
3.3626	-1.6874	51.8
3.3346	-1.7429	51.85
3.3292	-1.7748	51.8
3.2744	-1.79	51.69
3.2035	-1.8795	51.6
3.2153	-2.0514	51.58
3.1621	-2.347	51.66
3.1565	-2.5847	51.75
3.1424	-2.7174	51.82
3.1558	-2.7125	51.84
3.1696	-2.7063	51.78
3.176	-2.5962	51.68
3.149	-2.5928	51.65
3.1831	-2.6938	51.66
3.163	-2.8376	51.67
3.1617	-3.0248	51.7
3.2073	-3.0538	51.74
3.2107	-3.0441	51.77
3.1882	-3.0058	51.74
3.2484	-2.9113	51.7
3.2735	-2.8683	51.69
3.307	-2.8945	51.7
3.2857	-2.985	51.73
3.3037	-3.0541	51.75
3.3278	-3.0716	51.75
3.3441	-3.169	51.74
3.4131	-3.109	51.72
3.4237	-3.0965	51.7
3.4558	-3.0387	51.73
3.5063	-2.9937	51.76
3.4361	-2.9438	51.79
3.4982	-2.887	51.8
3.4945	-2.8685	51.72
3.4158	-2.8395	51.67
3.3941	-2.8146	51.63
3.4214	-2.8619	51.66
3.4408	-2.8723	51.72
3.394	-2.8396	51.76
3.4019	-2.8081	51.78
3.3938	-2.7521	51.76
3.3807	-2.7092	51.74
3.3964	-2.6181	51.72
3.4401	-2.6096	51.72
3.4411	-2.5927	51.7
3.4162	-2.5878	51.71
3.4248	-2.6048	51.73
3.4022	-2.5967	51.71
3.3786	-2.5551	51.76
3.3905	-2.5694	51.73
3.3705	-2.534	51.74
3.3763	-2.4733	51.72
3.3809	-2.4514	51.72
3.4247	-2.4167	51.72
3.4027	-2.3367	51.75
3.3681	-2.2007	51.75
3.3598	-2.1663	51.73
3.3533	-2.2638	51.69
3.3537	-2.3252	51.69
3.3472	-2.4731	51.72
3.2967	-2.5854	51.76
3.2509	-2.7367	51.79
3.1966	-2.7838	51.81
3.1475	-2.7685	51.75
3.1252	-2.7986	51.66
3.052	-2.814	51.59
3.0436	-2.7899	51.64
2.9967	-2.91	51.7
2.9773	-3.0672	51.71
2.9708	-3.28	51.75
2.9692	-3.4838	51.78
2.9182	-3.6512	51.76
2.8739	-3.8511	51.71
2.8662	-4.0233	51.69
2.8376	-4.1372	51.69
2.8088	-4.2639	51.69
2.752	-4.4572	51.68
2.7478	-4.7546	51.69
2.71	-5.0261	51.69
2.6469	-5.2958	51.71
2.609	-5.4537	51.7
2.6723	-5.5546	51.71
2.687	-5.5767	51.7
2.6499	-5.736	51.69
2.6173	-5.8426	51.67
2.5957	-5.9866	51.72
2.6213	-6.1111	51.7
2.5854	-6.2596	51.67
2.6452	-6.3674	51.65
2.61	-6.4303	51.67
2.5529	-6.4141	51.73
2.5612	-6.4201	51.76
2.5314	-6.4142	51.77
2.5375	-6.4428	51.75
2.5551	-6.5097	51.7
2.5312	-6.6067	51.62
2.4748	-6.6188	51.59
2.4295	-6.7416	51.62
2.4113	-6.8511	51.7
2.3952	-6.9779	51.73
2.4392	-7.0877	51.73
2.4327	-7.2401	51.78
2.4097	-7.2688	51.76
2.408	-7.328	51.7
2.3796	-7.4162	51.7
2.4193	-7.5923	51.69
2.3832	-7.7594	51.66
2.3893	-7.8927	51.65
2.4179	-8.1174	51.67
2.4458	-8.3573	51.71
2.4608	-8.5626	51.71
2.4621	-8.7005	51.7
2.4757	-8.815	51.73
2.4698	-8.9988	51.67
2.4745	-9.1545	51.69
2.4586	-9.3105	51.72
2.4966	-9.2869	51.73
2.5344	-9.0723	51.74
2.534	-8.8113	51.72
2.5778	-8.5562	51.7
2.6063	-8.2643	51.69
2.6587	-7.9802	51.69
2.7359	-7.8624	51.69
2.7255	-7.6939	51.77
2.7885	-7.5061	51.83
2.7984	-7.3606	51.74
2.7662	-7.1606	51.63
2.7713	-6.9833	51.53
2.7443	-6.9082	51.57
2.7772	-6.8098	51.66
2.7901	-6.7108	51.76
2.8776	-6.5381	51.82
2.8605	-6.3034	51.84
2.9236	-6.0208	51.75
3.0488	-5.6356	51.66
3.072	-5.3377	51.66
3.1423	-5.1125	51.68
3.1789	-4.8876	51.7
3.2195	-4.7405	51.74
3.244	-4.5665	51.72
3.2669	-4.5136	51.67
3.2781	-4.384	51.64
3.3021	-4.266	51.64
3.3336	-4.089	51.73
3.4141	-3.9659	51.81
3.4313	-3.8901	51.84
3.3837	-3.7466	51.82
3.4506	-3.615	51.76
3.5222	-3.3692	51.7
3.6245	-3.2302	51.69
3.6651	-3.0188	51.71
3.6792	-3.0055	51.72
3.6762	-2.9906	51.75
3.7104	-2.9735	51.75
3.68	-3.0135	51.83
3.694	-3.0045	51.83
3.6732	-2.9392	51.73
3.6625	-2.9353	51.62
3.6048	-3.0081	51.56
3.6126	-3.1706	51.65
3.5978	-3.3814	51.72
3.6751	-3.3873	51.79
3.6851	-3.3015	51.84
3.6812	-3.2977	51.83
3.6227	-3.3296	51.71
3.5535	-3.314	51.67
3.538	-3.3352	51.68
3.5376	-3.4267	51.69
3.5186	-3.5667	51.69
3.5618	-3.724	51.71
3.5698	-3.8581	51.73
3.5749	-3.9937	51.74
3.5207	-4.1278	51.76
3.5316	-4.2991	51.75
3.5625	-4.4667	51.74
3.524	-4.6849	51.74
3.5081	-4.7226	51.76
3.4922	-4.7386	51.78
3.5657	-4.6441	51.77
3.5392	-4.6158	51.73
3.5395	-4.5464	51.72
3.5337	-4.3971	51.73
3.5261	-4.2723	51.76
3.5257	-4.3243	51.77
3.522	-4.4123	51.82
3.4927	-4.4949	51.76
3.4099	-4.5294	51.71
3.3753	-4.5727	51.65
3.3345	-4.5268	51.68
3.289	-4.5021	51.77
3.2873	-4.4698	51.79
3.2438	-4.474	51.79
3.2096	-4.4953	51.79
3.2324	-4.6385	51.75
3.2	-4.7271	51.74
3.1702	-4.774	51.75
3.1511	-4.8571	51.75
3.0979	-4.8438	51.75
3.1512	-4.7395	51.74
3.1776	-4.5894	51.7
3.1329	-4.4658	51.71
3.1372	-4.3998	51.72
3.1353	-4.4502	51.75
3.1492	-4.4453	51.75
3.1482	-4.466	51.77
3.1512	-4.3508	51.79
3.1383	-4.2608	51.76
3.1193	-4.1477	51.75
3.1209	-4.1274	51.73
3.0947	-4.0773	51.75
3.0873	-4.0313	51.79
3.0639	-3.8531	51.76
3.0795	-3.8018	51.75
3.0904	-3.7156	51.72
3.0583	-3.7564	51.77
3.1025	-3.8053	51.83
3.0849	-3.7545	51.8
3.0561	-3.7195	51.73
3.0334	-3.7162	51.63
3.0047	-3.7995	51.63
2.9682	-3.9674	51.68
2.9837	-4.1643	51.75
2.9843	-4.2514	51.82
2.9823	-4.2928	51.85
2.9319	-4.2258	51.81
2.9609	-4.2136	51.73
2.9931	-4.3043	51.69
2.9922	-4.4386	51.71
2.976	-4.6111	51.75
2.9766	-4.7034	51.74
2.9907	-4.7726	51.76
2.9809	-4.816	51.76
3.0166	-4.8707	51.74
3.0224	-5.0158	51.73
3.0232	-5.1214	51.72
3.0132	-5.2124	51.73
2.9845	-5.3738	51.74
3.0048	-5.5495	51.74
2.9817	-5.7862	51.73
2.9725	-5.9218	51.73
2.9188	-5.9078	51.74
2.9233	-5.8767	51.74
2.9729	-5.8876	51.73
2.9869	-6.0174	51.74
2.9913	-6.1037	51.75
3.0815	-6.2396	51.72
3.1036	-6.4278	51.76
3.1215	-6.6777	51.79
3.0954	-6.8564	51.76
3.1771	-7.0294	51.71
3.2495	-7.0768	51.65
3.289	-7.1088	51.64
3.3005	-7.0166	51.68
3.3516	-6.9523	51.71
3.3364	-6.9858	51.72
3.3888	-7.0282	51.73
3.4607	-7.1056	51.75
3.4919	-7.2791	51.73
3.5109	-7.4655	51.74
3.5211	-7.6753	51.75
3.4332	-7.8867	51.7
3.4574	-7.9523	51.64
3.4454	-7.9565	51.68
3.4393	-7.989	51.69
3.4335	-8.0091	51.71
3.3945	-8.0561	51.71
3.3752	-8.1085	51.71
3.3601	-8.042	51.72
3.3802	-7.9218	51.7
3.3375	-7.958	51.69
3.343	-7.9811	51.68
3.3552	-7.9728	51.65
3.3549	-8.1942	51.67
3.3438	-8.3001	51.69
3.338	-8.3592	51.71
3.2946	-8.2539	51.76
3.247	-8.1858	51.75
3.2628	-8.0538	51.72
3.2047	-7.9536	51.72
3.2357	-7.7704	51.68
3.2571	-7.6912	51.72
3.2683	-7.6851	51.76
3.2508	-7.7145	51.74
3.2416	-7.6854	51.66
3.1907	-7.7252	51.56
3.2455	-7.5621	51.6
3.1578	-7.5475	51.67
3.0961	-7.5447	51.72
3.0388	-7.5538	51.78
2.9989	-7.56	51.8
2.9998	-7.654	51.72
3.0538	-7.6741	51.64
3.0814	-7.5798	51.66
3.0894	-7.4504	51.67
3.0551	-7.4322	51.68
3.0785	-7.4742	51.69
3.0808	-7.5047	51.66
3.1684	-7.5753	51.66
3.1377	-7.5939	51.68
3.1178	-7.5753	51.69
3.1105	-7.5402	51.72
3.1004	-7.5351	51.73
3.0524	-7.5182	51.72
3.0722	-7.5234	51.72
3.0233	-7.5571	51.72
3.0488	-7.4989	51.7
3.093	-7.4481	51.69
3.0428	-7.3184	51.71
2.9701	-7.3092	51.71
3.0006	-7.2555	51.68
3.0099	-7.268	51.69
3.0252	-7.3086	51.68
2.9806	-7.3797	51.77
2.9782	-7.4748	51.81
2.9505	-7.552	51.73
2.9024	-7.4275	51.64
2.8498	-7.2905	51.54
2.7979	-7.1311	51.58
2.8465	-7.0871	51.66
2.8386	-7.1072	51.7
2.8922	-7.0771	51.77
2.8744	-6.9882	51.82
2.9261	-6.8948	51.76
2.9366	-6.7354	51.67
2.9762	-6.6064	51.65
2.9461	-6.6263	51.66
2.9098	-6.6307	51.7
2.896	-6.6318	51.69
2.9648	-6.6948	51.68
2.9299	-6.7583	51.69
2.9842	-6.7732	51.68
3.0143	-6.7926	51.67
3.0121	-6.8192	51.7
3.0368	-6.8681	51.7
3.0317	-6.9068	51.7
3.0044	-7.0317	51.69
2.9541	-7.102	51.72
2.9648	-7.2212	51.71
2.99	-7.406	51.71
2.9842	-7.5127	51.73
2.9714	-7.6074	51.71
3.0646	-7.6753	51.69
3.0964	-7.7287	51.66
3.0499	-7.6133	51.76
3.0564	-7.4855	51.8
3.0619	-7.331	51.71
3.0394	-7.2518	51.61
3.063	-7.1289	51.54
3.1277	-7.0622	51.59
3.0767	-7.0617	51.69
3.0737	-7.039	51.74
3.0669	-6.9702	51.76
3.0137	-6.9569	51.76
3.0114	-6.9225	51.72
3.0142	-6.8926	51.68
3.0089	-6.8788	51.68
3.0275	-6.9297	51.7
2.9948	-7.0883	51.69
2.9907	-7.1462	51.68
2.9318	-7.2316	51.7
2.8841	-7.3155	51.69
2.8644	-7.3278	51.69
2.8466	-7.4179	51.67
2.884	-7.3979	51.7
2.8612	-7.5225	51.68
2.8266	-7.5775	51.69
2.7877	-7.6205	51.7
2.7202	-7.7425	51.7
2.771	-7.8043	51.67
2.7557	-7.8851	51.68
2.7647	-7.9316	51.7
2.7491	-7.929	51.72
2.7878	-7.9334	51.72
2.8369	-7.9264	51.71
2.8794	-7.8461	51.72
2.9034	-7.8282	51.72
2.9494	-7.7106	51.75
2.9919	-7.7044	51.77
2.971	-7.6024	51.71
2.9472	-7.5868	51.63
2.9703	-7.6771	51.58
2.954	-7.7561	51.61
2.9405	-7.8091	51.67
2.9521	-7.916	51.72
2.8804	-7.9333	51.78
2.8658	-7.907	51.78
2.8217	-7.8641	51.71
2.8196	-7.8396	51.67
2.8442	-7.8536	51.66
2.8483	-7.7781	51.67
2.8973	-7.8576	51.67
2.9492	-7.8679	51.69
2.9785	-8.0554	51.7
3.032	-8.1735	51.7
3.1116	-8.3695	51.69
3.1209	-8.5598	51.7
3.1745	-8.8301	51.71
3.1997	-8.9974	51.71
3.1904	-9.1547	51.71
3.182	-9.2443	51.7
3.148	-9.2569	51.7
3.1238	-9.1484	51.7
3.1174	-9.0406	51.71
3.103	-8.9105	51.7
3.0972	-8.7607	51.71
3.1026	-8.6534	51.69
3.074	-8.6543	51.69
3.0874	-8.552	51.7
3.1199	-8.423	51.71
3.1752	-8.2393	51.74
3.2363	-8.1837	51.76
3.2578	-8.1838	51.73
3.2625	-8.1323	51.67
3.2719	-8.0544	51.6
3.2614	-8.0266	51.61
3.2814	-7.9966	51.66
3.2563	-8.0731	51.68
3.2676	-8.0841	51.73
3.2462	-8.119	51.76
3.2422	-8.1554	51.75
3.2302	-8.1692	51.71
3.1868	-8.0738	51.7
3.1737	-8.0679	51.68
3.2002	-8.016	51.65
3.273	-8.0253	51.65
3.2839	-7.9841	51.63
3.2995	-7.9854	51.68
3.3403	-7.9627	51.72
3.3693	-7.9455	51.72
3.4292	-7.9622	51.7
3.4737	-8.0597	51.69
3.5132	-8.0918	51.68
3.5119	-8.1546	51.7
3.5	-8.1155	51.73
3.4649	-8.0696	51.74
3.4666	-8.0119	51.72
3.4551	-8.0307	51.68
3.4242	-8.2234	51.65
3.4238	-8.3531	51.66
3.412	-8.5011	51.7
3.3471	-8.5535	51.72
3.3256	-8.4926	51.75
3.3358	-8.4372	51.74
3.3138	-8.4708	51.78
3.2973	-8.5243	51.74
3.3094	-8.6222	51.65
3.2669	-8.7525	51.57
3.3276	-8.8841	51.55
3.3657	-9.0507	51.63
3.4027	-9.0973	51.72
3.4037	-9.2365	51.78
3.5012	-9.1587	51.83
3.5799	-9.0795	51.81
3.6304	-8.9596	51.72
3.6404	-8.9569	51.65
3.686	-9.0785	51.63
3.6834	-9.2908	51.68
3.6803	-9.5971	51.73
3.6663	-9.7978	51.73
3.6845	-10.0145	51.7
3.6494	-10.1618	51.66
3.6758	-10.3321	51.64
3.6245	-10.4207	51.68
3.5574	-10.4063	51.73
3.5969	-10.4213	51.72
3.5448	-10.5627	51.72
3.5267	-10.709	51.71
3.5128	-10.7365	51.7
3.535	-10.6405	51.72
3.5384	-10.433	51.73
3.5261	-10.369	51.7
3.529	-10.3325	51.66
3.5947	-10.3667	51.69
3.584	-10.4554	51.71
3.5675	-10.426	51.79
3.5948	-10.3064	51.87
3.5496	-10.1664	51.82
3.5185	-10.0136	51.65
3.4791	-9.8649	51.52
3.4368	-9.7462	51.5
3.349	-9.7787	51.63
3.271	-9.8058	51.77
3.2367	-9.6671	51.84
3.2679	-9.5225	51.87
3.3059	-9.3678	51.8
3.3204	-9.1904	51.66
3.3194	-9.0292	51.6
3.3875	-8.8584	51.65
3.3729	-8.6828	51.71
3.4012	-8.6511	51.72
3.3914	-8.6551	51.72
3.411	-8.647	51.72
3.3689	-8.6238	51.7
3.4034	-8.4425	51.68
3.3863	-8.2721	51.7
3.3897	-8.1214	51.72
3.3733	-7.87	51.73
3.3084	-7.6574	51.74
3.2546	-7.4344	51.74
3.2894	-7.3187	51.72
3.3337	-7.1504	51.7
3.3167	-6.9024	51.72
3.3285	-6.8155	51.75
3.3388	-6.699	51.74
3.3869	-6.5594	51.73
3.4239	-6.4873	51.75
3.4232	-6.4399	51.82
3.414	-6.5131	51.76
3.4151	-6.4873	51.68
3.3661	-6.4762	51.62
3.3567	-6.5245	51.62
3.3247	-6.6462	51.66
3.3224	-6.8821	51.71
3.2823	-7.119	51.74
3.2738	-7.2604	51.8
3.1748	-7.421	51.77
3.0929	-7.5696	51.7
3.0178	-7.6871	51.67
3.0549	-7.6752	51.69
3.0421	-7.5213	51.73
3.0324	-7.4822	51.73
2.9713	-7.416	51.7
2.9816	-7.3737	51.68
2.9962	-7.4217	51.69
3.0301	-7.5696	51.7
3.0354	-7.7184	51.7
3.0545	-7.8657	51.71
3.0812	-7.8568	51.74
3.0686	-7.8725	51.79
2.9936	-7.7946	51.75
2.9726	-7.7534	51.7
2.8724	-7.7736	51.67
2.8344	-7.8577	51.66
2.782	-8.0812	51.66
2.685	-8.3369	51.68
2.687	-8.6466	51.75
2.613	-8.9328	51.79
2.491	-9.2112	51.74
2.4287	-9.3874	51.66
2.3881	-9.5268	51.61
2.336	-9.7344	51.6
2.312	-9.9186	51.7
2.3361	-10.1602	51.72
2.3834	-10.2386	51.75
2.4555	-10.2331	51.76
2.5503	-10.2811	51.71
2.5614	-10.156	51.68
2.6516	-10.0163	51.7
2.7274	-9.9553	51.73
2.7782	-9.9364	51.69
2.8674	-9.8989	51.66
2.9344	-9.9184	51.67
2.966	-10.0164	51.64
2.9518	-10.1476	51.64
2.9741	-10.3329	51.68
3.0263	-10.4819	51.71
3.0014	-10.653	51.73
2.9936	-10.6974	51.7
2.9605	-10.7691	51.7
2.9722	-10.7921	51.67
2.9773	-10.8668	51.67
3.0013	-10.9483	51.68
3.0142	-10.9784	51.7
3.0234	-10.9207	51.71
3.0276	-10.8797	51.71
3.0721	-10.835	51.7
3.1232	-10.7553	51.73
3.154	-10.6084	51.76
3.1984	-10.4374	51.74
3.1932	-10.4278	51.68
3.2474	-10.3822	51.6
3.2184	-10.3564	51.59
3.2242	-10.4024	51.65
3.1735	-10.4223	51.68
3.1703	-10.4399	51.73
3.1648	-10.3949	51.73
3.2734	-10.1802	51.76
3.2915	-10.0287	51.7
3.2676	-9.9297	51.69
3.3252	-9.8548	51.7
3.3334	-9.7906	51.71
3.311	-9.8123	51.69
3.3416	-9.8203	51.67
3.3304	-9.7559	51.69
3.3868	-9.7432	51.71
3.3815	-9.7856	51.72
3.4389	-9.7539	51.73
3.4533	-9.7318	51.73
3.4345	-9.6549	51.72
3.4568	-9.5379	51.74
3.403	-9.4321	51.74
3.3404	-9.4067	51.73
3.3275	-9.3583	51.71
3.2786	-9.3353	51.71
3.2601	-9.3806	51.7
3.2503	-9.4411	51.71
3.2338	-9.3844	51.73
3.1886	-9.3369	51.75
3.1501	-9.3285	51.75
3.1089	-9.2834	51.78
3.1243	-9.2812	51.77
3.133	-9.3384	51.71
3.1723	-9.386	51.64
3.1607	-9.5367	51.61
3.1824	-9.7173	51.65
3.1609	-9.8724	51.69
3.121	-9.8485	51.78
3.0749	-9.7983	51.81
3.1195	-9.7883	51.79
3.125	-9.7199	51.71
3.1515	-9.552	51.67
3.2097	-9.4002	51.66
3.1984	-9.2835	51.68
3.2032	-9.2357	51.67
3.2013	-9.266	51.7
3.204	-9.1437	51.73
3.1885	-9.0504	51.73
3.1539	-9.066	51.74
3.1643	-9.059	51.73
3.0575	-9.123	51.74
3.0253	-9.1268	51.72
2.957	-9.0861	51.72
2.9732	-9.0471	51.69
2.9624	-9.0139	51.71
2.9896	-8.9921	51.73
3.0101	-9.0253	51.72
2.9934	-9.0201	51.75
2.9552	-9.0775	51.75
2.9627	-9.1188	51.71
2.909	-9.0654	51.71
2.9066	-9.0032	51.74
2.8593	-8.9112	51.8
2.8623	-8.8375	51.82
2.8177	-8.7599	51.76
2.7072	-8.6521	51.66
2.7493	-8.4736	51.59
2.7627	-8.3927	51.6
2.7429	-8.3712	51.69
2.7801	-8.1611	51.78
2.7667	-8.0051	51.83
2.7431	-7.8894	51.81
2.7762	-7.8337	51.74
2.7283	-7.8497	51.65
2.7186	-7.9063	51.66
2.7447	-8.1166	51.72
2.8065	-8.2748	51.75
2.8992	-8.5113	51.75
3.0536	-8.7692	51.71
3.1736	-9.0431	51.67
3.243	-9.1817	51.66
3.3788	-9.2282	51.73
3.416	-9.3204	51.75
3.4975	-9.3582	51.76
3.5194	-9.4463	51.74
3.5375	-9.5322	51.7
3.5113	-9.7386	51.67
3.4857	-9.9264	51.7
3.5032	-10.0828	51.73
3.5688	-10.2339	51.77
3.6038	-10.3798	51.76
3.5168	-10.3711	51.76
3.5332	-10.263	51.73
3.5916	-10.1814	51.72
3.5955	-10.233	51.79
3.6519	-10.2754	51.76
3.6818	-10.3929	51.69
3.6226	-10.393	51.64
3.5568	-10.4759	51.62
3.5319	-10.5189	51.69
3.533	-10.67	51.75
3.5061	-10.7456	51.79
3.5113	-10.7812	51.79
3.3903	-10.7502	51.78
3.2594	-10.6232	51.71
3.1847	-10.7518	51.68
3.17	-10.9379	51.69
3.1259	-11.1008	51.71
3.0525	-11.2888	51.73
3.0139	-11.302	51.73
2.9875	-11.3924	51.69
3.0452	-11.2395	51.69
3.1214	-11.0759	51.7
3.1879	-10.9728	51.71
3.2365	-11.008	51.71
3.2747	-11.0499	51.73
3.2608	-11.1298	51.72
3.2651	-11.1411	51.73
3.3233	-11.1415	51.73
3.3143	-11.1912	51.72
3.2829	-11.3453	51.7
3.345	-11.33	51.71
3.3643	-11.3906	51.71
3.3615	-11.4087	51.75
3.288	-11.4699	51.83
3.2469	-11.546	51.8
3.2551	-11.5267	51.69
3.1973	-11.3508	51.6
3.2112	-11.1146	51.6
3.2487	-10.8633	51.67
3.3277	-10.7245	51.71
3.3824	-10.5206	51.75
3.518	-10.2714	51.8
3.5994	-10.0834	51.8
3.6467	-9.8623	51.74
3.6704	-9.746	51.68
3.7666	-9.5059	51.68
3.8376	-9.307	51.69
3.8844	-9.1127	51.7
3.9535	-8.9283	51.68
3.9903	-8.7987	51.7
4.0439	-8.7255	51.69
4.0912	-8.6496	51.7
4.1438	-8.4921	51.7
4.1751	-8.3138	51.72
4.1411	-8.1742	51.72
4.132	-8.0836	51.71
4.0865	-7.941	51.72
3.9899	-7.8714	51.71
3.9724	-7.8351	51.69
3.9365	-7.8448	51.71
3.9175	-7.8539	51.71
3.9563	-7.9282	51.71
3.923	-7.9943	51.71
3.9714	-8.091	51.77
3.9224	-8.1287	51.78
3.9874	-8.0412	51.75
3.9722	-7.8783	51.69
4.0335	-7.826	51.6
4.0529	-7.8829	51.6
4.1113	-8.0283	51.66
4.1768	-8.1729	51.7
4.2653	-8.3025	51.74
4.2679	-8.3476	51.82
4.3507	-8.3698	51.76
4.437	-8.2764	51.72
4.4894	-8.2305	51.68
4.5486	-8.2643	51.72
4.6838	-8.3893	51.68
4.7575	-8.5436	51.68
4.8719	-8.8188	51.66
4.9026	-9.0886	51.7
4.9987	-9.423	51.72
5.0565	-9.5969	51.73
5.1373	-9.7986	51.71
5.2707	-9.9559	51.69
5.3298	-10.084	51.69
5.3665	-10.2542	51.67
5.4237	-10.4227	51.68
5.506	-10.6713	51.69
5.583	-10.8842	51.71
5.6364	-10.9107	51.71
5.5764	-10.7289	51.72
5.5732	-10.5582	51.74
5.5792	-10.399	51.72
5.5163	-10.2595	51.72
5.5353	-10.1763	51.72
5.5589	-10.1809	51.76
5.5013	-10.115	51.72
5.4639	-10.1553	51.66
5.4698	-10.0862	51.61
5.4616	-10.2028	51.64
5.4431	-10.2574	51.68
5.3954	-10.4072	51.72
5.3426	-10.4083	51.76
5.3337	-10.4096	51.75
5.2894	-10.3554	51.71
5.2348	-10.3307	51.68
5.1723	-10.3834	51.68
5.1083	-10.551	51.65
5.0683	-10.7054	51.66
4.9836	-10.8923	51.69
4.9295	-11.1385	51.71
4.8589	-11.3552	51.7
4.84	-11.5083	51.7
4.7895	-11.579	51.67
4.7029	-11.6149	51.67
4.7228	-11.6205	51.66
4.769	-11.6418	51.68
4.7402	-11.5367	51.73
4.6949	-11.3112	51.73
4.6585	-11.0106	51.75
4.6419	-10.777	51.71
4.6592	-10.5695	51.67
4.6405	-10.4053	51.66
4.6071	-10.2321	51.65
4.5646	-10.1944	51.68
4.5172	-10.0391	51.71
4.4174	-9.9635	51.74
4.3312	-9.9251	51.78
4.2272	-9.8556	51.75
4.181	-9.7997	51.67
4.2278	-9.7501	51.58
4.2094	-9.7606	51.57
4.2443	-9.8963	51.67
4.1878	-10.0678	51.71
4.1664	-10.1592	51.74
4.0665	-10.187	51.78
3.995	-10.1804	51.76
3.9493	-10.2312	51.67
3.9484	-10.203	51.68
3.9517	-10.1998	51.7
3.9799	-10.2633	51.72
4.0701	-10.3874	51.69
4.14	-10.4443	51.67
4.2141	-10.5302	51.66
4.2742	-10.6302	51.64
4.3758	-10.7432	51.65
4.4338	-10.8851	51.71
4.4815	-11.0387	51.78
4.4779	-11.0153	51.76
4.4646	-10.9744	51.75
4.4641	-10.8532	51.69
4.5152	-10.8066	51.67
4.4896	-10.7949	51.68
4.5023	-10.9434	51.71
4.5306	-11.0201	51.72
4.5238	-11.2044	51.69
4.5486	-11.3491	51.69
4.5699	-11.5229	51.68
4.539	-11.6254	51.76
4.5752	-11.6506	51.78
4.574	-11.5715	51.74
4.6154	-11.4879	51.66
4.6634	-11.3768	51.56
4.7365	-11.382	51.56
4.7921	-11.4236	51.64
4.8333	-11.4133	51.71
4.8858	-11.3925	51.81
4.952	-11.3257	51.78
4.9764	-11.2487	51.73
5.0079	-11.1846	51.66
5.0426	-11.003	51.69
5.1178	-10.9035	51.66
5.155	-10.8355	51.72
5.1514	-10.7811	51.7
5.1117	-10.6357	51.71
5.123	-10.4994	51.73
5.0863	-10.3419	51.71
5.0476	-10.1373	51.7
5.0231	-10.0318	51.65
4.9778	-9.8937	51.66
4.9552	-9.7487	51.69
4.9566	-9.6168	51.71
4.9564	-9.5294	51.71
4.9843	-9.3927	51.72
4.9478	-9.2829	51.69
4.9809	-9.1293	51.7
4.9953	-8.8461	51.69
4.9922	-8.6977	51.71
4.9943	-8.656	51.78
4.9763	-8.6725	51.81
5.0001	-8.6123	51.72
5.004	-8.5465	51.64
4.9717	-8.5776	51.58
4.933	-8.6229	51.62
4.9236	-8.6787	51.72
4.8881	-8.724	51.73
4.9343	-8.7355	51.8
4.9235	-8.7496	51.77
4.877	-8.7073	51.7
4.8669	-8.6834	51.65
4.8729	-8.6606	51.69
4.9041	-8.6681	51.67
4.8984	-8.7148	51.68
4.8612	-8.7868	51.67
4.8512	-8.8299	51.67
4.8888	-8.8413	51.68
4.8492	-8.8965	51.69
4.8714	-8.863	51.71
4.8748	-8.8695	51.73
4.8491	-8.7669	51.74
4.8283	-8.6341	51.75
4.8073	-8.5648	51.71
4.8214	-8.5888	51.67
4.7214	-8.4748	51.69
4.6794	-8.4436	51.72
4.6412	-8.3745	51.72
4.5423	-8.3666	51.74
4.4442	-8.4042	51.8
4.4122	-8.3245	51.78
4.3364	-8.1776	51.7
4.2347	-8.0443	51.59
4.1541	-8.0339	51.56
4.1461	-8.0342	51.65
4.1484	-8.018	51.74
4.1426	-7.9957	51.8
4.1831	-7.9217	51.83
4.2105	-7.8616	51.79
4.1855	-7.8098	51.69
4.2431	-7.8442	51.7
4.2391	-7.9413	51.69
4.2197	-8.0719	51.7
4.2659	-8.1165	51.73
4.2563	-8.0598	51.72
4.2325	-8.0735	51.72
4.25	-8.0782	51.69
4.2052	-8.0805	51.7
4.1859	-8.0979	51.7
4.2107	-8.1294	51.7
4.2003	-8.2024	51.71
4.1612	-8.2669	51.71
4.0831	-8.3569	51.72
4.0677	-8.4292	51.74
4.0532	-8.4378	51.74
4.023	-8.4139	51.75
4.0969	-8.2947	51.73
4.105	-8.2269	51.74
4.1031	-8.2454	51.77
4.127	-8.3365	51.77
4.1764	-8.4074	51.71
4.2219	-8.4666	51.64
4.2335	-8.4699	51.62
4.2601	-8.4969	51.7
4.2753	-8.4598	51.75
4.2603	-8.4284	51.75
4.3321	-8.4057	51.76
4.3728	-8.4266	51.74
4.3514	-8.4353	51.71
4.3752	-8.439	51.71
4.404	-8.5215	51.72
4.4287	-8.5921	51.72
4.4599	-8.5914	51.69
4.4583	-8.58	51.71
4.477	-8.54	51.72
4.455	-8.5302	51.69
4.4989	-8.531	51.69
4.5127	-8.6169	51.7
4.6063	-8.7036	51.74
4.6662	-8.8635	51.73
4.6366	-8.932	51.74
4.6422	-8.9769	51.73
4.6477	-8.8953	51.72
4.678	-8.8103	51.7
4.6736	-8.7718	51.7
4.6529	-8.7479	51.71
4.6619	-8.7119	51.72
4.6337	-8.6708	51.75
4.5812	-8.6639	51.8
4.633	-8.6359	51.81
4.7186	-8.5271	51.72
4.7841	-8.4775	51.65
4.8307	-8.36	51.62
4.9126	-8.3265	51.67
4.957	-8.3514	51.71
4.9715	-8.375	51.76
4.9913	-8.3037	51.79
4.9953	-8.2657	51.76
5.0015	-8.1568	51.69
4.9523	-8.0813	51.7
4.9663	-8.085	51.7
4.9246	-8.1897	51.73
4.9839	-8.2919	51.73
5.0224	-8.3353	51.73
5.0739	-8.3398	51.7
5.1109	-8.3071	51.72
5.1016	-8.2073	51.71
5.1316	-8.1129	51.7
5.1934	-8.105	51.67
5.1845	-8.0884	51.66
5.1411	-8.0821	51.7
5.1445	-8.0782	51.76
5.1056	-8.0995	51.76
5.1099	-8.1097	51.72
5.1732	-8.0407	51.71
5.1746	-7.9728	51.7
5.1963	-7.8563	51.72
5.2554	-7.836	51.71
5.3435	-7.9215	51.79
5.3594	-8.0695	51.83
5.4009	-8.1883	51.76
5.415	-8.1934	51.64
5.4062	-8.1701	51.59
5.3942	-8.237	51.61
5.3209	-8.3168	51.66
5.2775	-8.3803	51.7
5.2262	-8.487	51.78
5.1745	-8.5953	51.81
5.2025	-8.5747	51.78
5.2572	-8.5097	51.72
5.3034	-8.4677	51.74
5.3297	-8.488	51.72
5.3585	-8.4748	51.72
5.36	-8.407	51.7
5.3422	-8.2758	51.64
5.3774	-8.1118	51.63
5.3798	-8.0083	51.64
5.4175	-8.0577	51.7
5.4378	-8.079	51.73
5.4146	-8.0454	51.72
5.4247	-8.0023	51.72
5.4157	-8.0625	51.76
5.3669	-8.0529	51.76
5.2643	-8.0145	51.81
5.1256	-7.8659	51.83
5.017	-7.7444	51.76
4.968	-7.5621	51.71
4.921	-7.433	51.69
4.8965	-7.2783	51.74
4.8519	-7.1777	51.84
4.8565	-7.1208	51.84
4.7269	-6.9895	51.72
4.6738	-6.71	51.57
4.6241	-6.6222	51.52
4.6883	-6.5382	51.61
4.6739	-6.513	51.75
4.6449	-6.4801	51.85
4.6232	-6.4294	51.87
4.5791	-6.2817	51.82
4.6777	-6.0286	51.69
4.7419	-5.86	51.67
4.8744	-5.8706	51.71
4.9702	-5.9135	51.77
5.02	-5.9369	51.75
5.097	-5.863	51.71
5.1854	-5.8471	51.66
5.229	-5.8387	51.66
5.2752	-5.8936	51.68
5.3809	-5.972	51.69
5.4118	-6.048	51.72
5.5079	-6.1046	51.73
5.4781	-6.2344	51.78
5.4827	-6.2473	51.78
5.5464	-6.2223	51.78
5.5381	-6.1538	51.72
5.579	-6.1779	51.66
5.5373	-6.1663	51.69
5.4811	-6.1458	51.71
5.4559	-6.0573	51.8
5.437	-6.0227	51.88
5.4733	-5.9685	51.77
5.4138	-5.8139	51.65
5.297	-5.6946	51.56
5.2518	-5.6888	51.62
5.1895	-5.6805	51.7
5.1907	-5.7558	51.74
5.2023	-5.714	51.81
5.1379	-5.8125	51.82
5.1108	-5.8099	51.76
4.9817	-5.8195	51.7
4.9482	-5.7979	51.69
4.8861	-5.877	51.69
4.8707	-5.9809	51.7
4.8822	-5.9915	51.68
4.8579	-6.0568	51.69
4.8802	-6.151	51.71
4.8734	-6.1532	51.73
4.8411	-6.1591	51.71
4.8224	-6.0855	51.7
4.7839	-6.0769	51.7
4.8066	-6.1627	51.72
inclinaison X	inclinaison Y
0.6648	-0.3989
0.5651	-0.4653
0.5651	-0.3989
0.6648	-0.0997
0.7977	-0.1662
0.6315	-0.3656
0.4986	-0.4321
0.5651	-0.3989
0.698	-0.4321
0.6648	-0.2659
0.6315	-0.2327
0.6315	-0.3656
0.5651	-0.4321
0.5318	-0.3324
0.6648	-0.4321
0.6648	-0.3989
0.6315	-0.2659
0.5651	-0.1994
0.698	-0.2991
0.7313	-0.3656
0.5983	-0.3324
0.5651	-0.3324
0.6648	-0.3656
0.6648	-0.2991
0.5983	-0.3989
0.5651	-0.2991
0.5983	-0.3324
0.6315	-0.2659
0.7313	-0.3324
0.5651	-0.4321
0.5651	-0.3989
0.6648	-0.2991
0.698	-0.3324
0.6315	-0.3324
0.5318	-0.3324
0.6648	-0.3324
0.698	-0.2991
0.5983	-0.3989
0.6648	-0.2991
0.6648	-0.3989
0.6648	-0.2327
0.698	-0.3324
0.5983	-0.4321
0.5651	-0.4321
0.5983	-0.4321
0.6315	-0.1662
0.7645	-0.2991
0.6315	-0.4321
0.5983	-0.3324
0.6315	-0.2659
0.6648	-0.2659
0.6648	-0.3656
0.5651	-0.3989
0.5983	-0.3656
0.6648	-0.3324
0.6648	-0.3656
0.5318	-0.2659
0.6315	-0.2991
0.6648	-0.4321
0.6315	-0.2991
0.6315	-0.1994
0.6315	-0.3656
0.6648	-0.3324
0.5983	-0.3324
0.6315	-0.3656
0.6315	-0.3656
0.6648	-0.3656
0.6648	-0.3989
0.5651	-0.2991
0.6315	-0.3324
0.6315	-0.3989
0.6315	-0.2327
0.6315	-0.3656
0.5983	-0.3989
0.5983	-0.3324
0.6648	-0.3324
0.5983	-0.2991
0.5651	-0.2327
0.6648	-0.2991
0.5983	-0.2659
0.6315	-0.2991
0.6648	-0.4321
0.6315	-0.3656
0.5983	-0.2327
0.6648	-0.2991
0.6648	-0.3656
0.5318	-0.3989
0.5318	-0.3324
0.698	-0.3656
0.5983	-0.2991
0.5651	-0.3324
0.6315	-0.3656
0.5651	-0.3989
0.6648	-0.2991
0.6315	-0.2991
0.5983	-0.3656
0.6315	-0.3989
0.698	-0.4321
0.6648	-0.2991
0.5983	-0.3324
0.6315	-0.3324
0.6648	-0.3989
0.5983	-0.3656
0.6315	-0.3656
0.6315	-0.2991
0.698	-0.2991
0.5983	-0.4321
0.5651	-0.3989
0.5983	-0.3989
0.5983	-0.3656
0.6315	-0.2991
0.5983	-0.3324
0.6648	-0.3656
0.6315	-0.3324
0.6648	-0.2659
0.6648	-0.3656
0.6648	-0.3656
0.5318	-0.3989
0.5983	-0.3989
0.5983	-0.3324
0.5651	-0.2327
0.698	-0.3324
0.5983	-0.3989
0.5983	-0.2991
0.6315	-0.3324
0.6315	-0.3989
0.5983	-0.3656
0.5983	-0.3324
0.5651	-0.3989
0.5983	-0.2659
0.6648	-0.3656
0.6648	-0.4321
0.6315	-0.2991
0.6315	-0.3656
0.5651	-0.4653
0.6315	-0.3324
0.6648	-0.2659
0.6315	-0.3324
0.5983	-0.3656
0.5983	-0.4321
0.5983	-0.3989
0.7313	-0.2659
0.6648	-0.2991
0.6648	-0.3324
0.5983	-0.3324
0.5983	-0.3656
0.6648	-0.3324
0.6648	-0.2659
0.6315	-0.3324
0.5651	-0.3656
0.6648	-0.3656
0.6315	-0.2991
0.6315	-0.2991
0.698	-0.2991
0.5983	-0.4321
0.5983	-0.4321
0.6315	-0.2991
0.5983	-0.3324
0.5983	-0.2659
0.5983	-0.4321
0.5983	-0.3656
0.5983	-0.2991
0.6648	-0.3656
0.5983	-0.3989
0.5651	-0.3989
0.5651	-0.2659
0.6315	-0.3324
0.6648	-0.3324
0.6648	-0.4321
0.5983	-0.4321
0.6648	-0.3324
0.6648	-0.2327
0.6648	-0.3656
0.5651	-0.3989
0.5651	-0.3656
0.6315	-0.3989
0.5651	-0.2991
0.5651	-0.2327
0.6648	-0.3656
0.6648	-0.4986
0.4986	-0.3324
0.6648	-0.2991
0.7313	-0.3989
0.6315	-0.2991
0.5318	-0.3324
0.5983	-0.4321
0.6648	-0.3324
0.6315	-0.3656
0.5983	-0.3324
0.6648	-0.3324
0.6648	-0.2991
0.6315	-0.3324
0.5983	-0.2991
0.5983	-0.2659
0.6648	-0.4321
0.5651	-0.3656
0.6315	-0.3324
0.6315	-0.3989
0.6315	-0.4321
0.5983	-0.3989
0.6315	-0.2991
0.6648	-0.2659
0.5983	-0.3656
0.5651	-0.4653
0.5651	-0.3656
0.7313	-0.1994
0.7313	-0.2327
0.5651	-0.3989
0.5318	-0.3324
0.6315	-0.3324
0.698	-0.3324
0.6315	-0.2327
0.5983	-0.1994
0.6315	-0.4321
0.6648	-0.4321
0.5983	-0.3324
0.5651	-0.3324
0.698	-0.3324
0.6315	-0.2659
0.6315	-0.3324
0.6315	-0.4321
0.5318	-0.4321
0.5651	-0.2991
0.6648	-0.1994
0.6648	-0.2327
0.6648	-0.3989
0.5651	-0.4321
0.5318	-0.3324
0.6315	-0.3324
0.7645	-0.2659
0.6315	-0.4321
0.5651	-0.3656
0.6315	-0.3324
0.6648	-0.2659
0.6315	-0.2991
0.5318	-0.2991
0.6315	-0.2991
0.698	-0.2991
0.698	-0.3989
0.4653	-0.3656
0.5983	-0.3324
0.6315	-0.4321
0.6648	-0.3324
0.6315	-0.2327
0.6315	-0.4653
0.6315	-0.4986
0.5318	-0.3324
0.6648	-0.1662
0.7645	-0.4321
0.5983	-0.3656
0.5651	-0.4653
0.5983	-0.3989
0.6648	-0.1662
0.698	-0.1994
0.5983	-0.3656
0.5651	-0.5318
0.5651	-0.3989
0.6648	-0.2659
0.698	-0.2659
0.5983	-0.2327
0.5651	-0.3656
0.5983	-0.3989
0.698	-0.2659
0.698	-0.3324
0.5983	-0.3324
0.6315	-0.3989
0.5651	-0.3656
0.5318	-0.4653
0.5983	-0.2991
0.6315	-0.2659
0.6315	-0.2991
0.5651	-0.3989
0.5651	-0.3656
0.6648	-0.3656
0.6315	-0.2991
0.5983	-0.3656
0.5318	-0.3324
0.5983	-0.2991
0.6648	-0.3656
0.6315	-0.3656
0.6315	-0.2991
0.6648	-0.3656
0.6315	-0.3656
0.6315	-0.2991
0.6315	-0.3324
0.6315	-0.2659
0.6315	-0.3656
0.5983	-0.3656
0.5651	-0.3324
0.6315	-0.2991
0.5651	-0.3989
0.4986	-0.3324
0.6315	-0.3656
0.6648	-0.2991
0.6315	-0.4321
0.5318	-0.3324
0.6315	-0.2991
0.6315	-0.3324
0.6315	-0.2327
0.5651	-0.3324
0.5651	-0.4986
0.5651	-0.3324
0.5983	-0.1994
0.5983	-0.2659
0.6315	-0.3989
0.5651	-0.3989
