# Supplementary material for: Postural Control Can Be Well Maintained by Healthy, Young Adults in Difficult Visual Task, Even in Sway-Referenced Dynamic Conditions
Source: PLoS One. 2016 Oct 13;11(10):e0164400. doi: 10.1371/journal.pone.0164400 (PMC5063355; doi:10.1371/journal.pone.0164400)
Supplement: S2 File — (ZIP) [file pone.0164400.s002.zip › DATA_FRAMIRAL/S09B_FREE_MOBILE_I11.xls]

## Sheet: S09_MTT_20150
gravite X	gravite Y	Poids
10.0239	-15.2882	51.7
10.1185	-15.3682	51.71
10.1945	-15.4299	51.7
10.2549	-15.5293	51.69
10.3469	-15.6363	51.71
10.4339	-15.6931	51.72
10.5111	-15.7846	51.72
10.6006	-15.7751	51.75
10.6573	-15.7256	51.71
10.7734	-15.6715	51.69
10.8806	-15.5904	51.73
10.9784	-15.4183	51.77
11.0862	-15.3109	51.72
11.1634	-15.1983	51.65
11.2749	-15.1847	51.61
11.3572	-15.1337	51.65
11.443	-15.0334	51.7
11.4774	-14.9077	51.76
11.479	-14.8429	51.77
11.5319	-14.7339	51.77
11.5133	-14.5979	51.72
11.4782	-14.4722	51.69
11.4854	-14.2164	51.69
11.4462	-14.1502	51.69
11.4231	-14.1787	51.67
11.4017	-14.2473	51.66
11.3564	-14.3618	51.69
11.3008	-14.4871	51.74
11.3154	-14.6528	51.74
11.302	-14.6323	51.74
11.1985	-14.6528	51.72
11.0626	-14.6139	51.7
10.9287	-14.5935	51.69
10.786	-14.5579	51.73
10.7125	-14.4797	51.7
10.6684	-14.3699	51.7
10.6523	-14.2267	51.73
10.6041	-13.9855	51.75
10.5917	-13.7935	51.78
10.5592	-13.6194	51.79
10.5118	-13.4778	51.76
10.4949	-13.4378	51.66
10.4548	-13.4368	51.57
10.3685	-13.5019	51.59
10.3256	-13.6584	51.68
10.2204	-13.8425	51.75
10.198	-13.9545	51.79
10.1431	-13.9712	51.78
10.0754	-14.0459	51.71
10.0545	-14.0955	51.67
10.0119	-14.1446	51.66
9.9069	-14.1878	51.68
9.9082	-14.2007	51.7
9.8947	-14.1976	51.69
9.8862	-14.047	51.73
9.8922	-13.7722	51.74
9.8589	-13.6682	51.74
9.9179	-13.5971	51.71
9.913	-13.5884	51.71
9.951	-13.6825	51.67
10.0472	-13.7198	51.7
10.1048	-13.8338	51.75
10.1273	-13.932	51.76
10.2058	-13.9485	51.73
10.2299	-14.0374	51.71
10.2496	-14.1137	51.69
10.2733	-14.1724	51.71
10.2785	-14.2471	51.71
10.2362	-14.258	51.75
10.1786	-14.2957	51.77
10.1672	-14.2796	51.74
10.1461	-14.2	51.67
10.0285	-14.1641	51.6
9.9489	-14.0369	51.64
9.9019	-14.0044	51.68
9.8387	-13.8779	51.72
9.8123	-13.8165	51.76
9.8461	-13.6624	51.78
9.887	-13.5816	51.72
9.9352	-13.5746	51.69
9.9765	-13.6521	51.68
10.0409	-13.7093	51.7
10.0784	-13.795	51.71
10.1562	-13.8716	51.69
10.2019	-13.9382	51.7
10.2649	-13.9648	51.7
10.3218	-13.9706	51.73
10.368	-14.0221	51.72
10.4288	-13.9602	51.71
10.4582	-13.939	51.7
10.472	-13.9659	51.69
10.4433	-13.8992	51.71
10.4642	-13.9361	51.7
10.4765	-13.9611	51.69
10.4843	-14.0536	51.65
10.4929	-14.163	51.64
10.521	-14.1646	51.66
10.515	-14.1922	51.69
10.5978	-14.2365	51.76
10.6868	-14.2841	51.8
10.7503	-14.3274	51.75
10.8585	-14.3825	51.68
10.9847	-14.4678	51.59
11.0314	-14.5576	51.6
11.0566	-14.6592	51.66
11.0924	-14.721	51.74
11.1931	-14.7451	51.77
11.2982	-14.7643	51.8
11.3498	-14.7132	51.76
11.4034	-14.7093	51.7
11.4029	-14.6692	51.64
11.4495	-14.6047	51.66
11.4163	-14.5243	51.7
11.4013	-14.3449	51.7
11.3993	-14.0502	51.7
11.4082	-13.8802	51.68
11.4446	-13.6911	51.67
11.4874	-13.5857	51.67
11.4814	-13.5259	51.72
11.4927	-13.5173	51.75
11.5892	-13.4695	51.75
11.6271	-13.4253	51.76
11.6648	-13.3117	51.74
11.7105	-13.3324	51.71
11.7575	-13.3972	51.7
11.7645	-13.505	51.67
11.6694	-13.6629	51.68
11.635	-13.7137	51.71
11.5407	-13.7797	51.74
11.4733	-13.6531	51.84
11.4382	-13.5444	51.8
11.4393	-13.3754	51.69
11.4214	-13.1665	51.57
11.395	-13.135	51.54
11.2769	-13.1123	51.63
11.2127	-13.207	51.74
11.1675	-13.2286	51.82
11.1652	-13.0991	51.84
11.157	-12.9228	51.81
11.1385	-12.7833	51.7
11.0832	-12.7125	51.66
10.997	-12.6651	51.66
10.8881	-12.6046	51.69
10.8343	-12.5646	51.69
10.7122	-12.5184	51.71
10.6279	-12.6764	51.75
10.5549	-12.9056	51.78
10.464	-13.086	51.75
10.3938	-13.1463	51.72
10.3056	-13.1383	51.68
10.1933	-13.224	51.68
10.0797	-13.2457	51.72
10.0305	-13.2184	51.72
9.8832	-13.1149	51.73
9.7931	-13.0295	51.72
9.6528	-12.9112	51.71
9.5199	-12.8223	51.69
9.472	-12.7891	51.74
9.4378	-12.8562	51.85
9.4644	-12.8799	51.78
9.4118	-12.948	51.68
9.4204	-12.9909	51.61
9.3801	-13.0998	51.59
9.3207	-13.2042	51.71
9.2732	-13.382	51.73
9.2783	-13.4196	51.75
9.2941	-13.4804	51.78
9.2257	-13.5401	51.78
9.1645	-13.6552	51.72
9.1524	-13.8481	51.69
9.1134	-13.9589	51.66
9.0935	-14.1088	51.64
9.0932	-14.1826	51.65
9.0725	-14.2479	51.68
9.1342	-14.1979	51.74
9.1984	-14.1018	51.76
9.3438	-13.9308	51.73
9.4433	-13.6907	51.71
9.5446	-13.4597	51.71
9.6357	-13.3587	51.71
9.7284	-13.1856	51.7
9.8312	-13.0318	51.74
9.9211	-12.8555	51.75
10.0105	-12.7858	51.71
10.1287	-12.7494	51.7
10.2164	-12.7286	51.7
10.2303	-12.5364	51.8
10.2398	-12.4414	51.77
10.2521	-12.4637	51.71
10.3211	-12.504	51.61
10.3435	-12.6299	51.6
10.3842	-12.7951	51.67
10.3848	-12.954	51.74
10.42	-13.0188	51.78
10.4547	-12.9753	51.8
10.509	-12.9474	51.77
10.5761	-12.8977	51.7
10.6534	-12.8848	51.7
10.7709	-12.8039	51.69
10.8596	-12.744	51.71
10.9341	-12.5493	51.72
11.0454	-12.3453	51.7
11.087	-12.3003	51.68
11.1048	-12.2814	51.69
11.1645	-12.3128	51.73
11.184	-12.3693	51.75
11.2372	-12.357	51.73
11.2174	-12.3783	51.73
11.1981	-12.3781	51.73
11.1948	-12.4233	51.72
11.0701	-12.4376	51.69
11.0431	-12.5263	51.71
10.9549	-12.5938	51.74
10.8859	-12.6227	51.74
10.8076	-12.5952	51.75
10.7593	-12.5543	51.79
10.7321	-12.4645	51.78
10.6361	-12.4846	51.71
10.5846	-12.3699	51.65
10.6342	-12.2534	51.64
10.5808	-12.2079	51.69
10.5233	-12.1807	51.73
10.5188	-12.1412	51.75
10.473	-12.1036	51.76
10.4439	-12.1826	51.74
10.3659	-12.2479	51.72
10.3603	-12.3169	51.72
10.3112	-12.4815	51.73
10.2922	-12.6345	51.73
10.2507	-12.8034	51.7
10.2066	-12.9129	51.68
10.1556	-13.0624	51.7
10.0868	-13.2151	51.75
10.0737	-13.3824	51.75
10.02	-13.6663	51.73
10.0104	-13.8232	51.74
9.9316	-13.9842	51.72
9.8891	-14.1902	51.72
9.8551	-14.1638	51.72
9.8578	-14.0913	51.73
9.9332	-13.9409	51.74
9.9304	-13.8389	51.72
9.9366	-13.7622	51.72
9.9515	-13.6798	51.71
9.96	-13.6506	51.74
9.9464	-13.6239	51.76
9.9701	-13.5896	51.81
10.006	-13.5912	51.75
9.9988	-13.6208	51.67
10.0333	-13.5857	51.62
10.0439	-13.6142	51.66
10.009	-13.6881	51.72
10.0061	-13.6322	51.73
9.9402	-13.5149	51.74
9.9479	-13.3586	51.7
9.9252	-13.1844	51.71
9.8926	-13.055	51.7
9.9001	-12.9216	51.71
9.9421	-12.9212	51.7
9.9843	-12.8937	51.7
10.0561	-12.9536	51.64
10.0909	-13.0963	51.68
10.0865	-13.19	51.73
10.1688	-13.2108	51.75
10.2274	-13.2149	51.78
10.356	-13.2928	51.76
10.4439	-13.3653	51.74
10.4554	-13.3556	51.71
10.5174	-13.4563	51.69
10.551	-13.5042	51.69
10.6215	-13.6142	51.73
10.676	-13.7235	51.75
10.7553	-13.677	51.76
10.7841	-13.7086	51.74
10.7768	-13.6602	51.71
10.819	-13.6252	51.69
10.7714	-13.5755	51.73
10.7011	-13.4565	51.78
10.6841	-13.3306	51.73
10.7194	-13.2877	51.65
10.7327	-13.2461	51.68
10.7152	-13.1654	51.76
10.7734	-13.1309	51.76
10.8677	-13.1053	51.7
10.9452	-12.9487	51.7
11.0432	-12.7183	51.71
11.1094	-12.4497	51.76
11.2551	-12.3246	51.75
11.3271	-12.276	51.78
11.4272	-12.2664	51.78
11.4668	-12.2413	51.78
11.5375	-12.2287	51.66
11.6072	-12.1392	51.63
11.6461	-12.2094	51.63
11.6713	-12.3234	51.69
11.7046	-12.4006	51.76
11.6646	-12.4646	51.77
11.6557	-12.4915	51.76
11.6526	-12.5502	51.74
11.6087	-12.5198	51.69
11.47	-12.5912	51.67
11.3232	-12.5322	51.67
11.1615	-12.5072	51.7
10.9816	-12.4956	51.75
10.902	-12.453	51.78
10.7803	-12.4007	51.73
10.5856	-12.4406	51.78
10.375	-12.4913	51.84
10.2291	-12.4881	51.78
10.0863	-12.4428	51.64
9.9053	-12.3779	51.58
9.8376	-12.4673	51.63
9.7873	-12.5455	51.69
9.7645	-12.7015	51.73
9.777	-12.7981	51.77
9.7128	-12.9152	51.83
9.7222	-13.0354	51.78
9.7776	-13.0675	51.72
9.7742	-13.1885	51.69
9.775	-13.3787	51.67
9.8698	-13.5876	51.66
9.9198	-13.8106	51.68
10.0974	-13.8689	51.71
10.3069	-13.7288	51.75
10.4548	-13.5877	51.76
10.5129	-13.3789	51.76
10.596	-13.2606	51.71
10.648	-13.2179	51.67
10.6251	-13.1659	51.68
10.6736	-13.164	51.73
10.6493	-13.1627	51.75
10.674	-13.2572	51.7
10.6923	-13.3564	51.71
10.6386	-13.4111	51.74
10.6535	-13.5032	51.74
10.5652	-13.5915	51.77
10.6046	-13.5814	51.81
10.7162	-13.6035	51.74
10.7527	-13.5492	51.66
10.7652	-13.4543	51.6
10.7229	-13.472	51.62
10.6752	-13.4723	51.7
10.6151	-13.5339	51.73
10.6389	-13.5093	51.78
10.6299	-13.4739	51.8
10.6255	-13.4712	51.78
10.6957	-13.3908	51.69
10.667	-13.3168	51.69
10.6845	-13.2144	51.7
10.6628	-13.143	51.69
10.7155	-13.16	51.69
10.7763	-13.1754	51.7
10.7408	-13.1472	51.71
10.6717	-13.0888	51.71
10.6799	-12.965	51.72
10.6847	-12.9214	51.71
10.6418	-12.9219	51.71
10.4975	-12.9517	51.73
10.4378	-12.8973	51.74
10.4079	-12.8875	51.74
10.3142	-12.9309	51.7
10.2962	-12.8626	51.69
10.2584	-12.835	51.74
10.2521	-12.8943	51.74
10.1951	-12.9519	51.74
10.1749	-12.9092	51.79
10.0947	-12.8937	51.78
10.0237	-12.8628	51.72
9.9492	-12.848	51.63
9.8973	-12.9513	51.61
9.8885	-13.1141	51.68
9.8657	-13.2521	51.72
9.84	-13.3577	51.75
9.8099	-13.3398	51.81
9.797	-13.2591	51.8
9.769	-13.2067	51.74
9.7804	-13.1989	51.68
9.7638	-13.1673	51.67
9.7399	-13.2068	51.67
9.7812	-13.3657	51.68
9.8021	-13.5536	51.71
9.8635	-13.7045	51.72
9.8976	-13.8705	51.72
9.9535	-14.0442	51.71
10.0162	-14.1794	51.71
10.0623	-14.2768	51.73
10.095	-14.4125	51.71
10.1006	-14.5356	51.71
10.1469	-14.6744	51.7
10.1103	-14.8603	51.69
10.2082	-15.0626	51.69
10.2235	-15.2556	51.69
10.2315	-15.432	51.7
10.2409	-15.5581	51.71
10.2091	-15.6475	51.75
10.2576	-15.6363	51.82
10.2556	-15.5272	51.8
10.3624	-15.2847	51.7
10.4204	-15.0098	51.65
10.4665	-14.7227	51.61
10.4636	-14.5057	51.67
10.449	-14.3817	51.69
10.4143	-14.2655	51.71
10.3905	-14.0926	51.75
10.3823	-13.9621	51.77
10.3817	-13.8468	51.72
10.3108	-13.7482	51.71
10.269	-13.7545	51.7
10.2801	-13.8087	51.7
10.2654	-13.9075	51.65
10.2456	-14.0161	51.66
10.261	-14.1822	51.73
10.2626	-14.261	51.74
10.2599	-14.3613	51.71
10.2364	-14.4493	51.71
10.1712	-14.4286	51.72
10.1834	-14.4014	51.71
10.1668	-14.2828	51.69
10.1126	-14.0721	51.69
10.0607	-14.0299	51.68
10.0549	-13.9354	51.71
10.0047	-13.926	51.69
9.9597	-13.95	51.7
9.9993	-14.0821	51.7
10.0168	-14.2001	51.73
10.0304	-14.2213	51.79
10.099	-14.1799	51.83
10.1607	-14.2632	51.81
10.1697	-14.3046	51.72
10.224	-14.4089	51.58
10.2953	-14.5422	51.54
10.2799	-14.6465	51.6
10.2678	-14.7402	51.7
10.2803	-14.7863	51.81
10.2432	-14.8123	51.82
10.2012	-14.8747	51.77
10.071	-14.9792	51.67
9.9388	-15.086	51.63
9.7785	-15.1741	51.66
9.7117	-15.2773	51.68
9.6993	-15.3013	51.72
9.7509	-15.2879	51.75
9.7892	-15.1283	51.78
9.8747	-14.9876	51.73
9.9874	-14.8594	51.68
10.1216	-14.7815	51.61
10.2039	-14.7666	51.64
10.2751	-14.7221	51.74
10.3253	-14.6579	51.8
10.4113	-14.6005	51.8
10.4749	-14.5531	51.75
10.564	-14.5028	51.7
10.6738	-14.4899	51.68
10.7129	-14.3815	51.68
10.8081	-14.3144	51.69
10.8712	-14.2466	51.73
10.8511	-14.2543	51.8
10.8636	-14.2722	51.83
10.8184	-14.2614	51.77
10.8395	-14.1864	51.67
10.8516	-14.1382	51.57
10.8168	-14.2245	51.58
10.8721	-14.361	51.66
10.9242	-14.4689	51.73
10.9867	-14.4294	51.8
11.0589	-14.3554	51.8
11.1344	-14.2922	51.74
11.1941	-14.3294	51.74
11.231	-14.3317	51.75
11.2034	-14.3999	51.72
11.219	-14.5161	51.7
11.1756	-14.5524	51.67
11.1117	-14.5336	51.68
11.0395	-14.5759	51.7
10.9262	-14.6238	51.73
10.8233	-14.6784	51.73
10.6991	-14.7696	51.75
10.5477	-14.845	51.71
10.3511	-14.9337	51.7
10.2035	-15.1129	51.72
10.0825	-15.145	51.74
9.9658	-15.2352	51.74
9.8769	-15.2259	51.73
9.8114	-15.1878	51.69
9.7986	-15.0724	51.68
9.6991	-14.9873	51.72
9.6425	-15.0141	51.81
9.5467	-14.967	51.8
9.4042	-14.9126	51.71
9.3309	-14.8566	51.61
9.2425	-14.8705	51.59
9.1523	-14.8428	51.66
9.0992	-14.7865	51.73
9.0823	-14.7149	51.77
9.0526	-14.7225	51.77
9.0106	-14.7115	51.76
9.0418	-14.6349	51.72
9.0875	-14.6757	51.69
9.1089	-14.7398	51.68
9.0678	-14.7842	51.69
9.0879	-14.8317	51.66
8.9763	-14.9095	51.66
8.8634	-14.9835	51.73
8.7213	-15.0629	51.74
8.6642	-15.1555	51.73
8.6255	-15.2773	51.74
8.6344	-15.2707	51.71
8.6424	-15.3454	51.7
8.6809	-15.367	51.7
8.7292	-15.3507	51.73
8.7962	-15.2377	51.76
8.8488	-15.0976	51.76
8.9316	-14.9074	51.75
8.9575	-14.6691	51.71
8.9277	-14.4446	51.76
8.9021	-14.2571	51.79
8.9509	-14.1326	51.73
8.9684	-13.985	51.66
9.0058	-13.8659	51.61
9.019	-13.6783	51.64
8.9838	-13.6457	51.7
8.9857	-13.4956	51.74
8.9944	-13.3812	51.8
8.9872	-13.3149	51.78
9.0052	-13.2651	51.74
9.0681	-13.2259	51.68
9.0659	-13.2709	51.7
9.0744	-13.374	51.7
9.0495	-13.3883	51.73
9.0122	-13.3007	51.7
9.055	-13.339	51.7
9.0608	-13.3164	51.72
9.0443	-13.3661	51.74
9.0787	-13.4583	51.74
9.0629	-13.5197	51.72
9.0548	-13.4804	51.73
9.0503	-13.555	51.73
9.0752	-13.556	51.73
9.1363	-13.5887	51.74
9.1179	-13.6291	51.74
9.1597	-13.6988	51.72
9.1719	-13.6653	51.73
9.2363	-13.6936	51.73
9.3169	-13.668	51.76
9.3788	-13.6692	51.79
9.4682	-13.5727	51.78
9.4793	-13.5212	51.67
9.4576	-13.5219	51.63
9.3873	-13.6363	51.64
9.4007	-13.8096	51.71
9.3901	-13.926	51.71
9.3714	-13.9094	51.76
9.3829	-13.9185	51.78
9.409	-13.98	51.74
9.3724	-14.011	51.71
9.3916	-14.1197	51.71
9.43	-14.2874	51.69
9.4845	-14.407	51.69
9.4749	-14.564	51.69
9.4427	-14.7276	51.68
9.4067	-14.8962	51.72
9.3344	-15.0749	51.72
9.3372	-15.2881	51.71
9.2792	-15.4447	51.72
9.3142	-15.5642	51.71
9.3842	-15.517	51.73
9.3774	-15.514	51.74
9.3461	-15.4568	51.72
9.3731	-15.4104	51.73
9.4295	-15.4196	51.72
9.4028	-15.4796	51.7
9.3389	-15.5899	51.69
9.2937	-15.6873	51.7
9.2037	-15.7633	51.76
9.1481	-15.8126	51.8
9.1288	-15.7842	51.75
9.1127	-15.7871	51.68
9.1309	-15.8126	51.61
9.0943	-15.9077	51.6
8.9967	-16.0476	51.66
8.8801	-16.2217	51.69
8.8455	-16.2695	51.75
8.7474	-16.3189	51.76
8.6919	-16.3748	51.71
8.6626	-16.4306	51.69
8.633	-16.5252	51.69
8.5891	-16.6421	51.7
8.5535	-16.7781	51.68
8.5588	-16.8703	51.65
8.541	-16.9383	51.65
8.5514	-17.0704	51.65
8.5211	-17.1027	51.68
8.5816	-17.0027	51.72
8.6704	-16.8584	51.76
8.7001	-16.7987	51.73
8.6939	-16.7218	51.68
8.6895	-16.7616	51.65
8.6487	-16.7842	51.69
8.5856	-16.8273	51.72
8.4888	-16.9138	51.72
8.3873	-17.0051	51.72
8.3402	-17.1116	51.72
8.2729	-17.1384	51.72
8.2064	-17.2237	51.68
8.1036	-17.285	51.75
8.0842	-17.3755	51.78
7.9997	-17.4035	51.7
7.9561	-17.4889	51.62
7.9754	-17.5734	51.56
7.9777	-17.6513	51.58
7.9927	-17.736	51.67
8.0589	-17.8147	51.71
8.1039	-17.8113	51.76
8.213	-17.8161	51.77
8.2776	-17.7657	51.67
8.3257	-17.6982	51.56
8.5003	-17.4611	51.36
8.6713	-17.1034	51.21
8.7916	-16.833	51.27
8.861	-16.4764	51.56
8.8896	-16.3512	51.85
8.9239	-16.1345	52.14
9.0506	-16.044	52.29
9.0815	-15.9936	52.33
9.144	-15.9053	52.14
9.2277	-15.8111	51.87
9.179	-15.6994	51.82
9.1701	-15.7015	51.73
9.2218	-15.6627	51.61
9.2262	-15.7065	51.54
9.2299	-15.9406	51.45
9.2892	-16.158	51.37
9.2815	-16.4111	51.49
9.1473	-16.616	51.69
9.1264	-16.8327	51.79
9.0816	-16.9433	51.8
9.0028	-17.0259	51.7
8.9085	-16.9774	51.66
8.8251	-17.0535	51.61
8.7871	-17.1987	51.63
8.7443	-17.3002	51.66
8.6906	-17.3251	51.74
8.6724	-17.3792	51.76
8.6859	-17.4383	51.74
8.6156	-17.5603	51.68
8.5561	-17.5401	51.69
8.5278	-17.6549	51.66
8.4496	-17.7671	51.63
8.4697	-17.8819	51.63
8.4052	-17.9782	51.67
8.3663	-18.1379	51.7
8.3358	-18.2619	51.69
8.3034	-18.4093	51.65
8.2622	-18.5796	51.64
8.2061	-18.7824	51.66
8.1154	-18.9487	51.69
8.0214	-19.0701	51.7
8.0075	-19.121	51.67
8.031	-18.9779	51.64
7.9701	-18.9065	51.65
7.922	-18.7296	51.71
7.8443	-18.575	51.74
7.8153	-18.4666	51.73
7.8252	-18.2946	51.79
7.8429	-18.1017	51.76
7.8761	-17.8817	51.7
7.8694	-17.6695	51.59
7.896	-17.6972	51.54
7.8966	-17.6787	51.6
7.9106	-17.5655	51.69
7.9405	-17.2472	51.77
8.0593	-16.8654	51.8
8.1292	-16.5878	51.75
8.1369	-16.4498	51.7
8.2069	-16.3671	51.66
8.2582	-16.3332	51.67
8.3067	-16.2638	51.67
8.4692	-16.2084	51.68
8.5044	-16.1671	51.67
8.4794	-16.079	51.7
8.5393	-15.9691	51.69
8.6173	-15.7352	51.68
8.7079	-15.4989	51.71
8.7946	-15.2069	51.71
8.8934	-15.0273	51.7
8.9127	-14.9576	51.69
8.945	-14.8813	51.7
9.038	-14.7569	51.69
9.1663	-14.6056	51.71
9.2192	-14.4965	51.71
9.3033	-14.4165	51.69
9.332	-14.4529	51.72
9.4309	-14.4036	51.76
9.4306	-14.2791	51.79
9.3814	-14.1998	51.69
9.4343	-14.1932	51.61
9.4505	-14.2588	51.58
9.376	-14.4174	51.64
9.3227	-14.5361	51.72
9.2303	-14.7895	51.76
9.1597	-14.911	51.77
9.079	-15.0072	51.74
8.996	-15.1162	51.69
8.9511	-15.2129	51.68
8.8545	-15.4527	51.68
8.7632	-15.7149	51.68
8.7175	-15.9625	51.64
8.579	-16.1533	51.66
8.4088	-16.4477	51.67
8.2972	-16.6864	51.7
8.205	-16.8552	51.71
8.1207	-17.0468	51.73
8.036	-17.225	51.71
7.9928	-17.383	51.69
7.9459	-17.5032	51.68
7.9774	-17.6334	51.7
7.9715	-17.7269	51.71
8.0254	-17.711	51.7
8.0439	-17.6528	51.71
8.0844	-17.5955	51.69
8.1545	-17.5342	51.71
8.1831	-17.4893	51.74
8.2569	-17.3263	51.76
8.2902	-17.2525	51.7
8.3451	-17.1869	51.63
8.4024	-17.1819	51.56
8.4544	-17.2098	51.59
8.508	-17.3403	51.68
8.4766	-17.4399	51.72
8.4597	-17.4958	51.77
8.4197	-17.4588	51.74
8.3792	-17.4433	51.7
8.3871	-17.4665	51.68
8.4266	-17.4941	51.68
8.372	-17.535	51.68
8.3293	-17.5495	51.68
8.3502	-17.583	51.67
8.3401	-17.4995	51.67
8.4032	-17.4564	51.67
8.3939	-17.274	51.69
8.3796	-17.1565	51.72
8.3915	-16.9169	51.73
8.3916	-16.7562	51.69
8.3816	-16.5816	51.66
8.4429	-16.3133	51.67
8.4864	-16.1478	51.66
8.4566	-16.0501	51.64
8.5246	-16.0506	51.64
8.5539	-16.0303	51.69
8.5603	-16.0555	51.74
8.5715	-16.0891	51.76
8.5597	-16.1688	51.83
8.5502	-16.325	51.8
8.5394	-16.3916	51.7
8.5342	-16.512	51.59
8.4849	-16.7328	51.55
8.4287	-17.024	51.6
8.3161	-17.3644	51.7
8.2445	-17.6257	51.75
8.1481	-17.8128	51.75
8.0299	-17.9222	51.74
7.906	-18.0138	51.7
7.7331	-18.0945	51.69
7.6524	-18.2263	51.71
7.5455	-18.4355	51.69
7.4702	-18.6076	51.65
7.3346	-18.771	51.62
7.2988	-18.9316	51.63
7.4937	-19.0364	51.66
7.6787	-19.1062	51.69
7.8236	-19.2404	51.7
7.9218	-19.3157	51.72
7.9915	-19.3461	51.71
8.0089	-19.3328	51.67
7.9752	-19.3003	51.63
7.8578	-19.3281	51.64
7.8773	-19.3306	51.67
7.9535	-19.2824	51.71
8.0164	-19.2417	51.74
8.0928	-19.1676	51.71
8.177	-19.172	51.7
8.1417	-19.0933	51.74
8.2285	-18.8353	51.76
8.3375	-18.4871	51.68
8.4108	-18.1196	51.64
8.5233	-17.7655	51.6
8.5702	-17.2917	51.63
8.6283	-16.9911	51.7
8.6593	-16.8077	51.72
8.6973	-16.5854	51.77
8.7705	-16.465	51.76
8.6957	-16.3953	51.75
8.6995	-16.384	51.7
8.7757	-16.386	51.68
8.7967	-16.4194	51.67
8.7976	-16.5127	51.7
8.8563	-16.6663	51.7
8.8383	-16.6995	51.72
8.808	-16.8016	51.72
8.8141	-16.7254	51.72
8.7822	-16.6549	51.7
8.7679	-16.7332	51.68
8.774	-16.7442	51.67
8.7376	-16.8006	51.68
8.6835	-16.7991	51.72
8.6235	-16.8042	51.73
8.6733	-16.7544	51.69
8.7771	-16.5452	51.67
8.9048	-16.4223	51.66
9.012	-16.1675	51.68
9.1532	-15.9708	51.73
9.2125	-15.9316	51.77
9.2951	-15.9302	51.72
9.3612	-15.9188	51.63
9.4806	-15.9868	51.56
9.5603	-16.1007	51.58
9.5447	-16.1901	51.66
9.4813	-16.3483	51.72
9.4415	-16.4007	51.77
9.3843	-16.4897	51.8
9.3661	-16.5514	51.77
9.3923	-16.5137	51.7
9.3576	-16.5897	51.68
9.3333	-16.6793	51.64
9.2372	-16.8069	51.63
9.1881	-16.9364	51.64
9.0843	-17.0331	51.68
9.031	-17.1944	51.71
9.0428	-17.3071	51.72
9.0425	-17.4022	51.7
9.0208	-17.3845	51.66
8.9901	-17.3858	51.67
8.9442	-17.4731	51.68
8.8728	-17.4968	51.7
8.8876	-17.306	51.72
8.8677	-17.0134	51.72
8.8935	-16.6122	51.73
8.862	-16.4192	51.66
8.7998	-16.3636	51.65
8.7669	-16.2839	51.73
8.6818	-16.2533	51.77
8.5344	-16.2436	51.72
8.4531	-16.2181	51.63
8.3844	-16.1551	51.61
8.2461	-16.2547	51.62
8.1339	-16.3271	51.69
8.1428	-16.395	51.72
8.0883	-16.4575	51.76
8.0555	-16.4855	51.75
7.937	-16.5073	51.71
7.7931	-16.5666	51.67
7.7224	-16.7051	51.66
7.6322	-16.7563	51.65
7.5243	-16.7436	51.69
7.4793	-16.7634	51.67
7.421	-16.8965	51.7
7.3606	-16.8568	51.72
7.3217	-16.9301	51.72
7.2716	-16.98	51.7
7.2785	-16.9931	51.68
7.2038	-17.0841	51.7
7.1982	-17.1042	51.71
7.1571	-17.1381	51.72
7.1235	-17.1951	51.72
7.1409	-17.2144	51.7
7.1408	-17.1272	51.7
7.1408	-17.1272	51.7
7.1536	-17.134	51.68
7.1758	-17.1559	51.69
7.158	-17.225	51.75
7.2474	-17.3172	51.74
7.2937	-17.4205	51.69
7.3315	-17.5152	51.6
7.3672	-17.7498	51.6
7.3553	-18.0039	51.65
7.3484	-18.1929	51.7
7.3652	-18.1958	51.72
7.2955	-18.2042	51.73
7.3021	-18.1343	51.72
7.3225	-18.1824	51.68
7.3482	-18.2945	51.68
7.3576	-18.459	51.68
7.4285	-18.6202	51.7
7.5229	-18.6694	51.68
7.6094	-18.8529	51.66
7.6935	-18.9656	51.66
7.688	-18.988	51.69
7.8059	-19.0922	51.68
7.8754	-19.1288	51.71
7.9271	-19.2125	51.72
7.9151	-19.2224	51.7
7.8883	-19.1599	51.72
7.9715	-19.1033	51.68
8.0041	-19.1285	51.66
8.0398	-19.1499	51.65
8.067	-19.1738	51.63
8.1215	-19.153	51.65
8.1424	-19.1519	51.65
8.0961	-19.2288	51.66
8.1133	-19.1727	51.73
8.1545	-19.1034	51.66
8.148	-19.0585	51.55
8.1326	-18.9509	51.49
8.1137	-18.9472	51.58
8.1452	-18.9429	51.74
8.2046	-18.9659	51.85
8.2047	-18.9126	51.88
8.2009	-18.7658	51.81
8.2208	-18.6671	51.72
8.2831	-18.4554	51.66
8.2652	-18.3309	51.68
8.3183	-18.2558	51.7
8.2878	-18.0615	51.71
8.359	-17.807	51.71
8.3743	-17.665	51.7
8.3631	-17.6494	51.68
8.386	-17.6391	51.66
8.3627	-17.6886	51.66
8.274	-17.829	51.67
8.2081	-17.9448	51.69
8.1109	-18.035	51.69
8.0332	-17.9822	51.69
7.9436	-17.942	51.7
7.9382	-17.9757	51.71
7.9345	-18.0072	51.73
7.8564	-18.0634	51.71
7.8023	-18.0239	51.68
7.7963	-18.0097	51.66
7.766	-18.0071	51.66
7.7427	-17.906	51.72
7.8018	-17.7345	51.71
7.811	-17.6478	51.68
7.8352	-17.4892	51.61
7.8297	-17.3867	51.64
7.8804	-17.1754	51.72
7.8897	-17.0398	51.72
7.9901	-16.8416	51.75
8.0491	-16.6216	51.77
8.0604	-16.4554	51.72
8.0947	-16.4002	51.66
8.0856	-16.2572	51.71
8.1651	-16.2525	51.73
8.1434	-16.283	51.75
8.2356	-16.2534	51.72
8.2882	-16.3569	51.66
8.2806	-16.5085	51.68
8.2625	-16.6326	51.68
8.2384	-16.7982	51.68
8.2262	-16.9196	51.7
8.2405	-17.1277	51.74
8.2153	-17.2385	51.74
8.1253	-17.2897	51.73
8.0384	-17.3724	51.73
7.9386	-17.3364	51.72
7.9233	-17.2306	51.72
7.8753	-17.1878	51.72
7.9069	-17.1539	51.7
7.8392	-17.178	51.76
7.807	-17.1956	51.84
7.8252	-17.179	51.76
7.8391	-17.1075	51.64
7.8129	-17.0156	51.53
7.8215	-16.961	51.53
7.8577	-16.8746	51.67
7.8561	-16.7694	51.77
7.8554	-16.5759	51.83
7.8603	-16.455	51.79
7.9128	-16.3377	51.71
7.9491	-16.1684	51.66
7.9749	-15.984	51.67
7.9465	-15.8588	51.72
7.9222	-15.8848	51.73
7.9302	-15.8338	51.71
7.901	-15.7943	51.67
7.8232	-15.8543	51.71
7.7723	-15.8281	51.69
7.6524	-15.995	51.69
7.5782	-15.9701	51.7
7.5238	-16.0113	51.7
7.4976	-16.1457	51.75
7.4394	-16.1453	51.75
7.4111	-16.1605	51.72
7.3356	-16.1292	51.7
7.2885	-16.1969	51.69
7.2567	-16.262	51.68
7.2705	-16.3485	51.79
7.336	-16.3391	51.83
7.3466	-16.244	51.73
7.4027	-16.1506	51.68
7.413	-16.0707	51.61
7.462	-16.0016	51.63
7.5098	-15.8165	51.7
7.5825	-15.664	51.75
7.577	-15.619	51.79
7.6423	-15.5671	51.8
7.6182	-15.5589	51.74
7.5841	-15.5719	51.68
7.6173	-15.5925	51.68
7.581	-15.6098	51.67
7.507	-15.7246	51.68
7.5073	-15.7905	51.68
7.4768	-15.9355	51.69
7.4056	-16.0199	51.72
7.4162	-16.0956	51.71
7.4009	-16.1332	51.72
7.3589	-16.2058	51.71
7.352	-16.2451	51.72
7.3241	-16.3516	51.72
7.3202	-16.436	51.72
7.332	-16.361	51.73
7.4259	-16.2913	51.72
7.4319	-16.1843	51.74
7.497	-16.1454	51.72
7.591	-15.9659	51.77
7.615	-15.8354	51.77
7.5722	-15.6938	51.7
7.4644	-15.5748	51.61
7.5255	-15.4453	51.58
7.5453	-15.3409	51.67
7.5219	-15.2115	51.73
7.5076	-15.0379	51.78
7.4613	-14.8025	51.8
7.4045	-14.6131	51.75
7.3557	-14.4727	51.68
7.2676	-14.4533	51.66
7.2589	-14.503	51.68
7.2868	-14.575	51.69
7.3152	-14.6044	51.7
7.2836	-14.5345	51.71
7.3258	-14.4234	51.72
7.3495	-14.2443	51.72
7.421	-14.1378	51.69
7.4486	-14.0353	51.7
7.4693	-13.981	51.69
7.4665	-13.8805	51.71
7.4581	-13.8877	51.73
7.4303	-13.7901	51.75
7.5349	-13.7216	51.73
7.6017	-13.6584	51.7
7.642	-13.5653	51.69
7.694	-13.5242	51.7
7.6686	-13.4592	51.77
7.6872	-13.3722	51.8
7.7022	-13.2066	51.76
7.6483	-13.1623	51.67
7.6842	-13.1979	51.6
7.6843	-13.3028	51.6
7.5906	-13.3676	51.67
7.5422	-13.3304	51.73
7.504	-13.3495	51.76
7.3854	-13.2232	51.78
7.4356	-13.1339	51.73
7.3785	-13.0515	51.69
7.3478	-13.04	51.7
7.3635	-13.1029	51.69
7.2946	-13.1357	51.7
7.2577	-13.1602	51.69
7.3103	-13.1811	51.69
7.3664	-13.2906	51.68
7.3693	-13.4007	51.69
7.3601	-13.4936	51.73
7.3541	-13.6868	51.71
7.4367	-13.8008	51.71
7.3948	-13.873	51.7
7.4611	-13.8795	51.71
7.5099	-13.9458	51.71
7.5536	-13.9722	51.71
7.575	-14.0148	51.7
7.5926	-14.1121	51.71
7.6075	-14.3212	51.68
7.6884	-14.4502	51.73
7.6933	-14.6249	51.76
7.6804	-14.7098	51.72
7.7021	-14.8221	51.65
7.655	-14.9634	51.58
7.6542	-15.1538	51.59
7.6426	-15.3944	51.61
7.533	-15.6284	51.63
7.457	-15.8613	51.66
7.3464	-15.9706	51.69
7.2832	-16.0699	51.69
7.1812	-16.3472	51.7
7.1923	-16.6226	51.73
7.2417	-16.8146	51.76
7.2369	-16.9376	51.73
7.3314	-16.9287	51.65
7.3126	-16.8397	51.62
7.4162	-16.6555	51.63
7.4146	-16.3856	51.67
7.4994	-16.1283	51.71
7.5525	-15.9281	51.7
7.5222	-15.8212	51.71
7.5029	-15.7126	51.71
7.5609	-15.5385	51.7
7.4939	-15.4354	51.69
7.3981	-15.3456	51.68
7.3415	-15.3918	51.67
7.2798	-15.4157	51.67
7.2358	-15.4752	51.7
7.1914	-15.5423	51.74
7.1897	-15.4906	51.79
7.0989	-15.4097	51.78
6.9652	-15.2508	51.62
6.9572	-15.1248	51.54
6.9416	-15.045	51.51
6.907	-14.963	51.61
6.9218	-14.9225	51.71
6.968	-14.8262	51.79
7.0687	-14.6904	51.8
7.198	-14.4976	51.77
7.2929	-14.316	51.68
7.4208	-14.2197	51.66
7.5105	-14.1677	51.65
7.5198	-14.2455	51.65
7.5193	-14.3057	51.66
7.5139	-14.4833	51.67
7.4759	-14.5153	51.69
7.497	-14.5534	51.71
7.4655	-14.5792	51.7
7.4811	-14.6985	51.7
7.4141	-14.7911	51.69
7.3089	-14.9281	51.69
7.2133	-14.9516	51.71
7.1402	-15.0199	51.71
7.1244	-15.0179	51.69
7.1832	-14.9369	51.68
7.2978	-14.83	51.66
7.3248	-14.8739	51.71
7.3912	-14.8803	51.78
7.4535	-14.8276	51.78
7.5258	-14.7269	51.69
7.5835	-14.586	51.6
7.6895	-14.5318	51.54
7.7982	-14.5285	51.62
7.8804	-14.526	51.71
7.9287	-14.5579	51.77
7.9742	-14.515	51.82
7.9349	-14.5297	51.76
7.9699	-14.5252	51.67
7.9648	-14.5327	51.64
7.9522	-14.5017	51.66
7.9659	-14.5223	51.66
7.8921	-14.5512	51.7
7.8266	-14.4807	51.68
7.7779	-14.4054	51.65
7.6969	-14.3028	51.64
7.6659	-14.1863	51.65
7.5832	-14.1163	51.68
7.5086	-14.1263	51.72
7.4581	-14.0835	51.73
7.4087	-14.186	51.74
7.3627	-14.2028	51.73
7.3667	-14.1966	51.7
7.3788	-14.0704	51.68
7.3463	-13.9855	51.67
7.3952	-13.9564	51.7
7.4249	-13.9594	51.79
7.4106	-13.9722	51.76
7.3923	-13.9419	51.65
7.3608	-13.9449	51.57
7.3563	-13.9847	51.57
7.3506	-13.9497	51.67
7.3197	-13.8816	51.72
7.2745	-13.7405	51.79
7.2341	-13.6766	51.8
7.2663	-13.5989	51.74
7.2248	-13.5625	51.69
7.2822	-13.4738	51.66
7.2435	-13.4482	51.69
7.2498	-13.5421	51.69
7.1672	-13.6066	51.69
7.1062	-13.6184	51.68
7.061	-13.6678	51.69
6.991	-13.7765	51.67
6.9356	-13.8728	51.65
6.8953	-13.9656	51.7
6.897	-14.0818	51.69
6.8361	-14.1069	51.71
6.8171	-14.2075	51.71
6.8103	-14.23	51.73
6.7933	-14.1734	51.71
6.8244	-14.1773	51.7
6.8328	-14.162	51.7
6.8311	-14.1544	51.72
6.8416	-14.1729	51.78
6.8775	-14.2029	51.77
6.9105	-14.2323	51.7
6.9125	-14.2627	51.59
6.9747	-14.3444	51.56
6.9427	-14.5303	51.62
6.986	-14.6641	51.7
6.9922	-14.679	51.76
6.9962	-14.7683	51.8
6.9641	-14.8415	51.75
6.922	-14.9234	51.68
6.9461	-15.0458	51.65
6.9619	-15.1913	51.68
6.8888	-15.2771	51.68
6.9264	-15.4576	51.7
6.885	-15.6446	51.69
6.8638	-15.7625	51.7
6.7962	-15.9364	51.7
6.7056	-15.9738	51.69
6.7445	-15.9353	51.69
6.7579	-15.9285	51.7
6.8384	-15.951	51.72
6.7973	-15.9908	51.7
6.8484	-16.017	51.71
6.8325	-16.0504	51.69
6.8896	-16.0874	51.7
6.8938	-16.1774	51.71
7.0296	-16.1609	51.71
7.0316	-16.1421	51.72
7.0976	-16.2373	51.77
7.1129	-16.252	51.77
7.1117	-16.2358	51.68
7.1345	-16.2442	51.62
7.0942	-16.3425	51.6
7.0512	-16.454	51.67
6.9932	-16.5873	51.7
6.9553	-16.6394	51.73
6.9268	-16.649	51.73
6.9158	-16.7088	51.7
6.8873	-16.7533	51.7
6.8738	-16.799	51.69
6.801	-16.7897	51.69
6.7559	-16.9317	51.67
6.7168	-16.9353	51.68
6.7674	-16.8293	51.69
6.8635	-16.7368	51.7
6.9175	-16.6821	51.69
6.9365	-16.564	51.69
7.0402	-16.4556	51.67
7.0418	-16.3358	51.69
7.0715	-16.1793	51.72
7.1096	-16.0478	51.72
7.0819	-15.9723	51.71
7.0771	-15.855	51.7
7.0659	-15.6649	51.71
7.0594	-15.4713	51.68
7.0858	-15.3356	51.7
7.0504	-15.2587	51.7
6.9932	-15.2204	51.73
6.9775	-15.2259	51.77
6.9644	-15.1193	51.79
6.9188	-15.1522	51.71
6.9443	-15.0953	51.63
6.9277	-15.0535	51.57
6.9179	-14.9437	51.6
6.9037	-14.9436	51.64
6.839	-14.9393	51.68
6.8291	-14.9025	51.75
6.8119	-14.9363	51.77
6.8225	-14.9954	51.73
6.8244	-15.0566	51.69
6.7375	-15.1917	51.69
6.6958	-15.3301	51.68
6.7214	-15.4244	51.67
6.6327	-15.4993	51.68
6.5878	-15.6195	51.66
6.6137	-15.7086	51.69
6.5893	-15.8629	51.73
6.6028	-15.9955	51.74
6.646	-16.1572	51.71
6.6868	-16.3748	51.7
6.69	-16.5536	51.72
6.6541	-16.7031	51.7
6.6785	-16.7447	51.74
6.6613	-16.7975	51.72
6.6352	-16.8736	51.7
6.6271	-16.9576	51.66
6.6571	-17.0511	51.66
6.6156	-17.0578	51.68
6.5892	-17.0308	51.69
6.5203	-17.0992	51.74
6.4869	-17.1537	51.77
6.4621	-17.171	51.7
6.4331	-17.1681	51.63
6.5032	-17.0805	51.57
6.5513	-17.0336	51.61
6.6891	-16.875	51.7
6.7501	-16.7169	51.74
6.8742	-16.5877	51.75
6.9041	-16.4681	51.74
6.9486	-16.3243	51.7
6.9944	-16.2116	51.68
7.027	-16.1525	51.69
7.076	-16.1452	51.69
7.0694	-16.1633	51.7
7.1149	-16.1511	51.65
7.0959	-16.1314	51.62
7.089	-16.1184	51.63
7.0516	-16.0665	51.69
7.0126	-16.2079	51.72
6.9362	-16.2387	51.75
6.9035	-16.3208	51.71
6.8646	-16.4871	51.68
6.8052	-16.5407	51.69
6.7374	-16.61	51.69
6.6941	-16.7018	51.69
6.6629	-16.7206	51.67
6.676	-16.7523	51.69
6.6627	-16.7593	51.68
6.7577	-16.6859	51.69
6.7363	-16.5494	51.8
6.7308	-16.4613	51.81
6.7345	-16.4447	51.67
6.5984	-16.4127	51.6
6.5893	-16.475	51.53
6.5715	-16.5916	51.59
6.5567	-16.7275	51.71
6.5289	-16.7774	51.77
6.5504	-16.7063	51.79
6.424	-16.6591	51.75
6.342	-16.6213	51.68
6.1963	-16.636	51.64
6.1211	-16.6688	51.66
6.0675	-16.681	51.66
6.0076	-16.7286	51.68
5.9649	-16.7915	51.67
5.8945	-16.9361	51.66
5.8295	-17.0348	51.68
5.7368	-17.1976	51.69
5.7178	-17.2983	51.69
5.7112	-17.3586	51.7
5.6645	-17.4064	51.73
5.6698	-17.4685	51.69
5.6963	-17.4096	51.71
5.7188	-17.3878	51.68
5.6593	-17.4188	51.65
5.6592	-17.4749	51.65
5.685	-17.466	51.68
5.7159	-17.3885	51.71
5.76	-17.3167	51.78
5.863	-17.2299	51.77
5.9138	-17.1183	51.66
6.0642	-16.9217	51.58
6.1027	-16.7472	51.58
6.2522	-16.4614	51.65
6.3598	-16.2549	51.71
6.4653	-16.1141	51.72
6.4956	-15.9523	51.78
6.5597	-15.8165	51.76
6.5379	-15.8033	51.67
6.5428	-15.7384	51.67
6.5753	-15.7006	51.68
6.6201	-15.638	51.67
6.5769	-15.6213	51.67
6.5871	-15.666	51.67
6.5643	-15.7411	51.69
6.5177	-15.7972	51.68
6.5604	-15.8953	51.69
6.5862	-15.9509	51.68
6.5831	-15.966	51.7
6.6064	-15.9728	51.71
6.643	-15.9379	51.73
6.6221	-15.9449	51.7
6.7233	-15.8574	51.7
6.7779	-15.7213	51.69
6.8941	-15.5651	51.69
6.9918	-15.3358	51.71
7.129	-15.078	51.73
7.2072	-14.8965	51.78
7.2408	-14.7138	51.78
7.3086	-14.6752	51.71
7.377	-14.6197	51.61
7.4282	-14.5461	51.59
7.4112	-14.5638	51.64
7.3692	-14.5972	51.73
7.3139	-14.6107	51.77
7.301	-14.5875	51.79
7.2517	-14.6073	51.77
7.227	-14.6588	51.67
7.1743	-14.7642	51.67
7.1363	-14.9482	51.67
7.0784	-15.1747	51.68
7.0416	-15.3343	51.7
7.0056	-15.4873	51.69
6.957	-15.613	51.69
6.9458	-15.6762	51.67
6.974	-15.7268	51.68
6.9823	-15.8023	51.69
7.0118	-15.8456	51.72
7.0238	-16.0242	51.71
7.071	-16.187	51.72
7.0661	-16.3564	51.73
7.0948	-16.5482	51.7
7.1026	-16.6545	51.68
7.0947	-16.8583	51.68
7.0909	-17.0413	51.71
7.0629	-17.2563	51.71
7.032	-17.4433	51.72
6.9978	-17.5813	51.73
6.9769	-17.7296	51.75
6.8809	-17.8491	51.67
6.8238	-17.9063	51.63
6.7381	-17.8792	51.62
6.647	-17.8829	51.65
6.6033	-17.9619	51.69
6.5741	-18.0322	51.72
6.5643	-18.0881	51.73
6.5329	-18.1081	51.74
6.5158	-18.0878	51.73
6.5409	-18.0672	51.68
6.5337	-18.0257	51.66
6.4868	-17.999	51.65
6.4555	-18.0153	51.67
6.4429	-17.9201	51.65
6.4569	-17.7766	51.69
6.432	-17.5285	51.72
6.4068	-17.3741	51.72
6.3845	-17.2962	51.71
6.4198	-17.1391	51.69
6.402	-17.0039	51.67
6.4392	-16.9596	51.65
6.4037	-16.9052	51.7
6.4272	-16.7664	51.73
6.476	-16.635	51.76
6.4766	-16.4824	51.72
6.4675	-16.3818	51.67
6.5021	-16.3443	51.67
6.5343	-16.4014	51.68
6.5484	-16.5243	51.73
6.5126	-16.6713	51.82
6.519	-16.6186	51.8
6.4899	-16.5646	51.69
6.5188	-16.5147	51.59
6.5552	-16.5378	51.57
6.5478	-16.6254	51.63
6.5564	-16.6965	51.71
6.5086	-16.7387	51.74
6.4559	-16.7911	51.81
6.4581	-16.8439	51.79
6.4394	-16.8678	51.72
6.4356	-16.912	51.67
6.4661	-17.0328	51.67
6.4898	-17.1939	51.71
6.4456	-17.2473	51.68
6.4747	-17.356	51.69
6.4123	-17.4787	51.68
6.3509	-17.5302	51.67
6.2976	-17.6645	51.68
6.2529	-17.7441	51.69
6.2651	-17.8467	51.71
6.2568	-17.9672	51.7
6.2849	-18.0734	51.71
6.3843	-18.1243	51.73
6.4424	-18.1434	51.81
6.5477	-18.0753	51.78
6.568	-18.0983	51.74
6.6442	-18.0715	51.67
6.7157	-18.0503	51.65
6.7414	-17.9957	51.7
6.7898	-17.931	51.81
6.8017	-17.9146	51.79
6.8172	-17.9384	51.68
6.8298	-17.7593	51.59
6.8325	-17.703	51.53
6.8265	-17.7038	51.61
6.8226	-17.7025	51.7
6.7867	-17.6448	51.79
6.7134	-17.536	51.82
6.6743	-17.4753	51.75
6.6805	-17.3942	51.71
6.6459	-17.3431	51.67
6.6031	-17.2666	51.67
6.5635	-17.2253	51.67
6.4729	-17.152	51.69
6.4061	-17.1165	51.72
6.394	-17.031	51.7
6.3884	-16.8904	51.7
6.3498	-16.7604	51.7
6.3161	-16.7651	51.69
6.2543	-16.7733	51.72
6.2728	-16.8062	51.73
6.2048	-16.7011	51.73
6.2533	-16.6279	51.72
6.2988	-16.5154	51.71
6.3019	-16.4114	51.72
6.2451	-16.4055	51.71
6.2665	-16.2976	51.69
6.2455	-16.2217	51.74
6.2238	-16.198	51.83
6.2242	-16.1476	51.75
6.2078	-16.0683	51.65
6.2739	-16.004	51.58
6.2758	-15.9929	51.61
6.2838	-15.9931	51.69
6.2863	-16.0288	51.75
6.3146	-15.9905	51.79
6.2561	-15.872	51.79
6.3176	-15.7564	51.73
6.2857	-15.7628	51.67
6.3194	-15.7756	51.67
6.3129	-15.7065	51.69
6.3545	-15.7153	51.7
6.357	-15.7253	51.68
6.3618	-15.6817	51.68
6.413	-15.6382	51.7
6.4116	-15.6265	51.71
6.4538	-15.6237	51.72
6.4947	-15.6441	51.74
6.551	-15.6205	51.72
6.5496	-15.4829	51.72
6.5058	-15.3866	51.72
6.527	-15.3384	51.71
6.5784	-15.3273	51.68
6.53	-15.3057	51.68
6.5528	-15.3939	51.7
6.4978	-15.5752	51.75
6.5196	-15.6076	51.8
6.4933	-15.6497	51.75
6.5097	-15.6616	51.66
6.5419	-15.6456	51.57
6.5987	-15.743	51.58
6.6087	-15.8448	51.65
6.6315	-15.9124	51.74
6.631	-16.0094	51.78
6.6313	-16.0213	51.81
6.6797	-16.0075	51.74
6.6602	-16.1367	51.68
6.7369	-16.2979	51.65
6.7645	-16.3947	51.67
6.7882	-16.4849	51.67
6.8904	-16.5603	51.67
7.0001	-16.5596	51.72
7.0274	-16.5343	51.73
7.1166	-16.5043	51.72
inclinaison X	inclinaison Y
0.4653	-0.3324
0.4653	-0.4321
0.4321	-0.3324
0.4653	-0.3656
0.4653	-0.3989
0.4653	-0.4321
0.4321	-0.3989
0.4321	-0.2991
0.4986	-0.2327
0.4653	-0.3656
0.3989	-0.4653
0.3989	-0.2991
0.5318	-0.3656
0.5983	-0.4321
0.3656	-0.3656
0.3989	-0.3324
0.5651	-0.3656
0.5651	-0.4653
0.3989	-0.3656
0.3989	-0.3324
0.4986	-0.3324
0.4653	-0.3989
0.4986	-0.2991
0.4986	-0.3324
0.4653	-0.3324
0.4321	-0.3989
0.3989	-0.3324
0.4321	-0.3324
0.5318	-0.2659
0.4653	-0.4986
0.2659	-0.4653
0.3989	-0.3324
0.5651	-0.2659
0.5318	-0.3989
0.3656	-0.4321
0.4321	-0.3656
0.4986	-0.2991
0.5651	-0.3656
0.4653	-0.4986
0.4321	-0.3656
0.4986	-0.3324
0.4653	-0.3324
0.4321	-0.3656
0.4321	-0.4321
0.4653	-0.3324
0.5318	-0.3656
0.5318	-0.3989
0.3989	-0.3989
0.4653	-0.2991
0.5651	-0.2991
0.4986	-0.4653
0.3989	-0.3324
0.3989	-0.3656
0.4986	-0.3989
0.4321	-0.3324
0.3324	-0.2659
0.4321	-0.3324
0.4653	-0.3324
0.4986	-0.3989
0.4321	-0.4653
0.3656	-0.3656
0.4321	-0.2991
0.5651	-0.3989
0.4986	-0.3656
0.4321	-0.3324
0.3989	-0.3324
0.4321	-0.4321
0.4321	-0.4321
0.4986	-0.4321
0.3656	-0.2991
0.5318	-0.2991
0.4986	-0.4321
0.3324	-0.3989
0.4321	-0.3656
0.4986	-0.3324
0.4653	-0.3324
0.4321	-0.3324
0.3656	-0.3989
0.3656	-0.3989
0.4653	-0.3324
0.5318	-0.2659
0.4986	-0.3324
0.4653	-0.4653
0.3989	-0.4653
0.4321	-0.2991
0.4321	-0.2327
0.5983	-0.3989
0.3989	-0.3989
0.3656	-0.2991
0.5318	-0.2991
0.5651	-0.3656
0.3989	-0.3989
0.3324	-0.3656
0.4321	-0.3989
0.4986	-0.3324
0.4321	-0.2659
0.3656	-0.3989
0.4321	-0.3656
0.5651	-0.3989
0.5318	-0.3324
0.4986	-0.3656
0.4321	-0.3656
0.4986	-0.3989
0.5318	-0.2659
0.4321	-0.3324
0.4321	-0.3656
0.4653	-0.4653
0.4321	-0.3656
0.4653	-0.2991
0.4653	-0.2991
0.5318	-0.3656
0.3656	-0.3656
0.3989	-0.3656
0.4321	-0.3656
0.5318	-0.3324
0.4321	-0.2991
0.3989	-0.4321
0.3989	-0.3989
0.4986	-0.2991
0.5318	-0.2659
0.4321	-0.3656
0.4321	-0.3989
0.4653	-0.4321
0.4653	-0.1994
0.4653	-0.0997
0.3989	-0.1662
0.3989	-0.1662
0.4986	-0.3656
0.4321	-0.3656
0.3324	-0.133
0.4653	-0.0997
0.4986	-0.2991
0.4653	-0.1662
0.4321	-0.0997
0.5651	-0.2991
0.5318	-0.2327
0.4986	-0.2991
0.3989	-0.2327
0.4321	-0.2659
0.5318	-0.2991
0.3989	-0.2659
0.3656	-0.2659
0.4653	-0.2659
0.5318	-0.2659
0.4986	-0.1662
0.4986	-0.2327
0.4321	-0.2991
0.4653	-0.3656
0.4321	-0.1994
0.4986	-0.133
0.5318	-0.2327
0.4321	-0.4321
0.2991	-0.2991
0.4653	-0.1662
0.6315	-0.1662
0.5651	-0.0665
0.4986	-0.2659
0.3989	-0.2659
0.4986	-0.3324
0.4986	-0.4321
0.4321	-0.1994
0.4653	-0.1662
0.5318	-0.0997
0.4986	-0.2327
0.3324	-0.2991
0.3989	-0.2991
0.4986	-0.2991
0.5651	-0.1662
0.5651	-0.0997
0.5318	-0.3656
0.3656	-0.3989
0.4986	-0.2991
0.5318	-0.1994
0.5318	-0.0997
0.5318	-0.1994
0.3989	-0.3989
0.4321	-0.2991
0.4653	-0.1994
0.4653	-0.1994
0.4986	-0.1994
0.3989	-0.1662
0.4653	-0.2659
0.4986	-0.2659
0.4986	-0.1662
0.4653	-0.2659
0.4986	-0.2991
0.4986	-0.2991
0.5318	-0.1662
0.4986	-0.133
0.4653	-0.3324
0.3324	-0.4321
0.4321	-0.2327
0.5318	-0.133
0.5983	-0.1662
0.5651	-0.1994
0.3989	-0.2991
0.3989	-0.3989
0.4653	-0.2991
0.5983	-0.0997
0.5318	-0.0665
0.4986	-0.2659
0.3989	-0.3989
0.4653	-0.3324
0.4321	-0.0997
0.5318	-0.0997
0.5318	-0.2659
0.4653	-0.3324
0.4653	-0.2991
0.4986	-0.1994
0.5651	-0.2327
0.4986	-0.1994
0.4986	-0.2327
0.4321	-0.2991
0.4653	-0.2659
0.4321	-0.1994
0.4986	-0.2991
0.4653	-0.2659
0.5651	-0.2327
0.5318	-0.1994
0.4986	-0.2991
0.4321	-0.3324
0.4321	-0.3324
0.5651	-0.133
0.4986	-0.1994
0.4321	-0.3989
0.4653	-0.2991
0.4321	-0.0997
0.4986	-0.0997
0.5318	-0.2991
0.3656	-0.2659
0.4321	-0.2659
0.5318	-0.2659
0.5318	-0.2327
0.4653	-0.1662
0.4321	-0.2659
0.4321	-0.2991
0.3656	-0.2327
0.4986	-0.1662
0.5651	-0.2327
0.4653	-0.2659
0.3656	-0.3324
0.4653	-0.2659
0.4986	-0.133
0.5651	-0.1994
0.4321	-0.2991
0.3989	-0.2327
0.5318	-0.2327
0.5651	-0.1994
0.5318	-0.133
0.4653	-0.3656
0.4986	-0.3656
0.4653	-0.2659
0.4986	-0.2327
0.4986	-0.2327
0.4653	-0.2659
0.4653	-0.2659
0.4986	-0.2327
0.4653	-0.1662
0.5651	-0.2659
0.4321	-0.3989
0.3324	-0.3324
0.5983	-0.1662
0.5651	-0.2327
0.4653	-0.133
0.3989	-0.2991
0.4653	-0.3324
0.3989	-0.2327
0.4986	-0.0665
0.4986	-0.1662
0.4653	-0.2991
0.3656	-0.2991
0.3989	-0.2659
0.5318	-0.133
0.5318	-0.0665
0.4653	-0.2327
0.4321	-0.3656
0.3989	-0.3324
0.4986	-0.1994
0.4321	-0.133
0.4653	-0.0997
0.4986	-0.1662
0.4653	-0.2991
0.4986	-0.1994
0.4653	-0.2327
0.5983	-0.2327
0.4321	-0.2991
0.4986	-0.2659
0.4986	-0.2327
0.5651	-0.2659
0.5318	-0.2659
0.4321	-0.2659
0.4986	-0.2327
0.4321	-0.2659
0.4986	-0.2659
0.4653	-0.2659
0.4653	-0.2659
0.4986	-0.1994
0.4986	-0.2659
0.4986	-0.2327
0.4321	-0.2327
0.4653	-0.2327
0.5318	-0.2327
0.4986	-0.1994
0.4321	-0.2659
0.4986	-0.1994
0.5318	-0.2327
