# Supplementary material for: Postural Control Can Be Well Maintained by Healthy, Young Adults in Difficult Visual Task, Even in Sway-Referenced Dynamic Conditions
Source: PLoS One. 2016 Oct 13;11(10):e0164400. doi: 10.1371/journal.pone.0164400 (PMC5063355; doi:10.1371/journal.pone.0164400)
Supplement: S2 File — (ZIP) [file pone.0164400.s002.zip › DATA_FRAMIRAL/S09B_FREE_MOBILE_I12.xls]

## Sheet: S09_MTT_20150
gravite X	gravite Y	Poids
7.499	-11.2812	51.77
7.5353	-11.2193	51.76
7.651	-11.2281	51.76
7.7631	-11.1487	51.72
7.8958	-11.0532	51.68
7.9163	-10.9848	51.67
7.8947	-11.1042	51.69
7.9065	-11.1428	51.73
7.9713	-11.1595	51.78
7.97	-11.2667	51.79
8.0004	-11.4358	51.76
8.0399	-11.5085	51.73
8.1064	-11.5745	51.71
8.1425	-11.7369	51.73
8.2388	-11.7871	51.76
8.296	-11.7646	51.77
8.3424	-11.7606	51.81
8.4554	-11.8897	51.8
8.5252	-12.0005	51.74
8.5872	-12.0528	51.66
8.6513	-12.065	51.63
8.6896	-11.987	51.68
8.7718	-12.0015	51.74
8.832	-12.0987	51.76
8.899	-12.2158	51.76
8.9136	-12.2246	51.76
8.9468	-12.2255	51.74
8.9811	-12.3003	51.74
8.9843	-12.4193	51.7
8.9753	-12.4812	51.7
8.9864	-12.6068	51.66
8.9716	-12.7417	51.67
8.9741	-12.8677	51.71
8.9401	-12.8936	51.71
8.8895	-12.9384	51.72
8.8018	-12.9961	51.76
8.8203	-13.0778	51.76
8.837	-13.0416	51.75
8.8504	-13.0118	51.73
8.8443	-12.984	51.73
8.853	-13.085	51.72
8.8214	-13.1707	51.7
8.836	-13.2298	51.79
8.8407	-13.347	51.79
8.7522	-13.3624	51.74
8.7751	-13.3544	51.67
8.749	-13.2449	51.65
8.6739	-13.2108	51.66
8.6538	-13.1681	51.69
8.6279	-13.146	51.73
8.6144	-13.0905	51.78
8.5928	-12.9764	51.76
8.53	-12.8565	51.73
8.5146	-12.8574	51.71
8.4761	-12.8728	51.73
8.4676	-12.8897	51.7
8.4682	-12.8622	51.66
8.4499	-12.796	51.68
8.4127	-12.8131	51.7
8.3658	-12.8475	51.72
8.3498	-12.8933	51.73
8.2692	-12.9651	51.73
8.2565	-12.9849	51.71
8.232	-13.0149	51.72
8.2024	-13.0246	51.75
8.1614	-12.9627	51.73
8.1415	-12.947	51.71
8.0508	-12.9353	51.7
8.0824	-12.9993	51.74
8.0444	-12.9992	51.8
8.016	-13.026	51.79
8.0302	-12.951	51.7
8.0361	-12.9822	51.61
8.0651	-13.0154	51.58
8.1137	-13.0297	51.67
8.0958	-13.0239	51.75
8.2083	-12.9036	51.8
8.2193	-12.8644	51.76
8.2887	-12.8042	51.72
8.404	-12.9059	51.7
8.5042	-12.8499	51.74
8.5087	-12.7405	51.74
8.5334	-12.6717	51.73
8.5332	-12.4995	51.76
8.4432	-12.4426	51.72
8.402	-12.4043	51.73
8.3354	-12.4252	51.75
8.2871	-12.4447	51.78
8.2082	-12.3879	51.76
8.1228	-12.2787	51.77
8.0241	-12.1384	51.75
7.8996	-12.0264	51.74
7.9475	-12.0173	51.74
8.0096	-11.986	51.75
8.1268	-11.8635	51.71
8.3026	-11.8165	51.73
8.292	-11.8056	51.82
8.3021	-11.7723	51.87
8.2365	-11.6996	51.8
8.1453	-11.533	51.68
8.0502	-11.3855	51.6
7.9717	-11.4914	51.64
7.8914	-11.5514	51.75
7.7724	-11.5451	51.8
7.6595	-11.4792	51.84
7.4698	-11.3767	51.84
7.333	-11.2478	51.78
7.2567	-11.1837	51.71
7.2106	-11.1584	51.72
7.1427	-11.123	51.72
7.0342	-11.0828	51.7
6.9282	-11.0526	51.7
6.8466	-11.0639	51.72
6.8227	-11.1399	51.76
6.831	-11.2164	51.77
6.9359	-11.2451	51.78
7.1279	-11.1658	51.79
7.2454	-11.1291	51.78
7.3831	-11.1265	51.8
7.5192	-11.1083	51.76
7.5445	-11.1012	51.76
7.6422	-11.0724	51.75
7.7006	-11.0513	51.75
7.7402	-11.0229	51.8
7.8286	-10.9141	51.91
7.8408	-10.8249	51.83
7.9076	-10.6297	51.72
7.9402	-10.4677	51.6
7.8994	-10.3517	51.61
7.8457	-10.3633	51.73
7.75	-10.3905	51.82
7.6315	-10.3812	51.86
7.5777	-10.3105	51.87
7.5211	-10.1697	51.82
7.4682	-10.007	51.75
7.4018	-9.9355	51.71
7.3487	-9.8818	51.74
7.3923	-9.9139	51.71
7.4238	-9.9126	51.69
7.4735	-9.9553	51.75
7.3971	-9.8924	51.8
7.4797	-9.9382	51.77
7.5174	-9.9254	51.74
7.5087	-9.9209	51.77
7.5812	-9.9398	51.74
7.586	-9.9486	51.74
7.55	-9.972	51.75
7.5802	-10.0376	51.78
7.5616	-10.2388	51.78
7.6033	-10.4256	51.77
7.6028	-10.4336	51.77
7.5505	-10.4025	51.79
7.4954	-10.3927	51.77
7.4618	-10.3001	51.71
7.438	-10.2657	51.61
7.3555	-10.2856	51.64
7.3192	-10.2314	51.72
7.3448	-10.0688	51.77
7.3195	-9.9078	51.84
7.3091	-9.7763	51.84
7.2732	-9.6283	51.78
7.2408	-9.5614	51.74
7.2273	-9.4503	51.7
7.2593	-9.3479	51.71
7.3032	-9.2777	51.73
7.3278	-9.2598	51.76
7.3168	-9.2626	51.77
7.2911	-9.3305	51.78
7.2462	-9.2907	51.76
7.2118	-9.3825	51.73
7.2332	-9.4012	51.75
7.2144	-9.3527	51.78
7.2362	-9.3284	51.79
7.2016	-9.263	51.77
7.1546	-9.2033	51.75
7.1644	-9.1469	51.75
7.1686	-9.0591	51.75
7.26	-8.9718	51.76
7.3497	-8.8906	51.8
7.4212	-8.8065	51.84
7.4591	-8.6678	51.78
7.4628	-8.4364	51.71
7.4828	-8.3286	51.64
7.4829	-8.1753	51.7
7.4655	-8.0108	51.75
7.4599	-7.8312	51.78
7.4403	-7.4868	51.84
7.4337	-7.1458	51.87
7.4562	-6.9002	51.84
7.4571	-6.7615	51.83
7.4476	-6.761	51.8
7.4926	-6.9531	51.73
7.5268	-7.1488	51.64
7.5559	-7.2622	51.61
7.5286	-7.4257	51.64
7.508	-7.613	51.71
7.4733	-7.8085	51.76
7.4419	-7.9152	51.77
7.4975	-7.9962	51.76
7.4758	-8.125	51.75
7.4808	-8.2082	51.72
7.4144	-8.2874	51.74
7.4349	-8.3236	51.73
7.4556	-8.3031	51.73
7.4643	-8.3196	51.73
7.4534	-8.445	51.74
7.4309	-8.4544	51.8
7.4417	-8.5205	51.82
7.4605	-8.4813	51.79
7.3687	-8.3859	51.73
7.4148	-8.3154	51.61
7.4556	-8.3393	51.6
7.467	-8.3532	51.68
7.4487	-8.3226	51.77
7.403	-8.3417	51.82
7.3681	-8.4062	51.79
7.3441	-8.4551	51.73
7.3274	-8.576	51.68
7.2517	-8.577	51.7
7.1966	-8.6657	51.75
7.1266	-8.8992	51.74
7.0753	-9.0897	51.7
7.0148	-9.2711	51.68
6.992	-9.4719	51.71
6.9532	-9.6505	51.72
6.9306	-9.8294	51.75
6.8364	-9.9804	51.73
6.7745	-10.0749	51.69
6.6981	-10.2308	51.65
6.6645	-10.4471	51.62
6.5838	-10.6955	51.65
6.5276	-10.8611	51.68
6.5239	-10.9255	51.7
6.6156	-10.8592	51.78
6.6732	-10.6407	51.84
6.7708	-10.4665	51.87
6.8806	-10.2674	51.84
7.0274	-10.135	51.75
7.102	-10.0262	51.71
7.1808	-9.8857	51.66
7.147	-9.9045	51.73
7.1071	-9.7388	51.8
7.1837	-9.6802	51.83
7.1944	-9.6655	51.79
7.2485	-9.6868	51.72
7.2574	-9.7745	51.7
7.1675	-9.797	51.72
7.065	-9.8347	51.72
7.0195	-9.7667	51.73
6.9609	-9.8982	51.71
6.9313	-9.9968	51.64
6.9169	-10.0929	51.65
6.9847	-10.1132	51.68
6.9631	-10.167	51.7
6.9586	-10.1699	51.73
6.9757	-10.1348	51.78
7.0596	-10.1565	51.73
7.1547	-10.0649	51.71
7.2447	-9.858	51.72
7.3013	-9.6971	51.79
7.3729	-9.5265	51.79
7.3441	-9.3839	51.76
7.3473	-9.2261	51.73
7.3012	-9.0452	51.71
7.2536	-8.9701	51.77
7.2034	-8.8537	51.81
7.1392	-8.6181	51.74
6.984	-8.2954	51.67
6.9255	-8.1376	51.67
6.8552	-7.9989	51.71
6.7964	-7.9581	51.75
6.7505	-7.8639	51.77
6.7794	-7.8155	51.8
6.9875	-7.7907	51.8
7.1575	-7.7926	51.76
7.2961	-7.7308	51.71
7.4338	-7.7028	51.69
7.5156	-7.6461	51.73
7.5851	-7.6217	51.72
7.6031	-7.6425	51.73
7.5791	-7.6295	51.72
7.6046	-7.6918	51.72
7.6953	-7.7827	51.7
7.7782	-7.8668	51.73
7.8574	-7.978	51.75
7.8358	-8.0108	51.77
7.8432	-8	51.75
7.806	-8.036	51.71
7.7483	-8.1539	51.71
7.7416	-8.2439	51.72
7.6874	-8.2949	51.76
7.6396	-8.373	51.85
7.6408	-8.4786	51.85
7.6291	-8.3859	51.77
7.6246	-8.2168	51.63
7.5847	-8.1897	51.58
7.4996	-8.1603	51.63
7.4213	-8.2505	51.7
7.3257	-8.3069	51.78
7.3143	-8.2041	51.86
7.2377	-8.0652	51.85
7.2406	-7.9333	51.76
7.1319	-7.8264	51.71
7.0727	-7.8427	51.68
7.001	-7.8517	51.71
6.9781	-7.9096	51.7
6.935	-7.9798	51.7
7.0006	-8.0386	51.75
6.9688	-8.1011	51.77
6.9557	-8.194	51.76
7.0012	-8.2616	51.75
6.9853	-8.4003	51.73
6.9282	-8.4534	51.72
6.8813	-8.6598	51.72
6.8907	-8.8253	51.73
6.9407	-8.9266	51.75
6.9796	-9.0141	51.75
7.0009	-9.1429	51.74
6.9842	-9.3133	51.8
7.0297	-9.4148	51.82
7.041	-9.5152	51.74
6.9775	-9.4266	51.64
6.9776	-9.4251	51.58
6.9954	-9.505	51.62
7.0097	-9.5355	51.73
6.9955	-9.3576	51.82
7.016	-9.2316	51.84
6.9534	-9.1631	51.8
7.0166	-9.0615	51.73
6.9739	-9.1081	51.66
6.9253	-9.1819	51.66
6.953	-9.2765	51.68
6.9915	-9.3187	51.71
6.9778	-9.3489	51.74
6.9703	-9.4198	51.76
6.9604	-9.4775	51.73
6.9692	-9.6175	51.71
6.9392	-9.6859	51.72
6.9453	-9.8357	51.71
6.8678	-10.0315	51.72
6.8855	-10.2019	51.77
6.8754	-10.2449	51.77
6.8673	-10.2729	51.76
6.896	-10.351	51.77
6.9903	-10.4132	51.72
7.097	-10.2858	51.75
7.196	-10.1767	51.8
7.2491	-10.0637	51.79
7.2514	-9.8908	51.71
7.2116	-9.754	51.61
7.2533	-9.6339	51.62
7.2416	-9.6595	51.7
7.1703	-9.4794	51.75
7.1227	-9.3742	51.78
7.0587	-9.1842	51.81
6.9422	-9.0274	51.78
6.8943	-8.946	51.74
6.8018	-8.9766	51.71
6.7129	-9.0046	51.72
6.7111	-9.1216	51.7
6.7079	-9.2428	51.66
6.7193	-9.2493	51.65
6.7187	-9.3344	51.69
6.7421	-9.2565	51.76
6.719	-9.2301	51.79
6.7287	-9.2273	51.75
6.7473	-9.1698	51.76
6.7767	-9.1804	51.72
6.8111	-9.1987	51.72
6.8416	-9.2659	51.71
6.8838	-9.2993	51.72
6.8884	-9.2586	51.75
6.8926	-9.297	51.76
6.8753	-9.2632	51.78
6.901	-9.1941	51.8
6.9155	-9.239	51.77
6.9135	-9.271	51.68
6.913	-9.2949	51.62
6.8891	-9.3345	51.62
6.8322	-9.2588	51.67
6.7926	-9.1852	51.74
6.7812	-9.0904	51.79
6.7499	-9.057	51.8
6.7399	-9.097	51.77
6.7435	-9.0677	51.71
6.7074	-9.0575	51.69
6.6789	-9.154	51.69
6.6009	-9.2316	51.69
6.6173	-9.2847	51.72
6.5733	-9.3188	51.72
6.5923	-9.4145	51.73
6.5982	-9.4594	51.72
6.5936	-9.4465	51.72
6.6227	-9.4789	51.69
6.5401	-9.5786	51.69
6.4782	-9.5666	51.68
6.5014	-9.581	51.72
6.4504	-9.5972	51.78
6.4637	-9.5914	51.79
6.4878	-9.5976	51.75
6.474	-9.5524	51.71
6.5362	-9.5885	51.68
6.509	-9.709	51.74
6.5043	-9.7967	51.82
6.4483	-9.8795	51.77
6.4875	-9.8626	51.69
6.4717	-9.9501	51.6
6.5306	-10.0474	51.59
6.4851	-10.1822	51.65
6.5138	-10.2905	51.73
6.4903	-10.3539	51.83
6.5061	-10.3448	51.86
6.5198	-10.305	51.79
6.4894	-10.338	51.73
6.527	-10.2824	51.7
6.516	-10.2653	51.67
6.5329	-10.2862	51.66
6.545	-10.3395	51.68
6.5452	-10.4465	51.71
6.6056	-10.4302	51.73
6.6138	-10.402	51.74
6.6795	-10.4213	51.76
6.6624	-10.4569	51.78
6.7373	-10.4626	51.73
6.7861	-10.4938	51.72
6.7624	-10.5293	51.72
6.797	-10.5631	51.75
6.7971	-10.598	51.75
6.7452	-10.5473	51.74
6.7065	-10.4732	51.74
6.68	-10.398	51.79
6.6886	-10.3095	51.79
6.5533	-10.1698	51.72
6.4495	-9.9986	51.62
6.4052	-9.8861	51.58
6.3693	-9.8812	51.63
6.3766	-9.8999	51.72
6.3519	-9.8708	51.76
6.3654	-9.8151	51.81
6.4355	-9.5992	51.82
6.477	-9.442	51.79
6.4884	-9.3893	51.74
6.5403	-9.3956	51.68
6.5619	-9.4115	51.67
6.5407	-9.4196	51.64
6.5795	-9.4617	51.68
6.556	-9.4879	51.78
6.5657	-9.4733	51.82
6.5942	-9.4789	51.79
6.6471	-9.4194	51.75
6.6834	-9.3848	51.7
6.6936	-9.3593	51.7
6.6748	-9.3323	51.72
6.6553	-9.2477	51.76
6.6622	-9.118	51.78
6.6768	-9.015	51.74
6.7508	-8.9441	51.69
6.7613	-8.9023	51.79
6.8317	-8.7904	51.83
6.8431	-8.6888	51.78
6.8568	-8.5258	51.65
6.9066	-8.4671	51.6
6.9137	-8.4417	51.66
6.958	-8.4587	51.72
6.9698	-8.4247	51.77
6.9423	-8.3463	51.83
6.9386	-8.2119	51.85
6.9326	-8.0768	51.78
6.9644	-7.958	51.73
6.9749	-7.8545	51.69
7.0107	-7.8343	51.71
7.0694	-7.8264	51.7
7.1237	-7.8188	51.73
7.1001	-7.7274	51.76
7.0628	-7.7373	51.75
7.0787	-7.7954	51.74
7.1053	-7.8194	51.76
7.1283	-7.8489	51.76
7.1182	-7.9095	51.77
7.147	-7.8963	51.77
7.1944	-7.8957	51.78
7.1948	-7.9617	51.74
7.2189	-7.9751	51.71
7.1752	-7.8739	51.78
7.1326	-7.8307	51.8
7.1357	-7.8686	51.78
7.0995	-7.8274	51.73
7.1116	-7.8435	51.61
7.0873	-7.8521	51.61
7.0618	-7.8633	51.69
7.1037	-7.9356	51.77
7.1266	-7.947	51.84
7.1224	-7.9081	51.87
7.0707	-7.8572	51.83
7.0952	-7.8803	51.73
7.1423	-7.9581	51.7
7.1549	-8.0348	51.72
7.1527	-8.1069	51.74
7.1259	-8.2485	51.73
7.0862	-8.3696	51.73
7.0413	-8.49	51.75
7.0691	-8.5282	51.76
7.0091	-8.6486	51.74
7.0173	-8.6733	51.75
6.9536	-8.6764	51.76
6.8669	-8.6676	51.75
6.8187	-8.6981	51.75
6.7205	-8.6622	51.73
6.6868	-8.6667	51.72
6.5807	-8.6752	51.72
6.5103	-8.7198	51.74
6.4552	-8.8206	51.79
6.4622	-8.922	51.82
6.4016	-8.8895	51.8
6.4048	-8.8003	51.7
6.3899	-8.7283	51.63
6.3445	-8.7029	51.67
6.3381	-8.6952	51.72
6.3977	-8.6468	51.78
6.3576	-8.6436	51.83
6.3989	-8.525	51.81
6.34	-8.4595	51.78
6.3067	-8.4657	51.73
6.1717	-8.4874	51.73
6.0716	-8.5367	51.72
5.9509	-8.5713	51.71
5.889	-8.6291	51.71
5.7173	-8.6602	51.73
5.679	-8.7042	51.72
5.6392	-8.8508	51.74
5.6595	-8.887	51.73
5.6078	-8.9541	51.72
5.5437	-9.0219	51.73
5.5024	-9.0922	51.75
5.4409	-9.1418	51.74
5.4854	-9.152	51.74
5.5302	-9.1365	51.73
5.5468	-9.1745	51.71
5.5377	-9.2362	51.71
5.6183	-9.2839	51.76
5.5516	-9.2973	51.84
5.5477	-9.3229	51.79
5.6183	-9.337	51.68
5.5856	-9.3759	51.63
5.5621	-9.4773	51.63
5.5591	-9.5399	51.7
5.5808	-9.638	51.77
5.5761	-9.6816	51.77
5.5899	-9.7242	51.77
5.5814	-9.8073	51.72
5.5658	-9.8739	51.69
5.5809	-9.8544	51.73
5.6333	-9.9186	51.74
5.6708	-10.02	51.71
5.7174	-10.0422	51.69
5.8048	-10.0953	51.69
5.841	-10.2919	51.72
5.8499	-10.3431	51.73
5.8896	-10.4885	51.72
5.8795	-10.5878	51.73
5.8632	-10.6186	51.71
5.9504	-10.6441	51.67
6.0059	-10.588	51.69
6.0525	-10.6071	51.7
6.1038	-10.5826	51.72
6.1513	-10.5292	51.73
6.2135	-10.4456	51.73
6.3063	-10.4316	51.76
6.3434	-10.4313	51.81
6.4044	-10.4941	51.83
6.4418	-10.5741	51.73
6.459	-10.5789	51.64
6.5381	-10.5882	51.59
6.5855	-10.7023	51.64
6.6156	-10.7641	51.7
6.6448	-10.803	51.77
6.6443	-10.7276	51.85
6.6476	-10.7063	51.82
6.6383	-10.6594	51.75
6.5839	-10.7149	51.69
6.5452	-10.6912	51.65
6.5356	-10.7261	51.65
6.4873	-10.7567	51.65
6.4569	-10.7651	51.69
6.4478	-10.724	51.72
6.4501	-10.7421	51.74
6.4642	-10.7415	51.75
6.4196	-10.6902	51.72
6.4106	-10.5692	51.71
6.3963	-10.3274	51.74
6.3678	-10.1078	51.76
6.3764	-9.9105	51.76
6.2916	-9.6867	51.74
6.2503	-9.4716	51.71
6.2516	-9.2858	51.7
6.3468	-9.1926	51.71
6.3383	-9.0671	51.81
6.3437	-8.9907	51.87
6.2499	-8.856	51.81
6.1733	-8.7452	51.65
6.1142	-8.6917	51.54
6.0928	-8.711	51.56
6.0877	-8.7933	51.67
6.0503	-8.8201	51.78
6.0913	-8.8895	51.84
6.0606	-8.8307	51.85
5.9743	-8.8085	51.77
5.9567	-8.8752	51.68
5.9431	-8.8695	51.63
5.8755	-8.9525	51.63
5.8674	-9.0792	51.66
5.8247	-9.283	51.7
5.7192	-9.3469	51.73
5.6721	-9.3372	51.76
5.6687	-9.4612	51.75
5.6602	-9.3827	51.7
5.6107	-9.3486	51.67
5.4879	-9.3891	51.68
5.4299	-9.3688	51.72
5.361	-9.2973	51.73
5.2811	-9.1669	51.74
5.1622	-9.0519	51.72
5.1149	-8.914	51.7
5.0178	-8.7694	51.7
4.8903	-8.591	51.8
4.7637	-8.4949	51.85
4.6659	-8.3725	51.76
4.5711	-8.4017	51.59
4.4755	-8.4516	51.58
4.4473	-8.4888	51.62
4.4674	-8.6489	51.72
4.4861	-8.8225	51.79
4.5222	-9.0184	51.82
4.6178	-9.1778	51.84
4.7143	-9.3331	51.75
4.8869	-9.5344	51.68
4.9891	-9.6741	51.64
5.1146	-9.7087	51.65
5.1819	-9.7255	51.65
5.2412	-9.7459	51.69
5.3067	-9.7252	51.71
5.4006	-9.7733	51.74
5.4419	-9.8297	51.72
5.4875	-9.8896	51.7
5.5697	-9.868	51.7
5.625	-9.8727	51.73
5.7633	-9.927	51.75
5.8569	-9.908	51.73
5.96	-9.928	51.72
6.0692	-9.989	51.71
6.2112	-10.1008	51.7
6.246	-10.1104	51.77
6.407	-10.1587	51.8
6.4895	-10.2641	51.73
6.5195	-10.3424	51.61
6.5565	-10.4583	51.56
6.5632	-10.5871	51.62
6.5003	-10.7432	51.69
6.4314	-10.8794	51.78
6.3579	-10.8183	51.82
6.3139	-10.8115	51.79
6.2114	-10.7284	51.72
6.1383	-10.7988	51.65
6.0709	-10.8952	51.64
5.9605	-11.0543	51.68
5.9113	-11.1574	51.69
5.8628	-11.2659	51.69
5.7638	-11.3577	51.71
5.6919	-11.4762	51.71
5.5971	-11.6317	51.69
5.4964	-11.7985	51.69
5.4597	-11.972	51.68
5.3621	-12.1834	51.69
5.2789	-12.4464	51.71
5.3244	-12.4364	51.73
5.4485	-12.277	51.74
5.5211	-12.0165	51.74
5.5496	-11.8291	51.69
5.7021	-11.6295	51.71
5.7579	-11.4388	51.76
5.7978	-11.2889	51.75
5.8192	-11.1868	51.65
5.809	-11.2415	51.57
5.7337	-11.3155	51.6
5.6399	-11.2953	51.69
5.5741	-11.3034	51.76
5.4958	-11.2103	51.8
5.4225	-11.2694	51.81
5.3632	-11.2714	51.73
5.3651	-11.2487	51.67
5.3507	-11.2533	51.67
5.3038	-11.3124	51.7
5.2698	-11.3773	51.71
5.2964	-11.3556	51.69
5.2409	-11.3382	51.7
5.182	-11.3712	51.71
5.2077	-11.3481	51.7
5.242	-11.3491	51.69
5.2765	-11.4239	51.74
5.3818	-11.4177	51.75
5.4082	-11.5088	51.73
5.4282	-11.5319	51.73
5.4241	-11.4897	51.72
5.4714	-11.3314	51.72
5.47	-11.2506	51.73
5.5021	-11.2431	51.71
5.5623	-11.2211	51.73
5.5196	-11.2096	51.76
5.4761	-11.3267	51.77
5.4603	-11.3419	51.74
5.493	-11.3398	51.66
5.5384	-11.2953	51.65
5.5568	-11.3545	51.66
5.5588	-11.3843	51.68
5.5541	-11.3716	51.72
5.5569	-11.4418	51.74
5.5418	-11.4799	51.75
5.5494	-11.5589	51.73
5.4789	-11.6669	51.71
5.4536	-11.7907	51.73
5.456	-11.8865	51.71
5.3922	-11.9811	51.68
5.4414	-12.1132	51.67
5.4436	-12.1951	51.7
5.4118	-12.2156	51.72
5.4162	-12.2149	51.73
5.3921	-12.2758	51.73
5.4309	-12.4205	51.69
5.4949	-12.5575	51.69
5.419	-12.7389	51.68
5.5108	-12.9038	51.69
5.504	-13.0445	51.67
5.4793	-13.1523	51.68
5.5062	-13.3449	51.66
5.4696	-13.5364	51.65
5.4701	-13.6897	51.65
5.4826	-13.8485	51.71
5.5622	-13.8602	51.74
5.5365	-13.7701	51.75
5.5334	-13.5247	51.77
5.5999	-13.2793	51.77
5.6807	-13.1835	51.7
5.704	-13.0698	51.66
5.7329	-12.925	51.7
5.7406	-12.8734	51.71
5.7245	-12.8398	51.72
5.6748	-12.7545	51.73
5.6633	-12.6241	51.78
5.6592	-12.5821	51.78
5.6117	-12.5843	51.73
5.6405	-12.6333	51.65
5.5704	-12.5861	51.62
5.4916	-12.6443	51.64
5.4437	-12.7224	51.68
5.3291	-12.8849	51.71
5.2762	-12.8318	51.75
5.2791	-12.6628	51.76
5.2792	-12.5298	51.71
5.2916	-12.418	51.68
5.2797	-12.2971	51.65
5.3345	-12.134	51.68
5.2291	-12.035	51.7
5.2281	-12.0025	51.71
5.2325	-11.9843	51.72
5.2922	-11.9947	51.79
5.3481	-12.0637	51.86
5.3813	-12.0851	51.82
5.4127	-12.0696	51.71
5.453	-12.0006	51.57
5.4943	-11.9884	51.5
5.5065	-12.1012	51.57
5.574	-12.1992	51.7
5.5209	-12.3458	51.79
5.5044	-12.4668	51.85
5.5536	-12.5606	51.81
5.5653	-12.688	51.71
5.54	-12.8663	51.64
5.5611	-13.1049	51.64
5.4726	-13.3281	51.66
5.4893	-13.492	51.69
5.4218	-13.5383	51.73
5.4723	-13.55	51.75
5.4797	-13.5426	51.73
5.535	-13.5705	51.67
5.556	-13.5916	51.66
5.5712	-13.6218	51.69
5.5848	-13.6833	51.75
5.556	-13.8206	51.79
5.6464	-13.8846	51.77
5.7141	-13.8735	51.72
5.7469	-13.8207	51.69
5.7617	-13.8839	51.65
5.7368	-13.8285	51.7
5.7297	-13.8684	51.8
5.7678	-13.863	51.8
5.7817	-13.9342	51.73
5.8134	-13.9228	51.59
5.8286	-14.0348	51.54
5.8233	-14.1366	51.59
5.7916	-14.1536	51.69
5.7524	-14.0578	51.77
5.7519	-13.8815	51.81
5.7534	-13.707	51.79
5.762	-13.5773	51.72
5.7658	-13.559	51.69
5.747	-13.5527	51.64
5.7731	-13.6468	51.67
5.7323	-13.7207	51.69
5.7579	-13.8671	51.68
5.7329	-14	51.69
5.69	-14.0665	51.69
5.7134	-14.1648	51.7
5.7013	-14.2115	51.72
5.6409	-14.1629	51.74
5.6596	-14.1399	51.74
5.6406	-14.0971	51.74
5.6011	-14.0972	51.7
5.6011	-14.1906	51.67
5.5746	-14.2635	51.69
5.5311	-14.3742	51.73
5.4647	-14.4675	51.81
5.4611	-14.5961	51.8
5.3924	-14.5989	51.72
5.4112	-14.6121	51.64
5.4732	-14.6499	51.57
5.476	-14.6451	51.59
5.4923	-14.6525	51.66
5.4512	-14.6226	51.72
5.4506	-14.5967	51.77
5.4233	-14.579	51.75
5.4063	-14.6395	51.69
5.3776	-14.614	51.68
5.3628	-14.7003	51.69
5.3745	-14.7313	51.67
5.3789	-14.678	51.67
5.3594	-14.5518	51.67
5.3314	-14.4558	51.7
5.3052	-14.4684	51.72
5.2772	-14.5011	51.71
5.2971	-14.5807	51.71
5.2355	-14.6141	51.7
5.1628	-14.696	51.7
5.133	-14.7288	51.71
5.118	-14.7278	51.71
5.1293	-14.6069	51.74
5.1077	-14.5222	51.71
5.0709	-14.4108	51.73
5.0102	-14.4125	51.76
4.8914	-14.4313	51.78
4.8569	-14.2989	51.74
4.7831	-14.1817	51.65
4.6908	-13.9937	51.59
4.6603	-13.8946	51.6
4.633	-13.7525	51.67
4.5854	-13.6337	51.71
4.6005	-13.5535	51.75
4.5834	-13.3691	51.77
4.6518	-13.2834	51.71
4.6704	-13.0645	51.71
4.7435	-12.992	51.7
4.7932	-12.9822	51.69
4.8715	-12.8931	51.68
4.9015	-12.7997	51.67
4.9194	-12.7966	51.68
4.9253	-12.8661	51.72
4.9104	-12.9738	51.73
4.8788	-13.0328	51.76
4.8264	-13.2212	51.75
4.7466	-13.2615	51.73
4.7119	-13.3317	51.69
4.7126	-13.5159	51.69
4.7537	-13.6651	51.68
4.7563	-13.7637	51.7
4.7997	-13.8892	51.71
4.8442	-14.0356	51.75
4.9271	-14.1164	51.8
5.0148	-14.0434	51.74
5.0298	-13.9554	51.65
5.1048	-13.8943	51.58
5.1784	-13.9112	51.62
5.2542	-13.9741	51.68
5.294	-14.0827	51.72
5.3154	-14.1327	51.75
5.368	-14.1748	51.75
5.3142	-14.3193	51.72
5.2973	-14.3771	51.7
5.2119	-14.4636	51.68
5.1706	-14.5178	51.71
5.1464	-14.6298	51.67
5.1105	-14.676	51.64
5.0666	-14.8183	51.65
5.0581	-14.9434	51.69
5.0458	-15.11	51.72
5.0276	-15.3212	51.72
5.0179	-15.4858	51.72
5.0507	-15.5871	51.69
5.0495	-15.6447	51.66
5.0185	-15.7351	51.64
5.0388	-15.8809	51.63
5.0815	-15.9345	51.69
5.1318	-16.0999	51.72
5.1307	-16.2911	51.79
5.1146	-16.5331	51.81
5.1276	-16.6255	51.74
5.1225	-16.7436	51.65
5.107	-16.7123	51.57
5.0983	-16.7456	51.56
5.1142	-16.7692	51.64
5.0603	-16.8129	51.74
5.0383	-16.8872	51.77
5.0218	-16.9203	51.79
4.9408	-16.8213	51.72
4.8363	-16.5715	51.69
4.7511	-16.2829	51.66
4.7035	-15.9241	51.69
4.6432	-15.6056	51.7
4.5581	-15.2499	51.76
4.5326	-15.0125	51.76
4.5657	-14.8422	51.71
4.6478	-14.8338	51.62
4.6503	-14.8232	51.64
4.7069	-14.8878	51.76
4.7947	-14.8035	51.84
4.908	-14.7142	51.82
4.9404	-14.5755	51.73
5.0109	-14.4561	51.66
5.0674	-14.3251	51.62
5.0525	-14.2503	51.63
5.0734	-14.2651	51.7
5.0764	-14.2153	51.81
5.0729	-14.1405	51.79
5.0816	-14.0054	51.71
5.12	-13.835	51.57
5.1598	-13.5237	51.55
5.1617	-13.2886	51.61
5.1267	-13.1231	51.66
5.0222	-13.0143	51.73
5.0651	-12.8808	51.77
5.094	-12.7202	51.77
5.2581	-12.6216	51.73
5.4186	-12.5109	51.72
5.5631	-12.5316	51.73
5.7413	-12.4741	51.73
5.9179	-12.4357	51.71
6.1139	-12.4363	51.7
6.277	-12.4691	51.71
6.4445	-12.5361	51.73
6.511	-12.6172	51.78
6.5628	-12.8103	51.76
6.5546	-12.8563	51.75
6.5382	-12.9135	51.73
6.4996	-12.9093	51.73
6.5171	-12.7626	51.74
6.4596	-12.676	51.69
6.4457	-12.6378	51.69
6.3792	-12.6926	51.75
6.3019	-12.7837	51.79
6.2522	-12.7942	51.73
6.2391	-12.6573	51.64
6.1537	-12.63	51.58
6.1405	-12.5017	51.64
6.1316	-12.3943	51.71
6.0386	-12.3746	51.76
6.0594	-12.3122	51.82
6.0187	-12.2303	51.79
6.0765	-12.1471	51.72
6.1367	-12.1203	51.66
6.2502	-12.1504	51.65
6.2839	-12.2247	51.69
6.3362	-12.4148	51.7
6.3065	-12.5876	51.71
6.3051	-12.6676	51.73
6.2514	-12.7362	51.73
6.1241	-12.8593	51.71
6.0082	-12.9768	51.71
5.8639	-13.1695	51.7
5.7914	-13.2825	51.71
5.6947	-13.5301	51.71
5.586	-13.7509	51.74
5.4641	-13.9199	51.71
5.3115	-14.1376	51.69
5.0798	-14.409	51.74
4.889	-14.6238	51.77
4.5681	-14.818	51.74
4.3011	-14.9605	51.64
4.0725	-15.0987	51.6
3.9227	-15.3473	51.6
3.9125	-15.4679	51.67
3.9129	-15.5091	51.73
3.9495	-15.3392	51.8
4.0231	-15.1848	51.84
4.0759	-15.0654	51.78
4.2478	-14.8593	51.69
4.4055	-14.6333	51.65
4.5316	-14.5255	51.65
4.6626	-14.4827	51.65
4.7747	-14.4548	51.69
4.849	-14.3858	51.72
4.838	-14.2308	51.73
4.8958	-14.1479	51.73
4.8971	-14.0818	51.71
4.9332	-14.1525	51.69
4.8842	-14.255	51.7
4.8828	-14.4806	51.68
4.7923	-14.6884	51.67
4.6832	-14.872	51.7
4.6059	-15.016	51.66
4.4701	-15.1962	51.71
4.407	-15.2807	51.77
4.3542	-15.4071	51.77
4.3222	-15.5315	51.7
4.3886	-15.6785	51.62
4.4251	-15.7946	51.6
4.4938	-15.9602	51.65
4.5865	-15.9736	51.69
4.693	-15.9898	51.75
4.7825	-16.0044	51.77
4.8647	-16.0175	51.77
5.0163	-15.8804	51.71
5.1082	-15.6766	51.7
5.2048	-15.178	51.73
5.2196	-14.7973	51.72
5.3071	-14.593	51.66
5.3742	-14.448	51.66
5.3522	-14.3535	51.64
5.3286	-14.1869	51.67
5.3221	-14.0113	51.72
5.3501	-13.7615	51.73
5.3633	-13.6892	51.73
5.4156	-13.7372	51.7
5.4865	-13.6963	51.67
5.4543	-13.7957	51.66
5.3967	-13.9272	51.66
5.3035	-14.1587	51.68
5.2166	-14.3691	51.73
5.0966	-14.5023	51.77
4.9309	-14.6716	51.78
4.8096	-14.7655	51.74
4.6804	-14.8691	51.68
4.6543	-14.8211	51.6
4.6594	-14.7475	51.64
4.7062	-14.7867	51.66
4.7488	-14.8404	51.67
4.7835	-14.9164	51.72
4.8246	-14.875	51.74
4.885	-14.9161	51.72
4.9073	-14.9414	51.69
4.8202	-15.1017	51.7
4.7079	-15.2027	51.71
4.6212	-15.3216	51.66
4.6014	-15.3519	51.62
4.6152	-15.3801	51.62
4.6977	-15.4404	51.68
4.7966	-15.4456	51.71
4.9285	-15.4404	51.74
5.1142	-15.4631	51.73
5.272	-15.5187	51.71
5.3923	-15.5296	51.67
5.4746	-15.5079	51.67
5.5818	-15.2767	51.7
5.7461	-15.048	51.74
5.8961	-14.9009	51.74
6.0277	-14.7167	51.72
6.0931	-14.6831	51.7
6.1828	-14.8019	51.69
6.2601	-14.8771	51.66
6.268	-15.0984	51.6
6.286	-15.2453	51.58
6.3007	-15.418	51.62
6.3822	-15.5578	51.67
6.4769	-15.6344	51.73
6.6032	-15.5778	51.76
6.6683	-15.389	51.81
6.7189	-15.2649	51.75
6.8133	-15.2243	51.67
6.9052	-15.26	51.63
6.9717	-15.2837	51.65
7.1067	-15.3351	51.65
7.1575	-15.2482	51.64
7.2135	-15.1698	51.68
7.2737	-15.0432	51.7
7.3614	-14.8529	51.72
7.4246	-14.5577	51.71
7.4526	-14.4035	51.68
7.3721	-14.3281	51.67
7.3057	-14.2693	51.66
7.1989	-14.286	51.66
7.0362	-14.3196	51.64
6.9127	-14.3801	51.66
6.8308	-14.376	51.69
6.7964	-14.3698	51.76
6.6877	-14.3687	51.81
6.5703	-14.2974	51.75
6.4318	-14.1934	51.66
6.3008	-14.0151	51.61
6.2153	-14.0217	51.64
6.1029	-14.0215	51.72
5.9218	-14.1339	51.74
5.7745	-14.2417	51.76
5.6248	-14.3437	51.8
5.5537	-14.5028	51.79
5.4495	-14.6575	51.73
5.3951	-14.7616	51.71
5.2961	-14.9112	51.69
5.2805	-15.0507	51.66
5.2366	-15.0456	51.66
5.2997	-15.0547	51.66
5.2922	-15.1002	51.68
5.2863	-15.205	51.65
5.2887	-15.3727	51.68
5.2134	-15.4524	51.71
5.1395	-15.5961	51.72
5.0771	-15.7013	51.72
4.9972	-15.7815	51.7
4.9082	-15.8114	51.67
4.854	-15.7653	51.68
4.8519	-15.6681	51.7
4.8406	-15.7107	51.76
4.8164	-15.7834	51.81
4.8184	-15.8589	51.75
4.7485	-15.8462	51.67
4.7469	-15.8087	51.59
4.7536	-15.6744	51.61
4.8001	-15.6767	51.68
4.8149	-15.6897	51.73
4.7815	-15.5863	51.76
4.7321	-15.553	51.77
4.7504	-15.4945	51.73
4.6919	-15.4897	51.69
4.7522	-15.5698	51.67
4.7139	-15.558	51.66
4.7947	-15.6151	51.64
4.8786	-15.5668	51.67
4.9669	-15.4788	51.7
4.9612	-15.3118	51.75
5.0128	-15.2813	51.72
5.0792	-15.148	51.73
5.0687	-15.0201	51.73
5.0969	-15.0523	51.69
5.1113	-14.9739	51.69
5.1354	-14.8955	51.69
5.1956	-14.8194	51.71
5.2615	-14.7889	51.73
5.2803	-14.7658	51.74
5.3129	-14.7845	51.75
5.3249	-14.7729	51.73
5.3251	-14.6767	51.68
5.3542	-14.5145	51.63
5.4186	-14.4614	51.62
5.4358	-14.4146	51.68
5.4919	-14.3667	51.69
5.5034	-14.2382	51.72
5.5662	-14.1579	51.76
5.58	-14.076	51.72
5.6153	-14.116	51.67
5.6391	-14.1716	51.67
5.6392	-14.224	51.67
5.6705	-14.3637	51.66
5.6586	-14.4414	51.68
5.656	-14.5657	51.71
5.6508	-14.7257	51.71
5.6858	-14.8412	51.71
5.6682	-14.8731	51.74
5.6862	-15.0331	51.71
5.7681	-14.9804	51.72
5.862	-14.92	51.7
5.8438	-14.8791	51.69
5.9301	-14.8816	51.7
5.9329	-14.8206	51.71
5.9974	-14.7921	51.74
5.996	-14.8193	51.75
6.0106	-14.8629	51.75
5.9292	-14.9252	51.66
5.8674	-14.9908	51.62
5.7906	-15.0446	51.61
5.7416	-15.0209	51.69
5.697	-14.916	51.74
5.6405	-14.8283	51.72
5.5794	-14.704	51.74
5.4766	-14.5907	51.71
5.3584	-14.6275	51.68
5.2236	-14.6944	51.67
5.1526	-14.76	51.71
5.0377	-14.9278	51.7
4.9582	-15.0911	51.68
4.9054	-15.179	51.68
4.8173	-15.3328	51.64
4.8212	-15.4651	51.61
4.8143	-15.6114	51.63
4.7765	-15.6992	51.72
4.7844	-15.759	51.74
4.7412	-15.8681	51.74
4.7113	-16.0226	51.71
4.6866	-16.252	51.67
4.707	-16.4501	51.67
4.7297	-16.5321	51.69
4.7282	-16.6124	51.76
4.7573	-16.585	51.81
4.748	-16.4927	51.75
4.7284	-16.4105	51.6
4.7705	-16.3829	51.52
4.8715	-16.3917	51.58
4.9334	-16.4673	51.74
4.9704	-16.5827	51.8
5.0159	-16.6792	51.79
5.003	-16.685	51.73
4.9748	-16.7322	51.67
4.9515	-16.7566	51.67
4.9788	-16.8828	51.64
4.9697	-16.948	51.68
5.0245	-16.9859	51.72
5.0115	-17.1073	51.71
4.9348	-17.2348	51.71
4.8797	-17.4216	51.68
4.8539	-17.5314	51.65
4.7914	-17.5807	51.65
4.7245	-17.676	51.69
4.7147	-17.8154	51.75
4.6805	-17.7679	51.8
4.6348	-17.7981	51.77
4.63	-17.7582	51.72
4.6759	-17.7779	51.65
4.6257	-17.8229	51.62
4.599	-17.7647	51.74
4.7026	-17.5884	51.81
4.6893	-17.3118	51.79
4.7524	-17.0795	51.68
4.8134	-16.8086	51.59
4.9306	-16.7417	51.59
4.9994	-16.7127	51.62
5.0751	-16.6883	51.73
5.1473	-16.5862	51.82
5.2036	-16.5304	51.79
5.2456	-16.4274	51.72
5.3494	-16.2688	51.69
5.3426	-16.0078	51.7
5.2971	-15.8551	51.71
5.244	-15.8943	51.67
5.1815	-15.9085	51.66
5.1606	-15.9954	51.68
5.2422	-16.1149	51.69
5.2214	-16.1804	51.71
5.3229	-16.3059	51.71
5.2548	-16.3828	51.72
5.2842	-16.5225	51.72
5.357	-16.5666	51.72
5.4191	-16.6514	51.69
5.5468	-16.7302	51.68
5.6116	-16.7182	51.7
5.6994	-16.6346	51.82
5.7868	-16.4846	51.81
5.8181	-16.4063	51.71
5.8499	-16.2852	51.6
5.9865	-16.3038	51.56
6.0221	-16.3537	51.63
6.0039	-16.4157	51.7
5.9838	-16.4597	51.78
5.969	-16.3908	51.82
5.9634	-16.3355	51.79
5.9905	-16.3316	51.69
5.9696	-16.3874	51.66
5.8461	-16.4723	51.68
5.8047	-16.6557	51.67
5.6307	-16.8213	51.67
5.5359	-16.9351	51.7
5.4785	-17.0279	51.69
5.4038	-17.2212	51.72
5.2806	-17.323	51.74
5.192	-17.5144	51.71
5.1399	-17.6433	51.71
5.106	-17.7228	51.66
5.0463	-17.8436	51.68
4.966	-18.0467	51.72
4.9479	-18.1285	51.71
4.9235	-18.2374	51.76
4.9781	-18.2048	51.79
5.0348	-18.1039	51.76
5.0893	-17.9391	51.65
5.1534	-17.8535	51.59
5.1607	-17.7592	51.61
5.1661	-17.775	51.69
5.1289	-17.8166	51.73
5.0897	-17.8088	51.77
5.0774	-17.8978	51.76
5.0862	-17.9145	51.72
5.0376	-17.9505	51.68
5.0039	-17.9901	51.68
4.9574	-18.1477	51.66
4.9145	-18.1759	51.66
4.8602	-18.2418	51.67
4.8253	-18.3251	51.68
4.7357	-18.412	51.71
4.7458	-18.5128	51.71
4.7014	-18.484	51.71
4.7166	-18.5512	51.71
4.6511	-18.5249	51.73
4.6422	-18.506	51.72
4.5946	-18.4309	51.71
4.577	-18.3895	51.69
4.5805	-18.2639	51.7
4.656	-18.2399	51.72
4.626	-18.1983	51.78
4.7307	-18.0667	51.74
4.7181	-17.912	51.67
4.8201	-17.8031	51.62
4.8684	-17.6463	51.61
4.9708	-17.5596	51.65
4.9807	-17.3095	51.73
4.9547	-17.209	51.75
5.0125	-17.1087	51.74
5.0253	-17.0229	51.71
4.9884	-16.9285	51.69
4.9837	-16.9334	51.69
4.9885	-16.9073	51.69
5.0491	-16.8226	51.71
5.0843	-16.679	51.69
5.1426	-16.5497	51.69
5.2379	-16.3678	51.69
5.2823	-16.2705	51.68
5.3656	-16.1346	51.72
5.4561	-16.1224	51.73
5.5057	-16.0823	51.72
5.6147	-16.128	51.7
5.6572	-16.16	51.71
5.7265	-16.1686	51.7
5.8044	-16.0917	51.69
5.8042	-16.1594	51.66
5.8475	-16.1935	51.66
5.8935	-16.2844	51.72
5.909	-16.3747	51.76
5.9033	-16.4626	51.73
5.8997	-16.5417	51.64
5.9593	-16.5834	51.59
5.9706	-16.5973	51.62
5.936	-16.6615	51.67
5.9622	-16.7032	51.73
5.9831	-16.7611	51.8
5.9856	-16.7943	51.82
5.9859	-16.7638	51.78
5.9523	-16.7712	51.69
5.9687	-16.8193	51.68
6.0108	-16.8322	51.66
6.0385	-16.9061	51.63
6.1137	-16.9873	51.65
6.0912	-17.0966	51.68
6.076	-17.2475	51.73
6.047	-17.408	51.73
5.9924	-17.5599	51.71
5.9059	-17.635	51.71
5.8033	-17.693	51.71
5.7077	-17.7568	51.71
5.6951	-17.9095	51.69
5.6413	-17.9641	51.7
5.6738	-17.982	51.71
5.7193	-17.8223	51.73
5.8272	-17.8436	51.76
5.8821	-17.831	51.79
5.9935	-17.7497	51.79
6.0263	-17.655	51.67
5.9846	-17.5247	51.58
5.9558	-17.4995	51.57
5.8431	-17.5225	51.66
5.762	-17.5949	51.73
5.7659	-17.6312	51.78
5.703	-17.6568	51.78
5.6473	-17.6896	51.72
5.5459	-17.6952	51.68
5.4676	-17.7272	51.68
5.508	-17.8231	51.67
5.4855	-17.9061	51.66
5.4786	-17.9791	51.64
5.5213	-17.9106	51.69
5.5587	-17.9146	51.74
5.5604	-17.8458	51.72
5.5418	-17.7745	51.71
5.6233	-17.6944	51.72
5.6085	-17.6719	51.72
5.6503	-17.6627	51.74
5.6704	-17.6129	51.73
5.7558	-17.6389	51.7
5.8041	-17.5695	51.7
5.8133	-17.6158	51.71
5.8333	-17.6046	51.7
5.8632	-17.5509	51.78
5.8687	-17.4488	51.81
5.8396	-17.3788	51.72
5.7466	-17.2671	51.61
5.7581	-17.224	51.55
5.7135	-17.1305	51.59
5.7114	-17.1728	51.7
5.6402	-17.1375	51.76
5.634	-17.1121	51.82
5.5569	-17.0517	51.81
5.4995	-17.0279	51.72
5.4805	-16.9337	51.67
5.3906	-16.7482	51.69
5.3399	-16.6291	51.7
5.2923	-16.5186	51.69
5.2764	-16.3545	51.7
5.1756	-16.3046	51.69
5.1549	-16.2054	51.69
5.1407	-16.154	51.73
5.1904	-16.1275	51.72
5.2028	-15.9829	51.74
5.2261	-15.92	51.74
5.176	-15.7897	51.75
5.2218	-15.7177	51.73
5.2193	-15.6763	51.71
5.2293	-15.5427	51.7
5.2355	-15.4165	51.73
5.206	-15.3549	51.77
5.2194	-15.2959	51.78
5.1668	-15.2145	51.73
5.1778	-15.1083	51.62
5.1903	-15.0327	51.59
5.2314	-15.062	51.66
5.253	-15.0562	51.73
5.2807	-15.0844	51.79
5.2783	-14.9528	51.8
5.3044	-14.9965	51.79
5.2825	-15.0661	51.73
5.2653	-15.037	51.71
5.3221	-15.1586	51.68
5.3452	-15.2644	51.69
5.3359	-15.3652	51.69
5.2404	-15.5163	51.73
5.2113	-15.6246	51.73
5.0893	-15.7601	51.75
5.0584	-15.924	51.72
5.0458	-16.055	51.71
4.987	-16.2132	51.72
4.9351	-16.4291	51.72
4.8757	-16.6025	51.74
4.8678	-16.872	51.73
4.8194	-17.0361	51.74
4.8433	-17.1995	51.75
4.8913	-17.2461	51.75
4.9328	-17.1923	51.77
4.9426	-17.0803	51.76
4.9684	-16.9398	51.7
4.9806	-16.9183	51.63
4.9885	-16.9883	51.6
4.9667	-17.1326	51.63
4.9075	-17.249	51.69
4.8511	-17.3882	51.77
4.8747	-17.5378	51.78
4.7911	-17.6221	51.75
4.7333	-17.6601	51.7
4.6823	-17.7626	51.68
4.6381	-17.8559	51.69
4.6179	-17.9307	51.7
4.5639	-17.9792	51.66
4.503	-18.0217	51.69
4.4507	-18.1719	51.69
4.3967	-18.3634	51.7
4.3439	-18.4688	51.7
4.3038	-18.684	51.72
4.2413	-18.9224	51.73
4.1743	-19.1583	51.73
4.1457	-19.3111	51.73
4.1096	-19.5026	51.71
4.1406	-19.5664	51.69
4.1413	-19.6773	51.69
4.203	-19.7392	51.65
4.1515	-19.8304	51.69
4.146	-19.9152	51.76
4.1606	-20.0147	51.76
4.1578	-20.0995	51.68
4.1917	-20.1094	51.58
4.2213	-20.0971	51.52
4.3349	-20.0847	51.55
4.3503	-20.0319	51.65
4.4142	-20.0469	51.79
4.4493	-19.9797	51.88
4.5268	-19.9477	51.83
4.5734	-19.8016	51.74
4.6712	-19.6464	51.67
4.7254	-19.546	51.66
4.8182	-19.5791	51.66
4.7708	-19.6088	51.65
4.8202	-19.6684	51.69
4.8092	-19.7155	51.7
4.7845	-19.7525	51.71
4.8241	-19.7728	51.7
4.8168	-19.7383	51.68
4.8094	-19.6558	51.7
4.8148	-19.5451	51.69
4.8236	-19.3995	51.69
4.7427	-19.3916	51.68
4.776	-19.342	51.68
4.7694	-19.2796	51.7
4.8159	-19.087	51.71
4.8958	-18.9147	51.73
4.9583	-18.7042	51.81
5.0422	-18.5734	51.84
5.1031	-18.4931	51.72
5.2113	-18.375	51.57
5.2941	-18.3475	51.52
5.3648	-18.4349	51.59
5.3917	-18.4899	51.7
5.4133	-18.5107	51.76
5.4043	-18.4705	51.84
5.3744	-18.4562	51.81
5.3564	-18.4898	51.71
5.3293	-18.4715	51.65
5.2666	-18.5092	51.6
5.2056	-18.5826	51.63
5.1514	-18.7334	51.68
5.1142	-18.7744	51.72
5.1065	-18.8428	51.75
5.0976	-18.8067	51.74
5.0735	-18.8312	51.69
5.0716	-18.8323	51.66
5.1156	-18.8353	51.71
5.0991	-18.7942	51.72
5.0535	-18.7181	51.74
5.079	-18.5539	51.72
5.0776	-18.3114	51.73
5.0542	-18.0306	51.75
5.0462	-17.8497	51.73
5.0511	-17.714	51.77
5.0491	-17.6498	51.83
5.0824	-17.5568	51.74
5.0287	-17.4914	51.61
5.0821	-17.4602	51.51
5.0634	-17.465	51.55
5.0421	-17.4732	51.66
4.9903	-17.3482	51.74
4.9499	-17.3326	51.8
inclinaison X	inclinaison Y
0.4986	-0.1662
0.4986	-0.1994
0.4653	-0.3656
0.4321	-0.2659
0.4653	-0.2327
0.4986	-0.2327
0.4986	-0.2659
0.4653	-0.2327
0.3989	-0.2991
0.4653	-0.2327
0.4986	-0.1994
0.4986	-0.2327
0.5318	-0.3324
0.4321	-0.3324
0.4321	-0.2659
0.5318	-0.1994
0.4986	-0.1994
0.4653	-0.1994
0.4321	-0.2991
0.4321	-0.3324
0.4986	-0.1994
0.4321	-0.2659
0.4986	-0.1662
0.5651	-0.2659
0.4986	-0.2991
0.4653	-0.2659
0.4321	-0.2327
0.4986	-0.2327
0.4986	-0.2659
0.4321	-0.2991
0.3989	-0.1994
0.4986	-0.1994
0.5651	-0.1994
0.4986	-0.1994
0.4321	-0.2659
0.3324	-0.2659
0.5318	-0.1662
0.5651	-0.2327
0.4653	-0.1994
0.4321	-0.2991
0.4321	-0.3324
0.4321	-0.2659
0.4986	-0.133
0.5651	-0.2659
0.4653	-0.2991
0.3989	-0.4321
0.3989	-0.2991
0.5318	-0.133
0.5651	-0.133
0.4321	-0.2327
0.3656	-0.3656
0.4321	-0.3656
0.4986	-0.133
0.5318	-0.0997
0.4653	-0.2659
0.4986	-0.3989
0.4321	-0.2659
0.3656	-0.2659
0.4321	-0.1994
0.5318	-0.1662
0.4653	-0.2659
0.4653	-0.2659
0.4653	-0.2991
0.4653	-0.3324
0.3989	-0.133
0.4986	-0.1994
0.4986	-0.1662
0.4653	-0.2991
0.3656	-0.3656
0.4986	-0.2991
0.4986	-0.1662
0.4653	-0.1994
0.4986	-0.3324
0.4321	-0.3656
0.4321	-0.2659
0.4653	-0.2327
0.5318	-0.2659
0.4653	-0.2991
0.4321	-0.2991
0.4653	-0.3656
0.4321	-0.2659
0.4653	-0.1994
0.4986	-0.2991
0.4321	-0.2327
0.4653	-0.2327
0.4321	-0.2991
0.4321	-0.2327
0.4653	-0.1662
0.4653	-0.2327
0.5318	-0.3324
0.4321	-0.3324
0.3989	-0.2327
0.4986	-0.1994
0.5651	-0.2991
0.4321	-0.2327
0.4321	-0.2659
0.4653	-0.2991
0.5318	-0.3324
0.4986	-0.2327
0.5318	-0.2327
0.4653	-0.3324
0.4986	-0.3324
0.4321	-0.2659
0.4321	-0.2659
0.6315	-0.2327
0.4986	-0.2991
0.3989	-0.3656
0.4653	-0.3656
0.5318	-0.1994
0.5318	-0.2327
0.4321	-0.1994
0.4653	-0.2991
0.5651	-0.3989
0.4986	-0.1994
0.5318	-0.1994
0.5318	-0.2991
0.4321	-0.2991
0.4321	-0.2991
0.4986	-0.1662
0.5983	-0.2327
0.5318	-0.2327
0.4321	-0.2991
0.4321	-0.3989
0.4986	-0.1662
0.5318	-0.2327
0.4321	-0.1662
0.4986	-0.3324
0.5318	-0.3656
0.4321	-0.2991
0.4986	-0.1994
0.5651	-0.1994
0.5318	-0.2991
0.4321	-0.3324
0.3656	-0.2327
0.5318	-0.2659
0.4986	-0.2659
0.4653	-0.133
0.4321	-0.2659
0.4321	-0.2659
0.5318	-0.3656
0.5651	-0.2991
0.5318	-0.0997
0.5318	-0.2659
0.4986	-0.3324
0.4653	-0.3989
0.4986	-0.2991
0.5651	-0.2327
0.5318	-0.2327
0.4653	-0.1994
0.4653	-0.1662
0.4986	-0.2659
0.3989	-0.3656
0.3656	-0.2327
0.4986	-0.1994
0.5651	-0.2659
0.5318	-0.2327
0.4653	-0.2991
0.4321	-0.2327
0.5318	-0.2327
0.4986	-0.2327
0.3989	-0.2659
0.4321	-0.2327
0.4986	-0.2991
0.4653	-0.2659
0.4653	-0.2659
0.4986	-0.2327
0.4986	-0.2327
0.4986	-0.2327
0.4653	-0.2327
0.4653	-0.3324
0.4986	-0.2991
0.5318	-0.1662
0.5318	-0.1994
0.4653	-0.2659
0.4321	-0.3324
0.4986	-0.2991
0.4986	-0.133
0.5651	-0.133
0.4653	-0.2991
0.4986	-0.3324
0.5318	-0.3324
0.5651	-0.1994
0.5318	-0.1994
0.4986	-0.0997
0.5651	-0.1994
0.4321	-0.3989
0.3989	-0.3324
0.5318	-0.1662
0.6315	-0.1662
0.5983	-0.2659
0.3989	-0.3656
0.2991	-0.3989
0.3989	-0.2659
0.5983	-0.133
0.6648	-0.1662
0.4653	-0.2327
0.2991	-0.3324
0.4653	-0.3656
0.5651	-0.2659
0.6315	-0.0332
0.5983	-0.0332
0.3656	-0.4321
0.3324	-0.4986
0.5318	-0.3989
0.5651	-0.0332
0.5318	0.0332
0.5651	-0.2327
0.4653	-0.4653
0.3656	-0.4653
0.4653	-0.2327
0.5651	-0.133
0.5983	-0.0997
0.4986	-0.0997
0.4321	-0.2327
0.4321	-0.4653
0.5318	-0.3324
0.5318	-0.1662
0.5651	-0.133
0.4653	-0.2659
0.4653	-0.2659
0.4653	-0.3656
0.4986	-0.2991
0.5318	-0.1662
0.4986	-0.1662
0.4986	-0.2991
0.4986	-0.3324
0.5318	-0.2659
0.4653	-0.1994
0.5651	-0.1994
0.4986	-0.2659
0.4653	-0.2991
0.4986	-0.1994
0.4986	-0.2659
0.5318	-0.2327
0.5318	-0.133
0.4653	-0.2991
0.4653	-0.2991
0.5651	-0.2991
0.4986	-0.2327
0.4986	-0.2327
0.4986	-0.133
0.4653	-0.2327
0.5651	-0.2991
0.4653	-0.3324
0.4321	-0.2659
0.5318	-0.1662
0.6315	-0.2327
0.4986	-0.2327
0.4321	-0.2991
0.4321	-0.2991
0.4986	-0.2327
0.5318	-0.133
0.5318	-0.1994
0.4986	-0.3324
0.4321	-0.3656
0.4986	-0.2659
0.4986	-0.0665
0.5651	-0.2327
0.4986	-0.3324
0.4653	-0.3324
0.4986	-0.2659
0.5318	-0.1994
0.4653	-0.133
0.4986	-0.1994
0.4321	-0.3656
0.4986	-0.3324
0.4653	-0.2659
0.4986	-0.1994
0.5318	-0.1994
0.5318	-0.2991
0.4321	-0.3324
0.4653	-0.2659
0.5651	-0.0997
0.5318	-0.2659
0.4653	-0.2991
0.4986	-0.2991
0.5651	-0.2327
0.4986	-0.1994
0.4986	-0.3324
0.4653	-0.1994
0.4986	-0.2327
0.4653	-0.1994
0.4653	-0.1662
0.4986	-0.2991
0.5318	-0.2659
0.4986	-0.2327
0.4653	-0.1994
0.4986	-0.2327
0.5651	-0.133
0.5318	-0.2659
0.4653	-0.2327
0.4321	-0.3324
0.4986	-0.2659
0.4653	-0.2327
0.4653	-0.133
0.4986	-0.133
0.4986	-0.2659
0.3989	-0.2991
0.4653	-0.2659
0.5651	-0.133
0.5983	-0.3324
0.4321	-0.2991
0.4653	-0.2659
0.4986	-0.2327
0.5983	-0.0997
0.5318	-0.2327
