# Supplementary material for: Postural Control Can Be Well Maintained by Healthy, Young Adults in Difficult Visual Task, Even in Sway-Referenced Dynamic Conditions
Source: PLoS One. 2016 Oct 13;11(10):e0164400. doi: 10.1371/journal.pone.0164400 (PMC5063355; doi:10.1371/journal.pone.0164400)
Supplement: S2 File — (ZIP) [file pone.0164400.s002.zip › DATA_FRAMIRAL/S09B_FREE_STABLE_I7.xls]

## Sheet: S09_MTT_20150
gravite X	gravite Y	Poids
-3.4178	-14.8484	52.22
-3.4345	-14.7532	52.19
-3.4152	-14.6521	52.11
-3.4218	-14.5413	52.09
-3.4258	-14.4443	52.11
-3.4533	-14.4597	52.13
-3.4621	-14.4117	52.15
-3.4679	-14.3145	52.14
-3.4964	-14.2241	52.15
-3.5218	-14.1151	52.14
-3.5313	-14.0613	52.14
-3.4794	-14.022	52.13
-3.4832	-13.9906	52.15
-3.4151	-13.8992	52.17
-3.4495	-13.8095	52.16
-3.4315	-13.6825	52.15
-3.3984	-13.6893	52.14
-3.4599	-13.6671	52.16
-3.4168	-13.6415	52.16
-3.416	-13.6112	52.17
-3.4788	-13.5195	52.17
-3.4903	-13.4317	52.23
-3.4686	-13.2611	52.2
-3.5009	-13.05	52.16
-3.5845	-12.8363	52.14
-3.6468	-12.5757	52.08
-3.7018	-12.4193	52.06
-3.736	-12.2269	52.14
-3.7873	-12.177	52.17
-3.7074	-12.1227	52.22
-3.6178	-12.1376	52.27
-3.572	-12.0978	52.24
-3.5171	-12.1435	52.19
-3.4454	-12.181	52.18
-3.4002	-12.2055	52.13
-3.3717	-12.1498	52.12
-3.328	-12.1132	52.13
-3.2844	-12.0324	52.15
-3.1935	-12.0086	52.14
-3.2137	-12.0344	52.12
-3.218	-12.0588	52.13
-3.1401	-12.0507	52.15
-3.1065	-12.0116	52.15
-3.0235	-11.94	52.18
-3.0048	-11.8803	52.17
-2.9716	-11.8428	52.17
-2.9248	-11.7957	52.15
-2.8337	-11.7357	52.15
-2.7624	-11.7533	52.13
-2.6457	-11.7693	52.16
-2.6279	-11.8535	52.23
-2.5508	-11.8259	52.24
-2.539	-11.7868	52.18
-2.5375	-11.7561	52.1
-2.5447	-11.7073	52.04
-2.4462	-11.7307	52.1
-2.3966	-11.7849	52.13
-2.4193	-11.8032	52.17
-2.3469	-11.8109	52.17
-2.2981	-11.9002	52.18
-2.2747	-11.9843	52.16
-2.2649	-12.0631	52.16
-2.2352	-12.1027	52.17
-2.2073	-12.1625	52.14
-2.1591	-12.2337	52.13
-2.1542	-12.403	52.12
-2.1055	-12.4884	52.12
-2.1388	-12.633	52.12
-2.074	-12.8937	52.16
-2.0772	-13.0821	52.19
-2.0429	-13.279	52.18
-2.0806	-13.4746	52.18
-2.1622	-13.6839	52.16
-2.2344	-13.8817	52.13
-2.3308	-14.1017	52.1
-2.4063	-14.3053	52.12
-2.5435	-14.4768	52.16
-2.6482	-14.5895	52.17
-2.7557	-14.5921	52.24
-2.8751	-14.6326	52.25
-2.9703	-14.5441	52.17
-3.1144	-14.5107	52.08
-3.2661	-14.4159	52.04
-3.2882	-14.3036	52.09
-3.3529	-14.2903	52.14
-3.4435	-14.2197	52.15
-3.5002	-14.233	52.17
-3.5325	-14.1956	52.19
-3.584	-14.1887	52.14
-3.6076	-14.1954	52.14
-3.6647	-14.2719	52.15
-3.6747	-14.2602	52.14
-3.6608	-14.2228	52.14
-3.6912	-14.2203	52.11
-3.7197	-14.3028	52.11
-3.775	-14.4028	52.14
-3.7535	-14.5434	52.17
-3.7583	-14.6538	52.16
-3.7577	-14.7307	52.17
-3.7982	-14.8456	52.13
-3.7822	-14.8256	52.15
-3.8199	-14.8042	52.17
-3.8623	-14.7608	52.18
-3.8701	-14.6674	52.14
-3.8557	-14.6012	52.15
-3.8719	-14.5865	52.12
-3.8422	-14.5387	52.14
-3.8586	-14.5312	52.18
-3.9044	-14.4468	52.22
-3.9562	-14.3825	52.17
-3.9848	-14.2942	52.11
-3.9759	-14.2499	52.03
-3.905	-14.3338	52.07
-3.8474	-14.3859	52.14
-3.7502	-14.3906	52.16
-3.7245	-14.3574	52.18
-3.6818	-14.3509	52.18
-3.6162	-14.2704	52.15
-3.5174	-14.2851	52.12
-3.3817	-14.2632	52.14
-3.2709	-14.2054	52.15
-3.1892	-14.2549	52.14
-3.0759	-14.2264	52.1
-3.0236	-14.266	52.09
-2.9309	-14.2506	52.11
-2.8575	-14.2525	52.14
-2.76	-14.3207	52.17
-2.6547	-14.2887	52.16
-2.5404	-14.1759	52.14
-2.4736	-14.0994	52.14
-2.387	-13.9964	52.15
-2.2816	-13.9509	52.15
-2.1815	-13.9041	52.13
-2.129	-13.8093	52.13
-2.0424	-13.7601	52.13
-1.9125	-13.6471	52.15
-1.8512	-13.4156	52.14
-1.8173	-13.3138	52.17
-1.8277	-13.091	52.17
-1.7913	-12.9717	52.11
-1.7932	-12.8905	52.05
-1.8376	-12.859	52.02
-1.8079	-12.7933	52.05
-1.8353	-12.6886	52.13
-1.8628	-12.6904	52.18
-1.8755	-12.6978	52.24
-1.7999	-12.5743	52.21
-1.7435	-12.4238	52.19
-1.7353	-12.2838	52.15
-1.6878	-12.1724	52.15
-1.6009	-12.151	52.17
-1.534	-12.1373	52.15
-1.486	-12.1431	52.15
-1.3621	-12.1485	52.09
-1.3373	-12.2676	52.1
-1.3701	-12.3147	52.14
-1.3551	-12.458	52.14
-1.3683	-12.6522	52.17
-1.3865	-12.7706	52.2
-1.3573	-12.8628	52.2
-1.3868	-12.9355	52.15
-1.4253	-12.9905	52.13
-1.5411	-13.0902	52.09
-1.647	-13.0951	52.09
-1.7426	-13.147	52.11
-1.8178	-13.1067	52.18
-1.9274	-13.1118	52.21
-2.0233	-13.1056	52.22
-2.162	-13.1501	52.23
-2.3209	-13.0902	52.22
-2.4493	-12.9558	52.14
-2.6642	-12.796	52.08
-2.8219	-12.5919	52.01
-3.0194	-12.4438	52.03
-3.1294	-12.3601	52.14
-3.1312	-12.2759	52.21
-3.1732	-12.2395	52.23
-3.1107	-12.2525	52.24
-3.042	-12.2104	52.17
-2.9975	-12.2319	52.1
-2.9142	-12.212	52.13
-2.7914	-12.2303	52.19
-2.7274	-12.2182	52.23
-2.6322	-12.1567	52.21
-2.4728	-12.0512	52.12
-2.3445	-12.0527	52.08
-2.3065	-11.9851	52.07
-2.2277	-11.9962	52.12
-2.1443	-11.9626	52.18
-1.9901	-11.8883	52.21
-1.8992	-11.731	52.21
-1.8035	-11.6665	52.22
-1.7851	-11.5885	52.19
-1.7759	-11.4793	52.2
-1.806	-11.257	52.18
-1.7784	-11.083	52.16
-1.8175	-11.0389	52.14
-1.7981	-11.0016	52.15
-1.7777	-11.0413	52.2
-1.8184	-11.0794	52.29
-1.8095	-11.0851	52.26
-1.8412	-11.018	52.16
-1.9119	-10.9625	52.04
-1.904	-10.8627	52
-1.9252	-10.8732	52.1
-1.927	-10.9945	52.19
-1.9345	-11.0777	52.25
-1.9238	-11.1585	52.28
-1.93	-11.1957	52.22
-1.9803	-11.1537	52.15
-2.063	-11.2223	52.11
-2.0906	-11.263	52.14
-2.0465	-11.369	52.16
-2.0795	-11.4225	52.17
-2.1226	-11.5416	52.16
-2.1021	-11.7292	52.18
-2.1306	-11.8745	52.17
-2.1934	-12.0367	52.14
-2.298	-12.0818	52.17
-2.4028	-12.1645	52.18
-2.4696	-12.2639	52.18
-2.561	-12.3176	52.17
-2.6137	-12.303	52.18
-2.6716	-12.2106	52.18
-2.7548	-12.1691	52.15
-2.8119	-12.1923	52.16
-2.8978	-12.1006	52.18
-2.9225	-12.0547	52.17
-2.8922	-12.026	52.21
-2.9194	-12.1022	52.23
-2.9544	-12.1396	52.2
-3.0385	-12.3229	52.14
-3.122	-12.4098	52.1
-3.2565	-12.5318	52.09
-3.441	-12.8004	52.13
-3.5764	-12.9334	52.19
-3.738	-13.0539	52.21
-3.8843	-13.2065	52.24
-4.0455	-13.299	52.19
-4.2088	-13.4599	52.11
-4.3677	-13.671	52.1
-4.4743	-14.0316	52.13
-4.5968	-14.3481	52.15
-4.8294	-14.5705	52.17
-5.0742	-14.7177	52.17
-5.2865	-14.697	52.16
-5.4221	-14.721	52.15
-5.5236	-14.6559	52.15
-5.5947	-14.4201	52.17
-5.6231	-14.1992	52.18
-5.5907	-13.9218	52.18
-5.6532	-13.6057	52.19
-5.6325	-13.2106	52.17
-5.5832	-12.8729	52.15
-5.5146	-12.5792	52.13
-5.4758	-12.4031	52.14
-5.3889	-12.3502	52.14
-5.2857	-12.3454	52.17
-5.1728	-12.3005	52.2
-5.1065	-12.2122	52.24
-5.0061	-12.1218	52.24
-4.9602	-12.0345	52.17
-4.9359	-11.9454	52.12
-4.8265	-11.7904	52.06
-4.7973	-11.6756	52.06
-4.7407	-11.6356	52.11
-4.6983	-11.6562	52.16
-4.5787	-11.7331	52.21
-4.4951	-11.7764	52.23
-4.3957	-11.8515	52.21
-4.3502	-11.938	52.17
-4.3206	-11.9713	52.18
-4.2456	-12.1006	52.14
-4.1792	-12.2711	52.12
-4.1304	-12.3966	52.13
-4.1251	-12.5801	52.12
-4.065	-12.7354	52.15
-4.0402	-12.9268	52.15
-3.9762	-12.8734	52.17
-3.9326	-12.7887	52.18
-3.9201	-12.6985	52.16
-3.9696	-12.5668	52.15
-3.947	-12.5191	52.13
-3.9222	-12.4594	52.14
-3.8745	-12.4211	52.14
-3.8499	-12.4898	52.15
-3.8317	-12.5466	52.13
-3.7607	-12.6087	52.1
-3.7021	-12.6941	52.11
-3.6628	-12.7486	52.12
-3.6398	-12.7915	52.18
-3.5316	-12.9012	52.21
-3.5485	-12.9023	52.17
-3.5966	-12.9478	52.09
-3.6547	-12.9414	52.01
-3.712	-12.974	52.01
-3.6676	-13.0047	52.1
-3.6078	-13.0523	52.22
-3.4547	-13.0971	52.29
-3.353	-13.0669	52.31
-3.3212	-13.0476	52.19
-3.2879	-13.0042	52.1
-3.1739	-12.9675	52.07
-3.1195	-12.9123	52.11
-3.1007	-12.8918	52.19
-3.1035	-12.944	52.23
-3.1159	-13.0281	52.17
-3.1914	-12.9993	52.1
-3.2983	-13.0343	52.08
-3.3406	-13.1181	52.09
-3.4328	-13.2062	52.16
-3.4569	-13.3124	52.15
-3.5005	-13.3091	52.14
-3.5755	-13.3229	52.17
-3.6983	-13.3371	52.13
-3.7327	-13.3221	52.12
-3.7476	-13.4034	52.11
-3.8421	-13.4668	52.13
-3.866	-13.5502	52.13
-3.914	-13.5979	52.13
-3.8924	-13.5625	52.16
-3.8543	-13.5674	52.23
-3.8008	-13.5958	52.24
-3.8055	-13.5748	52.17
-3.845	-13.5309	52.08
-3.9571	-13.4872	51.99
-4.0422	-13.3834	52.02
-4.0796	-13.4058	52.11
-4.1279	-13.3278	52.18
-4.1578	-13.2439	52.23
-4.2016	-13.114	52.23
-4.2363	-12.9883	52.16
-4.3289	-12.8444	52.08
-4.406	-12.7651	52.09
-4.4611	-12.6817	52.13
-4.5112	-12.6244	52.17
-4.6734	-12.5417	52.12
-4.7312	-12.4799	52.13
-4.847	-12.3925	52.13
-4.9933	-12.2694	52.11
-4.9917	-12.0939	52.13
-5.0137	-12.0711	52.16
-5.0016	-11.9769	52.19
-4.9544	-11.7909	52.19
-4.983	-11.6179	52.15
-4.9334	-11.4462	52.12
-4.9351	-11.3451	52.1
-4.9197	-11.1936	52.12
-4.8789	-11.0388	52.15
-4.8218	-10.9353	52.15
-4.7747	-10.8081	52.2
-4.742	-10.6763	52.26
-4.7301	-10.6061	52.17
-4.7603	-10.5107	52.1
-4.7759	-10.4104	52.03
-4.6973	-10.4029	52.05
-4.6784	-10.5199	52.1
-4.597	-10.6017	52.15
-4.4495	-10.6732	52.19
-4.3845	-10.6449	52.23
-4.3557	-10.6006	52.17
-4.3748	-10.5599	52.11
-4.3887	-10.6245	52.11
-4.2586	-10.6687	52.11
-4.1987	-10.7157	52.14
-4.1575	-10.849	52.17
-4.1818	-10.8802	52.17
-4.1878	-10.8396	52.15
-4.2133	-10.8656	52.13
-4.2182	-10.8569	52.13
-4.2362	-10.77	52.15
-4.2979	-10.6796	52.17
-4.3398	-10.588	52.19
-4.3231	-10.5069	52.16
-4.3501	-10.3914	52.13
-4.3615	-10.374	52.1
-4.3693	-10.3167	52.13
-4.3307	-10.2903	52.13
-4.357	-10.253	52.17
-4.3386	-10.1729	52.23
-4.3139	-10.0661	52.24
-4.3631	-9.9139	52.17
-4.4036	-9.68	52.09
-4.3808	-9.492	52.02
-4.3212	-9.4048	52.05
-4.3645	-9.4285	52.11
-4.2971	-9.5534	52.17
-4.1962	-9.5819	52.24
-4.0956	-9.5566	52.24
-4.0373	-9.4316	52.18
-3.9844	-9.2813	52.12
-3.9082	-9.2004	52.12
-3.8319	-9.2246	52.1
-3.917	-9.1806	52.13
-3.9063	-9.2131	52.14
-3.9398	-9.151	52.15
-3.9381	-9.0985	52.18
-3.8765	-9.0088	52.17
-3.9052	-9.026	52.17
-3.9062	-9.0987	52.15
-3.9151	-9.2067	52.16
-3.935	-9.3793	52.14
-3.9764	-9.4841	52.16
-3.9831	-9.6125	52.19
-4.0661	-9.6549	52.17
-4.1174	-9.6671	52.13
-4.1988	-9.6526	52.13
-4.2474	-9.7414	52.12
-4.2667	-9.9226	52.17
-4.2768	-10.0741	52.22
-4.3034	-10.1768	52.18
-4.4113	-10.2518	52.15
-4.5217	-10.2228	52.09
-4.5687	-10.1892	52.11
-4.6388	-10.2189	52.13
-4.6763	-10.1814	52.15
-4.6849	-10.236	52.16
-4.7899	-10.2687	52.16
-4.8203	-10.351	52.14
-4.8016	-10.3524	52.13
-4.8868	-10.3532	52.15
-4.9509	-10.3502	52.19
-4.9991	-10.4378	52.18
-5.0118	-10.4883	52.14
-5.0518	-10.588	52.12
-5.0428	-10.6508	52.11
-5.0661	-10.7059	52.12
-5.0929	-10.8723	52.13
-5.1481	-10.989	52.16
-5.1708	-11.1	52.16
-5.2877	-11.1727	52.15
-5.2744	-11.2216	52.18
-5.3455	-11.2911	52.14
-5.3478	-11.3181	52.11
-5.3835	-11.2828	52.09
-5.4245	-11.3389	52.12
-5.441	-11.4423	52.14
-5.5117	-11.5089	52.15
-5.4228	-11.4211	52.18
-5.4625	-11.4262	52.22
-5.5608	-11.4989	52.24
-5.602	-11.6421	52.16
-5.5884	-11.6368	52.1
-5.669	-11.7934	52.06
-5.6989	-11.8904	52.09
-5.7364	-12.0686	52.19
-5.7671	-12.2046	52.26
-5.7827	-12.1661	52.3
-5.7773	-12.1621	52.26
-5.796	-12.1075	52.17
-5.7887	-12.0222	52.1
-5.7863	-12.0082	52.13
-5.7096	-12.0907	52.17
-5.7129	-12.0523	52.18
-5.6692	-12.0691	52.19
-5.6236	-12.0048	52.17
-5.5688	-12.0247	52.14
-5.4839	-12.0071	52.12
-5.4432	-12.0374	52.14
-5.4152	-12.1596	52.18
-5.4112	-12.1793	52.17
-5.3961	-12.1865	52.18
-5.3909	-12.1111	52.18
-5.4432	-12.0526	52.19
-5.4391	-11.9401	52.19
-5.4024	-11.9049	52.17
-5.3749	-11.8161	52.16
-5.3552	-11.6881	52.17
-5.3494	-11.6112	52.19
-5.3128	-11.6026	52.17
-5.3226	-11.4649	52.22
-5.304	-11.3505	52.27
-5.2837	-11.2933	52.24
-5.3264	-11.1512	52.14
-5.3836	-11.0959	52.05
-5.4387	-11.043	52.03
-5.4298	-11.0461	52.12
-5.3868	-11.1139	52.22
-5.3873	-11.1659	52.26
-5.3786	-11.1356	52.3
-5.4312	-11.1278	52.26
-5.4772	-11.0911	52.18
-5.5244	-11.108	52.14
-5.5435	-11.0945	52.14
-5.581	-11.1141	52.15
-5.6163	-11.1468	52.18
-5.6464	-11.1668	52.16
-5.6744	-11.2184	52.12
-5.7455	-11.1985	52.13
-5.7573	-11.2334	52.11
-5.7511	-11.2219	52.12
-5.8296	-11.3376	52.15
-5.8662	-11.3424	52.17
-5.9938	-11.3285	52.19
-6.0482	-11.445	52.17
-6.1174	-11.3915	52.15
-6.2074	-11.454	52.16
-6.2202	-11.4597	52.18
-6.3052	-11.5002	52.19
-6.3399	-11.4581	52.18
-6.3175	-11.4526	52.17
-6.2356	-11.4216	52.22
-6.1947	-11.4215	52.24
-6.1302	-11.2746	52.17
-6.0222	-11.0922	52.11
-5.9779	-11.0126	52.03
-5.9363	-10.9498	52.07
-5.8513	-10.9524	52.14
-5.8103	-10.9258	52.17
-5.7368	-10.8659	52.23
-5.6683	-10.724	52.25
-5.6307	-10.4815	52.2
-5.6243	-10.3569	52.13
-5.5647	-10.2445	52.1
-5.5321	-10.1986	52.09
-5.5666	-10.1733	52.14
-5.5102	-10.1493	52.17
-5.4972	-10.1127	52.16
-5.5492	-10.0451	52.17
-5.5678	-9.996	52.13
-5.5731	-9.9486	52.13
-5.5961	-9.8853	52.14
-5.5937	-9.8897	52.12
-5.5718	-9.8981	52.14
-5.6023	-9.9402	52.17
-5.6347	-9.9421	52.19
-5.6607	-9.9544	52.17
-5.6442	-9.9462	52.14
-5.7116	-9.9591	52.14
-5.807	-9.9572	52.14
-5.9014	-10.006	52.16
-5.9766	-10.0682	52.17
-6.0293	-10.1774	52.22
-6.1083	-10.1807	52.2
-6.1378	-10.1942	52.14
-6.1889	-10.2248	52.07
-6.1726	-10.186	52.05
-6.1336	-10.1686	52.1
-6.0499	-10.1442	52.16
-5.9899	-10.1275	52.18
-5.9673	-10.1305	52.21
-5.8927	-10.1349	52.19
-5.8658	-10.042	52.13
-5.8972	-10.0069	52.11
-5.8826	-9.9717	52.11
-5.8635	-10.0158	52.11
-5.8064	-10.0918	52.15
-5.7436	-10.1968	52.14
-5.715	-10.285	52.14
-5.6525	-10.294	52.14
-5.6122	-10.3175	52.11
-5.5487	-10.316	52.12
-5.4911	-10.343	52.11
-5.4736	-10.4465	52.14
-5.4961	-10.501	52.11
-5.4586	-10.5419	52.14
-5.4197	-10.6288	52.15
-5.3921	-10.7103	52.13
-5.3349	-10.7908	52.12
-5.3394	-10.7901	52.12
-5.2858	-10.8284	52.13
-5.2711	-10.8105	52.13
-5.219	-10.8475	52.12
-5.2044	-10.9419	52.17
-5.1557	-11.0634	52.17
-5.1698	-11.1612	52.12
-5.1784	-11.2531	52.07
-5.1879	-11.3253	52.02
-5.1614	-11.3551	52.04
-5.2106	-11.4603	52.08
-5.2016	-11.5295	52.13
-5.2272	-11.5527	52.16
-5.2445	-11.5788	52.18
-5.2255	-11.5994	52.12
-5.2191	-11.5454	52.09
-5.1794	-11.6482	52.1
-5.149	-11.7282	52.11
-5.1691	-11.9059	52.09
-5.1501	-11.9769	52.09
-5.2185	-12.137	52.07
-5.2675	-12.3203	52.11
-5.3098	-12.4713	52.11
-5.3774	-12.6646	52.1
-5.3842	-12.7541	52.13
-5.4275	-12.8373	52.12
-5.44	-12.9292	52.14
-5.5607	-12.9252	52.13
-5.6221	-12.8782	52.15
-5.6794	-12.855	52.15
-5.7536	-12.7586	52.13
-5.8513	-12.7439	52.12
-5.9429	-12.6078	52.12
-5.949	-12.5141	52.11
-6.0206	-12.4994	52.12
-6.0755	-12.4273	52.15
-6.1235	-12.3247	52.2
-6.1062	-12.2926	52.22
-6.1026	-12.2131	52.17
-6.1523	-12.1614	52.07
-6.1936	-12.1065	52
-6.2002	-12.0969	51.99
-6.1948	-12.1682	52.08
-6.1533	-12.2403	52.15
-6.1523	-12.2325	52.2
-6.1247	-12.151	52.24
-6.1237	-12.0888	52.2
-6.1604	-12.0828	52.13
-6.177	-12.0039	52.11
-6.1574	-12.104	52.11
-6.1559	-12.193	52.13
-6.1507	-12.2742	52.17
-6.2223	-12.3177	52.13
-6.2816	-12.3819	52.11
-6.3652	-12.4948	52.09
-6.3975	-12.4654	52.11
-6.4786	-12.4373	52.11
-6.5512	-12.3714	52.15
-6.5872	-12.2924	52.13
-6.6553	-12.2321	52.13
-6.6646	-12.284	52.13
-6.6348	-12.3	52.14
-6.6227	-12.326	52.16
-6.6238	-12.385	52.15
-6.6785	-12.3926	52.13
-6.6673	-12.4509	52.14
-6.7075	-12.5717	52.16
-6.7401	-12.7102	52.13
-6.7551	-12.7225	52.24
-6.7622	-12.7482	52.26
-6.7976	-12.7394	52.17
-6.794	-12.6548	52.12
-6.7672	-12.6693	51.99
-6.7696	-12.6557	52.01
-6.7196	-12.5814	52.1
-6.7151	-12.5589	52.18
-6.6818	-12.4324	52.22
-6.5962	-12.3733	52.22
-6.5503	-12.247	52.16
-6.4361	-11.9352	52.12
-6.2926	-11.7228	52.12
-6.15	-11.5694	52.11
-6.1008	-11.4668	52.13
-6.0906	-11.3694	52.14
-6.0211	-11.2428	52.16
-5.9911	-11.1668	52.13
-5.8887	-11.064	52.15
-5.8229	-11.0193	52.14
-5.7394	-10.9417	52.16
-5.7218	-10.9049	52.19
-5.7368	-10.823	52.19
-5.7269	-10.7524	52.19
-5.6898	-10.7297	52.13
-5.711	-10.6763	52.12
-5.6915	-10.6497	52.12
-5.6888	-10.6576	52.14
-5.6929	-10.573	52.16
-5.6891	-10.4524	52.15
-5.6591	-10.446	52.16
-5.6171	-10.4436	52.2
-5.6311	-10.3382	52.16
-5.6197	-10.2083	52.13
-5.6029	-10.1126	52.06
-5.5575	-10.0563	52.09
-5.4827	-10.0124	52.12
-5.5078	-9.922	52.16
-5.4392	-9.8321	52.23
-5.4014	-9.7592	52.22
-5.391	-9.7273	52.18
-5.3702	-9.6198	52.15
-5.3989	-9.5317	52.16
-5.3749	-9.4926	52.16
-5.3514	-9.4893	52.15
-5.3713	-9.5343	52.14
-5.3514	-9.4893	52.15
-5.3362	-9.5232	52.11
-5.3169	-9.5317	52.16
-5.3324	-9.5294	52.15
-5.3408	-9.5096	52.16
-5.3844	-9.4793	52.16
-5.4189	-9.4982	52.15
-5.4067	-9.4628	52.18
-5.4736	-9.4705	52.18
-5.4097	-9.4333	52.2
-5.4861	-9.3486	52.16
-5.4906	-9.4532	52.16
-5.5251	-9.52	52.15
-5.5421	-9.5816	52.17
-5.5271	-9.6464	52.22
-5.546	-9.685	52.27
-5.5709	-9.7651	52.21
-5.5616	-9.849	52.15
-5.5548	-9.9288	52.07
-5.6132	-10.0524	52.06
-5.5592	-10.2346	52.11
-5.5585	-10.434	52.16
-5.5443	-10.4821	52.2
-5.6424	-10.5286	52.23
-5.6021	-10.4777	52.2
-5.69	-10.4804	52.14
-5.7483	-10.5647	52.08
-5.7952	-10.6191	52.09
-5.8332	-10.7446	52.14
-5.8729	-10.8994	52.17
-5.9096	-11.0403	52.18
-5.9012	-11.231	52.16
-5.9653	-11.3915	52.14
-5.9809	-11.6391	52.12
-5.9837	-11.7927	52.13
-5.9851	-11.9873	52.16
-5.9786	-12.1503	52.17
-5.9911	-12.3169	52.18
-5.9553	-12.5155	52.15
-5.9735	-12.6578	52.15
-5.9426	-12.8441	52.12
-5.9255	-12.825	52.14
-6.0107	-12.7425	52.16
-6.0195	-12.5873	52.17
-5.991	-12.3649	52.18
-5.9682	-12.2274	52.17
-5.9671	-12.1244	52.18
-5.9321	-11.983	52.16
-5.9475	-11.7802	52.11
-5.9922	-11.617	52.06
-5.9485	-11.5551	52.06
-5.871	-11.6193	52.11
-5.8657	-11.6052	52.12
-5.8123	-11.5245	52.17
-5.7429	-11.4766	52.2
-5.6553	-11.3492	52.16
-5.6074	-11.2416	52.12
-5.5449	-11.1893	52.12
-5.4249	-11.1935	52.17
-5.3915	-11.2731	52.16
-5.3287	-11.3341	52.16
-5.2737	-11.3536	52.13
-5.2161	-11.398	52.13
-5.2214	-11.3334	52.13
-5.122	-11.2456	52.11
-5.0385	-11.2226	52.08
-4.9671	-11.1064	52.08
-4.8816	-10.9751	52.13
-4.8584	-10.8256	52.18
-4.8478	-10.6543	52.26
-4.8123	-10.495	52.23
-4.7838	-10.336	52.18
-4.6521	-10.0584	52.15
-4.609	-9.9034	52.1
-4.4984	-9.7329	52.11
-4.5089	-9.689	52.16
-4.4553	-9.624	52.24
-4.3959	-9.3905	52.34
-4.3553	-9.0643	52.32
-4.3326	-8.7819	52.19
-4.3325	-8.6005	52.07
-4.3371	-8.5497	51.95
-4.3617	-8.5921	52.07
-4.4196	-8.6906	52.19
-4.5596	-8.7951	52.23
-4.6163	-8.7964	52.31
-4.7942	-8.7877	52.3
-4.942	-8.9169	52.19
-5.0747	-9.0399	52.1
-5.1918	-9.3004	52.12
-5.3277	-9.5207	52.15
-5.4594	-9.8692	52.16
-5.5863	-10.1475	52.18
-5.6921	-10.4358	52.17
-5.7664	-10.6891	52.14
-5.7097	-10.8096	52.12
-5.6674	-10.996	52.1
-5.5857	-11.1413	52.1
-5.5165	-11.3177	52.11
-5.52	-11.4886	52.17
-5.5805	-11.6284	52.18
-5.6689	-11.6612	52.21
-5.77	-11.581	52.26
-5.892	-11.532	52.24
-5.9535	-11.3645	52.21
-6.0603	-11.2134	52.16
-6.1323	-11.1081	52.12
-6.1499	-11.0918	52.13
-6.1408	-11.1841	52.21
-6.1313	-11.1975	52.21
-6.2091	-11.0984	52.16
-6.2308	-11.0154	52.06
-6.2001	-10.9069	52.03
-6.0772	-10.9163	52.06
-6.0373	-10.9488	52.11
-5.946	-10.9399	52.2
-5.8206	-10.8692	52.26
-5.8221	-10.8157	52.2
-5.7502	-10.5499	52.16
-5.7108	-10.3429	52.13
-5.6287	-10.1283	52.14
-5.5696	-9.9598	52.11
-5.5527	-9.7584	52.15
-5.4645	-9.4584	52.18
-5.3808	-9.1576	52.16
-5.3209	-8.8345	52.15
-5.2031	-8.5942	52.13
-5.1062	-8.3397	52.15
-5.0071	-8.1385	52.2
-4.98	-8.0979	52.18
-5.0198	-8.0344	52.16
-4.9893	-7.9093	52.19
-4.9877	-7.7659	52.16
-4.95	-7.7019	52.15
-4.9066	-7.7455	52.15
-4.9121	-7.7949	52.14
-4.9121	-7.8263	52.2
-4.9278	-7.8815	52.24
-4.9381	-7.9699	52.22
-4.9622	-8.0786	52.16
-4.9824	-8.0881	52.09
-4.9992	-8.1446	52.06
-5.0695	-8.1365	52.09
-5.0928	-8.2322	52.14
-5.1485	-8.3685	52.16
-5.1242	-8.4387	52.22
-5.1346	-8.4356	52.21
-5.1379	-8.345	52.17
-5.2243	-8.2911	52.12
-5.2736	-8.3714	52.11
-5.2632	-8.449	52.11
-5.3139	-8.5807	52.13
-5.3216	-8.6386	52.15
-5.3778	-8.837	52.16
-5.4025	-8.9518	52.14
-5.4464	-9.097	52.13
-5.44	-9.1687	52.14
-5.4435	-9.2802	52.15
-5.4093	-9.4237	52.15
-5.4797	-9.5427	52.17
-5.5127	-9.6071	52.17
-5.5777	-9.6855	52.14
-5.5919	-9.8033	52.14
-5.6747	-9.9272	52.12
-5.6834	-10.0832	52.13
-5.7162	-10.2303	52.13
-5.7658	-10.3946	52.15
-5.8034	-10.668	52.2
-5.8421	-10.8609	52.19
-5.9128	-11.0246	52.15
-5.9725	-11.0855	52.08
-6.0152	-11.1899	52.04
-6.0661	-11.3342	52.1
-6.0525	-11.4404	52.13
-6.1195	-11.4957	52.18
-6.2025	-11.4053	52.21
-6.2393	-11.293	52.19
-6.2548	-11.247	52.14
-6.2484	-11.2661	52.11
-6.2777	-11.3808	52.1
-6.2955	-11.4525	52.11
-6.3036	-11.651	52.11
-6.3293	-11.7542	52.14
-6.3732	-11.8735	52.13
-6.4053	-11.8923	52.14
-6.4826	-11.9932	52.13
-6.5653	-11.9989	52.13
-6.6435	-12.0401	52.11
-6.7036	-11.9477	52.14
-6.7694	-11.8789	52.15
-6.8599	-11.8987	52.16
-6.9085	-11.9212	52.15
-6.9148	-11.8888	52.14
-6.9383	-11.8745	52.15
-6.9779	-11.8545	52.14
-7.0651	-11.8901	52.13
-7.0614	-11.8963	52.12
-7.0706	-11.8081	52.13
-7.1044	-11.743	52.17
-7.0961	-11.6273	52.16
-7.0811	-11.6081	52.13
-7.0601	-11.5602	52.07
-7.0306	-11.5149	52.04
-7.0139	-11.5206	52.09
-6.9635	-11.5045	52.15
-6.8897	-11.5812	52.2
-6.8192	-11.5371	52.27
-6.7677	-11.4784	52.26
-6.7205	-11.3964	52.18
-6.697	-11.384	52.13
-6.6352	-11.3332	52.13
-6.6001	-11.4006	52.1
-6.47	-11.3968	52.1
-6.4434	-11.2959	52.12
-6.465	-11.2827	52.15
-6.431	-11.3129	52.15
-6.4362	-11.2829	52.15
-6.4359	-11.2736	52.15
-6.3696	-11.2715	52.14
-6.3751	-11.2202	52.14
-6.4214	-11.1902	52.11
-6.4333	-11.1332	52.13
-6.4172	-11.1084	52.15
-6.4517	-11.0399	52.19
-6.4433	-10.9551	52.22
-6.4786	-10.8874	52.17
-6.4166	-10.8095	52.12
-6.3506	-10.7855	52.07
-6.2859	-10.8479	52.09
-6.1887	-10.8776	52.23
-6.1239	-10.808	52.25
-6.081	-10.6909	52.16
-6.0144	-10.5743	52.07
-5.975	-10.4764	51.95
-5.979	-10.453	51.95
-5.9395	-10.4253	52.06
-5.88	-10.4093	52.21
-5.8411	-10.3733	52.36
-5.8817	-10.2857	52.43
-5.963	-10.1757	52.3
-6.0596	-9.9564	52.16
-6.1857	-9.6931	52.08
-6.135	-9.6137	52.06
-6.1594	-9.6196	52.1
-6.2167	-9.7552	52.14
-6.3433	-9.8684	52.21
-6.4756	-9.9353	52.27
-6.6005	-10.0252	52.22
-6.658	-10.1676	52.18
-6.7341	-10.3394	52.14
-6.8015	-10.3829	52.14
-6.9397	-10.4413	52.14
-6.9918	-10.4616	52.15
-7.015	-10.4108	52.12
-6.9702	-10.3518	52.13
-6.9032	-10.3716	52.17
-6.8805	-10.2645	52.16
-6.8491	-10.1414	52.15
-6.8994	-10.0776	52.21
-7.0029	-9.9797	52.27
-7.008	-9.8717	52.19
-7.0799	-9.7404	52.12
-7.0561	-9.6187	52.05
-7.0626	-9.5443	52.07
-7.0241	-9.5073	52.11
-6.9783	-9.4887	52.17
-6.9231	-9.3918	52.23
-6.969	-9.3015	52.25
-7.0054	-9.1589	52.2
-6.9944	-9.0081	52.14
-7.0056	-8.8878	52.13
-6.9893	-8.778	52.11
-6.9441	-8.7235	52.12
-6.9207	-8.6895	52.12
-6.8654	-8.5994	52.14
-6.8601	-8.5377	52.15
-6.8254	-8.5016	52.16
-6.7631	-8.476	52.16
-6.6659	-8.3573	52.17
-6.6536	-8.2815	52.16
-6.6149	-8.2247	52.16
-6.5935	-8.2788	52.18
-6.5603	-8.2316	52.17
-6.4571	-8.2685	52.19
-6.3965	-8.2276	52.18
-6.3407	-8.178	52.16
-6.3309	-8.1822	52.17
-6.3078	-8.2384	52.2
-6.3485	-8.2304	52.22
-6.4079	-8.3479	52.16
-6.4591	-8.3385	52.13
-6.4931	-8.3513	52.05
-6.5414	-8.443	52.04
-6.5921	-8.5364	52.14
-6.697	-8.6265	52.14
-6.6831	-8.715	52.22
-6.7097	-8.6597	52.24
-6.7667	-8.6734	52.2
-6.7913	-8.6104	52.16
-6.844	-8.6247	52.12
-6.8372	-8.6239	52.1
-6.8237	-8.6278	52.13
-6.8645	-8.6768	52.15
-6.9233	-8.7347	52.14
-6.9307	-8.8497	52.15
-6.9431	-8.8601	52.17
-6.9368	-8.9299	52.14
-6.8852	-8.9932	52.13
-6.8019	-9.1226	52.13
-6.7553	-9.1709	52.16
-6.7411	-9.1756	52.16
-6.6659	-9.1455	52.19
-6.6414	-9.0862	52.15
-6.6441	-9.0549	52.13
-6.6745	-9.0264	52.12
-6.7027	-9.0077	52.12
-6.6385	-9.0123	52.18
-6.6463	-9.0119	52.23
-6.6073	-9.0703	52.2
-6.7379	-9.0468	52.15
-6.7544	-9.01	52.05
-6.7815	-8.9965	52.03
-6.8028	-8.8768	52.1
-6.7634	-8.9218	52.14
-6.7438	-8.8933	52.18
-6.7346	-8.8221	52.22
-6.7666	-8.7824	52.2
-6.7606	-8.7236	52.13
-6.8016	-8.7266	52.11
-6.8173	-8.6782	52.14
-6.821	-8.6899	52.15
-6.8532	-8.7246	52.12
-6.9281	-8.8046	52.13
-6.9519	-8.9263	52.13
-7.0189	-8.9299	52.14
-7.0293	-8.8697	52.13
-7.0199	-8.8831	52.13
-7.0621	-8.7985	52.14
-7.0997	-8.7492	52.15
-7.1454	-8.7416	52.17
-7.202	-8.6483	52.18
-7.208	-8.5275	52.17
-7.1845	-8.5035	52.13
-7.1351	-8.3711	52.15
-7.1353	-8.2885	52.15
-7.0954	-8.1736	52.16
-7.0825	-8.1099	52.15
-7.0822	-8.03	52.2
-7.0354	-8.0522	52.22
-7.0271	-7.9895	52.18
-7.0249	-7.8975	52.12
-6.999	-7.806	52.06
-6.9053	-7.7789	52.04
-6.8657	-7.8555	52.09
-6.7433	-7.8526	52.14
-6.6526	-7.8643	52.22
-6.5733	-7.8182	52.24
-6.5691	-7.768	52.2
-6.5599	-7.7437	52.15
-6.5784	-7.7877	52.12
-6.5671	-7.8164	52.13
-6.5602	-7.8314	52.15
-6.5306	-7.8918	52.15
-6.5919	-7.9657	52.12
-6.5628	-8.0179	52.12
-6.5812	-8.0474	52.13
-6.53	-8.0264	52.15
-6.5336	-7.9943	52.17
-6.5148	-7.9251	52.16
-6.4419	-7.8548	52.17
-6.442	-7.7763	52.18
-6.3774	-7.7582	52.15
-6.3391	-7.6494	52.16
-6.3138	-7.5839	52.13
-6.2542	-7.5122	52.15
-6.2384	-7.4059	52.16
-6.1355	-7.3605	52.18
-6.0945	-7.311	52.16
-6.0332	-7.2038	52.16
-5.9979	-7.1365	52.17
-5.9711	-7.1072	52.2
-5.9796	-6.9924	52.22
-5.9824	-6.9215	52.19
-6.0154	-6.8443	52.11
-6.0315	-6.6855	52.06
-6.0567	-6.5109	52.1
-6.1061	-6.4021	52.13
-6.0779	-6.2147	52.18
-6.0942	-6.0417	52.21
-6.0452	-5.893	52.23
-6.0334	-5.7475	52.16
-6.0106	-5.7053	52.11
-5.9165	-5.708	52.09
-5.9639	-5.707	52.09
-5.9259	-5.7555	52.13
-5.8991	-5.7748	52.16
-5.8836	-5.8959	52.17
-5.877	-5.8815	52.14
-5.8456	-5.9189	52.11
-5.7979	-6.0026	52.11
-5.7361	-6.1042	52.1
-5.6862	-6.2336	52.11
-5.719	-6.3362	52.16
-5.7329	-6.5058	52.16
-5.7265	-6.6393	52.17
-5.7562	-6.758	52.16
-5.7709	-6.9284	52.15
-5.8499	-7.114	52.12
-5.9005	-7.1982	52.14
-5.939	-7.3011	52.18
-5.9416	-7.3873	52.15
-5.9621	-7.4237	52.14
-5.9832	-7.5396	52.12
-5.9302	-7.5904	52.16
-5.9623	-7.6998	52.22
-5.973	-7.7098	52.21
-6.0315	-7.7974	52.1
-6.0991	-7.8842	52.01
-6.0967	-8.0145	51.98
-6.1206	-8.1326	52.07
-6.1885	-8.2423	52.15
-6.1747	-8.3371	52.18
-6.1348	-8.3723	52.24
-6.1433	-8.3861	52.2
-6.168	-8.3281	52.16
-6.1949	-8.1744	52.14
-6.1967	-8.0938	52.12
-6.2586	-8.1276	52.13
-6.3023	-8.1584	52.12
-6.3473	-8.1648	52.11
-6.3977	-8.1088	52.13
-6.5111	-7.9439	52.15
-6.5685	-7.7919	52.12
-6.6238	-7.7419	52.1
-6.669	-7.6071	52.13
-6.634	-7.5142	52.15
-6.5816	-7.4671	52.14
-6.513	-7.3525	52.16
-6.5156	-7.1842	52.18
-6.5979	-7.0405	52.18
-6.5868	-6.8652	52.16
-6.6012	-6.7648	52.16
-6.5856	-6.7158	52.17
-6.6296	-6.6639	52.17
-6.6417	-6.6663	52.15
-6.6857	-6.7366	52.14
-6.6726	-6.7379	52.13
-6.6794	-6.7865	52.23
-6.6294	-6.7456	52.25
-6.6507	-6.7698	52.19
-6.7634	-6.7237	52.14
-6.8443	-6.6884	52.02
-6.8013	-6.6581	52.06
-6.835	-6.71	52.1
-6.7986	-6.7156	52.2
-6.7934	-6.7276	52.28
-6.8157	-6.6261	52.26
-6.7968	-6.4701	52.19
-6.8137	-6.3285	52.09
-6.8523	-6.2018	52.09
-6.8652	-6.1436	52.11
-6.9061	-6.0804	52.17
-6.8895	-5.9526	52.23
-6.9509	-5.7942	52.2
-6.9224	-5.6237	52.13
-6.8417	-5.4761	52.09
-6.8032	-5.4596	52.13
-6.7276	-5.4535	52.2
-6.6841	-5.5276	52.19
-6.6151	-5.6224	52.21
-6.5604	-5.6342	52.22
-6.5043	-5.6661	52.17
-6.4839	-5.6214	52.14
-6.4577	-5.5935	52.16
-6.4332	-5.6717	52.16
-6.3817	-5.8434	52.18
-6.301	-6.0191	52.17
-6.3057	-6.1978	52.16
-6.2722	-6.3726	52.15
-6.215	-6.4869	52.15
-6.1239	-6.5161	52.28
-6.0586	-6.5577	52.26
-6.0268	-6.5825	52.19
-5.9969	-6.6138	52.11
-6.0079	-6.7299	52.05
-5.9641	-6.8203	52.1
-5.9367	-6.9987	52.17
-5.9436	-7.1075	52.23
-5.9261	-7.1779	52.26
-5.9507	-7.2351	52.25
-5.9353	-7.2661	52.22
-5.9127	-7.2347	52.16
-5.9091	-7.1881	52.15
-5.9482	-7.1755	52.14
-5.8811	-7.214	52.19
-5.958	-7.3051	52.18
-6.0156	-7.3353	52.18
-6.0353	-7.3096	52.18
-6.118	-7.3583	52.17
-6.1043	-7.3986	52.16
-6.0836	-7.4886	52.17
-6.019	-7.6782	52.18
-6.0649	-7.78	52.2
-6.0327	-7.8456	52.23
-6.0545	-7.8881	52.2
-6.0781	-7.9485	52.2
-6.0791	-7.9149	52.19
-6.0804	-7.873	52.18
-6.0963	-7.9141	52.17
-6.1283	-7.9073	52.18
-6.2089	-7.9186	52.19
-6.1736	-7.9734	52.21
-6.2277	-7.9877	52.19
-6.268	-7.9881	52.22
-6.2736	-8.0614	52.25
-6.2682	-8.0451	52.22
-6.311	-7.9632	52.18
-6.3083	-7.8497	52.12
-6.3037	-7.8342	52.08
-6.3243	-7.8325	52.15
-6.2822	-7.8238	52.18
-6.2742	-7.8154	52.21
-6.2428	-7.6946	52.24
-6.1872	-7.6887	52.22
-6.2241	-7.6184	52.2
-6.1817	-7.611	52.19
-6.1958	-7.532	52.19
-6.1847	-7.4619	52.17
-6.1772	-7.4893	52.19
-6.1693	-7.535	52.17
-6.1791	-7.5614	52.17
-6.1859	-7.5158	52.15
-6.2043	-7.4536	52.16
-6.2417	-7.5044	52.17
-6.2138	-7.5493	52.16
-6.2318	-7.6482	52.17
-6.2628	-7.7974	52.19
-6.2906	-7.9094	52.19
-6.3512	-7.9809	52.21
-6.339	-8.0099	52.19
-6.358	-8.0444	52.19
-6.4148	-8.0404	52.15
-6.4558	-8.0111	52.17
-6.4257	-7.9879	52.18
-6.4129	-8.121	52.17
-6.3905	-8.2261	52.19
-6.383	-8.2358	52.21
-6.4266	-8.2385	52.25
-6.4129	-8.1872	52.25
-6.4253	-8.0878	52.18
-6.485	-8.048	52.13
-6.4571	-7.9986	52.08
-6.4569	-8.0054	52.12
-6.4267	-8.0633	52.17
-6.4442	-8.0479	52.19
-6.455	-8.0434	52.22
-6.3996	-8.0056	52.24
-6.3921	-8.0274	52.18
-6.4133	-7.9599	52.17
-6.4627	-7.9962	52.15
-6.5124	-8.0591	52.14
-6.5279	-8.187	52.12
-6.5526	-8.3537	52.11
-6.5735	-8.4631	52.14
-6.5582	-8.5321	52.14
-6.5255	-8.6014	52.17
-6.5848	-8.7103	52.2
-6.6115	-8.7639	52.21
-6.6191	-8.938	52.18
-6.648	-8.999	52.18
-6.6477	-9.051	52.18
-6.6529	-9.1127	52.17
-6.6542	-9.1843	52.16
-6.6588	-9.2739	52.12
-6.675	-9.2957	52.14
-6.7022	-9.385	52.15
-6.7619	-9.4748	52.14
-6.7653	-9.5689	52.14
-6.7798	-9.6214	52.14
-6.7692	-9.7162	52.15
-6.7146	-9.8904	52.2
-6.6963	-9.9166	52.27
-6.7326	-9.9103	52.2
-6.746	-9.8968	52.13
-6.7605	-9.8937	52.05
-6.7391	-9.9504	52.03
-6.6775	-9.9202	52.1
-6.6218	-9.8347	52.17
-6.5958	-9.7067	52.23
-6.5745	-9.634	52.25
-6.5295	-9.4902	52.23
-6.5593	-9.3178	52.15
-6.4996	-9.1998	52.13
-6.4569	-9.1353	52.12
-6.4502	-9.1458	52.14
-6.4073	-9.1963	52.18
-6.4351	-9.1667	52.15
-6.4636	-9.1573	52.15
-6.4746	-9.085	52.14
-6.4376	-9.0742	52.13
-6.4085	-8.9866	52.13
-6.3422	-8.9535	52.12
-6.3392	-8.9317	52.15
-6.3076	-8.948	52.13
-6.2665	-8.905	52.16
-6.2374	-8.7869	52.16
-6.2051	-8.7541	52.15
-6.2323	-8.6404	52.13
-6.3109	-8.6052	52.07
-6.3678	-8.5118	52.08
-6.3795	-8.449	52.15
-6.4063	-8.429	52.25
-6.4686	-8.4269	52.38
-6.4975	-8.3773	52.42
-6.6214	-8.2479	52.27
-6.7364	-8.0406	52.08
-6.8126	-7.8593	51.97
-6.8315	-7.6977	51.94
-6.8693	-7.5929	52.07
-6.9183	-7.5036	52.18
-6.9182	-7.4669	52.26
-6.9772	-7.3759	52.29
-6.9696	-7.1915	52.24
-7.0433	-7.0237	52.16
-7.0575	-6.9062	52.08
-6.9914	-7.021	52.11
-6.9341	-7.1654	52.14
-6.9427	-7.3032	52.18
-6.9065	-7.4794	52.2
-6.8884	-7.568	52.19
-6.8652	-7.6748	52.14
-6.7888	-7.7588	52.13
-6.784	-7.7981	52.13
-6.7053	-7.7835	52.14
-6.6873	-7.8536	52.17
-6.6916	-7.8704	52.17
-6.723	-7.933	52.19
-6.6568	-7.9609	52.18
-6.6224	-8.014	52.14
-6.5949	-8.1294	52.13
-6.5404	-8.3068	52.14
-6.5088	-8.5262	52.15
-6.4382	-8.71	52.18
-6.4634	-8.8512	52.16
-6.4357	-8.7872	52.24
-6.4446	-8.7382	52.24
-6.4728	-8.7154	52.17
-6.5056	-8.6901	52.13
-6.5134	-8.5824	52.07
-6.5328	-8.4863	52.07
-6.5144	-8.5336	52.1
-6.4424	-8.5738	52.19
-6.4588	-8.548	52.21
-6.3632	-8.4511	52.25
-6.3713	-8.3377	52.23
-6.3891	-8.2787	52.16
-6.3529	-8.2688	52.14
-6.2948	-8.2773	52.14
-6.2784	-8.4145	52.15
-6.236	-8.5665	52.19
-6.2191	-8.6616	52.16
-6.2119	-8.7701	52.13
-6.205	-8.802	52.15
-6.1853	-8.9194	52.15
-6.2041	-8.9274	52.16
-6.1793	-8.9963	52.16
-6.1769	-9.0408	52.18
-6.213	-9.0372	52.2
-6.2048	-8.9039	52.19
-6.2516	-8.8434	52.16
-6.268	-8.8154	52.15
-6.3216	-8.8248	52.14
-6.3332	-8.9414	52.12
-6.3774	-9.0273	52.15
-6.3939	-9.1543	52.17
-6.3927	-9.2241	52.22
-6.3794	-9.3539	52.25
-6.3816	-9.4038	52.18
-6.3832	-9.4352	52.13
-6.4011	-9.4271	52.1
-6.4358	-9.2754	52.09
-6.4197	-9.2512	52.11
-6.4631	-9.1348	52.15
-6.5036	-9.1131	52.18
-6.5303	-9.027	52.2
-6.6074	-8.9745	52.2
-6.6634	-8.9741	52.17
-6.7171	-8.9662	52.17
-6.7037	-8.972	52.16
-6.7279	-9.0856	52.15
-6.7377	-9.1121	52.15
-6.7816	-9.0471	52.15
-6.7812	-8.946	52.15
-6.7788	-8.9275	52.13
-6.7703	-8.9246	52.12
-6.7636	-8.9484	52.14
-6.7456	-8.9088	52.17
-6.706	-8.9293	52.18
-6.702	-8.9085	52.17
-6.6915	-8.8769	52.18
-6.6558	-8.7846	52.16
-6.6936	-8.7486	52.17
-6.6227	-8.7201	52.16
-6.6047	-8.6674	52.19
-6.5416	-8.656	52.16
-6.5006	-8.7182	52.18
-6.4788	-8.7476	52.16
-6.4967	-8.8331	52.16
-6.5067	-8.8575	52.2
-6.4789	-8.8395	52.15
-6.5104	-8.8998	52.13
-6.5771	-8.9095	52.09
-6.5479	-8.8699	52.09
-6.5368	-8.9269	52.15
-6.4925	-8.9694	52.15
-6.4554	-9.039	52.18
-6.3893	-9.1301	52.21
-6.4219	-9.1547	52.22
-6.3822	-9.1775	52.19
-6.4541	-9.203	52.19
-6.4409	-9.2354	52.18
-6.4532	-9.2787	52.15
-6.4306	-9.3857	52.13
-6.452	-9.5158	52.11
-6.4058	-9.6691	52.13
-6.4316	-9.6773	52.16
-6.4531	-9.8381	52.13
-6.4456	-9.9083	52.15
-6.4325	-9.893	52.14
-6.3741	-9.8933	52.19
-6.2463	-9.8718	52.22
-6.1777	-9.8219	52.23
-6.1159	-9.7658	52.18
-6.1496	-9.721	52.14
-6.2404	-9.6571	52.11
-6.3355	-9.7073	52.11
-6.4238	-9.6465	52.18
-6.491	-9.5384	52.23
-6.536	-9.4666	52.22
-6.5883	-9.3128	52.23
-6.5339	-9.2105	52.24
-6.5203	-9.1269	52.2
-6.5732	-9.042	52.08
-6.6376	-8.9698	52.07
-6.6178	-8.9954	52.07
-6.5818	-8.9659	52.17
-6.5335	-8.9549	52.22
-6.5568	-8.8359	52.23
-6.545	-8.7828	52.21
-6.5967	-8.7482	52.18
-6.6788	-8.6716	52.13
-6.7435	-8.5455	52.16
-6.7624	-8.6566	52.2
-6.7851	-8.7047	52.17
-6.847	-8.7802	52.21
-6.8301	-8.7877	52.19
-6.907	-8.7699	52.19
-7.0015	-8.8782	52.16
-7.0275	-8.9461	52.14
-7.0084	-9.0381	52.14
-7.0019	-9.1057	52.15
-7.0743	-9.0995	52.19
-7.0878	-9.0764	52.19
-7.1026	-8.9913	52.16
-7.0697	-8.8788	52.15
-7.0837	-8.7997	52.16
-7.0673	-8.6839	52.18
-7.0167	-8.6084	52.16
-7.0232	-8.5886	52.15
-7.0073	-8.4647	52.17
-7.0307	-8.3284	52.18
-7.0622	-8.2241	52.23
-7.0159	-8.1293	52.26
-7.0485	-7.9472	52.2
-7.1541	-7.6952	52.13
-7.1359	-7.5057	52.06
-7.1387	-7.4686	52.07
-7.0484	-7.5562	52.14
-7.0389	-7.6203	52.21
-7.0169	-7.6165	52.27
-6.9373	-7.6235	52.25
-6.8833	-7.6593	52.18
-6.8257	-7.7393	52.14
-6.7718	-7.8127	52.15
-6.6598	-7.9078	52.16
-6.61	-8.0019	52.17
-6.583	-8.1703	52.15
-6.525	-8.3625	52.14
-6.4997	-8.4396	52.15
-6.4647	-8.5953	52.16
-6.4052	-8.7067	52.17
-6.3802	-8.8714	52.17
-6.3357	-8.9486	52.18
-6.2826	-8.9616	52.18
-6.2607	-8.9665	52.21
-6.2297	-9.0797	52.18
-6.127	-9.1942	52.15
-6.0938	-9.3001	52.14
-6.1129	-9.3959	52.14
-6.1346	-9.4928	52.16
-6.1169	-9.5008	52.19
-6.0725	-9.5778	52.19
-6.0651	-9.6654	52.21
-6.0988	-9.6871	52.21
-6.1147	-9.7367	52.15
-6.1748	-9.7226	52.13
-6.22	-9.7201	52.07
-6.2437	-9.7807	52.07
-6.2794	-9.8819	52.14
-6.279	-9.9391	52.18
-6.3024	-10.0219	52.23
-6.304	-10.0856	52.21
-6.332	-10.0658	52.17
-6.3902	-10.0697	52.13
-6.4425	-10.0728	52.13
-6.5281	-10.1189	52.14
-6.5431	-10.0541	52.14
-6.5877	-10.0384	52.13
-6.6576	-10.0551	52.1
-6.7235	-9.9867	52.12
-6.7814	-9.9517	52.12
-6.8281	-9.8968	52.13
-6.8467	-9.8302	52.14
-6.8906	-9.7958	52.13
-6.8858	-9.7566	52.14
-6.9618	-9.6935	52.15
-6.957	-9.6237	52.15
-6.9954	-9.6234	52.15
-6.9602	-9.6632	52.12
-7.0351	-9.603	52.14
-7.0731	-9.5322	52.14
-7.0904	-9.4072	52.16
-7.0676	-9.4024	52.12
-7.0692	-9.3849	52.14
-7.0379	-9.4495	52.2
-6.9997	-9.4523	52.16
-6.9903	-9.3871	52.16
-6.9909	-9.3682	52.11
-7.0118	-9.4184	52.1
-7.0076	-9.4564	52.13
-7.0106	-9.4933	52.15
-6.9943	-9.541	52.2
-7.0686	-9.6833	52.17
-6.958	-9.6621	52.18
-6.9439	-9.7481	52.13
-7.0067	-9.8443	52.13
-6.9274	-10.0862	52.14
-6.9319	-10.2796	52.17
-6.9072	-10.3616	52.18
-6.9599	-10.4485	52.17
-6.945	-10.4246	52.14
-7.0263	-10.5401	52.1
-7.0755	-10.6465	52.09
-7.0773	-10.7337	52.11
-7.1412	-10.8505	52.13
inclinaison X	inclinaison Y
