# Supplementary material for: Postural Control Can Be Well Maintained by Healthy, Young Adults in Difficult Visual Task, Even in Sway-Referenced Dynamic Conditions
Source: PLoS One. 2016 Oct 13;11(10):e0164400. doi: 10.1371/journal.pone.0164400 (PMC5063355; doi:10.1371/journal.pone.0164400)
Supplement: S2 File — (ZIP) [file pone.0164400.s002.zip › DATA_FRAMIRAL/S09B_FREE_STABLE_I8.xls]

## Sheet: S09_MTT_20150
gravite X	gravite Y	Poids
-1.852	-15.0934	52.22
-1.7006	-14.8065	52.18
-1.6885	-14.5248	52.13
-1.5991	-14.2394	52.09
-1.4858	-13.9161	52.05
-1.3606	-13.7329	52.09
-1.2201	-13.7306	52.15
-1.1523	-13.7261	52.19
-1.0705	-13.7851	52.18
-0.9985	-13.8264	52.15
-0.8978	-13.8581	52.12
-0.8791	-13.7826	52.09
-0.8553	-13.7334	52.08
-0.9326	-13.7074	52.06
-1.0045	-13.6322	52.11
-0.9703	-13.6596	52.16
-0.9502	-13.7949	52.19
-0.8732	-13.8283	52.2
-0.864	-13.8273	52.15
-0.7394	-13.7756	52.12
-0.6769	-13.7935	52.09
-0.5848	-13.9176	52.15
-0.4979	-14.0094	52.2
-0.5023	-14.1137	52.18
-0.4685	-14.1608	52.17
-0.4635	-14.1993	52.1
-0.4492	-14.1785	52.05
-0.4108	-14.1386	52.07
-0.4447	-14.1031	52.09
-0.4638	-14.1419	52.12
-0.4731	-14.2095	52.15
-0.5065	-14.2532	52.2
-0.5546	-14.2601	52.17
-0.5884	-14.2356	52.14
-0.6316	-14.2419	52.14
-0.6654	-14.2613	52.09
-0.7131	-14.3572	52.09
-0.7755	-14.3943	52.1
-0.9051	-14.4081	52.13
-1.0062	-14.414	52.12
-1.1072	-14.4373	52.11
-1.131	-14.4786	52.12
-1.2267	-14.5146	52.14
-1.2557	-14.5604	52.12
-1.3226	-14.5947	52.13
-1.3222	-14.6716	52.14
-1.3847	-14.7259	52.13
-1.3556	-14.7454	52.14
-1.3603	-14.8078	52.13
-1.3977	-14.8518	52.18
-1.441	-14.8563	52.18
-1.4806	-14.8271	52.12
-1.523	-14.7818	52.18
-1.5376	-14.7385	52.18
-1.635	-14.5993	52.14
-1.7181	-14.4379	52.11
-1.7871	-14.2504	52.08
-1.8167	-14.0942	52.07
-1.7921	-14.0439	52.1
-1.8397	-13.9883	52.13
-1.7674	-13.9055	52.15
-1.6859	-13.8226	52.15
-1.7204	-13.6233	52.15
-1.7073	-13.3339	52.14
-1.6749	-13.1156	52.13
-1.6657	-12.9888	52.13
-1.5938	-12.9287	52.13
-1.4977	-12.935	52.13
-1.4546	-12.9188	52.12
-1.4009	-13.1602	52.11
-1.3565	-13.3143	52.14
-1.3608	-13.358	52.16
-1.2642	-13.453	52.16
-1.2447	-13.5548	52.16
-1.1819	-13.6655	52.15
-1.1237	-13.7546	52.16
-1.066	-13.8065	52.15
-1.0945	-13.9081	52.14
-1.0027	-14.0633	52.13
-0.9875	-14.2012	52.15
-0.9389	-14.29	52.16
-0.9247	-14.2947	52.14
-0.8475	-14.3376	52.15
-0.8281	-14.3171	52.19
-0.766	-14.2605	52.16
-0.7566	-14.2565	52.14
-0.7279	-14.2716	52.1
-0.6706	-14.2308	52.04
-0.6223	-14.2144	52.09
-0.5593	-14.3236	52.09
-0.5543	-14.354	52.14
-0.5111	-14.3077	52.19
-0.4825	-14.2467	52.2
-0.4682	-14.2416	52.17
-0.4826	-14.2457	52.13
-0.4489	-14.2603	52.12
-0.3862	-14.3021	52.13
-0.3666	-14.3732	52.11
-0.3182	-14.4564	52.12
-0.3325	-14.5152	52.16
-0.3512	-14.6225	52.13
-0.3988	-14.7548	52.13
-0.4229	-14.7441	52.13
-0.4852	-14.7909	52.15
-0.5814	-14.792	52.13
-0.6773	-14.8376	52.15
-0.7632	-14.9177	52.19
-0.8207	-14.9672	52.18
-0.8596	-14.894	52.16
-0.8839	-14.8928	52.13
-0.9711	-14.8056	52.1
-1.0529	-14.8002	52.1
-1.1345	-14.7469	52.14
-1.2017	-14.614	52.18
-1.3169	-14.458	52.22
-1.3852	-14.2443	52.21
-1.4738	-14.0544	52.13
-1.6209	-13.7863	52.06
-1.6414	-13.6814	52.02
-1.5773	-13.6595	52.1
-1.4993	-13.5924	52.16
-1.4753	-13.4788	52.18
-1.3944	-13.3474	52.17
-1.3178	-13.2234	52.18
-1.2422	-13.1202	52.12
-1.1371	-13.0466	52.09
-1.0597	-13.0332	52.13
-0.9922	-13.0382	52.14
-0.9637	-12.9763	52.13
-0.8723	-13.0197	52.12
-0.8007	-12.9053	52.1
-0.7532	-12.7425	52.11
-0.7487	-12.6591	52.12
-0.7391	-12.648	52.13
-0.7243	-12.7111	52.14
-0.7095	-12.7936	52.16
-0.7521	-12.946	52.15
-0.7853	-13.0661	52.16
-0.7995	-13.1411	52.14
-0.823	-13.2842	52.14
-0.823	-13.2881	52.14
-0.8322	-13.3331	52.17
-0.8609	-13.4185	52.14
-0.8414	-13.5069	52.13
-0.8985	-13.6221	52.14
-0.9557	-13.8191	52.12
-0.9688	-13.9752	52.18
-0.9968	-14.0965	52.22
-1.0928	-14.2296	52.17
-1.151	-14.288	52.11
-1.2293	-14.3114	52.02
-1.2575	-14.3309	52.06
-1.2182	-14.3452	52.11
-1.2326	-14.2885	52.13
-1.2078	-14.2979	52.17
-1.2073	-14.2028	52.24
-1.1695	-14.103	52.22
-1.1326	-14.0134	52.13
-1.1049	-13.9145	52.08
-1.1092	-13.9945	52.09
-1.0943	-14.0364	52.11
-1.0648	-14.1408	52.13
-1.1414	-14.1655	52.15
-1.1985	-14.2557	52.17
-1.2322	-14.3176	52.15
-1.2804	-14.3517	52.13
-1.2903	-14.2824	52.13
-1.2953	-14.287	52.11
-1.3434	-14.1755	52.14
-1.4538	-14.287	52.13
-1.4727	-14.2775	52.15
-1.5214	-14.1886	52.14
-1.4776	-14.1231	52.17
-1.469	-14.0266	52.14
-1.5074	-14.0302	52.14
-1.5172	-13.9266	52.16
-1.5855	-13.8256	52.13
-1.6388	-13.7607	52.12
-1.6664	-13.7655	52.17
-1.7091	-13.7495	52.2
-1.7201	-13.7921	52.13
-1.7975	-13.7644	52.12
-1.8908	-13.7958	52.05
-1.88	-13.7393	52.1
-1.8795	-13.7531	52.11
-1.8019	-13.7331	52.14
-1.7229	-13.77	52.22
-1.6701	-13.6528	52.24
-1.643	-13.504	52.19
-1.6405	-13.3529	52.12
-1.6418	-13.2631	52.08
-1.6235	-13.128	52.06
-1.6477	-13.0252	52.07
-1.6563	-13.0001	52.12
-1.6511	-12.9234	52.15
-1.6129	-12.8315	52.16
-1.6667	-12.7141	52.14
-1.6248	-12.5429	52.11
-1.5722	-12.429	52.11
-1.5767	-12.507	52.11
-1.5617	-12.5054	52.14
-1.5609	-12.5053	52.18
-1.5705	-12.5414	52.17
-1.5757	-12.5013	52.16
-1.6097	-12.4728	52.15
-1.6294	-12.4412	52.13
-1.6156	-12.3933	52.12
-1.6151	-12.3563	52.14
-1.648	-12.3851	52.17
-1.6036	-12.4365	52.21
-1.5894	-12.4563	52.2
-1.6052	-12.4484	52.14
-1.5967	-12.4518	52.09
-1.593	-12.4409	52.04
-1.6356	-12.4926	52.06
-1.6534	-12.5679	52.11
-1.6667	-12.5557	52.16
-1.6466	-12.5652	52.2
-1.5933	-12.6055	52.21
-1.6383	-12.5875	52.14
-1.6296	-12.5744	52.1
-1.6202	-12.5051	52.1
-1.654	-12.5648	52.09
-1.6249	-12.617	52.09
-1.5802	-12.602	52.15
-1.5899	-12.5713	52.16
-1.5902	-12.5879	52.14
-1.6149	-12.6541	52.1
-1.6046	-12.7052	52.12
-1.5557	-12.7509	52.15
-1.5698	-12.8516	52.15
-1.5789	-12.9822	52.14
-1.5926	-13.0148	52.17
-1.6311	-13.1558	52.14
-1.6363	-13.2192	52.12
-1.5928	-13.2628	52.12
-1.5495	-13.2622	52.12
-1.6017	-13.2313	52.16
-1.6016	-13.3079	52.15
-1.5393	-13.3013	52.14
-1.5097	-13.2645	52.18
-1.4667	-13.2501	52.17
-1.4293	-13.2544	52.12
-1.5167	-13.1684	52.1
-1.5941	-13.1634	52.08
-1.6953	-13.1194	52.08
-1.757	-13.1192	52.11
-1.824	-13.1154	52.13
-1.8522	-13.0817	52.16
-1.8283	-13.0023	52.16
-1.7857	-12.8287	52.16
-1.7919	-12.6116	52.14
-1.8214	-12.6123	52.12
-1.793	-12.5181	52.12
-1.75	-12.5342	52.1
-1.6871	-12.4731	52.13
-1.7211	-12.5076	52.11
-1.7059	-12.5312	52.14
-1.7635	-12.6245	52.13
-1.7341	-12.6695	52.14
-1.7481	-12.8009	52.13
-1.7572	-12.8361	52.15
-1.7711	-12.939	52.16
-1.6984	-13.0559	52.16
-1.7027	-13.1952	52.16
-1.683	-13.3086	52.16
-1.6782	-13.4168	52.14
-1.6202	-13.5228	52.14
-1.5909	-13.6134	52.14
-1.5188	-13.655	52.13
-1.4605	-13.6657	52.16
-1.4509	-13.7481	52.14
-1.3681	-13.7929	52.19
-1.2619	-13.8766	52.21
-1.1716	-13.8768	52.14
-1.1575	-13.8793	52.11
-1.091	-13.8285	52.06
-1.0234	-13.9097	52.05
-0.9889	-14.0079	52.09
-0.9306	-14.0378	52.13
-0.8774	-14.0322	52.17
-0.8633	-13.907	52.2
-0.7966	-13.7995	52.18
-0.7591	-13.6391	52.13
-0.6683	-13.525	52.12
-0.6205	-13.4331	52.12
-0.5681	-13.3019	52.12
-0.5784	-13.1477	52.12
-0.5884	-13.0465	52.14
-0.5934	-12.9898	52.14
-0.5985	-12.9207	52.12
-0.5557	-12.795	52.12
-0.6136	-12.7567	52.13
-0.6184	-12.7431	52.15
-0.6809	-12.7119	52.17
-0.7004	-12.6836	52.14
-0.7485	-12.6882	52.12
-0.787	-12.6934	52.12
-0.8111	-12.6996	52.11
-0.8546	-12.6877	52.09
-0.9073	-12.7179	52.1
-0.9264	-12.7999	52.09
-1.0468	-12.83	52.07
-1.0659	-12.9159	52.05
-1.176	-12.9882	52.08
-1.2607	-13.1273	52.16
-1.3308	-13.2385	52.26
-1.3588	-13.3842	52.27
-1.4501	-13.5312	52.23
-1.4668	-13.5901	52.1
-1.4532	-13.7395	52.02
-1.4376	-13.8378	52.06
-1.3927	-14.0093	52.11
-1.3617	-14.1608	52.2
-1.3604	-14.246	52.25
-1.3508	-14.3341	52.23
-1.3227	-14.3913	52.18
-1.3381	-14.5279	52.09
-1.3427	-14.5942	52.09
-1.342	-14.7213	52.1
-1.4418	-14.9139	52.12
-1.455	-15.1032	52.15
-1.5546	-15.2628	52.18
-1.6223	-15.3682	52.14
-1.7087	-15.4947	52.12
-1.8481	-15.6199	52.11
-1.9195	-15.7606	52.12
-2.0578	-15.9739	52.13
-2.1484	-16.0432	52.14
-2.2914	-16.1936	52.16
-2.3914	-16.2433	52.18
-2.4358	-16.239	52.15
-2.4699	-16.1841	52.14
-2.558	-16.115	52.11
-2.607	-15.9378	52.11
-2.7073	-15.7086	52.14
-2.7461	-15.416	52.16
-2.8282	-15.1242	52.18
-2.8654	-14.9165	52.22
-2.9881	-14.7399	52.18
-3.0925	-14.5323	52.13
-3.1793	-14.4204	52.04
-3.3106	-14.3413	52.03
-3.4608	-14.366	52.09
-3.5106	-14.3691	52.15
-3.4899	-14.4021	52.17
-3.4342	-14.4155	52.22
-3.3336	-14.373	52.22
-3.262	-14.3532	52.21
-3.236	-14.3989	52.15
-3.1784	-14.3686	52.16
-3.1405	-14.2343	52.15
-3.2072	-14.1419	52.17
-3.2023	-14.164	52.17
-3.2811	-14.1553	52.14
-3.3537	-14.1172	52.13
-3.4164	-13.9449	52.14
-3.5127	-13.7637	52.15
-3.494	-13.5008	52.16
-3.4486	-13.3578	52.12
-3.3853	-13.1161	52.16
-3.2416	-12.973	52.16
-3.1169	-12.8204	52.16
-3.042	-12.6929	52.13
-2.8645	-12.5989	52.13
-2.791	-12.6228	52.16
-2.6892	-12.6368	52.18
-2.5934	-12.643	52.17
-2.5348	-12.7266	52.19
-2.4716	-12.8205	52.2
-2.428	-12.8719	52.2
-2.3825	-12.9462	52.13
-2.3879	-12.9637	52.11
-2.3858	-13.1021	52.02
-2.3985	-13.1218	52.07
-2.4779	-13.155	52.13
-2.5155	-13.0961	52.15
-2.5197	-13.1187	52.17
-2.4902	-13.0926	52.19
-2.395	-13.1078	52.16
-2.3769	-13.0973	52.13
-2.3913	-13.1059	52.13
-2.4148	-13.1378	52.14
-2.3715	-13.0759	52.15
-2.3525	-12.9705	52.16
-2.2999	-12.9907	52.14
-2.3001	-12.9694	52.14
-2.219	-12.9473	52.13
-2.2725	-12.9243	52.11
-2.2234	-12.9448	52.14
-2.2327	-12.9336	52.15
-2.2709	-12.8553	52.17
-2.2808	-12.7994	52.16
-2.3198	-12.8118	52.15
-2.3444	-12.7393	52.14
-2.3307	-12.7357	52.12
-2.3639	-12.7944	52.13
-2.3674	-12.8752	52.15
-2.391	-12.9568	52.16
-2.3756	-13.0622	52.17
-2.3931	-13.144	52.21
-2.4451	-13.1339	52.23
-2.4814	-13.0843	52.17
-2.5985	-13.0092	52.13
-2.6354	-13.0282	52.05
-2.7026	-12.9685	52.06
-2.8213	-13.11	52.09
-2.9446	-13.0912	52.13
-3.0431	-13.1047	52.18
-3.1046	-13.0734	52.2
-3.1676	-13.062	52.19
-3.2321	-13.0669	52.15
-3.2237	-12.9971	52.13
-3.2679	-12.8993	52.12
-3.3408	-12.8225	52.11
-3.3061	-12.8092	52.13
-3.3841	-12.8175	52.11
-3.4159	-12.8272	52.14
-3.4791	-12.8828	52.13
-3.4503	-12.8523	52.13
-3.5066	-12.9832	52.14
-3.5442	-13.0544	52.15
-3.6021	-13.1785	52.14
-3.5921	-13.1769	52.15
-3.6552	-13.2232	52.14
-3.6923	-13.2792	52.16
-3.7788	-13.3054	52.15
-3.7645	-13.3103	52.15
-3.7892	-13.3261	52.14
-3.7848	-13.2789	52.14
-3.8283	-13.2488	52.13
-3.7903	-13.2507	52.13
-3.8687	-13.2816	52.18
-3.8246	-13.2698	52.19
-3.8808	-13.1632	52.14
-3.854	-13.1048	52.12
-3.8189	-13.0072	52.07
-3.838	-13.0418	52.07
-3.8222	-13.1165	52.09
-3.7832	-13.0441	52.1
-3.7758	-13.083	52.14
-3.7241	-13.0471	52.2
-3.6589	-13.0291	52.17
-3.6564	-12.9366	52.14
-3.6052	-12.8333	52.11
-3.5631	-12.7896	52.1
-3.5443	-12.8048	52.09
-3.4716	-12.8163	52.1
-3.4503	-12.8523	52.13
-3.4015	-12.9069	52.14
-3.4118	-12.9715	52.12
-3.4175	-13.0505	52.1
-3.4122	-13.1593	52.1
-3.3641	-13.2037	52.1
-3.3682	-13.2761	52.11
-3.3291	-13.3573	52.11
-3.3464	-13.3928	52.14
-3.3096	-13.277	52.12
-3.3246	-13.1375	52.12
-3.2887	-13.0651	52.08
-3.2034	-13.0763	52.05
-3.1876	-13.0437	52.08
-3.1238	-13.0383	52.11
-3.0728	-13.0024	52.17
-3.0007	-12.91	52.17
-2.9272	-12.8323	52.21
-2.8654	-12.7337	52.21
-2.8742	-12.639	52.13
-2.8999	-12.483	52.11
-2.9292	-12.4018	52
-2.9635	-12.3022	52
-2.9221	-12.2709	52.06
-2.8568	-12.2581	52.12
-2.8058	-12.2215	52.19
-2.7664	-12.1503	52.22
-2.74	-12.0788	52.17
-2.7236	-12.018	52.11
-2.6906	-11.9551	52.1
-2.6661	-11.9971	52.11
-2.6571	-12.023	52.09
-2.6757	-11.997	52.11
-2.655	-12.1138	52.13
-2.5851	-12.131	52.19
-2.5728	-12.1384	52.26
-2.5698	-12.1218	52.21
-2.5674	-12.131	52.15
-2.5181	-12.1736	52.06
-2.4845	-12.2282	52.05
-2.4542	-12.1977	52.09
-2.4658	-12.1585	52.17
-2.4401	-12.0913	52.22
-2.4072	-11.9312	52.22
-2.3852	-11.7518	52.18
-2.383	-11.6472	52.13
-2.4614	-11.4951	52.1
-2.5876	-11.4333	52.08
-2.6638	-11.2468	52.12
-2.7825	-11.0755	52.17
-2.8363	-10.9384	52.26
-2.9096	-10.8204	52.25
-2.9483	-10.6028	52.16
-2.9867	-10.5246	52.07
-3.0327	-10.517	52.01
-3.1112	-10.4331	52.09
-3.095	-10.4352	52.12
-3.0628	-10.4182	52.19
-2.9877	-10.5166	52.24
-2.9196	-10.3722	52.28
-2.8845	-10.2711	52.21
-2.8977	-10.1135	52.15
-2.9566	-10.0649	52.13
-2.9577	-10.078	52.1
-2.9564	-10.1569	52.13
-2.9112	-10.2247	52.16
-2.8964	-10.36	52.16
-2.8964	-10.5012	52.15
-2.8534	-10.6088	52.13
-2.8482	-10.6202	52.14
-2.7844	-10.7212	52.16
-2.856	-10.7893	52.16
-2.9127	-10.8248	52.18
-3.0137	-10.7848	52.18
-3.062	-10.8738	52.17
-3.1595	-10.852	52.14
-3.2126	-10.879	52.14
-3.3032	-10.8669	52.15
-3.4715	-10.8265	52.15
-3.5869	-10.6938	52.16
-3.7512	-10.4888	52.16
-3.7859	-10.4114	52.22
-3.8732	-10.3563	52.21
-3.8652	-10.2167	52.12
-3.8772	-10.2191	52.09
-3.895	-10.158	52.04
-3.9067	-10.2162	52.08
-3.872	-10.2569	52.16
-3.9089	-10.2874	52.19
-3.8492	-10.3039	52.22
-3.8104	-10.2283	52.23
-3.6935	-10.111	52.18
-3.692	-10.046	52.14
-3.6255	-10.0797	52.12
-3.6528	-10.1143	52.14
-3.6127	-10.2107	52.16
-3.6643	-10.3296	52.18
-3.6402	-10.3251	52.18
-3.6854	-10.4453	52.14
-3.6758	-10.4147	52.14
-3.7053	-10.4958	52.12
-3.6949	-10.4758	52.14
-3.7039	-10.5264	52.15
-3.6833	-10.5839	52.16
-3.6678	-10.6818	52.17
-3.5811	-10.7344	52.18
-3.5756	-10.8069	52.18
-3.5673	-10.7498	52.16
-3.6166	-10.7842	52.14
-3.6104	-10.8501	52.16
-3.6542	-10.9266	52.15
-3.6377	-11.0124	52.17
-3.6351	-11.1531	52.21
-3.6591	-11.175	52.21
-3.6205	-11.2129	52.13
-3.6468	-11.2072	52.09
-3.71	-11.2089	52.08
-3.6704	-11.2717	52.09
-3.6293	-11.2807	52.14
-3.6189	-11.2339	52.15
-3.5842	-11.1599	52.18
-3.5499	-11.0567	52.19
-3.5668	-10.9684	52.16
-3.5734	-10.9212	52.13
-3.6029	-10.8397	52.12
-3.6316	-10.8876	52.12
-3.6154	-10.8948	52.15
-3.5911	-10.8943	52.16
-3.5623	-10.9251	52.16
-3.5053	-10.9589	52.14
-3.4867	-11.0405	52.12
-3.4332	-11.1268	52.13
-3.4082	-11.1674	52.14
-3.3347	-11.2643	52.16
-3.3435	-11.248	52.18
-3.3199	-11.241	52.17
-3.3493	-11.2783	52.16
-3.3944	-11.2671	52.12
-3.4189	-11.2731	52.12
-3.4377	-11.3462	52.12
-3.4748	-11.407	52.14
-3.5111	-11.4034	52.18
-3.4972	-11.379	52.17
-3.5584	-11.3829	52.19
-3.4994	-11.3829	52.21
-3.5044	-11.2509	52.14
-3.5157	-11.2966	52.1
-3.4895	-11.2266	52.06
-3.4206	-11.2748	52.09
-3.3703	-11.3774	52.12
-3.3237	-11.4707	52.17
-3.3332	-11.4439	52.18
-3.3177	-11.431	52.2
-3.3301	-11.3931	52.15
-3.3124	-11.2976	52.13
-3.3905	-11.3014	52.11
-3.381	-11.3416	52.1
-3.4324	-11.3975	52.12
-3.4602	-11.4197	52.14
-3.4287	-11.5294	52.1
-3.441	-11.6054	52.13
-3.4499	-11.6157	52.14
-3.4693	-11.6517	52.13
-3.4594	-11.6636	52.14
-3.4445	-11.6402	52.15
-3.4536	-11.6733	52.15
-3.4109	-11.7199	52.14
-3.4338	-11.7506	52.16
-3.3859	-11.7737	52.15
-3.4303	-11.6985	52.14
-3.4364	-11.6942	52.12
-3.4568	-11.7427	52.09
-3.5002	-11.7471	52.09
-3.4945	-11.7969	52.1
-3.5472	-11.8398	52.11
-3.5302	-11.9143	52.14
-3.435	-11.9351	52.21
-3.4168	-11.9877	52.19
-3.3861	-11.9554	52.14
-3.3898	-11.9919	52.07
-3.4076	-12.0316	52.01
-3.3655	-12.0929	52.07
-3.3465	-12.1099	52.15
-3.3935	-12.0877	52.17
-3.4211	-11.9681	52.2
-3.3946	-11.9067	52.16
-3.3459	-11.7868	52.1
-3.3013	-11.6375	52.04
-3.2537	-11.5337	52.04
-3.2262	-11.3744	52.12
-3.3068	-11.2901	52.14
-3.3443	-11.1496	52.17
-3.4161	-11.0511	52.18
-3.4985	-10.9167	52.18
-3.534	-10.848	52.15
-3.5557	-10.7414	52.12
-3.6141	-10.6024	52.12
-3.635	-10.6076	52.09
-3.7155	-10.6251	52.11
-3.7435	-10.7102	52.12
-3.7406	-10.71	52.16
-3.6716	-10.7357	52.19
-3.6637	-10.7105	52.16
-3.6016	-10.677	52.16
-3.5605	-10.7634	52.12
-3.5121	-10.8024	52.12
-3.4533	-10.7947	52.14
-3.4777	-10.8753	52.13
-3.4748	-10.8563	52.18
-3.5201	-10.873	52.22
-3.5425	-10.9585	52.16
-3.5681	-10.9725	52.14
-3.5923	-10.901	52.06
-3.5944	-10.9213	52.02
-3.5811	-10.9356	52.08
-3.5841	-11.0174	52.11
-3.5293	-11.0421	52.14
-3.506	-11.0589	52.21
-3.4569	-11.1083	52.22
-3.4018	-10.9945	52.18
-3.3776	-10.826	52.11
-3.2739	-10.7949	52.08
-3.2557	-10.7017	52.06
-3.1866	-10.7047	52.1
-3.1734	-10.7218	52.16
-3.1728	-10.6712	52.18
-3.1574	-10.6021	52.11
-3.1615	-10.4668	52.13
-3.1483	-10.3302	52.12
-3.2026	-10.2424	52.1
-3.1837	-10.1865	52.1
-3.2772	-10.1236	52.15
-3.3063	-10.0275	52.16
-3.2896	-10.0593	52.2
-3.3282	-9.9938	52.2
-3.373	-9.8754	52.18
-3.3811	-9.7141	52.13
-3.412	-9.5575	52.11
-3.4985	-9.4864	52.11
-3.5362	-9.5277	52.12
-3.5465	-9.5508	52.19
-3.5674	-9.6294	52.24
-3.6508	-9.6383	52.21
-3.6336	-9.574	52.18
-3.7081	-9.5234	52.07
-3.7216	-9.4901	52.01
-3.7136	-9.5385	52.05
-3.7006	-9.6568	52.1
-3.594	-9.7289	52.19
-3.5796	-9.8378	52.26
-3.5417	-9.8658	52.25
-3.5025	-9.8739	52.18
-3.5116	-9.8563	52.11
-3.4832	-9.9857	52.09
-3.472	-10.0247	52.12
-3.498	-10.1035	52.16
-3.5496	-10.108	52.18
-3.5939	-10.1681	52.16
-3.6194	-10.1285	52.14
-3.6595	-10.2213	52.11
-3.6672	-10.2681	52.13
-3.7247	-10.2584	52.14
-3.7962	-10.2253	52.15
-3.8578	-10.227	52.16
-3.8859	-10.1896	52.18
-3.8768	-10.1164	52.17
-3.9471	-10.1022	52.13
-3.9226	-10.1364	52.13
-3.9317	-10.1964	52.14
-3.9604	-10.2308	52.14
-3.9341	-10.2598	52.17
-3.9138	-10.3661	52.25
-3.8213	-10.4724	52.27
-3.7961	-10.5271	52.21
-3.7278	-10.5656	52.15
-3.7614	-10.5668	52.07
-3.7998	-10.6279	52.07
-3.783	-10.766	52.1
-3.7085	-10.8604	52.13
-3.6605	-10.9421	52.2
-3.6205	-11.0074	52.22
-3.603	-10.9824	52.19
-3.5583	-11.0646	52.13
-3.5458	-11.0977	52.1
-3.507	-11.1673	52.1
-3.5013	-11.2747	52.11
-3.479	-11.3741	52.15
-3.4397	-11.5035	52.16
-3.41	-11.7209	52.16
-3.3474	-11.818	52.15
-3.362	-11.8934	52.14
-3.3051	-11.9369	52.13
-3.2769	-11.9748	52.11
-3.2032	-11.9912	52.14
-3.197	-11.9498	52.17
-3.1919	-11.9396	52.18
-3.1536	-11.932	52.17
-3.1989	-11.9094	52.14
-3.1986	-11.9346	52.14
-3.1696	-11.9828	52.14
-3.1459	-12.0372	52.13
-3.1248	-12.1044	52.16
-3.1603	-12.1932	52.21
-3.167	-12.1482	52.18
-3.2116	-12.2069	52.15
-3.258	-12.1757	52.09
-3.2898	-12.1611	52.04
-3.2627	-12.1174	52.1
-3.241	-12.0147	52.15
-3.2787	-12.0113	52.16
-3.2675	-11.8812	52.2
-3.2394	-11.7697	52.2
-3.2622	-11.7751	52.13
-3.2577	-11.8427	52.12
-3.3195	-11.844	52.13
-3.3253	-11.8918	52.11
-3.3375	-12.0155	52.14
-3.394	-12.0412	52.16
-3.3695	-12.0658	52.17
-3.398	-12.1042	52.17
-3.3713	-12.1042	52.13
-3.429	-12.0023	52.14
-3.4186	-11.8979	52.16
-3.4565	-11.9174	52.17
-3.4895	-11.8708	52.18
-3.552	-11.8177	52.19
-3.5914	-11.8606	52.17
-3.626	-11.8374	52.15
-3.6507	-11.8662	52.14
-3.6358	-11.8735	52.15
-3.6825	-11.7845	52.18
-3.7035	-11.7157	52.15
-3.7294	-11.6131	52.21
-3.7385	-11.5715	52.22
-3.7664	-11.5186	52.16
-3.7632	-11.4624	52.14
-3.7537	-11.3643	52.06
-3.8351	-11.3844	52.07
-3.8072	-11.4336	52.13
-3.818	-11.5185	52.18
-3.8515	-11.5003	52.18
-3.8937	-11.435	52.2
-3.8474	-11.3398	52.18
-3.8312	-11.266	52.14
-3.8144	-11.1945	52.11
-3.7941	-11.2265	52.12
-3.8126	-11.2022	52.13
-3.8007	-11.2125	52.17
-3.8119	-11.2087	52.14
-3.7596	-11.1845	52.13
-3.7714	-11.1475	52.1
-3.7472	-11.2044	52.1
-3.7275	-11.2031	52.11
-3.7162	-11.2108	52.14
-3.7553	-11.2654	52.12
-3.7431	-11.2569	52.16
-3.7908	-11.2951	52.17
-3.826	-11.3133	52.14
-3.7393	-11.3925	52.14
-3.7682	-11.3617	52.14
-3.7721	-11.3807	52.15
-3.7967	-11.3734	52.15
-3.754	-11.4372	52.13
-3.7236	-11.4236	52.16
-3.721	-11.4016	52.2
-3.7223	-11.362	52.18
-3.7161	-11.3162	52.13
-3.748	-11.3127	52.08
-3.7587	-11.3383	52.06
-3.7269	-11.3818	52.11
-3.7632	-11.361	52.14
-3.7986	-11.3506	52.19
-3.7906	-11.292	52.25
-3.7935	-11.2047	52.21
-3.8692	-11.1629	52.15
-3.8818	-11.0887	52.11
-3.9084	-11.0948	52.14
-3.8709	-11.0978	52.13
-3.8295	-11.067	52.18
-3.7665	-10.9161	52.2
-3.8076	-10.9241	52.15
-3.8144	-10.8863	52.12
-3.8165	-10.9106	52.09
-3.8	-10.8471	52.13
-3.8077	-10.9335	52.15
-3.7455	-10.8906	52.15
-3.7594	-10.8978	52.16
-3.7406	-10.886	52.15
-3.7462	-10.8974	52.14
-3.736	-10.856	52.15
-3.7838	-10.793	52.16
-3.7704	-10.7965	52.14
-3.7558	-10.7213	52.15
-3.8277	-10.8081	52.15
-3.8266	-10.8707	52.16
-3.8841	-10.8904	52.23
-3.879	-10.8059	52.24
-3.9514	-10.7112	52.17
-4.0206	-10.6464	52.08
-4.0429	-10.633	52.03
-4.0425	-10.6975	52.1
-4.0415	-10.6939	52.19
-4.0773	-10.6776	52.23
-4.1029	-10.6334	52.28
-4.106	-10.6508	52.23
-4.0888	-10.6611	52.13
-4.0933	-10.6826	52.07
-4.0818	-10.7213	52.09
-4.0996	-10.7611	52.11
-4.1155	-10.8221	52.15
-4.147	-10.873	52.18
-4.1732	-10.9404	52.15
-4.2442	-11.0337	52.09
-4.2159	-11.1235	52.08
-4.223	-11.2351	52.11
-4.2484	-11.3129	52.15
-4.2276	-11.3701	52.17
-4.2278	-11.4541	52.16
-4.2196	-11.3741	52.21
-4.2082	-11.3302	52.17
-4.2431	-11.2455	52.16
-4.24	-11.1759	52.14
-4.2753	-11.1539	52.12
-4.3036	-11.1696	52.13
-4.2973	-11.2448	52.14
-4.2985	-11.274	52.19
-4.3533	-11.3623	52.22
-4.413	-11.3984	52.19
-4.4962	-11.4593	52.11
-4.5342	-11.4487	52.05
-4.5842	-11.4929	52.03
-4.6242	-11.4925	52.07
-4.6824	-11.5157	52.12
-4.6657	-11.532	52.15
-4.5798	-11.4949	52.21
-4.5436	-11.4397	52.18
-4.4674	-11.4243	52.17
-4.4236	-11.4937	52.11
-4.3114	-11.4987	52.13
-4.2201	-11.5961	52.13
-4.1414	-11.6001	52.15
-4.0548	-11.7368	52.15
-4.0149	-11.783	52.09
-3.9138	-11.7348	52.1
-3.8448	-11.7387	52.12
-3.8198	-11.8193	52.13
-3.7436	-11.8268	52.12
-3.6907	-11.8051	52.12
-3.6951	-11.7949	52.13
-3.6465	-11.8992	52.13
-3.6391	-11.9428	52.17
-3.6544	-12.0118	52.15
-3.6638	-12.0464	52.15
-3.6293	-12.079	52.16
-3.6695	-12.2171	52.13
-3.6966	-12.2988	52.15
-3.7355	-12.2694	52.14
-3.8025	-12.3075	52.15
-3.8552	-12.3779	52.22
-3.8762	-12.4588	52.19
-3.9213	-12.5003	52.15
-3.9947	-12.3881	52.07
-4.0595	-12.2584	52.05
-4.049	-12.238	52.06
-4.0614	-12.1828	52.09
-3.9887	-12.2008	52.17
-3.957	-12.1956	52.21
-3.9397	-12.1407	52.19
-3.9768	-12.0773	52.14
-3.9593	-12.03	52.12
-3.9325	-12.0592	52.09
-3.8882	-12.0958	52.1
-3.8618	-12.1717	52.13
-3.8175	-12.2696	52.14
-3.826	-12.4026	52.15
-3.8557	-12.511	52.13
-3.8908	-12.741	52.09
-3.8954	-12.8726	52.09
-3.9312	-13.1138	52.11
-3.9824	-13.2572	52.13
-3.9693	-13.3548	52.18
-4.0083	-13.3965	52.17
-4.0532	-13.3446	52.14
-4.0553	-13.2112	52.12
-4.0694	-13.1701	52.13
-4.0598	-13.1087	52.13
-4.1644	-13.1699	52.15
-4.2022	-13.1853	52.15
-4.1927	-13.2736	52.15
-4.1793	-13.2992	52.13
-4.1819	-13.2742	52.16
-4.1824	-13.1448	52.23
-4.2287	-13.098	52.19
-4.2588	-13.0517	52.11
-4.297	-13.0445	52.05
-4.3369	-13.0839	52.03
-4.289	-13.2103	52.08
-4.2999	-13.2953	52.13
-4.343	-13.3622	52.19
-4.3167	-13.2933	52.22
-4.3629	-13.149	52.19
-4.3584	-13.0335	52.13
-4.3613	-13.0032	52.09
-4.3798	-13.0534	52.1
-4.3785	-13.1462	52.11
-4.3474	-13.2491	52.14
-4.3082	-13.3437	52.14
-4.3221	-13.4388	52.14
-4.2794	-13.4763	52.13
-4.3093	-13.4796	52.12
-4.3334	-13.4842	52.12
-4.3411	-13.4599	52.15
-4.3893	-13.425	52.15
-4.3593	-13.4256	52.16
-4.3979	-13.4656	52.16
-4.451	-13.4968	52.15
-4.4618	-13.4963	52.14
-4.4474	-13.505	52.14
-4.5018	-13.58	52.11
-4.4945	-13.6778	52.14
-4.5792	-13.7373	52.16
-4.5889	-13.7948	52.16
-4.5889	-13.8562	52.15
-4.6201	-13.9034	52.12
-4.6643	-13.9942	52.11
-4.641	-14.122	52.15
-4.6952	-14.2028	52.19
-4.7508	-14.2817	52.15
-4.7467	-14.2576	52.14
-4.7573	-14.3423	52.07
-4.7714	-14.4471	52.07
-4.8135	-14.5416	52.14
-4.7868	-14.4892	52.17
-4.8119	-14.3934	52.22
-4.8246	-14.243	52.25
-4.8531	-14.1471	52.2
-4.8347	-14.0858	52.13
-4.8533	-14.0281	52.09
-4.8508	-14.0556	52.12
-4.8565	-14.1005	52.16
-4.8813	-14.1758	52.2
-4.8825	-14.2102	52.19
-4.9115	-14.1754	52.19
-4.9097	-14.1759	52.15
-4.9084	-14.2089	52.11
-4.9636	-14.1744	52.14
-4.9716	-14.2091	52.16
-4.9557	-14.1913	52.18
-5.017	-14.2227	52.19
-5.0457	-14.2705	52.19
-5.0611	-14.2424	52.18
-5.0961	-14.1584	52.17
-5.0673	-14.0357	52.17
-5.1094	-13.9004	52.19
-5.0559	-13.8021	52.2
-4.9557	-13.6597	52.2
-4.8475	-13.5879	52.18
-4.8718	-13.5579	52.18
-4.8003	-13.5074	52.17
-4.734	-13.5311	52.22
-4.7391	-13.5	52.27
-4.7447	-13.385	52.21
-4.6972	-13.2654	52.15
-4.6593	-13.1762	52.09
-4.6043	-13.0793	52.06
-4.5532	-13.031	52.1
-4.5527	-12.975	52.17
-4.5315	-12.9339	52.2
-4.5287	-12.9429	52.23
-4.4971	-12.945	52.21
-4.5005	-12.9203	52.16
-4.5516	-12.8456	52.13
-4.5103	-12.8856	52.16
-4.4536	-12.9815	52.14
-4.4219	-13.0386	52.18
-4.4776	-13.0277	52.21
-4.4184	-13.0231	52.23
-4.4113	-12.9606	52.2
-4.3901	-12.8951	52.16
-4.3331	-12.8358	52.16
-4.2857	-12.759	52.15
-4.2356	-12.7395	52.18
-4.2836	-12.7698	52.18
-4.2634	-12.7801	52.19
-4.2737	-12.747	52.19
-4.2909	-12.6811	52.15
-4.3218	-12.6567	52.12
-4.3394	-12.6997	52.15
-4.342	-12.6884	52.17
-4.3217	-12.7333	52.19
-4.3787	-12.7486	52.2
-4.3654	-12.8007	52.18
-4.3579	-12.8492	52.21
-4.4005	-12.9172	52.22
-4.4243	-12.98	52.15
-4.5119	-12.952	52.14
-4.5782	-12.9104	52.09
-4.6249	-12.8531	52.11
-4.6207	-12.9108	52.16
-4.6246	-12.8336	52.18
-4.6606	-12.7426	52.21
-4.6623	-12.6554	52.2
-4.7879	-12.5776	52.19
-4.8559	-12.5617	52.13
-4.7851	-12.5528	52.11
-4.8077	-12.61	52.13
-4.8369	-12.7075	52.12
-4.8076	-12.8686	52.17
-4.8345	-12.9735	52.13
-4.8743	-13.1263	52.11
-4.8778	-13.2545	52.12
-4.8957	-13.3739	52.13
-4.879	-13.4947	52.15
-4.9381	-13.7051	52.12
-4.9886	-13.8561	52.14
-5.0415	-13.947	52.19
-5.1443	-14.0486	52.17
-5.1878	-14.1107	52.16
-5.2101	-14.1811	52.13
-5.1646	-14.2022	52.1
-5.1848	-14.217	52.14
-5.1608	-14.2393	52.14
-5.1873	-14.2279	52.16
-5.1275	-14.0867	52.14
-5.1008	-13.9693	52.17
-5.06	-13.8703	52.21
-5.0688	-13.7456	52.17
-5.0104	-13.6921	52.12
-5.0544	-13.7076	52.06
-5.0219	-13.8259	52.04
-5.0026	-14.0011	52.09
-4.9364	-14.1532	52.12
-4.9359	-14.2337	52.18
-4.8612	-14.3622	52.21
-4.8231	-14.3413	52.2
-4.8081	-14.289	52.15
-4.8067	-14.2338	52.12
-4.8018	-14.1983	52.12
-4.7544	-14.1966	52.11
-4.7103	-14.2249	52.12
-4.6621	-14.2425	52.12
-4.6239	-14.2966	52.11
-4.6045	-14.3006	52.12
-4.6177	-14.3535	52.13
-4.5466	-14.3221	52.12
-4.5659	-14.3355	52.12
-4.5849	-14.4449	52.11
-4.5748	-14.4873	52.12
-4.5485	-14.4887	52.15
-4.5334	-14.5878	52.15
-4.4767	-14.64	52.13
-4.4588	-14.6535	52.12
-4.4451	-14.643	52.11
-4.4396	-14.7113	52.11
-4.4236	-14.7894	52.13
-4.4085	-14.7693	52.14
-4.4111	-14.6647	52.17
-4.3589	-14.4562	52.24
-4.3015	-14.2631	52.18
-4.2855	-14.0628	52.08
-4.2793	-13.8851	52.05
-4.2636	-13.8227	52
-4.3217	-13.7668	52.07
-4.3024	-13.825	52.13
-4.325	-13.7461	52.22
-4.2865	-13.6448	52.22
-4.3425	-13.4353	52.19
-4.3514	-13.3214	52.14
-4.3503	-13.1883	52.1
-4.3416	-13.1957	52.09
-4.2722	-13.2335	52.11
-4.3714	-13.3766	52.13
-4.3743	-13.5068	52.15
-4.4665	-13.5837	52.13
-4.462	-13.598	52.13
-4.4962	-13.635	52.12
-4.5505	-13.6832	52.1
-4.5737	-13.7285	52.11
-4.599	-13.7523	52.15
-4.6561	-13.7809	52.16
-4.6705	-13.8202	52.16
-4.6947	-13.8382	52.15
-4.7348	-13.7683	52.14
-4.7314	-13.7728	52.12
-4.7719	-13.7259	52.1
-4.8268	-13.7317	52.07
-4.8197	-13.716	52.1
-4.7788	-13.7573	52.13
-4.8131	-13.8116	52.12
-4.7812	-13.851	52.15
-4.7338	-13.9262	52.2
-4.6658	-13.9306	52.15
-4.6905	-13.8448	52.14
-4.6575	-13.7917	52.08
-4.638	-13.705	52.03
-4.6292	-13.7014	52.08
-4.5782	-13.7276	52.11
-4.5362	-13.6636	52.16
-4.5283	-13.5965	52.2
-4.5062	-13.4532	52.19
-4.4663	-13.3937	52.15
-4.4418	-13.3288	52.09
-4.4091	-13.3411	52.08
-4.3726	-13.332	52.12
-4.3849	-13.303	52.15
-4.4082	-13.2696	52.16
-4.3864	-13.2947	52.13
-4.4121	-13.3044	52.1
-4.4197	-13.3311	52.07
-4.3946	-13.3499	52.08
-4.3935	-13.2889	52.1
-4.3912	-13.2419	52.13
-4.4303	-13.2567	52.12
-4.4719	-13.1851	52.15
-4.429	-13.1997	52.14
-4.368	-13.1498	52.19
-4.3547	-12.995	52.18
-4.3168	-12.9663	52.18
-4.2756	-12.9511	52.15
-4.2761	-12.9221	52.14
-4.2395	-12.9195	52.12
-4.2591	-12.8635	52.12
-4.207	-12.8813	52.17
-4.1641	-12.8975	52.23
-4.168	-12.9106	52.18
-4.1856	-12.8197	52.14
-4.2685	-12.8853	51.99
-4.3501	-12.8878	51.99
-4.3385	-13.0383	52.07
-4.3841	-13.1595	52.17
-4.3883	-13.2959	52.23
-4.4342	-13.3635	52.25
-4.511	-13.3697	52.19
-4.5315	-13.4374	52.11
-4.5964	-13.5236	52.08
-4.5967	-13.6657	52.06
-4.6212	-13.8628	52.11
-4.6896	-14.0793	52.15
-4.7451	-14.3404	52.16
-4.7965	-14.5467	52.17
-4.8058	-14.6907	52.16
-4.871	-14.8421	52.18
-4.867	-14.893	52.17
-4.8186	-14.976	52.17
-4.825	-15.0077	52.15
-4.8332	-15.0895	52.1
-4.8799	-15.0621	52.12
-4.887	-14.9352	52.16
-4.8977	-14.7448	52.15
-4.9339	-14.5282	52.13
-4.9592	-14.4001	52.13
-4.9426	-14.25	52.1
-4.9355	-14.1418	52.13
-4.9483	-14.0661	52.16
-4.9363	-14.0973	52.24
-4.9742	-14.1086	52.24
-4.9985	-14.0711	52.19
-5.0254	-14.0368	52.1
-5.0698	-14.0893	52.03
-5.0747	-14.1324	52.08
-5.0548	-14.169	52.14
-5.0699	-14.2444	52.19
-5.0252	-14.3898	52.2
-4.9985	-14.3816	52.23
-5.0273	-14.4049	52.17
-5.038	-14.4051	52.1
-5.0191	-14.4283	52.1
-5.0035	-14.4468	52.11
-5.0103	-14.5393	52.14
-4.9999	-14.647	52.14
-5.0194	-14.7007	52.14
-5.0479	-14.7082	52.14
-5.026	-14.6708	52.12
-5.0166	-14.6804	52.12
-4.9498	-14.6693	52.11
-4.9373	-14.7042	52.14
-4.8971	-14.7429	52.16
-4.8796	-14.698	52.2
-4.818	-14.6572	52.19
-4.7491	-14.6238	52.15
-4.6902	-14.5481	52.11
-4.6751	-14.4492	52.13
-4.644	-14.4286	52.16
-4.5865	-14.3944	52.16
-4.5405	-14.3192	52.19
-4.4456	-14.2236	52.25
-4.3889	-14.1645	52.18
-4.418	-14.1335	52.11
-4.4285	-14.012	52.04
-4.3795	-14.0491	52.05
-4.4134	-14.1344	52.11
-4.3854	-14.2132	52.16
-4.3581	-14.1842	52.2
-4.3333	-14.1817	52.21
-4.317	-14.1217	52.17
-4.3349	-14.1603	52.13
-4.2883	-14.1661	52.11
-4.282	-14.2135	52.12
-4.2708	-14.2696	52.14
-4.2827	-14.3707	52.17
-4.3022	-14.3801	52.17
-4.3179	-14.3539	52.15
-4.3148	-14.272	52.13
-4.3031	-14.2245	52.1
-4.2576	-14.1859	52.13
-4.2473	-14.1131	52.14
-4.2655	-14.14	52.16
-4.2895	-14.1927	52.15
-4.3161	-14.2198	52.18
-4.2637	-14.2921	52.17
-4.3123	-14.307	52.16
-4.3003	-14.373	52.13
-4.3209	-14.4265	52.11
-4.353	-14.4428	52.13
-4.3931	-14.4266	52.17
-4.4345	-14.5081	52.19
-4.4743	-14.4957	52.23
-4.4776	-14.4896	52.19
-4.492	-14.537	52.13
-4.5569	-14.482	52.04
-4.557	-14.5398	52.04
-4.5862	-14.6256	52.09
-4.5539	-14.7375	52.12
-4.5735	-14.7616	52.18
-4.5812	-14.7942	52.2
-4.5867	-14.7529	52.2
-4.5388	-14.7924	52.13
-4.5013	-14.8138	52.12
-4.5165	-14.8474	52.11
-4.505	-14.9686	52.12
-4.4684	-15.1254	52.15
-4.4486	-15.1678	52.16
-4.4549	-15.1996	52.14
-4.5049	-15.1359	52.12
-4.4394	-15.1519	52.09
-4.4333	-15.1163	52.11
-4.4427	-15.1681	52.11
-4.4764	-15.1592	52.11
-4.4971	-15.2175	52.15
-4.5336	-15.2805	52.17
-4.5526	-15.2535	52.18
-4.601	-15.1091	52.18
-4.6477	-15.0195	52.14
-4.6395	-14.8965	52.13
-4.6684	-14.8483	52.13
-4.7027	-14.7971	52.13
-4.7398	-14.7526	52.14
-4.794	-14.6967	52.19
-4.8583	-14.6145	52.17
-4.8448	-14.5008	52.11
-4.924	-14.3885	52.09
-4.9332	-14.2964	52.04
-4.9802	-14.2616	52.06
-4.9815	-14.2554	52.1
-5.0343	-14.2884	52.15
-5.0699	-14.2444	52.19
-5.0818	-14.1842	52.22
-5.0446	-14.1365	52.15
-5.0005	-14.0342	52.11
-4.8844	-14.0198	52.12
-4.8183	-14.0181	52.16
-4.793	-14.102	52.17
-4.7269	-14.181	52.15
-4.626	-14.2345	52.15
-4.5849	-14.3699	52.12
-4.5279	-14.4433	52.1
-4.4747	-14.4735	52.11
-4.4812	-14.5199	52.14
-4.4185	-14.6078	52.14
-4.4092	-14.5118	52.14
-4.4095	-14.5482	52.14
-4.3717	-14.5773	52.13
-4.3554	-14.5574	52.15
-4.346	-14.5363	52.15
-4.4244	-14.5145	52.13
-4.463	-14.5238	52.13
-4.4541	-14.5526	52.12
-4.4907	-14.5237	52.15
-4.5286	-14.4961	52.22
-4.5055	-14.4871	52.27
-4.5009	-14.4828	52.2
-4.5164	-14.3533	52.13
-4.5874	-14.1871	52.03
-4.5561	-14.1512	52.01
-4.4543	-14.151	52.08
-4.4272	-14.1508	52.18
-4.3772	-14.1266	52.2
-4.2888	-14.0451	52.24
-4.2108	-13.9441	52.19
-4.1254	-13.8385	52.12
-4.1046	-13.7271	52.07
-4.0604	-13.7152	52.09
-4.0068	-13.7706	52.09
-3.9452	-13.8356	52.15
-3.892	-13.7641	52.16
-3.9131	-13.7269	52.13
-3.9384	-13.6081	52.12
-3.9208	-13.5923	52.1
-3.9443	-13.528	52.11
-3.9375	-13.5605	52.14
-3.9878	-13.5065	52.18
-3.9998	-13.537	52.21
-4.0578	-13.525	52.21
-4.0645	-13.3775	52.19
-4.0429	-13.1705	52.16
-4.0561	-13.0112	52.12
-4.1297	-12.8439	52.11
-4.1301	-12.6557	52.12
-4.0665	-12.604	52.13
-4.0376	-12.526	52.21
-4.025	-12.4764	52.26
-3.9749	-12.3496	52.22
-4.0043	-12.2046	52.15
-4.0453	-12.0654	52.05
-4.0468	-12.0085	52.04
-4.12	-11.9957	52.09
-4.1423	-12.0103	52.18
-4.163	-12.0787	52.23
-4.214	-12.0903	52.25
-4.2684	-12.0686	52.23
-4.3178	-12.0608	52.15
-4.3394	-12.103	52.11
-4.3722	-12.043	52.13
-4.3462	-11.9977	52.16
-4.402	-11.8513	52.19
-4.4021	-11.6846	52.2
-4.4191	-11.4766	52.17
-4.4777	-11.2111	52.17
-4.5205	-10.9368	52.13
-4.573	-10.6985	52.15
-4.6067	-10.6149	52.15
-4.582	-10.5478	52.16
-4.617	-10.5875	52.21
-4.629	-10.5947	52.24
-4.628	-10.6127	52.19
-4.7013	-10.7115	52.17
-4.6254	-10.7627	52.15
-4.6316	-10.8903	52.19
-4.5798	-10.9194	52.17
-4.5328	-11.0066	52.22
-4.5161	-11.1016	52.24
-4.4569	-11.2683	52.19
-4.5163	-11.3869	52.16
-4.5298	-11.4984	52.11
-4.5305	-11.6762	52.09
-4.501	-11.7315	52.16
-4.5139	-11.8063	52.17
-4.4543	-11.7967	52.2
-4.4102	-11.8427	52.21
-4.3442	-11.8863	52.19
-4.3257	-11.972	52.17
-4.3317	-12.0371	52.15
-4.283	-12.1587	52.16
-4.2724	-12.3185	52.16
-4.244	-12.4564	52.15
-4.2233	-12.5706	52.16
-4.1721	-12.682	52.13
-4.1746	-12.8109	52.16
-4.1542	-12.9612	52.16
-4.1191	-13.0092	52.18
-4.0899	-13.1534	52.18
-4.067	-13.2191	52.16
-4.0562	-13.2984	52.17
-4.0221	-13.4072	52.17
-4.0267	-13.5828	52.17
-4.0461	-13.7111	52.16
-4.0401	-13.8391	52.17
-4.0789	-13.9943	52.15
-4.0825	-14.1088	52.16
-4.101	-14.3046	52.16
-4.0995	-14.493	52.17
-4.1112	-14.6496	52.2
-4.1323	-14.7926	52.24
-4.1798	-14.9545	52.17
-4.3187	-14.992	52.11
-4.4002	-14.9376	52.05
-4.4081	-14.9356	52.07
-4.4623	-14.9929	52.11
-4.4729	-15.0053	52.16
-4.4564	-14.989	52.19
-4.4862	-15.01	52.18
-4.5355	-14.9924	52.16
-4.5958	-15.0805	52.13
-4.6331	-15.1686	52.14
-4.6725	-15.2959	52.18
-4.6573	-15.3814	52.18
-4.683	-15.5016	52.16
-4.6553	-15.5058	52.14
-4.7091	-15.4911	52.13
-4.7995	-15.5048	52.14
-4.8253	-15.5327	52.12
-4.9146	-15.6309	52.14
-4.928	-15.6758	52.15
-4.959	-15.803	52.17
-4.9633	-15.8807	52.18
-4.9861	-15.8851	52.19
-5.0167	-15.8776	52.17
-5.0416	-15.8497	52.16
-5.0329	-15.8307	52.15
-4.9987	-15.7895	52.16
-4.9898	-15.7128	52.16
-4.9941	-15.5655	52.17
-4.9572	-15.4391	52.16
-4.9634	-15.3248	52.14
-4.9165	-15.1926	52.14
-4.9088	-15.0992	52.18
-4.7992	-14.9329	52.23
-4.8141	-14.7964	52.17
-4.7838	-14.6975	52.14
-4.7855	-14.5692	52.07
-4.7605	-14.5531	52.08
-4.767	-14.6398	52.11
-4.698	-14.6052	52.19
-4.6856	-14.6707	52.22
-4.6587	-14.5953	52.26
-4.6324	-14.4937	52.24
-4.6235	-14.4288	52.17
-4.5793	-14.3365	52.13
-4.594	-14.3815	52.12
-4.544	-14.4589	52.14
-4.5323	-14.4957	52.17
-4.4966	-14.5989	52.19
-4.5425	-14.6659	52.21
-4.5033	-14.7553	52.16
-4.4808	-14.8755	52.13
-4.4895	-15.0485	52.13
-4.4508	-15.1757	52.13
-4.4145	-15.3689	52.15
-4.3906	-15.5066	52.14
-4.3997	-15.3411	52.16
-4.3374	-15.4348	52.15
-4.3126	-15.4762	52.16
-4.2874	-15.4983	52.18
-4.328	-15.5274	52.21
-4.323	-15.4957	52.21
-4.3531	-15.4477	52.2
-4.2589	-15.341	52.18
-4.2516	-15.1779	52.16
-4.1983	-15.0177	52.17
-4.1774	-14.7951	52.21
-4.1659	-14.6207	52.24
-4.2045	-14.5116	52.18
-4.2114	-14.3298	52.16
-4.2312	-14.1817	52.1
-4.2127	-14.0567	52.09
-4.1832	-13.9706	52.11
-4.1574	-13.9511	52.13
-4.2265	-13.9312	52.17
-4.2896	-13.9337	52.23
-4.2846	-13.9463	52.23
-4.295	-13.9403	52.22
-4.2772	-13.9055	52.21
-4.2696	-13.9434	52.18
-4.3228	-13.9401	52.17
-4.3226	-14.0188	52.17
-4.3583	-14.1497	52.2
-4.423	-14.211	52.23
-4.5178	-14.224	52.24
-4.592	-14.2836	52.21
-4.6767	-14.3065	52.17
-4.7478	-14.367	52.12
-4.8091	-14.4637	52.13
-4.8658	-14.5614	52.14
-4.9687	-14.6839	52.17
-5.0818	-14.7773	52.19
-5.1392	-14.8114	52.19
-5.244	-14.7685	52.2
-5.2742	-14.7241	52.19
-5.2818	-14.6742	52.21
-5.2926	-14.6645	52.2
-5.3331	-14.5738	52.18
-5.3611	-14.5443	52.24
-5.3251	-14.5725	52.27
-5.3426	-14.5156	52.24
-5.3603	-14.3938	52.16
-5.3475	-14.2759	52.09
-5.3747	-14.2801	52.06
-5.39	-14.2994	52.15
-5.3508	-14.3458	52.16
-5.3206	-14.2978	52.22
inclinaison X	inclinaison Y
