# Supplementary material for: Postural Control Can Be Well Maintained by Healthy, Young Adults in Difficult Visual Task, Even in Sway-Referenced Dynamic Conditions
Source: PLoS One. 2016 Oct 13;11(10):e0164400. doi: 10.1371/journal.pone.0164400 (PMC5063355; doi:10.1371/journal.pone.0164400)
Supplement: S2 File — (ZIP) [file pone.0164400.s002.zip › DATA_FRAMIRAL/S09B_FREE_STABLE_I9.xls]

## Sheet: S09_MTT_20150
gravite X	gravite Y	Poids
-3.0871	-13.8838	52.1
-3.1191	-13.9908	52.12
-3.0661	-14.1016	52.12
-3.0176	-14.2596	52.11
-3.0447	-14.2944	52.14
-3.0299	-14.3455	52.15
-3.0542	-14.4269	52.13
-3.0343	-14.4675	52.15
-3.0295	-14.4896	52.14
-2.9947	-14.5813	52.16
-3.0198	-14.6895	52.13
-3.0041	-14.6869	52.16
-3.0141	-14.7867	52.14
-3.0098	-14.7761	52.13
-3.0118	-14.7158	52.19
-3.0055	-14.5213	52.24
-3.0293	-14.3514	52.16
-3.0492	-14.2472	52.06
-3.0053	-14.2752	51.97
-2.9412	-14.2635	52
-2.8543	-14.1685	52.11
-2.8174	-13.9943	52.2
-2.7689	-13.8051	52.23
-2.7279	-13.6673	52.19
-2.7312	-13.5311	52.13
-2.6178	-13.4596	52.09
-2.5934	-13.5109	52.09
-2.5396	-13.5684	52.1
-2.4676	-13.6369	52.09
-2.3889	-13.7192	52.13
-2.3266	-13.7798	52.12
-2.3452	-13.8952	52.12
-2.2822	-14.0178	52.12
-2.2105	-14.1112	52.1
-2.1511	-14.287	52.13
-2.107	-14.4825	52.13
-2.1061	-14.5557	52.15
-2.1298	-14.5124	52.16
-2.1594	-14.4198	52.15
-2.1419	-14.2907	52.11
-2.123	-14.2619	52.11
-2.1187	-14.2704	52.09
-2.1272	-14.3284	52.12
-2.1216	-14.4026	52.13
-2.1114	-14.4336	52.15
-2.1434	-14.3888	52.2
-2.1686	-14.2952	52.18
-2.1566	-14.1532	52.12
-2.1981	-13.9978	52.05
-2.2093	-13.8796	52.02
-2.1896	-13.7725	52.05
-2.1831	-13.7151	52.1
-2.1909	-13.6473	52.16
-2.2187	-13.5809	52.2
-2.2103	-13.5494	52.17
-2.1592	-13.4918	52.13
-2.1356	-13.4236	52.12
-2.1262	-13.3449	52.12
-2.1412	-13.3356	52.11
-2.1454	-13.3581	52.12
-2.1364	-13.3941	52.1
-2.1157	-13.4817	52.13
-2.1296	-13.5041	52.15
-2.145	-13.5521	52.11
-2.149	-13.5191	52.14
-2.1443	-13.4166	52.15
-2.2407	-13.2166	52.16
-2.2994	-13.152	52.14
-2.2613	-13.2132	52.12
-2.2515	-13.2211	52.13
-2.2954	-13.2518	52.11
-2.2706	-13.3092	52.12
-2.2941	-13.435	52.12
-2.3038	-13.5289	52.11
-2.3078	-13.5994	52.13
-2.3121	-13.6046	52.14
-2.3216	-13.6486	52.14
-2.2762	-13.6687	52.2
-2.2723	-13.7648	52.16
-2.3221	-13.7327	52.11
-2.3963	-13.6973	52.06
-2.4018	-13.742	52.04
-2.4428	-13.8823	52.09
-2.4026	-13.9468	52.12
-2.4351	-13.9251	52.16
-2.4299	-13.8956	52.17
-2.4397	-13.8207	52.18
-2.5093	-13.6616	52.13
-2.5877	-13.5681	52.1
-2.5735	-13.5115	52.11
-2.6022	-13.5728	52.1
-2.6159	-13.5549	52.12
-2.5765	-13.6209	52.14
-2.5999	-13.6298	52.15
-2.5421	-13.6609	52.15
-2.558	-13.6475	52.12
-2.4997	-13.7422	52.12
-2.5039	-13.8318	52.13
-2.4939	-13.9587	52.13
-2.4691	-14.106	52.13
-2.4159	-14.1708	52.13
-2.3719	-14.2779	52.14
-2.3629	-14.4526	52.1
-2.2707	-14.5543	52.12
-2.2709	-14.6773	52.1
-2.2324	-14.8391	52.08
-2.2114	-15.0048	52.11
-2.2299	-15.1065	52.12
-2.234	-15.1632	52.13
-2.2943	-15.1404	52.2
-2.3142	-15.123	52.18
-2.3648	-15.0979	52.11
-2.4489	-15.1505	52.05
-2.4509	-15.1835	51.99
-2.4962	-15.1848	52.06
-2.479	-15.3972	52.11
-2.5009	-15.4032	52.17
-2.4804	-15.3627	52.2
-2.4955	-15.2561	52.2
-2.5128	-15.1651	52.13
-2.5284	-15.1333	52.11
-2.5331	-15.1997	52.1
-2.5088	-15.2027	52.11
-2.4803	-15.3127	52.09
-2.4849	-15.3829	52.09
-2.451	-15.4534	52.08
-2.4247	-15.6022	52.13
-2.4719	-15.6574	52.15
-2.4657	-15.7406	52.17
-2.4519	-15.7997	52.15
-2.472	-15.9	52.12
-2.4809	-15.9574	52.13
-2.5048	-16.0545	52.12
-2.4654	-16.0928	52.14
-2.4414	-16.0574	52.15
-2.413	-15.9576	52.15
-2.4329	-15.7479	52.15
-2.5158	-15.5408	52.14
-2.5751	-15.3022	52.12
-2.5234	-15.092	52.12
-2.5228	-14.967	52.14
-2.4868	-14.8069	52.22
-2.4448	-14.691	52.2
-2.424	-14.4285	52.14
-2.4517	-14.2168	52.07
-2.3729	-14.0825	52
-2.4106	-13.9961	52.03
-2.3885	-13.8997	52.12
-2.4209	-13.7343	52.17
-2.3188	-13.597	52.22
-2.2379	-13.5003	52.21
-2.1743	-13.3579	52.12
-2.0976	-13.3294	52.12
-2.0062	-13.2717	52.12
-1.8374	-13.2457	52.14
-1.7454	-13.2253	52.18
-1.6785	-13.2386	52.16
-1.5496	-13.2315	52.12
-1.487	-13.145	52.14
-1.3815	-13.1491	52.12
-1.2758	-13.1325	52.12
-1.112	-13.0678	52.16
-1.0067	-12.8794	52.19
-0.9305	-12.7376	52.19
-0.7583	-12.6052	52.16
-0.6389	-12.4661	52.11
-0.5675	-12.265	52.13
-0.5823	-12.1603	52.14
-0.5729	-12.1053	52.15
-0.6115	-12.0594	52.16
-0.6742	-12.0054	52.15
-0.7175	-11.9175	52.21
-0.809	-11.7337	52.28
-0.8101	-11.5944	52.2
-0.9075	-11.4891	52.09
-0.9856	-11.3951	52.02
-1.0144	-11.4068	52.03
-1.0468	-11.4642	52.13
-1.1474	-11.378	52.18
-1.1852	-11.2808	52.25
-1.2097	-11.151	52.25
-1.3315	-11.0226	52.17
-1.4095	-10.9211	52.13
-1.4533	-10.7949	52.13
-1.4583	-10.6702	52.15
-1.4965	-10.6992	52.16
-1.5538	-10.6774	52.18
-1.6552	-10.6135	52.17
-1.7134	-10.5372	52.16
-1.7909	-10.4607	52.14
-1.8294	-10.3619	52.16
-1.8341	-10.3079	52.17
-1.9305	-10.3046	52.16
-1.9636	-10.341	52.17
-2.0306	-10.3433	52.18
-2.0303	-10.3593	52.19
-2.0782	-10.4295	52.18
-2.089	-10.4853	52.14
-2.1169	-10.5198	52.16
-2.1644	-10.6141	52.17
-2.1596	-10.6761	52.16
-2.1569	-10.7397	52.24
-2.1719	-10.8322	52.21
-2.1449	-10.9061	52.14
-2.1616	-11.0448	52.06
-2.2006	-11.2533	52.02
-2.1927	-11.4746	52.08
-2.1648	-11.6949	52.17
-2.1486	-11.8213	52.21
-2.1954	-11.8307	52.25
-2.159	-11.7911	52.19
-2.1371	-11.756	52.13
-2.2248	-11.7188	52.1
-2.2392	-11.7274	52.1
-2.2288	-11.7804	52.12
-2.1937	-11.8644	52.15
-2.1358	-11.9128	52.15
-2.1165	-12.0239	52.14
-2.0348	-12.1723	52.12
-2.0488	-12.3305	52.11
-1.956	-12.4586	52.14
-1.9069	-12.6572	52.15
-1.8827	-12.6912	52.15
-1.81	-12.8349	52.15
-1.776	-13.0219	52.14
-1.7612	-13.1267	52.14
-1.7279	-13.0987	52.13
-1.7231	-12.9315	52.15
-1.7771	-12.7795	52.13
-1.8112	-12.6344	52.14
-1.7734	-12.6773	52.1
-1.8113	-12.5635	52.15
-1.8097	-12.5034	52.22
-1.8584	-12.4694	52.19
-1.7979	-12.4598	52.12
-1.8379	-12.4738	52.06
-1.8239	-12.545	52.04
-1.8511	-12.7196	52.07
-1.8592	-12.8003	52.12
-1.8961	-12.6649	52.19
-1.9536	-12.5198	52.22
-1.9797	-12.3664	52.17
-2.0013	-12.1962	52.11
-2.0503	-12.091	52.09
-2.0596	-12.0438	52.11
-2.1075	-11.979	52.13
-2.0591	-11.9683	52.14
-2.1217	-12.0088	52.13
-2.1319	-11.9905	52.11
-2.1316	-11.9662	52.12
-2.1416	-11.9865	52.11
-2.1318	-12.0386	52.11
-2.1168	-12.0978	52.12
-2.1399	-12.1268	52.15
-2.1395	-12.1906	52.15
-2.1398	-12.3047	52.13
-2.1344	-12.3315	52.14
-2.1156	-12.371	52.12
-2.1681	-12.3092	52.15
-2.2114	-12.3498	52.14
-2.1835	-12.3162	52.11
-2.1787	-12.2847	52.12
-2.1495	-12.3274	52.12
-2.1446	-12.3267	52.13
-2.1863	-12.2037	52.19
-2.2762	-12.1011	52.24
-2.261	-11.9576	52.14
-2.239	-11.9132	52.09
-2.2744	-11.9283	52.04
-2.2015	-11.9652	52.05
-2.1942	-12.0507	52.11
-2.1441	-12.1937	52.16
-2.0853	-12.2532	52.18
-1.9991	-12.2019	52.18
-1.9521	-12.1431	52.16
-1.9105	-12.1392	52.1
-1.8679	-12.0552	52.08
-1.8533	-12.0947	52.08
-1.8192	-12.1406	52.09
-1.7939	-12.274	52.12
-1.755	-12.4506	52.11
-1.7591	-12.5388	52.12
-1.6864	-12.7054	52.12
-1.6474	-12.89	52.11
-1.6033	-13.032	52.12
-1.5499	-13.1354	52.12
-1.5348	-13.2693	52.13
-1.5489	-13.3969	52.12
-1.5436	-13.4999	52.13
-1.5331	-13.5355	52.16
-1.4992	-13.5906	52.16
-1.4754	-13.6259	52.15
-1.534	-13.5095	52.12
-1.5682	-13.5019	52.1
-1.5926	-13.4065	52.1
-1.5881	-13.3325	52.1
-1.6068	-13.2394	52.14
-1.567	-13.1235	52.23
-1.5909	-13.1091	52.23
-1.6122	-13.0733	52.14
-1.6823	-12.9978	52.04
-1.7364	-12.9181	52.01
-1.7741	-12.8693	52.05
-1.8019	-12.8269	52.1
-1.8491	-12.719	52.15
-1.8285	-12.6984	52.2
-1.8089	-12.7031	52.22
-1.7625	-12.6511	52.16
-1.769	-12.6223	52.1
-1.7493	-12.5869	52.12
-1.7494	-12.4703	52.14
-1.764	-12.4765	52.13
-1.793	-12.4551	52.13
-1.852	-12.4161	52.08
-1.8776	-12.2804	52.05
-1.8495	-12.2293	52.03
-1.8622	-12.1916	52.1
-1.8972	-12.1579	52.23
-1.9005	-12.0647	52.3
-1.9501	-11.9887	52.25
-1.9429	-11.9041	52.18
-1.9023	-11.8407	52.09
-1.836	-11.8368	52.05
-1.8973	-11.8439	52.09
-1.895	-11.8204	52.18
-1.9269	-11.7846	52.25
-1.9131	-11.7712	52.23
-1.9003	-11.8068	52.17
-1.8974	-11.7904	52.1
-1.8719	-11.7204	52.16
-1.837	-11.7283	52.21
-1.8294	-11.6552	52.15
-1.8589	-11.5125	52.14
-1.9098	-11.3454	52.06
-1.8813	-11.2455	52.06
-1.8082	-11.198	52.11
-1.7594	-11.1526	52.14
-1.7532	-11.0873	52.21
-1.7191	-11.02	52.24
-1.7348	-10.9638	52.19
-1.7273	-10.9004	52.12
-1.7128	-10.8998	52.12
-1.7175	-10.8991	52.13
-1.6348	-10.9948	52.15
-1.6534	-11.0384	52.17
-1.6587	-10.9525	52.17
-1.6305	-10.9503	52.13
-1.6025	-10.9495	52.1
-1.6163	-11.0286	52.11
-1.5191	-11.1009	52.15
-1.5281	-11.1846	52.16
-1.5079	-11.2829	52.19
-1.4837	-11.2315	52.21
-1.5277	-11.163	52.18
-1.5242	-11.099	52.13
-1.5011	-11.0361	52.1
-1.467	-11.0823	52.11
-1.4953	-11.035	52.15
-1.4662	-10.9737	52.17
-1.5086	-11.0058	52.21
-1.4647	-11.0344	52.24
-1.49	-11.0435	52.17
-1.5541	-10.947	52.11
-1.58	-10.8372	52.05
-1.6325	-10.9002	52.06
-1.635	-11.0376	52.13
-1.6001	-11.1019	52.18
-1.6137	-11.1168	52.21
-1.5989	-11.136	52.23
-1.5564	-11.1614	52.19
-1.5335	-11.1588	52.14
-1.509	-11.3171	52.13
-1.4841	-11.463	52.14
-1.4444	-11.6667	52.16
-1.4436	-11.8665	52.16
-1.4192	-12.0169	52.15
-1.4373	-12.2725	52.15
-1.447	-12.3598	52.13
-1.538	-12.4371	52.14
-1.5954	-12.4241	52.15
-1.5945	-12.5232	52.18
-1.6762	-12.6131	52.16
-1.7521	-12.7478	52.18
-1.829	-12.8733	52.16
-1.8765	-13.0304	52.15
-1.9193	-13.1387	52.15
-1.9472	-13.3328	52.16
-1.9322	-13.5699	52.15
-1.965	-13.7648	52.15
-1.9483	-14.0012	52.19
-1.8982	-14.2019	52.24
-1.8507	-14.3744	52.2
-1.8378	-14.3902	52.14
-1.9411	-14.1226	52.1
-2.0626	-13.7727	52.1
-2.0879	-13.4637	52.1
-2.1362	-13.3521	52.11
-2.1886	-12.9722	52.17
-2.2364	-12.6664	52.21
-2.2665	-12.4524	52.2
-2.2205	-12.2703	52.16
-2.3082	-12.2106	52.13
-2.3465	-12.0712	52.16
-2.3422	-12.1231	52.14
-2.423	-12.1572	52.16
-2.5052	-12.1149	52.15
-2.5859	-11.9714	52.19
-2.6066	-11.8507	52.16
-2.6456	-11.7332	52.16
-2.6621	-11.6775	52.12
-2.7034	-11.6848	52.16
-2.7804	-11.5829	52.17
-2.8377	-11.5371	52.18
-2.9049	-11.5406	52.18
-2.8763	-11.5195	52.18
-2.8916	-11.5458	52.16
-2.8578	-11.5893	52.16
-2.8627	-11.6608	52.15
-2.9147	-11.6874	52.17
-2.9384	-11.7211	52.17
-2.9334	-11.7911	52.17
-2.9033	-11.8293	52.19
-2.9015	-11.8697	52.23
-2.832	-11.8909	52.17
-2.8432	-11.9252	52.13
-2.8408	-11.9594	52.08
-2.7681	-12.0592	52.08
-2.7609	-12.1627	52.12
-2.7685	-12.2894	52.16
-2.6989	-12.3001	52.21
-2.6747	-12.3301	52.21
-2.562	-12.305	52.15
-2.583	-12.3237	52.11
-2.497	-12.4441	52.08
-2.4171	-12.5113	52.15
-2.3875	-12.591	52.16
-2.3244	-12.6677	52.17
-2.2862	-12.7632	52.15
-2.2477	-12.7942	52.15
-2.1528	-12.8756	52.1
-2.1281	-12.889	52.12
-2.0117	-12.9312	52.15
-1.9824	-12.9415	52.16
-1.9724	-13.0588	52.16
-1.9865	-13.2092	52.15
-1.9572	-13.3629	52.14
-1.9375	-13.4842	52.14
-1.9128	-13.6545	52.14
-1.922	-13.7544	52.14
-1.9163	-13.9036	52.15
-1.9924	-14.0492	52.16
-1.9933	-14.1562	52.12
-2.0212	-14.3772	52.12
-1.9962	-14.4497	52.14
-2.0081	-14.5664	52.21
-2.0259	-14.6567	52.24
-2.0911	-14.6452	52.15
-2.2617	-14.4927	52.1
-2.3609	-14.3932	52.03
-2.4621	-14.2088	52.05
-2.484	-14.1758	52.11
-2.5012	-14.1707	52.16
-2.4902	-14.1214	52.2
-2.5088	-14.1215	52.22
-2.5392	-13.9941	52.19
-2.5811	-13.833	52.12
-2.5623	-13.7293	52.12
-2.5719	-13.6755	52.13
-2.5916	-13.7231	52.11
-2.5334	-13.7871	52.12
-2.4898	-13.848	52.12
-2.4174	-13.9091	52.12
-2.4027	-13.8892	52.13
-2.3982	-13.8286	52.13
-2.3746	-13.676	52.13
-2.3935	-13.5572	52.15
-2.4473	-13.4115	52.14
-2.4282	-13.3368	52.15
-2.3663	-13.2649	52.14
-2.3282	-13.2323	52.13
-2.3518	-13.1799	52.15
-2.4346	-13.0969	52.13
-2.4539	-13.0795	52.13
-2.4156	-13.0719	52.13
-2.3812	-13.1696	52.14
-2.2974	-13.196	52.19
-2.2656	-13.2869	52.27
-2.2493	-13.2538	52.19
-2.2327	-13.2687	52.11
-2.2642	-13.3007	52.03
-2.2896	-13.3234	51.99
-2.3058	-13.2798	52.08
-2.2509	-13.2523	52.14
-2.1298	-13.2053	52.18
-2.134	-13.1112	52.21
-2.055	-13.0027	52.14
-2.0615	-13.0302	52.08
-2.0667	-13.0422	52.06
-2.0452	-13.1273	52.13
-1.9626	-13.2063	52.14
-1.8937	-13.3004	52.19
-1.9135	-13.3953	52.15
-1.9336	-13.4211	52.12
-1.8816	-13.4655	52.08
-1.8865	-13.4932	52.07
-1.8462	-13.4589	52.14
-1.8751	-13.3917	52.15
-1.8986	-13.3682	52.17
-1.875	-13.4224	52.15
-1.8894	-13.4941	52.14
-1.8748	-13.5777	52.14
-1.8602	-13.6977	52.13
-1.9225	-13.8402	52.11
-1.9215	-13.9886	52.13
-1.9934	-14.0717	52.12
-2.0365	-14.2049	52.11
-2.1549	-14.2154	52.17
-2.2778	-14.1904	52.23
-2.3381	-14.1832	52.15
-2.4661	-14.1005	52.08
-2.5892	-14.113	52.02
-2.6615	-14.1038	52.02
-2.7637	-14.1429	52.1
-2.8183	-14.1109	52.17
-2.865	-13.996	52.21
-2.9181	-13.9218	52.21
-2.979	-13.8241	52.15
-2.996	-13.8373	52.1
-3.0681	-13.8723	52.09
-3.0765	-13.9592	52.11
-3.0947	-14.0689	52.12
-3.1236	-14.2242	52.11
-3.0896	-14.3293	52.11
-3.1081	-14.485	52.11
-3.108	-14.6176	52.1
-3.0634	-14.8421	52.11
-3.0239	-15.0231	52.12
-2.9703	-15.211	52.11
-2.9158	-15.5046	52.12
-2.8524	-15.7445	52.12
-2.8231	-16.0142	52.11
-2.7554	-16.1725	52.1
-2.7254	-16.2993	52.12
-2.7394	-16.3539	52.12
-2.7877	-16.2033	52.13
-2.8272	-15.9782	52.13
-2.9385	-15.8034	52.13
-2.973	-15.6523	52.12
-2.9328	-15.5616	52.17
-2.97	-15.5053	52.2
-2.9684	-15.4936	52.13
-2.9764	-15.5569	52.06
-2.9936	-15.5738	52
-2.9641	-15.6684	52.01
-2.9641	-15.8086	52.09
-2.9192	-15.9326	52.12
-2.8699	-15.9516	52.14
-2.8309	-15.9575	52.15
-2.8181	-16.0035	52.11
-2.8381	-16.0307	52.1
-2.7806	-16.145	52.08
-2.7264	-16.2035	52.1
-2.6251	-16.2648	52.1
-2.5468	-16.3628	52.13
-2.4994	-16.3733	52.11
-2.4409	-16.5062	52.11
-2.4215	-16.5274	52.12
-2.4359	-16.5495	52.11
-2.4703	-16.5373	52.1
-2.514	-16.4013	52.1
-2.5516	-16.2057	52.14
-2.6479	-15.9605	52.16
-2.721	-15.663	52.17
-2.7292	-15.3781	52.11
-2.7161	-15.2042	52.1
-2.7173	-15.1447	52.08
-2.7118	-15.136	52.09
-2.6914	-15.1418	52.12
-2.7433	-15.0769	52.15
-2.7956	-14.9929	52.17
-2.8883	-14.9298	52.14
-2.9477	-14.8371	52.12
-2.9557	-14.8006	52.15
-3.0214	-14.8002	52.19
-2.9941	-14.9022	52.15
-2.9959	-14.9214	52.11
-3.0616	-15.0413	52.04
-3.0417	-15.078	52.04
-3.0587	-15.1894	52.08
-3.1244	-15.1753	52.11
-3.161	-15.0807	52.16
-3.2105	-14.844	52.15
-3.1492	-14.6109	52.14
-3.1284	-14.3174	52.1
-3.0765	-14.1455	52.1
-3.0083	-14.079	52.12
-2.9557	-14.1033	52.11
-2.8873	-14.1022	52.13
-2.8251	-14.1668	52.12
-2.7847	-14.2714	52.15
-2.746	-14.2832	52.16
-2.7661	-14.2886	52.14
-2.7863	-14.3478	52.11
-2.7963	-14.4303	52.1
-2.7954	-14.5804	52.1
-2.8361	-14.7159	52.15
-2.8488	-14.8302	52.17
-2.8635	-14.9252	52.16
-2.8216	-14.9784	52.13
-2.8274	-15.0736	52.1
-2.789	-15.1547	52.09
-2.8105	-15.3168	52.13
-2.8078	-15.4644	52.18
-2.8215	-15.6689	52.17
-2.7643	-15.7926	52.15
-2.755	-15.9199	52.13
-2.7842	-15.864	52.13
-2.8147	-15.7097	52.21
-2.8541	-15.6174	52.2
-2.8544	-15.4581	52.1
-2.8379	-15.3779	52.05
-2.8842	-15.2884	52
-2.7744	-15.1269	52.09
-2.7968	-15.0006	52.14
-2.7821	-14.9363	52.15
-2.6646	-14.8162	52.21
-2.6466	-14.7126	52.2
-2.5768	-14.6216	52.15
-2.5257	-14.5938	52.11
-2.5112	-14.593	52.11
-2.4195	-14.7619	52.1
-2.3696	-14.8873	52.14
-2.3342	-15.1114	52.16
-2.3197	-15.2682	52.14
-2.3296	-15.4183	52.12
-2.3256	-15.618	52.07
-2.3194	-15.8266	52.09
-2.3032	-16.0639	52.11
-2.1854	-16.277	52.16
-2.189	-16.4504	52.17
-2.203	-16.5686	52.17
-2.2319	-16.42	52.19
-2.2813	-16.176	52.17
-2.3017	-15.9474	52.17
-2.3367	-15.6985	52.16
-2.3767	-15.5044	52.14
-2.479	-15.3298	52.12
-2.5228	-15.1631	52.13
-2.6332	-15.1075	52.14
-2.6682	-14.9871	52.11
-2.6798	-14.9322	52.19
-2.6594	-14.8844	52.22
-2.7007	-14.7784	52.16
-2.7571	-14.7691	52.08
-2.7691	-14.7881	52.03
-2.7629	-14.8912	52.05
-2.7747	-15.0576	52.09
-2.7524	-15.2075	52.15
-2.7157	-15.2814	52.21
-2.7294	-15.4723	52.21
-2.6967	-15.5544	52.18
-2.7041	-15.7198	52.11
-2.6798	-15.9463	52.09
-2.6534	-16.1891	52.12
-2.6041	-16.5029	52.12
-2.5928	-16.7273	52.14
-2.5397	-16.9677	52.12
-2.52	-17.1257	52.12
-2.5042	-17.4247	52.12
-2.4949	-17.6301	52.09
-2.4885	-17.8184	52.12
-2.5153	-17.9449	52.15
-2.6158	-17.9851	52.16
-2.7163	-17.923	52.18
-2.8039	-17.9219	52.15
-2.9265	-17.724	52.12
-3.1152	-17.52	52.11
-3.2741	-17.1727	52.13
-3.4383	-16.8116	52.15
-3.5116	-16.5469	52.14
-3.5469	-16.4309	52.12
-3.5773	-16.2965	52.11
-3.5931	-16.2391	52.17
-3.604	-16.0886	52.24
-3.6544	-15.8565	52.21
-3.7035	-15.5124	52.14
-3.6861	-15.2199	52.05
-3.69	-15.0293	52
-3.6482	-15.0103	52.06
-3.4704	-15.0075	52.13
-3.3235	-15.0084	52.18
-3.188	-15.0439	52.2
-2.9485	-15.0226	52.18
-2.8011	-15.015	52.15
-2.7596	-14.9509	52.12
-2.6964	-14.862	52.14
-2.6679	-14.7219	52.15
-2.7261	-14.6714	52.14
-2.7269	-14.681	52.12
-2.7898	-14.7584	52.1
-2.8801	-14.8934	52.12
-2.9084	-15.0547	52.12
-2.8972	-15.2143	52.14
-2.9351	-15.2774	52.14
-2.964	-15.3446	52.13
-3.0708	-15.4075	52.11
-3.1119	-15.4347	52.15
-3.198	-15.4898	52.15
-3.226	-15.4183	52.18
-3.2569	-15.3184	52.14
-3.2726	-15.1963	52.13
-3.2553	-15.1312	52.1
-3.2836	-14.9906	52.12
-3.3114	-15.0115	52.14
-3.2529	-14.9542	52.16
-3.1704	-15.0038	52.17
-3.1516	-14.9174	52.17
-3.1156	-14.9042	52.12
-3.1065	-14.885	52.11
-3.0322	-14.9183	52.06
-2.9931	-14.9378	52.06
-2.9618	-14.9861	52.11
-2.9123	-15.0671	52.13
-2.897	-15.1374	52.15
-2.8037	-15.2195	52.18
-2.7665	-15.2007	52.16
-2.7587	-15.226	52.11
-2.792	-15.2901	52.12
-2.7924	-15.1632	52.12
-2.8548	-15.0868	52.13
-2.9081	-14.9682	52.13
-2.9435	-14.8669	52.1
-2.91	-14.7527	52.11
-2.9196	-14.6681	52.11
-2.886	-14.6154	52.12
-2.9005	-14.5221	52.12
-2.8382	-14.3371	52.13
-2.7529	-14.274	52.11
-2.6468	-14.2729	52.12
-2.5802	-14.2558	52.1
-2.4453	-14.3356	52.1
-2.3821	-14.4563	52.11
-2.3233	-14.5338	52.13
-2.2834	-14.7245	52.15
-2.2068	-14.9076	52.11
-2.1238	-15.0861	52.13
-2.0517	-15.2627	52.11
-1.9879	-15.3773	52.13
-1.937	-15.4845	52.22
-1.8841	-15.5069	52.21
-1.9542	-15.5037	52.12
-1.9948	-15.5254	52.04
-2.0841	-15.6262	51.95
-2.0191	-15.7946	52
-2.0153	-15.9776	52.1
-1.9641	-16.1319	52.18
-1.9049	-16.2735	52.22
-1.8668	-16.3627	52.2
-1.8638	-16.4022	52.12
-1.8744	-16.4592	52.08
-1.8017	-16.5587	52.08
-1.7475	-16.7306	52.1
-1.7802	-16.873	52.12
-1.7986	-17.1037	52.12
-1.793	-17.3086	52.12
-1.85	-17.4736	52.12
-1.8649	-17.5838	52.09
-1.9663	-17.5827	52.07
-2.092	-17.3426	52.09
-2.2509	-17.0351	52.12
-2.4302	-16.8025	52.11
-2.533	-16.6904	52.08
-2.6869	-16.6217	52.09
-2.7635	-16.5823	52.1
-2.8677	-16.6286	52.13
-2.9579	-16.7053	52.15
-3.0208	-16.7389	52.14
-3.0695	-16.7196	52.13
-3.0655	-16.5959	52.12
-3.0407	-16.5599	52.14
-2.9947	-16.5787	52.19
-3.0065	-16.5434	52.15
-2.973	-16.5044	52.05
-3.0479	-16.5335	52
-2.9908	-16.6059	51.98
-2.9574	-16.6842	52.06
-2.8949	-16.7198	52.16
-2.8735	-16.674	52.21
-2.788	-16.4982	52.2
-2.7998	-16.2723	52.18
-2.8133	-16.0084	52.11
-2.7857	-15.8473	52.1
-2.6797	-15.7574	52.11
-2.626	-15.7392	52.13
-2.6116	-15.7479	52.13
-2.6165	-15.7797	52.13
-2.6032	-15.7253	52.1
-2.5998	-15.6016	52.08
-2.5951	-15.5756	52.08
-2.6531	-15.4424	52.09
-2.6905	-15.2071	52.14
-2.7586	-15.0067	52.14
-2.8268	-14.8735	52.13
-2.914	-14.8191	52.12
-2.9432	-14.8342	52.11
-2.8801	-14.8088	52.13
-2.8221	-14.7765	52.13
-2.7163	-14.8214	52.13
-2.7064	-14.8465	52.13
-2.7654	-14.7653	52.11
-2.7882	-14.5837	52.16
-2.8387	-14.3736	52.23
-2.8558	-14.3048	52.17
-2.8612	-14.2475	52.06
-2.884	-14.2098	51.99
-2.8265	-14.0869	51.99
-2.7933	-14.0713	52.09
-2.8134	-14.1235	52.17
-2.8098	-14.1822	52.25
-2.7075	-14.2533	52.27
-2.6519	-14.324	52.22
-2.5975	-14.3542	52.14
-2.5573	-14.3392	52.07
-2.4838	-14.416	52.09
-2.4346	-14.5877	52.1
-2.4177	-14.7755	52.15
-2.4736	-14.9903	52.17
-2.4696	-15.1702	52.13
-2.4754	-15.3252	52.09
-2.46	-15.4705	52.1
-2.4404	-15.6073	52.09
-2.4251	-15.6678	52.11
-2.5541	-15.5444	52.14
-2.654	-15.2771	52.2
-2.7997	-15.0015	52.18
-2.8419	-14.7975	52.12
-2.9356	-14.561	52.09
-2.95	-14.3697	52.11
-2.9548	-14.2937	52.11
-2.9352	-14.2478	52.12
-2.9293	-14.1704	52.15
-2.8597	-13.9091	52.23
-2.8942	-13.8519	52.21
-2.8163	-13.7846	52.14
-2.8383	-13.8004	52.07
-2.7908	-13.8754	52.05
-2.7123	-13.9476	52.08
-2.6993	-14.1008	52.14
-2.6493	-14.2092	52.18
-2.6324	-14.2245	52.24
-2.5805	-14.1144	52.23
-2.6117	-14.05	52.17
-2.5859	-14.0874	52.1
-2.5845	-14.1359	52.13
-2.5846	-14.1455	52.13
-2.5884	-14.2466	52.14
-2.5347	-14.3346	52.15
-2.5733	-14.4514	52.14
-2.5961	-14.4832	52.16
-2.5766	-14.5083	52.17
-2.5717	-14.5612	52.16
-2.5629	-14.5669	52.14
-2.5917	-14.5532	52.14
-2.6146	-14.5811	52.17
-2.6233	-14.633	52.19
-2.6621	-14.6308	52.18
-2.6914	-14.5979	52.17
-2.6873	-14.6199	52.15
-2.6731	-14.6574	52.14
-2.6484	-14.747	52.15
-2.6478	-14.8277	52.16
-2.622	-14.8424	52.2
-2.616	-14.8569	52.23
-2.6082	-14.8069	52.19
-2.6257	-14.8095	52.11
-2.6283	-14.769	52.05
-2.5897	-14.7192	52.06
-2.5966	-14.7232	52.13
-2.5566	-14.6507	52.17
-2.5502	-14.4658	52.23
-2.5035	-14.3009	52.21
-2.5534	-14.1351	52.18
-2.5615	-14.0406	52.11
-2.552	-14.0234	52.11
-2.5855	-14.076	52.11
-2.6271	-14.1848	52.14
-2.5918	-14.3439	52.16
-2.5674	-14.516	52.15
-2.5099	-14.5932	52.14
-2.4279	-14.7081	52.14
-2.3696	-14.82	52.14
-2.3301	-14.9337	52.16
-2.2578	-14.9544	52.16
-2.2053	-15.0115	52.15
-2.1904	-15.0529	52.15
-2.1323	-15.1667	52.15
-2.1076	-15.2735	52.16
-2.0497	-15.4065	52.15
-2.0013	-15.5299	52.15
-2.0107	-15.6318	52.14
-1.9775	-15.6679	52.12
-2.0305	-15.7823	52.1
-2.0184	-15.8253	52.18
-2.0553	-15.9088	52.22
-2.0611	-15.995	52.17
-2.1438	-16.1349	52.13
-2.1698	-16.3476	52.04
-2.2216	-16.4264	52.07
-2.2569	-16.6184	52.13
-2.3313	-16.8431	52.18
-2.3104	-16.9224	52.22
-2.1987	-16.9959	52.25
-2.1484	-17.035	52.17
-2.1217	-17.1016	52.09
-2.0537	-17.2774	52.09
-1.9357	-17.4715	52.15
-1.863	-17.5783	52.16
-1.7808	-17.7183	52.16
-1.858	-17.8773	52.12
-1.8149	-17.9896	52.1
-1.7616	-17.9668	52.11
-1.7807	-17.8831	52.13
-1.8333	-17.7317	52.17
-1.9067	-17.4559	52.16
-1.9271	-17.1695	52.16
-2.0529	-16.797	52.18
-2.132	-16.5382	52.14
-2.1148	-16.1929	52.12
-2.0443	-15.9428	52.1
-2.0104	-15.7916	52.13
-2.0156	-15.7368	52.12
-1.9438	-15.646	52.12
-1.9673	-15.5541	52.15
-1.8615	-15.4951	52.16
-1.8215	-15.4871	52.22
-1.8555	-15.4687	52.21
-1.8589	-15.4604	52.09
-1.9282	-15.4027	52.03
-1.9959	-15.5084	52.01
-2.0562	-15.6122	52.07
-2.0724	-15.7321	52.15
-2.176	-15.7342	52.22
-2.1996	-15.7176	52.23
-2.3013	-15.6663	52.21
-2.3097	-15.4395	52.14
-2.3848	-15.3463	52.06
-2.3601	-15.2741	52.09
-2.2822	-15.2225	52.12
-2.3193	-15.2066	52.16
-2.315	-15.0981	52.16
-2.3594	-14.9412	52.15
-2.3655	-14.821	52.12
-2.4393	-14.7078	52.09
-2.4195	-14.6811	52.11
-2.3945	-14.6612	52.14
-2.3605	-14.699	52.14
-2.3401	-14.73	52.17
-2.3005	-14.7976	52.2
-2.2906	-14.8936	52.19
-2.2811	-14.9667	52.18
-2.3059	-14.9771	52.16
-2.3125	-14.9146	52.12
-2.337	-14.9673	52.1
-2.2649	-15.0092	52.09
-2.1892	-15.1412	52.18
-2.1237	-15.2266	52.26
-2.0578	-15.3022	52.21
-2.1044	-15.346	52.1
-2.1216	-15.4305	52
-2.0929	-15.5003	51.99
-2.0604	-15.5705	52.09
-1.9667	-15.6385	52.16
-1.9741	-15.6971	52.23
-1.9259	-15.7223	52.23
-1.8705	-15.6873	52.16
-1.8626	-15.6979	52.09
-1.825	-15.7488	52.05
-1.7463	-15.839	52.11
-1.7409	-15.9187	52.12
-1.7833	-15.9264	52.15
-1.788	-15.9793	52.14
-1.8127	-15.8957	52.13
-1.8668	-15.9319	52.08
-1.9198	-15.946	52.08
-1.967	-16.0126	52.1
-1.966	-16.0292	52.13
-2.0521	-16.0148	52.15
-2.0945	-16.1286	52.16
-2.2041	-16.2495	52.18
-2.2621	-16.311	52.16
-2.3592	-16.3863	52.12
-2.3251	-16.4952	52.12
-2.3718	-16.6403	52.15
-2.4059	-16.7784	52.12
-2.4807	-16.9533	52.16
-2.4724	-17.1397	52.23
-2.4739	-17.2551	52.18
-2.4674	-17.3941	52.08
-2.532	-17.5228	52.02
-2.5174	-17.671	52.01
-2.504	-17.8325	52.09
-2.5063	-17.8782	52.14
-2.5389	-17.8465	52.17
-2.5861	-17.6732	52.21
-2.5458	-17.4736	52.16
-2.5435	-17.3732	52.11
-2.5454	-17.3213	52.06
-2.5115	-17.2971	52.07
-2.472	-17.2846	52.1
-2.4752	-17.2663	52.14
-2.4267	-17.3531	52.14
-2.4235	-17.4256	52.09
-2.3416	-17.5063	52.09
-2.3554	-17.5412	52.1
-2.3018	-17.6479	52.11
-2.3007	-17.7005	52.13
-2.2189	-17.7368	52.13
-2.1804	-17.7949	52.13
-2.1175	-17.7919	52.14
-2.104	-17.752	52.11
-2.0849	-17.6633	52.12
-2.0809	-17.5901	52.1
-2.1002	-17.5358	52.11
-2.1144	-17.515	52.12
-2.1438	-17.4614	52.11
-2.1435	-17.3411	52.13
-2.1666	-17.2325	52.17
-2.182	-17.0877	52.16
-2.1801	-17.0131	52.08
-2.1822	-16.8569	52.04
-2.1832	-16.7671	52.02
-2.2589	-16.5101	52.09
-2.2874	-16.3532	52.12
-2.2823	-16.2383	52.14
-2.2628	-16.0514	52.17
-2.2349	-16.0329	52.14
-2.2173	-15.953	52.11
-2.194	-15.9469	52.08
-2.1442	-16.0079	52.13
-2.1006	-16.1227	52.12
-2.0511	-16.2261	52.16
-1.9891	-16.3726	52.12
-1.9554	-16.5225	52.1
-1.9211	-16.6563	52.1
-1.9012	-16.8858	52.09
-1.8712	-17.0682	52.11
-1.8311	-17.2633	52.14
-1.7968	-17.4608	52.13
-1.7769	-17.6534	52.13
-1.6948	-17.8425	52.11
-1.6702	-17.9121	52.12
-1.617	-18.0099	52.12
-1.5596	-18.0753	52.09
-1.5744	-18.0675	52.08
-1.55	-18.0987	52.09
-1.5738	-18.1086	52.1
-1.6116	-18.1532	52.12
-1.617	-18.0973	52.1
-1.602	-18.0093	52.15
-1.6734	-17.9246	52.19
-1.757	-17.8867	52.12
-1.8207	-17.7695	52.09
-1.8888	-17.8288	52.06
-2.0041	-17.8972	52.06
-2.0105	-18.0015	52.15
-2.1098	-18.0916	52.19
-2.1146	-18.1235	52.18
-2.1157	-18.1759	52.14
-2.0884	-18.1519	52.1
-2.1085	-18.1341	52.08
-2.104	-18.1105	52.07
-2.0776	-18.1711	52.13
-2.0583	-18.2254	52.13
-2.0056	-18.2775	52.12
-2.021	-18.3349	52.08
-1.9973	-18.3386	52.06
-2.0109	-18.4289	52.08
-2.0107	-18.5178	52.08
-1.9943	-18.6172	52.13
-1.9687	-18.7447	52.16
-1.9828	-18.7545	52.17
-1.9781	-18.7964	52.16
-2.0123	-18.8393	52.14
-2.0127	-18.8577	52.12
-1.9935	-18.9319	52.11
-1.9311	-18.92	52.11
-1.9594	-18.9359	52.12
-2.0018	-18.9887	52.15
-2.0696	-18.9117	52.14
-2.1571	-18.663	52.14
-2.2593	-18.3501	52.14
-2.34	-18.0237	52.21
-2.3651	-17.7228	52.21
-2.4657	-17.3979	52.13
-2.503	-17.0819	52.07
-2.5501	-16.9141	51.99
-2.6408	-16.8207	52.02
-2.6323	-16.7838	52.11
-2.5862	-16.7268	52.18
-2.4506	-16.6689	52.22
-2.3155	-16.6192	52.24
-2.2035	-16.5189	52.16
-2.1345	-16.3687	52.09
-2.096	-16.2879	52.09
-1.9655	-16.3047	52.11
-1.8878	-16.3837	52.13
-1.882	-16.4088	52.16
-1.8146	-16.467	52.15
-1.8923	-16.562	52.11
-1.9116	-16.6391	52.1
-1.9066	-16.6689	52.1
-1.853	-16.7293	52.12
-1.8232	-16.8094	52.14
-1.8088	-16.8647	52.13
-1.7941	-16.9253	52.13
-1.7647	-17.0465	52.14
-1.7356	-17.0251	52.15
-1.7456	-16.9791	52.14
-1.7171	-16.9664	52.13
-1.7316	-17.0312	52.12
-1.7644	-17.1292	52.14
-1.7206	-17.1953	52.15
-1.6998	-17.303	52.19
-1.7074	-17.4036	52.26
-1.7087	-17.4486	52.2
-1.7496	-17.55	52.09
-1.7998	-17.5363	52.01
-1.833	-17.6623	52.01
-1.811	-17.7733	52.09
-1.8476	-17.8583	52.15
-1.8507	-17.8364	52.22
-1.8076	-17.7702	52.22
-1.8331	-17.7294	52.17
-1.8399	-17.6083	52.12
-1.8792	-17.5728	52.09
-1.8695	-17.5999	52.09
-1.8397	-17.606	52.13
-1.8531	-17.6204	52.16
-1.8491	-17.5668	52.14
-1.8642	-17.5574	52.11
-1.8738	-17.5611	52.12
-1.9173	-17.5544	52.11
-1.9745	-17.6344	52.12
-1.9063	-17.6837	52.14
-1.9297	-17.7665	52.15
-1.9097	-17.8078	52.17
-1.9002	-17.8274	52.16
-1.8766	-17.8642	52.15
-1.8821	-17.8143	52.13
-1.8484	-17.8405	52.13
-1.805	-17.8999	52.12
-1.7847	-18.0178	52.14
-1.765	-18.0712	52.15
-1.7743	-18.1673	52.15
-1.763	-18.2176	52.21
-1.7252	-18.1671	52.19
-1.7317	-18.0712	52.14
-1.7868	-17.914	52.08
-1.7981	-17.7252	52.04
-1.817	-17.5827	52.08
-1.8304	-17.4226	52.14
-1.9163	-17.2741	52.18
-1.9643	-17.0322	52.22
-2.0425	-16.7749	52.21
-2.069	-16.5932	52.15
-2.0856	-16.4108	52.11
-2.1046	-16.3448	52.12
-2.0986	-16.3834	52.15
-2.156	-16.4252	52.16
-2.132	-16.4707	52.15
-2.142	-16.5559	52.13
-2.1799	-16.6227	52.14
-2.1559	-16.618	52.14
-2.1895	-16.7037	52.13
-2.1789	-16.7394	52.15
-2.1356	-16.7483	52.15
-2.1883	-16.6464	52.17
-2.2561	-16.552	52.17
-2.2712	-16.4282	52.16
-2.2813	-16.3012	52.16
-2.34	-16.184	52.15
-2.3642	-16.0866	52.15
-2.3207	-16.0395	52.16
-2.2861	-16.0633	52.19
-2.271	-16.2103	52.19
-2.2285	-16.3026	52.16
-2.1743	-16.4301	52.18
-2.0677	-16.6111	52.19
-2.0588	-16.8494	52.14
-1.9825	-16.9706	52.1
-1.9071	-17.0023	52.04
-1.8291	-17.0325	52.07
-1.7741	-17.0751	52.14
-1.7593	-17.153	52.14
-1.782	-17.1632	52.19
-1.7244	-17.1366	52.2
-1.7299	-17.1503	52.17
-1.6878	-17.0471	52.14
-1.6641	-16.9559	52.14
-1.6742	-16.8889	52.13
-1.6551	-16.7577	52.15
-1.6265	-16.7622	52.13
-1.6368	-16.6935	52.11
-1.6562	-16.6588	52.11
-1.6276	-16.6303	52.11
-1.6515	-16.5632	52.13
-1.738	-16.4157	52.15
-1.7681	-16.2586	52.13
-1.7784	-16.207	52.11
-1.874	-16.1634	52.14
-1.86	-16.132	52.13
-1.8199	-16.1906	52.18
-1.7963	-16.223	52.16
-1.8252	-16.2093	52.16
-1.8395	-16.2179	52.16
-1.8689	-16.197	52.14
-1.9075	-16.1794	52.14
-1.9219	-16.1879	52.14
-1.845	-16.1982	52.14
-1.8665	-16.3547	52.21
-1.874	-16.4488	52.27
-1.9481	-16.5806	52.18
-2.0077	-16.619	52.11
-2.1073	-16.6663	52
-2.1211	-16.6684	52.02
-2.1944	-16.749	52.12
-2.1921	-16.7139	52.19
-2.2201	-16.6608	52.22
-2.2437	-16.5631	52.24
-2.2695	-16.552	52.19
-2.3116	-16.4854	52.1
-2.389	-16.3848	52.1
-2.3793	-16.2807	52.11
-2.4018	-16.2765	52.15
-2.3921	-16.2399	52.16
-2.4063	-16.283	52.16
-2.4217	-16.2865	52.14
-2.437	-16.2668	52.11
-2.3453	-16.2739	52.12
-2.3125	-16.2545	52.1
-2.2668	-16.2964	52.16
-2.2132	-16.3126	52.18
-2.1844	-16.3128	52.18
-2.1715	-16.2823	52.14
-2.1001	-16.186	52.13
-2.0683	-16.069	52.09
-2.0259	-15.9512	52.07
-1.9782	-15.8244	52.08
-1.8771	-15.7296	52.09
-1.8313	-15.5756	52.2
-1.7868	-15.4513	52.27
-1.8005	-15.3119	52.32
-1.8298	-15.2236	52.31
-1.9257	-15.0057	52.17
-2.0207	-14.8194	52.07
-2.0365	-14.7143	52.04
-2.0077	-14.7645	52.04
-1.9654	-14.7249	52.17
-1.9536	-14.6716	52.25
-1.934	-14.5281	52.29
-1.8984	-14.3436	52.21
-1.8667	-14.2097	52.16
-1.8359	-14.1479	52.07
-1.7392	-14.1258	52.09
-1.6657	-14.2163	52.13
-1.5828	-14.3298	52.16
-1.5002	-14.4602	52.18
-1.457	-14.613	52.14
-1.3849	-14.6836	52.12
-1.3031	-14.8408	52.09
-1.2161	-14.9184	52.1
-1.1624	-15.0524	52.12
-1.1084	-15.217	52.15
-1.064	-15.497	52.14
-1.1112	-15.6367	52.17
-1.0866	-15.8244	52.15
-1.1444	-15.9498	52.11
-1.1822	-16.0627	52.13
-1.2685	-16.1351	52.13
-1.345	-16.2346	52.13
-1.4512	-16.1802	52.12
-1.4842	-16.2014	52.15
-1.5832	-16.1783	52.24
-1.6086	-16.1382	52.18
-1.6878	-16.0858	52.1
-1.8044	-16.1072	52.05
-1.9161	-16.1352	52.01
-1.9483	-16.1405	52.07
-2.081	-16.0609	52.14
-2.1765	-15.9597	52.17
-2.2282	-15.9172	52.21
-2.3012	-15.8355	52.19
-2.3188	-15.7184	52.12
-2.3783	-15.6917	52.07
-2.3962	-15.695	52.11
-2.4104	-15.7554	52.11
-2.4767	-15.6891	52.14
-2.5116	-15.5901	52.12
-2.5936	-15.4751	52.13
-2.6854	-15.4774	52.12
-2.7043	-15.5157	52.12
-2.8341	-15.51	52.12
-2.8616	-15.5499	52.15
-2.8759	-15.6469	52.14
-2.899	-15.6724	52.16
-2.9559	-15.6718	52.18
-2.9372	-15.6971	52.16
-2.9492	-15.6227	52.12
-2.9678	-15.4896	52.14
-2.9292	-15.436	52.15
-2.9958	-15.3469	52.17
-3.0822	-15.2656	52.18
-3.0965	-15.1627	52.19
-3.1277	-15.0519	52.25
-3.1122	-15.0099	52.18
-3.144	-14.831	52.13
-3.2156	-14.6571	52.07
-3.1674	-14.542	52.08
-3.1455	-14.4349	52.14
-3.0469	-14.4131	52.19
-2.9014	-14.3127	52.23
-2.7771	-14.2943	52.22
-2.6301	-14.2401	52.18
-2.5361	-14.2151	52.13
-2.4068	-14.188	52.12
-2.199	-14.2176	52.14
-2.0546	-14.2398	52.14
-1.9623	-14.2361	52.18
-1.8763	-14.1368	52.18
-1.7329	-14.0645	52.16
-1.6281	-14.0223	52.12
-1.4502	-14.0187	52.12
-1.3535	-14.062	52.14
-1.2325	-14.1642	52.17
-1.1259	-14.2921	52.2
-1.0968	-14.3614	52.2
-1.0198	-14.4271	52.18
-0.9479	-14.4457	52.16
-0.9141	-14.4834	52.17
-0.8467	-14.5012	52.17
-0.8319	-14.6078	52.16
-0.8176	-14.6165	52.14
-0.8414	-14.6769	52.15
-0.8701	-14.6864	52.16
-0.9995	-14.6463	52.21
-0.9855	-14.5131	52.22
-1.0629	-14.5122	52.17
-1.1215	-14.4344	52.12
-1.0886	-14.4868	52.04
-1.064	-14.5633	52.06
-1.0726	-14.6962	52.1
-1.0813	-14.7637	52.16
-1.0758	-14.7668	52.21
-1.1189	-14.7444	52.23
-1.1341	-14.584	52.21
-1.1592	-14.4979	52.16
-1.1733	-14.5335	52.17
-1.1971	-14.6034	52.17
-1.226	-14.6569	52.15
-1.3024	-14.7314	52.16
-1.3644	-14.7819	52.18
-1.4412	-14.887	52.16
-1.4985	-15.0058	52.15
-1.5658	-15.1246	52.13
-1.748	-15.1482	52.15
-1.838	-15.1925	52.19
-1.9491	-15.1755	52.17
-2.0357	-15.1576	52.17
-2.0797	-15.1334	52.15
-2.0848	-15.1401	52.14
-2.1571	-15.1906	52.13
-2.1512	-15.2761	52.15
-2.1885	-15.3775	52.17
-2.2253	-15.4672	52.21
-2.3024	-15.5494	52.19
-2.4178	-15.5813	52.18
-2.4666	-15.5774	52.17
-2.6051	-15.6463	52.18
-2.6158	-15.6421	52.27
-2.6883	-15.7081	52.25
-2.8162	-15.7813	52.18
-2.8681	-15.8594	52.09
-2.9133	-16.0055	52.03
-2.8856	-16.2634	52.09
-2.872	-16.371	52.16
-2.9349	-16.4623	52.25
-2.9182	-16.4427	52.3
-2.9541	-16.3064	52.26
-2.9489	-16.2145	52.18
-2.9859	-16.1418	52.11
-3.01	-16.1908	52.11
-2.9848	-16.1971	52.13
-2.9915	-16.2591	52.19
-3.0449	-16.3024	52.17
-3.0367	-16.3109	52.14
-3.0234	-16.3626	52.12
-2.9473	-16.4312	52.09
-2.8788	-16.4734	52.11
-2.7692	-16.5371	52.19
-2.6719	-16.6582	52.21
-2.6599	-16.716	52.26
-2.5736	-16.7975	52.25
-2.5514	-16.7713	52.21
-2.4873	-16.6897	52.14
-2.4679	-16.6029	52.15
-2.3942	-16.6261	52.19
-2.3842	-16.6451	52.2
-2.3074	-16.534	52.21
-2.2517	-16.4974	52.16
-2.1894	-16.4007	52.17
-2.1151	-16.4464	52.23
-1.9811	-16.4613	52.21
-1.931	-16.446	52.12
-1.8503	-16.4178	52.09
-1.8947	-16.4757	52.04
-1.7962	-16.5588	52.11
-1.7649	-16.5966	52.2
-1.7062	-16.638	52.24
-1.643	-16.6865	52.26
-1.5903	-16.7613	52.25
-1.6159	-16.8168	52.17
-1.5885	-16.8058	52.1
-1.4961	-16.8831	52.14
-1.4666	-16.9653	52.15
-1.4411	-17.1202	52.2
-1.4557	-17.1467	52.18
-1.524	-17.0011	52.16
-1.5396	-16.8996	52.12
-1.6078	-16.6915	52.12
-1.6459	-16.7178	52.13
-1.708	-16.6115	52.17
-1.7122	-16.6444	52.19
-1.746	-16.7149	52.17
-1.7935	-16.7448	52.18
-1.8321	-16.7467	52.18
-1.8371	-16.7807	52.17
-1.8613	-16.7875	52.16
-1.9335	-16.8557	52.15
-2.0003	-16.9589	52.15
-1.9895	-16.9961	52.18
-2.0035	-17.0677	52.19
-2.0781	-17.1936	52.24
-2.0498	-17.262	52.22
-2.1239	-17.2692	52.15
-2.2164	-17.2944	52.11
-2.3144	-17.3327	52.06
-2.3854	-17.38	52.09
-2.4253	-17.444	52.17
-2.4763	-17.477	52.22
-2.4624	-17.4324	52.21
-2.5013	-17.4367	52.19
-2.5649	-17.3284	52.18
-2.634	-17.3069	52.13
-2.788	-17.3967	52.12
-2.812	-17.436	52.12
-2.8308	-17.4644	52.13
-2.8693	-17.5221	52.12
-2.9033	-17.4884	52.12
-2.9411	-17.4701	52.13
-3.0095	-17.4997	52.11
-2.9664	-17.4876	52.11
-2.98	-17.5668	52.12
-2.9978	-17.6192	52.14
-2.9824	-17.6887	52.16
-2.9763	-17.7288	52.18
-2.9821	-17.7135	52.16
-2.9841	-17.7273	52.12
-2.9604	-17.694	52.11
-2.9567	-17.617	52.1
-2.9226	-17.5966	52.11
-2.8936	-17.5328	52.12
-2.9019	-17.4966	52.15
-2.8295	-17.4148	52.16
-2.8088	-17.3594	52.2
-2.7652	-17.3699	52.21
-2.7588	-17.3405	52.14
-2.7555	-17.3026	52.11
-2.7532	-17.3119	52.05
-2.724	-17.3098	52.06
-2.7209	-17.4476	52.11
-2.6947	-17.4271	52.17
-2.6758	-17.3446	52.17
-2.628	-17.2931	52.16
-2.634	-17.2355	52.14
-2.5644	-17.1662	52.09
-2.5592	-17.1764	52.1
-2.518	-17.1545	52.17
-2.5091	-17.2326	52.14
-2.5568	-17.2203	52.15
-2.6014	-17.2841	52.11
-2.6309	-17.1899	52.11
-2.7025	-17.1898	52.12
-2.6973	-17.1692	52.13
-2.7595	-17.2158	52.13
-2.7985	-17.1117	52.13
-2.8179	-17.1041	52.13
-2.8519	-17.0433	52.13
-2.8809	-16.995	52.13
-2.8712	-16.941	52.13
-2.8731	-16.8692	52.1
-2.8593	-16.7666	52.09
-2.8717	-16.7389	52.14
-2.8474	-16.7552	52.14
-2.8562	-16.7584	52.16
-2.8627	-16.7297	52.13
-2.9002	-16.7365	52.15
-2.9085	-16.7413	52.17
-2.9353	-16.7724	52.21
-2.9658	-16.7695	52.18
-3.0408	-16.7971	52.12
-3.0872	-16.8559	52.05
-3.1312	-16.9537	52.03
-3.1774	-17.0349	52.06
-3.2176	-17.1181	52.12
-3.2726	-17.0617	52.17
-3.337	-17.0533	52.22
-3.3905	-16.9947	52.21
-3.4333	-16.8684	52.14
-3.4557	-16.8278	52.09
-3.4127	-16.7675	52.09
-3.4613	-16.7077	52.09
-3.5095	-16.6322	52.09
-3.6017	-16.4979	52.09
-3.6971	-16.3022	52.11
-3.7098	-16.1387	52.15
-3.7044	-16.0471	52.17
-3.6407	-16.0193	52.19
-3.5647	-16.0066	52.18
-3.5285	-15.9692	52.14
inclinaison X	inclinaison Y
