# Supplementary material for: Postural Control Can Be Well Maintained by Healthy, Young Adults in Difficult Visual Task, Even in Sway-Referenced Dynamic Conditions
Source: PLoS One. 2016 Oct 13;11(10):e0164400. doi: 10.1371/journal.pone.0164400 (PMC5063355; doi:10.1371/journal.pone.0164400)
Supplement: S2 File — (ZIP) [file pone.0164400.s002.zip › DATA_FRAMIRAL/S09B_SEARCH_MOBILE_I1.xls]

## Sheet: S09_MTT_20150
gravite X	gravite Y	Poids
6.8026	-11.6536	51.81
6.8426	-11.489	51.76
6.8468	-11.3298	51.73
6.7907	-11.2219	51.68
6.7162	-11.2058	51.69
6.7258	-11.1551	51.72
6.7181	-11.0542	51.81
6.7495	-10.8918	51.86
6.7881	-10.8031	51.82
6.72	-10.6982	51.75
6.7758	-10.6631	51.66
6.8004	-10.666	51.63
6.849	-10.6293	51.66
6.9294	-10.6379	51.71
6.9729	-10.6119	51.78
7.0084	-10.6101	51.83
7.087	-10.5906	51.82
7.144	-10.65	51.77
7.1356	-10.6668	51.73
7.183	-10.7418	51.7
7.27	-10.7875	51.67
7.2785	-10.8015	51.71
7.23	-10.8339	51.75
7.2352	-10.9761	51.78
7.2617	-10.9139	51.76
7.291	-10.9276	51.76
7.3363	-10.8387	51.75
7.2856	-10.8068	51.73
7.338	-10.7818	51.7
7.3157	-10.791	51.72
7.3166	-10.8076	51.75
7.309	-10.8431	51.77
7.292	-10.9616	51.79
7.2734	-11.043	51.75
7.2845	-11.1539	51.68
7.2865	-11.2571	51.61
7.246	-11.3224	51.59
7.2832	-11.3767	51.67
7.2717	-11.448	51.74
7.2527	-11.5219	51.81
7.2264	-11.5101	51.82
7.2339	-11.4964	51.8
7.2075	-11.4937	51.75
7.131	-11.641	51.72
7.0998	-11.7842	51.7
6.9842	-11.985	51.7
6.9083	-12.206	51.73
6.8122	-12.4251	51.77
6.7233	-12.6131	51.78
6.5678	-12.8714	51.76
6.4274	-13.0707	51.73
6.2779	-13.2624	51.73
6.1595	-13.5102	51.72
5.9476	-13.7063	51.75
5.8262	-13.9002	51.76
5.6172	-14.1986	51.74
5.4467	-14.4775	51.75
5.3403	-14.691	51.8
5.2931	-14.9016	51.8
5.2861	-14.9373	51.73
5.286	-14.9004	51.64
5.3813	-14.5387	51.61
5.5782	-14.2456	51.66
5.6933	-14.0154	51.7
5.8391	-13.7679	51.73
6.0253	-13.5324	51.78
6.2141	-13.2986	51.81
6.2989	-13.0651	51.79
6.4497	-12.9672	51.71
6.5211	-12.8171	51.67
6.5994	-12.7708	51.67
6.6885	-12.8316	51.69
6.7042	-12.7339	51.72
6.7438	-12.6491	51.74
6.728	-12.6601	51.75
6.7846	-12.7404	51.77
6.8156	-12.8142	51.79
6.89	-12.8865	51.74
6.9548	-12.9413	51.7
6.9908	-13.006	51.69
7.0943	-13.0267	51.67
7.1163	-12.9379	51.75
7.2182	-12.6985	51.84
7.3259	-12.3898	51.86
7.3594	-12.1371	51.76
7.4515	-11.8691	51.62
7.5187	-11.6286	51.56
7.664	-11.3538	51.62
7.7065	-11.1417	51.71
7.7525	-10.9131	51.78
7.808	-10.7201	51.86
7.8615	-10.512	51.85
7.8546	-10.2858	51.8
7.8405	-10.1548	51.7
7.8178	-10.0964	51.66
7.8605	-10.0574	51.63
7.7593	-10.1001	51.66
7.6669	-10.1841	51.72
7.5926	-10.2631	51.77
7.5109	-10.3212	51.83
7.426	-10.393	51.82
7.298	-10.5061	51.77
7.2494	-10.6051	51.71
7.185	-10.6746	51.69
7.0858	-10.7997	51.67
7.0177	-10.9996	51.68
6.9891	-11.0386	51.81
6.9726	-11.0072	51.86
7.0237	-10.8375	51.83
7.0429	-10.7394	51.73
7.1355	-10.6946	51.63
7.1992	-10.6957	51.62
7.1509	-10.757	51.69
7.1721	-10.8121	51.75
7.1563	-10.9084	51.79
7.1292	-10.9999	51.81
7.0694	-11.0845	51.76
7.0216	-11.1658	51.72
6.9359	-11.2285	51.71
6.8464	-11.3188	51.7
6.7741	-11.2841	51.69
6.7372	-11.4131	51.68
6.6756	-11.4338	51.71
6.6084	-11.514	51.74
6.5479	-11.6622	51.76
6.4685	-11.7796	51.75
6.3956	-11.9005	51.75
6.3897	-12.0851	51.73
6.3766	-12.2309	51.72
6.3488	-12.3331	51.72
6.3722	-12.3928	51.72
6.4395	-12.5662	51.73
6.4886	-12.5941	51.77
6.5845	-12.4323	51.77
6.7242	-12.2388	51.7
6.8126	-12.0778	51.62
6.9712	-11.9366	51.62
7.0611	-11.8217	51.67
7.1789	-11.7929	51.73
7.2106	-11.6914	51.77
7.3342	-11.5083	51.81
7.4106	-11.3355	51.78
7.4087	-11.2154	51.73
7.4512	-11.1595	51.7
7.4832	-11.1506	51.68
7.51	-11.1933	51.67
7.4778	-11.3111	51.69
7.4342	-11.3654	51.72
7.3432	-11.547	51.75
7.2575	-11.5373	51.78
7.2437	-11.5339	51.77
7.1531	-11.5945	51.73
7.1583	-11.6019	51.7
7.0623	-11.6028	51.69
7.0581	-11.527	51.72
7.0244	-11.5315	51.71
7.0392	-11.5162	51.75
6.9785	-11.4685	51.76
6.9799	-11.4445	51.75
6.9004	-11.551	51.7
6.8431	-11.5534	51.63
6.8387	-11.5191	51.62
6.7812	-11.4691	51.65
6.668	-11.4152	51.69
6.5618	-11.3047	51.76
6.4727	-11.233	51.81
6.3331	-11.2462	51.8
6.2933	-11.3421	51.74
6.2874	-11.4351	51.71
6.1905	-11.5339	51.68
6.1842	-11.5881	51.69
6.1263	-11.7624	51.69
6.1319	-11.9469	51.73
6.0889	-12.0785	51.77
6.0602	-12.1352	51.73
6.111	-12.3005	51.68
6.2051	-12.348	51.67
6.2536	-12.4269	51.71
6.3339	-12.4068	51.76
6.4105	-12.4057	51.76
6.4395	-12.4226	51.73
6.5108	-12.5072	51.71
6.4578	-12.5815	51.71
6.4656	-12.5958	51.72
6.416	-12.6767	51.8
6.4191	-12.5957	51.85
6.44	-12.5066	51.76
6.4233	-12.4663	51.63
6.4498	-12.4825	51.54
6.454	-12.5254	51.59
6.493	-12.4968	51.69
6.558	-12.4978	51.79
6.6066	-12.4252	51.82
6.6042	-12.4466	51.8
6.6712	-12.2965	51.73
6.7179	-12.0917	51.67
6.7286	-11.967	51.66
6.6889	-11.8564	51.66
6.6691	-11.7728	51.66
6.6646	-11.7049	51.69
6.5801	-11.6978	51.74
6.5197	-11.6461	51.76
6.4906	-11.6284	51.76
6.5029	-11.637	51.74
6.4742	-11.6449	51.7
6.3649	-11.6479	51.68
6.3232	-11.6768	51.67
6.2591	-11.7104	51.72
6.2483	-11.6831	51.76
6.1758	-11.6699	51.76
6.1843	-11.6108	51.73
6.1964	-11.6112	51.75
6.1904	-11.6317	51.79
6.1739	-11.6966	51.74
6.1153	-11.6682	51.66
6.0179	-11.7445	51.59
5.8655	-11.8582	51.61
5.8155	-12.0382	51.71
5.7344	-12.179	51.74
5.6516	-12.3031	51.79
5.5806	-12.423	51.78
5.5075	-12.4789	51.74
5.4359	-12.5904	51.7
5.4194	-12.6047	51.67
5.5135	-12.4822	51.69
5.6312	-12.3853	51.68
5.6619	-12.3538	51.66
5.672	-12.3062	51.7
5.6484	-12.3894	51.74
5.5795	-12.4825	51.75
5.5803	-12.5579	51.75
5.5473	-12.6029	51.74
5.4858	-12.6707	51.73
5.4363	-12.6553	51.74
5.4084	-12.6139	51.73
5.2876	-12.6313	51.72
5.2019	-12.6514	51.71
5.1146	-12.7072	51.71
5.0513	-12.7932	51.72
4.9443	-12.9933	51.78
4.823	-13.044	51.78
4.7374	-13.0847	51.72
4.6634	-13.0567	51.63
4.6085	-13.0862	51.6
4.5456	-13.2177	51.65
4.5085	-13.228	51.74
4.4697	-13.12	51.78
4.4952	-12.951	51.81
4.4743	-12.8205	51.77
4.4699	-12.725	51.71
4.3994	-12.639	51.69
4.2847	-12.7423	51.67
4.1515	-12.7531	51.7
4.0652	-12.8375	51.69
4.0821	-12.8873	51.72
4.0676	-13.0086	51.73
4.1406	-13.0488	51.72
4.1751	-13.0594	51.72
4.1808	-13.1222	51.71
4.2451	-13.1522	51.7
4.3085	-13.2098	51.7
4.3746	-13.2924	51.72
4.3897	-13.5107	51.72
4.4405	-13.5825	51.75
4.4415	-13.6889	51.75
4.4906	-13.7645	51.69
4.5331	-13.8785	51.66
4.5535	-13.9988	51.7
4.5333	-14.1092	51.77
4.6535	-14.1422	51.78
4.8167	-14.0003	51.74
4.9716	-13.9161	51.64
5.1466	-13.8726	51.59
5.2522	-13.8114	51.65
5.3958	-13.8187	51.71
5.4695	-13.7521	51.78
5.5212	-13.6996	51.84
5.5919	-13.6239	51.81
5.7286	-13.3955	51.71
5.7167	-13.188	51.68
5.762	-13.1305	51.66
5.7284	-13.0962	51.66
5.699	-13.1738	51.66
5.6378	-13.2499	51.69
5.5569	-13.4249	51.73
5.384	-13.4255	51.76
5.2851	-13.4658	51.73
5.1855	-13.5179	51.71
5.0688	-13.5424	51.72
4.9124	-13.5164	51.73
4.7806	-13.4916	51.74
4.6898	-13.4682	51.73
4.6872	-13.3696	51.7
4.6776	-13.3306	51.7
4.6769	-13.2551	51.7
4.6487	-13.267	51.74
4.713	-13.1852	51.77
4.7318	-13.1797	51.78
4.7602	-13.122	51.78
4.7634	-13.1383	51.75
4.8524	-13.0502	51.68
4.8354	-13.0017	51.61
4.7958	-12.9823	51.62
4.8205	-12.92	51.66
4.7443	-12.783	51.73
4.7389	-12.7097	51.79
4.7119	-12.6381	51.81
4.734	-12.6098	51.78
4.6732	-12.5693	51.71
4.603	-12.7007	51.69
4.5344	-12.7724	51.7
4.4544	-12.9263	51.73
4.4273	-13.0786	51.72
4.4239	-13.1993	51.71
4.377	-13.3421	51.7
4.3149	-13.4957	51.69
4.2712	-13.6342	51.7
4.3308	-13.621	51.74
4.3859	-13.5137	51.76
4.3691	-13.5419	51.74
4.3732	-13.5141	51.74
4.4016	-13.4557	51.7
4.3888	-13.4949	51.68
4.3989	-13.5395	51.68
4.4087	-13.6308	51.68
4.44	-13.5202	51.7
4.536	-13.5095	51.71
4.666	-13.4267	51.77
4.7926	-13.3625	51.85
4.8636	-13.2497	51.82
4.8856	-13.1138	51.69
4.9596	-12.913	51.58
5.0427	-12.7597	51.52
5.0366	-12.7009	51.63
5.0889	-12.7299	51.73
5.1153	-12.6837	51.79
5.1203	-12.5695	51.83
5.1452	-12.4889	51.82
5.1345	-12.3724	51.74
5.1225	-12.3009	51.67
5.1405	-12.2342	51.63
5.0933	-12.2482	51.67
5.0775	-12.3022	51.68
5.0314	-12.4574	51.71
5.0289	-12.5692	51.74
4.9896	-12.672	51.75
5.0164	-12.6779	51.72
5.0285	-12.7352	51.7
5.0379	-12.7956	51.71
5.0238	-12.8876	51.71
4.9929	-13.0006	51.73
4.9842	-13.1134	51.77
4.948	-13.2403	51.75
4.9505	-13.1638	51.72
5.0458	-13.0498	51.69
5.0311	-12.8974	51.68
5.1001	-12.7507	51.71
5.061	-12.6072	51.8
5.071	-12.4172	51.79
5.026	-12.278	51.71
5.0021	-12.0773	51.61
4.9608	-11.9034	51.58
4.9317	-11.8309	51.67
4.8814	-11.8082	51.73
4.8478	-11.8592	51.78
4.8846	-11.8295	51.79
4.9032	-11.7817	51.75
4.8954	-11.7825	51.69
4.9194	-11.6865	51.69
4.8149	-11.6107	51.71
4.7915	-11.5993	51.7
4.7338	-11.5695	51.69
4.7164	-11.6127	51.68
4.7105	-11.7018	51.69
4.6858	-11.8137	51.7
4.6981	-11.8783	51.72
4.7125	-11.8329	51.77
4.7183	-11.8178	51.76
4.6872	-11.8712	51.74
4.6012	-11.9145	51.68
4.488	-12.0168	51.65
4.3677	-12.1447	51.64
4.2871	-12.3889	51.68
4.2243	-12.6026	51.74
4.1282	-12.7776	51.8
4.0194	-13.0085	51.83
3.9738	-13.2279	51.81
3.8182	-13.4173	51.71
3.7122	-13.5956	51.59
3.5504	-13.7879	51.56
3.4674	-13.9172	51.64
3.3637	-14.0191	51.73
3.2265	-14.1291	51.76
3.159	-14.1596	51.83
2.978	-14.2468	51.79
2.8421	-14.2944	51.72
2.7406	-14.3586	51.64
2.7024	-14.3311	51.63
2.6301	-14.3372	51.62
2.6771	-14.266	51.64
2.6744	-14.22	51.68
2.6864	-14.1402	51.72
2.706	-14.1112	51.71
2.6761	-14.0685	51.73
2.7262	-14.0024	51.7
2.76	-13.9416	51.69
2.7649	-13.9464	51.69
2.7892	-14.0543	51.7
2.765	-14.1405	51.7
2.6938	-14.2803	51.69
2.6894	-14.3685	51.69
2.6174	-14.5221	51.68
2.5869	-14.623	51.72
2.5508	-14.8235	51.77
2.5368	-14.9676	51.77
2.4529	-15.0988	51.72
2.357	-15.1538	51.61
2.3804	-15.4069	51.56
2.4348	-15.5463	51.64
2.472	-15.7187	51.68
2.5335	-15.8571	51.72
2.6182	-15.884	51.76
2.7622	-15.6855	51.77
2.9316	-15.3335	51.75
3.0727	-15.014	51.72
3.2537	-14.7195	51.68
3.3983	-14.4276	51.68
3.5353	-14.1294	51.65
3.684	-13.8347	51.66
3.7561	-13.5495	51.71
3.8796	-13.3222	51.73
3.9505	-13.1614	51.74
3.9657	-13.0205	51.73
4.0418	-12.8917	51.74
4.0511	-12.7779	51.68
4.0365	-12.7905	51.68
3.9538	-12.8415	51.69
3.9493	-12.8987	51.69
3.8999	-12.9784	51.7
3.8319	-13.1119	51.71
3.7735	-13.232	51.72
3.7246	-13.3561	51.73
3.7035	-13.502	51.76
3.6493	-13.5766	51.77
3.6878	-13.5045	51.71
3.7042	-13.4517	51.63
3.766	-13.3107	51.58
3.8269	-13.1643	51.66
3.9028	-13.0812	51.73
3.9455	-13.079	51.74
3.9819	-13.0162	51.76
4.0369	-12.9043	51.74
4.0715	-12.8198	51.73
4.1246	-12.8238	51.68
4.1965	-12.7265	51.68
4.1863	-12.7598	51.69
4.2559	-12.7905	51.67
4.2813	-12.9195	51.66
4.2893	-12.9455	51.68
4.4052	-12.9805	51.74
4.4097	-13.0535	51.75
4.4313	-13.2196	51.73
4.5372	-13.4043	51.7
4.5938	-13.4828	51.72
4.6486	-13.6041	51.71
4.6196	-13.73	51.71
4.6412	-13.9178	51.7
4.5114	-14.0632	51.69
4.5146	-14.2061	51.71
4.4227	-14.3363	51.72
4.3707	-14.4992	51.76
4.3377	-14.6174	51.81
4.3498	-14.6115	51.78
4.3271	-14.5604	51.71
4.343	-14.3658	51.64
4.3399	-14.2752	51.61
4.3513	-14.2535	51.65
4.3431	-14.2743	51.68
4.3586	-14.2071	51.72
4.3726	-14.1228	51.78
4.3749	-14.0294	51.8
4.4095	-13.9839	51.79
4.4056	-13.9866	51.73
4.3473	-13.9474	51.68
4.2872	-14.0289	51.65
4.2231	-14.1383	51.66
4.183	-14.2644	51.68
4.114	-14.3863	51.7
3.9917	-14.5553	51.72
3.9528	-14.65	51.73
3.8417	-14.7975	51.73
3.7839	-14.9191	51.73
3.7217	-15.0902	51.73
3.6079	-15.2406	51.71
3.4978	-15.4134	51.7
3.4376	-15.6353	51.67
3.3206	-15.8785	51.69
3.2312	-15.9297	51.73
3.3632	-15.7246	51.83
3.4121	-15.4026	51.87
3.5256	-14.9812	51.82
3.5495	-14.6993	51.68
3.6094	-14.3582	51.58
3.7423	-13.9805	51.6
3.7941	-13.6271	51.66
3.9015	-13.2505	51.75
3.9387	-12.9559	51.81
3.9608	-12.6131	51.82
4.0193	-12.3593	51.81
3.9911	-12.1703	51.73
4.0179	-11.9774	51.69
3.9203	-11.9363	51.7
3.9039	-12.0002	51.67
3.886	-12.143	51.65
3.8088	-12.2086	51.71
3.7472	-12.2163	51.75
3.7855	-12.2847	51.76
3.7112	-12.1194	51.77
3.7022	-12.0043	51.76
3.6308	-11.8989	51.74
3.6364	-11.7886	51.72
3.6169	-11.7535	51.72
3.6071	-11.74	51.72
3.622	-11.6805	51.72
3.68	-11.7238	51.72
3.6502	-11.6784	51.79
3.6836	-11.6859	51.8
3.6752	-11.646	51.78
3.7375	-11.4622	51.72
3.8247	-11.236	51.65
3.9403	-10.9999	51.65
4.0615	-10.8417	51.7
4.1976	-10.7155	51.74
4.296	-10.6657	51.77
4.3422	-10.4735	51.84
4.4021	-10.313	51.82
4.4365	-10.2323	51.76
4.4458	-10.2368	51.71
4.4029	-10.225	51.7
4.3816	-10.3262	51.67
4.3404	-10.3691	51.7
4.3355	-10.3679	51.75
4.3386	-10.3861	51.77
4.3047	-10.3033	51.77
4.2847	-10.3856	51.73
4.2475	-10.5278	51.72
4.2199	-10.6566	51.71
4.2193	-10.803	51.72
4.1925	-10.8624	51.75
4.1908	-10.9281	51.77
4.2118	-10.9404	51.75
4.2449	-10.8782	51.76
4.2428	-10.8217	51.78
4.2725	-10.7218	51.82
4.3283	-10.7189	51.79
4.2886	-10.7458	51.7
4.2312	-10.8445	51.64
4.187	-11.017	51.66
4.1134	-11.1905	51.73
4.0767	-11.2723	51.82
4.0362	-11.3414	51.84
4.0203	-11.2426	51.86
4.0429	-11.1682	51.81
4.0009	-11.0588	51.79
3.9389	-11.0416	51.72
3.9057	-11.1214	51.72
3.8396	-11.277	51.7
3.8247	-11.4843	51.72
3.7548	-11.7342	51.76
3.6992	-11.9268	51.79
3.6467	-12.1365	51.79
3.6309	-12.3281	51.76
3.5627	-12.5744	51.71
3.5056	-12.824	51.71
3.4489	-13.118	51.71
3.3418	-13.3233	51.73
3.2778	-13.5357	51.75
3.177	-13.6462	51.75
3.1064	-13.8128	51.73
3.0208	-13.7832	51.77
3.1209	-13.5151	51.85
3.2112	-13.1824	51.85
3.2658	-12.9275	51.75
3.3169	-12.7224	51.64
3.4389	-12.4475	51.61
3.5658	-12.2108	51.66
3.6324	-12.0551	51.73
3.6753	-12.0186	51.79
3.7177	-12.0071	51.81
3.7583	-12.008	51.78
3.7575	-11.9148	51.73
3.6707	-11.8245	51.72
3.6696	-11.7262	51.73
3.5957	-11.5663	51.74
3.578	-11.5317	51.71
3.4335	-11.5941	51.7
3.3638	-11.7702	51.74
3.2367	-11.8441	51.76
3.2367	-11.883	51.76
3.2321	-11.8837	51.76
3.1879	-11.7605	51.76
3.1876	-11.6558	51.76
3.2298	-11.5612	51.77
3.2563	-11.4942	51.74
3.3049	-11.4691	51.73
3.3056	-11.5404	51.73
3.3291	-11.5169	51.74
3.3827	-11.4437	51.79
3.4312	-11.2106	51.84
3.4039	-11.0204	51.81
3.4364	-10.8866	51.69
3.4586	-10.7588	51.59
3.4462	-10.6387	51.61
3.4394	-10.5955	51.7
3.4087	-10.5356	51.78
3.411	-10.3829	51.88
3.4175	-10.1675	51.91
3.4115	-9.9861	51.85
3.3625	-9.6621	51.77
3.3141	-9.5779	51.7
3.2664	-9.4926	51.69
3.2354	-9.3665	51.71
3.1724	-9.3357	51.7
3.1306	-9.3889	51.75
2.9453	-9.5144	51.78
2.8528	-9.5818	51.79
2.7192	-9.6556	51.76
2.5939	-9.6653	51.75
2.549	-9.5532	51.77
2.4279	-9.4657	51.76
2.3451	-9.4593	51.77
2.2831	-9.4968	51.75
2.1924	-9.5609	51.73
2.0993	-9.6474	51.76
2.082	-9.7886	51.83
2.037	-9.8605	51.87
1.9816	-9.8526	51.81
1.9768	-9.7759	51.7
1.9509	-9.6924	51.63
1.9985	-9.5597	51.63
2.1066	-9.5221	51.7
2.1137	-9.5393	51.76
2.1874	-9.458	51.82
2.2197	-9.4273	51.85
2.2603	-9.412	51.81
2.3211	-9.3777	51.76
2.3517	-9.3005	51.73
2.3521	-9.2195	51.71
2.3799	-9.1813	51.73
2.3695	-9.0968	51.74
2.3406	-9.1275	51.74
2.3536	-9.1317	51.77
2.421	-9.1525	51.78
2.3582	-9.1137	51.77
2.3396	-9.2195	51.76
2.2871	-9.2692	51.75
2.2493	-9.3627	51.74
2.2392	-9.4045	51.75
2.1729	-9.4047	51.72
2.2011	-9.4066	51.74
2.1596	-9.4143	51.8
2.2146	-9.4696	51.86
2.2883	-9.4609	51.84
2.337	-9.3563	51.73
2.3765	-9.3171	51.63
2.4047	-9.1843	51.64
2.4439	-9.3058	51.72
2.4995	-9.3247	51.77
2.5727	-9.2827	51.84
2.5564	-9.1739	51.86
2.5743	-9.1315	51.8
2.5204	-9.1951	51.73
2.5228	-9.2667	51.7
2.4171	-9.3989	51.69
2.3697	-9.4843	51.68
2.3909	-9.419	51.73
2.3788	-9.4763	51.77
2.3496	-9.6052	51.79
2.331	-9.6291	51.78
2.3037	-9.76	51.75
2.2803	-9.8275	51.74
2.1936	-9.9626	51.74
2.1929	-10.0031	51.76
2.1208	-10.1469	51.76
2.0675	-10.1983	51.76
2.0969	-10.3636	51.77
1.9774	-10.5501	51.75
2.0422	-10.5733	51.82
2.0525	-10.4768	51.8
2.0666	-10.3598	51.7
2.0463	-10.2886	51.61
2.0416	-10.2111	51.6
2.0999	-10.1806	51.7
2.112	-10.0943	51.74
2.1377	-9.9528	51.79
2.1018	-9.7214	51.81
2.0153	-9.4855	51.78
2.0278	-9.3659	51.72
1.9467	-9.2967	51.68
1.8987	-9.35	51.68
1.8356	-9.4621	51.68
1.8032	-9.6532	51.67
1.7836	-9.8335	51.69
1.8022	-10.0115	51.72
1.8207	-10.0683	51.75
1.8609	-10.2081	51.73
1.8859	-10.362	51.73
1.9017	-10.5052	51.71
1.9129	-10.7056	51.7
1.9028	-10.7686	51.71
1.921	-10.7163	51.73
1.9744	-10.6998	51.73
1.989	-10.6657	51.72
2.0268	-10.6793	51.74
2.0017	-10.7187	51.77
2.0376	-10.7614	51.73
1.9911	-10.7518	51.69
2.0222	-10.6607	51.64
1.9964	-10.5509	51.66
1.9745	-10.5319	51.71
2.0697	-10.4654	51.74
2.0674	-10.4051	51.78
2.1017	-10.4543	51.78
2.1188	-10.412	51.72
2.1348	-10.4436	51.7
2.0913	-10.366	51.69
2.1286	-10.2615	51.71
2.1202	-10.2317	51.68
2.1458	-10.3145	51.66
2.1212	-10.4858	51.68
2.1145	-10.6343	51.73
2.0177	-10.7075	51.73
2.0219	-10.778	51.75
1.9894	-10.8699	51.73
1.8943	-11.0105	51.7
1.8083	-11.0585	51.68
1.8081	-11.1955	51.7
1.7641	-11.3568	51.72
1.7742	-11.518	51.73
1.7988	-11.5888	51.72
1.8425	-11.6407	51.73
1.9585	-11.636	51.73
2.0898	-11.5867	51.72
2.1212	-11.5409	51.67
2.1827	-11.4941	51.6
2.2019	-11.4673	51.6
2.1845	-11.5636	51.67
2.1925	-11.5872	51.7
2.1812	-11.632	51.74
2.0916	-11.6384	51.79
2.0006	-11.655	51.77
1.8812	-11.6664	51.73
1.8049	-11.7362	51.71
1.68	-11.8232	51.69
1.56	-11.8507	51.66
1.5269	-11.8209	51.63
1.4857	-11.7775	51.69
1.451	-11.8069	51.72
1.4017	-11.7591	51.73
1.3487	-11.7476	51.73
1.3596	-11.7162	51.69
1.3954	-11.7962	51.64
1.3666	-11.7506	51.63
1.3115	-11.7444	51.68
1.2613	-11.7415	51.73
1.2203	-11.6674	51.79
1.1472	-11.6044	51.79
1.0986	-11.5089	51.79
1.0501	-11.4523	51.79
1.0471	-11.4058	51.72
1.0151	-11.3174	51.63
1.0269	-11.2379	51.55
1.0461	-11.215	51.56
1.1592	-11.2438	51.68
1.234	-11.3383	51.77
1.2767	-11.363	51.8
1.2953	-11.3119	51.82
1.3791	-11.3339	51.78
1.3629	-11.3177	51.69
1.388	-11.2544	51.65
1.3972	-11.2556	51.67
1.4448	-11.2596	51.69
1.4948	-11.3236	51.66
1.5619	-11.2553	51.68
1.614	-11.2492	51.71
1.6536	-11.1718	51.68
1.6886	-11.134	51.65
1.7405	-11.136	51.69
1.7917	-11.1995	51.74
1.8417	-11.2023	51.81
1.9473	-11.105	51.82
1.9439	-10.9732	51.78
1.9809	-10.8874	51.71
2.0503	-10.7604	51.67
2.0934	-10.7411	51.68
2.199	-10.6375	51.78
2.2923	-10.5736	51.85
2.3285	-10.4444	51.79
2.3758	-10.3919	51.63
2.3965	-10.391	51.52
2.4284	-10.384	51.56
2.4606	-10.4142	51.68
2.4738	-10.4025	51.79
2.4911	-10.4778	51.83
2.4581	-10.5064	51.81
2.4238	-10.5208	51.74
2.4138	-10.5147	51.66
2.3999	-10.53	51.64
2.3489	-10.5902	51.69
2.3404	-10.7717	51.68
2.2534	-10.9189	51.69
2.1514	-11.0814	51.71
2.0442	-11.2296	51.73
2.0167	-11.348	51.71
2.0219	-11.4441	51.71
2.0164	-11.4498	51.72
2.0802	-11.4364	51.71
2.0457	-11.4555	51.72
2.0605	-11.4738	51.72
2.0939	-11.4114	51.72
2.0934	-11.3536	51.73
2.0833	-11.2742	51.73
2.0706	-11.1714	51.78
2.0312	-11.0865	51.79
2.0002	-10.9735	51.72
1.9605	-10.9598	51.63
1.9045	-10.9733	51.58
1.8832	-11.0642	51.63
1.9329	-11.1262	51.72
1.9056	-11.0093	51.78
1.914	-10.9823	51.8
1.8818	-11.0112	51.77
1.8256	-10.9374	51.72
1.7589	-10.8995	51.68
1.7072	-10.9283	51.65
1.6669	-10.9426	51.69
1.6827	-10.996	51.66
1.6142	-10.9753	51.67
1.6471	-11.035	51.7
1.6379	-11.1532	51.71
1.6366	-11.1596	51.74
1.5888	-11.2574	51.73
1.5314	-11.4196	51.73
1.4685	-11.4708	51.73
1.4168	-11.6168	51.7
1.3653	-11.747	51.67
1.3801	-11.8901	51.67
1.375	-12.0594	51.7
1.3558	-12.2871	51.72
1.317	-12.4447	51.74
1.3497	-12.5392	51.79
1.4039	-12.5198	51.76
1.4356	-12.3353	51.67
1.4686	-12.3203	51.56
1.5116	-12.2991	51.58
1.5872	-12.4118	51.64
1.6134	-12.5324	51.73
1.6405	-12.5816	51.78
1.6363	-12.6965	51.78
1.658	-12.7953	51.73
1.689	-12.8404	51.69
1.6893	-12.9451	51.69
1.6845	-12.9753	51.69
1.7193	-13.036	51.68
1.7635	-13.0349	51.67
1.8107	-13.0539	51.7
1.9037	-13.115	51.68
1.9849	-13.139	51.71
2.096	-13.0905	51.72
2.1491	-13.0686	51.72
2.2509	-13.0003	51.71
2.3974	-12.9539	51.69
2.4782	-12.8011	51.71
2.5321	-12.7865	51.7
2.5992	-12.7194	51.71
2.6621	-12.6373	51.7
2.7145	-12.5519	51.71
2.7178	-12.4686	51.73
2.7825	-12.3413	51.77
2.8057	-12.2385	51.78
2.8129	-12.0528	51.73
2.8233	-11.8989	51.64
2.8651	-11.7833	51.58
2.8866	-11.6877	51.62
2.8691	-11.6993	51.67
2.8686	-11.5868	51.74
2.8988	-11.5491	51.8
2.8846	-11.468	51.79
2.8721	-11.3967	51.75
2.8663	-11.4003	51.69
2.8969	-11.4398	51.67
2.8384	-11.4689	51.68
2.8538	-11.4847	51.67
2.8034	-11.5	51.7
2.8302	-11.4753	51.73
2.7854	-11.4754	51.75
2.7758	-11.4887	51.75
2.754	-11.4792	51.71
2.6726	-11.4259	51.69
2.581	-11.4664	51.68
2.502	-11.5903	51.72
2.4478	-11.6211	51.73
2.3551	-11.6786	51.75
2.3074	-11.6813	51.74
2.2314	-11.6827	51.71
2.1504	-11.7613	51.68
2.0628	-11.8156	51.69
2.0036	-11.9353	51.73
1.9623	-12.0219	51.79
1.9601	-12.1461	51.74
1.8761	-12.2041	51.68
1.8663	-12.3223	51.58
1.8132	-12.3967	51.58
1.8707	-12.4877	51.61
1.89	-12.4804	51.72
1.9347	-12.3894	51.79
1.9567	-12.2375	51.82
1.9832	-12.1155	51.76
1.9815	-12.0699	51.69
1.9635	-11.9901	51.66
2.0024	-11.9904	51.66
2.0159	-11.9731	51.67
1.9713	-11.9166	51.69
2.008	-11.8473	51.73
1.9931	-11.7941	51.73
1.9782	-11.7234	51.73
1.9271	-11.6684	51.68
1.9318	-11.7067	51.69
1.8786	-11.6641	51.68
1.7998	-11.6576	51.71
1.7464	-11.67	51.71
1.7266	-11.6978	51.72
1.8194	-11.7236	51.71
1.7949	-11.6917	51.71
1.7706	-11.7472	51.72
1.8227	-11.832	51.75
1.7865	-11.9235	51.81
1.8345	-11.9262	51.82
1.8727	-12.0114	51.74
1.862	-12.0386	51.65
1.8425	-12.0705	51.55
1.8922	-12.1145	51.53
1.8973	-12.1357	51.63
1.9257	-12.2253	51.76
1.9667	-12.3247	51.82
1.9903	-12.408	51.84
1.9466	-12.3871	51.74
1.9262	-12.341	51.65
1.8933	-12.3074	51.63
1.8673	-12.3803	51.67
1.8712	-12.4271	51.7
1.8289	-12.5801	51.68
1.7996	-12.7592	51.7
1.7462	-12.904	51.72
1.7126	-13.0211	51.72
1.6371	-13.1997	51.69
1.5746	-13.3398	51.69
1.5689	-13.3512	51.71
1.5789	-13.4385	51.71
1.5603	-13.465	51.69
1.6123	-13.4013	51.72
1.5927	-13.3021	51.72
1.5928	-13.1658	51.7
1.5826	-13.0554	51.7
1.585	-12.9342	51.75
1.6062	-12.8955	51.82
1.6312	-12.7677	51.79
1.6791	-12.5951	51.67
1.6787	-12.4603	51.55
1.7031	-12.3362	51.53
1.7665	-12.3208	51.64
1.796	-12.191	51.73
1.8087	-12.1262	51.77
1.8201	-11.8921	51.82
1.8649	-11.7224	51.78
1.901	-11.5178	51.71
1.9367	-11.4443	51.66
2.018	-11.2544	51.67
2.0705	-11.1867	51.68
2.1381	-11.1038	51.68
2.1655	-11.0928	51.72
2.155	-11.1369	51.74
2.1594	-11.1093	51.74
2.1506	-11.143	51.73
2.1176	-11.1208	51.71
2.1073	-11.1529	51.72
2.0881	-11.2481	51.73
2.0978	-11.2441	51.72
2.1515	-11.2372	51.72
2.2322	-11.0931	51.74
2.2654	-10.918	51.74
2.2806	-10.8732	51.72
2.2874	-10.8367	51.78
2.3063	-10.7402	51.78
2.27	-10.6542	51.72
2.2853	-10.5791	51.61
2.3096	-10.4843	51.6
2.317	-10.5019	51.65
2.3901	-10.5992	51.74
2.3691	-10.6366	51.77
2.3522	-10.6626	51.82
2.3109	-10.761	51.78
2.2605	-10.7669	51.73
2.2136	-10.7466	51.7
2.2132	-10.7062	51.7
2.2191	-10.7057	51.68
2.1856	-10.811	51.68
2.1514	-10.935	51.69
2.0585	-11.1336	51.73
2.0054	-11.2937	51.74
1.938	-11.4114	51.74
1.8371	-11.5781	51.73
1.785	-11.7036	51.72
1.7277	-11.815	51.71
1.6364	-11.9644	51.7
1.5969	-11.9865	51.72
1.5676	-12.0236	51.73
1.5724	-12.0443	51.74
1.553	-12.0831	51.74
1.6151	-12.1129	51.76
1.6288	-12.1385	51.79
1.7193	-12.1991	51.71
1.7707	-12.266	51.65
1.9379	-12.2862	51.61
1.9659	-12.4104	51.64
1.9637	-12.6016	51.7
1.9859	-12.7038	51.76
1.9593	-12.666	51.8
1.9589	-12.6296	51.81
1.8408	-12.5879	51.74
1.7852	-12.6394	51.69
1.6838	-12.6586	51.68
1.5482	-12.7315	51.68
1.4506	-12.7529	51.7
1.378	-12.8603	51.71
1.3438	-12.9178	51.72
1.2858	-12.9951	51.73
1.2914	-13.0478	51.71
1.2534	-13.1207	51.7
1.2384	-13.0578	51.7
1.1782	-12.8943	51.74
1.1831	-12.8388	51.74
1.0858	-12.6828	51.73
1.0222	-12.5459	51.73
0.9742	-12.4178	51.7
0.9447	-12.3597	51.7
0.8382	-12.4368	51.7
0.7838	-12.4981	51.76
0.6864	-12.5552	51.79
0.6626	-12.567	51.78
0.6542	-12.5505	51.72
0.5976	-12.5171	51.63
0.5537	-12.4103	51.62
0.5231	-12.2671	51.67
0.4542	-12.1595	51.7
0.3854	-12.0679	51.73
0.2734	-12.0213	51.76
0.2054	-11.986	51.76
0.0749	-11.9945	51.74
0.0369	-12.0773	51.7
0.0367	-12.0408	51.71
0.0224	-12.0795	51.69
0.0466	-12.0336	51.68
0.0948	-11.96	51.68
0.0994	-11.9093	51.69
0.1233	-11.8548	51.7
0.157	-11.8059	51.7
0.1672	-11.8644	51.68
0.1088	-11.8834	51.71
0.1045	-12.0357	51.71
0.0707	-12.1523	51.74
-0.0348	-12.3673	51.72
-0.0145	-12.5603	51.7
-0.0718	-12.7655	51.7
-0.0957	-12.8851	51.71
-0.1868	-13.1218	51.71
-0.2732	-13.3918	51.75
-0.3159	-13.6417	51.8
-0.368	-13.8848	51.74
-0.4347	-14.1758	51.66
-0.4286	-14.4904	51.58
-0.5	-14.8368	51.6
-0.4794	-15.1319	51.68
-0.411	-15.2598	51.77
-0.2908	-15.0833	51.84
-0.2048	-14.8441	51.83
-0.1664	-14.668	51.76
-0.089	-14.5131	51.69
-0.0262	-14.4173	51.67
0.0604	-14.3369	51.71
0.0744	-14.2277	51.73
0.1229	-14.2533	51.73
0.1811	-14.2673	51.73
0.1912	-14.2903	51.71
0.2203	-14.2476	51.69
0.2544	-14.3071	51.69
0.2742	-14.4236	51.7
0.3084	-14.5549	51.72
0.3134	-14.6684	51.74
0.3326	-14.6899	51.76
0.3187	-14.7449	51.73
0.377	-14.7278	51.71
0.4686	-14.6345	51.72
0.4883	-14.5937	51.69
0.507	-14.5223	51.72
0.5731	-14.4906	51.8
0.6017	-14.4851	51.82
0.5987	-14.4717	51.73
0.6103	-14.3367	51.61
0.6398	-14.2159	51.57
0.7162	-14.0712	51.6
0.8538	-13.9723	51.72
0.8895	-13.8119	51.81
0.96	-13.6677	51.87
0.9844	-13.5308	51.84
0.968	-13.5063	51.72
1.0184	-13.4892	51.65
1.0612	-13.3628	51.67
1.1614	-13.2358	51.71
1.2389	-13.1896	51.7
1.3892	-13.1644	51.7
1.4767	-13.1667	51.69
1.5302	-13.2147	51.7
1.5742	-13.3032	51.69
1.6309	-13.2387	51.73
1.6341	-13.1691	51.76
1.6776	-13.1005	51.75
1.7068	-13.0287	51.74
1.7448	-12.948	51.75
1.7975	-12.8119	51.76
1.8026	-12.6765	51.74
1.8225	-12.6022	51.72
1.9617	-12.446	51.73
2.0171	-12.3131	51.78
2.0982	-12.3256	51.8
2.138	-12.2917	51.78
2.0942	-12.308	51.69
2.1317	-12.3153	51.62
2.1494	-12.2432	51.65
2.166	-12.2482	51.7
2.2113	-12.2653	51.77
2.2253	-12.2844	51.78
2.292	-12.2801	51.8
2.2413	-12.3638	51.76
2.2346	-12.4328	51.7
2.1648	-12.6135	51.66
2.0978	-12.8069	51.66
2.0508	-12.9903	51.64
1.9394	-13.2142	51.65
1.8568	-13.4404	51.68
1.6862	-13.6273	51.71
1.5606	-13.7874	51.72
1.4595	-13.8553	51.71
1.3237	-13.8582	51.71
1.2354	-13.6796	51.72
1.2201	-13.4788	51.72
1.1571	-13.3335	51.7
1.1042	-13.2693	51.68
1.0071	-13.2376	51.68
0.973	-13.2326	51.68
0.8653	-13.2391	51.72
0.7091	-13.2609	51.77
0.6065	-13.2452	51.82
0.5152	-13.0729	51.75
0.3908	-12.9902	51.63
0.2265	-12.9375	51.56
0.1677	-12.9621	51.6
0.0167	-13.0111	51.66
0.0357	-13.0895	51.74
-0.0516	-13.1036	51.77
-0.0182	-13.0282	51.79
-0.0278	-12.9448	51.74
0.0011	-12.7978	51.69
0.1272	-12.6981	51.66
0.2529	-12.61	51.66
0.3597	-12.5734	51.65
0.4711	-12.5717	51.66
0.505	-12.5791	51.67
0.5625	-12.5928	51.7
0.6109	-12.609	51.71
0.6405	-12.6648	51.7
0.6556	-12.7079	51.68
0.743	-12.7767	51.69
0.8108	-12.8104	51.7
0.85	-12.814	51.69
0.9473	-12.9702	51.69
1.0061	-13.0478	51.68
1.0355	-13.1646	51.69
1.002	-13.2232	51.68
1.0168	-13.3565	51.69
0.996	-13.4668	51.76
1.0454	-13.4759	51.73
1.0372	-13.5094	51.68
1.0926	-13.4835	51.61
1.1571	-13.5246	51.57
1.1794	-13.4496	51.62
1.2363	-13.4863	51.67
1.2921	-13.3506	51.72
1.324	-13.2216	51.77
1.3963	-13.0153	51.76
1.475	-12.8824	51.71
1.5096	-12.7368	51.68
1.485	-12.6406	51.68
1.4901	-12.5866	51.66
1.4997	-12.5518	51.66
1.5486	-12.5497	51.65
1.4904	-12.6955	51.67
1.4317	-12.7521	51.68
1.4228	-12.8934	51.68
1.3787	-12.912	51.69
1.2916	-12.9678	51.7
1.336	-13.0714	51.68
1.3026	-13.054	51.67
1.2781	-12.9498	51.66
1.3263	-12.8025	51.65
1.3599	-12.6891	51.65
1.4408	-12.5346	51.68
1.4924	-12.4388	51.71
1.5731	-12.4464	51.76
1.6303	-12.3778	51.77
1.6794	-12.3385	51.76
1.7164	-12.1624	51.66
1.6511	-12.0686	51.59
1.7104	-12.0482	51.56
1.7648	-11.9815	51.65
1.7616	-12.017	51.73
1.7504	-11.9918	51.76
1.7216	-12.0145	51.76
1.6791	-11.9942	51.73
1.6562	-12.0184	51.7
1.5706	-12.0701	51.66
1.4977	-12.1586	51.67
1.45	-12.2702	51.66
1.406	-12.3065	51.68
1.371	-12.2872	51.7
1.424	-12.2423	51.71
1.4915	-12.3095	51.72
1.5589	-12.2814	51.73
1.5743	-12.2949	51.71
1.5788	-12.1775	51.71
1.5264	-12.1437	51.68
1.5568	-12.263	51.66
1.4936	-12.3261	51.67
1.4928	-12.4071	51.7
1.4589	-12.5521	51.72
1.3967	-12.6937	51.71
1.4064	-12.8904	51.73
1.2985	-13.0507	51.79
1.2403	-13.1981	51.81
1.1659	-13.3267	51.73
1.1172	-13.4824	51.6
1.1155	-13.6737	51.52
1.216	-13.7722	51.58
1.2221	-13.8506	51.7
1.2388	-13.9146	51.8
1.2949	-13.7902	51.84
1.3682	-13.6942	51.81
1.4097	-13.5429	51.71
1.4409	-13.4248	51.64
1.4951	-13.3963	51.62
1.4848	-13.5037	51.64
1.5277	-13.5543	51.67
1.5701	-13.5039	51.7
1.6986	-13.3967	51.74
1.7176	-13.3388	51.75
1.7094	-13.3687	51.72
1.7253	-13.3766	51.68
1.6718	-13.3326	51.68
1.6282	-13.3585	51.68
1.5839	-13.3499	51.7
1.5639	-13.3289	51.71
1.5443	-13.2978	51.71
1.4521	-13.2029	51.71
1.4812	-13.207	51.71
1.4665	-13.2061	51.71
1.5069	-13.1733	51.79
1.5069	-13.1733	51.79
1.5374	-12.9389	51.73
1.5941	-12.7537	51.63
1.5908	-12.6084	51.57
1.6219	-12.4589	51.63
1.6446	-12.4931	51.67
1.6364	-12.5	51.76
1.6724	-12.4082	51.81
1.7029	-12.3482	51.77
1.7295	-12.2706	51.71
1.6831	-12.2384	51.66
1.7118	-12.2021	51.66
1.6578	-12.2328	51.68
1.6344	-12.3144	51.67
1.5807	-12.368	51.68
1.5119	-12.435	51.71
1.439	-12.5447	51.73
1.4346	-12.6074	51.72
1.4161	-12.7367	51.71
1.363	-12.7974	51.71
1.3389	-12.8409	51.71
1.2717	-12.8961	51.7
1.2726	-13.0217	51.69
1.2285	-13.0014	51.7
1.2436	-13.035	51.69
1.2901	-13.0259	51.75
1.3221	-12.932	51.79
1.3991	-12.7503	51.78
1.4354	-12.5948	51.7
1.4776	-12.462	51.59
1.4443	-12.3504	51.56
1.5433	-12.3074	51.64
1.5649	-12.275	51.7
1.562	-12.2244	51.77
1.5417	-12.2663	51.8
1.5147	-12.316	51.75
1.4338	-12.3162	51.71
1.3924	-12.3683	51.65
1.3058	-12.4408	51.64
1.2227	-12.526	51.67
1.1265	-12.7231	51.67
1.0834	-12.8928	51.67
1.0298	-13.0809	51.71
0.987	-13.211	51.7
0.8709	-13.4027	51.72
0.8333	-13.5861	51.7
0.815	-13.7445	51.68
0.7852	-13.7372	51.71
0.7701	-13.6977	51.72
0.6883	-13.7326	51.71
0.6888	-13.7301	51.68
0.6797	-13.8248	51.67
0.6265	-13.872	51.67
0.6942	-13.9797	51.7
0.6979	-14.0419	51.76
0.7029	-14.0389	51.76
0.6847	-14.0106	51.7
0.7105	-13.9696	51.62
0.7012	-13.9282	51.59
0.7439	-13.9168	51.64
0.786	-13.859	51.69
0.8817	-13.7421	51.73
0.9581	-13.6815	51.76
1.0121	-13.5869	51.72
1.0374	-13.5657	51.68
1.0187	-13.6311	51.67
0.9652	-13.7272	51.68
0.9218	-13.8347	51.69
0.8168	-14.0233	51.65
0.7636	-14.1425	51.67
0.7351	-14.3461	51.67
0.7155	-14.4237	51.7
0.6772	-14.5417	51.7
0.6823	-14.6203	51.7
0.6833	-14.7734	51.68
0.7219	-14.9095	51.71
0.6936	-15.0527	51.7
0.7413	-14.9677	51.73
0.7551	-14.7925	51.73
0.9142	-14.5038	51.71
1.0202	-14.2368	51.7
1.1839	-13.9996	51.7
1.2356	-13.8387	51.73
1.264	-13.6937	51.74
1.2744	-13.5494	51.7
1.2758	-13.3515	51.63
1.3145	-13.1843	51.62
1.3613	-13.0442	51.65
1.457	-12.8652	51.67
1.4408	-12.7782	51.7
1.5067	-12.6681	51.75
1.5204	-12.5436	51.75
1.541	-12.4741	51.71
1.5323	-12.3812	51.68
1.5477	-12.4202	51.66
1.4987	-12.4516	51.68
1.4847	-12.5064	51.67
1.4751	-12.5198	51.67
1.4206	-12.5122	51.7
1.3855	-12.5007	51.73
1.3909	-12.5127	51.71
1.4251	-12.463	51.7
1.4642	-12.4609	51.69
1.5121	-12.3763	51.7
1.6369	-12.3319	51.73
1.6991	-12.2078	51.73
1.7771	-12.1805	51.72
1.793	-12.1273	51.68
1.7837	-12.1637	51.68
1.7837	-12.1637	51.68
1.8042	-12.2007	51.77
1.8069	-12.1771	51.82
1.8428	-12.1875	51.77
1.8413	-12.157	51.69
1.8135	-12.0798	51.54
1.8289	-12.0838	51.53
1.8923	-12.1564	51.64
1.8682	-12.228	51.75
1.8701	-12.2694	51.82
1.8736	-12.2196	51.84
1.8283	-12.3419	51.78
1.828	-12.3435	51.68
1.8021	-12.3767	51.61
1.7912	-12.4307	51.64
1.8039	-12.4513	51.69
1.8129	-12.491	51.71
1.7977	-12.4576	51.72
1.7684	-12.4558	51.72
1.745	-12.4731	51.7
1.7419	-12.4779	51.66
1.7596	-12.4391	51.7
1.7576	-12.3946	51.74
1.7921	-12.4361	51.73
1.8502	-12.419	51.73
1.9097	-12.5036	51.71
1.9293	-12.4918	51.7
2.0132	-12.5465	51.68
2.0902	-12.5358	51.69
2.1981	-12.5545	51.76
2.3109	-12.5408	51.83
2.425	-12.5014	51.77
2.594	-12.4114	51.69
2.7113	-12.3988	51.6
2.8866	-12.4056	51.59
2.936	-12.3749	51.65
3.0373	-12.3311	51.73
3.1058	-12.2405	51.78
3.1617	-12.2639	51.82
3.1992	-12.2236	51.76
3.1645	-12.2106	51.7
3.1418	-12.3087	51.62
3.1073	-12.415	51.63
3.13	-12.5184	51.66
3.1647	-12.6553	51.66
3.2057	-12.7807	51.7
3.2055	-12.9013	51.71
3.2463	-13.1375	51.7
3.2781	-13.2763	51.67
3.3046	-13.2894	51.7
3.3572	-13.3046	51.72
3.3991	-13.295	51.74
3.4578	-13.1806	51.72
3.5097	-12.9904	51.73
3.4767	-12.7809	51.71
3.4097	-12.5409	51.68
3.3573	-12.3468	51.73
3.2997	-12.1776	51.78
3.2995	-11.9564	51.77
3.1749	-11.8619	51.68
3.1075	-11.7699	51.59
3.0597	-11.7591	51.58
3.0452	-11.8394	51.65
2.9344	-11.8773	51.72
2.8628	-11.8861	51.78
2.7745	-11.9158	51.8
2.6763	-11.9924	51.75
2.5724	-12.0144	51.7
2.5168	-12.1321	51.66
2.4496	-12.2596	51.66
2.4302	-12.3802	51.67
2.426	-12.5168	51.67
2.4109	-12.7516	51.69
2.3915	-12.9109	51.71
2.3178	-12.9665	51.73
2.3936	-12.7915	51.75
2.435	-12.5458	51.77
2.471	-12.3995	51.72
2.4714	-12.263	51.7
2.5503	-12.2428	51.68
2.5437	-12.1928	51.71
2.6198	-12.0411	51.72
2.7081	-11.8382	51.77
2.735	-11.6929	51.8
2.7534	-11.6726	51.81
2.7761	-11.576	51.75
2.7287	-11.5567	51.65
2.6803	-11.591	51.57
2.6315	-11.6982	51.58
2.588	-11.8587	51.67
2.5265	-11.9668	51.74
2.49	-12.0731	51.79
2.4512	-12.1933	51.8
2.3335	-12.2446	51.74
2.2689	-12.3267	51.69
2.2552	-12.4123	51.68
2.2172	-12.5963	51.68
2.2264	-12.6804	51.69
2.221	-12.7208	51.71
2.234	-12.6628	51.73
2.3	-12.4958	51.75
2.2952	-12.3023	51.74
2.4605	-12.1764	51.72
2.4989	-12.1362	51.72
2.5672	-12.0954	51.71
2.5966	-12.1226	51.71
2.6032	-12.2758	51.69
2.5832	-12.3598	51.71
2.568	-12.4953	51.73
2.5986	-12.6091	51.71
2.6165	-12.6939	51.74
2.6089	-12.7221	51.79
2.6052	-12.761	51.77
2.5454	-12.6135	51.71
2.549	-12.5113	51.64
2.5076	-12.4984	51.6
2.4804	-12.5212	51.65
2.4583	-12.6224	51.7
2.485	-12.712	51.75
2.5113	-12.7356	51.8
2.6251	-12.7414	51.76
2.7487	-12.7084	51.72
2.8848	-12.5983	51.71
2.9717	-12.4942	51.7
3.0152	-12.5111	51.71
3.0067	-12.5413	51.69
2.9829	-12.5554	51.69
2.9968	-12.6095	51.7
2.9702	-12.6313	51.74
2.9454	-12.6034	51.74
2.9201	-12.5389	51.76
2.8836	-12.5253	51.72
2.8268	-12.4908	51.7
2.7596	-12.519	51.69
2.7451	-12.5276	51.69
2.6663	-12.5572	51.71
2.6367	-12.5982	51.72
2.5699	-12.7311	51.71
2.5252	-12.8258	51.74
2.5192	-12.9674	51.77
2.4709	-13.1184	51.77
2.3779	-13.2551	51.71
2.347	-13.221	51.65
inclinaison X	inclinaison Y
0.0997	0.0665
0.0332	0.0665
0.0997	-0.0332
0.0332	0.0332
0.0665	0.0332
0.0332	0.0665
0.0997	0
0.0332	-0.0332
0.0332	0.0665
0.0665	0
0.0665	-0.0665
0.0332	0
0.1662	0.1662
0.0997	0.1662
0	-0.0665
-0.0332	-0.133
-0.0332	0
0.0665	0.0997
0.1662	0.1662
0.0665	-0.0665
-0.0332	-0.0332
0	-0.0332
0.0665	0.0997
0.133	0.0665
0.0665	0.0997
0.0332	-0.0332
0.0665	0.0332
0.0997	0.0665
0.0997	0.0665
0.0332	-0.0665
0	-0.0332
0.0332	0.0332
0.0665	0.133
0.133	0.0665
0.0997	-0.0665
0.0665	0.0665
0.0332	0.0997
0.0332	0.0997
0.0665	0
0.0997	0
0.0997	-0.0332
-0.0332	0.0332
0.0997	0.0665
0.0665	0
0.0997	0
0.0665	0.0665
0	-0.0332
-0.0332	-0.0332
0.0332	0.0332
0.0332	0.1994
0.0665	0.0997
0.1662	0
0	-0.0665
0	0
0.133	0.0665
0.0997	0.1994
0.0332	0
0	-0.0997
0.0332	-0.0332
0.133	0.133
0.1662	0.0997
0	0
0.0997	-0.0997
0.0332	-0.0997
0.133	0.0665
0.0997	0.1662
0.0997	0.0665
0.0332	0.0665
0.0665	-0.0332
0	-0.0332
0.0997	0.0997
0.1662	0.1994
0.0332	0.0332
0.0332	0
0.0332	-0.0997
0.0665	0.0332
0.0665	0
0.0997	0
0.0997	0.0665
0.0332	0.1662
0.0332	0.0997
0.0665	0
-0.0332	-0.0332
0	-0.0332
0.0997	0.1662
0.1994	0.2659
0.133	0.0665
-0.0997	-0.1994
-0.0332	-0.1994
0.0997	0.0665
0.1994	0.2327
0.133	0.133
0.0332	-0.0997
-0.0665	-0.0997
0.0332	0.0665
0.0997	0.0997
0.1662	0.133
0.0997	-0.0665
-0.0332	-0.1662
0.0332	-0.0997
0.133	0.2659
0.1994	0.2327
0.0997	-0.0665
-0.0997	-0.133
-0.0665	-0.0997
0.0997	0.0332
0.1662	0.1994
0.0665	0.133
0.0665	-0.0665
0	-0.133
0.0332	0.0665
0.133	0.0665
0.0997	0.1662
0.0665	0.0332
-0.0332	-0.1994
-0.0997	0
0.0997	0.1994
0.133	0.1994
0.0332	0.0332
-0.0997	-0.133
-0.0332	0
0.1662	0.0332
0.133	0.133
0.0665	0.0997
0.133	-0.0665
-0.0332	-0.133
-0.0332	-0.0332
0.1994	0.0332
0.1662	0.133
0.0665	0.0665
0	-0.0332
0	-0.0997
0.0997	0.0665
0.133	0.0665
0.133	0.0665
0.0332	-0.0665
0.0332	-0.0997
0.0665	0.0332
0.0997	0.0665
0.133	0.0997
0.133	-0.0665
0.0332	-0.1662
0.0332	0
0.0997	0.133
0.0997	0.0665
0.0997	-0.0332
-0.0332	-0.0997
0.0332	0
0.1994	0.0997
0.133	0.0997
0.0332	0.0332
0.0332	-0.0997
0.133	-0.133
0.0332	0.0997
0.133	0.0665
0.133	-0.0332
0.0332	-0.0332
-0.0332	0
0.0332	0.0332
0.2327	0
-0.0332	-0.0997
-0.0332	0.0332
0.0665	-0.0665
0.1662	0
0.0665	0.133
0.0997	0.0332
0.0665	-0.0665
0.0997	0
0.0997	0.0332
0.0665	0
0.0665	0.0665
0.0332	0.0665
0.0665	0.0332
0.0997	-0.0332
0.0997	0.0665
0.0997	0.0332
0.0665	0
0.0665	0
0.0332	-0.0332
0.133	0.0332
0.0332	0.0665
0.0665	0.0665
0.133	0
0.0665	0.0997
0.0665	0.0332
0.0665	-0.0332
0.133	-0.0665
0.0332	0.0665
0.133	0.0332
0.133	0.0997
0.0997	0
0.0332	-0.0665
0.0997	0
0.1662	0.0665
0.0665	0.0332
0.0665	0.0332
0.0665	-0.0665
0.0997	-0.0997
0.0332	0.0997
0.133	0.0665
0.0665	-0.0332
0.0665	0
0.0665	0
0.0997	0.0665
0.0997	0.0332
0.0665	0.0332
0.0332	0
0.0665	-0.0332
0.0665	0.0997
0.0997	0.0665
0.0332	0
0.0332	0.0665
0.0997	0.0332
0.0665	-0.0332
0	0.0332
0	-0.0332
0.0997	-0.0665
0.133	0.2327
0.1662	0.133
0.0332	-0.0997
0	-0.0665
0.0665	0.0332
0.0665	0.1662
0.1662	0.0997
0.0665	-0.0665
-0.0332	-0.0665
0.0665	0.0332
0.133	0
0.133	0
0.0332	-0.0332
-0.0332	0
0.0665	0.0997
0.1994	0.0665
0.0665	0
0.0332	0.0665
0.0997	0.0332
0.0997	-0.0665
0.0332	0
0.0332	0.0997
0.0332	0.0997
0.1662	0.0997
0.0332	-0.0665
-0.0332	-0.0997
0.0665	0.1662
0.2327	0.0665
0.0665	0.0332
0	0
0.0665	-0.0665
0.0665	0.0332
0.0997	0.0997
0.0997	0.0332
0.0665	0.1662
0.0997	0.0332
-0.0332	-0.0665
-0.0332	0.0332
0.133	0.133
0.133	0.0997
0.133	0
0.0332	-0.0997
0	-0.0332
0.0997	0.133
0.2327	0.0997
0.0332	0.0997
0	-0.0997
0.0332	-0.0997
0.0665	0.0665
0.133	0.0997
0.0997	0.0665
0.0332	0
0	-0.133
0.0332	-0.0332
0.133	0.2327
0.133	0.133
0.0665	0
0	-0.1662
0.0997	-0.0997
0.0997	0.0997
0.133	0.133
0.0997	-0.0332
0.0332	-0.0332
0.0665	-0.0665
0.0997	0.0665
0.133	0.133
0.0665	0.0665
-0.0332	0.0332
0.0665	-0.0332
0.0997	-0.0665
0.0665	0.1994
0.0997	0.1994
0.0997	-0.0332
0.0332	-0.0665
0	-0.0665
0.0665	0.1662
0.133	0.133
0.133	-0.0665
-0.0665	-0.0665
0	-0.0665
0.0665	0.133
0.1662	0.0665
0.0332	-0.0332
0	-0.0665
0.133	0
0.0997	0.0332
0.0665	0.0665
0.0332	-0.0332
