# Supplementary material for: Postural Control Can Be Well Maintained by Healthy, Young Adults in Difficult Visual Task, Even in Sway-Referenced Dynamic Conditions
Source: PLoS One. 2016 Oct 13;11(10):e0164400. doi: 10.1371/journal.pone.0164400 (PMC5063355; doi:10.1371/journal.pone.0164400)
Supplement: S2 File — (ZIP) [file pone.0164400.s002.zip › DATA_FRAMIRAL/S09B_SEARCH_MOBILE_I2.xls]

## Sheet: S09_MTT_20150
gravite X	gravite Y	Poids
3.6188	-11.0998	51.73
3.5965	-11.0172	51.64
3.5445	-11.0068	51.56
3.5304	-11.1125	51.55
3.4901	-11.2304	51.64
3.4388	-11.3394	51.75
3.4223	-11.2991	51.84
3.4902	-11.2179	51.83
3.4751	-11.0213	51.76
3.4633	-10.846	51.66
3.442	-10.8144	51.61
3.4119	-10.7899	51.63
3.3502	-10.8673	51.68
3.3489	-10.9894	51.7
3.2956	-11.1496	51.71
3.2874	-11.3096	51.7
3.2692	-11.3823	51.69
3.2204	-11.3725	51.69
3.2405	-11.2959	51.74
3.1846	-11.1884	51.77
3.2088	-11.1409	51.77
3.2457	-11.1235	51.73
3.2241	-11.0962	51.69
3.2404	-11.0838	51.67
3.206	-11.1648	51.68
3.18	-11.2668	51.78
3.1574	-11.3438	51.83
3.1131	-11.386	51.77
3.0539	-11.3553	51.64
3.0524	-11.3801	51.52
3.0805	-11.3989	51.54
3.1184	-11.4899	51.63
3.0772	-11.6104	51.74
3.0861	-11.6149	51.82
3.0948	-11.5169	51.83
3.2015	-11.4593	51.76
3.2384	-11.3642	51.71
3.2665	-11.3538	51.65
3.3343	-11.3408	51.66
3.32	-11.4194	51.66
3.3492	-11.5675	51.66
3.3325	-11.7084	51.7
3.4693	-11.8243	51.76
3.5743	-11.9505	51.78
3.6914	-12.036	51.77
3.6872	-12.2284	51.72
3.6952	-12.3674	51.68
3.635	-12.5528	51.66
3.6298	-12.7815	51.67
3.5529	-13.0041	51.68
3.5304	-13.2326	51.73
3.4572	-13.4999	51.81
3.4057	-13.7557	51.8
3.3506	-13.9808	51.71
3.2869	-14.086	51.59
3.2502	-14.128	51.56
3.2212	-14.1065	51.63
3.237	-13.9855	51.74
3.3019	-13.7211	51.76
3.3325	-13.52	51.8
3.3036	-13.3597	51.72
3.2297	-13.2895	51.67
3.1621	-13.2773	51.66
3.0639	-13.3199	51.68
2.9239	-13.3604	51.67
2.7981	-13.3827	51.67
2.6565	-13.4297	51.69
2.5637	-13.4265	51.7
2.4801	-13.3693	51.72
2.3888	-13.338	51.7
2.2771	-13.3189	51.7
2.1515	-13.3333	51.69
2.0016	-13.3388	51.68
1.9328	-13.3641	51.7
1.8691	-13.3729	51.72
1.7906	-13.3458	51.74
1.7881	-13.2933	51.79
1.7689	-13.1358	51.77
1.7079	-12.9752	51.71
1.7597	-12.766	51.62
1.8389	-12.6364	51.57
1.8844	-12.4663	51.62
1.9298	-12.4212	51.69
1.9701	-12.2723	51.75
2.0739	-12.1574	51.79
2.1174	-11.9508	51.78
2.1757	-11.6552	51.75
2.1874	-11.491	51.7
2.2519	-11.3852	51.66
2.3111	-11.3415	51.64
2.3343	-11.3206	51.66
2.3559	-11.2374	51.7
2.3833	-11.2224	51.73
2.364	-11.2747	51.73
2.3896	-11.3832	51.72
2.3565	-11.4725	51.71
2.3522	-11.5351	51.7
2.4012	-11.6537	51.7
2.4362	-11.7705	51.69
2.4996	-11.867	51.69
2.5371	-11.9834	51.72
2.6157	-12.0605	51.79
2.7319	-12.0224	51.79
2.8117	-11.9061	51.74
2.9383	-11.7257	51.65
3.1013	-11.5401	51.6
3.2067	-11.3804	51.61
3.3055	-11.4066	51.65
3.3978	-11.3202	51.71
3.5125	-11.1783	51.79
3.6471	-11.0597	51.8
3.7081	-10.9505	51.75
3.7573	-10.9426	51.69
3.7723	-10.9568	51.68
3.7847	-11.0634	51.65
3.8009	-11.176	51.64
3.8658	-11.3037	51.68
3.8499	-11.4652	51.71
3.8059	-11.5984	51.72
3.8301	-11.7026	51.72
3.8041	-11.91	51.69
3.7909	-12.0131	51.68
3.7814	-12.1568	51.69
3.7974	-12.2736	51.68
3.7718	-12.3607	51.7
3.7733	-12.4298	51.68
3.7899	-12.4743	51.72
3.8106	-12.3999	51.76
3.8806	-12.2458	51.78
3.9059	-12.0926	51.7
4.0143	-11.8233	51.61
3.9969	-11.7107	51.59
4.0233	-11.5824	51.61
4.034	-11.6253	51.66
4.0576	-11.6121	51.72
4.0197	-11.6196	51.77
4.0172	-11.5994	51.74
4.0004	-11.5837	51.71
3.9346	-11.5408	51.68
3.8782	-11.5059	51.66
3.8893	-11.3705	51.64
3.8322	-11.373	51.62
3.7529	-11.3641	51.64
3.713	-11.4913	51.66
3.6704	-11.6069	51.71
3.6597	-11.7341	51.73
3.5923	-11.8518	51.73
3.5639	-11.9619	51.73
3.4923	-12.0295	51.72
3.4521	-12.0218	51.67
3.4339	-11.9819	51.66
3.4093	-12.0588	51.66
3.412	-12.1392	51.7
3.4225	-12.3219	51.76
3.4817	-12.415	51.82
3.5496	-12.3997	51.75
3.5383	-12.2542	51.64
3.5419	-12.2222	51.53
3.5875	-12.2144	51.5
3.6453	-12.2685	51.64
3.6512	-12.3004	51.75
3.6789	-12.3308	51.83
3.7049	-12.3405	51.8
3.6915	-12.3094	51.73
3.7648	-12.2034	51.65
3.7569	-12.1126	51.63
3.809	-12.0662	51.64
3.8041	-12.0963	51.64
3.7645	-12.1374	51.66
3.7957	-12.2299	51.69
3.7994	-12.2919	51.71
3.8269	-12.2834	51.73
3.8436	-12.2114	51.76
3.7981	-12.1453	51.78
3.7431	-12.0885	51.74
3.7083	-11.9863	51.68
3.7415	-12.0148	51.63
3.6843	-12	51.62
3.6795	-12.052	51.68
3.6418	-12.102	51.73
3.5671	-12.1859	51.83
3.5323	-12.1485	51.84
3.4493	-12.1522	51.72
3.3616	-11.9928	51.58
3.3409	-11.86	51.53
3.282	-11.7306	51.6
3.2335	-11.585	51.72
3.2192	-11.4979	51.78
3.1377	-11.3168	51.83
3.0571	-11.1698	51.8
3.0519	-10.9839	51.72
3.0209	-10.8019	51.66
2.9868	-10.645	51.66
2.9225	-10.4852	51.67
2.8934	-10.3895	51.66
2.9611	-10.359	51.66
2.982	-10.3022	51.71
3.0145	-10.3112	51.73
3.0473	-10.2652	51.74
3.0649	-10.1392	51.76
3.0799	-10.0929	51.75
3.0624	-10.0415	51.72
3.065	-10.1003	51.69
3.0787	-10.1415	51.7
3.0487	-10.2906	51.73
3.0189	-10.453	51.75
3.0352	-10.57	51.8
3.0791	-10.7788	51.81
3.0692	-10.8871	51.74
3.0617	-11.0202	51.65
3.0568	-11.1514	51.59
3.1068	-11.2285	51.64
3.1508	-11.3757	51.71
3.2257	-11.4682	51.76
3.272	-11.488	51.79
3.3249	-11.4702	51.79
3.3097	-11.5382	51.74
3.2545	-11.5682	51.7
3.2608	-11.6243	51.68
3.3476	-11.5845	51.69
3.4364	-11.5371	51.66
3.485	-11.3772	51.72
3.6104	-11.3417	51.72
3.6835	-11.3604	51.72
3.7381	-11.4812	51.71
3.7715	-11.584	51.72
3.8681	-11.6704	51.73
3.8107	-11.8152	51.73
3.7921	-11.8864	51.72
3.7312	-12.039	51.7
3.7078	-12.1539	51.7
3.6821	-12.2062	51.72
3.6657	-12.3307	51.75
3.6747	-12.4632	51.76
3.6434	-12.5439	51.73
3.6557	-12.5872	51.64
3.7176	-12.5934	51.6
3.7482	-12.6665	51.64
3.8236	-12.5301	51.72
3.8905	-12.3505	51.78
3.8978	-12.1192	51.8
3.9576	-11.9205	51.77
3.9232	-11.7404	51.71
3.9452	-11.6472	51.68
3.917	-11.5626	51.66
3.8727	-11.5521	51.67
3.8361	-11.6007	51.64
3.7446	-11.6501	51.7
3.6259	-11.7211	51.73
3.6055	-11.7704	51.75
3.5727	-11.8208	51.73
3.5412	-11.9401	51.71
3.4694	-12.0158	51.7
3.3913	-12.0137	51.71
3.3314	-11.9952	51.73
3.3548	-11.9367	51.74
3.2893	-11.9519	51.71
3.223	-11.9695	51.69
3.244	-11.9986	51.73
3.2139	-12.0516	51.75
3.2043	-12.1253	51.75
3.1836	-12.1059	51.7
3.1842	-12.0013	51.62
3.2135	-11.9371	51.61
3.1943	-11.8406	51.67
3.1757	-11.7632	51.73
3.2159	-11.5887	51.76
3.2057	-11.5094	51.77
3.2083	-11.4175	51.73
3.2209	-11.3914	51.68
3.1614	-11.3612	51.7
3.1306	-11.3861	51.73
3.1178	-11.4086	51.7
3.1156	-11.4166	51.66
3.1151	-11.3976	51.67
3.116	-11.422	51.66
3.0998	-11.5122	51.69
3.0669	-11.6365	51.68
3.0556	-11.7138	51.71
3.0015	-11.9057	51.73
2.953	-12.0998	51.74
2.9133	-12.3287	51.7
2.8907	-12.4857	51.68
2.884	-12.6217	51.64
2.9211	-12.7671	51.68
2.9224	-12.9141	51.74
2.9331	-13.0687	51.81
2.8825	-13.2289	51.78
2.9023	-13.2311	51.7
2.9004	-13.1998	51.58
2.9019	-12.9106	51.54
3.0653	-12.5936	51.62
3.0711	-12.2877	51.73
3.1506	-11.9487	51.82
3.2444	-11.6899	51.85
3.2787	-11.3802	51.82
3.3234	-11.155	51.73
3.3153	-11.0772	51.63
3.269	-11.018	51.6
3.2481	-11.0876	51.62
3.1956	-11.2668	51.69
3.14	-11.4545	51.73
3.1003	-11.6981	51.76
3.031	-11.8725	51.72
2.9996	-11.9799	51.69
2.9479	-12.0628	51.67
2.9137	-12.1182	51.68
2.8775	-12.0411	51.71
2.8554	-11.9714	51.75
2.8946	-11.8391	51.73
2.8733	-11.8099	51.68
2.8928	-11.6892	51.67
2.8817	-11.6497	51.69
2.9269	-11.5229	51.74
2.9662	-11.4663	51.8
3.0047	-11.2628	51.79
3.0463	-11.139	51.67
3.1153	-11.0657	51.58
3.1915	-11.0094	51.6
3.2874	-11.0194	51.68
3.3809	-10.9888	51.73
3.438	-10.8524	51.8
3.4732	-10.7398	51.84
3.4532	-10.7244	51.78
3.4752	-10.6186	51.74
3.5525	-10.6306	51.68
3.4905	-10.6242	51.67
3.5207	-10.6486	51.66
3.4872	-10.6585	51.65
3.4729	-10.7335	51.71
3.4529	-10.7535	51.72
3.4665	-10.8509	51.74
3.4637	-10.8906	51.72
3.4201	-11.0119	51.72
3.3683	-11.0849	51.71
3.3541	-11.1594	51.71
3.3587	-11.2716	51.72
3.3577	-11.2687	51.73
3.3367	-11.2253	51.75
3.4051	-11.1319	51.74
3.4262	-11.037	51.77
3.3837	-10.9532	51.82
3.4462	-10.844	51.75
3.4373	-10.724	51.67
3.444	-10.5761	51.58
3.4718	-10.5076	51.59
3.5187	-10.4657	51.67
3.4921	-10.4348	51.77
3.5179	-10.427	51.81
3.4834	-10.3604	51.81
3.4092	-10.2335	51.76
3.3961	-10.1925	51.68
3.306	-10.2624	51.65
3.1724	-10.3242	51.69
3.1155	-10.5093	51.68
3.0558	-10.6608	51.71
2.9409	-10.7985	51.7
2.8773	-10.9653	51.72
2.863	-11.1216	51.73
2.7767	-11.336	51.72
2.7777	-11.5296	51.72
2.705	-11.7149	51.73
2.6053	-11.8901	51.71
2.5235	-11.9307	51.7
2.4603	-11.9295	51.71
2.4497	-11.8311	51.71
2.4345	-11.7295	51.72
2.4473	-11.684	51.75
2.4641	-11.5236	51.78
2.5225	-11.3136	51.76
2.4867	-11.0953	51.69
2.5104	-10.9199	51.61
2.5631	-10.8267	51.61
2.6314	-10.7387	51.68
2.6697	-10.6051	51.76
2.7109	-10.5201	51.8
2.7636	-10.4152	51.8
2.7752	-10.3561	51.76
2.7744	-10.3942	51.7
2.7312	-10.4039	51.69
2.6934	-10.5757	51.69
2.7287	-10.7273	51.68
2.7011	-10.9396	51.67
2.622	-11.0813	51.7
2.5876	-11.2871	51.72
2.5055	-11.5033	51.73
2.5341	-11.6227	51.75
2.4743	-11.8241	51.71
2.4891	-11.9631	51.71
2.4707	-12.1138	51.71
2.4897	-12.056	51.71
2.5129	-11.9705	51.72
2.5657	-11.8868	51.72
2.6637	-11.8222	51.7
2.7262	-11.756	51.71
2.7977	-11.7607	51.73
2.8683	-11.698	51.76
2.9927	-11.5643	51.77
3.0526	-11.4405	51.74
3.1495	-11.2387	51.66
3.1961	-11.1433	51.61
3.267	-11.0864	51.63
3.3168	-11.146	51.69
3.318	-11.1448	51.73
3.3406	-11.2312	51.76
3.2974	-11.3403	51.76
3.2505	-11.4785	51.75
3.2638	-11.6581	51.71
3.2075	-11.8409	51.69
3.166	-12.0421	51.67
3.1527	-12.258	51.67
3.1642	-12.502	51.66
3.1338	-12.701	51.69
3.1479	-12.92	51.71
3.1239	-13.1499	51.71
3.1156	-13.3103	51.7
3.1314	-13.4487	51.69
3.1265	-13.6516	51.71
3.0882	-13.692	51.7
3.1341	-13.5749	51.73
3.1855	-13.2102	51.74
3.3139	-12.8057	51.75
3.3543	-12.5428	51.71
3.4284	-12.2401	51.68
3.508	-11.9636	51.7
3.5044	-11.7585	51.74
3.5086	-11.5403	51.73
3.4519	-11.3617	51.71
3.3589	-11.2638	51.65
3.3197	-11.2152	51.58
3.2523	-11.3115	51.65
3.1562	-11.4423	51.71
3.1037	-11.4731	51.77
3.0137	-11.4423	51.81
2.9413	-11.3862	51.8
2.8923	-11.4252	51.74
2.832	-11.4033	51.7
2.7661	-11.4007	51.67
2.7002	-11.4721	51.64
2.6268	-11.5258	51.65
2.6091	-11.5536	51.71
2.5285	-11.4474	51.75
2.5182	-11.4364	51.76
2.5135	-11.303	51.75
2.5395	-11.1929	51.71
2.565	-11.0677	51.68
2.6134	-10.9726	51.68
2.692	-10.8739	51.73
2.7059	-10.9109	51.75
2.6958	-10.9054	51.75
2.7362	-11.0146	51.73
2.7121	-11.1359	51.74
2.6989	-11.2267	51.72
2.7866	-11.367	51.72
2.7775	-11.392	51.79
2.8649	-11.4021	51.79
2.8495	-11.3023	51.72
2.8488	-11.2572	51.58
2.8938	-11.2356	51.56
2.9272	-11.2185	51.64
2.8782	-11.2621	51.73
2.8696	-11.2244	51.78
2.8278	-11.1927	51.83
2.878	-11.1987	51.8
2.9024	-11.2146	51.72
2.907	-11.3245	51.66
2.9035	-11.437	51.64
2.8785	-11.612	51.67
2.8926	-11.7187	51.68
2.8822	-11.9022	51.7
2.923	-12.0402	51.75
2.9866	-12.0469	51.75
3.0505	-12.1194	51.74
3.0708	-12.1441	51.72
3.1633	-12.1376	51.72
3.1723	-12.1051	51.72
3.2017	-12.1926	51.73
3.2011	-12.0958	51.73
3.2211	-12.0935	51.72
3.2311	-11.9904	51.71
3.1673	-11.832	51.71
3.1194	-11.8228	51.77
3.0646	-11.852	51.8
3.0021	-11.8643	51.72
2.9307	-11.8582	51.62
2.8701	-11.8876	51.59
2.8531	-11.9531	51.63
2.8146	-11.9851	51.7
2.7803	-11.9062	51.78
2.8097	-11.7272	51.84
2.8206	-11.559	51.81
2.8211	-11.4338	51.72
2.8393	-11.3939	51.66
2.8339	-11.3447	51.66
2.8683	-11.3981	51.66
2.8332	-11.4722	51.68
2.7834	-11.5063	51.71
2.7966	-11.5886	51.73
2.729	-11.5761	51.73
2.7286	-11.5357	51.73
2.7194	-11.4553	51.72
2.6698	-11.3473	51.73
2.6303	-11.2583	51.74
2.5982	-11.3075	51.71
2.5543	-11.3669	51.72
2.5345	-11.4646	51.73
2.5221	-11.537	51.7
2.4393	-11.6644	51.72
2.4124	-11.7403	51.77
2.3973	-11.8371	51.79
2.4618	-11.7142	51.75
2.4627	-11.5976	51.64
2.5314	-11.4061	51.61
2.5726	-11.2719	51.65
2.5983	-11.2041	51.7
2.6148	-11.1553	51.75
2.6456	-11.1194	51.8
2.7075	-11.0345	51.81
2.7213	-11.0004	51.74
2.722	-10.8729	51.72
2.7623	-10.8303	51.69
2.8285	-10.7822	51.71
2.8641	-10.7443	51.68
2.9389	-10.6627	51.72
2.9428	-10.5344	51.73
2.986	-10.5596	51.74
3.0881	-10.5394	51.73
3.1271	-10.6055	51.73
3.1513	-10.5795	51.73
3.1957	-10.6208	51.72
3.2066	-10.6934	51.71
3.2522	-10.7859	51.69
3.2307	-10.8407	51.72
3.2901	-10.9137	51.71
3.3558	-11.008	51.74
3.4065	-11.1227	51.78
3.4268	-11.2249	51.77
3.4451	-11.3002	51.73
3.4908	-11.3798	51.64
3.548	-11.4596	51.6
3.5878	-11.5363	51.65
3.6359	-11.5965	51.72
3.6485	-11.6303	51.75
3.695	-11.6127	51.77
3.7974	-11.472	51.75
3.9108	-11.3128	51.72
3.9485	-11.1545	51.73
3.9971	-11.0031	51.72
4.0521	-10.8726	51.69
4.076	-10.9134	51.64
4.0607	-10.9637	51.66
4.0871	-11.0577	51.69
4.0065	-11.1978	51.73
3.9233	-11.2689	51.75
3.8368	-11.3221	51.74
3.7401	-11.3524	51.74
3.6217	-11.3501	51.7
3.5484	-11.3394	51.71
3.5185	-11.3458	51.72
3.474	-11.3258	51.73
3.4303	-11.243	51.73
3.4141	-11.156	51.75
3.3927	-11.0898	51.77
3.3112	-11.1088	51.76
3.2987	-11.0842	51.73
3.2357	-11.0495	51.66
3.1754	-10.9964	51.62
3.1838	-10.9842	51.64
3.1884	-10.8788	51.7
3.1667	-10.8462	51.73
3.106	-10.7476	51.76
3.1101	-10.6289	51.77
3.0874	-10.5636	51.74
3.0832	-10.4917	51.73
3.0558	-10.5439	51.71
3.0261	-10.5679	51.72
3.0288	-10.697	51.69
3.036	-10.7731	51.65
2.9927	-10.8865	51.66
2.8602	-10.9896	51.69
2.7671	-11.1547	51.71
2.7354	-11.2453	51.76
2.7063	-11.284	51.76
2.6685	-11.2826	51.75
2.6552	-11.2217	51.72
2.5962	-11.1795	51.73
2.6153	-11.1313	51.74
2.6103	-11.1091	51.74
2.5718	-11.1746	51.74
2.5677	-11.2117	51.73
2.5819	-11.2754	51.74
2.6113	-11.4193	51.74
2.6842	-11.5198	51.74
2.6293	-11.6171	51.7
2.6181	-11.6376	51.64
2.5839	-11.6367	51.64
2.607	-11.6196	51.66
2.5653	-11.6693	51.72
2.5871	-11.6263	51.75
2.6681	-11.6351	51.78
2.6676	-11.7153	51.79
2.6696	-11.7483	51.76
2.6716	-11.8416	51.73
2.6394	-11.9514	51.71
2.6899	-12.0667	51.69
2.7096	-12.1328	51.69
2.7288	-12.1798	51.69
2.6966	-12.2114	51.75
2.7048	-12.2536	51.77
2.7406	-12.2649	51.74
2.7263	-12.1838	51.73
2.7648	-12.1183	51.73
2.7557	-12.1721	51.73
2.7419	-12.1704	51.71
2.7312	-12.2529	51.74
2.6582	-12.3119	51.75
2.631	-12.3704	51.72
2.5968	-12.4122	51.73
2.6095	-12.4789	51.76
2.6153	-12.5112	51.83
2.6165	-12.4598	51.81
2.5838	-12.3923	51.7
2.6076	-12.2836	51.62
2.6318	-12.1756	51.61
2.6616	-12.2078	51.68
2.6655	-12.1566	51.77
2.6919	-12.1728	51.82
2.7184	-12.1209	51.86
2.7268	-12.043	51.79
2.7738	-11.9692	51.73
2.7763	-11.7918	51.68
2.7949	-11.7634	51.69
2.7417	-11.7678	51.69
2.7461	-11.7576	51.7
2.7776	-11.7281	51.74
2.7408	-11.6015	51.77
2.779	-11.5091	51.78
2.829	-11.4455	51.75
2.7896	-11.3525	51.75
2.7896	-11.2747	51.75
2.8026	-11.1705	51.76
2.7777	-11.0944	51.77
2.8449	-10.9807	51.77
2.8919	-10.8253	51.79
2.9276	-10.7445	51.75
2.9736	-10.6252	51.78
2.9707	-10.66	51.83
3.0244	-10.5927	51.82
2.9973	-10.4422	51.78
3.0183	-10.3002	51.67
3.0295	-10.2262	51.65
3.0844	-10.1784	51.69
3.0944	-10.2186	51.76
3.1206	-10.211	51.8
3.0911	-10.1276	51.87
3.1329	-10.0322	51.82
3.136	-9.9579	51.78
3.1484	-9.9912	51.74
3.1734	-9.9368	51.72
3.1683	-9.8971	51.73
3.1435	-9.887	51.73
3.1186	-9.9024	51.74
3.1273	-9.9389	51.76
3.204	-9.8939	51.77
3.1804	-9.8217	51.76
3.2217	-9.7036	51.78
3.1793	-9.7454	51.77
3.2071	-9.6948	51.78
3.1797	-9.6942	51.76
3.1468	-9.7226	51.75
3.0982	-9.7479	51.75
3.1127	-9.7957	51.75
3.0283	-9.8634	51.79
3.0338	-9.926	51.85
3.055	-10.013	51.83
2.9826	-10.0305	51.76
2.9255	-10.0245	51.67
2.8543	-9.9895	51.64
2.8889	-9.9823	51.7
2.9249	-10.0314	51.75
2.9366	-10.1145	51.8
2.9301	-10.0536	51.82
2.931	-10.0777	51.81
2.9052	-10.0475	51.76
2.8722	-10.115	51.75
2.849	-10.161	51.73
2.8842	-10.2209	51.72
2.8652	-10.3391	51.72
2.8648	-10.4546	51.73
2.8533	-10.566	51.77
2.7948	-10.716	51.78
2.782	-10.7905	51.76
2.8012	-10.859	51.77
2.8005	-10.9435	51.78
2.7443	-11.005	51.76
2.6997	-11.0147	51.77
2.6869	-11.0329	51.75
2.6916	-11.0457	51.75
2.6925	-11.1653	51.74
2.6672	-11.2005	51.76
2.588	-11.276	51.8
2.639	-11.3033	51.84
2.6318	-11.2381	51.79
2.6261	-11.0658	51.71
2.62	-11.0435	51.65
2.6677	-11.002	51.66
2.6727	-10.9087	51.73
2.7177	-10.8764	51.79
2.7154	-10.7783	51.82
2.7877	-10.7004	51.82
2.7312	-10.6571	51.79
2.7497	-10.6782	51.73
2.6964	-10.6866	51.73
2.6728	-10.7838	51.72
2.6976	-10.829	51.72
2.6245	-10.8748	51.73
2.6185	-10.9183	51.75
2.5684	-10.9298	51.78
2.5642	-10.9494	51.77
2.5415	-10.993	51.75
2.4888	-11.0726	51.74
2.4934	-11.0934	51.75
2.4931	-11.1484	51.76
2.4441	-11.2364	51.77
2.4174	-11.2838	51.73
2.4366	-11.2919	51.74
2.4031	-11.2415	51.73
2.427	-11.2275	51.73
2.4478	-11.1591	51.79
2.4543	-11.0446	51.83
2.4802	-10.9774	51.8
2.4554	-10.9402	51.72
2.4552	-10.9133	51.64
2.4839	-10.8341	51.64
2.5106	-10.8259	51.68
2.5108	-10.8101	51.76
2.4877	-10.8579	51.83
2.4659	-10.8146	51.87
2.3793	-10.7551	51.86
2.3742	-10.8144	51.78
2.2858	-10.8874	51.72
2.2388	-10.8711	51.69
2.2113	-10.9935	51.67
2.2054	-11.0544	51.69
2.1828	-11.2401	51.77
2.1572	-11.3072	51.8
2.1447	-11.4746	51.78
2.1368	-11.4779	51.74
2.1717	-11.4563	51.72
2.1669	-11.4476	51.72
2.171	-11.4319	51.73
2.1365	-11.455	51.74
2.1694	-11.4555	51.76
2.2233	-11.497	51.76
2.1994	-11.4507	51.75
2.2284	-11.4509	51.75
2.1579	-11.4736	51.8
2.1758	-11.5066	51.83
2.2068	-11.3642	51.78
2.2168	-11.251	51.67
2.2886	-11.2188	51.6
2.3373	-11.2582	51.6
2.3288	-11.4433	51.68
2.3106	-11.6103	51.76
2.2954	-11.7968	51.79
2.3562	-11.8491	51.83
2.3403	-11.8627	51.77
2.3918	-11.8966	51.71
2.4055	-11.9469	51.65
2.3524	-12.0038	51.64
2.3773	-12.0238	51.63
2.4228	-11.9863	51.69
2.455	-12.0185	51.72
2.5315	-12.0453	51.74
2.5327	-12.0325	51.72
2.5474	-11.9556	51.71
2.5659	-11.8185	51.72
2.6004	-11.7257	51.7
2.5981	-11.588	51.73
2.6207	-11.5306	51.75
2.6541	-11.4468	51.76
2.7031	-11.3628	51.74
2.7149	-11.2573	51.7
2.7211	-11.1251	51.75
2.7515	-11.049	51.8
2.7352	-10.9769	51.75
2.6529	-10.7847	51.65
2.6144	-10.7451	51.56
2.5742	-10.7272	51.58
2.5549	-10.7463	51.66
2.5646	-10.7736	51.75
2.5166	-10.6462	51.82
2.4872	-10.6232	51.82
2.4819	-10.5427	51.74
2.4316	-10.4704	51.68
2.3938	-10.4392	51.66
2.3982	-10.4507	51.67
2.3336	-10.4967	51.7
2.3045	-10.518	51.7
2.2597	-10.5265	51.73
2.2056	-10.4327	51.73
2.2342	-10.2153	51.73
2.1862	-10.1517	51.71
2.185	-10.0309	51.73
2.1699	-10.0289	51.74
2.0742	-10.0845	51.72
2.0585	-10.0369	51.74
2.0155	-10.0949	51.73
2.0018	-10.0725	51.71
2.0148	-9.9673	51.73
2.0112	-9.8849	51.8
1.9811	-9.8206	51.82
1.9932	-9.7863	51.76
1.946	-9.809	51.64
1.944	-9.7764	51.57
1.9382	-9.9027	51.6
1.9921	-9.9729	51.7
1.9503	-10.0432	51.77
1.9386	-10.0784	51.82
1.9769	-10.0425	51.82
1.9954	-10.0533	51.74
1.9934	-10.1031	51.68
2.0045	-10.1864	51.66
1.9808	-10.3093	51.66
2.0043	-10.4098	51.69
2.0423	-10.6358	51.72
2.0023	-10.7684	51.76
2.0881	-10.7206	51.78
2.1037	-10.5952	51.75
2.1332	-10.5108	51.74
2.183	-10.4775	51.7
2.2272	-10.4839	51.7
2.2935	-10.4615	51.72
2.2888	-10.4622	51.72
2.3323	-10.4618	51.72
2.3918	-10.5576	51.71
2.4399	-10.5781	51.71
2.5015	-10.6302	51.74
2.5283	-10.7349	51.79
2.6062	-10.7368	51.78
2.6197	-10.6888	51.71
2.6069	-10.6755	51.6
2.638	-10.7863	51.58
2.6536	-10.895	51.65
2.6192	-10.9855	51.74
2.607	-11.1152	51.79
2.5725	-11.1517	51.81
2.5703	-11.2602	51.77
2.5589	-11.3877	51.72
2.5905	-11.457	51.69
2.6066	-11.6181	51.67
2.6556	-11.7543	51.67
2.6062	-11.8717	51.69
2.6247	-11.9506	51.71
2.6842	-12.0898	51.7
2.6715	-12.2174	51.68
2.7392	-12.2687	51.69
2.7322	-12.2695	51.72
2.7261	-12.2521	51.74
2.6535	-12.1572	51.73
2.5425	-12.1453	51.72
2.4117	-12.0753	51.72
2.2285	-12.1041	51.7
2.0914	-12.0502	51.72
1.9495	-12.0732	51.76
1.8566	-12.0766	51.78
1.7941	-12.0531	51.76
1.7092	-11.9656	51.7
1.6348	-11.9431	51.62
1.5288	-11.9899	51.6
1.4938	-12.0527	51.64
1.4929	-12.1204	51.67
1.4673	-12.1895	51.71
1.4554	-12.1808	51.77
1.4118	-12.1464	51.77
1.3628	-12.0827	51.77
1.3292	-11.9603	51.75
1.2916	-11.9248	51.71
1.278	-11.8498	51.68
1.244	-11.7509	51.67
1.2578	-11.7457	51.69
1.2763	-11.689	51.71
1.3291	-11.6776	51.72
1.3428	-11.6859	51.75
1.3726	-11.6771	51.73
1.4011	-11.6315	51.74
1.3824	-11.6398	51.72
1.412	-11.7113	51.71
1.3536	-11.7523	51.72
1.3105	-11.9004	51.73
1.2621	-12.0287	51.74
1.1603	-12.1677	51.76
1.1066	-12.3639	51.8
1.0437	-12.5164	51.82
1.0412	-12.607	51.75
1.0157	-12.7241	51.64
1.0078	-12.7428	51.58
1.0267	-12.7809	51.61
1.0863	-12.7288	51.72
1.157	-12.7059	51.78
1.1548	-12.5377	51.83
1.2033	-12.4406	51.81
1.2626	-12.3048	51.76
1.2589	-12.1714	51.71
1.2543	-12.0879	51.69
1.2981	-12.0461	51.68
1.3316	-11.9113	51.68
1.3358	-11.8646	51.69
1.3394	-11.8522	51.73
1.3182	-11.7812	51.77
1.3575	-11.7979	51.76
1.3581	-11.8399	51.74
1.4261	-11.8029	51.73
1.4165	-11.7735	51.73
1.4167	-11.7615	51.72
1.4658	-11.7529	51.7
1.5283	-11.6947	51.71
1.6199	-11.5683	51.71
1.6967	-11.5135	51.72
1.7664	-11.4905	51.79
1.8092	-11.4832	51.81
1.8414	-11.4981	51.74
1.8502	-11.4306	51.64
1.9499	-11.4255	51.59
2.1158	-11.2929	51.66
2.3013	-11.1716	51.72
2.4468	-11.0047	51.79
2.5467	-10.8959	51.82
2.6697	-10.8212	51.78
2.7878	-10.6462	51.74
2.8817	-10.5441	51.7
2.9333	-10.4484	51.72
2.9774	-10.4413	51.71
3.0224	-10.4933	51.7
3.0482	-10.5627	51.68
3.061	-10.6965	51.71
3.0369	-10.7964	51.71
3.0501	-10.836	51.74
3.0594	-10.93	51.75
3.0123	-10.9728	51.73
3.0169	-10.9372	51.73
3.0126	-10.809	51.72
2.9884	-10.7961	51.72
2.9502	-10.7367	51.7
2.9216	-10.7164	51.69
2.9258	-10.6929	51.7
2.8684	-10.7064	51.77
2.8431	-10.7807	51.79
2.8353	-10.7821	51.76
2.7855	-10.745	51.7
2.7612	-10.7034	51.62
2.7446	-10.5626	51.65
2.7783	-10.5602	51.73
2.7418	-10.5391	51.77
2.765	-10.5145	51.78
2.8309	-10.4143	51.81
2.8179	-10.3021	51.77
2.7965	-10.2365	51.73
2.7597	-10.2119	51.69
2.7301	-10.1754	51.7
2.6963	-10.1368	51.69
2.6669	-10.1138	51.7
2.5762	-10.1245	51.76
2.5085	-10.081	51.75
2.4843	-10.0896	51.75
2.4404	-10.1101	51.76
2.4274	-10.05	51.73
2.3454	-10.0379	51.72
2.3197	-9.9809	51.74
2.3336	-9.9012	51.75
2.3194	-9.8546	51.74
2.3576	-9.8227	51.75
2.3684	-9.8696	51.73
2.3275	-9.9101	51.77
2.4078	-9.8178	51.8
2.3518	-9.8196	51.76
2.3373	-9.7967	51.67
2.3735	-9.7997	51.63
2.4077	-9.8437	51.63
2.4436	-9.9603	51.69
2.4751	-10.0263	51.74
2.4628	-10.1086	51.79
2.4385	-10.2205	51.8
2.4508	-10.3156	51.76
2.4624	-10.4298	51.73
2.4251	-10.5558	51.72
2.3919	-10.614	51.71
2.3562	-10.8021	51.66
2.3173	-10.9874	51.68
2.2618	-11.1041	51.73
2.2413	-11.0997	51.75
2.279	-11.0528	51.77
2.3229	-10.9894	51.76
2.3524	-10.8273	51.74
2.3969	-10.7571	51.72
2.3916	-10.6866	51.72
2.3336	-10.6996	51.72
2.3829	-10.7416	51.71
2.3827	-10.7672	51.71
2.3863	-10.8188	51.74
2.3403	-10.8833	51.78
2.3159	-10.9254	51.79
2.3268	-10.8827	51.77
2.3071	-10.834	51.68
2.277	-10.8308	51.61
2.2521	-10.8111	51.62
2.2731	-10.821	51.68
2.2259	-10.8331	51.75
2.2246	-10.837	51.77
2.2619	-10.8102	51.8
2.2006	-10.7167	51.76
2.2031	-10.6443	51.7
2.2247	-10.6526	51.66
2.2003	-10.7123	51.67
2.1812	-10.8386	51.67
2.2051	-10.9885	51.69
2.1888	-11.0505	51.73
2.2038	-11.2165	51.73
2.1747	-11.3021	51.74
2.2093	-11.2965	51.73
2.233	-11.2341	51.73
2.2035	-11.2365	51.74
2.2	-11.2764	51.72
2.1711	-11.2857	51.72
2.1336	-11.3422	51.7
2.081	-11.4139	51.69
2.0521	-11.4836	51.69
2.051	-11.5865	51.72
2.0635	-11.6681	51.77
2.0527	-11.7064	51.79
1.9881	-11.7504	51.73
2.0471	-11.7757	51.62
2.0566	-11.8177	51.52
2.0964	-11.8181	51.6
2.0834	-11.8601	51.77
2.0359	-11.821	51.85
2.0744	-11.7342	51.85
2.1256	-11.6608	51.78
2.1897	-11.6557	51.67
2.2156	-11.6237	51.63
2.2285	-11.6385	51.67
2.2108	-11.6257	51.73
2.2578	-11.6804	51.76
2.2555	-11.764	51.72
2.2088	-11.8356	51.69
2.2055	-11.8464	51.66
2.1997	-11.8425	51.68
2.2514	-11.879	51.71
2.2407	-11.9092	51.73
2.2635	-12.0072	51.77
2.2514	-12.0385	51.72
2.2478	-12.0479	51.7
2.2987	-12.11	51.66
2.301	-12.0435	51.7
2.3031	-11.9891	51.75
2.3308	-11.9752	51.77
2.3958	-11.9087	51.82
2.4477	-11.8181	51.84
2.4791	-11.7765	51.71
2.4655	-11.6901	51.6
2.473	-11.6999	51.55
2.4894	-11.758	51.61
2.4643	-11.7796	51.71
2.4165	-11.7849	51.79
2.4531	-11.6825	51.82
2.4198	-11.568	51.8
2.3425	-11.5176	51.7
2.2475	-11.4558	51.66
2.1885	-11.3921	51.67
2.0283	-11.3862	51.67
1.9256	-11.3175	51.68
1.7933	-11.3061	51.71
1.646	-11.2829	51.76
1.5878	-11.2476	51.76
1.5742	-11.2311	51.73
1.5701	-11.2521	51.71
1.4576	-11.19	51.73
1.4144	-11.1878	51.72
1.3504	-11.1045	51.74
1.3063	-11.0417	51.75
1.287	-10.9692	51.74
1.2577	-10.8951	51.74
1.2091	-10.8384	51.73
1.1926	-10.7836	51.79
1.1005	-10.8293	51.8
1.1644	-10.8144	51.76
1.1564	-10.7394	51.7
1.1879	-10.6551	51.62
1.2219	-10.6386	51.61
1.2396	-10.6587	51.67
1.2325	-10.6753	51.74
1.2216	-10.6255	51.77
1.3318	-10.6068	51.8
1.376	-10.542	51.78
1.3878	-10.6522	51.73
1.4085	-10.6632	51.69
1.4473	-10.7065	51.7
1.458	-10.7846	51.68
1.5013	-10.8177	51.69
1.4999	-10.9223	51.74
1.5337	-10.9647	51.75
1.5875	-10.9887	51.74
1.5978	-11.009	51.72
1.6278	-11.0913	51.71
1.6579	-11.2422	51.7
1.6338	-11.3716	51.71
1.6044	-11.4518	51.72
1.5867	-11.5718	51.69
1.7028	-11.6569	51.71
1.7656	-11.7464	51.72
1.8566	-11.7807	51.75
1.8845	-11.8311	51.78
1.9373	-11.8078	51.79
1.9927	-11.7362	51.74
2.0308	-11.6559	51.64
2.0666	-11.6724	51.61
2.0957	-11.733	51.61
2.1757	-11.921	51.68
2.1967	-12.0153	51.75
2.1937	-12.0712	51.81
2.22	-12.0933	51.77
2.1985	-12.1477	51.72
2.1945	-12.173	51.71
2.1668	-12.2045	51.68
2.1483	-12.2385	51.67
2.1447	-12.3258	51.65
2.0532	-12.3975	51.64
2.0322	-12.5489	51.69
2.0257	-12.6661	51.73
2.026	-12.7748	51.73
1.9887	-12.9405	51.72
2.0093	-13.0155	51.7
2.0242	-13.1116	51.7
1.9865	-13.2545	51.69
1.9277	-13.3925	51.71
1.9709	-13.429	51.73
1.9942	-13.2617	51.73
2.0512	-13.0589	51.74
2.1224	-12.7817	51.74
2.1515	-12.7431	51.74
2.2289	-12.6271	51.73
2.2027	-12.6224	51.68
2.167	-12.5804	51.61
2.1239	-12.5571	51.6
2.1215	-12.5418	51.65
2.1123	-12.4573	51.73
2.0592	-12.4792	51.73
2.0236	-12.4796	51.76
1.9275	-12.4957	51.75
1.8949	-12.5495	51.72
1.8177	-12.5934	51.72
1.7655	-12.6376	51.7
1.6989	-12.7429	51.67
1.636	-12.6964	51.67
1.5724	-12.7443	51.68
1.5234	-12.7114	51.69
1.485	-12.7516	51.69
1.4563	-12.8269	51.68
1.5283	-12.7455	51.7
1.5604	-12.4956	51.72
1.5924	-12.2753	51.74
1.6552	-12.0861	51.73
1.6121	-11.9126	51.7
1.5877	-11.8258	51.69
1.5983	-11.801	51.67
1.6072	-11.7496	51.68
1.6398	-11.6867	51.71
1.5899	-11.7646	51.75
1.5687	-11.8102	51.81
1.5649	-11.8075	51.78
1.4912	-11.8711	51.68
1.4018	-11.8181	51.6
1.3702	-11.8969	51.54
1.3445	-12.0467	51.6
1.278	-12.1485	51.71
1.2761	-12.247	51.78
1.2939	-12.275	51.83
1.2949	-12.3454	51.81
1.2545	-12.4173	51.72
1.2466	-12.4166	51.67
1.272	-12.5058	51.65
1.2678	-12.5956	51.64
1.302	-12.6784	51.64
1.2966	-12.8069	51.67
1.3043	-12.8405	51.73
1.3096	-12.8819	51.73
1.4108	-12.6779	51.72
1.4778	-12.4982	51.72
1.493	-12.3952	51.69
1.5165	-12.2882	51.7
1.5699	-12.3148	51.7
1.5641	-12.2624	51.72
1.5264	-12.2978	51.7
1.4629	-12.2735	51.71
1.4881	-12.3221	51.69
1.3747	-12.3055	51.74
1.3629	-12.3435	51.8
1.3349	-12.3711	51.78
1.3379	-12.3608	51.69
1.2887	-12.3493	51.56
1.2317	-12.392	51.53
1.2495	-12.4962	51.59
1.2221	-12.5132	51.69
1.2818	-12.4571	51.78
1.3186	-12.3978	51.83
1.3686	-12.3959	51.78
1.4193	-12.3677	51.72
1.4606	-12.2416	51.64
1.4896	-12.2323	51.64
1.571	-12.1964	51.66
1.59	-12.2418	51.68
1.6765	-12.2806	51.7
1.6948	-12.2879	51.73
1.7391	-12.3429	51.72
1.8125	-12.3299	51.7
1.8853	-12.3352	51.7
1.9523	-12.3055	51.72
2.0157	-12.3162	51.71
2.0257	-12.279	51.7
2.0314	-12.3433	51.69
2.0454	-12.4442	51.71
2.1089	-12.5113	51.7
2.1045	-12.5431	51.7
2.1505	-12.5709	51.75
2.1575	-12.6064	51.8
2.132	-12.6438	51.73
2.1425	-12.7041	51.63
2.1015	-12.6907	51.57
2.1631	-12.6448	51.6
2.2035	-12.6646	51.67
2.2113	-12.7168	51.71
2.2427	-12.6968	51.75
2.3151	-12.6363	51.75
2.3068	-12.6118	51.73
2.3001	-12.6461	51.67
2.316	-12.6519	51.65
2.2618	-12.6396	51.66
2.2822	-12.7129	51.65
2.2975	-12.7679	51.64
2.1946	-12.8234	51.66
2.1548	-12.9562	51.69
2.1313	-13.0459	51.68
2.1466	-13.2215	51.68
2.0881	-13.3827	51.7
2.054	-13.5234	51.72
1.9865	-13.7052	51.73
1.9063	-13.8794	51.69
1.8449	-14.124	51.68
1.7967	-14.211	51.68
1.7817	-14.2256	51.69
1.7794	-14.2631	51.75
1.7453	-14.326	51.76
1.646	-14.3488	51.7
1.5276	-14.3034	51.62
1.4325	-14.2573	51.56
1.4215	-14.1117	51.58
1.4118	-13.9244	51.69
1.4047	-13.8063	51.74
1.3891	-13.7224	51.76
1.3414	-13.6458	51.74
1.3091	-13.6278	51.69
1.2617	-13.6402	51.65
1.2288	-13.7375	51.63
1.1463	-13.8858	51.65
1.0978	-14.0041	51.67
0.9912	-14.1608	51.69
0.9232	-14.2906	51.71
0.7884	-14.4387	51.69
0.6435	-14.5987	51.7
0.5036	-14.7363	51.69
0.315	-14.9124	51.69
0.1894	-15.0415	51.7
0.0495	-15.2391	51.71
0.0215	-15.4331	51.68
-0.007	-15.59	51.68
-0.016	-15.7434	51.66
0.0472	-15.8336	51.69
0.0568	-15.9047	51.73
0.1185	-15.7423	51.79
0.2629	-15.4726	51.77
0.2966	-15.1411	51.69
0.4474	-14.8404	51.59
0.5446	-14.6505	51.55
0.6845	-14.6041	51.6
0.7601	-14.5431	51.68
0.8397	-14.3885	51.76
0.915	-14.1826	51.82
0.921	-14.1092	51.76
1.0347	-14.0922	51.68
1.0796	-14.0733	51.64
1.0453	-14.1131	51.65
1.0743	-14.2262	51.67
1.0756	-14.4239	51.65
1.0275	-14.5885	51.66
0.9645	-14.7618	51.68
0.9743	-14.9015	51.7
0.9555	-15.008	51.7
0.9652	-15.0468	51.7
0.9836	-14.9442	51.72
0.9838	-14.921	51.71
1.0514	-14.809	51.7
1.1198	-14.6406	51.66
1.2312	-14.5977	51.66
1.3962	-14.5775	51.66
1.477	-14.5444	51.7
1.5814	-14.6193	51.77
1.6399	-14.6951	51.77
1.7102	-14.7458	51.71
1.7675	-14.805	51.62
1.7891	-14.8575	51.58
1.8712	-14.9834	51.6
1.8682	-15.0377	51.67
1.9004	-15.1298	51.72
1.9664	-15.1495	51.76
1.9323	-15.1522	51.77
1.9543	-15.1506	51.71
1.9515	-15.206	51.67
1.9252	-15.2139	51.61
1.8952	-15.3242	51.64
1.8913	-15.4242	51.63
1.8559	-15.603	51.67
1.7872	-15.7301	51.7
1.7395	-15.8926	51.7
1.697	-15.9983	51.68
1.6774	-16.0097	51.69
1.6824	-15.9508	51.68
1.6466	-15.8268	51.71
1.6845	-15.6507	51.72
1.6979	-15.3746	51.72
1.7857	-15.2164	51.69
1.8215	-15.0743	51.64
1.8976	-14.937	51.66
1.8758	-14.8108	51.7
1.8477	-14.7363	51.78
1.8564	-14.5642	51.79
1.801	-14.4178	51.71
1.8205	-14.3361	51.59
1.779	-14.4004	51.55
1.8341	-14.5784	51.64
1.7371	-14.7578	51.76
1.6334	-14.9265	51.83
1.5714	-15.0895	51.83
1.4686	-15.2091	51.74
1.468	-15.2785	51.63
1.4888	-15.3449	51.6
1.474	-15.466	51.62
1.4346	-15.5044	51.64
1.4079	-15.4425	51.7
1.4407	-15.3582	51.72
1.542	-15.2107	51.72
1.5626	-15.0443	51.67
1.612	-14.9825	51.64
1.617	-15.0049	51.64
1.5515	-15.0306	51.71
1.5645	-15.1129	51.76
1.5881	-15.0965	51.77
1.6317	-14.939	51.75
1.58	-14.7962	51.7
1.4887	-14.6567	51.66
1.4144	-14.5002	51.69
1.3716	-14.3983	51.79
1.3083	-14.2807	51.79
1.1887	-14.1774	51.73
1.0317	-14.1427	51.62
0.9799	-14.195	51.57
0.926	-14.3846	51.62
0.929	-14.5319	51.71
0.8744	-14.6608	51.78
0.8647	-14.7867	51.8
0.7833	-14.8296	51.77
0.7567	-14.9863	51.69
0.8205	-15.0711	51.67
0.8749	-15.2083	51.65
0.8851	-15.3054	51.65
0.9478	-15.3397	51.67
0.9963	-15.3439	51.67
1.044	-15.4215	51.71
1.1177	-15.431	51.68
1.1761	-15.5089	51.68
1.2879	-15.5495	51.68
1.3502	-15.6706	51.72
1.35	-15.7286	51.73
1.4479	-15.7451	51.7
1.4913	-15.6844	51.7
1.5502	-15.6134	51.68
1.621	-15.3742	51.7
1.7288	-15.1759	51.77
1.7807	-15.0823	51.79
1.7735	-14.9701	51.73
1.6317	-14.8779	51.63
1.6444	-14.8934	51.56
1.6529	-14.9965	51.6
1.6156	-15.1018	51.69
1.5839	-15.2117	51.76
1.6071	-15.2939	51.8
1.5739	-15.26	51.78
1.4603	-15.2402	51.71
1.4811	-15.289	51.68
1.4727	-15.3203	51.64
1.5695	-15.4508	51.66
1.5798	-15.6002	51.66
1.628	-15.7302	51.68
1.6614	-15.7564	51.7
1.7109	-15.943	51.69
1.7404	-16.0014	51.69
1.7555	-16.146	51.69
1.741	-16.2823	51.7
1.7841	-16.3683	51.72
1.8378	-16.4182	51.72
1.8239	-16.5335	51.71
1.8629	-16.5262	51.71
1.9115	-16.6001	51.71
1.9148	-16.6367	51.75
1.9095	-16.5485	51.75
1.9002	-16.3419	51.73
1.8838	-16.0841	51.64
1.9083	-15.7694	51.6
1.9495	-15.4499	51.63
1.957	-15.3293	51.67
1.9306	-15.1708	51.7
1.8118	-15.1291	51.75
1.7678	-15.1859	51.77
1.6522	-15.1813	51.75
1.5526	-15.2128	51.7
1.4809	-15.2154	51.67
1.4481	-15.2415	51.64
1.3949	-15.2169	51.63
1.3936	-15.1682	51.67
1.3822	-15.1214	51.71
1.2454	-15.0817	51.74
1.2308	-15.0728	51.74
1.2198	-14.9565	51.76
1.1954	-14.7093	51.74
1.2291	-14.4235	51.71
1.32	-14.0237	51.7
1.3943	-13.5289	51.73
1.3922	-13.1011	51.74
1.4196	-12.6984	51.74
1.4283	-12.47	51.75
1.4752	-12.1706	51.76
1.467	-12.0378	51.7
1.5277	-11.8724	51.62
1.5433	-11.8738	51.59
1.6045	-11.8898	51.64
1.593	-11.9744	51.7
1.6159	-12.0573	51.74
1.6388	-12.1013	51.78
1.6548	-12.221	51.75
1.6762	-12.3607	51.72
1.6622	-12.505	51.72
1.6545	-12.6274	51.68
1.6506	-12.791	51.67
1.6609	-12.919	51.67
1.71	-13.0083	51.67
1.8289	-12.9403	51.71
1.91	-12.8613	51.74
2.0308	-12.7875	51.74
2.1272	-12.6739	51.74
2.2444	-12.567	51.71
2.303	-12.4873	51.7
2.361	-12.4392	51.7
2.4872	-12.475	51.7
2.662	-12.6024	51.7
2.7545	-12.8545	51.71
2.8628	-12.9689	51.77
2.9337	-13.049	51.8
2.9044	-13.1306	51.73
2.8492	-13.1464	51.61
2.7165	-13.128	51.56
2.7027	-13.2609	51.55
2.6847	-13.4115	51.62
2.6215	-13.5417	51.71
2.618	-13.6305	51.78
2.5795	-13.6786	51.78
2.545	-13.7523	51.71
2.4837	-13.7813	51.68
2.493	-13.8398	51.69
2.4747	-13.8878	51.67
2.4922	-13.9656	51.63
2.4741	-14.0447	51.61
2.4459	-14.1128	51.69
2.4607	-14.182	51.77
2.4357	-14.2082	51.79
2.4461	-14.1771	51.77
2.4827	-14.1253	51.72
2.4815	-14.0727	51.66
2.45	-14.1486	51.62
2.443	-14.1171	51.65
2.445	-14.1557	51.71
2.3554	-14.1829	51.75
2.2621	-14.1545	51.77
2.2365	-14.1906	51.8
2.1718	-14.2358	51.74
2.0741	-14.1961	51.66
1.9606	-14.3363	51.61
1.9075	-14.3893	51.61
1.8946	-14.555	51.69
1.8113	-14.6777	51.72
1.8456	-14.7487	51.72
1.8729	-14.7684	51.76
1.8262	-14.7912	51.72
1.7939	-14.8481	51.69
1.7885	-14.7889	51.7
1.8089	-14.7696	51.67
1.8005	-14.748	51.64
1.82	-14.6841	51.63
1.8461	-14.5333	51.69
1.8728	-14.4001	51.73
1.8836	-14.2952	51.7
1.9568	-14.281	51.68
1.9801	-14.2242	51.7
2.0522	-14.1016	51.7
2.0953	-14.0215	51.71
2.1966	-13.9341	51.71
2.2843	-13.8549	51.7
2.2841	-13.7851	51.69
2.3182	-13.829	51.7
2.3541	-13.9662	51.76
2.4042	-14.0848	51.83
2.4462	-14.2294	51.78
2.4535	-14.2801	51.65
2.4495	-14.3799	51.56
2.4709	-14.4887	51.53
2.4803	-14.5333	51.62
2.5728	-14.6509	51.71
2.6444	-14.6462	51.81
2.7207	-14.5772	51.82
inclinaison X	inclinaison Y
0	-0.0332
0.0665	-0.0332
0.0332	0.133
0.0997	-0.0332
0.0997	0
0.0332	0
0.0332	0
0.133	0.0665
0.133	0.0665
0.0997	-0.0665
-0.0665	-0.0665
0	-0.0997
0.0665	0.1662
0.1662	0.0997
0.0997	0
-0.0665	-0.0332
0.0665	-0.0665
0.1662	0
0.0997	0.0665
0.0665	-0.0665
0	-0.0997
0.0332	0.0332
0.133	0.1662
0.133	0.0997
0.0665	-0.0997
0	-0.0997
0.0997	0.0665
0.133	0.1662
0.133	0.0332
0.0332	-0.0997
0	-0.0997
0.133	-0.0665
0.0997	0.0665
0.0665	0.1662
0.0665	-0.0332
0	-0.0997
0.0332	0
0.0997	0.0997
0.0332	0.0665
0.133	0.133
0.0665	-0.0332
0	-0.0665
0.0332	0
0.133	0
0.133	0.133
0.0997	0.0665
0.0332	-0.0997
-0.0332	-0.0997
0.0665	0.0665
0.133	0.1662
0.0997	-0.0665
-0.0332	-0.0332
0.0665	-0.0332
0.133	0.0665
0.1662	0.133
0.0997	0.0332
0	-0.1662
-0.0332	-0.0665
0.0665	0.0665
0.1994	0.2327
0.1662	0.133
0	-0.1662
-0.0665	-0.133
0	0.133
0.1662	0.133
0.1994	0.0997
0	-0.0665
-0.0665	-0.133
0.0332	0.0332
0.1994	0.133
0.1662	0.1662
0.0665	0
0	-0.1662
-0.0332	-0.0665
0.133	0.133
0.1662	0.1994
0.0332	0.0332
0	-0.1662
0	-0.133
0.1662	0.0997
0.2991	0.2327
0.0997	0.0332
-0.0332	-0.133
0	-0.0997
0.0332	0.0665
0.133	0.2327
0.1994	0.0997
-0.0332	-0.0997
0	-0.133
0.0332	0
0.1662	0.0332
0.133	0.0665
0.0332	0.0332
0	-0.0332
0.0665	-0.0332
0.0997	0
0.0997	0.133
0.0997	0
0.0332	-0.0665
0.133	0
0.0665	0.0332
0.0665	0.0665
0.0997	-0.0665
0.0997	0.0997
0.0997	0.0665
0.0665	0.0332
0.0332	-0.0665
0.0332	-0.0997
0.0997	-0.0332
0.133	0.0997
0.0997	0.0665
0	-0.0665
-0.0332	-0.0332
0.0665	0.0665
0.0997	0.0665
0.133	0.133
0.0665	-0.0665
-0.0665	-0.0332
0.0332	0
0.133	0.0332
0.0997	0.0997
0.0997	0
0.0332	-0.0665
0.0665	0
0.0665	0.0665
0.0997	0.0332
0.0997	0
0.0332	-0.0332
0.0332	-0.0332
0.0997	0.0665
0.1662	0.0665
0.0665	-0.0665
0.0332	-0.0332
0	-0.0332
0.0997	0.0665
0.0665	0.0665
0.0665	0
0.0665	0
0.0997	-0.0332
0.0665	0
0.0665	0.0332
0.0665	0.0332
0.0665	0.0997
0.0665	-0.0332
-0.0332	-0.0332
0.0332	-0.0332
0.0997	0.133
0.0997	0.0665
0.0665	0
0.0332	-0.0997
0.0665	-0.0332
0.0665	0.0332
0.1662	0.133
0.0665	0
0	0
0	-0.0332
0.0997	0.0332
0.133	0.0665
0.0665	-0.0332
0	-0.0332
0.0665	-0.0332
0.0665	0.0665
0.0665	0.0665
0.0665	0
0.0665	0
0.0997	0
0.0332	0.0997
0.0665	0.0997
0.0332	0
0.0665	-0.0665
0.0665	0.0332
0.1662	-0.0332
0.0997	0.0332
0.0665	0.0332
0.0665	-0.133
0.0997	-0.0332
0.0665	0.0997
0.0997	0.0332
0.0665	-0.0665
0.0332	-0.0665
0.0665	0
0.133	0.1994
0.133	0.0997
0.0332	-0.0997
0	0
0.0997	-0.0332
0.133	0.1662
0.0997	0.0665
0.0332	-0.0997
-0.0332	-0.0332
0.133	0.0332
0.0997	0.0665
0.0997	0.0665
0	0
0.0332	0
0.0665	0.0665
0.133	0.0997
0.0332	0.0665
0.0665	0
0.0997	0.0332
0.1662	0
0.0665	0
0.0997	0.0665
0.0997	0.0332
0.0665	0.0332
0	0
0.0997	0.0332
0.0332	0.0665
0.133	0.0665
0.0997	-0.0332
0.0332	0
0.0332	0.0332
0.133	0.0332
0.0665	0
0.0332	0.0332
0.0997	-0.0665
0.1662	0
0.0997	0.0997
0.133	0
0.0665	0.0332
0.0332	0.0665
0.0332	-0.0332
0.0665	0.0665
0.0997	0.0997
0.0997	0.0332
0	0.0332
0.0332	-0.0332
0.0332	-0.0332
0.0665	0.133
0.0997	0.0997
0	0.0332
0.0332	-0.133
0.0332	0.0332
0.0997	0.0997
0.0997	0.0332
0.0332	-0.0997
0	0
0.0997	0.0332
0.0997	0.133
0.0665	0
0.0332	-0.0665
0.0332	0
0.0997	0.0665
0.133	0.0997
0.0665	0.0332
0	-0.0332
0.0332	-0.0332
0.0997	0.0665
0.0997	0.0665
0.0332	-0.0332
0.0332	-0.0332
0.0665	-0.0332
0.133	0.0997
0.0997	0
0	-0.0665
0	-0.0997
0.0997	0.0997
0.1994	0.1994
0.0997	0.133
0	-0.133
-0.0332	-0.1662
0.0997	0.0665
0.0997	0.0997
0.0665	0.0665
0.0665	-0.0665
0.0332	-0.0665
0.133	0.0665
0.0665	0.1994
0.0665	-0.0332
0.0332	-0.0997
0.0332	0.0665
0.0997	0.133
0.133	0.0997
0.0997	-0.0332
0.0332	-0.1994
0.0332	0
0.0665	0.0665
0.1662	0.1994
0.0332	0.0997
0.0665	-0.0997
0.0997	-0.0997
0.0665	0.0332
0.0332	0.0665
0.133	0.133
0.1662	0.0665
0	-0.0665
0.0997	-0.0997
0.0665	0.1662
0.133	0.1662
0.133	-0.0997
0	-0.0665
-0.0332	0.0332
0.0997	0.133
0.1994	0.0665
0	-0.0332
-0.0997	-0.0332
0.0997	0.0332
0.133	0.0665
0.0332	0.0997
-0.0332	0.0997
0.0665	-0.0665
0.133	-0.0332
0.0665	0.0997
0.0997	0.1662
0.0997	-0.0665
0.0332	-0.133
