# Supplementary material for: Postural Control Can Be Well Maintained by Healthy, Young Adults in Difficult Visual Task, Even in Sway-Referenced Dynamic Conditions
Source: PLoS One. 2016 Oct 13;11(10):e0164400. doi: 10.1371/journal.pone.0164400 (PMC5063355; doi:10.1371/journal.pone.0164400)
Supplement: S2 File — (ZIP) [file pone.0164400.s002.zip › DATA_FRAMIRAL/S09B_SEARCH_MOBILE_I3.xls]

## Sheet: S09_MTT_20150
gravite X	gravite Y	Poids
5.3164	-14.7833	51.67
5.3541	-14.862	51.64
5.3262	-14.9094	51.68
5.34	-14.9522	51.73
5.3578	-14.931	51.74
5.4319	-14.9451	51.77
5.451	-14.9908	51.73
5.439	-14.9461	51.75
5.4984	-14.9756	51.74
5.5608	-14.8705	51.74
5.5767	-14.8347	51.73
5.6053	-14.8078	51.73
5.6709	-14.7746	51.79
5.7475	-14.7558	51.8
5.8029	-14.6765	51.74
5.8351	-14.6074	51.67
5.9014	-14.5297	51.6
5.9295	-14.5669	51.61
5.9869	-14.4749	51.69
6.0011	-14.4709	51.77
5.997	-14.4015	51.8
6.0235	-14.2317	51.82
6.0338	-14.1879	51.74
6.0738	-14.1225	51.69
6.0654	-14.0252	51.67
6.1055	-14.0095	51.7
6.1294	-14.0262	51.7
6.1293	-14.0163	51.74
6.0896	-13.9967	51.75
6.103	-13.9478	51.72
6.0531	-13.936	51.73
6.0522	-13.9342	51.74
6.1397	-13.9484	51.73
6.0988	-13.9622	51.71
6.1006	-13.8822	51.73
6.1192	-13.8243	51.74
6.1014	-13.7968	51.73
6.1175	-13.8382	51.75
6.1453	-13.8793	51.76
6.1443	-13.8427	51.77
6.117	-13.7861	51.72
6.1234	-13.752	51.63
6.1045	-13.7615	51.62
6.1063	-13.8328	51.69
6.0625	-13.8702	51.73
6.0646	-13.8464	51.79
6.0337	-13.8077	51.8
6.0646	-13.8115	51.79
6.0292	-13.8844	51.72
6.0028	-13.8896	51.7
5.9676	-13.9664	51.68
6.0366	-14.056	51.67
6.0026	-14.1557	51.67
5.9477	-14.2201	51.73
5.9422	-14.3316	51.74
5.8564	-14.4123	51.73
5.8038	-14.3639	51.76
5.8085	-14.4177	51.72
5.804	-14.4748	51.72
5.711	-14.4875	51.69
5.6833	-14.5098	51.72
5.6109	-14.5839	51.72
5.5942	-14.6353	51.74
5.5351	-14.6517	51.79
5.5345	-14.6807	51.8
5.5451	-14.6118	51.74
5.4571	-14.5757	51.67
5.3958	-14.6039	51.61
5.3904	-14.568	51.61
5.3631	-14.6576	51.68
5.3374	-14.6423	51.74
5.2922	-14.703	51.76
5.3079	-14.6511	51.79
5.3512	-14.6666	51.75
5.2471	-14.6851	51.73
5.2627	-14.7094	51.72
5.2058	-14.7555	51.71
5.1709	-14.8172	51.67
5.1279	-14.8663	51.67
5.118	-14.9613	51.67
5.0945	-15.0503	51.72
5.0724	-15.1082	51.74
5.0819	-15.2032	51.75
5.0986	-15.2954	51.73
5.139	-15.352	51.72
5.1707	-15.4241	51.7
5.1807	-15.5463	51.7
5.1903	-15.62	51.7
5.2169	-15.7089	51.73
5.2694	-15.7898	51.78
5.3036	-15.9207	51.79
5.3676	-15.9839	51.69
5.3476	-15.999	51.61
5.4187	-16.0115	51.54
5.3897	-16.0425	51.58
5.3856	-16.0147	51.66
5.3502	-15.9978	51.72
5.3784	-15.9401	51.81
5.3393	-15.8566	51.81
5.3563	-15.7804	51.74
5.4266	-15.7519	51.68
5.3796	-15.7382	51.66
5.3705	-15.744	51.66
5.4442	-15.7728	51.65
5.4372	-15.7117	51.71
5.4768	-15.6582	51.74
5.4366	-15.6675	51.76
5.5115	-15.6692	51.74
5.5661	-15.6727	51.73
5.6085	-15.7645	51.7
5.6329	-15.7521	51.7
5.5866	-15.7582	51.72
5.6224	-15.7987	51.75
5.6063	-15.838	51.76
5.6083	-15.8309	51.78
5.6688	-15.8339	51.81
5.7165	-15.7026	51.81
5.7574	-15.6578	51.71
5.7625	-15.6036	51.62
5.8238	-15.5747	51.56
5.8901	-15.5988	51.61
5.9356	-15.5649	51.71
5.9936	-15.5644	51.79
6.071	-15.5191	51.83
6.0682	-15.4371	51.81
6.1049	-15.3546	51.75
6.1102	-15.3317	51.7
6.0656	-15.2967	51.67
6.0368	-15.345	51.67
6.0179	-15.3895	51.67
6.0181	-15.3746	51.71
5.945	-15.3622	51.75
5.9384	-15.3495	51.76
5.9017	-15.3732	51.78
5.8961	-15.4322	51.79
5.8017	-15.4834	51.73
5.791	-15.4923	51.7
5.7079	-15.4843	51.67
5.7162	-15.5535	51.64
5.6695	-15.5849	51.67
5.6856	-15.5451	51.78
5.683	-15.4937	51.88
5.7518	-15.3281	51.86
5.7774	-15.1247	51.76
5.7331	-14.8782	51.64
5.7147	-14.7915	51.59
5.752	-14.6512	51.64
5.6901	-14.6445	51.71
5.724	-14.6056	51.79
5.7331	-14.6108	51.83
5.736	-14.5739	51.81
5.7218	-14.4727	51.76
5.6301	-14.3883	51.71
5.5734	-14.3979	51.66
5.4882	-14.3544	51.64
5.3942	-14.3627	51.66
5.2912	-14.4479	51.71
5.142	-14.5461	51.75
5.0138	-14.557	51.77
4.9216	-14.5341	51.77
4.8714	-14.5461	51.75
4.8076	-14.5821	51.71
4.8309	-14.5756	51.72
4.7811	-14.6238	51.73
4.7434	-14.6351	51.72
4.7234	-14.6072	51.77
4.7212	-14.6706	51.85
4.7486	-14.6406	51.81
4.7568	-14.5496	51.68
4.7416	-14.5128	51.59
4.7116	-14.5754	51.55
4.7446	-14.5775	51.66
4.7463	-14.6343	51.74
4.7432	-14.6261	51.82
4.7566	-14.5885	51.83
4.775	-14.508	51.79
4.781	-14.4804	51.73
4.845	-14.3751	51.71
4.8319	-14.3874	51.7
4.8386	-14.3921	51.68
4.9154	-14.4645	51.69
4.9312	-14.4727	51.73
4.9582	-14.5021	51.75
4.9582	-14.5932	51.75
5.031	-14.5637	51.75
5.09	-14.6183	51.74
5.116	-14.6619	51.73
5.1166	-14.6677	51.72
5.1583	-14.6633	51.74
5.1394	-14.6903	51.74
5.202	-14.6561	51.78
5.2574	-14.6412	51.81
5.3015	-14.6198	51.76
5.2943	-14.6028	51.69
5.3153	-14.623	51.63
5.2417	-14.5944	51.64
5.2424	-14.7287	51.73
5.251	-14.7532	51.78
5.2457	-14.8084	51.79
5.255	-14.8162	51.79
5.3339	-14.8059	51.73
5.354	-14.808	51.73
5.3511	-14.8864	51.71
5.3568	-14.8971	51.71
5.3495	-14.9377	51.69
5.3542	-14.9678	51.69
5.3532	-15.0085	51.7
5.2868	-15.0303	51.73
5.278	-15.0505	51.77
5.2302	-15.1083	51.76
5.233	-15.1413	51.74
5.195	-15.052	51.73
5.1703	-14.9423	51.73
5.1583	-14.7369	51.74
5.1203	-14.5913	51.73
5.1192	-14.5235	51.74
5.0796	-14.4743	51.79
5.0959	-14.3358	51.77
5.0451	-14.2842	51.7
4.9867	-14.2259	51.65
4.8803	-14.2348	51.65
4.8515	-14.2188	51.69
4.8699	-14.178	51.75
4.8297	-14.1741	51.76
4.8367	-14.1242	51.78
4.8247	-14.0569	51.76
4.7793	-14.0599	51.73
4.7978	-14.0447	51.73
4.837	-14.1069	51.73
4.823	-14.1775	51.73
4.8157	-14.2139	51.71
4.8522	-14.23	51.73
4.8587	-14.2211	51.71
4.8235	-14.222	51.73
4.7982	-14.2365	51.74
4.8337	-14.2198	51.77
4.8266	-14.1961	51.74
4.8062	-14.2099	51.71
4.828	-14.2292	51.68
4.7825	-14.3061	51.66
4.7952	-14.3578	51.68
4.7688	-14.4263	51.75
4.8026	-14.487	51.8
4.8549	-14.4807	51.81
4.8307	-14.4627	51.76
4.8671	-14.4685	51.64
4.9107	-14.3809	51.59
4.9272	-14.3911	51.62
4.9634	-14.3853	51.69
5.0312	-14.383	51.79
5.0307	-14.4348	51.84
5.0865	-14.4069	51.81
5.0911	-14.3619	51.77
5.1234	-14.4514	51.7
5.1298	-14.4975	51.64
5.1512	-14.546	51.62
5.1777	-14.6059	51.69
5.1345	-14.6815	51.74
5.1288	-14.7445	51.75
5.1286	-14.8045	51.75
5.2036	-14.8032	51.77
5.2108	-14.8177	51.75
5.2085	-14.7884	51.68
5.205	-14.7699	51.67
5.192	-14.6923	51.7
5.1687	-14.6304	51.73
5.1806	-14.5328	51.75
5.0935	-14.4653	51.84
5.0777	-14.4889	51.9
5.0735	-14.4192	51.8
4.9437	-14.3837	51.65
4.9106	-14.393	51.55
4.8165	-14.5141	51.57
4.7681	-14.5238	51.71
4.7077	-14.5695	51.78
4.5922	-14.6048	51.83
4.5081	-14.5304	51.79
4.382	-14.4778	51.74
4.2386	-14.4751	51.67
4.1476	-14.5258	51.66
4.0983	-14.4712	51.66
4.0766	-14.4596	51.69
3.9753	-14.4346	51.68
3.9145	-14.4306	51.71
3.8315	-14.3807	51.72
3.7535	-14.3569	51.72
3.7042	-14.2501	51.73
3.762	-14.1672	51.73
3.8633	-13.9459	51.72
3.8718	-13.795	51.73
3.8999	-13.5976	51.73
3.961	-13.4929	51.75
4.0279	-13.3521	51.75
4.0696	-13.2823	51.77
4.1886	-13.2082	51.84
4.2584	-13.0238	51.81
4.3003	-12.8976	51.72
4.2715	-12.784	51.61
4.31	-12.7696	51.56
4.3749	-12.763	51.64
4.3913	-12.8996	51.73
4.4501	-12.9416	51.78
4.4691	-12.9332	51.83
4.5056	-12.9876	51.81
4.5155	-12.9643	51.7
4.5001	-12.9742	51.66
4.5644	-12.9907	51.65
4.61	-12.9708	51.68
4.6499	-12.9823	51.67
4.6347	-12.9125	51.72
4.6409	-12.9043	51.76
4.6138	-12.8742	51.73
4.6414	-12.8779	51.7
4.6732	-12.8644	51.72
4.6636	-12.8429	51.72
4.6324	-12.7466	51.74
4.6182	-12.6561	51.73
4.6043	-12.6314	51.72
4.5712	-12.6376	51.71
4.6032	-12.564	51.73
4.5089	-12.5551	51.8
4.457	-12.5667	51.79
4.3663	-12.464	51.72
4.2375	-12.3544	51.64
4.164	-12.3515	51.59
4.0895	-12.3605	51.67
4.0276	-12.4244	51.71
3.993	-12.4487	51.78
3.9573	-12.53	51.8
3.9154	-12.4909	51.78
3.8706	-12.4225	51.74
3.8139	-12.4348	51.72
3.8262	-12.4723	51.69
3.8984	-12.4235	51.69
3.8953	-12.4934	51.68
3.856	-12.5439	51.68
3.8691	-12.5225	51.7
3.8735	-12.5821	51.71
3.8408	-12.5936	51.75
3.8367	-12.6174	51.74
3.8037	-12.6196	51.73
3.7758	-12.6964	51.72
3.7468	-12.6922	51.72
3.7179	-12.7444	51.72
3.664	-12.7725	51.73
3.7034	-12.8831	51.73
3.6924	-12.986	51.81
3.6468	-13.1065	51.78
3.6465	-13.2024	51.73
3.6188	-13.2646	51.65
3.5378	-13.4444	51.58
3.5664	-13.5661	51.66
3.5815	-13.6434	51.72
3.5925	-13.6669	51.76
3.5944	-13.6747	51.8
3.6307	-13.7604	51.77
3.6345	-13.7942	51.73
3.652	-13.8081	51.69
3.6813	-13.8781	51.69
3.7255	-13.9278	51.69
3.7693	-14.028	51.69
3.7983	-14.1058	51.69
3.8287	-14.1426	51.74
3.9237	-14.0681	51.76
3.9653	-14.0639	51.72
4.0472	-14.05	51.73
4.1099	-14.0495	51.73
4.1147	-14.0234	51.73
4.1929	-13.987	51.72
4.2276	-13.9764	51.71
4.2471	-14.0289	51.71
4.2636	-14.0257	51.69
4.345	-13.9537	51.75
4.3021	-14.0066	51.8
4.2845	-13.9771	51.78
4.2427	-13.8784	51.7
4.221	-13.8687	51.62
4.227	-13.8675	51.61
4.2084	-13.9161	51.71
4.2278	-13.9027	51.76
4.3313	-13.8344	51.79
4.3604	-13.6874	51.79
4.3834	-13.5372	51.74
4.4981	-13.4682	51.7
4.5433	-13.3085	51.73
4.57	-13.2377	51.75
4.6177	-13.1872	51.71
4.681	-13.0972	51.7
4.711	-13.0214	51.69
4.711	-12.9795	51.74
4.7295	-12.8908	51.74
4.7157	-12.8447	51.73
4.7588	-12.8307	51.74
4.8112	-12.7509	51.74
4.77	-12.7215	51.72
4.727	-12.6054	51.71
4.7128	-12.5497	51.7
4.7166	-12.4561	51.71
4.6804	-12.3336	51.72
4.6536	-12.1844	51.75
4.5861	-12.0826	51.79
4.5358	-12.0737	51.81
4.5464	-11.9762	51.79
4.4819	-11.7988	51.7
4.4449	-11.657	51.62
4.4158	-11.5439	51.62
4.3449	-11.478	51.7
4.3768	-11.3978	51.77
4.3661	-11.3371	51.83
4.4308	-11.2071	51.81
4.3962	-11.0987	51.76
4.3647	-11.0471	51.73
4.3361	-11.0698	51.73
4.267	-11.0276	51.74
4.2697	-11.142	51.71
4.2585	-11.2492	51.68
4.3121	-11.2892	51.68
4.3061	-11.3475	51.69
4.2468	-11.4315	51.71
4.1501	-11.4897	51.76
4.1199	-11.497	51.83
4.0229	-11.5811	51.78
3.8838	-11.6822	51.72
3.8159	-11.716	51.66
3.7448	-11.8456	51.65
3.7042	-11.9536	51.67
3.6942	-12.104	51.74
3.6557	-12.2728	51.81
3.6658	-12.4937	51.88
3.6066	-12.6335	51.84
3.5639	-12.6514	51.7
3.6123	-12.7495	51.59
3.6152	-12.8492	51.55
3.6707	-12.944	51.66
3.6936	-13.1509	51.74
3.6501	-13.3349	51.81
3.6428	-13.4743	51.85
3.6571	-13.5017	51.79
3.6132	-13.5328	51.74
3.5753	-13.5723	51.67
3.6042	-13.6541	51.67
3.5562	-13.7333	51.67
3.4675	-13.7758	51.69
3.4353	-13.7222	51.73
3.4248	-13.7107	51.74
3.3921	-13.7188	51.72
3.3912	-13.6338	51.73
3.316	-13.5556	51.76
3.2659	-13.4754	51.71
3.2017	-13.3542	51.72
3.2001	-13.1802	51.74
3.2121	-13.0801	51.7
3.2658	-12.9996	51.69
3.3654	-12.8587	51.71
3.3617	-12.7909	51.76
3.4238	-12.6181	51.82
3.4363	-12.5059	51.78
3.2827	-12.3423	51.69
3.2474	-12.2123	51.56
3.2264	-12.0769	51.58
3.2141	-11.9416	51.67
3.2189	-11.8096	51.74
3.1449	-11.6262	51.81
3.1332	-11.4126	51.83
3.1253	-11.232	51.79
3.1001	-11.0137	51.73
3.1206	-10.7789	51.7
3.1398	-10.6312	51.69
3.1604	-10.6085	51.67
3.2017	-10.5892	51.7
3.2321	-10.5109	51.75
3.2785	-10.5448	51.78
3.3375	-10.517	51.77
3.3682	-10.4997	51.74
3.3798	-10.4917	51.72
3.3564	-10.5674	51.71
3.3456	-10.6426	51.73
3.3628	-10.6977	51.76
3.3145	-10.8276	51.77
3.2826	-10.902	51.74
3.2529	-10.9997	51.76
3.2179	-11.0658	51.78
3.204	-11.0544	51.77
3.1853	-10.8745	51.75
3.1473	-10.7207	51.66
3.1481	-10.632	51.64
3.1306	-10.5935	51.68
3.1331	-10.613	51.72
3.2249	-10.6256	51.79
3.2274	-10.6799	51.82
3.3019	-10.8112	51.8
3.33	-10.8781	51.75
3.3573	-10.9947	51.72
3.3679	-11.1534	51.71
3.3559	-11.325	51.69
3.4247	-11.5271	51.69
3.4281	-11.753	51.72
3.4192	-12.0322	51.72
3.4006	-12.2725	51.73
3.4154	-12.5201	51.74
3.3848	-12.6491	51.77
3.3247	-12.8828	51.74
3.2777	-12.9477	51.72
3.2168	-13.1142	51.7
3.2504	-13.269	51.71
3.2645	-13.4275	51.73
3.2619	-13.5352	51.77
3.2757	-13.6664	51.79
3.2793	-13.6019	51.8
3.2621	-13.4323	51.76
3.2863	-13.1158	51.68
3.3147	-12.8133	51.61
3.3315	-12.597	51.63
3.3616	-12.4119	51.67
3.3998	-12.3741	51.74
3.4529	-12.3332	51.81
3.4632	-12.3483	51.8
3.4379	-12.3593	51.75
3.4417	-12.4442	51.71
3.4058	-12.5393	51.67
3.4308	-12.6586	51.67
3.358	-12.8185	51.68
3.3476	-12.9937	51.7
3.3171	-13.1011	51.72
3.3395	-13.2292	51.75
3.3509	-13.3819	51.74
3.4047	-13.4703	51.74
3.3862	-13.5164	51.73
3.4152	-13.5942	51.73
3.3926	-13.6469	51.71
3.4312	-13.6899	51.72
3.4839	-13.6623	51.72
3.5131	-13.6412	51.72
3.5971	-13.5536	51.76
3.6072	-13.4535	51.81
3.6609	-13.2997	51.8
3.6079	-13.0468	51.72
3.5804	-12.7974	51.62
3.4813	-12.6189	51.58
3.4227	-12.3774	51.63
3.3531	-12.2968	51.72
3.3336	-12.2817	51.78
3.3339	-12.1598	51.84
3.3522	-12.1193	51.78
3.3617	-12.0858	51.72
3.3259	-12.0813	51.68
3.344	-12.0299	51.69
3.3437	-11.9815	51.69
3.2912	-12.0184	51.68
3.2769	-12.058	51.68
3.2135	-12.0997	51.69
3.1685	-12.1733	51.71
3.1439	-12.2541	51.72
3.1514	-12.2772	51.76
3.1189	-12.3293	51.74
3.1307	-12.3492	51.71
3.1281	-12.3738	51.68
3.1718	-12.3439	51.68
3.2669	-12.2779	51.7
3.3471	-12.2888	51.73
3.4428	-12.2326	51.81
3.4286	-12.2105	51.87
3.5355	-12.1793	51.8
3.6442	-12.1135	51.64
3.7254	-12.0586	51.54
3.7309	-12.1255	51.53
3.8033	-12.103	51.71
3.7935	-12.1503	51.83
3.8426	-12.1137	51.88
3.8612	-12.0771	51.83
3.9745	-12.0132	51.75
3.9792	-12.0121	51.69
4.0096	-12.0503	51.68
4.0122	-12.1227	51.71
3.9767	-12.2138	51.73
3.9609	-12.2969	51.69
3.8401	-12.3668	51.69
3.7581	-12.4583	51.69
3.7445	-12.5519	51.68
3.7506	-12.5462	51.73
3.7639	-12.5558	51.74
3.7444	-12.5033	51.74
3.7029	-12.4484	51.71
3.7008	-12.2476	51.73
3.7164	-12.0556	51.71
3.7077	-11.8934	51.69
3.6182	-11.7525	51.71
3.6544	-11.6722	51.8
3.6667	-11.5974	51.82
3.6545	-11.5642	51.73
3.5936	-11.5521	51.64
3.5416	-11.56	51.56
3.506	-11.6596	51.58
3.4263	-11.7398	51.68
3.3523	-11.7736	51.76
3.302	-11.745	51.85
3.228	-11.7416	51.81
3.2024	-11.6956	51.76
3.1484	-11.7207	51.7
3.0527	-11.7285	51.68
2.9133	-11.7448	51.66
2.8548	-11.8343	51.67
2.7622	-11.8973	51.68
2.6148	-11.8981	51.71
2.5318	-12.012	51.73
2.4977	-12.0324	51.74
2.3875	-12.0236	51.71
2.3333	-11.9725	51.73
2.3636	-11.9773	51.71
2.3394	-11.9604	51.7
2.3728	-11.9409	51.71
2.3674	-11.8568	51.72
2.3751	-11.7889	51.75
2.3959	-11.7802	51.81
2.479	-11.7148	51.79
2.5081	-11.6424	51.7
2.5283	-11.5592	51.59
2.5188	-11.5296	51.59
2.4844	-11.5102	51.68
2.4964	-11.596	51.73
2.536	-11.6076	51.8
2.5522	-11.5491	51.85
2.631	-11.4295	51.82
2.6501	-11.3806	51.74
2.7259	-11.3396	51.68
2.7481	-11.2554	51.71
2.7974	-11.2626	51.7
2.8696	-11.218	51.71
2.8192	-11.1945	51.73
2.8676	-11.121	51.73
2.9165	-11.1052	51.72
2.9738	-11.0209	51.73
3.0017	-11.0089	51.75
3.0322	-10.9569	51.72
3.0832	-10.8597	51.75
3.1268	-10.7519	51.74
3.2029	-10.5536	51.75
3.3002	-10.3689	51.74
3.3611	-10.2211	51.76
3.4491	-10.0818	51.8
3.5619	-10.0253	51.78
3.6102	-9.9584	51.72
3.6803	-9.8791	51.62
3.7483	-9.8795	51.62
3.7966	-9.9338	51.69
3.8545	-9.984	51.75
3.9469	-10.0402	51.81
3.9893	-10.0641	51.82
4.0005	-9.9459	51.8
3.9807	-9.8464	51.74
3.9936	-9.7532	51.7
4.0224	-9.6875	51.7
4.0428	-9.6417	51.69
4.0666	-9.5888	51.69
4.0496	-9.5926	51.72
4.0237	-9.6674	51.74
3.9848	-9.6887	51.74
3.9638	-9.6983	51.76
3.9623	-9.7615	51.73
3.9339	-9.7235	51.72
3.8941	-9.6777	51.73
3.8498	-9.6675	51.74
3.8636	-9.7006	51.75
3.84	-9.7279	51.74
3.7826	-9.7666	51.79
3.7482	-9.7349	51.8
3.7207	-9.725	51.78
3.6885	-9.6522	51.69
3.6888	-9.6719	51.63
3.6731	-9.6781	51.64
3.6638	-9.6595	51.7
3.6309	-9.7421	51.75
3.6031	-9.7514	51.8
3.5575	-9.7508	51.82
3.538	-9.7786	51.76
3.486	-9.7249	51.74
3.4579	-9.7877	51.74
3.3919	-9.7829	51.71
3.3754	-9.8939	51.68
3.291	-9.932	51.71
3.2254	-9.9945	51.75
3.1625	-10.0767	51.75
3.1231	-10.1571	51.76
3.091	-10.2917	51.74
3.111	-10.328	51.74
3.0878	-10.3957	51.73
3.0961	-10.4092	51.75
3.0248	-10.443	51.73
3.0366	-10.5962	51.71
2.964	-10.6958	51.71
2.9955	-10.8362	51.76
2.9599	-11.0296	51.79
2.969	-11.1489	51.81
2.8956	-11.2431	51.75
2.8252	-11.2481	51.64
2.8578	-11.3029	51.59
2.7443	-11.3656	51.62
2.7019	-11.496	51.69
2.6615	-11.6201	51.72
2.6295	-11.7475	51.78
2.5674	-11.8754	51.78
2.5849	-12.0115	51.74
2.5047	-12.1616	51.71
2.5029	-12.333	51.67
2.4901	-12.5037	51.65
2.4812	-12.7444	51.65
2.5	-13.031	51.68
2.5377	-13.3156	51.72
2.557	-13.5351	51.74
2.5668	-13.6904	51.75
2.5877	-13.7015	51.72
2.5922	-13.5493	51.72
2.5969	-13.4708	51.71
2.5627	-13.3707	51.71
2.5329	-13.264	51.72
2.5114	-13.0826	51.74
2.4768	-12.9031	51.74
2.5006	-12.755	51.74
2.466	-12.7737	51.75
2.5214	-12.7199	51.79
2.5304	-12.7022	51.72
2.4663	-12.51	51.64
2.4201	-12.299	51.58
2.4175	-12.2195	51.62
2.398	-12.2252	51.71
2.4001	-12.2015	51.76
2.4267	-12.1575	51.8
2.4599	-12.0817	51.81
2.4185	-11.9908	51.77
2.3642	-11.9844	51.69
2.3421	-12.0141	51.66
2.3706	-12.0208	51.67
2.4148	-11.9669	51.65
2.4377	-11.9403	51.68
2.487	-11.8388	51.74
2.5092	-11.7409	51.77
2.56	-11.6161	51.72
2.6384	-11.4639	51.7
2.671	-11.3167	51.71
2.7577	-11.2205	51.71
2.7612	-11.0907	51.72
2.8529	-11.0208	51.73
2.862	-10.9456	51.73
2.833	-10.885	51.73
2.8694	-10.7441	51.75
2.8881	-10.5462	51.83
2.8845	-10.38	51.87
2.9118	-10.3167	51.75
2.9724	-10.1987	51.63
3.0659	-10.1677	51.54
3.1682	-10.1824	51.6
3.1897	-10.2102	51.71
3.2762	-10.2442	51.79
3.3653	-10.2551	51.83
3.3853	-10.1787	51.82
3.3772	-10.1209	51.73
3.4037	-10.1699	51.7
3.3726	-10.2723	51.67
3.3714	-10.3692	51.69
3.3871	-10.5502	51.69
3.3734	-10.704	51.68
3.3393	-10.8335	51.69
3.2601	-10.8678	51.72
3.2164	-10.8413	51.72
3.1621	-10.8294	51.73
3.1096	-10.7882	51.71
3.033	-10.8858	51.71
2.9887	-10.9009	51.72
2.9105	-10.868	51.73
2.8717	-10.8288	51.72
2.7875	-10.8809	51.68
2.7641	-10.8294	51.74
2.7543	-10.8483	51.82
2.8086	-10.7744	51.8
2.8445	-10.7522	51.69
2.8311	-10.6488	51.59
2.8508	-10.7149	51.59
2.8601	-10.7988	51.68
2.8132	-10.9009	51.73
2.7809	-10.8776	51.78
2.7454	-10.855	51.81
2.7094	-10.8202	51.76
2.6942	-10.8379	51.69
2.6939	-10.9104	51.7
2.712	-10.9842	51.73
2.7472	-10.9799	51.71
2.745	-11.0576	51.67
2.7114	-11.1495	51.67
2.6854	-11.1953	51.7
2.5842	-11.2746	51.7
2.5634	-11.3171	51.73
2.5383	-11.3831	51.74
2.5001	-11.4367	51.74
2.4682	-11.4955	51.71
2.4013	-11.5678	51.69
2.3435	-11.6079	51.69
2.3509	-11.756	51.65
2.3451	-11.8515	51.68
2.3172	-11.9361	51.75
2.3028	-11.9082	51.84
2.2908	-11.7158	51.78
2.2287	-11.4627	51.65
2.2628	-11.3178	51.54
2.3047	-11.1984	51.57
2.3433	-11.1148	51.66
2.4167	-11.0783	51.73
2.4629	-11.0835	51.77
2.5131	-10.9915	51.82
2.5592	-11.009	51.78
2.5476	-10.9845	51.72
2.598	-10.9005	51.68
2.6225	-10.7414	51.67
2.663	-10.7296	51.64
2.6477	-10.8095	51.66
2.6605	-10.8773	51.69
2.6644	-11.0257	51.72
2.7129	-11.1428	51.73
2.7372	-11.2859	51.73
2.7181	-11.3731	51.73
2.6761	-11.4907	51.72
2.6152	-11.6057	51.69
2.6061	-11.677	51.68
2.6497	-11.7894	51.69
2.766	-11.9324	51.7
2.8474	-12.0204	51.72
2.8373	-12.2132	51.74
2.8495	-12.257	51.78
2.8786	-12.3475	51.71
2.8482	-12.3727	51.66
2.8338	-12.4291	51.58
2.8231	-12.4473	51.6
2.7595	-12.4062	51.68
2.7408	-12.3347	51.74
2.6515	-12.2057	51.77
2.7152	-12.1053	51.75
2.6972	-12.0281	51.72
2.7192	-12.0161	51.68
2.695	-11.9857	51.68
2.6277	-12.0177	51.67
2.6273	-12.0162	51.68
2.5929	-12.0621	51.69
2.5142	-12.0315	51.7
2.4452	-12.0827	51.73
2.3937	-12.2275	51.7
2.4073	-12.2626	51.72
2.3843	-12.3711	51.71
2.3849	-12.5243	51.71
2.269	-12.6243	51.71
2.2351	-12.6677	51.71
2.2455	-12.7781	51.71
2.2805	-12.8737	51.69
2.3237	-12.9065	51.7
2.3955	-12.9028	51.72
2.4508	-12.8139	51.77
2.4149	-12.6977	51.79
2.4898	-12.5867	51.75
2.5291	-12.4746	51.64
2.6237	-12.4412	51.6
2.6712	-12.4287	51.62
2.7065	-12.5409	51.68
2.7364	-12.4615	51.74
2.753	-12.46	51.79
2.8344	-12.3884	51.8
2.8273	-12.3028	51.75
2.8694	-12.2712	51.7
2.875	-12.2911	51.69
2.9189	-12.3271	51.69
2.9593	-12.4021	51.67
2.9751	-12.5229	51.66
2.9574	-12.6115	51.71
2.9661	-12.6512	51.73
2.9666	-12.5322	51.71
2.9724	-12.4879	51.69
2.9491	-12.4433	51.68
2.9638	-12.4092	51.67
2.9913	-12.4475	51.7
3.0294	-12.4755	51.71
3.0619	-12.4622	51.73
3.0971	-12.3847	51.71
3.1548	-12.3661	51.71
3.2024	-12.2815	51.72
3.2409	-12.2333	51.72
3.2322	-12.2255	51.78
3.2489	-12.2043	51.81
3.2723	-12.1393	51.75
3.284	-11.9696	51.65
3.2543	-11.852	51.58
3.312	-11.7768	51.59
3.3334	-11.659	51.69
3.4297	-11.644	51.76
3.3772	-11.5501	51.81
3.3733	-11.4706	51.79
3.3222	-11.3292	51.75
3.3603	-11.1805	51.69
3.3455	-11.1758	51.63
3.3471	-11.0845	51.66
3.4386	-11.118	51.68
3.449	-11.1893	51.73
3.512	-11.2721	51.8
3.5453	-11.2796	51.81
3.5947	-11.3125	51.74
3.6718	-11.1948	51.74
3.7223	-11.2264	51.71
3.7463	-11.2083	51.71
3.7257	-11.2617	51.73
3.7357	-11.2712	51.73
3.6862	-11.2855	51.74
3.7368	-11.3131	51.72
3.7288	-11.3563	51.7
3.7378	-11.3025	51.7
3.7271	-11.3694	51.72
3.7065	-11.358	51.79
3.6763	-11.3375	51.81
3.6295	-11.276	51.72
3.5848	-11.22	51.61
3.5109	-11.2296	51.56
3.458	-11.3872	51.63
3.476	-11.5088	51.72
3.471	-11.5384	51.78
3.4417	-11.4506	51.85
3.4165	-11.3615	51.79
3.4426	-11.1763	51.69
3.4366	-10.939	51.69
3.4562	-10.8145	51.75
3.439	-10.6861	51.78
3.4425	-10.6432	51.73
3.477	-10.5582	51.71
3.4709	-10.4769	51.73
3.5332	-10.3974	51.73
3.5282	-10.3362	51.73
3.5477	-10.4062	51.73
3.5316	-10.4498	51.76
3.5179	-10.543	51.75
3.4961	-10.6832	51.73
3.482	-10.849	51.73
3.4934	-10.9836	51.71
3.4793	-11.1494	51.72
3.4371	-11.3219	51.71
3.4241	-11.3735	51.75
3.4142	-11.3597	51.82
3.4365	-11.3765	51.78
3.4196	-11.3356	51.68
3.4281	-11.3764	51.57
3.5063	-11.4955	51.57
3.5196	-11.6743	51.66
3.5573	-11.8573	51.75
3.5821	-12.0664	51.81
3.6107	-12.1387	51.82
3.6495	-12.1831	51.76
3.6841	-12.2204	51.69
3.6901	-12.3102	51.68
3.6328	-12.4686	51.68
3.5964	-12.6789	51.66
3.5632	-12.8153	51.66
3.4393	-12.9062	51.7
3.3937	-12.9429	51.73
3.3058	-12.9057	51.73
3.2857	-12.8167	51.74
3.2338	-12.7388	51.71
3.2047	-12.622	51.71
3.1515	-12.6264	51.71
3.0832	-12.6592	51.71
2.9816	-12.6633	51.71
2.9476	-12.6932	51.71
2.8988	-12.7261	51.72
2.8283	-12.7119	51.76
2.7229	-12.6585	51.82
2.7547	-12.5829	51.77
2.7831	-12.5596	51.7
2.7835	-12.4748	51.61
2.8517	-12.4499	51.61
2.8825	-12.5255	51.66
2.9129	-12.5953	51.72
2.948	-12.6389	51.78
2.9702	-12.6278	51.81
3.0115	-12.572	51.77
3.0279	-12.5135	51.74
3.035	-12.4002	51.7
3.0629	-12.2884	51.71
3.0537	-12.1558	51.69
3.0689	-12.024	51.67
3.1435	-11.8636	51.71
3.1407	-11.7163	51.74
3.242	-11.6076	51.74
3.3011	-11.4807	51.72
3.4266	-11.3284	51.72
3.4776	-11.1102	51.74
3.5169	-10.9991	51.72
3.628	-10.9078	51.72
3.6752	-10.8919	51.74
3.7058	-10.8828	51.72
3.7	-10.9022	51.73
3.7125	-10.9364	51.76
3.7449	-10.9546	51.78
3.8124	-10.8892	51.78
3.7878	-10.7914	51.72
3.8191	-10.7603	51.63
3.8535	-10.7182	51.63
3.8447	-10.6958	51.67
3.8684	-10.6098	51.73
3.9133	-10.5457	51.77
3.9639	-10.3884	51.79
4.0533	-10.1593	51.76
4.0846	-10.0773	51.73
4.0654	-9.9777	51.72
4.0815	-9.9245	51.7
4.0917	-9.9474	51.7
4.0439	-10.0223	51.69
4.0336	-10.1513	51.71
3.9486	-10.1974	51.74
3.8659	-10.2526	51.75
3.9065	-10.3871	51.73
3.912	-10.4886	51.73
3.8846	-10.6268	51.71
3.8409	-10.7521	51.72
3.879	-10.8853	51.74
3.8744	-10.9813	51.74
3.8944	-11.0567	51.73
3.8676	-11.14	51.71
3.9014	-11.153	51.71
3.8159	-11.158	51.75
3.778	-11.1565	51.8
3.7594	-11.1713	51.79
3.746	-11.121	51.71
3.7146	-11.0653	51.62
3.6769	-11.0853	51.61
3.636	-11.1669	51.64
3.6459	-11.2462	51.7
3.6329	-11.2549	51.74
3.5672	-11.2386	51.78
3.584	-11.1753	51.74
3.4904	-11.2357	51.7
3.4588	-11.3198	51.68
3.4134	-11.4448	51.71
3.342	-11.5997	51.7
3.1945	-11.7762	51.67
3.1212	-11.9776	51.69
3.0034	-12.1238	51.72
2.9149	-12.27	51.74
2.877	-12.411	51.74
2.8649	-12.4974	51.71
2.8373	-12.6537	51.69
2.7576	-12.8273	51.66
2.7907	-12.9885	51.68
2.7315	-13.1441	51.71
2.7304	-13.1913	51.73
2.7345	-13.1151	51.74
2.7255	-13.0058	51.72
2.7356	-12.9299	51.71
2.7611	-12.9032	51.77
2.7826	-12.9505	51.73
2.839	-12.8586	51.68
2.7968	-12.7432	51.57
2.7404	-12.681	51.54
2.73	-12.7034	51.63
2.6903	-12.6771	51.72
2.6083	-12.6721	51.8
2.5755	-12.6359	51.86
2.5192	-12.5779	51.82
2.5198	-12.6251	51.73
2.5003	-12.6572	51.65
2.4875	-12.7288	51.63
2.5466	-12.8922	51.62
2.6737	-13.0735	51.62
2.753	-13.2558	51.68
2.7592	-13.3198	51.75
2.7345	-13.2878	51.75
2.7218	-13.2819	51.72
2.6264	-13.1969	51.69
2.5465	-13.1725	51.64
2.5464	-13.2542	51.65
2.5981	-13.2992	51.68
2.5894	-13.3178	51.75
2.6122	-13.3294	51.77
2.6583	-13.3313	51.73
2.6611	-13.4115	51.69
2.6679	-13.4731	51.74
2.6166	-13.5342	51.79
2.5603	-13.3778	51.75
2.5255	-13.2607	51.68
2.4667	-13.1576	51.59
2.4753	-13.1271	51.61
2.52	-13.2018	51.68
2.526	-13.1477	51.74
2.5313	-13.0437	51.81
2.4967	-12.9674	51.82
2.4331	-12.9155	51.74
2.4213	-12.8581	51.69
2.4473	-12.8307	51.66
2.4419	-12.8028	51.66
2.4613	-12.8458	51.67
2.4605	-12.8425	51.68
2.4544	-12.8288	51.7
2.4715	-12.6946	51.73
2.5062	-12.6719	51.72
2.5021	-12.645	51.7
2.5548	-12.5477	51.71
2.5695	-12.5914	51.71
2.577	-12.5873	51.75
2.5541	-12.5754	51.72
2.5252	-12.5284	51.71
2.5647	-12.5398	51.7
2.633	-12.503	51.69
2.706	-12.4177	51.76
2.7372	-12.2871	51.8
2.773	-12.1779	51.76
2.7702	-12.0161	51.64
2.8335	-11.9906	51.56
2.8608	-12.0236	51.59
2.9082	-12.1159	51.69
2.9524	-12.1236	51.75
2.9597	-12.1975	51.8
3.0806	-12.211	51.8
3.0409	-12.232	51.74
3.0798	-12.2917	51.67
3.1501	-12.3605	51.64
3.0903	-12.5499	51.67
3.14	-12.7186	51.67
3.0857	-12.8404	51.69
3.1082	-12.9688	51.72
3.1144	-13.0856	51.71
3.045	-13.0626	51.73
3.0298	-13.0212	51.74
3.0167	-13.0523	51.72
3.0056	-12.9695	51.73
3.023	-12.7553	51.75
2.9459	-12.4495	51.73
2.9847	-12.1562	51.71
3.0288	-11.9762	51.69
3.0562	-11.867	51.71
3.1138	-11.8245	51.78
3.1509	-11.7465	51.8
3.1354	-11.6846	51.74
3.0537	-11.5932	51.66
3.0081	-11.5238	51.61
3.0602	-11.5634	51.63
3.0031	-11.6338	51.69
2.975	-11.7122	51.75
2.9573	-11.7666	51.81
2.9493	-11.8757	51.79
2.8993	-11.9725	51.74
2.8826	-11.9641	51.7
2.834	-11.9463	51.7
2.818	-11.8591	51.72
2.799	-11.7263	51.7
2.818	-11.6645	51.71
2.7635	-11.6644	51.73
2.7976	-11.6654	51.72
2.8185	-11.7224	51.7
2.8616	-11.7554	51.71
2.8508	-11.8166	51.73
2.9033	-11.8576	51.75
2.9028	-11.8989	51.76
2.9193	-11.871	51.73
2.9931	-11.8967	51.71
2.9928	-11.8698	51.71
3.0035	-11.9078	51.7
3.0396	-11.9901	51.75
3.0116	-12.0427	51.8
2.9767	-12.1111	51.75
2.9361	-12.1598	51.71
2.8921	-12.218	51.64
2.8354	-12.2534	51.62
2.8494	-12.2346	51.71
2.7857	-12.1366	51.71
2.7176	-12.0405	51.79
2.6745	-12.0505	51.78
2.6337	-12.0603	51.73
2.6305	-12.0577	51.71
2.612	-12.0956	51.69
2.6028	-12.1535	51.69
2.5834	-12.2137	51.69
2.5498	-12.3445	51.7
2.5738	-12.4081	51.71
2.5681	-12.5342	51.73
2.5437	-12.5507	51.73
2.5859	-12.6016	51.76
2.6169	-12.7344	51.74
2.6104	-12.9323	51.69
2.6192	-13.0321	51.72
2.6299	-13.1268	51.71
2.6593	-13.1715	51.7
2.6642	-13.0811	51.7
2.6241	-12.8426	51.7
2.6502	-12.5165	51.73
2.5928	-12.2505	51.78
2.6124	-12.1007	51.77
2.567	-12.047	51.71
2.4934	-12.0659	51.65
2.5009	-12.0936	51.6
2.504	-12.186	51.64
2.4809	-12.3488	51.71
2.4774	-12.4121	51.78
2.4601	-12.3668	51.83
2.4658	-12.3186	51.81
2.4264	-12.2357	51.73
2.4293	-12.2213	51.67
2.4886	-12.2694	51.66
2.4443	-12.3485	51.67
2.5455	-12.4714	51.7
2.5402	-12.6166	51.71
2.5851	-12.7297	51.7
2.6044	-12.9146	51.71
2.7019	-13.0296	51.71
2.8134	-13.1382	51.72
2.9041	-13.2415	51.75
2.9976	-13.2341	51.8
2.9813	-13.1544	51.82
2.9591	-13.032	51.78
2.9676	-12.8814	51.72
2.9936	-12.8445	51.69
3.0614	-12.7751	51.69
3.0601	-12.7234	51.7
3.1403	-12.7478	51.8
3.1824	-12.6743	51.82
3.1449	-12.5643	51.73
3.1338	-12.5178	51.61
3.1601	-12.5406	51.51
3.1926	-12.4809	51.6
3.1803	-12.444	51.7
3.1386	-12.4269	51.81
3.1248	-12.2669	51.86
3.1712	-12.2117	51.82
3.1989	-12.0413	51.76
3.2752	-11.9271	51.7
3.3253	-11.8717	51.67
3.3501	-11.8821	51.67
3.3398	-11.8455	51.67
3.2946	-11.8494	51.7
3.2962	-11.8181	51.74
3.2624	-11.8401	51.74
3.3444	-11.8653	51.74
3.4032	-11.8244	51.73
3.3835	-11.702	51.73
3.3782	-11.6314	51.73
3.3245	-11.5954	51.74
3.2697	-11.5604	51.76
3.1887	-11.5032	51.73
3.0434	-11.4029	51.73
2.9285	-11.3851	51.7
2.8566	-11.3889	51.77
2.7077	-11.3803	51.83
2.6012	-11.3399	51.74
2.448	-11.3763	51.63
2.3835	-11.4106	51.57
2.3175	-11.4341	51.62
2.2066	-11.4992	51.7
2.1257	-11.5148	51.77
2.0501	-11.5018	51.83
1.9977	-11.5519	51.82
1.9922	-11.5577	51.73
1.9599	-11.5561	51.7
1.9659	-11.5868	51.68
1.9122	-11.6581	51.69
1.8981	-11.7421	51.68
1.8551	-11.818	51.68
1.8096	-11.8348	51.72
1.8228	-11.824	51.75
1.8234	-11.8739	51.74
1.8005	-11.949	51.72
1.7575	-12.0462	51.71
1.7531	-12.0874	51.71
1.7293	-12.2436	51.71
1.7003	-12.3641	51.72
1.7388	-12.4619	51.73
1.7638	-12.5129	51.72
1.8054	-12.5241	51.77
1.8518	-12.5401	51.82
1.863	-12.4706	51.78
1.8867	-12.3979	51.67
1.925	-12.4277	51.58
1.9143	-12.3369	51.6
2.0085	-12.2979	51.65
2.0674	-12.2531	51.74
2.1144	-12.2686	51.77
2.2623	-12.1484	51.8
2.3471	-12.0774	51.75
2.3605	-12.0191	51.67
2.4192	-11.9178	51.66
2.4855	-11.7738	51.68
2.5537	-11.7663	51.67
2.6465	-11.8471	51.67
2.7257	-11.9141	51.72
2.7499	-12.0261	51.73
2.8308	-12.1638	51.69
2.8741	-12.1283	51.69
2.9473	-12.2209	51.69
2.9473	-12.2987	51.7
2.946	-12.3853	51.72
2.9517	-12.5392	51.72
2.9565	-12.548	51.72
2.9596	-12.3734	51.73
2.987	-12.1865	51.75
3.0475	-12.1169	51.71
3.0346	-11.9854	51.75
3.015	-11.8028	51.74
3.0815	-11.7407	51.69
3.0917	-11.6706	51.6
3.1302	-11.6048	51.6
3.2079	-11.4999	51.67
3.2283	-11.4151	51.72
3.2834	-11.3504	51.76
3.2333	-11.2156	51.77
3.2481	-11.1037	51.76
3.2566	-11.0405	51.71
3.2011	-11.1386	51.67
3.2093	-11.1344	51.7
3.2144	-11.2305	51.7
3.1022	-11.284	51.71
3.1177	-11.3347	51.7
3.0347	-11.3239	51.71
2.957	-11.2925	51.71
2.9277	-11.3003	51.71
2.9459	-11.3445	51.73
2.9649	-11.3606	51.74
2.8922	-11.3903	51.74
2.8644	-11.4374	51.72
2.8757	-11.4902	51.7
2.8373	-11.5908	51.7
2.8371	-11.6552	51.71
2.8468	-11.6767	51.71
2.8	-11.6183	51.76
2.802	-11.6047	51.8
2.8142	-11.6217	51.76
2.7491	-11.5483	51.71
2.7462	-11.5625	51.61
2.7416	-11.6022	51.61
2.7389	-11.7316	51.66
2.737	-11.8289	51.69
2.6602	-11.8529	51.76
2.6201	-11.8346	51.78
2.6039	-11.8546	51.73
2.5821	-11.7555	51.68
2.5736	-11.7425	51.66
2.5248	-11.7327	51.67
2.5436	-11.8211	51.68
2.5396	-11.9537	51.68
2.5499	-12.0856	51.68
2.5443	-12.2468	51.7
2.5295	-12.2848	51.71
2.5527	-12.3842	51.73
2.5906	-12.4201	51.75
2.6239	-12.3577	51.76
2.6829	-12.3224	51.74
2.6848	-12.3033	51.71
2.7188	-12.2131	51.7
2.6904	-12.2589	51.69
2.7916	-12.2572	51.7
2.8208	-12.3527	51.71
2.796	-12.4628	51.72
2.8173	-12.5128	51.77
2.8061	-12.6108	51.8
2.796	-12.5968	51.73
2.7875	-12.5583	51.63
2.8183	-12.6035	51.53
2.8599	-12.6394	51.57
2.8569	-12.8228	51.7
2.9163	-12.9915	51.77
2.888	-13.14	51.84
2.9269	-13.2099	51.84
2.9651	-13.2303	51.78
3.0097	-13.3384	51.69
3.1191	-13.3573	51.66
3.0856	-13.3715	51.65
3.1053	-13.3987	51.65
3.1039	-13.3546	51.67
3.1583	-13.2771	51.72
3.1672	-13.3047	51.73
3.2254	-13.3225	51.73
3.2708	-13.3114	51.7
3.2415	-13.319	51.71
3.3095	-13.2942	51.7
3.3217	-13.1352	51.73
3.3459	-12.9752	51.72
3.3323	-12.7618	51.69
3.3179	-12.749	51.69
3.2391	-12.654	51.7
3.2174	-12.5251	51.73
3.1637	-12.538	51.8
3.2309	-12.5194	51.81
3.1905	-12.5449	51.7
3.1985	-12.4714	51.58
3.1663	-12.4943	51.56
3.1538	-12.4304	51.66
3.1368	-12.3247	51.76
3.0743	-12.2364	51.82
3.0669	-12.09	51.85
3.0539	-11.9654	51.82
3.0558	-11.9004	51.72
3.0622	-11.8319	51.69
3.0384	-11.7466	51.68
3.0046	-11.6733	51.67
2.9942	-11.5843	51.68
2.9488	-11.6392	51.71
2.8942	-11.5827	51.72
2.8645	-11.4723	51.73
2.8848	-11.415	51.71
2.8779	-11.2916	51.73
2.8583	-11.3384	51.74
2.8267	-11.1874	51.77
2.788	-11.0879	51.76
2.7499	-11.0595	51.75
2.7269	-11.0374	51.73
2.7309	-11.0648	51.74
2.7069	-11.0439	51.74
2.6725	-11.0174	51.82
2.6572	-10.9589	51.83
2.6605	-10.8788	51.77
2.6475	-10.7786	51.66
2.657	-10.746	51.58
2.6746	-10.8267	51.62
2.6674	-10.8771	51.74
2.723	-10.908	51.78
2.7003	-10.8928	51.84
2.7351	-10.8402	51.82
2.7873	-10.7657	51.75
2.805	-10.6847	51.7
2.888	-10.6739	51.69
2.8619	-10.677	51.72
2.882	-10.6879	51.7
2.8531	-10.7186	51.7
2.9065	-10.7667	51.71
2.908	-10.8447	51.69
2.9466	-10.931	51.7
2.9002	-10.97	51.74
2.9417	-11.0418	51.78
2.904	-11.1181	51.77
2.9244	-11.0956	51.75
2.94	-11.0469	51.73
2.9737	-10.986	51.73
2.9451	-10.9872	51.72
2.9055	-10.9237	51.73
2.9298	-10.9743	51.81
2.9401	-10.9143	51.87
2.8911	-10.8534	51.8
2.8495	-10.7395	51.69
2.8793	-10.7043	51.6
2.8149	-10.6829	51.62
2.7982	-10.657	51.73
2.742	-10.7082	51.78
2.7336	-10.6323	51.83
2.6949	-10.4939	51.82
2.6984	-10.4616	51.76
2.6717	-10.3391	51.71
2.7213	-10.334	51.69
2.6818	-10.362	51.71
2.6728	-10.3941	51.7
2.668	-10.4203	51.7
2.6555	-10.4204	51.74
2.592	-10.4354	51.76
2.5428	-10.4284	51.77
2.5744	-10.493	51.73
2.5461	-10.5559	51.72
2.5117	-10.6061	51.73
2.4297	-10.6586	51.73
2.4494	-10.7031	51.73
2.405	-10.6913	51.74
2.4003	-10.6745	51.74
2.3757	-10.6213	51.74
2.395	-10.608	51.74
2.4023	-10.6818	51.79
2.3353	-10.7229	51.78
2.3031	-10.7463	51.75
2.2438	-10.7724	51.68
2.2271	-10.7739	51.63
2.1663	-10.7463	51.67
2.2077	-10.7901	51.72
2.1714	-10.7205	51.76
2.1754	-10.6957	51.78
2.1077	-10.7127	51.78
2.1142	-10.6504	51.74
2.1113	-10.7183	51.7
2.1302	-10.7466	51.72
2.1262	-10.7715	51.7
2.0936	-10.8541	51.68
2.0644	-10.9399	51.69
2.0198	-11.0435	51.72
2.0584	-11.1981	51.73
2.0492	-11.3336	51.74
2.0599	-11.4239	51.72
2.0357	-11.5143	51.73
2.0211	-11.5095	51.73
1.9572	-11.4625	51.74
1.9287	-11.4947	51.74
1.9336	-11.5423	51.74
1.9102	-11.5459	51.72
1.9112	-11.5678	51.7
1.973	-11.5885	51.73
2.0298	-11.6472	51.76
2.035	-11.6575	51.76
2.0369	-11.5711	51.71
2.0442	-11.5084	51.65
2.051	-11.5125	51.61
2.0792	-11.5043	51.63
2.1275	-11.5771	51.64
2.1369	-11.5557	51.74
2.1765	-11.5738	51.83
2.2444	-11.5838	51.82
2.2656	-11.5699	51.78
2.2929	-11.5906	51.73
2.3342	-11.5878	51.68
2.3321	-11.6634	51.64
2.3944	-11.6951	51.65
2.372	-11.7353	51.71
2.3765	-11.8029	51.72
2.4486	-11.8401	51.73
2.4208	-11.9397	51.72
2.4596	-11.9789	51.72
2.5082	-11.9363	51.72
2.4837	-11.9179	51.72
2.475	-11.9129	51.7
2.4292	-11.9838	51.66
2.4434	-11.9736	51.66
2.3838	-11.9591	51.69
2.3768	-11.9506	51.73
2.357	-11.9124	51.82
2.4259	-11.8517	51.88
2.4255	-11.774	51.8
2.4533	-11.646	51.64
2.538	-11.5899	51.51
2.5907	-11.596	51.53
2.7092	-11.6171	51.66
2.7744	-11.605	51.78
2.9282	-11.5178	51.86
3.0094	-11.3729	51.87
3.1185	-11.2795	51.75
3.182	-11.1829	51.67
inclinaison X	inclinaison Y
-0.0332	-0.0332
0.0332	0.0332
0.0997	0.0997
0.133	0.0665
0	0.133
0	0.0665
0.0332	-0.0332
0.0332	0
0.0665	0.0332
0.0332	0.0997
0.0665	0.0332
0.0665	0
0	0.0997
0.133	0.0332
0.0997	0.0665
0.0332	0.0665
0.0332	-0.0332
0.0332	0
0.0997	0.0332
0.0665	0.0665
0.0665	0.0332
0.0997	-0.0332
0.0665	-0.0332
0.0332	0.0665
0.0997	0.0997
0.133	0.0665
0.0665	0.0332
-0.0332	-0.0665
-0.0332	0.1662
0.133	0.133
0.133	0.0665
-0.0332	0
0	0
0.0665	0.0997
0.0997	0.0332
0.0665	0.133
0.0997	-0.0665
0.0665	-0.0332
0.0332	0.0332
0	0.0997
0.0665	0.0332
0	-0.0332
-0.0332	0
0.0332	0.0665
0.0997	0.0332
0.0997	0.0332
0	0.0332
0	0
0.0332	0.0997
0.0997	0.0997
0.0997	0.0665
0.0332	-0.0332
0.0332	-0.0997
0.0332	0.1662
0.0997	-0.0332
0	-0.0332
0	0
0.0997	0.0665
0.1662	0.1662
0.0997	0.0332
0	-0.0665
-0.0665	-0.0665
0.0665	0.0665
0.1662	0.0665
0.0997	0.0332
-0.0332	-0.0665
0.0665	-0.0665
0.0997	0.0332
0.0665	0.133
0.0332	0.0665
0.0665	0
0.0332	0.0665
0.0665	0.0332
0.133	0.0665
0.0665	0.0332
0	-0.0665
0.0997	0.0665
0.0665	0.0665
0.0665	0.0332
-0.0332	0.0332
0	0.0665
0.0665	0.0997
0.0665	0.133
0.0665	-0.0997
-0.0665	0.0332
0.0665	0
0.0665	0.0665
0.0332	0.0997
0.0332	0.0332
0.0332	0
0.0997	0
0.0665	0
0	0.0997
0.0997	0.0997
0.133	-0.0665
0	-0.0332
-0.0665	0.0665
0.0665	0.0665
0.133	0
0.0332	0
-0.0332	0.0332
0	0
0.1994	0.0997
0.0997	0.0665
0.0332	-0.133
-0.0997	-0.0997
0.0997	0.0665
0.133	0.1662
0.0665	0.0997
0	-0.0332
0	-0.1994
0.0665	-0.0332
0.133	0.0997
0.133	0.133
0.0332	0.0332
0.0332	-0.0665
-0.0665	0
0.0665	0.133
0.1662	0.0332
0.0665	0.0332
-0.0665	0.0332
0.0997	0.0997
0.133	0.0997
0.0997	0.0332
-0.0332	0
0.0332	0
0.0665	0
0.0665	0.0665
0.0665	0.0332
0.0665	-0.0332
0.0665	-0.0665
0.0665	0.0332
0.0665	0.0665
0.133	0
0.0332	-0.0332
0.0665	0
0.0997	0.0332
0.0665	0.0332
0.0997	0
0.0665	0
0.0332	0.0332
0.133	0
0.0665	0.0665
0.0665	0.0997
0.0665	-0.0997
0.0665	-0.0997
0.133	-0.0665
0.0665	0.0665
0.0997	0.0997
0.0997	0.0332
0.0332	-0.0332
0.0332	-0.133
0.0332	0.0332
0.0665	0.0997
0.133	0.1662
0.0997	0
0.0665	-0.0332
0.0332	-0.0332
0.0665	0.0332
0.133	0.0332
0.133	0.0665
0.0665	0.0332
0.0665	-0.0332
0	-0.0665
0.0997	0
0.0997	0.0997
0.0332	0.0997
0.0997	0.0665
0.0332	-0.0332
-0.0332	-0.0665
0.0665	0.0997
0.1662	0.133
0.133	0.0332
0.0665	-0.0332
0	-0.0665
0.0332	0.0665
0.133	0.0665
0.0997	0.0332
0.0332	0
0.0332	-0.0332
0.0997	-0.0665
0.0332	0.0665
0.0997	0.0665
0.0997	0.0332
0.0665	0.0665
0.0665	0.0332
0.0665	-0.0665
0	-0.0665
0.0665	0.0665
0.0997	0.0997
0.0332	0
0.0332	0.0665
0.0332	-0.0332
0.0997	0.0332
0.0997	0.0332
0	0.0997
0.0332	0.0332
0.133	0
0.0332	-0.0332
0.0332	0.0332
0.0997	0.0997
0.133	0
0.0665	-0.0997
0	0
0.0997	0.0997
0.0997	0.0997
0.0332	0.0332
-0.0332	0
0.0665	-0.0332
0.0997	0.133
0.133	0.133
-0.0332	0.0997
0.0997	-0.0997
0	-0.0665
0.0332	0.0997
0.133	0.133
0.133	0.0332
0.0332	0.0332
0.0665	-0.0332
0.0665	0
0.0332	0.0665
0.0997	0.0665
0.0332	0.0665
0.0665	-0.133
0.0332	-0.0332
0.0997	0.133
0.133	0.0665
0.0665	-0.0332
-0.0332	-0.0665
0.0332	0.0332
0.133	0.0665
0.0665	0.0332
0.0332	0
-0.0332	0.0332
0.0665	0
0.0332	0
0.0332	0.0665
0.0665	0.0332
0.0997	-0.0665
0.0997	0.0332
0	0.0665
0.0997	0.0997
0.0997	0.0997
0.0997	-0.0332
-0.0332	-0.0332
0.0665	0.0997
0.133	-0.0332
0.0332	0.0332
0.0997	0
0.0665	-0.0332
0.0665	0.0665
0.0997	0.133
0.0332	0
0.0997	0
0.0997	0.0665
0.0665	0.1662
0.0997	0.0332
0.0665	-0.0665
0.0332	0.0332
0.0665	0.1662
0.0997	0.0665
0.0332	-0.0332
0	0
0	0.0332
0.133	0.0665
0.133	0
0.0665	-0.0332
0	-0.0665
0.0997	0
0.133	0.0332
0.0665	0.133
0.0332	-0.0332
0.0665	0.0332
0.0997	0.0332
0.0665	0.0997
0	0.0997
0.0665	-0.0332
0.0665	0
0.0332	0.0332
0.0332	0
0.0332	0.0997
0.0665	0
0.0665	0
0.0332	0.0332
0.0332	-0.0332
0.0665	0.0332
0.0997	-0.0332
0.0665	0.0332
0.0997	0.0332
0.0665	0
0.0332	-0.0332
0.0997	-0.0332
0.0332	0.0332
0.0997	0.0997
0.0665	0.0997
0.0332	-0.0332
0.0332	-0.0665
0.0997	0.0665
0.0997	0.0997
0.0997	0
0.0332	-0.0332
-0.0332	-0.0997
0.0332	-0.0332
0.2327	0.0665
0.1662	0.0997
