# Supplementary material for: Postural Control Can Be Well Maintained by Healthy, Young Adults in Difficult Visual Task, Even in Sway-Referenced Dynamic Conditions
Source: PLoS One. 2016 Oct 13;11(10):e0164400. doi: 10.1371/journal.pone.0164400 (PMC5063355; doi:10.1371/journal.pone.0164400)
Supplement: S2 File — (ZIP) [file pone.0164400.s002.zip › DATA_FRAMIRAL/S09B_SEARCH_STABLE_I4.xls]

## Sheet: S09_MTT_20150
gravite X	gravite Y	Poids
4.0867	-13.8775	52.27
4.0421	-13.963	52.29
4.0637	-13.9875	52.26
4.0882	-13.929	52.25
4.1357	-13.8508	52.25
4.1553	-13.7106	52.24
4.1537	-13.5862	52.25
4.1241	-13.4979	52.26
4.1261	-13.4173	52.29
4.1637	-13.3729	52.24
4.1218	-13.2732	52.22
4.1336	-13.2794	52.14
4.1505	-13.3034	52.17
4.2199	-13.2751	52.2
4.231	-13.2792	52.24
4.2276	-13.1844	52.27
4.2894	-13.0506	52.32
4.361	-12.8277	52.31
4.3417	-12.7534	52.26
4.3781	-12.7091	52.23
4.3852	-12.659	52.2
4.3775	-12.6119	52.18
4.3813	-12.6095	52.19
4.454	-12.587	52.23
4.4887	-12.5698	52.27
4.4776	-12.5705	52.29
4.5414	-12.5443	52.27
4.5295	-12.4901	52.24
4.5975	-12.4364	52.23
4.5953	-12.3994	52.2
4.6298	-12.4036	52.24
4.6899	-12.3946	52.27
4.7305	-12.4105	52.29
4.7553	-12.4727	52.29
4.7874	-12.4911	52.21
4.8102	-12.523	52.12
4.8803	-12.562	52.15
4.9555	-12.6749	52.17
5.014	-12.6837	52.21
5.0117	-12.7241	52.27
5.0727	-12.7088	52.29
5.1135	-12.6197	52.26
5.0965	-12.5168	52.24
5.0794	-12.4695	52.21
5.0659	-12.4239	52.2
5.0663	-12.4679	52.2
4.9961	-12.5342	52.23
4.9782	-12.6038	52.27
4.9192	-12.6904	52.29
4.8917	-12.7704	52.28
4.8949	-12.8978	52.25
4.8436	-13.0343	52.24
4.7829	-13.1322	52.23
4.787	-13.2122	52.24
4.767	-13.3391	52.25
4.6859	-13.4781	52.3
4.6197	-13.7114	52.3
4.5819	-13.7895	52.25
4.4898	-13.8206	52.21
4.4126	-13.918	52.12
4.3331	-13.9834	52.15
4.2756	-14.0733	52.2
4.2367	-14.148	52.26
4.2004	-14.247	52.3
4.2325	-14.256	52.32
4.2321	-14.2429	52.27
4.1429	-14.2007	52.24
4.1341	-14.1774	52.23
4.079	-14.2016	52.2
4.0869	-14.2925	52.17
4.096	-14.381	52.18
4.1362	-14.471	52.22
4.1131	-14.4463	52.26
4.1802	-14.3393	52.26
4.1667	-14.3074	52.25
4.1638	-14.2831	52.23
4.1881	-14.2669	52.22
4.2291	-14.2224	52.24
4.2401	-14.2607	52.23
4.3078	-14.3088	52.28
4.2997	-14.4022	52.32
4.4344	-14.3704	52.31
4.4575	-14.2745	52.22
4.5108	-14.1993	52.11
4.5484	-14.167	52.11
4.6004	-14.1952	52.17
4.6717	-14.3098	52.24
4.7774	-14.2945	52.33
4.8275	-14.2023	52.35
4.8636	-14.1149	52.32
4.8711	-14.0178	52.25
4.962	-13.9523	52.2
5.006	-13.9573	52.15
5.0794	-13.9566	52.13
5.1325	-13.8944	52.18
5.1412	-13.9542	52.23
5.1893	-13.8834	52.27
5.2245	-13.7903	52.3
5.2484	-13.6187	52.29
5.3982	-13.6069	52.24
5.4451	-13.5748	52.25
5.512	-13.5101	52.25
5.496	-13.4422	52.26
5.4806	-13.434	52.31
5.5535	-13.3891	52.3
5.5989	-13.3898	52.28
5.5849	-13.3592	52.19
5.6293	-13.3849	52.14
5.7195	-13.3947	52.19
5.7812	-13.3409	52.24
5.8127	-13.2067	52.29
5.8784	-13.1005	52.34
5.828	-12.9757	52.31
5.8123	-12.8018	52.28
5.7693	-12.6863	52.23
5.7378	-12.6902	52.22
5.7374	-12.6807	52.22
5.7106	-12.6759	52.2
5.6824	-12.6417	52.24
5.5879	-12.626	52.26
5.5398	-12.5393	52.26
5.4428	-12.4335	52.27
5.3691	-12.3175	52.28
5.2192	-12.2239	52.29
5.0324	-12.2273	52.29
4.881	-12.2805	52.32
4.8104	-12.4762	52.31
4.7263	-12.5878	52.29
4.7609	-12.743	52.24
4.71	-12.8159	52.23
4.731	-12.922	52.16
4.7659	-13.0498	52.16
4.7867	-13.1816	52.24
4.8152	-13.2798	52.25
4.8888	-13.2814	52.28
4.9644	-13.1978	52.29
4.9945	-13.188	52.27
5.0907	-13.1636	52.27
5.1404	-13.1634	52.25
5.1274	-13.1407	52.24
5.1622	-13.1929	52.19
5.1303	-13.2417	52.22
5.1415	-13.3551	52.25
5.1506	-13.4977	52.3
5.1651	-13.5582	52.31
5.1822	-13.6718	52.29
5.1325	-13.7216	52.26
5.1067	-13.7284	52.23
5.1187	-13.7012	52.25
5.0594	-13.7185	52.27
5.0289	-13.7743	52.29
4.9661	-13.867	52.3
4.9811	-13.8545	52.24
4.9234	-13.8483	52.2
4.9338	-13.7847	52.14
4.9241	-13.777	52.19
4.8887	-13.8454	52.21
4.8353	-13.848	52.21
4.789	-13.857	52.25
4.7954	-13.875	52.28
4.7512	-13.8548	52.29
4.6745	-13.8023	52.24
4.5553	-13.8464	52.23
4.526	-13.8962	52.19
4.4761	-13.9039	52.16
4.342	-13.9644	52.15
4.3292	-13.9342	52.19
4.2928	-14.0335	52.22
4.2041	-14.0391	52.25
4.1612	-14.057	52.25
4.1382	-14.0211	52.23
4.1356	-13.9159	52.2
4.1641	-13.8893	52.21
4.1155	-13.9044	52.21
4.1024	-13.9071	52.25
4.1104	-13.967	52.27
4.1203	-14.0323	52.27
4.0717	-14.057	52.23
3.9883	-14.0712	52.14
3.9762	-14.0523	52.11
3.9906	-14.0207	52.16
3.9947	-13.9701	52.22
4.0157	-13.897	52.26
3.9998	-13.8924	52.27
4.0281	-13.7757	52.27
4.048	-13.7445	52.21
4.0329	-13.6995	52.21
4.0357	-13.6948	52.18
4.0383	-13.6595	52.15
4.1376	-13.6039	52.17
4.1759	-13.6081	52.17
4.1955	-13.5528	52.22
4.1818	-13.5977	52.21
4.2317	-13.5557	52.24
4.2159	-13.4916	52.25
4.1608	-13.4981	52.22
4.1507	-13.4367	52.23
4.17	-13.3984	52.22
4.2432	-13.3463	52.26
4.1826	-13.3163	52.3
4.1884	-13.3534	52.29
4.1832	-13.421	52.24
4.0984	-13.4038	52.17
4.1367	-13.4169	52.11
4.1437	-13.3582	52.14
4.1568	-13.3373	52.21
4.1849	-13.3097	52.27
4.172	-13.3262	52.31
4.1765	-13.3426	52.31
4.155	-13.212	52.28
4.2292	-13.1242	52.25
4.2233	-13.1381	52.21
4.317	-13.1753	52.18
4.3416	-13.207	52.18
4.34	-13.3018	52.2
4.4251	-13.3765	52.27
4.4428	-13.3771	52.28
4.539	-13.2971	52.28
4.5431	-13.2138	52.28
4.5354	-13.1316	52.21
4.5837	-13.0896	52.2
4.662	-12.9789	52.23
4.7037	-12.9327	52.25
4.7259	-12.9288	52.26
4.7156	-12.834	52.32
4.7874	-12.7595	52.26
4.7757	-12.5767	52.23
4.8269	-12.4074	52.1
4.8462	-12.3516	52.09
4.8566	-12.3926	52.18
4.9126	-12.4778	52.25
4.9576	-12.4826	52.32
5.0473	-12.3601	52.33
5.0937	-12.2427	52.3
5.1587	-12.1683	52.22
5.2088	-12.1426	52.2
5.2333	-12.105	52.2
5.2512	-12.0981	52.21
5.266	-12.099	52.21
5.3454	-12.2631	52.23
5.3442	-12.2726	52.29
5.3364	-12.289	52.27
5.361	-12.213	52.26
5.2851	-12.1583	52.25
5.1652	-12.1589	52.21
5.1806	-12.1167	52.24
5.1426	-12.0528	52.24
5.0501	-11.9807	52.25
5.0006	-12.0232	52.31
4.8849	-12.0554	52.32
4.7625	-11.9477	52.29
4.7244	-11.9147	52.14
4.6651	-11.8652	52.11
4.6184	-11.9006	52.14
4.5986	-11.8971	52.2
4.5143	-11.8627	52.27
4.462	-11.8267	52.32
4.4327	-11.8038	52.32
4.3953	-11.7565	52.26
4.35	-11.7236	52.23
4.3036	-11.7915	52.22
4.288	-11.787	52.18
4.297	-11.7856	52.18
4.2411	-11.7824	52.22
4.2525	-11.7239	52.25
4.1975	-11.7184	52.27
4.1688	-11.6624	52.27
4.0704	-11.6802	52.24
3.9977	-11.635	52.25
4.0027	-11.6012	52.25
3.868	-11.5351	52.25
3.8204	-11.4844	52.24
3.7931	-11.4629	52.28
3.8585	-11.4205	52.3
3.8461	-11.3179	52.27
3.9028	-11.3224	52.16
3.8906	-11.3793	52.14
4.0051	-11.4781	52.21
4.0525	-11.5674	52.22
4.0724	-11.6563	52.27
4.0667	-11.7271	52.29
4.0821	-11.764	52.28
4.129	-11.855	52.24
4.122	-11.9859	52.21
4.1811	-12.1317	52.2
4.2489	-12.2281	52.2
4.2487	-12.2147	52.2
4.2337	-12.239	52.21
4.2477	-12.3884	52.22
4.2708	-12.5496	52.24
4.2649	-12.5896	52.25
4.2824	-12.7179	52.23
4.2198	-12.807	52.23
4.2532	-12.9486	52.24
4.1814	-13.0816	52.24
4.1721	-13.1467	52.24
4.1329	-13.2813	52.26
4.1565	-13.3363	52.27
4.1212	-13.4003	52.23
4.1049	-13.4215	52.15
4.1127	-13.4427	52.11
4.1128	-13.5799	52.17
4.1346	-13.7028	52.2
4.0768	-13.868	52.27
4.185	-13.9699	52.3
4.1524	-14.028	52.29
4.112	-14.0358	52.26
4.0484	-14.1575	52.22
3.971	-14.2898	52.18
3.8724	-14.4166	52.16
3.7863	-14.6102	52.16
3.746	-14.758	52.19
3.748	-14.8857	52.23
3.6801	-14.9256	52.25
3.6448	-14.8726	52.26
3.6421	-14.8198	52.24
3.5563	-14.8	52.23
3.6004	-14.709	52.21
3.6671	-14.6865	52.22
3.6613	-14.6529	52.23
3.6779	-14.563	52.26
3.659	-14.4784	52.25
3.6986	-14.3883	52.23
3.6166	-14.3083	52.17
3.5617	-14.2959	52.13
3.5007	-14.3057	52.17
3.3993	-14.3848	52.18
3.3199	-14.3751	52.22
3.2632	-14.3091	52.27
3.19	-14.1333	52.28
3.1188	-13.9819	52.26
3.0775	-13.8091	52.22
2.9536	-13.7733	52.2
2.9318	-13.7388	52.17
2.8174	-13.7203	52.15
2.7867	-13.6958	52.18
2.6941	-13.7197	52.2
2.6096	-13.7539	52.26
2.6052	-13.7258	52.25
2.5282	-13.6217	52.25
2.4382	-13.5541	52.22
2.3906	-13.4362	52.2
2.3002	-13.4438	52.19
2.2375	-13.4888	52.2
2.1735	-13.4979	52.23
2.1042	-13.5255	52.27
2.0962	-13.4995	52.24
2.0542	-13.4456	52.21
2.0927	-13.3764	52.1
2.1053	-13.3035	52.13
2.1577	-13.2415	52.14
2.1822	-13.1791	52.22
2.1697	-13.131	52.27
2.2293	-13.1189	52.33
2.2872	-13.0614	52.32
2.3673	-13.0385	52.25
2.4318	-12.9884	52.21
2.5444	-12.9039	52.16
2.6602	-12.8678	52.15
2.7597	-12.8974	52.18
2.8938	-12.9736	52.19
2.9527	-13.0982	52.25
3.0473	-13.1111	52.27
3.1488	-13.1528	52.26
3.1957	-13.2387	52.21
3.278	-13.1899	52.2
3.3219	-13.214	52.19
3.3346	-13.2254	52.22
3.3577	-13.2058	52.23
3.3837	-13.2822	52.27
3.4402	-13.258	52.28
3.4579	-13.2173	52.24
3.4928	-13.134	52.15
3.5811	-13.1287	52.07
3.6186	-13.1114	52.14
3.7209	-13.1233	52.18
3.7675	-13.0966	52.26
3.8161	-13.0421	52.31
3.8267	-12.9937	52.29
3.8579	-12.8852	52.26
3.8872	-12.853	52.19
3.8918	-12.7752	52.19
3.9825	-12.8045	52.14
3.9625	-12.7721	52.15
3.9792	-12.7138	52.18
3.973	-12.7616	52.2
4.0747	-12.7988	52.24
4.0254	-12.8337	52.26
4.0733	-12.8379	52.26
4.1268	-12.7332	52.25
4.1972	-12.759	52.21
4.2596	-12.7508	52.21
4.2693	-12.7855	52.21
4.3103	-12.8024	52.29
4.3092	-12.8682	52.31
4.3003	-12.7968	52.3
4.2818	-12.7457	52.18
4.3374	-12.679	52.09
4.2728	-12.5957	52.11
4.3022	-12.5682	52.16
4.3051	-12.5774	52.23
4.2548	-12.499	52.31
4.225	-12.4706	52.32
4.1951	-12.3637	52.27
4.0904	-12.2741	52.21
3.9811	-12.1562	52.19
3.9206	-12.0534	52.16
3.7976	-11.9764	52.19
3.6946	-11.9571	52.22
3.6063	-11.9386	52.24
3.5043	-11.8359	52.25
3.4209	-11.7743	52.27
3.3245	-11.6181	52.27
3.3372	-11.4768	52.22
3.351	-11.3551	52.22
3.3716	-11.2518	52.19
3.4067	-11.1743	52.24
3.4394	-11.005	52.3
3.3934	-10.7914	52.33
3.4342	-10.5194	52.28
3.4981	-10.1788	52.18
3.5671	-9.9791	52.08
3.6447	-9.9529	52.14
3.7408	-10.0202	52.2
3.7554	-10.1991	52.27
3.8121	-10.3972	52.35
3.8233	-10.5898	52.33
3.915	-10.7273	52.28
3.9262	-10.8667	52.21
4.0093	-11.0211	52.2
4.0857	-11.1866	52.15
4.1633	-11.3736	52.15
4.2407	-11.4805	52.21
4.296	-11.7077	52.24
4.354	-11.8982	52.25
4.4125	-12.1327	52.25
4.4978	-12.2879	52.21
4.4652	-12.5094	52.21
4.504	-12.6652	52.21
4.5082	-12.8357	52.23
4.464	-12.9617	52.24
4.3513	-13.1568	52.28
4.2867	-13.3648	52.26
4.2079	-13.5218	52.24
4.0628	-13.6951	52.15
3.961	-13.8223	52.1
3.9187	-13.9865	52.16
3.7789	-14.2116	52.18
3.6516	-14.4128	52.22
3.5426	-14.5718	52.27
3.4468	-14.7169	52.27
3.3861	-14.7864	52.26
3.3218	-14.8012	52.22
3.279	-14.7596	52.21
3.277	-14.7142	52.17
3.2622	-14.6402	52.17
3.2231	-14.6803	52.18
3.2404	-14.7459	52.21
3.2331	-14.8429	52.25
3.2709	-14.8412	52.26
3.2485	-14.8938	52.24
3.2015	-14.9529	52.23
3.2316	-14.9666	52.21
3.2218	-15.0087	52.22
3.2003	-14.974	52.25
3.1366	-15.011	52.27
3.075	-15.0518	52.26
3.0732	-15.0682	52.22
3.0042	-15.0591	52.17
2.9781	-15.0533	52.13
3.0051	-15.0284	52.16
3.0156	-14.9526	52.21
3.0081	-14.7924	52.24
2.9376	-14.7058	52.29
2.9282	-14.5657	52.28
2.8613	-14.3618	52.26
2.8578	-14.3202	52.24
2.8736	-14.1808	52.21
2.8635	-14.029	52.2
2.8254	-13.8421	52.19
2.8136	-13.7352	52.21
2.7729	-13.5936	52.24
2.7333	-13.5285	52.26
2.7106	-13.4268	52.23
2.715	-13.2376	52.22
2.7091	-13.0622	52.23
2.6656	-12.8687	52.22
2.6121	-12.7929	52.23
2.5831	-12.6811	52.23
2.5617	-12.5826	52.26
2.5307	-12.4457	52.29
2.5934	-12.3622	52.27
2.5676	-12.3306	52.22
2.5292	-12.2594	52.13
2.5766	-12.3511	52.15
2.6235	-12.441	52.18
2.7477	-12.4733	52.19
2.8419	-12.4503	52.22
3.0268	-12.3966	52.25
3.1646	-12.3417	52.27
3.2653	-12.278	52.26
3.3621	-12.2127	52.25
3.477	-12.2054	52.18
3.5279	-12.171	52.15
3.595	-12.1967	52.15
3.6416	-12.2616	52.17
3.7012	-12.3611	52.21
3.7783	-12.4307	52.27
3.7972	-12.4214	52.28
3.8588	-12.3944	52.22
3.8966	-12.3585	52.17
3.8519	-12.3543	52.19
3.8015	-12.4208	52.16
3.7971	-12.4388	52.22
3.686	-12.3798	52.28
3.7176	-12.3957	52.31
3.7935	-12.4159	52.26
3.7838	-12.3774	52.2
3.8551	-12.4449	52.1
3.8837	-12.4915	52.1
3.9345	-12.5035	52.19
3.9322	-12.6432	52.22
3.8768	-12.691	52.31
3.8663	-12.7356	52.32
3.9004	-12.7676	52.26
3.9795	-12.7232	52.18
3.978	-12.7321	52.14
4.0418	-12.7445	52.12
4.0614	-12.7714	52.12
4.0862	-12.8082	52.17
4.1636	-12.879	52.22
4.1415	-12.9743	52.26
4.1602	-12.9516	52.26
4.115	-12.9501	52.23
4.0859	-12.945	52.18
4.0664	-12.8622	52.18
4.0305	-12.8602	52.2
4.0114	-12.9292	52.2
3.9521	-12.9584	52.23
3.8441	-13.0453	52.26
3.7549	-13.1477	52.3
3.7397	-13.1036	52.25
3.6625	-13.052	52.19
3.6618	-13.0054	52.08
3.7045	-12.9954	52.08
3.6842	-12.9779	52.16
3.6799	-13.051	52.21
3.6592	-13.0491	52.29
3.6098	-13.0916	52.31
3.5663	-13.0662	52.26
3.4682	-13.0267	52.22
3.3466	-12.9722	52.17
3.2619	-12.9688	52.15
3.1472	-12.9233	52.13
3.0446	-12.9514	52.16
2.8839	-12.9853	52.19
2.7807	-12.9331	52.23
2.861	-12.9162	52.25
2.908	-12.819	52.26
2.9764	-12.7168	52.23
3.0169	-12.6387	52.2
2.9981	-12.5843	52.19
2.9893	-12.5741	52.17
2.9541	-12.5856	52.2
2.8731	-12.6303	52.27
2.8864	-12.6263	52.28
2.9394	-12.5506	52.27
3.0104	-12.465	52.14
3.0374	-12.3849	52.09
3.1024	-12.3562	52.12
3.1183	-12.3453	52.17
3.1573	-12.392	52.23
3.2393	-12.4513	52.3
3.3106	-12.4243	52.31
3.3569	-12.3658	52.26
3.4336	-12.3719	52.2
3.4244	-12.3002	52.19
3.4796	-12.2903	52.15
3.5194	-12.3417	52.14
3.5157	-12.3866	52.19
3.6245	-12.4124	52.21
3.6176	-12.4493	52.24
3.6545	-12.3812	52.26
3.6797	-12.4104	52.24
3.7952	-12.3476	52.24
3.8585	-12.385	52.23
3.9247	-12.3956	52.24
3.9446	-12.4877	52.24
3.9712	-12.5679	52.27
3.9397	-12.6633	52.3
3.881	-12.6984	52.26
3.8528	-12.7175	52.2
3.8928	-12.7482	52.12
3.8645	-12.805	52.18
3.902	-12.8154	52.19
3.8837	-12.8432	52.24
3.8796	-12.8701	52.29
3.9281	-12.8548	52.28
3.9864	-12.8875	52.27
3.9662	-12.9192	52.23
3.9514	-12.9395	52.23
3.9803	-12.9961	52.18
3.9122	-12.9845	52.19
3.9646	-13.0611	52.2
4.0071	-13.0503	52.26
4.0315	-13.1204	52.26
3.9535	-13.1377	52.28
3.9214	-13.1589	52.26
3.8615	-13.2469	52.23
3.7999	-13.2874	52.23
3.7275	-13.3073	52.23
3.6886	-13.3226	52.24
3.612	-13.3037	52.3
3.5398	-13.3235	52.3
3.4802	-13.3018	52.27
3.3875	-13.2305	52.22
3.2841	-13.2275	52.12
3.2303	-13.2844	52.13
3.1791	-13.3374	52.18
3.1839	-13.3723	52.25
3.1431	-13.3635	52.29
3.1712	-13.387	52.3
3.1867	-13.4164	52.29
3.1805	-13.4668	52.24
3.1731	-13.5216	52.21
3.1656	-13.563	52.18
3.1136	-13.6345	52.17
3.1224	-13.7041	52.19
3.1068	-13.8322	52.22
3.1047	-13.9443	52.25
3.0695	-13.9551	52.28
3.0425	-14.1195	52.26
3.0398	-14.2217	52.24
2.9882	-14.3796	52.23
2.9375	-14.5373	52.2
2.898	-14.6946	52.23
2.8397	-14.7979	52.25
2.7864	-14.9999	52.27
2.7726	-15.1427	52.27
2.7613	-15.2032	52.22
2.7351	-15.2109	52.18
2.7925	-15.2568	52.11
2.8612	-15.208	52.16
3.006	-15.1617	52.22
3.0089	-15.1453	52.25
3.0596	-15.1331	52.28
3.075	-15.1247	52.26
3.071	-15.1659	52.26
3.1455	-15.0485	52.21
3.2047	-15.0509	52.19
3.2506	-14.9715	52.15
3.3508	-14.8752	52.15
3.4058	-14.793	52.18
3.4322	-14.6647	52.21
3.5074	-14.6211	52.23
3.5446	-14.5659	52.24
3.5674	-14.4807	52.25
3.5831	-14.4337	52.23
3.573	-14.4279	52.24
3.5966	-14.431	52.24
3.6391	-14.4074	52.25
3.6574	-14.4518	52.27
3.6261	-14.4346	52.3
3.6434	-14.4871	52.26
3.6309	-14.4935	52.24
3.5081	-14.5332	52.15
3.4966	-14.6203	52.12
3.4253	-14.7086	52.18
3.3602	-14.8609	52.22
3.3185	-14.9125	52.27
3.305	-14.9106	52.32
3.2632	-14.894	52.3
3.2609	-14.8009	52.26
3.2013	-14.713	52.22
3.1699	-14.7213	52.19
3.0836	-14.713	52.18
3.0411	-14.7155	52.17
2.9971	-14.7335	52.19
2.9234	-14.7091	52.21
2.8114	-14.7612	52.24
2.7576	-14.8847	52.26
2.6998	-14.9552	52.27
2.6619	-14.9319	52.26
2.6397	-14.9481	52.23
2.644	-14.8781	52.24
2.669	-14.8485	52.22
2.6709	-14.8438	52.27
2.7183	-14.8633	52.28
2.7304	-14.917	52.24
2.7341	-14.9247	52.18
2.7636	-15.0047	52.1
2.7812	-15.0702	52.13
2.8273	-15.13	52.16
2.8567	-15.2058	52.23
2.8723	-15.2113	52.29
2.9607	-15.2051	52.33
2.9299	-15.1907	52.29
2.9377	-15.1823	52.24
2.8706	-15.1013	52.24
2.9327	-15.1038	52.16
2.9272	-15.1009	52.18
2.8918	-15.1399	52.21
2.8661	-15.1578	52.23
2.8378	-15.3092	52.24
2.8548	-15.2784	52.27
2.8762	-15.3862	52.24
2.8816	-15.3758	52.23
2.8903	-15.3891	52.25
2.8624	-15.4696	52.24
2.8641	-15.5198	52.21
2.8128	-15.492	52.26
2.8579	-15.3942	52.3
2.8646	-15.2919	52.27
2.8411	-15.2002	52.18
2.9218	-15.1356	52.11
2.9157	-15.1557	52.13
2.975	-15.1684	52.18
2.9522	-15.2083	52.24
3.0158	-15.2621	52.3
3.0306	-15.2766	52.29
3.0646	-15.1725	52.28
3.0967	-15.1134	52.23
3.0532	-15.0949	52.23
3.0659	-15.0989	52.19
3.0585	-15.1335	52.15
3.0425	-15.1612	52.18
3.0427	-15.0909	52.24
2.9504	-15.12	52.26
2.9303	-15.0776	52.27
2.9117	-14.9989	52.26
2.8892	-14.8942	52.23
2.9021	-14.7513	52.25
2.8508	-14.7787	52.22
2.8416	-14.7806	52.22
2.7816	-14.7995	52.26
2.7661	-14.833	52.28
2.7491	-14.8596	52.24
2.7005	-14.9888	52.18
2.6993	-15.0263	52.13
2.6835	-15.1136	52.16
2.6285	-15.0949	52.19
2.5965	-15.1099	52.24
2.5417	-15.0912	52.28
2.5733	-14.9333	52.3
2.6247	-14.8856	52.24
2.6773	-14.766	52.24
2.7167	-14.7624	52.22
2.7237	-14.7806	52.18
2.7958	-14.8666	52.19
2.837	-14.9562	52.23
2.8507	-15.1107	52.25
2.8876	-15.1473	52.27
2.9031	-15.229	52.26
2.8955	-15.3058	52.23
2.939	-15.3627	52.23
2.9887	-15.4343	52.21
2.9687	-15.4436	52.22
2.9676	-15.4645	52.24
2.9299	-15.4167	52.3
2.9282	-15.4085	52.25
2.8952	-15.3556	52.24
2.8426	-15.2406	52.16
2.9063	-15.1864	52.13
2.9043	-15.1862	52.16
2.9205	-15.2034	52.21
2.8795	-15.2432	52.26
2.854	-15.3301	52.28
2.8501	-15.3043	52.27
2.7903	-15.4432	52.24
2.7571	-15.4958	52.23
2.6874	-15.5273	52.2
2.6902	-15.6085	52.16
2.6985	-15.7944	52.19
2.7178	-16.0458	52.21
2.7364	-16.2048	52.23
2.712	-16.3644	52.24
2.7796	-16.4264	52.24
2.7671	-16.4952	52.21
2.8347	-16.5016	52.21
2.8719	-16.4879	52.23
2.915	-16.5044	52.23
2.9562	-16.4148	52.25
2.9737	-16.4199	52.28
2.9742	-16.3454	52.27
3.0409	-16.3524	52.2
3.0307	-16.3416	52.14
3.0182	-16.3797	52.11
3.072	-16.461	52.18
3.0934	-16.505	52.22
3.0973	-16.5094	52.23
3.1408	-16.5117	52.3
3.2029	-16.4938	52.3
3.2251	-16.4857	52.25
3.2571	-16.3798	52.2
3.2535	-16.2738	52.18
3.2513	-16.2892	52.14
3.2162	-16.2318	52.16
3.2276	-16.3257	52.21
3.1528	-16.2964	52.25
3.1418	-16.3073	52.27
3.063	-16.3701	52.23
3.0062	-16.3814	52.22
2.9846	-16.3794	52.19
2.9739	-16.2639	52.19
2.9427	-16.1037	52.22
2.951	-16.0209	52.24
2.9352	-15.9849	52.26
2.9546	-15.9775	52.25
2.9015	-15.9588	52.26
2.8914	-15.8842	52.18
2.9008	-15.875	52.11
2.9337	-15.876	52.12
2.9253	-15.7493	52.17
2.9414	-15.6547	52.21
2.9364	-15.6115	52.29
2.9006	-15.516	52.32
2.9397	-15.5241	52.31
2.8798	-15.5384	52.27
2.9278	-15.577	52.2
2.9179	-15.6479	52.13
2.9413	-15.7219	52.15
2.9446	-15.8818	52.18
2.95	-15.9612	52.25
2.9336	-16.1012	52.29
2.9147	-16.1663	52.29
2.8593	-16.1628	52.25
2.7953	-16.1731	52.2
2.7382	-16.2094	52.2
2.7223	-16.2576	52.22
2.6609	-16.3186	52.29
2.6031	-16.3647	52.38
2.4625	-16.4435	52.33
2.3962	-16.4393	52.23
2.2734	-16.4393	52.1
2.2472	-16.4886	52.05
2.2421	-16.455	52.15
2.2235	-16.4343	52.23
2.157	-16.4267	52.31
2.2211	-16.2154	52.35
2.2944	-15.9785	52.31
2.3743	-15.7924	52.23
2.4831	-15.6943	52.17
2.5459	-15.667	52.16
2.593	-15.6709	52.18
2.6713	-15.7234	52.24
2.7661	-15.7909	52.26
2.6633	-15.7676	52.3
2.6462	-15.7182	52.26
2.5901	-15.7546	52.23
2.5523	-15.7277	52.22
2.5665	-15.7267	52.23
2.4993	-15.6112	52.22
2.528	-15.5174	52.21
2.4708	-15.5747	52.21
2.5037	-15.5814	52.31
2.5633	-15.6684	52.28
2.5849	-15.6078	52.23
2.5705	-15.5972	52.15
2.5708	-15.6203	52.14
2.6077	-15.6682	52.17
2.6883	-15.7443	52.2
2.7361	-15.7597	52.28
2.7711	-15.7572	52.33
2.8239	-15.6514	52.33
2.8368	-15.5813	52.27
2.8055	-15.4597	52.22
2.8081	-15.3987	52.18
2.8388	-15.2705	52.14
2.8902	-15.2774	52.16
2.9076	-15.2908	52.19
2.9127	-15.344	52.27
2.9406	-15.4342	52.29
2.9027	-15.4742	52.28
2.9052	-15.4938	52.24
2.8834	-15.5755	52.22
2.8557	-15.6063	52.2
2.8044	-15.7108	52.18
2.6792	-15.8303	52.27
2.6158	-15.9607	52.3
2.6035	-16.0772	52.27
2.5126	-16.1321	52.19
2.5034	-16.2695	52.11
2.4687	-16.4214	52.14
2.4433	-16.5499	52.17
2.365	-16.6941	52.21
2.337	-16.7096	52.28
2.227	-16.7234	52.28
2.1752	-16.7247	52.26
2.1584	-16.7261	52.21
2.039	-16.7804	52.2
2.0261	-16.79	52.17
2.1085	-16.8246	52.16
2.1321	-16.8982	52.18
2.1489	-16.9807	52.23
2.2299	-17.0793	52.25
2.23	-17.1348	52.25
2.3308	-17.2034	52.26
2.3462	-17.2263	52.24
2.399	-17.155	52.23
2.403	-16.9258	52.23
2.4682	-16.682	52.25
2.4069	-16.3982	52.3
2.541	-16.1733	52.28
2.6682	-15.974	52.23
2.6597	-15.8194	52.12
2.7227	-15.7114	52.1
2.7098	-15.747	52.16
2.793	-15.7832	52.22
2.8321	-15.701	52.28
2.9336	-15.5439	52.33
2.9586	-15.4208	52.3
3.0594	-15.3224	52.22
3.0523	-15.2688	52.18
3.0281	-15.3233	52.19
3.0283	-15.333	52.19
3.0388	-15.4733	52.18
3.0358	-15.5073	52.23
3.0215	-15.606	52.23
3.0279	-15.6265	52.28
3.0631	-15.6376	52.26
3.0875	-15.6484	52.25
3.1363	-15.6393	52.24
3.1659	-15.6685	52.23
3.2359	-15.614	52.26
3.2488	-15.5822	52.28
3.2172	-15.5623	52.31
3.2407	-15.5308	52.32
3.264	-15.3936	52.25
3.2405	-15.2347	52.17
3.2817	-15.1429	52.13
3.3113	-15.0209	52.17
3.319	-14.9921	52.2
3.3431	-14.9578	52.26
3.2886	-15.0235	52.29
3.3064	-15.014	52.31
3.3377	-15.0622	52.28
3.3298	-15.0814	52.25
3.2973	-15.0726	52.24
3.2723	-15.0783	52.19
3.3107	-15.0785	52.19
3.3035	-15.0563	52.22
3.34	-15.0623	52.25
3.3082	-14.9911	52.28
3.3279	-14.9375	52.27
3.3109	-15.0141	52.25
3.327	-15.0248	52.22
3.3069	-15.0554	52.24
3.3314	-15.1428	52.24
3.3117	-15.1964	52.25
3.3568	-15.2713	52.29
3.3214	-15.3408	52.32
3.3108	-15.4149	52.27
3.3158	-15.4558	52.2
3.3003	-15.4674	52.09
3.2944	-15.5874	52.11
3.292	-15.6292	52.14
3.294	-15.7122	52.19
3.221	-15.7948	52.27
3.1601	-15.8474	52.26
3.0941	-15.9201	52.24
3.008	-15.9081	52.24
2.9886	-15.9155	52.24
2.9978	-15.8925	52.25
2.9855	-15.9189	52.22
2.9373	-15.9645	52.22
2.8931	-16.0492	52.24
2.9412	-16.1013	52.24
2.8638	-16.1829	52.26
2.8696	-16.213	52.25
2.8923	-16.1944	52.26
2.877	-16.1815	52.28
2.9831	-16.1423	52.27
2.9316	-16.1223	52.25
3.018	-16.1018	52.24
3.0343	-16.1488	52.29
3.0123	-16.2212	52.26
3.0281	-16.1806	52.24
3.0185	-16.1678	52.17
3.0622	-16.2122	52.09
3.0685	-16.309	52.15
3.0695	-16.3775	52.21
3.0459	-16.4387	52.28
3.0081	-16.4108	52.34
3.1334	-16.2532	52.32
3.2125	-16.1149	52.28
3.2605	-16.0199	52.2
3.3374	-15.9821	52.2
3.4039	-16.0115	52.15
3.4646	-16.0949	52.17
3.5003	-16.2209	52.22
3.5307	-16.29	52.26
3.5683	-16.3896	52.28
3.5905	-16.4483	52.24
3.6048	-16.4953	52.25
3.6123	-16.5356	52.21
3.5903	-16.6714	52.19
3.6054	-16.7552	52.19
3.6068	-16.9744	52.18
3.5877	-17.105	52.25
3.6442	-17.1205	52.33
3.7375	-17.1941	52.3
3.7002	-17.0715	52.22
3.7663	-16.8477	52.11
3.7814	-16.5927	52.14
3.8165	-16.3922	52.17
3.8743	-16.2559	52.22
3.9008	-16.0942	52.3
3.9085	-15.9808	52.32
3.8615	-15.8429	52.3
3.8401	-15.7963	52.27
3.7823	-15.7306	52.21
3.756	-15.6369	52.17
3.7152	-15.538	52.14
3.6833	-15.5527	52.18
3.6844	-15.4669	52.22
3.6533	-15.4625	52.25
3.6227	-15.4046	52.27
3.6235	-15.4162	52.26
3.6207	-15.3291	52.23
3.5973	-15.2455	52.22
3.5337	-15.1769	52.23
3.4772	-15.1036	52.21
3.382	-15.0712	52.26
3.2768	-15.0062	52.32
3.2449	-14.9954	52.3
3.1307	-14.9188	52.21
3.0113	-14.8333	52.12
2.8608	-14.7237	52.14
2.7382	-14.674	52.18
2.664	-14.6516	52.21
2.6154	-14.5972	52.3
2.5757	-14.5185	52.32
2.5623	-14.5058	52.3
2.5551	-14.4017	52.25
2.5565	-14.34	52.22
2.6022	-14.3254	52.18
2.6557	-14.2478	52.16
2.6735	-14.2501	52.18
2.6706	-14.3103	52.24
2.6055	-14.3574	52.29
2.6297	-14.4564	52.29
2.6031	-14.5383	52.26
2.5863	-14.6089	52.22
2.5574	-14.6337	52.22
2.5482	-14.695	52.22
2.5192	-14.8388	52.23
2.416	-14.9408	52.29
2.3961	-15.0729	52.31
2.3798	-15.1553	52.26
2.3594	-15.2332	52.2
2.3829	-15.3318	52.13
2.43	-15.4165	52.15
2.4725	-15.5405	52.18
2.4949	-15.6775	52.21
2.5544	-15.816	52.28
2.5959	-15.9354	52.31
2.6118	-15.9772	52.29
2.6	-16.0326	52.25
2.6407	-16.1123	52.21
2.6631	-16.1194	52.16
2.6494	-16.2126	52.15
2.6804	-16.2549	52.2
2.6982	-16.3119	52.23
2.7431	-16.2803	52.28
2.7378	-16.2523	52.29
2.7965	-16.2666	52.27
2.8132	-16.2437	52.23
2.9257	-16.2922	52.2
3.0153	-16.2855	52.22
3.0661	-16.2688	52.25
3.0532	-16.2924	52.3
3.1495	-16.3372	52.3
3.2239	-16.263	52.26
3.286	-16.0944	52.19
3.3714	-15.8704	52.12
3.4235	-15.6353	52.19
3.5008	-15.4271	52.23
3.5385	-15.3007	52.24
3.5425	-15.1355	52.3
3.6339	-14.9703	52.29
3.6651	-14.9149	52.25
3.6811	-14.9505	52.23
3.6469	-14.9781	52.24
3.6695	-15.0243	52.2
3.6669	-15.0618	52.18
3.5779	-15.1552	52.21
3.5524	-15.2307	52.24
3.5323	-15.2957	52.25
3.5363	-15.404	52.27
3.4939	-15.4833	52.26
3.5103	-15.5422	52.24
3.455	-15.5632	52.21
3.3813	-15.6459	52.24
3.3774	-15.8119	52.23
3.3272	-15.9049	52.27
3.2692	-15.9752	52.28
3.2326	-16.0464	52.26
3.0495	-16.101	52.2
3.0102	-16.1222	52.15
3.018	-16.1312	52.17
2.9694	-16.1882	52.19
2.9129	-16.1625	52.24
2.8726	-16.196	52.27
2.8699	-16.1835	52.32
2.8655	-16.1176	52.3
2.9467	-15.8357	52.29
3.0011	-15.6133	52.25
3.0347	-15.3994	52.17
3.0804	-15.2473	52.12
3.1025	-15.1925	52.15
3.1098	-15.2174	52.18
3.0386	-15.2818	52.24
2.9998	-15.3562	52.26
2.9762	-15.3878	52.25
2.9541	-15.4041	52.22
2.9728	-15.3639	52.23
3.0109	-15.3584	52.23
3.0133	-15.3783	52.27
3.0556	-15.4388	52.29
3.0869	-15.4129	52.32
3.1521	-15.3437	52.27
3.1553	-15.2117	52.22
3.1395	-15.2189	52.1
3.2903	-15.2121	52.14
3.4501	-15.2936	52.2
3.528	-15.3657	52.25
3.5422	-15.3691	52.32
3.5739	-15.3797	52.34
3.5958	-15.428	52.31
3.6078	-15.4111	52.28
3.6072	-15.4394	52.22
3.6038	-15.5556	52.21
3.5936	-15.6609	52.16
3.5906	-15.8599	52.15
3.6017	-16.006	52.2
3.6113	-16.1629	52.27
3.6382	-16.2544	52.3
3.6395	-16.3659	52.29
3.6583	-16.4681	52.24
3.6043	-16.4691	52.19
3.6089	-16.4681	52.19
3.6178	-16.5254	52.2
3.5839	-16.6591	52.28
3.5996	-16.7094	52.32
3.5616	-16.7123	52.26
3.4482	-16.7212	52.17
3.4376	-16.7308	52.05
3.4424	-16.7952	52.06
3.4121	-16.8716	52.15
3.4628	-16.882	52.24
3.5195	-16.8634	52.32
3.5347	-16.7175	52.3
3.651	-16.5696	52.27
3.6502	-16.4955	52.22
3.643	-16.4618	52.18
3.6263	-16.5182	52.16
3.5454	-16.5765	52.15
3.4958	-16.6772	52.17
3.4435	-16.8301	52.24
3.4058	-16.8628	52.23
3.3901	-16.8782	52.25
3.3583	-16.9029	52.23
3.3807	-16.9161	52.18
3.4234	-16.8673	52.19
3.3905	-16.853	52.18
3.3727	-16.8249	52.16
3.3232	-16.7726	52.24
3.2958	-16.7449	52.29
3.2835	-16.6855	52.25
3.2523	-16.5966	52.15
3.2193	-16.5047	52.06
3.2108	-16.527	52.12
3.2793	-16.4483	52.16
3.2731	-16.4094	52.25
3.3457	-16.2648	52.3
3.3402	-16.1468	52.3
3.3398	-16.0495	52.24
3.3095	-16.0627	52.19
3.295	-15.9811	52.19
3.2292	-15.9311	52.16
3.2164	-15.9036	52.14
3.1939	-15.9026	52.19
3.2161	-15.8994	52.21
3.2051	-15.945	52.23
3.1983	-15.9109	52.26
3.2304	-15.9676	52.22
3.2346	-15.9607	52.23
3.2265	-16.0608	52.21
3.1847	-16.1175	52.19
3.1408	-16.1486	52.21
3.1653	-16.2967	52.28
3.1529	-16.4458	52.26
3.1418	-16.4557	52.21
3.1005	-16.6003	52.12
3.0549	-16.7184	52.09
3.0182	-16.8921	52.14
2.9839	-17.0976	52.17
2.9552	-17.2408	52.25
2.9296	-17.3475	52.28
2.8776	-17.4232	52.27
2.8334	-17.642	52.22
2.8267	-17.784	52.19
2.8228	-17.8911	52.18
2.8449	-18.0509	52.14
2.827	-18.1727	52.13
2.8297	-18.3609	52.18
2.8379	-18.4686	52.21
2.7895	-18.5423	52.22
2.8322	-18.5698	52.23
2.8631	-18.5302	52.19
2.9166	-18.4404	52.18
2.9735	-18.2966	52.18
2.9959	-18.1737	52.2
3.0043	-18.1593	52.21
3.0197	-18.1234	52.27
3.1088	-18.0481	52.22
3.0968	-17.8806	52.18
3.1515	-17.8615	52.08
3.1845	-17.8583	52.09
3.2051	-17.8892	52.14
3.2065	-17.8434	52.19
3.2213	-17.8191	52.25
3.2621	-17.7573	52.28
3.2978	-17.6606	52.24
3.34	-17.5755	52.19
3.3156	-17.5014	52.19
3.2963	-17.5265	52.12
3.2907	-17.4885	52.13
3.3221	-17.5514	52.17
3.2871	-17.5493	52.19
3.2764	-17.6595	52.21
3.2954	-17.7054	52.21
3.2952	-17.7474	52.22
3.2784	-17.7835	52.19
3.2743	-17.7313	52.17
3.2776	-17.7504	52.19
3.2575	-17.7802	52.21
3.2395	-17.7764	52.26
3.2343	-17.8171	52.27
3.2747	-17.7329	52.23
3.2607	-17.5815	52.15
3.2132	-17.5245	52.07
3.2211	-17.4313	52.09
3.2454	-17.3555	52.15
3.2308	-17.2009	52.21
3.204	-17.0565	52.25
3.2266	-16.9649	52.26
3.2903	-16.8177	52.23
3.2629	-16.7129	52.21
3.2297	-16.5394	52.19
3.2209	-16.3977	52.17
3.2744	-16.2938	52.16
3.2262	-16.2378	52.16
3.2428	-16.0816	52.18
3.2389	-15.9673	52.23
3.2268	-15.8458	52.26
3.267	-15.7469	52.23
3.2064	-15.6557	52.2
3.2109	-15.5991	52.2
3.2321	-15.5689	52.17
3.1869	-15.6287	52.2
3.2148	-15.6977	52.22
3.2068	-15.834	52.27
3.2533	-15.9588	52.23
3.2584	-15.9372	52.16
3.2222	-16.0128	52.06
3.1845	-16.059	52.05
3.2092	-16.1443	52.12
3.2164	-16.2837	52.16
3.2125	-16.3225	52.22
3.1881	-16.3854	52.3
3.1669	-16.3768	52.33
3.0936	-16.4504	52.28
3.0172	-16.4818	52.21
2.9527	-16.4595	52.16
2.9559	-16.3803	52.11
2.9878	-16.3558	52.13
3.1756	-16.2864	52.2
3.2865	-16.1879	52.25
3.4121	-16.1177	52.3
3.4432	-16.063	52.27
3.6008	-15.9981	52.21
3.7186	-15.9612	52.18
3.7815	-15.9589	52.17
3.8575	-16.0033	52.18
3.8895	-16.1307	52.21
3.8942	-16.2118	52.27
3.9106	-16.2532	52.31
3.9459	-16.2209	52.23
4.015	-16.1243	52.14
4.0793	-15.9842	52.06
4.1194	-15.9693	52.1
4.1643	-15.9861	52.19
4.1889	-15.9854	52.24
4.1939	-15.9959	52.29
4.2265	-15.9758	52.3
4.2294	-15.9171	52.26
4.1623	-15.9281	52.21
4.1076	-15.9245	52.18
4.038	-15.9755	52.15
4.0212	-16.095	52.13
4.0808	-16.1455	52.16
4.154	-16.2065	52.21
4.2014	-16.1875	52.21
4.2385	-16.1663	52.23
4.2678	-16.134	52.22
4.2829	-16.1276	52.21
4.3182	-16.1676	52.2
4.3843	-16.1773	52.21
4.3609	-16.2819	52.21
4.3133	-16.3603	52.2
4.2477	-16.436	52.3
4.1916	-16.526	52.28
4.1193	-16.5021	52.23
4.1104	-16.5247	52.12
4.1599	-16.5255	52.1
4.0797	-16.5738	52.14
4.0668	-16.678	52.18
4.0429	-16.8025	52.24
3.9699	-16.9602	52.32
3.919	-17.086	52.3
3.8301	-17.1673	52.22
3.7536	-17.3239	52.17
3.6928	-17.4883	52.15
3.6064	-17.7258	52.1
3.5556	-17.898	52.15
3.4499	-18.1023	52.16
3.3947	-18.3135	52.2
3.3219	-18.4796	52.22
3.3078	-18.6089	52.22
3.3135	-18.7025	52.22
3.2333	-18.777	52.2
3.2139	-18.8608	52.21
3.1761	-18.932	52.2
3.1288	-19.0413	52.2
3.0833	-19.089	52.24
3.0246	-19.1292	52.26
3.0516	-19.1837	52.21
3.0118	-19.1293	52.16
3.016	-19.1344	52.09
3.0768	-19.0533	52.12
3.1158	-18.8871	52.17
3.1354	-18.652	52.22
3.1209	-18.4788	52.28
3.0773	-18.3111	52.28
3.0891	-18.1603	52.24
3.1058	-18.0525	52.2
3.0603	-17.9242	52.15
3.0326	-17.8272	52.13
3.0328	-17.8198	52.12
2.9804	-17.7641	52.19
2.9342	-17.6169	52.22
2.8916	-17.447	52.28
2.9027	-17.276	52.24
2.9145	-17.1378	52.2
2.934	-17.0501	52.19
2.9729	-17.0353	52.18
2.9663	-17.0313	52.21
2.9035	-17.0373	52.22
2.8432	-17.1002	52.26
2.8327	-17.134	52.28
2.7972	-17.1395	52.24
2.7621	-17.0285	52.17
2.757	-16.9872	52.1
2.7582	-16.8843	52.15
2.8083	-16.7901	52.19
2.8099	-16.7318	52.24
2.8068	-16.6612	52.28
2.817	-16.6386	52.27
2.7902	-16.6184	52.24
2.8076	-16.667	52.19
2.8172	-16.7821	52.2
2.8204	-16.8491	52.15
2.8201	-16.9198	52.16
2.824	-17.0601	52.19
2.8322	-17.1895	52.22
2.8401	-17.2745	52.25
2.8696	-17.3632	52.24
2.842	-17.471	52.23
2.8391	-17.5022	52.2
2.7921	-17.6002	52.19
2.7968	-17.6509	52.2
2.8203	-17.7377	52.21
2.7945	-17.8344	52.25
2.7591	-17.9902	52.29
2.8511	-18.025	52.27
2.8639	-18.0377	52.22
2.8893	-18.0187	52.12
2.9093	-18.031	52.11
2.9405	-18.074	52.15
2.9727	-18.1524	52.18
2.9607	-18.2035	52.22
3.0008	-18.1713	52.27
3.0924	-18.2038	52.26
3.0989	-18.2294	52.24
3.1171	-18.299	52.19
3.1425	-18.3359	52.17
3.2276	-18.4594	52.13
3.2594	-18.5315	52.16
3.2382	-18.56	52.19
3.2351	-18.6602	52.24
3.2212	-18.7476	52.23
3.2794	-18.8786	52.23
3.3434	-18.9886	52.22
3.3689	-19.064	52.2
3.4335	-19.1175	52.17
3.5032	-19.1451	52.21
3.4785	-19.1929	52.22
3.559	-19.3117	52.24
3.5799	-19.3362	52.28
3.6176	-19.2826	52.23
3.5952	-19.2224	52.14
3.5767	-19.2175	52.07
3.6534	-19.1179	52.13
3.6965	-19.0195	52.19
3.7076	-18.7706	52.21
3.6972	-18.4397	52.27
3.6994	-18.1519	52.29
3.6793	-17.9204	52.23
3.7211	-17.7469	52.17
3.6987	-17.6165	52.15
3.6852	-17.5432	52.13
3.6796	-17.5187	52.14
3.6433	-17.512	52.17
3.6537	-17.5296	52.23
3.6042	-17.6297	52.25
3.5382	-17.7028	52.24
3.4892	-17.7827	52.19
3.4323	-17.7771	52.18
3.4069	-17.7749	52.2
3.401	-17.6889	52.21
3.287	-17.566	52.25
3.2675	-17.3896	52.25
3.216	-17.2627	52.29
3.2059	-17.1457	52.22
3.1728	-17.0585	52.14
3.0885	-17.0477	52.04
3.0177	-17.0241	52.01
3.0394	-17.0334	52.12
3.0474	-17.0038	52.22
3.0829	-16.9604	52.33
3.108	-16.9566	52.38
3.1336	-16.888	52.35
3.1352	-16.7929	52.26
3.1899	-16.7334	52.15
3.0917	-16.7024	52.11
3.107	-16.702	52.1
3.0335	-16.823	52.2
3.0201	-16.8648	52.26
3.0219	-16.8297	52.3
2.9456	-16.7969	52.29
2.9676	-16.6914	52.24
2.9135	-16.6391	52.19
2.8972	-16.606	52.14
2.9242	-16.5803	52.17
2.902	-16.5749	52.21
2.9826	-16.6219	52.23
2.9539	-16.6337	52.3
2.9641	-16.6112	52.29
2.9191	-16.5778	52.24
2.8757	-16.4244	52.16
2.8558	-16.1966	52.08
2.8763	-15.9583	52.12
2.8731	-15.773	52.16
2.8643	-15.6483	52.22
2.9127	-15.6296	52.28
2.9255	-15.6609	52.31
2.903	-15.6544	52.29
2.8776	-15.6396	52.23
2.8316	-15.7164	52.21
2.8786	-15.7934	52.15
2.8805	-15.8957	52.13
2.9318	-16.0597	52.16
2.9011	-16.264	52.21
2.838	-16.5287	52.23
2.7801	-16.7348	52.25
2.7814	-16.8734	52.24
2.775	-17.0764	52.2
2.8243	-17.1427	52.18
2.8167	-17.259	52.16
2.78	-17.4804	52.15
2.7551	-17.6804	52.25
2.8014	-17.8798	52.29
2.7996	-18.023	52.25
2.74	-18.0931	52.13
2.7106	-18.1844	52.07
2.6848	-18.2849	52.1
2.7124	-18.4101	52.13
2.723	-18.5713	52.21
2.7328	-18.7026	52.29
2.6995	-18.7762	52.29
2.6988	-18.8202	52.23
2.6248	-18.8787	52.18
2.5984	-18.9524	52.15
2.6007	-18.9746	52.11
2.62	-18.992	52.11
2.5881	-19.0202	52.16
2.5956	-19.0079	52.2
2.5699	-19.0312	52.23
2.6183	-19.034	52.22
2.6182	-19.0586	52.23
2.6001	-18.955	52.2
2.6045	-18.8638	52.2
2.5367	-18.6525	52.2
2.4917	-18.4292	52.21
2.4548	-18.2485	52.26
2.4816	-18.1936	52.2
2.4929	-18.1018	52.17
2.4295	-18.0482	52.09
2.4202	-18.0715	52.09
2.3927	-18.1565	52.16
2.3913	-18.1989	52.19
2.3314	-18.1461	52.23
2.3303	-18.1353	52.25
2.311	-18.1044	52.25
2.3127	-18.1236	52.22
2.3045	-18.0984	52.19
2.3013	-18.1126	52.16
2.2678	-18.0753	52.15
2.2864	-18.0633	52.16
2.3521	-18.0198	52.19
2.3595	-17.8837	52.22
2.4033	-17.7097	52.2
2.4347	-17.5023	52.22
2.4538	-17.2938	52.21
2.4922	-17.2174	52.2
2.5643	-17.1845	52.2
2.6308	-17.1002	52.21
2.6535	-17.1444	52.23
inclinaison X	inclinaison Y
