# Supplementary material for: Postural Control Can Be Well Maintained by Healthy, Young Adults in Difficult Visual Task, Even in Sway-Referenced Dynamic Conditions
Source: PLoS One. 2016 Oct 13;11(10):e0164400. doi: 10.1371/journal.pone.0164400 (PMC5063355; doi:10.1371/journal.pone.0164400)
Supplement: S2 File — (ZIP) [file pone.0164400.s002.zip › DATA_FRAMIRAL/S09B_SEARCH_STABLE_I5.xls]

## Sheet: S09_MTT_20150
gravite X	gravite Y	Poids
3.6871	-16.2805	52.23
3.7298	-16.1379	52.22
3.785	-15.967	52.25
3.8577	-15.7347	52.23
3.9109	-15.4369	52.21
3.9469	-15.2067	52.22
3.9582	-15.0253	52.25
4.0629	-14.792	52.25
4.1443	-14.4577	52.24
4.1777	-14.1154	52.17
4.1821	-13.9048	52.11
4.2119	-13.7394	52.15
4.2894	-13.5651	52.19
4.3037	-13.3631	52.23
4.3491	-13.1039	52.3
4.3728	-13.0091	52.3
4.3937	-12.9106	52.28
4.4457	-12.7363	52.23
4.5177	-12.5647	52.22
4.5364	-12.4116	52.17
4.5425	-12.4062	52.15
4.5353	-12.4564	52.18
4.5367	-12.5688	52.22
4.4714	-12.686	52.26
4.446	-12.6554	52.22
4.4145	-12.6301	52.2
4.4692	-12.5921	52.17
4.5187	-12.52	52.21
4.5457	-12.473	52.22
4.5763	-12.4488	52.25
4.6079	-12.3971	52.27
4.5932	-12.3774	52.22
4.5258	-12.4178	52.18
4.4891	-12.5765	52.17
4.4916	-12.6959	52.19
4.5295	-12.785	52.2
4.4651	-12.8959	52.23
4.3889	-13.0134	52.28
4.2539	-13.1049	52.29
4.1933	-13.268	52.28
4.0695	-13.3897	52.28
4.0266	-13.5836	52.23
4.0374	-13.8886	52.17
4.0431	-14.1702	52.17
4.0005	-14.3822	52.18
3.9969	-14.6495	52.23
3.9994	-14.8866	52.27
4.0145	-15.1542	52.27
4.0612	-15.38	52.24
4.1072	-15.6118	52.22
4.1181	-15.7962	52.21
4.016	-15.988	52.24
4.0466	-16.2815	52.29
4.0504	-16.4742	52.25
3.9631	-16.5985	52.21
3.8836	-16.761	52.08
3.8586	-16.8306	52.09
3.8752	-16.8629	52.18
3.8657	-16.8196	52.24
3.8168	-16.6188	52.3
3.8353	-16.3603	52.29
3.75	-16.1283	52.27
3.7493	-16.0365	52.22
3.7354	-15.9186	52.2
3.6943	-15.7719	52.17
3.7086	-15.6174	52.16
3.7824	-15.5042	52.2
3.7225	-15.2739	52.27
3.7194	-15.0322	52.3
3.7443	-14.9586	52.28
3.8023	-14.8881	52.27
3.9329	-14.7384	52.25
4.0473	-14.6747	52.2
4.0957	-14.4829	52.19
4.1214	-14.3525	52.28
4.2124	-14.2273	52.33
4.3017	-14.0605	52.34
4.2981	-13.8845	52.21
4.3678	-13.6168	52.12
4.3925	-13.3911	52.15
4.4273	-13.2271	52.19
4.4029	-13.029	52.23
4.4346	-12.8322	52.3
4.4414	-12.6282	52.32
4.5078	-12.3525	52.31
4.4781	-12.0994	52.26
4.4913	-11.9743	52.22
4.559	-11.8705	52.16
4.6507	-11.8719	52.16
4.6454	-12.0194	52.22
4.6562	-12.2781	52.26
4.6823	-12.6542	52.31
4.754	-13.0875	52.33
4.7804	-13.3712	52.26
4.8169	-13.6306	52.2
4.7994	-13.7896	52.19
4.7595	-13.9876	52.21
4.6299	-14.2275	52.27
4.5782	-14.4486	52.27
4.4636	-14.6165	52.27
4.4394	-14.7761	52.17
4.3489	-14.8937	52.17
4.2303	-14.9044	52.21
4.1363	-14.9575	52.19
3.9932	-14.9229	52.23
3.875	-14.7841	52.26
3.7826	-14.6981	52.27
3.7214	-14.7101	52.26
3.6682	-14.8622	52.27
3.6295	-15.0739	52.23
3.5354	-15.2384	52.21
3.4735	-15.3599	52.21
3.402	-15.5024	52.21
3.3127	-15.5762	52.25
3.2383	-15.7218	52.23
3.1525	-15.8517	52.23
3.1034	-15.9105	52.25
3.0036	-16.0164	52.24
2.9551	-16.0562	52.25
2.9291	-16.0256	52.28
2.9015	-15.9971	52.26
2.9083	-16.0102	52.23
2.7904	-15.8576	52.18
2.7446	-15.6543	52.13
2.7519	-15.435	52.16
2.7868	-15.1123	52.19
2.7655	-14.8894	52.21
2.7427	-14.6438	52.26
2.7411	-14.4406	52.27
2.7274	-14.3243	52.25
2.7427	-14.3156	52.23
2.672	-14.3504	52.22
2.6591	-14.3183	52.19
2.654	-14.2404	52.19
2.6999	-14.1548	52.22
2.7147	-14.0923	52.21
2.7152	-13.9294	52.27
2.7578	-13.7868	52.27
2.8594	-13.5346	52.24
2.9637	-13.2187	52.24
3.0204	-13.0022	52.24
3.0817	-12.7465	52.24
3.0787	-12.7831	52.29
3.1756	-12.8215	52.27
3.1986	-12.8426	52.22
3.233	-12.8569	52.14
3.3345	-12.812	52.13
3.4473	-12.7449	52.16
3.5203	-12.6648	52.21
3.6179	-12.6433	52.25
3.726	-12.6502	52.28
3.8161	-12.6523	52.29
3.9497	-12.7288	52.24
3.9969	-12.8128	52.2
4.1161	-12.9273	52.16
4.2641	-12.994	52.12
4.3789	-13.049	52.13
4.4453	-13.0738	52.19
4.581	-13.1559	52.23
4.6704	-13.2081	52.25
4.7526	-13.3477	52.25
4.8527	-13.4182	52.21
4.9881	-13.5246	52.21
4.9702	-13.6048	52.2
4.9855	-13.6731	52.24
5.0025	-13.9041	52.27
4.9227	-14.0711	52.26
4.9162	-14.2668	52.19
4.7706	-14.4032	52.11
4.7412	-14.6166	52.13
4.7094	-14.7934	52.17
4.6731	-14.9747	52.2
4.6453	-15.0925	52.24
4.6326	-15.2207	52.28
4.5402	-15.2989	52.25
4.4858	-15.3467	52.22
4.4028	-15.4251	52.18
4.3639	-15.5281	52.14
4.2557	-15.6035	52.12
4.2021	-15.777	52.13
4.0772	-15.9662	52.2
3.9237	-16.0819	52.26
3.7833	-16.2003	52.28
3.6558	-16.1128	52.25
3.5346	-16.0018	52.2
3.4009	-15.8245	52.18
3.2083	-15.7233	52.18
2.9979	-15.7737	52.24
2.882	-15.7227	52.32
2.7496	-15.6916	52.29
2.586	-15.5793	52.21
2.5253	-15.4533	52.09
2.4713	-15.2134	52.09
2.4183	-15.0013	52.16
2.3706	-14.762	52.23
2.3034	-14.3678	52.29
2.2291	-14.0159	52.31
2.1677	-13.8759	52.28
2.1648	-13.8088	52.23
2.1123	-13.6651	52.22
2.0234	-13.6469	52.17
2.0291	-13.6474	52.15
2.0607	-13.5053	52.18
2.1504	-13.3961	52.2
2.1093	-13.1994	52.24
2.1491	-12.9838	52.29
2.2252	-12.6925	52.28
2.3459	-12.4665	52.25
2.4848	-12.2954	52.24
2.6262	-12.1509	52.19
2.7523	-11.9422	52.24
2.894	-11.9356	52.27
3.0797	-11.864	52.29
3.1868	-11.8158	52.19
3.3433	-11.8347	52.09
3.4704	-11.862	52.13
3.5692	-11.8865	52.16
3.7961	-11.8395	52.26
3.9062	-11.7632	52.32
4.0678	-11.7268	52.33
4.2171	-11.9297	52.28
4.3362	-12.3222	52.25
4.3986	-12.6221	52.21
4.4598	-12.8968	52.13
4.5048	-13.1208	52.12
4.5342	-13.3986	52.18
4.442	-13.7263	52.26
4.3422	-14.0758	52.26
4.2025	-14.4116	52.28
4.0985	-14.7298	52.23
3.9915	-14.92	52.19
3.8525	-15.2541	52.21
3.7557	-15.6101	52.23
3.6253	-16.0509	52.27
3.4758	-16.3109	52.29
3.3293	-16.552	52.21
3.1922	-16.6923	52.12
3.113	-16.8783	52.09
3.0268	-17.1389	52.17
2.9744	-17.3792	52.18
2.8381	-17.5434	52.22
2.7406	-17.6371	52.25
2.6296	-17.6329	52.26
2.6082	-17.4131	52.28
2.4693	-17.2011	52.27
2.3856	-17.0418	52.21
2.3314	-16.883	52.13
2.2789	-16.8551	52.12
2.1707	-16.8315	52.17
2.1056	-16.8358	52.22
2.0306	-16.6983	52.27
1.9381	-16.4606	52.28
1.8571	-16.2145	52.25
1.7765	-15.976	52.2
1.7185	-15.8163	52.2
1.7457	-15.6453	52.22
1.6975	-15.3496	52.31
1.7449	-15.0473	52.29
1.8138	-14.8349	52.23
1.8375	-14.629	52.11
1.9082	-14.3362	52.12
2.0357	-14.2309	52.16
2.1673	-14.102	52.21
2.2426	-14.0819	52.24
2.2295	-14.0349	52.3
2.2791	-14.0559	52.27
2.3816	-14.0396	52.24
2.4258	-14.1424	52.22
2.4478	-14.2533	52.18
2.4638	-14.2694	52.16
2.4811	-14.295	52.19
2.5432	-14.4214	52.21
2.5309	-14.439	52.25
2.526	-14.4342	52.26
2.5746	-14.4076	52.24
2.6718	-14.4944	52.23
2.6921	-14.5251	52.21
2.7219	-14.6021	52.2
2.7636	-14.5785	52.22
2.7842	-14.6069	52.28
2.8565	-14.6045	52.28
2.9354	-14.5203	52.24
2.9302	-14.5082	52.17
2.9628	-14.5021	52.11
3.0342	-14.521	52.12
3.0953	-14.6226	52.15
3.0826	-14.7687	52.2
3.1397	-14.9103	52.29
3.2011	-15.0095	52.31
3.2177	-15.0355	52.28
3.2449	-15.0866	52.23
3.2529	-15.1031	52.19
3.2901	-15.2197	52.15
3.3176	-15.3389	52.17
3.4188	-15.4731	52.18
3.3745	-15.6099	52.2
3.4499	-15.7885	52.23
3.4019	-15.955	52.23
3.4522	-16.1093	52.21
3.4206	-16.2622	52.19
3.4601	-16.4335	52.19
3.3886	-16.5934	52.19
3.354	-16.7297	52.21
3.3426	-16.748	52.24
3.3893	-16.6022	52.25
3.392	-16.2717	52.19
3.392	-16.0899	52.12
3.3983	-15.8818	52.08
3.4037	-15.7925	52.14
3.4607	-15.6392	52.2
3.5037	-15.5141	52.26
3.528	-15.3183	52.31
3.561	-15.1585	52.31
3.5948	-15.0017	52.24
3.6119	-14.8742	52.19
3.6189	-14.7406	52.16
3.6855	-14.6316	52.16
3.692	-14.5012	52.19
3.6982	-14.3615	52.23
3.7241	-14.2239	52.26
3.7457	-14.0067	52.28
3.7267	-13.853	52.27
3.7313	-13.6256	52.26
3.7262	-13.3635	52.25
3.7252	-12.9277	52.24
3.7554	-12.575	52.27
3.7549	-12.3505	52.32
3.7135	-12.2217	52.35
3.7262	-12.0506	52.3
3.556	-11.8892	52.2
3.554	-11.8331	52.1
3.491	-11.9131	52.11
3.4264	-12.0259	52.21
3.4092	-12.3175	52.26
3.337	-12.5413	52.35
3.3115	-12.7157	52.38
3.2715	-12.751	52.34
3.2389	-12.8762	52.26
3.1581	-13.0784	52.19
3.1173	-13.1721	52.16
3.1238	-13.3495	52.15
3.0577	-13.5843	52.22
3.0662	-13.8711	52.25
3.065	-14.1056	52.28
3.012	-14.2578	52.3
3.0316	-14.3576	52.3
2.999	-14.387	52.28
2.977	-14.4585	52.26
2.9543	-14.5704	52.24
2.9539	-14.6242	52.25
2.902	-14.7737	52.32
2.8982	-14.8428	52.39
2.8433	-14.7982	52.34
2.6918	-14.7153	52.23
2.641	-14.6432	52.11
2.6021	-14.6584	52.12
2.6846	-14.6618	52.11
2.8187	-14.7679	52.2
2.9373	-14.8323	52.3
3.064	-14.7053	52.4
3.1657	-14.5576	52.38
3.2497	-14.4959	52.27
3.25	-14.5193	52.2
3.2722	-14.5133	52.16
3.2466	-14.5758	52.18
3.1693	-14.6152	52.26
3.1084	-14.6017	52.31
3.1143	-14.38	52.28
3.1177	-14.051	52.21
3.2235	-13.7441	52.19
3.385	-13.3324	52.19
3.5945	-12.8691	52.19
3.7755	-12.715	52.26
4.0316	-12.7989	52.3
4.2511	-12.9823	52.37
4.4413	-13.0859	52.29
4.577	-13.145	52.22
4.6299	-13.2295	52.13
4.6741	-13.2921	52.12
4.6173	-13.4113	52.17
4.5867	-13.635	52.24
4.6655	-13.8944	52.28
4.7257	-13.996	52.26
4.7372	-13.9803	52.29
4.7473	-13.9687	52.28
4.8149	-13.9787	52.28
4.7455	-13.8731	52.25
4.7725	-13.7564	52.21
4.7347	-13.7234	52.21
4.7693	-13.8188	52.34
4.8145	-14.1553	52.72
4.9464	-14.3914	53.02
4.9872	-14.3637	53.13
4.8284	-14.1716	52.72
4.7469	-13.6598	51.89
4.4595	-13.121	51.38
4.094	-12.8625	51.42
3.8424	-13.1652	51.76
3.6931	-13.6472	52.14
3.6815	-14.1132	52.37
3.616	-14.3653	52.36
3.6018	-14.3606	52.3
3.6742	-14.253	52.16
3.8931	-14.0626	52.07
4.097	-13.8174	52.14
4.1872	-13.7103	52.26
4.3545	-13.7014	52.32
4.5943	-13.8312	52.22
4.6924	-14.0562	52.21
4.7083	-14.3352	52.26
4.6914	-14.4999	52.24
4.7269	-14.5739	52.22
4.7906	-14.5604	52.16
4.9265	-14.762	52.11
4.993	-14.9625	52.13
5.0535	-15.1379	52.11
5.1203	-15.3429	52.03
5.0274	-15.3989	52.04
4.8102	-15.4431	52.1
4.5545	-15.4812	52.16
4.2802	-15.4423	52.21
4.0544	-15.3066	52.32
3.7733	-15.024	52.28
3.3151	-14.6319	52.17
2.8956	-14.1512	52.09
2.5343	-13.9385	52.16
2.2054	-13.9494	52.3
2.0826	-13.8951	52.35
1.9104	-13.7634	52.34
1.7488	-13.6559	52.3
1.6196	-13.5463	52.28
1.5205	-13.632	52.25
1.5383	-13.585	52.28
1.7061	-13.5775	52.28
1.8838	-13.5296	52.27
1.9211	-13.5113	52.29
1.7782	-13.7019	52.29
1.5837	-13.9463	52.26
1.3821	-14.0449	52.27
1.1863	-14.0037	52.24
1.0662	-13.8095	52.22
0.9358	-13.5252	52.21
0.7613	-13.2908	52.24
0.688	-13.0403	52.25
0.6004	-12.7193	52.25
0.5851	-12.3563	52.22
0.5885	-11.9264	52.21
0.6697	-11.6301	52.17
0.7114	-11.4162	52.2
0.7764	-11.2294	52.27
0.8481	-11.2237	52.28
0.9298	-11.4532	52.3
1.1256	-11.6176	52.35
1.3078	-11.5952	52.34
1.4398	-11.5517	52.26
1.542	-11.4967	52.21
1.7285	-11.5091	52.12
1.8889	-11.5608	52.08
2.0029	-11.6528	52.13
2.0609	-11.689	52.22
2.1194	-11.6221	52.3
2.1994	-11.5696	52.32
2.2289	-11.7133	52.32
2.3658	-12.0404	52.29
2.4592	-12.1995	52.26
2.6639	-12.3965	52.22
2.7894	-12.4468	52.21
2.8919	-12.6032	52.2
2.9613	-12.7737	52.17
3.0806	-13.0111	52.13
3.1915	-13.1244	52.13
3.1527	-13.2604	52.21
3.1974	-13.5101	52.27
3.1962	-13.9289	52.32
3.2391	-14.1162	52.33
3.33	-14.2828	52.27
3.315	-14.4259	52.22
3.234	-14.6797	52.23
3.1626	-14.968	52.24
3.0687	-15.1977	52.22
2.9848	-15.2971	52.19
2.8885	-15.4193	52.2
2.725	-15.5236	52.21
2.5992	-15.6376	52.23
2.4017	-15.6619	52.25
2.2192	-15.7487	52.26
2.0711	-15.904	52.26
1.9292	-15.9958	52.23
1.8863	-16.0272	52.22
1.7887	-15.999	52.26
1.7553	-15.7891	52.23
1.7709	-15.3955	52.17
1.7072	-14.8541	52.14
1.6719	-14.3646	52.14
1.6877	-14.0003	52.19
1.7486	-13.8562	52.21
1.7621	-14.0499	52.25
1.8504	-14.1486	52.32
1.8711	-14.2039	52.29
1.893	-14.2492	52.24
1.8222	-14.1628	52.2
1.8225	-14.105	52.19
1.8869	-14.0614	52.14
1.9761	-13.9099	52.17
2.1323	-13.8225	52.21
2.3113	-13.7138	52.27
2.4854	-13.466	52.31
2.5349	-13.1792	52.26
2.6393	-12.9169	52.18
2.6684	-12.653	52.16
2.7878	-12.6939	52.18
2.9463	-12.8444	52.26
3.0078	-12.996	52.35
3.0329	-13.2177	52.28
3.0922	-13.3909	52.19
3.2014	-13.4334	52.08
3.2282	-13.4306	52.11
3.33	-13.6234	52.17
3.3925	-13.6851	52.24
3.425	-13.6911	52.32
3.4479	-13.7136	52.33
3.4637	-13.697	52.31
3.4441	-13.5831	52.25
3.4435	-13.6268	52.2
3.4016	-13.6866	52.18
3.3855	-13.7913	52.14
3.4126	-13.8497	52.17
3.3336	-13.919	52.2
3.2641	-14.0517	52.24
3.2091	-14.0605	52.28
3.1527	-14.0944	52.26
3.0676	-14.0301	52.24
3.0062	-14.136	52.23
2.9111	-14.237	52.22
2.7602	-14.3467	52.26
2.6152	-14.4131	52.29
2.4496	-14.4778	52.25
2.2093	-14.5666	52.17
2.0578	-14.6422	52.13
1.9272	-14.7558	52.16
1.8998	-14.8201	52.24
1.8214	-14.8734	52.28
1.8006	-14.9518	52.33
1.7351	-14.961	52.29
1.6501	-14.9738	52.26
1.6469	-15.111	52.23
1.5752	-15.2304	52.24
1.5389	-15.3168	52.19
1.4861	-15.3884	52.2
1.5197	-15.5277	52.22
1.5578	-15.6811	52.24
1.6389	-15.7878	52.26
1.7487	-15.8066	52.28
1.8167	-15.838	52.26
1.9421	-15.8257	52.24
2.0718	-15.9081	52.25
2.2622	-15.8629	52.27
2.4379	-15.7784	52.3
2.561	-15.7081	52.32
2.6386	-15.458	52.29
2.6861	-15.1932	52.2
2.6499	-14.9049	52.14
2.5864	-14.6651	52.14
2.559	-14.5048	52.19
2.4992	-14.5412	52.23
2.5246	-14.7509	52.3
2.5373	-14.8325	52.34
2.5219	-14.9223	52.28
2.4371	-15.0272	52.26
2.3765	-15.0566	52.23
2.2714	-15.0117	52.22
2.1831	-14.9929	52.16
2.115	-14.8733	52.16
2.0792	-14.6955	52.19
2.0008	-14.6356	52.22
1.8986	-14.6015	52.25
1.796	-14.4543	52.28
1.711	-14.2882	52.23
1.6207	-14.2133	52.2
1.5101	-14.102	52.19
1.4085	-13.9313	52.19
1.3139	-13.8183	52.28
1.2286	-13.6043	52.37
1.2095	-13.3775	52.34
1.0449	-13.322	52.23
0.9184	-13.3744	52.12
0.7702	-13.4448	52.09
0.7121	-13.5492	52.12
0.7871	-13.5423	52.21
0.8187	-13.5727	52.29
0.8315	-13.5447	52.36
0.8266	-13.4861	52.35
0.8133	-13.4048	52.29
0.8664	-13.2285	52.25
0.8726	-13.2507	52.19
0.8494	-13.3123	52.17
0.9122	-13.4079	52.17
0.912	-13.5605	52.21
0.922	-13.8029	52.23
0.9648	-13.945	52.27
1.0558	-13.9659	52.27
1.0896	-13.9131	52.26
1.1475	-13.9209	52.25
1.1813	-13.897	52.24
1.2394	-13.8971	52.22
1.3054	-13.9732	52.27
1.3851	-14.137	52.34
1.5026	-14.2481	52.28
1.5776	-14.3619	52.21
1.6208	-14.4398	52.1
1.684	-14.6009	52.1
1.6955	-14.7811	52.19
1.8475	-14.861	52.23
1.9173	-15.0389	52.3
1.9497	-15.1549	52.33
1.9659	-15.2462	52.3
1.9342	-15.2951	52.27
1.8854	-15.4422	52.19
1.8479	-15.5323	52.18
1.8416	-15.7271	52.12
1.8453	-15.8467	52.16
1.8476	-15.9195	52.22
1.8879	-16.0153	52.29
1.9457	-15.9622	52.28
2.0051	-15.8427	52.23
2.0001	-15.7017	52.22
2.0006	-15.5101	52.2
2.0066	-15.4154	52.16
2.0024	-15.3127	52.14
1.9271	-15.2762	52.21
1.827	-15.25	52.3
1.8557	-15.0893	52.29
1.7961	-14.7847	52.19
1.8029	-14.3816	52.11
1.8153	-14.1445	52.14
1.8222	-13.857	52.17
1.9117	-13.6824	52.2
1.9412	-13.6223	52.28
1.9636	-13.6185	52.31
1.9446	-13.649	52.31
1.933	-13.6465	52.25
1.8729	-13.5783	52.19
1.894	-13.431	52.14
1.9338	-13.2935	52.1
2.0087	-13.2838	52.14
2.0932	-13.4147	52.19
2.1081	-13.5	52.29
2.1654	-13.5371	52.3
2.21	-13.5145	52.27
2.1882	-13.5718	52.23
2.2053	-13.6446	52.18
2.1957	-13.7042	52.18
2.1818	-13.7703	52.18
2.1629	-13.7098	52.27
2.1229	-13.7141	52.3
2.1569	-13.6613	52.29
2.0809	-13.6378	52.17
1.9795	-13.5961	52.07
1.9344	-13.6035	52.11
1.9134	-13.7508	52.16
1.8767	-13.7761	52.24
1.8888	-13.713	52.28
1.8346	-13.628	52.31
1.7877	-13.5617	52.28
1.7277	-13.4818	52.21
1.6903	-13.4828	52.19
1.6778	-13.5113	52.14
1.6544	-13.5405	52.13
1.6149	-13.6103	52.16
1.5497	-13.6011	52.23
1.4679	-13.7171	52.25
1.4543	-13.8617	52.25
1.4172	-14.005	52.23
1.3518	-14.1363	52.19
1.3524	-14.3092	52.19
1.2524	-14.4035	52.18
1.1985	-14.4909	52.22
1.1159	-14.5952	52.27
1.1258	-14.7487	52.28
1.1327	-14.8839	52.23
1.0394	-14.9715	52.14
0.9648	-15.2019	52.1
0.9789	-15.3451	52.13
0.9587	-15.431	52.18
0.9289	-15.5454	52.23
0.8952	-15.7222	52.26
0.9576	-15.8231	52.28
0.9972	-15.8356	52.24
1.0847	-15.7679	52.19
1.1089	-15.6694	52.17
1.1472	-15.5431	52.15
1.2673	-15.4719	52.15
1.3573	-15.4155	52.18
1.3469	-15.3884	52.2
1.3507	-15.3719	52.23
1.3556	-15.3307	52.22
1.3745	-15.2694	52.22
1.3889	-15.1304	52.21
1.4469	-15.0579	52.19
1.495	-15.0966	52.19
1.5094	-15.1726	52.2
1.4788	-15.1721	52.25
1.4547	-15.1921	52.25
1.4371	-15.2459	52.21
1.334	-15.2994	52.14
1.3404	-15.3122	52.1
1.3829	-15.3441	52.13
1.3768	-15.3716	52.17
1.3559	-15.4171	52.22
1.3545	-15.4224	52.26
1.3299	-15.2832	52.26
1.3684	-15.1838	52.25
1.4173	-14.9809	52.2
1.4032	-14.8818	52.18
1.4629	-14.8841	52.12
1.5062	-14.8931	52.12
1.535	-14.9856	52.14
1.4907	-15.0707	52.17
1.466	-15.2173	52.21
1.4368	-15.2056	52.22
1.3935	-15.2004	52.22
1.3609	-15.2167	52.19
1.3899	-15.2476	52.19
1.3997	-15.2535	52.19
1.408	-15.2648	52.22
1.3732	-15.3305	52.27
1.3676	-15.404	52.3
1.4116	-15.302	52.26
1.3812	-15.1498	52.15
1.3941	-15.0443	52.05
1.4075	-15.0107	52.07
1.4096	-14.9904	52.15
1.4637	-14.8929	52.24
1.5032	-14.7831	52.32
1.5797	-14.7568	52.32
1.5528	-14.6855	52.27
1.5798	-14.5536	52.18
1.5753	-14.4122	52.15
1.5619	-14.3512	52.12
1.618	-14.2731	52.15
1.5668	-14.2143	52.23
1.5514	-14.2328	52.26
1.5802	-14.2502	52.26
1.648	-14.2332	52.24
1.6875	-14.2619	52.21
1.6887	-14.3923	52.2
1.7512	-14.5071	52.21
1.7361	-14.5196	52.23
1.8022	-14.4838	52.25
1.8157	-14.3852	52.26
1.8877	-14.3732	52.26
1.935	-14.2696	52.16
1.8842	-14.1579	52.1
1.8909	-14.0117	52.05
1.9245	-13.8695	52.14
1.9542	-13.7763	52.22
2.0103	-13.7179	52.25
2.0221	-13.7471	52.3
1.9941	-13.7042	52.28
1.9749	-13.6061	52.28
1.9049	-13.6247	52.23
1.8618	-13.5696	52.23
1.8649	-13.587	52.16
1.8661	-13.6614	52.14
1.8452	-13.8008	52.19
1.8288	-13.8738	52.24
1.7518	-13.9656	52.26
1.7038	-13.8885	52.25
1.651	-13.7949	52.24
1.5705	-13.6407	52.2
1.4947	-13.5836	52.16
1.432	-13.6073	52.17
1.3636	-13.6539	52.21
1.3115	-13.67	52.33
1.2491	-13.6649	52.34
1.3087	-13.5368	52.26
1.2795	-13.3834	52.11
1.2752	-13.3279	52.08
1.264	-13.4219	52.14
1.2431	-13.5234	52.21
1.2123	-13.5288	52.27
1.1863	-13.5006	52.33
1.1302	-13.599	52.3
1.1027	-13.6054	52.26
1.0225	-13.5911	52.21
0.9657	-13.5898	52.18
0.9907	-13.565	52.14
1.0381	-13.5891	52.16
1.0516	-13.6777	52.21
1.0791	-13.7463	52.27
1.0743	-13.7838	52.27
1.1133	-13.7816	52.25
1.1622	-13.8564	52.23
1.2204	-13.8988	52.21
1.2404	-14.0101	52.2
1.265	-14.0359	52.19
1.2726	-14.1388	52.26
1.2809	-14.2758	52.32
1.402	-14.2694	52.28
1.4684	-14.306	52.17
1.4717	-14.2952	52.08
1.5589	-14.4016	52.08
1.5854	-14.5083	52.15
1.6449	-14.6754	52.24
1.6576	-14.7151	52.29
1.7435	-14.7387	52.3
1.7982	-14.8396	52.26
1.8295	-14.9319	52.21
1.8013	-14.9394	52.2
1.7809	-15.0382	52.12
1.8291	-15.1328	52.13
1.8672	-15.279	52.15
1.8742	-15.3727	52.22
1.8727	-15.3973	52.26
1.8635	-15.3743	52.24
1.8443	-15.3953	52.25
1.8408	-15.4329	52.22
1.8807	-15.4258	52.19
1.8113	-15.2887	52.22
1.8181	-15.0852	52.27
1.7912	-14.8809	52.32
1.7603	-14.847	52.25
1.7293	-14.7785	52.18
1.6416	-14.8228	52.1
1.5599	-14.802	52.09
1.4803	-14.867	52.17
1.479	-14.9419	52.21
1.4104	-14.9606	52.26
1.3337	-15.0023	52.26
1.2822	-15.0375	52.23
1.2344	-15.0851	52.22
1.1576	-15.1517	52.23
1.0481	-15.2173	52.21
1.0158	-15.2471	52.17
0.9487	-15.2313	52.16
0.9043	-15.2317	52.21
0.8802	-15.3341	52.23
0.8466	-15.375	52.23
0.9282	-15.3766	52.23
0.9295	-15.423	52.19
0.9296	-15.5362	52.2
0.9585	-15.5786	52.21
0.9488	-15.657	52.22
0.9759	-15.6525	52.28
1.0047	-15.6814	52.29
1.054	-15.6997	52.24
1.0566	-15.6876	52.15
1.0874	-15.6849	52.08
1.1389	-15.6971	52.13
1.1519	-15.7511	52.19
1.2036	-15.8419	52.23
1.2162	-15.8975	52.3
1.2695	-15.8684	52.28
1.3097	-15.864	52.22
1.3259	-15.8832	52.17
1.3594	-15.8652	52.17
1.3643	-15.778	52.16
1.4557	-15.6741	52.14
1.5172	-15.6329	52.17
1.5244	-15.5267	52.22
1.5653	-15.443	52.27
1.6455	-15.3082	52.29
1.6274	-15.2182	52.25
1.5717	-15.1298	52.2
1.4958	-15.1447	52.17
1.4771	-15.1446	52.16
1.413	-15.2658	52.22
1.3184	-15.4397	52.34
1.2911	-15.5222	52.31
1.3046	-15.5677	52.19
1.2551	-15.4696	52.08
1.2528	-15.4193	52
1.2689	-15.3763	52.09
1.2953	-15.3432	52.16
1.3309	-15.199	52.22
1.3558	-14.942	52.31
1.433	-14.7566	52.27
1.4375	-14.4851	52.25
1.6218	-14.3725	52.19
1.8074	-14.0542	52.2
2.0061	-13.8441	52.14
2.2185	-13.7643	52.12
2.4739	-13.896	52.12
2.7591	-13.9779	52.18
3.144	-13.9865	52.24
3.4665	-13.8688	52.29
3.7931	-13.727	52.27
4.0512	-13.5769	52.22
4.3137	-13.5489	52.18
4.4405	-13.5588	52.16
4.4782	-13.5962	52.22
4.3987	-13.6659	52.31
4.3373	-13.6851	52.25
4.1767	-13.6617	52.16
4.0737	-13.7041	52.08
3.9108	-13.8629	52.13
3.7162	-14.0218	52.17
3.4884	-14.2023	52.2
3.3355	-14.3067	52.27
3.2263	-14.5235	52.26
3.1119	-14.6838	52.26
2.9587	-14.8274	52.19
2.8221	-15.0387	52.16
2.7037	-15.208	52.14
2.5523	-15.4148	52.12
2.3884	-15.6076	52.14
2.2135	-15.8515	52.19
2.0551	-15.9779	52.2
1.9405	-15.9813	52.19
1.8234	-15.8417	52.22
1.7265	-15.7084	52.23
1.6496	-15.5046	52.21
1.5684	-15.4188	52.19
1.5104	-15.3781	52.19
1.4453	-15.4163	52.27
1.446	-15.3839	52.25
1.4286	-15.3132	52.19
1.408	-15.2724	52.09
1.5525	-15.2484	52.08
1.6361	-15.2831	52.16
1.773	-15.3019	52.22
1.8774	-15.3542	52.25
2.0685	-15.4359	52.28
2.1413	-15.4835	52.26
2.2406	-15.5405	52.2
2.3285	-15.6124	52.18
2.3159	-15.656	52.15
2.3368	-15.7123	52.12
2.3216	-15.878	52.15
2.2967	-16.0473	52.18
2.2865	-16.2176	52.2
2.3662	-16.3734	52.25
2.3668	-16.5249	52.25
2.5083	-16.6277	52.22
2.4911	-16.6977	52.18
2.546	-16.8363	52.16
2.6365	-16.8969	52.18
2.6109	-17.0326	52.21
2.5835	-17.1457	52.28
2.599	-17.2241	52.27
2.5436	-17.2318	52.14
2.5372	-17.1729	52.08
2.5429	-17.1822	52.07
2.4706	-17.1799	52.16
2.5302	-17.1772	52.21
2.5401	-17.0678	52.28
2.5098	-16.9748	52.3
2.5562	-16.9247	52.24
2.5589	-16.9093	52.19
2.5644	-16.8877	52.18
2.6517	-16.8754	52.16
2.7331	-16.8404	52.16
2.7237	-16.8327	52.16
2.603	-16.8459	52.17
2.5924	-16.7686	52.18
2.5215	-16.5324	52.23
2.459	-16.3317	52.22
2.3637	-16.1819	52.19
2.2762	-16.0102	52.2
2.1752	-15.9069	52.19
2.0596	-15.8446	52.2
1.9285	-15.7291	52.22
1.8436	-15.5005	52.27
1.6896	-15.302	52.27
1.6081	-15.0992	52.25
1.3711	-14.8633	52.13
1.1936	-14.6224	52.09
1.0622	-14.5246	52.13
1.0037	-14.4206	52.14
0.9526	-14.2868	52.23
0.9786	-14.1366	52.31
1.0512	-14.1896	52.29
1.09	-14.1512	52.28
1.1978	-14.2085	52.21
1.3475	-14.2448	52.19
1.503	-14.2664	52.14
1.6901	-14.3631	52.16
1.9542	-14.4525	52.17
2.1792	-14.5897	52.2
2.2651	-14.8131	52.23
2.4562	-14.9756	52.26
2.59	-15.0589	52.27
2.6468	-15.095	52.21
2.7155	-15.2299	52.19
2.6987	-15.4202	52.16
2.7234	-15.6749	52.17
2.7205	-15.9637	52.23
2.7223	-16.0766	52.29
2.7772	-16.117	52.26
2.7116	-16.1985	52.16
2.678	-16.2694	52.08
2.6537	-16.3662	52.09
2.596	-16.4426	52.1
2.498	-16.5599	52.14
2.5307	-16.4537	52.23
2.4567	-16.4167	52.27
2.4173	-16.3049	52.28
2.3573	-16.2453	52.23
2.2444	-16.2284	52.18
2.1709	-16.2007	52.11
2.0802	-16.2552	52.1
2.03	-16.2844	52.15
1.9174	-16.3045	52.2
1.8667	-16.2146	52.25
1.8553	-16.0336	52.27
1.8087	-15.9324	52.23
1.8484	-15.8739	52.2
1.7823	-15.7837	52.16
1.8059	-15.7597	52.17
1.7549	-15.6261	52.23
1.768	-15.5923	52.25
1.8517	-15.5883	52.31
2.0945	-15.6636	52.25
2.2253	-15.668	52.14
2.2489	-15.5732	52.04
2.2838	-15.6054	52.02
2.2584	-15.6652	52.15
2.2733	-15.7313	52.23
2.2267	-15.8094	52.31
2.2051	-15.8085	52.35
2.2074	-15.8341	52.31
2.2105	-15.8218	52.25
2.1583	-15.9077	52.15
2.1301	-15.7963	52.13
2.0688	-15.9048	52.11
2.0435	-15.9992	52.14
2.0262	-16.0199	52.21
1.9386	-16.1298	52.24
1.8895	-16.1481	52.27
1.7759	-16.0562	52.22
1.6995	-15.9485	52.21
1.6533	-15.928	52.16
1.706	-15.8928	52.16
1.8318	-15.8825	52.14
1.9218	-15.8068	52.16
1.9324	-15.7068	52.24
2.0041	-15.7734	52.25
2.1014	-15.807	52.22
2.0363	-15.7728	52.18
2.0517	-15.7108	52.15
2.0175	-15.8093	52.17
1.984	-15.8944	52.17
1.9437	-15.9164	52.22
1.8742	-15.9054	52.27
1.7733	-15.8616	52.27
1.6858	-15.8949	52.3
1.5671	-15.9989	52.28
1.4341	-16.0924	52.26
1.312	-16.0933	52.18
1.2277	-16.1709	52.12
1.1127	-16.1743	52.11
1.0196	-16.1808	52.17
0.9068	-16.1426	52.25
0.9063	-16.1001	52.26
0.8341	-15.9761	52.26
0.8577	-15.7608	52.24
0.8443	-15.586	52.16
0.8013	-15.4601	52.13
0.8398	-15.4105	52.12
0.836	-15.3727	52.27
0.883	-15.2713	52.3
0.9934	-15.1409	52.27
1.1259	-14.9837	52.15
1.2727	-14.9174	52.06
1.3967	-14.9433	52.1
1.51	-15.042	52.17
1.6233	-15.1809	52.23
1.7318	-15.2667	52.28
1.8368	-15.3018	52.3
1.9455	-15.3395	52.23
2.0539	-15.3733	52.18
2.0644	-15.4465	52.16
2.1426	-15.5222	52.14
2.2094	-15.5283	52.15
2.2418	-15.5811	52.18
2.1909	-15.5014	52.23
2.2777	-15.5462	52.23
2.3793	-15.5768	52.21
2.5188	-15.5961	52.21
2.5784	-15.6487	52.18
2.5977	-15.6834	52.18
2.6543	-15.768	52.21
2.6596	-15.8938	52.21
2.6695	-15.9911	52.29
2.6797	-16.0239	52.28
2.6494	-16.0315	52.22
2.5069	-16.101	52.12
2.4805	-16.1268	52.07
2.4052	-16.22	52.14
2.3548	-16.2454	52.18
2.3045	-16.3723	52.24
2.2118	-16.4139	52.27
2.1297	-16.4522	52.29
2.0608	-16.4028	52.22
2.0049	-16.2904	52.17
1.8985	-16.1455	52.17
1.8377	-16.1603	52.14
1.8515	-16.2033	52.16
1.7594	-16.2223	52.18
1.762	-16.266	52.23
1.8183	-16.3039	52.27
1.7905	-16.3024	52.24
1.7685	-16.2948	52.2
1.7273	-16.3217	52.15
1.6933	-16.3567	52.16
1.6739	-16.4101	52.17
1.7104	-16.3879	52.22
1.6889	-16.4265	52.28
1.6503	-16.4834	52.29
1.6428	-16.4733	52.23
1.5219	-16.4736	52.13
1.5154	-16.5489	52.05
1.552	-16.6013	52.11
1.5984	-16.6941	52.16
1.5769	-16.7264	52.23
1.608	-16.691	52.29
1.6561	-16.659	52.28
1.6957	-16.559	52.24
1.7409	-16.5694	52.19
1.7468	-16.5348	52.16
1.8208	-16.5146	52.12
1.9448	-16.4955	52.14
2.0237	-16.3554	52.19
2.1753	-16.2213	52.22
2.288	-16.0467	52.25
2.3889	-15.7936	52.23
2.4568	-15.6063	52.2
2.5912	-15.4537	52.19
2.626	-15.3399	52.17
2.6294	-15.2313	52.18
2.6283	-15.1621	52.2
2.7127	-15.1491	52.23
2.734	-15.1117	52.27
2.7299	-15.0724	52.26
2.7698	-14.9173	52.22
2.721	-14.8621	52.15
2.73	-14.838	52.08
2.6693	-14.8416	52.13
2.72	-14.8064	52.17
2.7491	-14.7445	52.24
2.6789	-14.7135	52.28
2.6025	-14.642	52.28
2.6906	-14.6674	52.25
2.6406	-14.6543	52.2
2.6368	-14.6032	52.18
2.633	-14.6118	52.16
2.6771	-14.6841	52.15
2.6563	-14.7283	52.18
2.6742	-14.7266	52.2
2.7073	-14.7547	52.21
2.7158	-14.7625	52.23
2.7261	-14.8124	52.23
2.7509	-14.7693	52.21
2.7861	-14.8531	52.19
2.7709	-14.9135	52.21
2.7621	-15.0536	52.2
2.7756	-15.1006	52.22
2.8407	-15.2026	52.26
2.8289	-15.2273	52.3
2.8356	-15.1844	52.26
2.7955	-15.0912	52.21
2.7052	-15.0139	52.11
2.6238	-15.0451	52.1
2.5776	-15.1167	52.16
2.5172	-15.1795	52.21
2.4328	-15.2544	52.27
2.2909	-15.2771	52.32
2.1598	-15.3398	52.27
2.0912	-15.3964	52.2
1.959	-15.4689	52.16
1.8505	-15.5445	52.12
1.7792	-15.6048	52.1
1.6757	-15.6254	52.17
1.6219	-15.6774	52.2
1.52	-15.7654	52.23
1.5158	-15.8164	52.22
1.4782	-15.9104	52.21
1.441	-15.9453	52.18
1.4801	-16.0724	52.18
1.4893	-16.212	52.21
1.4503	-16.2918	52.23
1.4552	-16.3215	52.23
1.4838	-16.379	52.24
1.4589	-16.4345	52.27
1.5177	-16.4283	52.24
1.4675	-16.4902	52.18
1.4841	-16.5295	52.12
1.4573	-16.6135	52.07
1.4629	-16.5468	52.17
1.4956	-16.6028	52.21
1.522	-16.6506	52.28
1.5297	-16.6108	52.32
1.5879	-16.5411	52.3
1.5661	-16.448	52.23
1.5621	-16.3998	52.2
1.5713	-16.3248	52.21
1.5972	-16.2928	52.16
1.573	-16.2705	52.16
1.5578	-16.2689	52.18
1.4892	-16.2407	52.21
1.426	-16.2005	52.23
1.4296	-16.1949	52.26
1.4154	-16.1672	52.25
1.3673	-16.0405	52.24
1.367	-15.8451	52.23
1.3997	-15.6696	52.23
1.4129	-15.425	52.24
1.4214	-15.1775	52.24
1.4506	-15.0691	52.35
1.5092	-14.9431	52.31
1.5445	-14.7025	52.24
1.5147	-14.4372	52.11
1.5881	-14.2129	52.05
1.6701	-14.0823	52.15
1.8354	-14.0028	52.21
1.8997	-14.0717	52.28
1.969	-14.0875	52.34
2.0228	-14.0731	52.32
2.0583	-14.0793	52.28
2.1476	-14.027	52.21
2.1762	-14.0389	52.22
2.24	-14.0033	52.19
2.2511	-14.1683	52.17
2.3129	-14.3486	52.2
2.3558	-14.5305	52.22
2.3836	-14.6787	52.25
2.3792	-14.8254	52.25
2.372	-14.952	52.21
2.3402	-15.114	52.19
2.2977	-15.2664	52.19
2.2347	-15.4453	52.22
2.1635	-15.5936	52.21
2.0949	-15.7844	52.26
1.9864	-15.9854	52.34
1.9268	-16.209	52.3
1.801	-16.2073	52.21
1.7243	-16.2797	52.1
1.6401	-16.5033	52.06
1.6226	-16.6954	52.16
1.5576	-16.8983	52.25
1.5413	-17.004	52.31
1.559	-17.0427	52.35
1.5995	-17.0433	52.3
1.6119	-16.9985	52.22
1.6285	-16.8677	52.15
1.6466	-16.7501	52.17
1.7191	-16.7117	52.15
1.7423	-16.7734	52.18
1.7352	-16.7647	52.23
1.7727	-16.7585	52.25
1.7769	-16.6998	52.26
1.8338	-16.5773	52.27
1.8771	-16.3337	52.24
1.9436	-16.106	52.24
2.0105	-15.796	52.21
2.0425	-15.4727	52.22
2.06	-15.2175	52.24
2.0653	-15.0447	52.31
2.0688	-14.8388	52.32
2.1131	-14.6501	52.28
2.1133	-14.3544	52.15
2.1961	-14.0535	52.11
2.2306	-13.8126	52.17
2.3048	-13.7027	52.21
2.2639	-13.6479	52.26
2.2758	-13.5983	52.3
2.2615	-13.6624	52.3
2.205	-13.65	52.28
2.1553	-13.703	52.22
2.0468	-13.7927	52.19
1.9898	-13.817	52.18
1.9221	-13.8821	52.2
1.8072	-14.087	52.21
1.7354	-14.2911	52.22
1.6204	-14.4478	52.23
1.4721	-14.657	52.24
1.4291	-14.8514	52.26
1.4118	-15.047	52.23
1.3801	-15.2629	52.2
1.4095	-15.5241	52.21
1.4003	-15.6871	52.22
1.3718	-15.9456	52.24
1.3516	-16.1591	52.29
1.335	-16.3483	52.24
1.2746	-16.4327	52.19
1.2591	-16.5835	52.09
1.2927	-16.7838	52.12
1.2904	-16.9478	52.21
1.3246	-17.1331	52.21
1.3045	-17.2329	52.25
1.2937	-17.3304	52.3
1.2667	-17.4299	52.26
1.3017	-17.54	52.23
1.2943	-17.652	52.18
1.3424	-17.6659	52.18
1.387	-17.7035	52.14
1.3914	-17.809	52.16
1.4732	-17.8775	52.17
1.5389	-17.9061	52.22
1.5665	-17.8798	52.24
1.6338	-17.8308	52.23
1.6344	-17.7514	52.21
1.6974	-17.6638	52.19
1.678	-17.6329	52.19
1.62	-17.5709	52.19
1.5423	-17.5253	52.21
1.5061	-17.4158	52.27
1.4044	-17.327	52.29
1.323	-17.1311	52.26
1.1815	-16.9785	52.16
1.102	-16.821	52.07
1.0857	-16.6223	52.1
1.1365	-16.5142	52.16
1.1532	-16.3398	52.22
1.2467	-16.2429	52.29
1.3271	-16.15	52.31
1.3756	-16.013	52.27
1.4195	-15.8175	52.23
1.4199	-15.6989	52.21
1.4122	-15.6382	52.15
1.4272	-15.6299	52.13
1.4407	-15.6191	52.15
1.4491	-15.6264	52.19
1.4474	-15.5625	52.23
1.4223	-15.5284	52.26
1.442	-15.4866	52.24
1.4379	-15.4417	52.21
1.4961	-15.425	52.2
1.4665	-15.3306	52.21
1.4997	-15.2819	52.21
1.4895	-15.2644	52.23
1.5255	-15.2221	52.28
1.5641	-15.2071	52.28
1.5274	-15.1303	52.22
1.5106	-14.9787	52.15
1.4308	-14.8829	52.08
1.4522	-14.8341	52.15
1.4898	-14.8536	52.17
1.5457	-14.8541	52.22
1.5727	-14.745	52.25
1.5723	-14.6875	52.26
1.5583	-14.6691	52.25
1.4969	-14.6292	52.22
1.4262	-14.6006	52.18
1.3938	-14.5588	52.14
1.3603	-14.6653	52.14
1.3207	-14.7613	52.19
1.3537	-14.8489	52.22
1.3008	-14.9321	52.23
1.2868	-15.0404	52.23
1.2542	-15.1026	52.21
1.2171	-15.1889	52.18
1.179	-15.2923	52.18
1.1649	-15.416	52.19
1.203	-15.514	52.21
1.2305	-15.6038	52.26
1.2759	-15.6872	52.35
1.3973	-15.8102	52.32
1.4642	-15.8674	52.2
1.4642	-15.8918	52.07
1.4678	-15.9494	51.98
1.4939	-16.0634	52.06
1.5292	-16.1903	52.16
1.5831	-16.1922	52.26
1.6419	-16.1666	52.35
1.6906	-16.1177	52.32
1.7944	-16.0387	52.24
1.8508	-15.9785	52.15
1.8569	-15.8725	52.11
1.8999	-15.7181	52.11
2.0097	-15.612	52.11
2.0649	-15.5215	52.16
2.1288	-15.3371	52.21
2.2887	-15.1422	52.26
2.3463	-14.8837	52.24
2.3807	-14.6794	52.21
2.4023	-14.5679	52.16
2.4205	-14.4009	52.17
2.4481	-14.2763	52.18
2.4135	-14.135	52.19
2.4132	-14.005	52.27
2.3665	-13.9244	52.33
2.4264	-13.8337	52.28
2.3868	-13.6579	52.2
2.2607	-13.6274	52.13
2.1925	-13.6736	52.15
2.1155	-13.7751	52.16
2.0856	-13.7523	52.18
2.0823	-13.727	52.25
2.046	-13.683	52.3
2.0421	-13.6027	52.27
2.0058	-13.5667	52.23
1.9822	-13.4538	52.21
1.9325	-13.4274	52.14
1.9339	-13.4477	52.11
1.9035	-13.4388	52.14
1.8872	-13.514	52.19
1.9272	-13.5307	52.26
2.0122	-13.5455	52.29
2.0426	-13.5371	52.26
2.0985	-13.6002	52.2
2.1339	-13.6987	52.17
2.1433	-13.8124	52.18
2.0758	-13.9044	52.2
2.0456	-14.0412	52.24
1.9986	-14.1392	52.33
1.9792	-14.2614	52.24
1.891	-14.282	52.18
1.8426	-14.3122	52.08
1.8277	-14.3266	52.09
1.8392	-14.3901	52.16
1.8577	-14.5384	52.19
1.8833	-14.6677	52.28
1.8442	-14.7519	52.3
1.8846	-14.8959	52.27
1.8115	-15.0662	52.2
1.7285	-15.2484	52.13
1.5939	-15.4126	52.15
1.4468	-15.6206	52.12
1.2118	-15.7757	52.12
1.0417	-16.0579	52.22
0.8879	-16.3243	52.27
0.8404	-16.4905	52.27
0.8892	-16.6655	52.27
0.9115	-16.8588	52.18
1.0962	-17.0731	52.14
1.2936	-17.1982	52.14
1.5582	-17.4116	52.16
1.7957	-17.4981	52.23
1.9952	-17.692	52.29
2.2014	-17.7367	52.2
2.2864	-17.7283	52.14
2.3389	-17.6659	52.05
2.4436	-17.6809	52.07
2.5419	-17.6359	52.12
2.6743	-17.6712	52.16
2.8532	-17.7172	52.22
3.0797	-17.6106	52.27
3.3217	-17.3919	52.23
3.5735	-17.1037	52.19
3.7483	-16.8643	52.15
3.9058	-16.4629	52.14
4.0704	-16.2147	52.12
4.1778	-16.0504	52.15
4.2083	-15.9204	52.18
4.2886	-15.7451	52.18
4.3597	-15.6523	52.19
4.2704	-15.4115	52.21
4.2955	-15.2265	52.19
4.29	-14.997	52.19
4.2224	-14.8582	52.19
4.0573	-14.6459	52.2
3.9074	-14.5345	52.21
3.7628	-14.4391	52.27
3.6165	-14.4118	52.24
3.4524	-14.2189	52.17
3.3129	-14.0418	52.1
3.174	-13.9318	52.08
3.1505	-13.8732	52.14
3.0411	-13.8505	52.19
2.938	-13.7343	52.22
2.8626	-13.6226	52.27
2.7621	-13.5287	52.26
2.6446	-13.47	52.21
2.5743	-13.485	52.18
2.5132	-13.61	52.17
2.4376	-13.6878	52.15
2.4531	-13.7481	52.14
2.4165	-13.7732	52.19
2.3676	-13.854	52.21
2.4133	-13.7841	52.25
2.4187	-13.706	52.23
2.4583	-13.6519	52.21
2.4455	-13.6078	52.18
2.4978	-13.6652	52.19
2.4306	-13.7417	52.2
2.4642	-13.8871	52.21
2.4609	-14.0553	52.28
2.4817	-14.1606	52.26
2.4371	-14.3208	52.21
2.3309	-14.4047	52.13
2.2668	-14.5481	52.08
2.1504	-14.6917	52.11
2.1063	-14.8655	52.14
2.0177	-15.0148	52.2
1.992	-15.2207	52.25
2.0014	-15.355	52.27
1.9217	-15.4841	52.24
1.9058	-15.7419	52.19
1.8209	-15.857	52.16
1.8377	-16.0164	52.13
1.7817	-16.2645	52.11
1.7274	-16.5076	52.17
1.6647	-16.7416	52.19
1.5687	-16.9686	52.22
1.5457	-17.2247	52.22
1.4691	-17.3638	52.23
1.4804	-17.538	52.2
1.4196	-17.6822	52.17
1.4203	-17.7844	52.16
1.3003	-17.8478	52.16
1.1838	-17.9516	52.22
1.1576	-18.0035	52.29
1.1165	-18.0747	52.24
1.1324	-18.0789	52.18
1.1255	-18.149	52.1
1.1699	-18.1487	52.07
1.1355	-18.3196	52.11
1.1442	-18.3844	52.15
1.2279	-18.4058	52.25
1.2887	-18.3871	52.29
1.2989	-18.3845	52.27
1.3192	-18.32	52.23
1.3637	-18.1407	52.17
1.3786	-17.8945	52.13
1.4028	-17.6531	52.1
1.3714	-17.4084	52.14
1.3986	-17.3891	52.19
1.4839	-17.3882	52.22
1.6063	-17.1687	52.26
1.7055	-16.8841	52.27
1.7868	-16.5968	52.24
1.9116	-16.2685	52.21
2.08	-16.0005	52.18
2.1845	-15.6633	52.18
2.3134	-15.4731	52.18
2.4121	-15.2043	52.29
2.5105	-14.9817	52.31
inclinaison X	inclinaison Y
