# Supplementary material for: Postural Control Can Be Well Maintained by Healthy, Young Adults in Difficult Visual Task, Even in Sway-Referenced Dynamic Conditions
Source: PLoS One. 2016 Oct 13;11(10):e0164400. doi: 10.1371/journal.pone.0164400 (PMC5063355; doi:10.1371/journal.pone.0164400)
Supplement: S2 File — (ZIP) [file pone.0164400.s002.zip › DATA_FRAMIRAL/S09B_SEARCH_STABLE_I6.xls]

## Sheet: S09_MTT_20150
gravite X	gravite Y	Poids
2.0721	-11.8963	52.11
2.0855	-11.9431	52.13
2.1168	-11.9374	52.18
2.1053	-11.8951	52.21
2.1462	-11.8259	52.26
2.1212	-11.8298	52.28
2.1366	-11.847	52.26
2.1558	-11.8047	52.25
2.1768	-11.8336	52.22
2.145	-11.8668	52.19
2.1997	-12.0456	52.16
2.2371	-12.1183	52.19
2.2512	-12.2238	52.2
2.2682	-12.2531	52.25
2.2624	-12.2359	52.27
2.2603	-12.3285	52.22
2.2705	-12.301	52.21
2.3008	-12.3633	52.18
2.2525	-12.3402	52.19
2.2167	-12.3392	52.23
2.1369	-12.3167	52.29
2.0757	-12.3257	52.27
2.0166	-12.4133	52.2
1.9493	-12.6058	52.12
1.9807	-12.7465	52.08
1.9402	-12.9237	52.14
1.9047	-13.1437	52.2
1.8825	-13.3228	52.28
1.8955	-13.4304	52.32
1.8841	-13.4929	52.26
1.8435	-13.617	52.21
1.8156	-13.7452	52.2
1.8031	-14.0146	52.18
1.8335	-14.1642	52.16
1.8094	-14.3497	52.18
1.8141	-14.5698	52.2
1.7795	-14.6859	52.24
1.8077	-14.7591	52.26
1.7986	-14.7533	52.25
1.8826	-14.8065	52.2
1.9273	-14.8538	52.17
1.9121	-14.9123	52.19
1.987	-14.9781	52.24
1.9793	-15.046	52.3
2.0173	-15.1708	52.32
2.0074	-15.2354	52.23
2.06	-15.1767	52.13
2.1156	-15.1667	52.08
2.172	-15.1939	52.11
2.268	-15.1509	52.2
2.3039	-15.1721	52.25
2.3768	-15.0765	52.31
2.4047	-14.9963	52.32
2.4654	-14.8759	52.26
2.454	-14.8306	52.2
2.4931	-14.8981	52.19
2.5248	-14.9886	52.15
2.5162	-15.002	52.13
2.503	-15.1382	52.2
2.4717	-15.2107	52.25
2.4331	-15.3196	52.27
2.4364	-15.2189	52.29
2.432	-15.1317	52.27
2.4048	-15.0971	52.24
2.3523	-15.0727	52.23
2.3342	-15.0611	52.21
2.2872	-15.1134	52.29
2.27	-15.1791	52.35
2.2443	-15.1524	52.29
2.2245	-15.0729	52.2
2.2054	-15.0393	52.1
2.1996	-14.9787	52.11
2.2113	-15.0623	52.17
2.1844	-15.1186	52.24
2.1174	-15.1054	52.33
2.089	-15.065	52.32
2.0668	-14.9853	52.28
1.9921	-14.8697	52.22
1.9503	-14.8434	52.19
1.9853	-14.8599	52.16
1.8899	-14.8342	52.14
1.8294	-14.8378	52.21
1.7599	-14.8355	52.26
1.7122	-14.7949	52.25
1.6879	-14.717	52.25
1.6404	-14.6687	52.23
1.6352	-14.6197	52.24
1.5924	-14.58	52.22
1.5539	-14.5452	52.22
1.5081	-14.5521	52.29
1.4695	-14.5461	52.3
1.52	-14.5306	52.23
1.4686	-14.4848	52.19
1.4809	-14.4996	52.12
1.5144	-14.5239	52.12
1.5458	-14.5006	52.18
1.5812	-14.4382	52.25
1.5985	-14.4637	52.3
1.5689	-14.4368	52.32
1.5844	-14.3225	52.28
1.5816	-14.3478	52.23
1.554	-14.3472	52.2
1.5737	-14.376	52.19
1.5689	-14.4097	52.19
1.5824	-14.5051	52.23
1.5434	-14.6105	52.25
1.562	-14.6319	52.27
1.5571	-14.581	52.27
1.606	-14.4986	52.24
1.6492	-14.4653	52.23
1.6883	-14.402	52.21
1.7486	-14.2964	52.25
1.7853	-14.2357	52.28
1.7927	-14.1214	52.32
1.8582	-14.0601	52.24
1.8511	-13.9553	52.18
1.9017	-13.8678	52.11
1.9954	-13.8041	52.16
2.04	-13.6503	52.22
2.0531	-13.5463	52.24
2.0879	-13.3545	52.3
2.1347	-13.0943	52.3
2.2025	-12.8981	52.27
2.1874	-12.6264	52.26
2.2971	-12.3303	52.25
2.3374	-12.0782	52.2
2.3812	-11.7431	52.16
2.4306	-11.5381	52.21
2.4625	-11.4892	52.24
2.446	-11.4599	52.27
2.4472	-11.5413	52.26
2.4912	-11.6727	52.25
2.4499	-11.8293	52.23
2.399	-12.0669	52.21
2.3269	-12.2967	52.23
2.3501	-12.5238	52.26
2.2675	-12.808	52.31
2.2571	-13.1193	52.25
2.1644	-13.3686	52.21
2.1124	-13.6982	52.12
2.0793	-14.1012	52.14
2.0891	-14.536	52.17
2.1017	-14.8657	52.24
2.097	-15.1505	52.26
2.069	-15.5145	52.27
2.0899	-15.8427	52.26
2.0438	-16.027	52.24
2.0126	-16.1936	52.21
1.9953	-16.2692	52.17
2.0056	-16.214	52.15
2.0033	-16.0346	52.19
2.0107	-15.89	52.22
2.0142	-15.7851	52.24
1.9657	-15.6926	52.24
1.8936	-15.5646	52.23
1.8371	-15.5799	52.21
1.7835	-15.5572	52.22
1.6687	-15.5719	52.22
1.5958	-15.4513	52.23
1.5748	-15.3664	52.27
1.4869	-15.2161	52.29
1.4168	-15.0902	52.23
1.3755	-15.0546	52.17
1.3012	-15.0369	52.09
1.2225	-15.0343	52.14
1.1648	-15.1646	52.16
1.1148	-15.2215	52.23
1.0984	-15.2871	52.31
1.0798	-15.3005	52.29
1.0708	-15.2143	52.26
1.0763	-15.1368	52.22
1.1566	-14.9713	52.24
1.1528	-14.9377	52.21
1.177	-14.9024	52.19
1.168	-14.983	52.18
1.1865	-15.0272	52.21
1.2	-15.1069	52.26
1.2328	-15.0754	52.28
1.2384	-15.1704	52.26
1.2489	-15.1572	52.23
1.2588	-15.1515	52.22
1.2629	-15.0911	52.24
1.292	-15.0433	52.22
1.3143	-15.0424	52.27
1.3487	-15.0539	52.39
1.4089	-14.974	52.3
1.3927	-14.8242	52.2
1.4345	-14.651	52.09
1.5249	-14.5469	52.1
1.5639	-14.4933	52.21
1.6289	-14.5	52.26
1.6919	-14.3729	52.35
1.7245	-14.2325	52.36
1.7893	-14.0661	52.29
1.7878	-13.9754	52.2
1.8805	-13.8994	52.16
1.9429	-13.9374	52.17
1.9619	-13.9876	52.17
1.9635	-13.9784	52.24
1.9859	-13.9321	52.27
2.0183	-13.8282	52.29
1.9857	-13.7401	52.26
2.016	-13.6165	52.22
2.059	-13.4794	52.21
2.1062	-13.3781	52.22
2.0706	-13.2955	52.25
2.0414	-13.2129	52.26
2.0904	-13.2033	52.33
2.0586	-13.1496	52.39
2.0867	-13.0383	52.3
1.9939	-12.8234	52.21
1.9599	-12.628	52.1
1.9051	-12.5417	52.13
1.9596	-12.4027	52.19
1.9743	-12.2669	52.28
1.9986	-12.1739	52.36
2.0134	-12.0611	52.35
2.0113	-11.8989	52.27
2.0076	-11.7423	52.24
2.0235	-11.5271	52.19
2.0672	-11.4524	52.17
2.0898	-11.3145	52.19
2.0976	-11.3539	52.23
2.2105	-11.35	52.27
2.2287	-11.3245	52.29
2.3019	-11.3088	52.27
2.2685	-11.2283	52.26
2.2651	-11.1907	52.23
2.285	-11.2575	52.22
2.2708	-11.3565	52.22
2.2788	-11.4955	52.26
2.274	-11.6343	52.37
2.3295	-11.7227	52.32
2.3143	-11.691	52.24
2.3246	-11.7086	52.14
2.355	-11.8133	52.12
2.3383	-11.975	52.17
2.3704	-12.1186	52.21
2.3176	-12.2693	52.31
2.3547	-12.3668	52.34
2.3566	-12.417	52.31
2.3267	-12.5088	52.25
2.2907	-12.6509	52.22
2.254	-12.8206	52.2
2.1834	-12.9972	52.18
2.1543	-13.2726	52.21
2.1099	-13.5298	52.26
2.004	-13.7272	52.28
1.9532	-13.9325	52.25
1.8664	-13.959	52.27
1.8297	-14.0868	52.24
1.7484	-14.1428	52.24
1.6919	-14.2554	52.22
1.6437	-14.2705	52.23
1.5602	-14.3502	52.29
1.5156	-14.3359	52.33
1.4834	-14.3324	52.29
1.3755	-14.2646	52.21
1.3112	-14.2822	52.13
1.2242	-14.3203	52.15
1.141	-14.4078	52.21
1.0964	-14.4377	52.26
1.1091	-14.3895	52.31
1.0853	-14.2654	52.29
1.0614	-14.2239	52.28
1.0435	-14.1597	52.23
1.11	-14.0875	52.24
1.149	-14.0124	52.21
1.2024	-14.0134	52.19
1.2734	-13.9808	52.22
1.2442	-13.9904	52.23
1.3054	-13.8598	52.25
1.4004	-13.8322	52.28
1.4538	-13.7697	52.25
1.4732	-13.7505	52.24
1.579	-13.7357	52.23
1.7236	-13.7017	52.22
1.7853	-13.7535	52.24
1.8546	-13.764	52.3
1.9886	-13.7977	52.31
2.1003	-13.7719	52.28
2.1798	-13.6712	52.21
2.3559	-13.5765	52.14
2.3992	-13.5855	52.14
2.4066	-13.5712	52.18
2.39	-13.6212	52.23
2.3921	-13.6599	52.28
2.319	-13.6667	52.3
2.4053	-13.5866	52.3
2.3968	-13.5361	52.27
2.4029	-13.4865	52.25
2.4346	-13.4313	52.19
2.4166	-13.4364	52.17
2.3533	-13.4623	52.18
2.3597	-13.3968	52.24
2.3159	-13.3978	52.25
2.2225	-13.3783	52.29
2.1657	-13.3178	52.27
2.1338	-13.3041	52.24
2.0958	-13.3016	52.23
2.0523	-13.2448	52.23
1.9934	-13.2164	52.26
1.8773	-13.1259	52.27
1.785	-13.1272	52.3
1.7094	-13.1835	52.28
1.5716	-13.14	52.24
1.4648	-13.0771	52.14
1.3488	-13.0132	52.15
1.2467	-13.0128	52.18
1.1878	-12.9483	52.21
1.1189	-12.8845	52.26
1.1933	-12.8263	52.33
1.198	-12.708	52.32
1.2274	-12.6534	52.29
1.2569	-12.5659	52.26
1.2724	-12.5481	52.22
1.2676	-12.493	52.21
1.3206	-12.4863	52.21
1.3301	-12.5155	52.21
1.339	-12.5492	52.24
1.3526	-12.561	52.26
1.4577	-12.597	52.28
1.5389	-12.5489	52.28
1.6549	-12.5678	52.26
1.7131	-12.6311	52.25
1.8341	-12.7051	52.23
1.9013	-12.7864	52.24
1.9346	-12.938	52.26
2.013	-13.0459	52.34
2.071	-13.0363	52.32
2.0765	-13.0417	52.21
2.05	-13.0718	52.07
2.09	-13.0749	52.04
2.1143	-13.1343	52.13
2.2592	-13.2314	52.22
2.3269	-13.2509	52.3
2.4061	-13.1693	52.34
2.4843	-13.142	52.31
2.5826	-13.0932	52.26
2.6491	-13.0459	52.19
2.6946	-13.0593	52.15
2.7202	-13.1211	52.13
2.7281	-13.1357	52.16
2.7252	-13.1931	52.21
2.6887	-13.2282	52.26
2.7196	-13.2135	52.31
2.6702	-13.1796	52.25
2.7059	-13.1411	52.21
2.6722	-12.9995	52.2
2.6827	-12.922	52.18
2.6237	-12.8435	52.2
2.5849	-12.8377	52.21
2.4855	-12.8208	52.35
2.4323	-12.818	52.36
2.427	-12.7551	52.28
2.3079	-12.5821	52.16
2.2588	-12.4616	52.08
2.2232	-12.3675	52.11
2.2425	-12.2576	52.19
2.2332	-12.1744	52.27
2.2342	-12.1543	52.34
2.2237	-11.9629	52.35
2.2032	-11.7769	52.26
2.1709	-11.5774	52.22
2.1284	-11.3281	52.19
2.1005	-11.0926	52.15
2.0368	-10.9288	52.16
1.9572	-10.8188	52.21
1.883	-10.7323	52.25
1.7717	-10.6763	52.27
1.6504	-10.4861	52.28
1.5127	-10.4153	52.24
1.3733	-10.3072	52.23
1.239	-10.2304	52.22
1.1527	-10.1965	52.22
1.0409	-10.0516	52.24
1.0435	-10.1062	52.33
1.0372	-10.0714	52.37
1.0871	-10.0033	52.3
1.0705	-9.8703	52.19
1.0782	-9.8109	52.09
1.1053	-9.7758	52.14
1.1178	-9.8922	52.22
1.1599	-10.0134	52.27
1.2302	-10.1108	52.33
1.2071	-10.1789	52.31
1.1611	-10.266	52.26
1.2067	-10.4158	52.21
1.179	-10.562	52.19
1.1804	-10.7272	52.17
1.1721	-11.0442	52.17
1.1717	-11.2913	52.21
1.1575	-11.5589	52.24
1.148	-11.8043	52.27
1.0781	-12.1177	52.24
1.1172	-12.3042	52.24
1.1235	-12.5423	52.22
1.1296	-12.7963	52.21
1.1062	-13.0702	52.23
1.145	-13.309	52.25
1.1687	-13.5087	52.28
1.1745	-13.7685	52.28
1.2493	-13.9297	52.21
1.2609	-14.0326	52.17
1.2979	-14.1767	52.08
1.3354	-14.3507	52.13
1.3856	-14.3779	52.21
1.4658	-14.4144	52.26
1.5984	-14.3831	52.3
1.6373	-14.2604	52.27
1.724	-14.1744	52.25
1.7986	-14.1058	52.18
1.8078	-14.0906	52.19
1.8943	-13.9854	52.18
1.9429	-13.8566	52.16
1.9643	-13.7281	52.2
2.0167	-13.6372	52.2
2.0535	-13.4633	52.22
2.113	-13.1434	52.26
2.2418	-12.7918	52.24
2.3331	-12.4987	52.22
2.301	-12.3342	52.18
2.3377	-12.1993	52.2
2.3282	-12.1567	52.2
2.3113	-12.1505	52.24
2.3076	-12.1484	52.31
2.2664	-12.1817	52.28
2.2456	-12.135	52.21
2.2074	-12.1052	52.11
2.1497	-12.1048	52.11
2.1426	-12.116	52.16
2.1677	-12.1086	52.23
2.1701	-12.0602	52.28
2.1879	-11.9521	52.29
2.2035	-11.842	52.26
2.2433	-11.7713	52.23
2.2296	-11.6632	52.21
2.1865	-11.5653	52.2
2.1638	-11.4852	52.16
2.1344	-11.4742	52.17
2.1418	-11.4096	52.21
2.1113	-11.3212	52.24
2.0902	-11.2408	52.27
2.0482	-11.2667	52.25
1.9684	-11.2395	52.21
1.93	-11.2565	52.21
1.868	-11.326	52.21
1.7873	-11.4022	52.2
1.7724	-11.481	52.21
1.6749	-11.4983	52.25
1.5777	-11.5634	52.29
1.5328	-11.6217	52.22
1.472	-11.571	52.17
1.4316	-11.5104	52.08
1.3684	-11.481	52.1
1.3425	-11.5125	52.15
1.2922	-11.5959	52.23
1.2904	-11.6226	52.29
1.2327	-11.6128	52.29
1.1906	-11.5688	52.25
1.1097	-11.5176	52.23
1.0965	-11.5176	52.18
1.0496	-11.5167	52.15
0.9927	-11.5474	52.12
0.9297	-11.6403	52.15
0.9236	-11.7645	52.22
0.9263	-11.7859	52.31
0.9117	-11.8181	52.32
0.9321	-11.7941	52.27
0.9206	-11.8717	52.17
0.9262	-11.8864	52.14
0.9306	-11.9717	52.17
0.9489	-12.0649	52.22
0.9489	-12.2543	52.24
0.9748	-12.3488	52.37
1.0043	-12.3592	52.34
1.022	-12.3852	52.22
0.9677	-12.3401	52.1
0.9648	-12.3803	52.03
0.9777	-12.4441	52.1
1.0034	-12.5407	52.23
1.0114	-12.717	52.31
0.9955	-12.7509	52.37
1.0304	-12.7829	52.32
1.0328	-12.8024	52.24
1.0491	-12.8086	52.18
1.0408	-12.8781	52.14
1.0936	-12.9492	52.15
1.1359	-13.0308	52.19
1.1062	-13.1376	52.24
1.0771	-13.265	52.27
1.0677	-13.3919	52.28
1.0923	-13.3847	52.26
1.1035	-13.4062	52.2
1.118	-13.386	52.2
1.1377	-13.4319	52.19
1.1366	-13.5158	52.23
1.1504	-13.6367	52.27
1.1531	-13.6452	52.34
1.2344	-13.6621	52.35
1.3183	-13.6215	52.27
1.2742	-13.5526	52.14
1.278	-13.5167	52.02
1.3471	-13.5207	52.12
1.3787	-13.616	52.19
1.41	-13.6554	52.26
1.4925	-13.6182	52.35
1.5118	-13.5184	52.34
1.5578	-13.3926	52.25
1.6027	-13.2172	52.19
1.6453	-13.0186	52.19
1.6836	-12.9804	52.18
1.7646	-12.8071	52.18
1.7724	-12.7126	52.22
1.7703	-12.5568	52.25
1.8454	-12.2856	52.27
1.8635	-12.0172	52.26
1.864	-11.8238	52.24
1.8828	-11.6431	52.23
1.8586	-11.4762	52.22
1.8342	-11.3848	52.22
1.7658	-11.2126	52.23
1.7389	-11.1604	52.3
1.6228	-11.1461	52.32
1.5716	-11.1362	52.28
1.4692	-11.046	52.19
1.4085	-10.9362	52.13
1.3407	-10.9117	52.14
1.358	-10.8967	52.19
1.2795	-10.9251	52.24
1.2257	-10.9398	52.28
1.2148	-10.9448	52.32
1.1104	-10.9589	52.29
1.0445	-10.9668	52.25
0.9259	-11.0814	52.21
0.8365	-11.2338	52.16
0.7508	-11.336	52.15
0.6735	-11.533	52.2
0.5875	-11.7662	52.23
0.4581	-11.966	52.26
0.4115	-12.1925	52.23
0.364	-12.2817	52.22
0.3164	-12.4087	52.24
0.3072	-12.4849	52.22
0.3596	-12.3846	52.23
0.4496	-12.2187	52.25
0.473	-12.0878	52.26
0.5198	-11.9965	52.3
0.592	-11.8341	52.25
0.6358	-11.7814	52.22
0.5837	-11.6434	52.15
0.603	-11.5811	52.14
0.6506	-11.6062	52.16
0.688	-11.6347	52.21
0.6915	-11.6262	52.27
0.7534	-11.6229	52.29
0.8872	-11.4274	52.28
0.9595	-11.3253	52.25
1.0087	-11.309	52.2
1.0861	-11.3217	52.19
1.1392	-11.2857	52.17
1.2015	-11.3744	52.19
1.2338	-11.4251	52.24
1.2673	-11.4883	52.25
1.3627	-11.5828	52.27
1.4782	-11.6118	52.26
1.5556	-11.5011	52.24
1.6285	-11.4934	52.21
1.6808	-11.453	52.22
1.7192	-11.3509	52.21
1.7366	-11.3039	52.25
1.7586	-11.2908	52.29
1.7925	-11.305	52.29
1.7859	-11.3831	52.23
1.7506	-11.3507	52.15
1.7569	-11.3706	52.12
1.7496	-11.3331	52.17
1.7249	-11.3639	52.19
1.6897	-11.3558	52.23
1.6941	-11.3922	52.24
1.6454	-11.4606	52.27
1.6505	-11.4707	52.26
1.5936	-11.533	52.25
1.571	-11.6165	52.22
1.4922	-11.7126	52.16
1.4208	-11.7332	52.14
1.3763	-11.827	52.19
1.2933	-11.8819	52.23
1.2344	-11.9534	52.28
1.1488	-12.0752	52.28
1.0921	-12.0597	52.25
1.0074	-12.2531	52.21
0.9267	-12.4278	52.21
0.8305	-12.5262	52.23
0.8545	-12.564	52.23
0.8251	-12.6171	52.27
0.9007	-12.633	52.31
0.959	-12.468	52.26
0.9267	-12.2729	52.18
0.8853	-12.0992	52.08
0.9138	-11.9528	52.07
0.9301	-11.9128	52.18
0.8466	-11.8381	52.24
0.8787	-11.8137	52.3
0.8972	-11.7536	52.31
0.8354	-11.6908	52.28
0.8649	-11.5962	52.24
0.7841	-11.6527	52.21
0.7658	-11.6268	52.17
0.7701	-11.4718	52.17
0.7735	-11.3467	52.2
0.8015	-11.2813	52.23
0.8439	-11.1955	52.24
0.9437	-11.0079	52.25
0.9858	-10.7774	52.26
1.1056	-10.5529	52.23
1.1625	-10.3843	52.23
1.1776	-10.3331	52.21
1.2006	-10.3273	52.24
1.219	-10.285	52.26
1.2541	-10.2844	52.35
1.3249	-10.1861	52.37
1.3138	-10.025	52.26
1.2988	-9.9743	52.13
1.3785	-9.9378	52.04
1.4147	-9.9562	52.11
1.4502	-10.0613	52.21
1.5614	-10.0777	52.31
1.5633	-10.0472	52.38
1.6214	-10.0168	52.36
1.6237	-10.0229	52.3
1.6381	-10.0698	52.19
1.5376	-10.0284	52.17
1.5686	-10.1534	52.13
1.5296	-10.172	52.15
1.4939	-10.2767	52.22
1.4549	-10.4269	52.25
1.3737	-10.5001	52.25
1.3933	-10.5787	52.24
1.3658	-10.7303	52.22
1.3847	-10.8434	52.24
1.362	-10.9305	52.22
1.3275	-10.9467	52.25
1.2708	-10.9771	52.22
1.2414	-11.0153	52.25
1.2194	-11.0197	52.33
1.2258	-10.9996	52.28
1.1281	-10.9592	52.18
1.0916	-10.8822	52.1
1.0237	-10.891	52.12
0.9888	-10.9244	52.17
0.9729	-10.9352	52.23
0.9515	-10.8773	52.3
0.9357	-10.7489	52.34
0.8844	-10.675	52.27
0.8761	-10.6631	52.22
0.8092	-10.648	52.2
0.8009	-10.6841	52.15
0.7003	-10.7027	52.14
0.7911	-10.7998	52.18
0.7659	-10.8279	52.24
0.7224	-10.8588	52.25
0.6983	-10.9124	52.27
0.6651	-10.9568	52.26
0.6658	-11.0009	52.24
0.6568	-11.0396	52.22
0.6429	-11.144	52.21
0.5711	-11.1629	52.2
0.5811	-11.3331	52.22
0.6181	-11.4331	52.31
0.6128	-11.4028	52.33
0.6819	-11.3716	52.23
0.6161	-11.2886	52.14
0.6169	-11.3091	52.11
0.6928	-11.2996	52.16
0.7404	-11.3461	52.18
0.7812	-11.3176	52.28
0.8804	-11.2903	52.33
0.9289	-11.1941	52.3
0.9543	-11.1664	52.24
1.0037	-11.1182	52.18
1.0618	-11.0748	52.16
1.1061	-11.0735	52.13
1.0955	-11.101	52.16
1.1608	-11.1566	52.23
1.1362	-11.2365	52.27
1.1209	-11.2393	52.29
1.2315	-11.221	52.28
1.2328	-11.1445	52.23
1.2436	-11.105	52.19
1.2958	-11.0886	52.21
1.3471	-11.0466	52.25
1.419	-10.9747	52.24
1.4403	-10.9178	52.31
1.4361	-10.9252	52.29
1.5038	-10.8394	52.27
1.4975	-10.7839	52.17
1.5335	-10.7278	52.11
1.5142	-10.7063	52.1
1.5502	-10.6731	52.17
1.5759	-10.5773	52.24
1.5875	-10.5807	52.31
1.6021	-10.4844	52.29
1.5608	-10.4076	52.24
1.4814	-10.4648	52.18
1.4814	-10.4609	52.18
1.4094	-10.5582	52.19
1.3764	-10.5827	52.18
1.3272	-10.593	52.21
1.2318	-10.6296	52.2
1.1596	-10.7216	52.22
1.1305	-10.7958	52.23
1.131	-10.7986	52.22
1.1356	-10.7979	52.22
1.0973	-10.7178	52.21
1.0677	-10.5686	52.22
1.0632	-10.5705	52.21
1.0726	-10.5653	52.21
1.038	-10.575	52.25
1.0706	-10.5227	52.28
1.067	-10.4794	52.23
1.0073	-10.4756	52.13
0.9371	-10.5437	52.07
0.8692	-10.6113	52.1
0.835	-10.725	52.14
0.8241	-10.7952	52.21
0.7748	-10.7933	52.26
0.7738	-10.7812	52.3
0.7554	-10.7998	52.27
0.7229	-10.8297	52.23
0.7181	-10.7745	52.22
0.6758	-10.8163	52.18
0.7291	-10.8414	52.17
0.7626	-10.8861	52.18
0.7142	-10.9628	52.21
0.7001	-11.0911	52.22
0.6475	-11.2176	52.24
0.6195	-11.3626	52.23
0.5918	-11.4947	52.2
0.5725	-11.456	52.19
0.5488	-11.5801	52.2
0.5245	-11.6307	52.23
0.558	-11.6381	52.24
0.5477	-11.7219	52.29
0.5809	-11.7727	52.32
0.5589	-11.7305	52.21
0.5503	-11.6082	52.13
0.5612	-11.5259	52.05
0.526	-11.5301	52.13
0.5775	-11.5828	52.21
0.5902	-11.5912	52.29
0.6327	-11.61	52.33
0.6048	-11.5935	52.28
0.6301	-11.5439	52.21
0.6403	-11.4662	52.17
0.6306	-11.4528	52.17
0.6209	-11.4725	52.18
0.6254	-11.4823	52.19
0.6203	-11.5211	52.22
0.6493	-11.5267	52.21
0.6875	-11.5003	52.21
0.7121	-11.5521	52.19
0.7219	-11.608	52.2
0.7689	-11.5451	52.23
0.7258	-11.5535	52.23
0.731	-11.5997	52.22
0.6927	-11.5955	52.21
0.7407	-11.5083	52.2
0.7243	-11.4781	52.28
0.7004	-11.5078	52.28
0.6679	-11.4043	52.22
0.5835	-11.424	52.12
0.5939	-11.3862	52.07
0.6164	-11.3499	52.14
0.6343	-11.3836	52.21
0.6279	-11.4346	52.3
0.6326	-11.5173	52.32
0.623	-11.463	52.31
0.5428	-11.4762	52.24
0.5345	-11.4972	52.18
0.5824	-11.4881	52.19
0.5727	-11.4243	52.18
0.5779	-11.4625	52.16
0.5341	-11.4557	52.19
0.5197	-11.5147	52.2
0.5193	-11.5766	52.24
0.5292	-11.6127	52.23
0.5484	-11.6301	52.23
0.5439	-11.6283	52.22
0.4862	-11.6358	52.22
0.4481	-11.6677	52.21
0.4197	-11.6853	52.19
0.4054	-11.7813	52.21
0.366	-11.8864	52.3
0.3468	-11.8784	52.3
0.2758	-11.8049	52.22
0.233	-11.6234	52.13
0.1953	-11.6389	52.08
0.1172	-11.635	52.17
0.0981	-11.758	52.21
0.0877	-11.7706	52.29
0.0726	-11.709	52.34
0.0537	-11.6857	52.3
0.0255	-11.6831	52.23
-0.051	-11.6386	52.17
-0.1277	-11.6623	52.16
-0.1322	-11.7298	52.15
-0.1179	-11.7508	52.19
-0.1612	-11.8006	52.25
-0.1229	-11.8009	52.24
-0.0655	-11.7415	52.24
0.0594	-11.6727	52.2
0.1262	-11.5891	52.21
0.1119	-11.615	52.21
0.1447	-11.5207	52.24
0.173	-11.4118	52.25
0.1971	-11.3557	52.23
0.2591	-11.3551	52.25
0.3263	-11.4178	52.27
0.3369	-11.517	52.23
0.2556	-11.5255	52.2
0.2177	-11.4464	52.15
0.2322	-11.4433	52.14
0.2319	-11.5251	52.18
0.2507	-11.5564	52.22
0.2356	-11.5824	52.28
0.2061	-11.5546	52.33
0.1729	-11.5595	52.31
0.1402	-11.5416	52.23
0.088	-11.5602	52.18
0.1073	-11.587	52.18
0.0641	-11.6018	52.19
0.0063	-11.5905	52.2
-0.0033	-11.6577	52.23
-0.051	-11.7004	52.21
-0.0848	-11.7423	52.26
-0.1278	-11.7813	52.26
-0.2138	-11.841	52.24
-0.3147	-11.8016	52.22
-0.4105	-11.8637	52.21
-0.4201	-11.8582	52.21
-0.4249	-11.8544	52.23
-0.4057	-11.8713	52.25
-0.4105	-11.8708	52.29
-0.4439	-11.9113	52.29
-0.4391	-11.8942	52.21
-0.5255	-11.934	52.14
-0.4821	-11.9788	52.09
-0.5153	-12.0765	52.14
-0.481	-12.2202	52.22
-0.5092	-12.3653	52.25
-0.5188	-12.3598	52.29
-0.4948	-12.367	52.26
-0.4994	-12.4393	52.23
-0.4847	-12.5173	52.19
-0.5132	-12.5833	52.17
-0.5271	-12.724	52.16
-0.5407	-12.9396	52.15
-0.588	-13.1023	52.2
-0.5488	-13.2799	52.22
-0.5966	-13.322	52.22
-0.563	-13.3067	52.25
-0.5391	-13.3146	52.22
-0.4864	-13.2907	52.21
-0.4481	-13.2425	52.19
-0.4388	-13.18	52.22
-0.377	-13.0162	52.22
-0.3346	-12.8245	52.24
-0.2875	-12.6283	52.26
-0.2542	-12.554	52.25
-0.1972	-12.3808	52.23
-0.1446	-12.2365	52.16
-0.1013	-12.1421	52.09
-0.0439	-12.1111	52.12
-0.0153	-12.113	52.15
0.0758	-12.1043	52.17
0.1178	-12.0178	52.25
0.1652	-11.9547	52.28
0.2273	-11.8947	52.28
0.247	-11.8905	52.24
0.2381	-11.9381	52.2
0.2436	-12.026	52.18
0.2498	-12.199	52.12
0.1971	-12.271	52.13
0.1919	-12.389	52.2
0.1727	-12.4863	52.23
0.1536	-12.5678	52.26
0.2256	-12.5283	52.24
0.2164	-12.544	52.21
0.1548	-12.6138	52.17
0.1115	-12.6614	52.19
0.1309	-12.776	52.22
0.1312	-12.8781	52.23
0.1889	-12.9365	52.24
0.2265	-12.976	52.31
0.284	-12.9396	52.3
0.2996	-12.9314	52.21
0.2766	-12.9139	52.13
0.2818	-12.8789	52.1
0.2807	-12.8373	52.16
0.3176	-12.7292	52.24
0.3225	-12.7591	52.24
0.3745	-12.716	52.28
0.3646	-12.5888	52.26
0.4034	-12.5335	52.22
0.3841	-12.4579	52.21
0.3984	-12.3818	52.2
0.4135	-12.3748	52.16
0.4468	-12.305	52.16
0.4749	-12.251	52.19
0.5038	-12.2724	52.19
0.5696	-12.1079	52.23
0.5924	-11.9708	52.26
0.684	-11.8588	52.22
0.7307	-11.6842	52.25
0.76	-11.5549	52.2
0.8119	-11.384	52.21
0.8682	-11.1766	52.23
0.9008	-10.938	52.23
0.8838	-10.6577	52.29
0.9319	-10.4067	52.24
0.8805	-10.1122	52.14
0.8464	-9.7577	52.11
0.7869	-9.4871	52.14
0.7546	-9.2228	52.24
0.7997	-9.0648	52.33
0.8429	-9.0991	52.33
0.9867	-9.0586	52.32
1.0465	-9.0501	52.24
1.1968	-8.9822	52.19
1.2687	-8.9434	52.19
1.3357	-8.9855	52.2
1.4698	-9.0574	52.21
1.63	-9.1167	52.18
1.6876	-9.2279	52.19
1.7552	-9.3963	52.2
1.8462	-9.5244	52.21
1.9372	-9.6737	52.23
1.9758	-9.6873	52.23
2.0038	-9.753	52.25
2.0049	-9.9111	52.24
1.9873	-9.9426	52.21
1.9836	-10.0149	52.19
1.9141	-9.959	52.24
1.7434	-9.8994	52.3
1.6348	-9.9827	52.26
1.4784	-9.9311	52.21
1.3517	-9.8685	52.11
1.1888	-9.8711	52.09
1.095	-9.8055	52.17
1.007	-9.7536	52.21
0.9709	-9.7381	52.3
0.788	-9.6934	52.33
0.7313	-9.6778	52.29
0.6226	-9.6899	52.22
0.5267	-9.6611	52.2
0.4214	-9.6761	52.19
0.2877	-9.7719	52.16
0.206	-9.887	52.19
0.0958	-10.0124	52.21
0.0526	-10.1009	52.25
0.0197	-10.2169	52.23
0.0103	-10.306	52.24
0.0064	-10.4383	52.21
-0.0364	-10.5145	52.19
0.022	-10.7226	52.2
-0.0061	-10.8915	52.2
0.0084	-10.9786	52.22
-0.0108	-11.0898	52.27
0.0375	-11.2439	52.3
0.0721	-11.3149	52.23
0.04	-11.4687	52.14
0.0076	-11.6345	52.07
0.0031	-11.8288	52.12
-0.0112	-12.0086	52.19
0.0651	-12.0536	52.26
0.1794	-12.0052	52.31
0.2843	-11.8506	52.31
0.3756	-11.6526	52.24
0.5298	-11.5152	52.18
0.6207	-11.3622	52.17
0.7171	-11.2607	52.13
0.7786	-11.1309	52.15
0.8159	-11.1134	52.2
0.8637	-11.1415	52.21
0.8965	-11.0637	52.23
0.9258	-11.1012	52.22
0.9113	-11.0792	52.22
0.9064	-11.028	52.22
0.9168	-11.0802	52.19
0.9585	-11.0952	52.25
1.0022	-11.1282	52.24
1.0209	-11.2011	52.26
1.0166	-11.3267	52.27
1.0317	-11.361	52.25
0.985	-11.311	52.19
0.9633	-11.3447	52.11
0.9681	-11.396	52.12
0.9286	-11.3964	52.16
0.9471	-11.5169	52.2
0.8362	-11.6385	52.24
0.8071	-11.6778	52.26
0.8364	-11.6903	52.24
0.8085	-11.7188	52.21
0.7657	-11.7222	52.19
0.7988	-11.651	52.2
0.7895	-11.6327	52.19
0.7364	-11.642	52.2
0.7268	-11.63	52.2
0.7219	-11.6584	52.21
0.6444	-11.6016	52.23
0.6636	-11.5884	52.23
0.6687	-11.6292	52.22
0.6689	-11.6306	52.21
0.5972	-11.6259	52.19
0.6108	-11.5967	52.23
0.5962	-11.6487	52.25
0.5528	-11.6541	52.26
0.5047	-11.7026	52.28
0.5008	-11.65	52.22
0.4719	-11.5079	52.19
0.4399	-11.5513	52.11
0.4541	-11.5784	52.12
0.4247	-11.5802	52.16
0.4052	-11.589	52.18
0.3896	-11.6145	52.26
0.3702	-11.6405	52.28
0.4135	-11.6643	52.27
0.4046	-11.6014	52.22
0.3708	-11.513	52.21
0.3808	-11.4511	52.17
0.4291	-11.4796	52.16
0.4769	-11.4983	52.18
0.4619	-11.4451	52.2
0.4903	-11.4078	52.21
0.4804	-11.3836	52.23
0.4944	-11.3376	52.24
0.5183	-11.3251	52.24
0.5226	-11.2445	52.25
0.5607	-11.1464	52.24
0.5603	-11.0055	52.23
0.6319	-10.9016	52.23
0.683	-10.7746	52.28
0.7591	-10.6821	52.3
0.7983	-10.5415	52.24
0.7517	-10.4133	52.16
0.7911	-10.3747	52.11
0.8042	-10.369	52.16
0.8462	-10.3142	52.2
0.8548	-10.2811	52.24
0.8148	-10.248	52.3
0.7574	-10.3034	52.3
0.7475	-10.3472	52.32
0.7299	-10.4347	52.27
0.6544	-10.47	52.22
0.6079	-10.5415	52.16
0.5947	-10.6487	52.12
0.5755	-10.8124	52.15
0.5032	-10.9389	52.19
0.4597	-11.1303	52.25
0.4446	-11.1477	52.3
0.421	-11.2306	52.29
0.4072	-11.2621	52.27
0.3315	-11.3408	52.22
0.2987	-11.4004	52.18
0.3084	-11.4059	52.18
0.3214	-11.4368	52.28
0.3438	-11.4372	52.38
0.311	-11.4464	52.34
0.269	-11.3342	52.23
0.2177	-11.242	52.08
0.2368	-11.1623	52.07
0.2408	-11.1105	52.11
0.2778	-11.0618	52.2
0.2855	-10.9784	52.32
0.2703	-10.9135	52.36
0.1983	-10.7811	52.32
0.189	-10.6909	52.28
0.1605	-10.6177	52.23
0.0698	-10.6258	52.18
-0.0353	-10.6945	52.14
-0.0883	-10.7173	52.18
-0.1793	-10.8463	52.22
-0.2316	-11.0046	52.25
-0.2508	-11.0309	52.27
-0.2652	-11.0275	52.27
-0.3224	-11.0676	52.22
-0.4087	-11.0992	52.19
-0.3844	-11.1787	52.18
-0.4464	-11.2749	52.18
-0.4028	-11.3736	52.23
-0.4601	-11.456	52.29
-0.5171	-11.5805	52.29
-0.565	-11.6102	52.25
-0.6278	-11.6188	52.11
-0.6857	-11.6203	52.08
-0.6612	-11.6772	52.14
-0.7087	-11.7451	52.18
-0.6889	-11.8043	52.27
-0.6934	-11.84	52.31
-0.66	-11.8158	52.3
-0.6415	-11.6813	52.26
-0.5843	-11.6204	52.2
-0.5316	-11.5913	52.18
-0.5173	-11.5985	52.12
-0.4981	-11.5764	52.17
-0.4503	-11.4952	52.18
-0.4315	-11.417	52.25
-0.379	-11.3327	52.26
-0.3839	-11.3161	52.25
-0.3935	-11.3056	52.24
-0.3743	-11.305	52.2
-0.3791	-11.3147	52.22
-0.3742	-11.3194	52.22
-0.3357	-11.3817	52.25
-0.345	-11.4593	52.3
-0.3929	-11.4716	52.26
-0.3783	-11.4995	52.23
-0.4261	-11.5504	52.13
-0.3494	-11.492	52.14
-0.2485	-11.4955	52.17
-0.2052	-11.5728	52.21
-0.1431	-11.5716	52.26
-0.0666	-11.5806	52.3
-0.0278	-11.6267	52.27
-0.0468	-11.6033	52.24
0.011	-11.5621	52.19
0.0301	-11.5103	52.19
0.1167	-11.4742	52.15
0.1218	-11.5309	52.15
0.1837	-11.4941	52.19
0.2309	-11.4457	52.23
0.2491	-11.279	52.26
0.2299	-11.267	52.26
0.2541	-11.1886	52.22
0.316	-11.0712	52.22
0.297	-11.0699	52.2
0.2871	-11.0775	52.23
0.301	-11.0342	52.25
0.3144	-11.0091	52.31
0.2958	-10.9961	52.27
0.239	-10.9989	52.21
0.1772	-10.9171	52.14
0.0959	-10.9162	52.1
0.1001	-10.959	52.17
0.0953	-11.0274	52.19
0.114	-11.0682	52.25
0.1375	-11.0354	52.29
0.1759	-10.9747	52.26
0.1902	-10.8308	52.23
0.2566	-10.6529	52.23
0.3094	-10.5741	52.21
0.358	-10.6024	52.18
0.3722	-10.5832	52.19
0.4536	-10.5644	52.2
0.4484	-10.5691	52.22
0.4679	-10.6091	52.21
0.4624	-10.5605	52.24
0.4915	-10.5514	52.22
0.4772	-10.4854	52.2
0.4868	-10.4855	52.2
0.4859	-10.4017	52.23
0.4804	-10.3159	52.25
0.4848	-10.2954	52.27
0.4788	-10.1753	52.31
0.4843	-10.0945	52.25
0.5044	-9.9608	52.18
0.476	-9.8106	52.12
0.4755	-9.7509	52.13
0.4505	-9.696	52.17
0.478	-9.6507	52.24
0.5006	-9.4793	52.27
0.4522	-9.3954	52.28
0.4664	-9.252	52.26
0.4476	-9.1377	52.21
0.3848	-9.0045	52.2
0.3413	-8.8888	52.19
0.351	-8.8402	52.17
0.3512	-8.8962	52.17
0.3415	-9.0118	52.21
0.3468	-9.096	52.2
0.3275	-9.2073	52.24
0.3092	-9.3583	52.21
0.2856	-9.424	52.21
0.2667	-9.4983	52.21
0.2099	-9.6694	52.19
0.1432	-9.8276	52.2
0.1636	-10.0578	52.18
0.0487	-10.2783	52.23
-0.0176	-10.5227	52.24
-0.0695	-10.7478	52.24
-0.1931	-10.9709	52.19
-0.2306	-11.0993	52.11
-0.2354	-11.1554	52.15
-0.2254	-11.3042	52.19
-0.2682	-11.3976	52.2
-0.311	-11.5421	52.25
-0.282	-11.6282	52.28
-0.2287	-11.7714	52.28
-0.2713	-11.8634	52.23
-0.3141	-11.9318	52.18
-0.3763	-11.9774	52.12
-0.3666	-11.9899	52.11
-0.3374	-12.0776	52.12
-0.4239	-12.0994	52.18
-0.4239	-12.1026	52.21
-0.414	-12.1845	52.23
-0.4235	-12.2088	52.22
-0.4714	-12.2383	52.2
-0.4761	-12.2579	52.19
-0.5578	-12.2283	52.2
-0.5388	-12.1899	52.2
-0.5582	-12.1411	52.22
-0.5387	-12.1776	52.29
-0.4909	-12.1387	52.31
-0.4863	-12.1187	52.21
-0.5152	-12.1103	52.13
-0.4384	-12.0773	52.04
-0.3613	-12.1184	52.12
-0.3323	-12.1794	52.17
-0.2937	-12.2804	52.27
-0.241	-12.3201	52.31
-0.2648	-12.3175	52.28
-0.2169	-12.2542	52.23
-0.1787	-12.1498	52.18
-0.2027	-12.1228	52.16
-0.193	-12.1441	52.16
-0.208	-12.0545	52.19
-0.16	-12.0415	52.19
-0.2323	-12.0168	52.23
-0.2082	-12.0571	52.24
-0.2081	-12.0602	52.23
-0.2037	-11.9296	52.21
-0.1514	-11.82	52.22
-0.2	-11.6512	52.19
-0.1571	-11.588	52.2
-0.1864	-11.4335	52.19
-0.1632	-11.2848	52.22
-0.1735	-11.2263	52.32
-0.1448	-11.175	52.29
-0.1207	-11.0518	52.2
-0.1593	-10.8685	52.09
-0.1647	-10.6825	52.06
-0.1029	-10.6194	52.14
-0.0413	-10.5325	52.21
-0.0278	-10.4748	52.29
0.0193	-10.3583	52.33
0.0142	-10.1607	52.28
0.0142	-9.9643	52.19
0.0046	-9.8276	52.13
-0.0199	-9.7578	52.15
0.0138	-9.7546	52.15
-0.0064	-9.6677	52.22
-0.0455	-9.587	52.26
-0.0457	-9.538	52.27
-0.0985	-9.5302	52.26
-0.1125	-9.562	52.23
-0.1695	-9.6582	52.19
-0.1881	-9.8071	52.19
-0.207	-9.9151	52.21
-0.2834	-10.0533	52.24
-0.3354	-10.2358	52.23
-0.4211	-10.4309	52.28
-0.4679	-10.6979	52.24
-0.5204	-10.797	52.18
-0.5781	-10.8075	52.12
-0.6503	-10.7916	52.13
-0.6644	-10.8413	52.17
-0.6834	-10.8904	52.18
-0.7022	-10.9271	52.24
-0.7117	-10.9015	52.28
-0.7596	-10.9159	52.27
-0.755	-10.9382	52.22
-0.7743	-10.9342	52.2
-0.7981	-11.0374	52.18
-0.8461	-11.072	52.16
-0.8078	-11.0027	52.18
-0.8078	-10.9719	52.2
-0.8218	-11.0389	52.22
-0.8553	-11.0579	52.23
-0.8837	-11.1201	52.24
-0.9075	-11.1685	52.24
-0.9411	-11.2492	52.2
-0.9551	-11.3	52.23
-0.9402	-11.4352	52.23
-0.9261	-11.3348	52.23
-0.8872	-11.3743	52.27
-0.8584	-11.408	52.26
-0.8445	-11.3696	52.21
-0.8306	-11.3552	52.15
-0.8213	-11.3521	52.11
-0.8637	-11.4755	52.16
-0.8199	-11.5489	52.21
-0.7715	-11.5764	52.24
-0.7284	-11.4966	52.29
-0.6714	-11.3589	52.29
-0.6338	-11.2363	52.23
-0.5861	-11.1799	52.19
-0.5573	-11.1815	52.18
-0.4661	-11.1672	52.15
-0.4464	-11.2763	52.17
-0.4363	-11.4037	52.21
-0.4124	-11.3815	52.23
-0.384	-11.3028	52.25
-0.3842	-11.2416	52.26
-0.4034	-11.2183	52.2
-0.4226	-11.221	52.19
-0.4656	-11.2907	52.18
-0.4362	-11.4195	52.21
-0.4692	-11.5728	52.23
-0.5263	-11.6909	52.28
-0.5354	-11.7979	52.31
-0.5592	-11.8747	52.23
-0.6552	-11.9302	52.17
-0.7323	-11.9662	52.11
-0.7796	-12.1714	52.1
-0.8939	-12.3447	52.16
-0.9788	-12.6286	52.21
-1.0396	-12.8753	52.26
-1.1538	-13.0684	52.27
-1.2351	-13.2252	52.24
-1.2593	-13.2522	52.22
-1.2842	-13.0588	52.21
-1.2849	-13.0593	52.18
-1.2126	-13.126	52.17
-1.179	-13.1041	52.17
-1.1408	-13.1189	52.15
-1.0782	-13.1626	52.15
-1.0443	-13.0543	52.2
-0.9533	-12.8625	52.26
-0.8632	-12.6182	52.25
-0.8549	-12.4212	52.19
-0.8268	-12.2688	52.17
-0.765	-12.057	52.21
-0.7649	-12.0078	52.25
-0.6978	-11.9334	52.32
-0.6837	-11.8207	52.34
-0.6513	-11.616	52.26
-0.6238	-11.4068	52.14
-0.6438	-11.3001	52.05
-0.6149	-11.2459	52.12
-0.5667	-11.1928	52.24
-0.5141	-11.1073	52.36
-0.4616	-11.0722	52.39
-0.3135	-10.9684	52.3
-0.2417	-10.8465	52.22
-0.2513	-10.7497	52.11
-0.2952	-10.6088	52.12
-0.3103	-10.4467	52.15
-0.4121	-10.2403	52.18
-0.5043	-10.0094	52.26
-0.6249	-9.8351	52.26
-0.6927	-9.7394	52.21
-0.813	-9.703	52.19
-0.9233	-9.8065	52.16
-1.0812	-9.9103	52.18
-1.1616	-10.0573	52.23
-1.2706	-10.2357	52.27
-1.3046	-10.1909	52.26
-1.3728	-10.1475	52.21
-1.3962	-10.131	52.25
-1.4528	-10.3155	52.26
-1.5539	-10.4577	52.21
-1.6934	-10.6785	52.17
-1.7613	-10.917	52.1
-1.7596	-11.1501	52.13
-1.7577	-11.3266	52.18
-1.6983	-11.6168	52.21
-1.6913	-11.8852	52.25
-1.6801	-12.2027	52.27
-1.7127	-12.5669	52.25
-1.7413	-12.8033	52.22
-1.7071	-12.9656	52.21
-1.5736	-12.8716	52.19
-1.4498	-12.7634	52.15
-1.2962	-12.5967	52.18
-1.1906	-12.5384	52.2
-1.1232	-12.5089	52.21
-0.9936	-12.443	52.24
-0.8311	-12.3482	52.2
-0.7696	-12.1112	52.2
-0.7027	-12.051	52.18
-0.6979	-12.0339	52.19
-0.6788	-11.9979	52.2
-0.7223	-11.941	52.2
-0.7462	-11.8325	52.3
-0.8038	-11.7571	52.33
-0.8341	-11.5787	52.21
-0.9027	-11.4522	52.1
-0.9471	-11.3577	52.03
-1.0376	-11.3925	52.12
-1.056	-11.4327	52.17
-1.112	-11.565	52.26
-1.0966	-11.6538	52.32
-1.1452	-11.5316	52.3
-1.0793	-11.4375	52.23
-1.0371	-11.3744	52.16
-0.9846	-11.3398	52.14
-0.9797	-11.4127	52.12
-0.9503	-11.4872	52.14
-0.9879	-11.6275	52.18
-0.9631	-11.7085	52.23
-0.9101	-11.7427	52.23
-0.8675	-11.5866	52.23
-0.8012	-11.3944	52.22
-0.7828	-11.2445	52.19
-0.706	-11.2385	52.18
-0.7057	-11.2646	52.22
-0.6432	-11.3194	52.19
-0.6331	-11.4041	52.22
-0.666	-11.5126	52.28
-0.6371	-11.6015	52.23
-0.6325	-11.5938	52.18
-0.6906	-11.6022	52.08
-0.6952	-11.6634	52.06
-0.7236	-11.7137	52.13
-0.8039	-11.9615	52.18
-0.7884	-12.1239	52.26
-0.7595	-12.0906	52.31
-0.765	-11.9772	52.25
-0.8235	-11.8545	52.2
-0.8333	-11.9012	52.14
-0.9099	-11.9629	52.16
-0.924	-12.0234	52.16
-0.9333	-12.0817	52.17
-0.9573	-12.0281	52.19
-1.0005	-11.9518	52.22
-1.0536	-11.9152	52.21
-1.102	-11.7868	52.22
-1.1556	-11.68	52.19
-1.151	-11.6032	52.21
-1.2325	-11.5377	52.23
-1.2759	-11.43	52.24
-1.2956	-11.3863	52.22
-1.3489	-11.2415	52.23
-1.3342	-11.0647	52.29
-1.3502	-10.9248	52.23
-1.3761	-10.7433	52.16
-1.3724	-10.6829	52.11
-1.3872	-10.6368	52.1
-1.3426	-10.6896	52.17
-1.313	-10.7895	52.19
-1.3164	-10.9136	52.24
-1.2966	-11.0201	52.25
-1.2869	-11.1187	52.24
-1.2628	-11.2784	52.2
-1.2814	-11.4167	52.2
-1.2717	-11.6402	52.15
-1.2426	-11.8156	52.12
-1.2363	-12.0379	52.16
-1.2879	-12.3632	52.16
-1.2817	-12.6055	52.18
-1.3188	-12.8252	52.21
-1.3327	-12.9871	52.2
-1.3513	-13.1805	52.19
-1.341	-13.3077	52.21
-1.341	-13.3954	52.18
-1.3458	-13.3906	52.19
-1.2831	-13.3734	52.21
-1.2111	-13.3233	52.22
-1.1103	-13.1976	52.25
-1.0254	-13.0137	52.19
-0.9063	-12.8489	52.16
-0.8449	-12.6884	52.1
-0.7535	-12.6876	52.09
-0.7099	-12.7175	52.13
-0.6753	-12.9125	52.17
-0.6312	-13.0661	52.24
-0.6065	-13.2382	52.24
-0.5581	-13.3714	52.2
-0.5915	-13.452	52.17
-0.5957	-13.5986	52.15
-0.6051	-13.673	52.13
-0.5906	-13.693	52.12
-0.5668	-13.6083	52.15
-0.6437	-13.5779	52.18
-0.6437	-13.5744	52.2
-0.6722	-13.6529	52.2
-0.715	-13.7533	52.19
-0.748	-13.9287	52.19
-0.8435	-14.0645	52.19
-0.8957	-14.2398	52.19
-0.8953	-14.2805	52.21
-0.9765	-14.3806	52.21
-1.0197	-14.41	52.2
-1.0383	-14.4658	52.23
-1.1289	-14.545	52.26
-1.2019	-14.6408	52.16
-1.241	-14.6633	52.11
-1.3424	-14.8443	52.05
-1.4128	-14.9584	52.12
-1.3679	-15.0672	52.18
-1.3477	-15.1055	52.23
-1.2951	-14.9284	52.26
-1.2244	-14.6307	52.26
-1.183	-14.3763	52.21
-1.1603	-14.1638	52.17
-1.1559	-14.0687	52.17
-1.1082	-14.0094	52.17
-1.1326	-13.96	52.16
-1.0608	-13.8159	52.18
-1.0375	-13.6288	52.18
-1.0188	-13.4754	52.19
-1.0191	-13.4404	52.17
-1.0285	-13.4239	52.2
-0.9806	-13.4562	52.18
-1.0091	-13.5006	52.19
-0.98	-13.5566	52.19
-0.9565	-13.4348	52.19
-0.9476	-13.3206	52.16
-0.9087	-13.228	52.26
-0.8942	-13.1709	52.3
-0.8952	-13.1348	52.2
-1.0211	-13.1346	52.1
-1.1419	-13.1637	52.05
-1.2033	-13.3368	52.09
-1.2254	-13.5207	52.17
-1.2382	-13.6139	52.25
-1.3185	-13.7133	52.3
-1.3671	-13.7179	52.27
-1.4452	-13.6947	52.2
-1.5033	-13.7013	52.17
-1.5848	-13.7669	52.17
-1.6181	-13.835	52.17
-1.7239	-13.953	52.15
-1.748	-14.0169	52.14
-1.834	-13.9075	52.17
-1.7858	-13.7299	52.21
-1.7189	-13.5389	52.23
inclinaison X	inclinaison Y
