# Supplementary material for: Postural Control Can Be Well Maintained by Healthy, Young Adults in Difficult Visual Task, Even in Sway-Referenced Dynamic Conditions
Source: PLoS One. 2016 Oct 13;11(10):e0164400. doi: 10.1371/journal.pone.0164400 (PMC5063355; doi:10.1371/journal.pone.0164400)
Supplement: S2 File — (ZIP) [file pone.0164400.s002.zip › DATA_FRAMIRAL/S10A_FREE_MOBILE_I10.xls]

## Sheet: S10_MTT_201504081241
gravite X	gravite Y	Poids
1.5134	-57.8541	58.07
1.4394	-57.6774	58.07
1.3773	-57.4546	58.1
1.3554	-57.281	58.09
1.3107	-56.9629	58.09
1.2841	-56.733	58.09
1.3178	-56.5385	58.09
1.3719	-56.2899	58.13
1.447	-55.9859	58.17
1.5323	-55.7245	58.16
1.5409	-55.5848	58.15
1.4903	-55.5845	58.11
1.4304	-55.5951	58.09
1.4049	-55.5599	58.08
1.3807	-55.7045	58.04
1.3517	-55.9967	58.04
1.3459	-56.043	58.09
1.4328	-56.1598	58.09
1.5838	-56.2604	58.11
1.7127	-56.4206	58.14
1.8868	-56.6391	58.12
2.0816	-56.8126	58.12
2.3099	-56.8831	58.13
2.5441	-56.9973	58.11
2.7723	-57.0351	58.12
3.0221	-57.0305	58.13
3.1798	-56.9961	58.08
3.3431	-56.9654	58.03
3.5758	-56.8031	58.02
3.7766	-56.7089	58.05
3.9296	-56.5301	58.08
4.0565	-56.2244	58.09
4.2181	-55.9302	58.11
4.3636	-55.6799	58.11
4.482	-55.4161	58.13
4.5422	-55.2461	58.12
4.6268	-55.2074	58.14
4.6783	-55.2276	58.14
4.6628	-55.1859	58.12
4.6546	-55.1387	58.06
4.6183	-55.0912	58.03
4.5434	-54.9296	58.04
4.4399	-54.86	58.09
4.3625	-54.6441	58.13
4.2813	-54.447	58.16
4.199	-54.2702	58.16
4.0654	-54.1323	58.15
4.0225	-53.983	58.14
3.9251	-53.8622	58.11
3.8644	-53.6909	58.1
3.8344	-53.5492	58.09
3.7803	-53.416	58.12
3.7758	-53.3623	58.12
3.721	-53.2275	58.15
3.7126	-53.0729	58.2
3.6719	-53.01	58.17
3.6585	-52.8695	58.1
3.6248	-52.7749	58.02
3.6144	-52.6996	57.98
3.576	-52.6139	58.03
3.5838	-52.4518	58.1
3.488	-52.2585	58.16
3.4291	-52.1497	58.2
3.3075	-51.9258	58.2
3.1178	-51.6655	58.19
2.9384	-51.4295	58.15
2.7133	-51.1034	58.14
2.3924	-50.8855	58.16
2.1212	-50.8109	58.14
1.8803	-50.6973	58.11
1.5882	-50.6565	58.07
1.2612	-50.6838	58.04
0.8902	-50.7611	58.03
0.5233	-50.8694	58.05
0.2387	-51.0214	58.06
0.0145	-51.181	58.12
-0.0669	-51.3784	58.19
-0.0272	-51.6161	58.19
0.0685	-51.8214	58.18
0.251	-52.112	58.14
0.4802	-52.2566	58.13
0.8094	-52.5364	58.11
1.1218	-52.8027	58.08
1.4187	-52.933	58.13
1.7162	-53.1388	58.16
1.9952	-53.2619	58.2
2.2127	-53.466	58.17
2.4869	-53.6674	58.13
2.7689	-53.9456	58.04
3.0207	-54.1975	58.03
3.1495	-54.3786	58.06
3.2659	-54.475	58.07
3.3117	-54.5032	58.09
3.2697	-54.4323	58.14
3.1495	-54.3698	58.13
3.0377	-54.3271	58.12
2.8521	-54.2544	58.12
2.6966	-54.1764	58.11
2.5627	-54.0559	58.11
2.3935	-53.8389	58.11
2.2122	-53.5851	58.09
2.0739	-53.4392	58.08
1.8962	-53.3163	58.09
1.7751	-53.2233	58.08
1.6449	-53.1657	58.1
1.537	-53.245	58.11
1.4852	-53.3698	58.13
1.5157	-53.4543	58.13
1.4997	-53.5364	58.1
1.5683	-53.5419	58.11
1.5945	-53.5593	58.1
1.5986	-53.6133	58.12
1.6933	-53.678	58.13
1.7453	-53.8054	58.14
1.8792	-53.9106	58.14
1.9872	-53.9454	58.14
2.0775	-53.9321	58.15
2.1657	-53.8148	58.19
2.2616	-53.7646	58.16
2.2513	-53.7224	58.1
2.2111	-53.6588	58.02
2.1174	-53.6307	57.99
2.0712	-53.595	58.06
2.0221	-53.6253	58.1
1.9246	-53.5473	58.16
1.8593	-53.5133	58.17
1.7984	-53.3269	58.17
1.7521	-53.186	58.12
1.6535	-53.045	58.09
1.6009	-52.8497	58.09
1.5088	-52.6606	58.11
1.4952	-52.5392	58.11
1.4818	-52.4287	58.12
1.5036	-52.4076	58.1
1.5854	-52.3745	58.11
1.7586	-52.4896	58.1
1.9617	-52.6086	58.11
2.1775	-52.7949	58.12
2.498	-52.9613	58.11
2.8552	-53.0275	58.13
3.2923	-53.1062	58.11
3.7249	-53.2168	58.1
4.4054	-53.2299	58.11
4.8863	-53.3642	58.14
5.0471	-53.5505	58.18
5.0626	-53.7435	58.17
4.9572	-53.9948	58.1
4.7632	-54.2265	58.06
4.6132	-54.454	58.06
4.43	-54.6591	58.04
4.2955	-54.7073	58.05
4.0643	-54.5792	58.13
3.6917	-54.1998	58.2
3.1582	-53.7317	58.23
2.6144	-53.3386	58.14
2.1562	-53.0299	58.03
1.735	-52.8168	57.95
1.3625	-52.7083	57.95
1.0196	-52.7969	58.02
0.7508	-52.8562	58.08
0.504	-52.9373	58.17
0.2417	-53.1579	58.2
-0.0076	-53.2979	58.2
-0.3216	-53.3998	58.16
-0.5238	-53.538	58.13
-0.5974	-53.5305	58.08
-0.5929	-53.5835	58.05
-0.6058	-53.6581	58.02
-0.5888	-53.5388	58.06
-0.6021	-53.3986	58.1
-0.5727	-53.154	58.14
-0.5435	-52.8849	58.15
-0.5447	-52.6001	58.14
-0.5244	-52.3015	58.14
-0.5253	-52.0918	58.1
-0.5131	-51.9325	58.09
-0.5828	-51.7593	58.09
-0.6007	-51.5322	58.14
-0.6318	-51.2929	58.14
-0.637	-51.044	58.16
-0.6208	-50.818	58.15
-0.6132	-50.5848	58.13
-0.6356	-50.3979	58.11
-0.6708	-50.2502	58.1
-0.6759	-50.05	58.1
-0.6897	-49.8203	58.11
-0.6987	-49.6786	58.14
-0.686	-49.599	58.14
-0.5613	-49.5264	58.14
-0.4753	-49.4799	58.13
-0.3162	-49.3604	58.15
-0.0496	-49.2331	58.17
0.1874	-49.1754	58.15
0.4714	-49.0351	58.14
0.8905	-48.937	58.08
1.249	-48.9713	58.08
1.6164	-49.0316	58.07
1.9626	-49.1076	58.05
2.26	-49.2409	58.08
2.5289	-49.2774	58.14
2.7936	-49.3001	58.19
3.0223	-49.3202	58.19
3.2232	-49.2733	58.14
3.4842	-49.228	58.1
3.6419	-49.2125	58.07
3.7364	-49.1897	58.07
3.7839	-49.1671	58.07
3.8101	-49.1117	58.06
3.8421	-49.0167	58.09
3.8115	-49.0336	58.1
3.7567	-49.1269	58.09
3.7106	-49.2049	58.07
3.5802	-49.3009	58.03
3.4842	-49.3642	57.98
3.3627	-49.4543	57.99
3.1899	-49.5549	58.14
3.0032	-49.7609	58.25
2.8156	-49.859	58.39
2.5726	-49.9647	58.45
2.3791	-50.0997	58.28
2.1884	-50.1251	58.12
2.007	-50.1155	58.02
1.8328	-50.2098	57.95
1.7244	-50.2637	57.96
1.6347	-50.3022	58.06
1.5802	-50.3751	58.15
1.587	-50.4439	58.22
1.639	-50.4656	58.21
1.7218	-50.5049	58.19
1.8014	-50.4899	58.13
1.9836	-50.5024	58.1
2.1038	-50.5268	58.12
2.2314	-50.5533	58.16
2.2794	-50.578	58.15
2.251	-50.6615	58.12
2.1808	-50.6827	58.05
2.0994	-50.631	58.03
2.0153	-50.6288	58.08
1.9676	-50.7291	58.09
1.8403	-50.7182	58.15
1.7324	-50.7872	58.16
1.5336	-50.811	58.18
1.3268	-50.787	58.18
1.156	-50.7961	58.12
0.993	-50.8472	58.09
0.8472	-50.9469	58.06
0.7427	-50.9496	58.11
0.6567	-51.0163	58.11
0.5534	-51.0568	58.1
0.4797	-51.0033	58.12
0.4109	-51.0464	58.11
0.3288	-51.0297	58.12
0.2596	-51.0077	58.13
0.2808	-50.9198	58.13
0.2247	-50.8977	58.12
0.2283	-50.7238	58.12
0.2847	-50.743	58.1
0.3268	-50.5739	58.14
0.3955	-50.5202	58.14
0.4773	-50.4779	58.14
0.4816	-50.4115	58.11
0.4816	-50.4115	58.11
0.5036	-50.4327	58.09
0.5038	-50.4564	58.09
0.5674	-50.3613	58.13
0.5977	-50.3575	58.12
0.6444	-50.3027	58.16
0.7446	-50.3401	58.11
0.8219	-50.3511	58.13
0.8569	-50.4047	58.11
0.8821	-50.4434	58.15
0.8402	-50.5603	58.12
0.7153	-50.6352	58.12
0.6805	-50.7275	58.16
0.6336	-50.8574	58.16
0.6082	-50.9106	58.15
0.6227	-51.0272	58.08
0.6759	-51.0707	58.01
0.7368	-51.1941	58.01
0.8401	-51.3343	58.06
0.9426	-51.383	58.12
1.0411	-51.4844	58.17
1.1358	-51.5825	58.19
1.2392	-51.6232	58.2
1.4602	-51.6764	58.16
1.6009	-51.657	58.07
1.7822	-51.6056	58.07
1.9586	-51.6225	58.08
2.0774	-51.596	58.13
2.1551	-51.6932	58.14
2.168	-51.7232	58.14
2.1074	-51.6614	58.14
1.9324	-51.7043	58.1
1.7589	-51.5986	58.11
1.5768	-51.5526	58.14
1.3387	-51.4808	58.16
1.1444	-51.4324	58.16
1.0363	-51.394	58.18
0.9039	-51.4256	58.13
0.7924	-51.4268	58.09
0.7194	-51.4592	58.08
0.6457	-51.4586	58.1
0.5727	-51.5246	58.1
0.4991	-51.5616	58.12
0.4645	-51.5307	58.12
0.5072	-51.4973	58.14
0.6362	-51.5154	58.16
0.8044	-51.5222	58.16
1.0024	-51.4871	58.17
1.1969	-51.5194	58.15
1.4389	-51.5291	58.13
1.6124	-51.4999	58.1
1.7156	-51.4663	58.1
1.8067	-51.4563	58.09
1.8698	-51.4256	58.13
1.9877	-51.361	58.19
2.0859	-51.3841	58.22
2.1428	-51.3776	58.19
2.2063	-51.4415	58.13
2.2091	-51.4328	58.06
2.1687	-51.5275	58.01
2.1675	-51.5337	58.03
2.1948	-51.5548	58.1
2.2709	-51.5908	58.14
2.3222	-51.6709	58.16
2.3905	-51.6745	58.17
2.4893	-51.644	58.18
2.5441	-51.6406	58.12
2.6188	-51.5945	58.08
2.7681	-51.5835	58.12
2.956	-51.5346	58.15
3.1578	-51.4988	58.16
3.3155	-51.5262	58.12
3.4326	-51.5387	58.11
3.5589	-51.6693	58.1
3.6503	-51.743	58.09
3.7028	-51.9076	58.09
3.7607	-51.9891	58.13
3.8035	-52.1411	58.14
3.8859	-52.3027	58.15
3.9587	-52.4166	58.16
4.007	-52.5205	58.15
4.0038	-52.4924	58.14
3.9164	-52.3214	58.14
3.8399	-52.2014	58.12
3.6931	-52.1235	58.12
3.5486	-52.1249	58.09
3.4228	-52.1298	58.1
3.2505	-52.218	58.1
3.0192	-52.237	58.14
2.7231	-52.3879	58.13
2.302	-52.5715	58.11
1.863	-52.6631	58.1
1.4827	-52.7245	58.13
1.3448	-52.6966	58.12
1.3146	-52.7239	58.12
1.3322	-52.7411	58.11
1.4173	-52.6974	58.15
1.5545	-52.715	58.17
1.7478	-52.7339	58.19
1.9207	-52.6799	58.17
2.0572	-52.7604	58.11
2.3357	-52.6881	58.05
2.6318	-52.7413	58
2.9254	-52.7683	58.01
3.1074	-52.8199	58.08
3.2466	-52.8048	58.13
3.3969	-52.748	58.2
3.5652	-52.6562	58.19
3.6926	-52.5998	58.15
3.7752	-52.5051	58.08
3.7725	-52.4172	58.05
3.8321	-52.3854	58.06
3.8671	-52.339	58.11
3.8904	-52.2838	58.2
3.987	-52.2022	58.17
4.1326	-52.2001	58.13
4.2955	-52.106	58.08
4.4868	-52.0695	58.06
4.5837	-52.0379	58.09
4.7149	-52.1032	58.12
4.8102	-52.1075	58.17
4.8713	-52.1602	58.16
5.0001	-52.1681	58.17
5.1245	-52.2439	58.13
5.2266	-52.275	58.1
5.3478	-52.2868	58.1
5.4588	-52.3367	58.11
5.5573	-52.3696	58.12
5.618	-52.3985	58.12
5.6443	-52.4095	58.11
5.6641	-52.3612	58.13
5.7119	-52.3341	58.12
5.7439	-52.3346	58.11
5.7286	-52.3883	58.09
5.6895	-52.3826	58.09
5.7372	-52.3731	58.09
5.6631	-52.4045	58.1
5.6418	-52.4404	58.1
5.5973	-52.4582	58.11
5.56	-52.4307	58.14
5.468	-52.504	58.16
5.3928	-52.4901	58.18
5.2893	-52.5045	58.18
5.2755	-52.5323	58.1
5.1783	-52.4888	58.03
5.1438	-52.5775	57.98
5.1262	-52.6356	58.04
5.086	-52.7147	58.1
5.0191	-52.8324	58.13
4.9618	-52.8804	58.19
4.9065	-52.9879	58.19
4.8109	-52.991	58.15
4.7216	-53.0162	58.09
4.5986	-53.0526	58.06
4.3926	-53.1248	58.05
4.1435	-53.1645	58.09
3.9861	-53.1839	58.12
3.7741	-53.2032	58.13
3.551	-53.1282	58.11
3.2885	-53.0213	58.09
3.0028	-52.8922	58.1
2.7086	-52.6619	58.1
2.3437	-52.3624	58.13
2.0619	-52.1629	58.14
1.7765	-52.0033	58.15
1.5438	-51.891	58.13
1.3238	-51.8087	58.12
1.0821	-51.6855	58.11
0.8742	-51.5488	58.12
0.7276	-51.4585	58.1
0.5417	-51.3887	58.11
0.3638	-51.2848	58.17
0.2518	-51.2515	58.14
0.2173	-51.2266	58.13
0.1828	-51.1902	58.12
0.161	-51.1024	58.1
0.1695	-51.0356	58.09
0.1821	-50.9606	58.09
0.208	-51.0171	58.11
0.3116	-51.0964	58.14
0.4455	-51.1665	58.14
0.5841	-51.2918	58.13
0.8265	-51.4218	58.11
1.1585	-51.4838	58.13
1.4207	-51.6478	58.18
1.6978	-51.7888	58.16
1.967	-51.9752	58.13
2.1634	-52.0784	58.08
2.4785	-52.2392	58
2.8145	-52.2388	58.02
3.1278	-52.3148	58.06
3.3971	-52.3687	58.11
3.6987	-52.4087	58.18
3.9269	-52.4864	58.19
4.1695	-52.514	58.17
4.3229	-52.4492	58.13
4.4905	-52.4858	58.09
4.6119	-52.5107	58.09
4.6371	-52.5376	58.09
4.6568	-52.575	58.12
4.6179	-52.6305	58.12
4.5052	-52.6571	58.08
4.4593	-52.542	58.11
4.3357	-52.506	58.08
4.2733	-52.3947	58.1
4.1691	-52.2451	58.1
4.1601	-52.1553	58.1
4.1843	-51.9614	58.12
4.2189	-51.8958	58.11
4.2957	-51.8313	58.12
4.3219	-51.7633	58.11
4.3512	-51.6907	58.12
4.3611	-51.6701	58.1
4.4227	-51.6017	58.14
4.4936	-51.5877	58.11
4.5946	-51.6169	58.09
4.7258	-51.6388	58.08
4.7984	-51.6916	58.09
4.8799	-51.7068	58.09
4.9173	-51.6895	58.11
4.9174	-51.6412	58.1
4.9133	-51.5982	58.1
4.9053	-51.556	58.09
4.8991	-51.5452	58.11
4.9073	-51.5039	58.11
4.8893	-51.4363	58.12
4.8937	-51.3408	58.16
4.8937	-51.3824	58.21
4.8753	-51.3677	58.23
4.8172	-51.3393	58.15
4.7462	-51.2193	58.07
4.6729	-51.1687	57.96
4.7054	-51.1264	57.94
4.7125	-51.1632	58.01
4.6889	-51.1311	58.13
4.6573	-51.1422	58.2
4.6217	-51.1603	58.21
4.6235	-51.1786	58.19
4.6282	-51.0716	58.13
4.5942	-51.0331	58.07
4.5642	-51.0052	58.07
4.5459	-50.9906	58.08
4.4807	-50.8933	58.13
4.4222	-50.8932	58.11
4.3224	-50.861	58.11
4.2079	-50.8175	58.09
4.1131	-50.878	58.09
4.0216	-50.8528	58.1
3.8962	-50.8487	58.1
3.8389	-50.8638	58.12
3.741	-50.8244	58.16
3.6912	-50.8175	58.13
3.6531	-50.8109	58.12
3.6551	-50.8197	58.09
3.6574	-50.7879	58.12
3.6118	-50.837	58.1
3.624	-50.861	58.11
3.625	-50.8885	58.1
3.5977	-50.8371	58.11
3.5573	-50.7957	58.13
3.5317	-50.8061	58.13
3.4931	-50.7935	58.13
3.4809	-50.7694	58.11
3.4861	-50.7915	58.1
3.4562	-50.7589	58.1
3.4042	-50.7808	58.1
3.3248	-50.769	58.13
3.3171	-50.814	58.12
3.2904	-50.8147	58.13
3.2882	-50.8329	58.17
3.3072	-50.7846	58.2
3.3653	-50.7945	58.17
3.362	-50.7748	58.09
3.3606	-50.7196	58.04
3.3864	-50.7664	57.97
3.4229	-50.795	58.01
3.4778	-50.7514	58.1
3.5476	-50.7858	58.15
3.6012	-50.7639	58.19
3.6367	-50.7432	58.17
3.6974	-50.6248	58.16
3.7452	-50.5956	58.09
3.8062	-50.5691	58.08
3.9232	-50.6015	58.07
3.9377	-50.607	58.11
4.0568	-50.59	58.13
4.1254	-50.5669	58.14
4.1536	-50.5888	58.11
4.2744	-50.4624	58.1
4.3441	-50.4997	58.09
4.4133	-50.4343	58.09
4.4557	-50.431	58.1
4.5233	-50.4243	58.12
4.5224	-50.4076	58.13
4.5061	-50.3911	58.11
4.489	-50.3556	58.11
4.4793	-50.3577	58.07
4.473	-50.319	58.09
4.5471	-50.3145	58.13
4.6519	-50.3086	58.17
4.5974	-50.3077	58.15
4.5849	-50.4214	58.1
4.5608	-50.4238	58.08
4.479	-50.3954	58.08
4.383	-50.3803	58.09
4.3068	-50.3881	58.12
4.2557	-50.4396	58.12
4.1942	-50.4271	58.13
4.1527	-50.4931	58.11
4.1095	-50.462	58.11
4.0446	-50.5375	58.12
4.0997	-50.5467	58.13
4.1339	-50.5846	58.14
4.1871	-50.6287	58.18
4.223	-50.6363	58.16
4.2648	-50.6391	58.12
4.2751	-50.6386	58.05
4.2804	-50.7083	57.98
4.3165	-50.6838	58.02
4.3957	-50.6322	58.1
4.4777	-50.6392	58.16
4.5401	-50.5904	58.18
4.5995	-50.526	58.19
4.6589	-50.4958	58.15
4.641	-50.4296	58.1
4.5989	-50.3645	58.09
4.5781	-50.3272	58.07
4.5914	-50.2325	58.12
4.5378	-50.1835	58.14
4.4937	-50.1665	58.15
4.4748	-50.1141	58.11
4.436	-50.0884	58.11
4.4024	-50.074	58.1
4.3539	-50.0977	58.11
4.3755	-50.1055	58.11
4.3657	-50.1419	58.13
4.3168	-50.1113	58.15
4.3084	-50.1065	58.14
4.2949	-50.0775	58.15
4.2922	-50.0569	58.13
4.327	-50.0525	58.13
4.3244	-49.9989	58.1
4.2946	-49.9993	58.1
4.3113	-49.9605	58.1
4.2889	-49.9183	58.11
4.2579	-49.9092	58.12
4.261	-49.8744	58.13
4.2044	-49.8273	58.14
4.223	-49.8039	58.12
4.1634	-49.8046	58.11
4.1226	-49.7198	58.13
4.0406	-49.6873	58.19
4.0406	-49.6873	58.19
4.0667	-49.6675	58.18
4.0906	-49.6635	58.15
4.1231	-49.6773	58.12
4.1084	-49.6058	58.14
4.1434	-49.6297	58.14
4.1576	-49.6139	58.12
4.1803	-49.5544	58.1
4.2313	-49.5317	58.05
4.2875	-49.5509	58
4.3277	-49.5242	58.03
4.3723	-49.5513	58.07
4.4379	-49.611	58.12
4.5138	-49.5935	58.19
4.6247	-49.6133	58.2
4.7282	-49.5329	58.2
4.8474	-49.4534	58.11
4.9701	-49.426	58.09
5.067	-49.4291	58.07
5.0957	-49.3258	58.13
5.1456	-49.291	58.15
5.1858	-49.326	58.13
5.1973	-49.3164	58.1
5.2485	-49.2295	58.1
5.2318	-49.253	58.1
5.2311	-49.3262	58.11
5.2588	-49.2446	58.13
5.2652	-49.2295	58.16
5.2779	-49.2244	58.16
5.3439	-49.1676	58.14
5.4066	-49.1502	58.12
5.4546	-49.0566	58.11
5.5185	-48.9977	58.11
5.5781	-48.9463	58.12
5.6246	-48.9203	58.13
5.6448	-48.8681	58.14
5.6956	-48.8498	58.15
5.7238	-48.8981	58.13
5.7894	-48.9098	58.12
5.7916	-48.9603	58.1
5.8523	-49.0352	58.1
5.9144	-49.1251	58.13
5.862	-49.1802	58.14
5.8971	-49.2831	58.13
5.9283	-49.3406	58.13
5.9651	-49.4375	58.11
5.9981	-49.4568	58.12
6.0722	-49.5024	58.16
6.1504	-49.525	58.19
6.2181	-49.5898	58.17
6.3191	-49.6117	58.11
6.4572	-49.7197	58
6.5935	-49.8125	57.99
6.6923	-49.9315	58.03
6.7892	-50.1175	58.09
6.8603	-50.2522	58.15
6.9435	-50.3953	58.18
6.965	-50.4728	58.22
7.0132	-50.5904	58.18
7.0434	-50.6689	58.15
7.1248	-50.7857	58.12
7.189	-50.9082	58.13
7.2026	-51.0187	58.13
7.2395	-51.1032	58.11
7.2854	-51.2161	58.1
7.2711	-51.3263	58.08
7.2621	-51.3188	58.11
7.195	-51.3917	58.1
7.0291	-51.4473	58.15
6.9591	-51.4177	58.19
6.8838	-51.44	58.18
6.8336	-51.5712	58.13
6.8127	-51.7197	58.1
6.7836	-51.8406	58.09
6.7512	-51.9578	58.08
6.7594	-52.1028	58.09
6.7262	-52.2518	58.12
6.6693	-52.3776	58.13
6.5983	-52.4917	58.15
6.523	-52.6062	58.13
6.4376	-52.6577	58.13
6.3416	-52.7164	58.14
6.2513	-52.8037	58.1
6.1339	-52.8041	58.11
6.0814	-52.8127	58.12
6.0074	-52.8594	58.12
5.924	-52.8209	58.14
5.9561	-52.8369	58.12
5.9519	-52.8751	58.12
5.9209	-52.9551	58.13
5.9214	-52.9314	58.16
5.9328	-52.9074	58.22
5.9813	-52.8407	58.21
6.0417	-52.7525	58.12
6.0774	-52.5887	58.03
6.1024	-52.5593	57.95
6.1654	-52.4958	57.97
6.176	-52.414	58.06
6.2406	-52.3844	58.14
6.2184	-52.3129	58.22
6.2249	-52.1804	58.24
6.1869	-52.008	58.22
6.2123	-51.8026	58.14
6.2382	-51.6657	58.1
6.2584	-51.6313	58.07
6.3107	-51.6885	58.07
6.3031	-51.7659	58.1
6.3452	-51.8414	58.11
6.447	-51.8936	58.13
6.4866	-51.8924	58.12
6.4674	-51.8516	58.14
6.5143	-51.8567	58.11
6.5005	-51.8274	58.11
6.51	-51.7492	58.14
6.5119	-51.7209	58.16
6.5522	-51.6033	58.14
6.5754	-51.5927	58.13
6.6238	-51.5279	58.12
6.6861	-51.4617	58.1
6.7432	-51.443	58.09
6.7991	-51.4228	58.09
6.8415	-51.3919	58.13
6.9071	-51.4062	58.12
7.0124	-51.404	58.11
7.0642	-51.4198	58.11
7.1386	-51.4649	58.1
7.248	-51.4782	58.13
7.313	-51.4994	58.12
7.4089	-51.5524	58.12
7.4821	-51.5783	58.12
7.5443	-51.6394	58.11
7.5919	-51.5992	58.11
7.6366	-51.5743	58.16
7.7027	-51.5413	58.18
7.7385	-51.4358	58.16
7.7374	-51.3489	58.11
7.7314	-51.2281	58.05
7.6998	-51.1813	58
7.5671	-51.1005	58.02
7.4739	-51.018	58.13
7.4992	-50.8919	58.2
7.5726	-50.806	58.19
7.7069	-50.6523	58.18
7.8105	-50.5385	58.12
7.8893	-50.4787	58.05
8.0087	-50.4617	58.02
8.0801	-50.4273	58.04
8.0647	-50.4127	58.11
8.1229	-50.4649	58.13
8.1918	-50.3888	58.13
8.3032	-50.3656	58.08
8.3649	-50.3245	58.04
8.4521	-50.349	58.03
8.5104	-50.3375	58.05
8.6114	-50.3311	58.06
8.6252	-50.3174	58.03
8.6001	-50.4545	57.91
8.5479	-50.4746	57.83
8.4938	-50.5218	57.9
8.366	-50.6401	58.04
8.2725	-50.7957	58.18
8.1465	-50.8765	58.34
7.9757	-50.9303	58.42
7.9065	-50.9355	58.46
7.8391	-50.9832	58.42
7.8208	-51.0059	58.15
7.7685	-50.9702	58.03
7.7919	-50.8661	57.98
7.7734	-50.8622	57.99
7.8077	-50.8849	58.05
7.8187	-50.962	58.13
7.8598	-50.9549	58.21
7.914	-51.0087	58.19
8.0367	-50.9453	58.17
8.1193	-50.916	58.17
8.344	-50.898	58.16
8.659	-50.8152	58.13
8.9522	-50.7939	58.08
9.2373	-50.7571	58.02
9.4639	-50.8373	58.01
9.6654	-50.9105	58.07
9.8551	-51.0043	58.15
10.0778	-51.044	58.23
10.2523	-51.0599	58.22
10.4895	-50.9529	58.19
10.7145	-50.906	58.1
10.8021	-50.8935	58.02
10.8788	-50.9505	57.98
10.9386	-51.0397	58.01
10.9039	-51.1541	58.04
10.8565	-51.2807	58.08
10.8324	-51.3114	58.12
10.8424	-51.3636	58.11
10.8913	-51.4237	58.11
10.9726	-51.4214	58.11
10.9999	-51.5044	58.1
11.0339	-51.579	58.09
11.0821	-51.6094	58.13
11.1745	-51.6524	58.12
11.2507	-51.6929	58.13
11.2513	-51.6837	58.1
11.3337	-51.6745	58.1
11.3463	-51.6385	58.1
11.3391	-51.7013	58.07
11.3064	-51.7141	58.11
11.3017	-51.6934	58.11
11.2758	-51.7851	58.11
11.3118	-51.8069	58.1
11.2744	-51.8664	58.1
11.26	-51.8985	58.11
11.1672	-51.9759	58.1
11.0876	-52.0435	58.09
11.0311	-52.053	58.09
10.948	-52.0822	58.09
10.7704	-52.1235	58.1
10.593	-52.154	58.13
10.4411	-52.0734	58.18
10.257	-51.9631	58.17
10.0741	-51.8345	58.13
9.8501	-51.7629	58.02
9.7012	-51.7387	57.93
9.4761	-51.6537	57.96
9.2369	-51.6878	58.05
9.0302	-51.6967	58.15
8.7748	-51.6309	58.18
8.6002	-51.6049	58.14
8.3439	-51.5504	58.09
8.1373	-51.3576	58.09
7.9499	-51.2232	58.06
7.8444	-51.1014	58.11
7.7865	-50.9466	58.21
7.6707	-50.8732	58.23
7.5648	-50.7047	58.18
7.4151	-50.6132	58.11
7.3223	-50.4448	58.05
7.2338	-50.3362	58.03
7.1913	-50.3902	58.03
7.1373	-50.3464	58.11
7.1759	-50.3598	58.22
7.2059	-50.334	58.28
7.2632	-50.3281	58.27
7.2636	-50.158	58.2
7.2715	-50.0299	58.13
7.3208	-49.9668	58.08
7.4029	-49.8193	58.08
7.4884	-49.7043	58.08
7.5515	-49.597	58.15
7.5916	-49.4878	58.17
7.6078	-49.2235	58.2
7.6572	-48.9978	58.21
7.7576	-48.7728	58.17
7.8914	-48.5137	58.13
8.0681	-48.1828	58.12
8.2876	-47.8114	58.14
8.4507	-47.5567	58.14
8.6443	-47.3075	58.14
8.8122	-46.978	58.18
8.9587	-46.7306	58.23
9.0414	-46.4365	58.24
9.0898	-46.2535	58.18
9.1342	-46.0906	58.12
9.1333	-46.0262	58.01
9.2313	-46.0009	58.02
9.3408	-46.0371	58.09
9.4407	-46.2032	58.17
9.4426	-46.3367	58.21
9.5695	-46.4801	58.23
9.6736	-46.5987	58.23
9.793	-46.6981	58.16
9.8206	-46.8784	58.11
9.8444	-47.0535	58.1
9.8307	-47.2681	58.11
9.727	-47.557	58.14
9.6803	-47.7698	58.16
9.5867	-47.994	58.14
9.4184	-48.143	58.12
9.2395	-48.2274	58.13
9.0444	-48.3658	58.14
8.8976	-48.4566	58.17
8.7515	-48.6217	58.17
8.6149	-48.6852	58.17
8.539	-48.7623	58.13
8.4305	-48.853	58.14
8.3319	-48.9624	58.13
8.1869	-49.0102	58.18
8.0368	-49.1498	58.18
7.9171	-49.1566	58.21
7.8288	-49.1554	58.16
7.7216	-49.153	58.13
7.6306	-49.2062	58.1
7.5238	-49.2649	58.09
7.4233	-49.2419	58.13
7.2792	-49.298	58.15
7.1353	-49.3211	58.16
7.0401	-49.3557	58.17
7.0002	-49.4295	58.14
6.9844	-49.4218	58.17
6.8552	-49.537	58.21
6.748	-49.6156	58.2
6.5988	-49.7192	58.16
6.524	-49.738	58.1
6.478	-49.8623	58.02
6.4674	-49.9319	58.03
6.4823	-49.9714	58.09
6.4943	-50.0896	58.18
6.5466	-50.1093	58.21
6.6098	-50.1646	58.23
6.7157	-50.1527	58.2
6.7659	-50.1677	58.15
6.8825	-50.1831	58.11
6.9786	-50.2489	58.1
7.1161	-50.2878	58.11
7.2708	-50.3177	58.15
7.4881	-50.3529	58.17
7.7814	-50.3861	58.17
8.0663	-50.4768	58.14
8.2761	-50.4543	58.14
8.4214	-50.4356	58.18
8.5417	-50.3453	58.24
8.5689	-50.3032	58.23
8.4885	-50.1744	58.19
8.4962	-50.0451	58.13
8.5097	-49.8317	58.09
8.5522	-49.7459	58.04
8.3816	-49.6469	57.99
8.1933	-49.5802	57.98
7.9392	-49.5646	58.03
7.701	-49.5945	58.07
7.4884	-49.4956	58.14
7.2371	-49.3146	58.21
6.941	-49.1438	58.23
6.6525	-48.9571	58.15
6.4206	-48.8252	58.06
6.317	-48.6386	58.02
6.1912	-48.6039	58.02
6.0687	-48.5265	58.07
5.9331	-48.4477	58.17
5.7835	-48.3944	58.24
5.789	-48.3409	58.26
5.7454	-48.2519	58.23
5.7474	-48.1559	58.12
5.7781	-48.0739	58.03
5.7615	-48.0624	57.98
5.8048	-48.0645	58.02
5.8996	-48.0713	58.1
5.9532	-48.0971	58.17
6.0639	-48.0683	58.22
6.1199	-48.0611	58.22
6.1542	-47.9854	58.18
6.1456	-47.9558	58.1
6.0844	-47.9655	58.07
6.0256	-48.0065	58.09
5.9808	-48.1531	58.12
5.9726	-48.2419	58.15
6.0061	-48.3342	58.13
6.0193	-48.4325	58.09
6.095	-48.5219	58.07
6.0995	-48.5911	58.07
6.1132	-48.6674	58.11
6.1548	-48.8274	58.13
6.2051	-48.9378	58.18
6.2891	-49.0934	58.17
6.3768	-49.2677	58.12
6.4499	-49.4365	58.13
6.5701	-49.6682	58.11
6.7243	-49.8854	58.12
6.8545	-50.1273	58.12
7.024	-50.3264	58.12
7.1819	-50.5405	58.14
7.3397	-50.8582	58.13
7.4053	-51.1224	58.13
7.5132	-51.3479	58.14
7.5619	-51.5307	58.13
7.6915	-51.7005	58.14
7.7892	-51.9389	58.12
7.8264	-52.2717	58.14
7.8823	-52.5448	58.15
7.9576	-52.6751	58.14
7.9557	-52.5838	58.15
7.9322	-52.4536	58.13
7.8977	-52.3127	58.1
7.8308	-52.0557	58.01
7.7495	-51.8963	57.94
7.6676	-51.6995	57.96
7.6114	-51.6215	58.06
7.5178	-51.5518	58.11
7.4368	-51.4945	58.17
7.3766	-51.403	58.19
7.3829	-51.3287	58.18
7.3758	-51.2205	58.16
7.4318	-51.039	58.12
7.3687	-50.9202	58.11
7.3828	-50.7819	58.13
7.3306	-50.5881	58.16
7.3211	-50.4418	58.16
7.3665	-50.2938	58.14
7.3776	-50.1607	58.12
7.3685	-50.0403	58.12
7.3939	-49.9838	58.12
7.4401	-49.885	58.16
7.4383	-49.8402	58.17
7.4489	-49.681	58.15
7.4541	-49.5236	58.14
7.5634	-49.3469	58.12
7.6709	-49.2504	58.12
7.7207	-49.0527	58.13
7.767	-48.9169	58.13
7.7762	-48.787	58.13
7.7859	-48.637	58.11
7.7856	-48.5934	58.12
7.774	-48.5914	58.14
7.7075	-48.5539	58.15
7.68	-48.6011	58.16
7.608	-48.6729	58.15
7.5409	-48.6579	58.17
7.4609	-48.6764	58.16
7.3762	-48.712	58.18
7.2634	-48.7406	58.22
7.2304	-48.7567	58.21
7.2005	-48.8573	58.14
7.1691	-48.9195	58.06
7.1453	-49.0138	58.01
7.1229	-49.0923	58.02
7.086	-49.1626	58.11
7.0344	-49.3162	58.18
6.9559	-49.3647	58.22
6.9408	-49.4658	58.21
6.9343	-49.5518	58.19
6.9166	-49.5868	58.13
6.9191	-49.5915	58.11
6.8953	-49.6774	58.09
6.9089	-49.7484	58.13
6.9116	-49.8912	58.11
6.9153	-50.0924	58.12
6.8612	-50.2343	58.11
6.8736	-50.4508	58.12
6.8297	-50.7322	58.1
6.7734	-51.0225	58.11
6.7812	-51.3124	58.13
6.7526	-51.6303	58.13
6.6901	-51.9409	58.12
6.691	-52.243	58.12
6.628	-52.6455	58.08
6.591	-52.8977	58.08
6.5749	-53.2128	58.08
6.5754	-53.4187	58.12
6.6717	-53.6075	58.11
6.6678	-53.8757	58.12
6.6842	-54.1741	58.1
6.7298	-54.3515	58.08
6.74	-54.5222	58.08
6.7931	-54.6496	58.07
6.8673	-54.8221	58.07
6.846	-54.9194	58.07
6.8634	-54.9502	58.07
6.8904	-54.9485	58.13
6.8955	-54.9378	58.16
6.9576	-54.8324	58.18
6.9969	-54.6691	58.2
6.9766	-54.5351	58.15
6.9857	-54.4078	58.04
6.9744	-54.3149	57.99
6.9411	-54.167	58.01
6.9106	-54.1407	58.08
6.8753	-54.0193	58.15
6.8329	-53.9551	58.18
6.8136	-53.8462	58.16
6.782	-53.6746	58.13
6.7499	-53.4154	58.1
6.6877	-53.2859	58.08
6.6091	-53.1387	58.08
6.566	-52.9742	58.11
6.5392	-52.8122	58.11
6.5329	-52.7236	58.09
6.4986	-52.6114	58.08
6.4621	-52.4606	58.09
6.3985	-52.3715	58.12
6.3855	-52.2178	58.15
6.4641	-52.0975	58.14
6.512	-51.9608	58.13
6.6185	-51.8507	58.1
6.6722	-51.6978	58.12
6.7535	-51.5039	58.15
6.765	-51.3314	58.12
6.7791	-51.2259	58.14
6.8163	-51.0026	58.15
6.8977	-50.8293	58.15
6.9169	-50.6989	58.13
6.9788	-50.6218	58.11
6.9986	-50.5232	58.12
6.9747	-50.4314	58.14
6.9963	-50.3296	58.14
7.0246	-50.2182	58.15
7.0589	-50.0959	58.14
7.0288	-50.0089	58.14
7.0229	-49.862	58.15
7.0122	-49.8064	58.16
7.0272	-49.6898	58.18
6.9964	-49.7285	58.15
6.9577	-49.6018	58.11
6.9263	-49.5748	58.05
6.8636	-49.5212	58.07
6.8364	-49.4407	58.07
6.7751	-49.4127	58.12
6.7431	-49.3623	58.13
6.6794	-49.3053	58.16
6.5463	-49.2066	58.18
6.455	-49.098	58.19
6.3802	-49.0677	58.12
6.2159	-48.9613	58.12
6.0761	-48.9828	58.1
5.9601	-48.9197	58.14
5.892	-48.9226	58.13
5.8149	-48.9147	58.12
5.8409	-48.8665	58.12
5.788	-48.7706	58.13
5.7468	-48.6992	58.15
5.7199	-48.6036	58.15
5.7227	-48.6444	58.13
5.7486	-48.66	58.13
5.7787	-48.6857	58.13
5.7707	-48.7398	58.13
5.7534	-48.8034	58.13
5.7464	-48.8763	58.12
5.8016	-48.9908	58.13
5.8565	-49.1407	58.15
5.9628	-49.1683	58.16
6.1674	-49.2484	58.14
6.2891	-49.2682	58.14
6.411	-49.3034	58.13
6.5664	-49.3508	58.13
6.6546	-49.4706	58.12
6.7483	-49.5623	58.13
6.9016	-49.7342	58.12
6.935	-49.902	58.13
7.0354	-50.0545	58.12
7.1055	-50.2843	58.16
7.1535	-50.4164	58.19
7.1699	-50.5754	58.17
7.2243	-50.6669	58.12
7.2712	-50.7952	58.06
7.2886	-50.9761	58.03
7.3154	-51.1593	58.06
7.31	-51.3278	58.14
7.3999	-51.56	58.15
7.4048	-51.7217	58.19
7.4222	-51.829	58.19
7.4281	-51.9608	58.18
7.4753	-52.0727	58.12
7.4745	-52.2016	58.1
7.5077	-52.231	58.11
7.5218	-52.2148	58.13
7.5467	-52.1628	58.14
7.6067	-52.0862	58.11
7.6711	-52.1268	58.08
7.7341	-52.0897	58.09
7.7949	-52.1038	58.12
7.7919	-52.146	58.11
7.7936	-52.1181	58.16
7.8128	-52.1306	58.15
7.7925	-52.1113	58.14
7.7187	-52.1229	58.14
7.6658	-52.1771	58.12
7.5973	-52.2053	58.15
7.5058	-52.2645	58.12
7.4263	-52.3127	58.14
7.3382	-52.3735	58.12
7.2748	-52.4765	58.12
7.2155	-52.5308	58.14
7.1518	-52.5901	58.14
7.05	-52.6394	58.16
6.9223	-52.7556	58.12
6.8043	-52.7627	58.13
6.672	-52.8629	58.12
6.5509	-52.9277	58.13
6.4363	-52.9845	58.15
6.305	-53.0631	58.21
6.1442	-53.1679	58.18
5.9786	-53.3197	58.13
5.7898	-53.4028	58.04
5.674	-53.4945	57.99
5.6254	-53.5461	58.05
5.6017	-53.5806	58.11
5.5863	-53.5255	58.18
5.5263	-53.4748	58.22
5.475	-53.4371	58.21
5.4741	-53.3692	58.17
5.4247	-53.383	58.11
5.3279	-53.4069	58.13
5.1913	-53.4973	58.12
5.1305	-53.6129	58.13
5.042	-53.6741	58.15
5.0172	-53.7852	58.14
5.0127	-53.7798	58.15
5.0251	-53.8686	58.11
5.0602	-53.9082	58.1
5.1123	-53.9524	58.1
5.157	-53.9634	58.09
5.1874	-53.9998	58.09
5.2601	-53.9863	58.09
5.4017	-54.0832	58.06
5.4735	-54.0656	58.08
5.6035	-54.0292	58.11
5.6907	-54.0645	58.15
5.8056	-54.0604	58.16
5.8737	-53.9933	58.17
5.9528	-53.9456	58.15
6.0589	-53.9	58.12
6.124	-53.8096	58.12
6.2555	-53.8497	58.1
6.4219	-53.787	58.11
6.5578	-53.7492	58.13
6.6972	-53.7524	58.12
6.8365	-53.7249	58.11
6.922	-53.6511	58.18
7.0291	-53.5941	58.22
7.1313	-53.5517	58.16
7.242	-53.4656	58.1
7.373	-53.3525	58.02
7.4552	-53.2951	57.98
7.5236	-53.2279	58.02
7.5973	-53.0851	58.11
7.6103	-53.0033	58.17
7.6642	-52.8788	58.21
7.7315	-52.74	58.22
7.85	-52.5423	58.2
8.0064	-52.3766	58.15
8.3606	-52.2214	58.12
8.9659	-51.9546	58.1
9.3676	-51.8867	58.1
9.5677	-51.742	58.13
9.6232	-51.6781	58.14
9.5414	-51.6582	58.11
9.3797	-51.531	58.09
9.181	-51.5255	58.12
8.917	-51.5072	58.13
8.6444	-51.5347	58.13
8.2632	-51.5606	58.15
7.9877	-51.5851	58.17
7.6981	-51.6423	58.15
7.3567	-51.6815	58.13
6.968	-51.7287	58.13
6.5348	-51.7763	58.15
6.1074	-51.8331	58.16
5.7412	-51.8659	58.16
5.4731	-51.8268	58.16
5.2826	-51.8	58.13
5.1125	-51.7157	58.1
4.9578	-51.6899	58.09
4.8304	-51.6497	58.11
4.7192	-51.5667	58.15
4.6411	-51.5094	58.15
4.5727	-51.4842	58.14
4.4761	-51.3356	58.16
4.3816	-51.1551	58.2
4.3557	-51.0277	58.19
4.3513	-50.8139	58.18
4.3824	-50.6928	58.11
4.3719	-50.5453	58.02
4.3758	-50.4017	58.02
4.3837	-50.2872	58.07
4.4634	-50.2246	58.15
4.5547	-50.1567	58.19
4.6293	-50.0134	58.22
4.6464	-49.8733	58.21
4.6339	-49.7619	58.2
4.5861	-49.6341	58.15
4.5405	-49.58	58.13
4.4945	-49.5943	58.11
4.4322	-49.5939	58.13
4.4177	-49.5661	58.15
4.418	-49.592	58.15
4.3581	-49.6481	58.15
4.3714	-49.7125	58.14
4.3734	-49.7449	58.18
4.3273	-49.8253	58.16
4.3645	-49.8753	58.13
4.4017	-49.8785	58.15
4.435	-49.9153	58.17
4.5364	-49.8701	58.19
4.5972	-49.8152	58.18
4.645	-49.7549	58.18
4.7311	-49.646	58.17
4.8069	-49.5351	58.14
4.8466	-49.4499	58.12
4.8954	-49.4059	58.11
4.8625	-49.2801	58.13
4.8855	-49.1673	58.16
4.931	-49.0942	58.18
4.9813	-49.037	58.19
5.0416	-48.9585	58.19
5.0561	-48.8481	58.16
5.1078	-48.7695	58.16
5.1452	-48.7353	58.17
5.2204	-48.787	58.2
5.2966	-48.7431	58.21
5.3218	-48.6678	58.17
5.3727	-48.6679	58.09
5.3927	-48.6543	58.02
5.4545	-48.7327	58.01
5.509	-48.863	58.07
5.5039	-48.8744	58.17
5.5608	-48.8955	58.25
5.6024	-48.8843	58.26
5.6122	-48.9431	58.21
5.7124	-48.9185	58.15
5.7899	-48.8873	58.11
5.8525	-48.8603	58.13
5.8947	-48.8585	58.18
6.008	-48.8593	58.21
6.0788	-48.8361	58.19
6.1386	-48.8461	58.12
6.2075	-48.8644	58.12
6.3466	-48.8961	58.15
6.4621	-48.932	58.16
6.5328	-48.9749	58.14
6.6209	-49.0486	58.13
6.736	-49.1046	58.14
6.7739	-49.2165	58.15
6.8583	-49.3852	58.14
6.976	-49.474	58.13
7.0599	-49.5315	58.15
7.1031	-49.6085	58.15
7.1491	-49.7186	58.14
7.2013	-49.8176	58.1
7.2418	-49.9229	58.12
7.1871	-49.9224	58.15
7.114	-49.9271	58.15
7.0382	-49.9689	58.13
6.9116	-50.047	58.11
6.7784	-50.0158	58.11
6.6326	-49.9985	58.14
6.4936	-50.0354	58.18
6.3526	-50.0234	58.21
6.2201	-50.0335	58.2
6.0969	-50.069	58.11
5.9602	-50.099	58.02
5.8202	-50.1823	57.96
5.6662	-50.2241	58.03
5.5319	-50.3526	58.12
5.3781	-50.3858	58.19
5.2965	-50.38	58.24
5.2064	-50.3033	58.23
5.2059	-50.3289	58.15
5.1884	-50.2625	58.1
5.1717	-50.207	58.09
5.2547	-50.311	58.08
5.2768	-50.2861	58.12
5.3077	-50.2589	58.16
5.3214	-50.283	58.11
5.3036	-50.3157	58.07
5.3481	-50.3611	58.06
5.4091	-50.3748	58.1
5.3934	-50.4198	58.13
5.3924	-50.5764	58.14
5.4321	-50.6234	58.18
5.4238	-50.7129	58.18
5.4695	-50.742	58.16
5.492	-50.8281	58.11
5.5695	-50.9233	58.07
5.6004	-50.9704	58.06
5.629	-51.0145	58.08
5.6681	-51.1146	58.08
5.6751	-51.1992	58.1
5.7111	-51.2442	58.13
5.7027	-51.2878	58.13
5.6938	-51.3077	58.14
5.6542	-51.3383	58.06
5.5959	-51.2653	58.12
5.5813	-51.2612	58.09
5.5912	-51.1698	58.16
5.6087	-51.1366	58.2
5.6089	-51.0401	58.2
5.6394	-50.9318	58.15
5.6203	-50.8433	58.08
5.594	-50.7489	57.99
5.5635	-50.728	57.99
5.5689	-50.6163	58.06
5.5464	-50.5788	58.16
5.555	-50.5812	58.2
5.4949	-50.4841	58.19
5.4949	-50.4052	58.19
5.51	-50.3164	58.12
5.5259	-50.1746	58.09
5.5308	-50.0962	58.08
5.4683	-50.0755	58.1
5.4531	-50.0038	58.12
5.4049	-49.8954	58.12
5.3892	-49.795	58.1
5.359	-49.708	58.1
5.3397	-49.6417	58.12
5.3304	-49.5567	58.12
5.3084	-49.5229	58.12
5.267	-49.4406	58.15
5.2752	-49.3994	58.15
5.3006	-49.264	58.15
5.3443	-49.1935	58.14
5.4074	-49.1713	58.11
5.4459	-49.105	58.11
5.496	-49.0655	58.13
5.5616	-49.0771	58.12
5.5855	-49.0728	58.14
5.6081	-49.0995	58.13
5.6377	-49.0992	58.13
5.6684	-49.054	58.13
5.6958	-49.0812	58.11
5.6798	-49.0951	58.1
5.6478	-49.1263	58.12
5.6594	-49.1531	58.13
5.6457	-49.1548	58.14
5.6512	-49.1976	58.17
5.6438	-49.2906	58.16
5.6429	-49.3323	58.13
5.5788	-49.4058	58.09
5.4774	-49.4654	58.03
5.4432	-49.555	58.03
5.3784	-49.6621	58.07
5.344	-49.7285	58.12
5.3485	-49.9125	58.17
5.404	-49.976	58.18
5.4222	-50.074	58.17
5.4847	-50.0924	58.15
5.5381	-50.1764	58.09
5.5695	-50.2954	58.09
5.6201	-50.4066	58.1
5.7008	-50.4951	58.12
5.7351	-50.6557	58.13
5.7783	-50.7811	58.13
5.7524	-50.9368	58.1
5.7972	-51.105	58.09
5.8029	-51.3313	58.08
5.7496	-51.5073	58.1
5.6926	-51.6839	58.12
5.6473	-51.7901	58.14
5.5862	-51.8929	58.16
5.5672	-52.0086	58.13
5.5097	-52.1906	58.11
5.4817	-52.311	58.1
5.4474	-52.4487	58.1
5.4319	-52.6779	58.09
5.3868	-52.9693	58.08
5.4014	-53.2702	58.07
5.31	-53.571	58.1
5.2352	-53.7712	58.12
5.173	-53.8893	58.14
5.169	-53.9407	58.14
5.1176	-53.857	58.14
5.0869	-53.7549	58.09
5.0714	-53.5877	58.06
5.0609	-53.3778	58.07
4.9687	-53.201	58.08
4.8992	-53.0157	58.18
4.8756	-52.7624	58.24
4.8353	-52.518	58.29
4.754	-52.3024	58.23
4.7018	-52.1487	58.08
4.6348	-51.8686	57.94
4.586	-51.6106	57.89
4.5042	-51.3356	57.97
4.4862	-51.0421	58.07
4.3829	-50.8293	58.16
4.3665	-50.4508	58.24
4.3153	-50.2197	58.23
4.3304	-49.9509	58.19
4.3317	-49.7015	58.1
4.3759	-49.5535	58.03
4.354	-49.4866	58.03
4.3668	-49.4834	58.08
4.3174	-49.5415	58.11
4.2853	-49.5973	58.14
4.232	-49.5922	58.16
4.1638	-49.5621	58.15
4.136	-49.5907	58.12
4.0928	-49.575	58.12
4.0658	-49.596	58.13
3.9976	-49.7241	58.13
4.0018	-49.7671	58.13
3.9724	-49.8725	58.13
3.9552	-49.9998	58.13
3.9731	-50.1332	58.13
3.93	-50.2602	58.14
3.915	-50.3146	58.11
3.9286	-50.3744	58.11
3.9358	-50.3035	58.12
3.9405	-50.2889	58.11
3.9768	-50.2163	58.15
3.9861	-50.108	58.13
4.0975	-50.0263	58.14
4.1773	-49.9717	58.1
4.2453	-49.846	58.11
4.3052	-49.7438	58.11
4.3456	-49.6639	58.14
4.4097	-49.4924	58.19
4.4147	-49.3631	58.23
4.4911	-49.2226	58.19
4.5265	-49.0789	58.12
4.5788	-48.9906	58
4.6752	-48.9876	57.94
4.7402	-48.9935	57.99
4.8148	-49.0372	58.12
4.8859	-49.0127	58.19
4.9203	-48.9777	58.24
4.9597	-48.9125	58.23
5.0717	-48.8721	58.18
5.1104	-48.9118	58.09
5.178	-49.0532	58.07
5.2414	-49.1597	58.09
5.3711	-49.3223	58.13
5.5002	-49.5476	58.15
5.6281	-49.7557	58.13
5.7584	-49.9641	58.08
5.9059	-50.1295	58.08
6.0265	-50.3217	58.09
6.1034	-50.5205	58.11
6.1539	-50.7567	58.13
inclinaison X	inclinaison Y
0.6314	1.13
0.6314	1.0635
0.5982	0.9638
0.5982	0.6647
0.6647	0.5317
0.7311	0.7976
0.6979	0.997
0.5982	0.997
0.565	0.8973
0.4985	0.6979
0.6979	0.7644
0.6979	0.8973
0.7311	0.9638
0.5982	0.8973
0.4985	0.8308
0.5317	0.5982
0.7644	0.6647
0.7976	0.8641
0.7976	0.8308
0.4653	0.9305
0.3988	0.9305
0.565	0.8641
0.7976	0.7644
0.9305	0.565
0.7311	0.8973
0.4653	0.8641
0.432	0.9305
0.5982	0.8308
0.8308	0.7311
0.8641	0.7976
0.5317	0.6314
0.2326	0.8973
0.4653	0.997
0.6647	0.8641
0.9638	0.6647
0.8308	0.7976
0.7644	0.9638
0.4653	0.8641
0.4653	0.7311
0.6979	0.7644
0.8641	0.7644
0.6979	0.8308
0.5317	0.9305
0.4985	0.8641
0.565	0.7311
0.5982	0.7311
0.7644	0.7644
0.7644	0.8641
0.5317	0.8641
0.3988	0.7644
0.5317	0.6979
0.6314	0.7311
0.7644	0.8973
0.6647	0.8308
0.4985	0.7644
0.4653	0.6647
0.5317	0.7311
0.6979	0.8973
0.6979	0.9638
0.565	0.7311
0.4985	0.6314
0.5982	0.6979
0.7311	0.8641
0.7311	0.9638
0.5982	0.7644
0.4653	0.6647
0.5982	0.7311
0.6979	0.8973
0.6647	0.8308
0.5317	0.6979
0.4653	0.7311
0.4985	0.7311
0.7976	0.8308
0.8308	0.8973
0.5982	0.8973
0.4985	0.7311
0.4985	0.6314
0.6314	0.6314
0.6979	0.7644
0.6314	0.8641
0.5982	0.8973
0.565	0.7644
0.5982	0.6314
0.565	0.7976
0.565	0.8308
0.565	0.8641
0.5982	0.8308
0.6979	0.6979
0.6979	0.6979
0.5982	0.7976
0.6314	0.7976
0.565	0.8308
0.4653	0.8308
0.432	0.7644
0.6314	0.7644
0.7311	0.8308
0.7311	0.7311
0.5317	0.7976
0.4653	0.7644
0.5982	0.7311
0.6647	0.7311
0.6314	0.7644
0.5982	0.6979
0.565	0.7311
0.6647	0.7644
0.6647	0.8308
0.5982	0.7976
0.5982	0.7644
0.5982	0.6979
0.6314	0.8641
0.5982	0.7311
0.565	0.7311
0.6647	0.7644
0.5982	0.6979
0.565	0.7976
0.5982	0.7644
0.6647	0.8308
0.6647	0.7644
0.5317	0.7976
0.5317	0.6979
0.565	0.6979
0.6647	0.8308
0.565	0.8641
0.565	0.7976
0.6314	0.7311
0.5317	0.7311
0.5317	0.8973
0.5982	0.7976
0.6314	0.7311
0.5982	0.7644
0.5982	0.8641
0.5982	0.8641
0.5982	0.7311
0.6979	0.6979
0.5317	0.7644
0.565	0.8308
0.5982	0.7976
0.565	0.7311
0.6314	0.6979
0.5982	0.7644
0.4985	0.8641
0.6314	0.8973
0.6314	0.7644
0.5982	0.7976
0.4985	0.7976
0.6314	0.6979
0.6314	0.6979
0.6314	0.8641
0.565	0.7976
0.565	0.7311
0.6314	0.7644
0.5982	0.8308
0.6979	0.8641
0.6314	0.7311
0.5317	0.6647
0.432	0.7311
0.432	0.6979
0.4985	0.7311
0.6979	0.7311
0.6314	0.7311
0.3988	0.7976
0.3323	0.6647
0.3988	0.5982
0.565	0.6979
0.5317	0.7976
0.4653	0.7644
0.432	0.6979
0.432	0.6979
0.4985	0.6979
0.4653	0.7644
0.5982	0.7976
0.5317	0.7311
0.4985	0.6979
0.432	0.7311
0.5317	0.7976
0.5982	0.6647
0.4985	0.565
0.3656	0.565
0.3656	0.7311
0.4653	0.7976
0.5317	0.8308
0.5982	0.6979
0.4653	0.6647
0.3323	0.6314
0.4985	0.7311
0.5982	0.7976
0.565	0.7644
0.3656	0.7644
0.2659	0.6314
0.2991	0.8641
0.5982	0.7311
0.6647	0.7311
0.565	0.6647
0.3323	0.6979
0.3323	0.7311
0.5317	0.6979
0.5982	0.6979
0.4985	0.7311
0.3988	0.6979
0.3656	0.7311
0.4985	0.7644
0.5982	0.7311
0.4985	0.7644
0.4653	0.6314
0.3988	0.7311
0.3988	0.7311
0.4985	0.7311
0.4653	0.6647
0.4653	0.7311
0.4653	0.7644
0.4653	0.6314
0.5317	0.5317
0.4653	0.6979
0.432	0.7976
0.4653	0.8641
0.5317	0.7976
0.4985	0.6647
0.432	0.6979
0.4653	0.6647
0.4985	0.7644
0.4985	0.7976
0.4653	0.7644
0.3988	0.7311
0.4985	0.6314
0.3988	0.7311
0.4653	0.7644
0.5317	0.7311
0.5982	0.6314
0.4985	0.6314
0.432	0.7976
0.4985	0.7644
0.565	0.6647
0.432	0.6647
0.432	0.6979
0.4653	0.8308
0.5317	0.7644
0.3988	0.6979
0.432	0.6979
0.3988	0.6979
0.4985	0.6979
0.4985	0.8308
0.4985	0.7644
0.432	0.5982
0.432	0.6647
0.4985	0.8973
0.4985	0.8308
0.432	0.6647
0.432	0.6979
0.5317	0.8641
0.5317	0.7311
0.3323	0.6647
0.2326	0.6314
0.432	0.6647
0.6979	0.7644
0.6979	0.9305
0.5317	0.8641
0.3988	0.6979
0.2991	0.565
0.4653	0.4985
0.565	0.6979
0.4985	0.9305
0.4985	0.8973
0.4985	0.6979
0.4653	0.565
0.432	0.6314
0.4653	0.7644
0.565	0.8641
0.5317	0.6979
0.3656	0.6314
0.3988	0.6979
0.5317	0.6979
0.565	0.7644
0.6314	0.7976
0.5317	0.7311
0.432	0.6314
0.3988	0.5982
0.4653	0.7644
0.4985	0.7976
0.565	0.7644
0.4985	0.7311
0.4653	0.7311
0.4653	0.6647
0.4985	0.7644
0.4985	0.7976
0.4985	0.6979
0.4653	0.7311
0.4985	0.6979
0.4985	0.7311
0.6314	0.7644
0.4653	0.7311
0.432	0.6314
0.4653	0.6979
0.4985	0.7644
0.5317	0.7976
0.5317	0.8308
0.4985	0.7311
0.432	0.6647
0.5317	0.6647
0.4985	0.5982
0.4653	0.6979
0.4653	0.8973
0.4985	0.7976
0.5317	0.7311
0.4653	0.6314
0.3988	0.7311
0.4653	0.7311
