# Supplementary material for: Postural Control Can Be Well Maintained by Healthy, Young Adults in Difficult Visual Task, Even in Sway-Referenced Dynamic Conditions
Source: PLoS One. 2016 Oct 13;11(10):e0164400. doi: 10.1371/journal.pone.0164400 (PMC5063355; doi:10.1371/journal.pone.0164400)
Supplement: S2 File — (ZIP) [file pone.0164400.s002.zip › DATA_FRAMIRAL/S10A_FREE_MOBILE_I11.xls]

## Sheet: S10_MTT_201504081241
gravite X	gravite Y	Poids
9.6642	-56.7223	58.01
9.3048	-56.7209	57.94
8.9382	-56.7965	57.99
8.5257	-56.976	58.06
8.0419	-57.1228	58.13
7.6027	-57.2197	58.16
7.217	-57.2868	58.14
6.8605	-57.3355	58.1
6.5332	-57.3658	58.06
6.2645	-57.4291	58.03
6.1031	-57.4676	58.05
5.8677	-57.4533	58.11
5.6657	-57.4813	58.1
5.5103	-57.4493	58.1
5.3396	-57.4551	58.08
5.2214	-57.5295	58.06
5.3062	-57.534	58.08
5.4025	-57.5172	58.1
5.5468	-57.4389	58.13
5.6215	-57.4783	58.11
5.7766	-57.3879	58.11
5.8598	-57.3508	58.1
5.9329	-57.4093	58.1
5.9681	-57.4339	58.1
5.9255	-57.5364	58.1
5.9299	-57.5594	58.1
5.8879	-57.5922	58.09
5.6725	-57.6829	58.05
5.5292	-57.6337	58.09
5.2925	-57.7247	58.09
5.0232	-57.7761	58.11
4.8289	-57.926	58.12
4.653	-57.9654	58.11
4.502	-58.0197	58.12
4.3444	-58.1058	58.09
4.165	-58.1843	58.13
4.0628	-58.2564	58.12
3.9512	-58.3735	58.06
3.9537	-58.2836	58.02
4.0368	-58.2599	58
4.2122	-58.3291	58.03
4.4392	-58.3313	58.11
4.6889	-58.2531	58.16
5.072	-58.194	58.16
5.3992	-58.1706	58.17
5.7004	-58.1728	58.09
5.908	-58.1452	58.04
6.0754	-58.205	58.01
6.1811	-58.2235	58.03
6.2022	-58.3929	58.04
6.2398	-58.5151	58.1
6.285	-58.594	58.12
6.3824	-58.6692	58.14
6.4968	-58.6474	58.12
6.5817	-58.6419	58.1
6.6135	-58.5511	58.04
6.721	-58.518	58.04
6.7381	-58.5202	58.05
6.6647	-58.5154	58.08
6.5268	-58.4391	58.11
6.3262	-58.2725	58.13
6.1206	-58.1294	58.11
5.9818	-58.058	58.11
5.8519	-58.0684	58.08
5.7097	-58.0399	58.08
5.5357	-58.0256	58.05
5.3493	-57.9613	58.05
5.1027	-57.8782	58.1
4.956	-57.8922	58.1
4.7485	-57.8486	58.1
4.5962	-57.8259	58.11
4.4636	-57.7827	58.1
4.3652	-57.7616	58.09
4.335	-57.7328	58.14
4.2076	-57.6813	58.17
4.1868	-57.6128	58.15
4.1068	-57.6526	58.07
4.0812	-57.5204	58.01
3.9957	-57.5048	57.99
3.9879	-57.539	58.04
3.907	-57.6086	58.09
3.8048	-57.6027	58.13
3.6965	-57.6026	58.14
3.5875	-57.5518	58.15
3.4471	-57.5703	58.13
3.3	-57.5617	58.06
3.2038	-57.5229	58.08
3.1137	-57.5651	58.07
3.0527	-57.5772	58.08
3.0568	-57.6066	58.09
3.0452	-57.6827	58.07
3.0796	-57.6698	58.07
3.1669	-57.6997	58.06
3.2574	-57.7124	58.06
3.2558	-57.7287	58.09
3.2584	-57.6261	58.11
3.2061	-57.5074	58.11
3.1297	-57.4158	58.09
3.008	-57.3029	58.09
2.9826	-57.1917	58.08
2.9626	-57.1724	58.12
2.9766	-57.1087	58.1
3.0284	-57.0764	58.1
3.0489	-57.0697	58.04
3.069	-56.9324	58.06
3.0912	-56.8772	58.04
3.0802	-56.7667	58.08
3.083	-56.6121	58.09
3.1248	-56.5135	58.11
3.1967	-56.3903	58.12
3.2501	-56.2774	58.16
3.2934	-56.1774	58.15
3.3389	-56.0801	58.11
3.35	-55.9628	58.13
3.3876	-55.8023	58.14
3.3709	-55.7104	58.12
3.3303	-55.5922	58.07
3.3501	-55.5248	58.03
3.3302	-55.447	58
3.2674	-55.4309	58.03
3.2418	-55.3769	58.09
3.1659	-55.3422	58.13
3.0968	-55.3131	58.14
3.1212	-55.1996	58.15
3.0666	-55.1412	58.12
3.038	-55.0479	58.09
3.0331	-54.922	58.09
2.9856	-54.8307	58.08
2.9891	-54.7115	58.09
3.0147	-54.6702	58.09
3.0842	-54.5458	58.08
3.165	-54.4668	58.09
3.2723	-54.4581	58.1
3.3663	-54.5094	58.12
3.4386	-54.5573	58.14
3.5208	-54.6882	58.14
3.5897	-54.7719	58.15
3.661	-54.9693	58.12
3.7048	-55.1184	58.12
3.7074	-55.2628	58.09
3.723	-55.3976	58.06
3.6877	-55.4279	58.08
3.6423	-55.4536	58.11
3.6216	-55.5421	58.1
3.5782	-55.6117	58.11
3.5834	-55.731	58.11
3.5625	-55.8545	58.1
3.5887	-55.9138	58.1
3.5214	-56.0229	58.08
3.5182	-56.1227	58.07
3.4657	-56.1854	58.09
3.3434	-56.2933	58.12
3.3595	-56.3673	58.14
3.3491	-56.4518	58.17
3.3477	-56.495	58.2
3.3909	-56.5766	58.13
3.3774	-56.5494	58.07
3.4054	-56.5421	57.97
3.3639	-56.5205	57.94
3.3717	-56.441	58.02
3.3957	-56.4774	58.12
3.3877	-56.4641	58.18
3.3954	-56.4006	58.19
3.4484	-56.3272	58.16
3.5307	-56.2856	58.09
3.6262	-56.1794	58.07
3.7384	-56.1169	58.07
3.8444	-56.0158	58.09
3.92	-55.9264	58.12
3.9608	-55.8543	58.14
4.0162	-55.8247	58.09
4.0566	-55.7738	58.07
4.0726	-55.8105	58.03
4.1002	-55.7349	58.06
4.1442	-55.7075	58.1
4.1367	-55.7038	58.15
4.1754	-55.6353	58.14
4.1941	-55.6116	58.12
4.1984	-55.5865	58.12
4.1869	-55.5876	58.1
4.1867	-55.6072	58.11
4.2001	-55.6391	58.1
4.2104	-55.7072	58.09
4.2102	-55.7422	58.09
4.1988	-55.8046	58.07
4.1676	-55.86	58.09
4.1571	-55.7787	58.11
4.1499	-55.7548	58.09
4.0812	-55.7323	58.08
4.0751	-55.6588	58.1
4.0063	-55.6385	58.1
3.9439	-55.6094	58.12
3.916	-55.5958	58.15
3.8856	-55.6076	58.16
3.804	-55.5927	58.15
3.7266	-55.565	58.08
3.7264	-55.4635	58.02
3.6411	-55.3774	58
3.5924	-55.31	58.01
3.5392	-55.2515	58.09
3.4821	-55.146	58.17
3.4847	-55.1078	58.19
3.4687	-55.0355	58.17
3.4143	-54.9442	58.14
3.4136	-54.8618	58.07
3.3838	-54.7968	58.06
3.3651	-54.6961	58.08
3.3462	-54.6502	58.1
3.3448	-54.565	58.12
3.3364	-54.5124	58.11
3.3236	-54.4849	58.11
3.2643	-54.4754	58.09
3.2595	-54.4612	58.1
3.2258	-54.5089	58.09
3.1941	-54.5166	58.11
3.2106	-54.5169	58.13
3.1249	-54.5357	58.12
3.1134	-54.5934	58.1
3.0579	-54.6355	58.09
3.0589	-54.7273	58.08
3.0027	-54.8024	58.09
3.0074	-54.8517	58.08
2.9035	-54.9384	58.09
2.8695	-55.0256	58.09
2.7673	-55.202	58.08
2.7217	-55.2475	58.13
2.631	-55.2915	58.13
2.5926	-55.2573	58.13
2.6284	-55.2883	58.1
2.6364	-55.2555	58.11
2.7158	-55.2935	58.08
2.813	-55.2713	58.12
2.8715	-55.2871	58.15
2.9658	-55.301	58.16
3.0419	-55.2285	58.11
3.119	-55.2828	58.05
3.2381	-55.2719	58.01
3.3244	-55.2923	58.01
3.4718	-55.3297	58.07
3.4959	-55.3495	58.1
3.5582	-55.3752	58.14
3.6561	-55.3268	58.15
3.7674	-55.2797	58.16
3.8402	-55.2738	58.11
3.9208	-55.2548	58.07
3.9693	-55.2936	58.05
4.0531	-55.3381	58.09
4.1256	-55.4426	58.11
4.1996	-55.5034	58.1
4.2779	-55.5895	58.1
4.3602	-55.7051	58.1
4.4324	-55.8117	58.12
4.5883	-55.9312	58.12
4.7665	-56.0477	58.11
4.885	-56.1552	58.09
4.9252	-56.3494	58.08
5.0405	-56.4868	58.1
5.1373	-56.698	58.09
5.213	-56.8819	58.08
5.2598	-57.0406	58.09
5.2826	-57.1905	58.13
5.2636	-57.3387	58.11
5.2242	-57.4943	58.12
5.1468	-57.5527	58.12
5.1416	-57.5869	58.08
5.0868	-57.5771	58.07
5.0571	-57.6241	58.07
5.0691	-57.6773	58.08
5.0773	-57.7296	58.08
5.0366	-57.7776	58.11
5.0161	-57.8663	58.1
5.0205	-57.8905	58.15
4.9595	-57.9616	58.16
5.0269	-58.0607	58.13
5.0572	-58.1891	58.04
5.1277	-58.218	57.98
5.1766	-58.3034	57.97
5.294	-58.4293	58.01
5.4239	-58.5022	58.1
5.5517	-58.6145	58.17
5.6163	-58.7491	58.17
5.7011	-58.8181	58.15
5.7644	-58.8007	58.12
5.8159	-58.7995	58.04
5.8203	-58.7745	58.04
5.8422	-58.7112	58.07
5.8527	-58.7001	58.09
5.9139	-58.6234	58.13
5.9087	-58.5225	58.09
5.9592	-58.5126	58.06
5.9681	-58.5412	58.06
5.9602	-58.4945	58.09
5.9344	-58.4407	58.13
5.8882	-58.3548	58.11
5.8326	-58.2791	58.11
5.8137	-58.1406	58.12
5.8132	-58.0377	58.12
5.8005	-58.031	58.07
5.8282	-57.8651	58.09
5.8894	-57.7633	58.08
5.9222	-57.605	58.13
5.9801	-57.5086	58.15
5.9864	-57.4165	58.13
5.9445	-57.2767	58.11
5.8333	-57.2018	58.1
5.7721	-57.0218	58.1
5.6883	-56.8315	58.11
5.6407	-56.7621	58.11
5.622	-56.6698	58.12
5.591	-56.6246	58.13
5.5575	-56.594	58.16
5.4828	-56.5875	58.17
5.4213	-56.6172	58.14
5.3346	-56.6535	58.1
5.2279	-56.643	58.04
5.1896	-56.6417	57.99
5.1237	-56.6813	58.05
5.1041	-56.6674	58.12
5.042	-56.7252	58.19
4.9831	-56.784	58.18
4.9099	-56.7583	58.18
4.8174	-56.614	58.14
4.735	-56.6209	58.1
4.6405	-56.5022	58.09
4.597	-56.4908	58.09
4.5441	-56.4441	58.1
4.4523	-56.4222	58.12
4.3858	-56.4135	58.09
4.2989	-56.406	58.09
4.2158	-56.3668	58.11
4.1028	-56.3481	58.12
4.0251	-56.3801	58.12
3.92	-56.3417	58.14
3.8992	-56.3515	58.13
3.8177	-56.4001	58.12
3.7547	-56.3443	58.1
3.7157	-56.3865	58.1
3.6334	-56.3824	58.11
3.5558	-56.397	58.11
3.4952	-56.4008	58.11
3.3949	-56.381	58.13
3.3946	-56.3547	58.13
3.358	-56.3824	58.1
3.3391	-56.3183	58.12
3.3183	-56.3588	58.11
3.3697	-56.3504	58.11
3.4095	-56.3237	58.1
3.4353	-56.3567	58.1
3.476	-56.3585	58.14
3.5155	-56.3491	58.19
3.6151	-56.349	58.18
3.6666	-56.3605	58.12
3.7686	-56.2386	58.08
3.8472	-56.2811	58
3.9441	-56.3153	57.98
4.0217	-56.4012	58.05
4.1036	-56.4292	58.11
4.1632	-56.4905	58.18
4.244	-56.4855	58.19
4.3702	-56.4902	58.18
4.466	-56.4979	58.11
4.6095	-56.4809	58.05
4.6909	-56.4847	58.05
4.83	-56.5103	58.09
4.8917	-56.4981	58.13
4.9263	-56.4809	58.12
4.9727	-56.4362	58.09
5.0167	-56.3624	58.07
5.0108	-56.2822	58.09
5.0815	-56.185	58.11
5.1209	-56.1384	58.11
5.1597	-56.1464	58.11
5.2111	-56.1206	58.11
5.2497	-56.0695	58.11
5.314	-55.9727	58.11
5.4062	-55.9923	58.09
5.4923	-55.9171	58.14
5.5664	-55.932	58.13
5.6588	-55.9342	58.11
5.7288	-55.8605	58.1
5.8117	-55.8581	58.09
5.875	-55.8989	58.1
5.9309	-55.9727	58.11
5.9633	-55.9662	58.13
6.0211	-55.9701	58.11
6.0124	-56.0029	58.11
6.0114	-56.0196	58.08
6.032	-56.0077	58.09
6.0503	-56.037	58.12
6.0448	-56.021	58.17
6.0431	-55.9524	58.15
6.0126	-55.8432	58.11
6.0429	-55.6994	58.06
6.0868	-55.6662	58.01
6.1399	-55.615	58.04
6.1733	-55.5286	58.08
6.1727	-55.4354	58.13
6.1283	-55.2928	58.13
6.1637	-55.1368	58.16
6.136	-54.9705	58.17
6.1256	-54.8555	58.14
6.0505	-54.7627	58.11
5.9809	-54.6315	58.08
5.9021	-54.5653	58.08
5.8396	-54.64	58.06
5.7103	-54.5704	58.1
5.6156	-54.6614	58.1
5.589	-54.67	58.11
5.5069	-54.6945	58.11
5.4273	-54.7027	58.13
5.303	-54.7617	58.13
5.2186	-54.7521	58.11
5.1681	-54.7377	58.14
5.072	-54.8274	58.11
5.0093	-54.9022	58.09
4.9271	-54.9595	58.1
4.8956	-55.0326	58.11
4.8024	-55.1017	58.1
4.6906	-55.2211	58.1
4.6091	-55.3156	58.1
4.5431	-55.3423	58.11
4.5527	-55.3753	58.1
4.4927	-55.4644	58.1
4.537	-55.457	58.14
4.573	-55.4605	58.18
4.533	-55.4756	58.14
4.5304	-55.5052	58.12
4.5021	-55.5747	58.15
4.4934	-55.6074	58.16
4.5346	-55.69	58.13
4.5505	-55.7215	58.04
4.5352	-55.7932	57.97
4.5702	-55.8506	57.97
4.5643	-55.8914	58.04
4.5449	-55.9811	58.12
4.5583	-56.009	58.17
4.5401	-56.0698	58.19
4.4812	-56.0324	58.17
4.5076	-55.982	58.11
4.4189	-55.8952	58.08
4.3665	-55.8399	58.08
4.3883	-55.7975	58.08
4.3388	-55.741	58.1
4.3362	-55.6401	58.13
4.3633	-55.6055	58.11
4.3646	-55.5684	58.09
4.4028	-55.5392	58.1
4.4017	-55.5085	58.11
4.3785	-55.4493	58.07
4.4072	-55.2602	58.08
4.4467	-55.1456	58.07
4.4687	-54.9052	58.11
4.4924	-54.7655	58.13
4.5057	-54.6676	58.17
4.6299	-54.5475	58.17
4.688	-54.4131	58.14
4.7177	-54.3405	58.09
4.7797	-54.2707	58.07
4.751	-54.2315	58.1
4.7727	-54.2632	58.15
4.819	-54.2408	58.16
4.7984	-54.1869	58.15
4.8598	-54.0931	58.14
4.8901	-54.0441	58.08
4.9445	-53.9519	58.1
4.9409	-53.8608	58.13
4.9154	-53.8781	58.18
4.9924	-53.9336	58.19
5.0024	-53.8764	58.12
4.9918	-53.8614	58.05
4.9903	-53.8069	57.97
4.985	-53.7972	57.98
4.9797	-53.768	58.08
4.9177	-53.7965	58.15
4.9262	-53.7901	58.2
4.8556	-53.7659	58.22
4.8393	-53.7218	58.2
4.891	-53.7066	58.11
4.88	-53.718	58.09
4.9309	-53.6922	58.05
4.9038	-53.6616	58.06
4.9442	-53.6234	58.09
4.8661	-53.6447	58.09
4.8525	-53.6306	58.1
4.7834	-53.6782	58.1
4.7107	-53.6524	58.14
4.6313	-53.6326	58.16
4.5676	-53.624	58.15
4.4778	-53.635	58.14
4.4318	-53.6681	58.13
4.3642	-53.724	58.11
4.278	-53.6728	58.11
4.1931	-53.665	58.09
4.1668	-53.608	58.09
4.1481	-53.5207	58.11
4.1233	-53.4367	58.09
4.1218	-53.4154	58.11
4.1295	-53.4312	58.12
4.0061	-53.3962	58.15
3.9759	-53.3576	58.15
3.8906	-53.3389	58.14
3.7895	-53.2448	58.1
3.6975	-53.134	58.11
3.6332	-52.9997	58.16
3.5462	-52.9337	58.17
3.4959	-52.8557	58.15
3.4306	-52.8111	58.09
3.359	-52.6984	58.05
3.1916	-52.6159	58.03
3.0396	-52.5262	58.04
2.9275	-52.4529	58.1
2.8295	-52.3165	58.15
2.7543	-52.1785	58.18
2.7077	-52.0488	58.15
2.6826	-51.9269	58.13
2.6606	-51.7988	58.13
2.691	-51.7186	58.12
2.7041	-51.7064	58.11
2.7541	-51.7528	58.15
2.8625	-51.7453	58.14
3.0063	-51.7857	58.11
3.1879	-51.811	58.11
3.2879	-51.8848	58.1
3.4511	-51.9988	58.12
3.5979	-52.1273	58.12
3.7217	-52.227	58.15
3.8472	-52.3231	58.15
3.9729	-52.4499	58.14
4.1091	-52.5733	58.12
4.2525	-52.7264	58.11
4.4382	-52.8123	58.11
4.5705	-52.9555	58.14
4.7235	-53.0447	58.12
4.8795	-53.2255	58.12
5.017	-53.3145	58.13
5.1707	-53.5066	58.11
5.3284	-53.6061	58.13
5.4626	-53.7658	58.13
5.5884	-53.9233	58.13
5.7388	-54.0815	58.1
5.8201	-54.1776	58.11
5.9036	-54.321	58.14
5.9792	-54.5341	58.17
6.1225	-54.766	58.17
6.1915	-54.9752	58.13
6.2618	-55.2021	58.09
6.3502	-55.4133	58.01
6.4564	-55.5357	58.03
6.528	-55.6272	58.04
6.5923	-55.8025	58.09
6.6772	-55.887	58.14
6.7769	-55.9421	58.17
6.8201	-56.019	58.18
6.8481	-56.0713	58.13
6.9395	-56.1143	58.09
6.9547	-56.1617	58.07
7.0159	-56.1585	58.1
7.0646	-56.2171	58.09
7.1152	-56.1671	58.1
7.1494	-56.2609	58.07
7.1221	-56.2123	58.08
7.1203	-56.1989	58.09
7.1001	-56.1962	58.11
7.0438	-56.1776	58.15
7.034	-56.2162	58.13
6.994	-56.1884	58.13
6.9817	-56.1282	58.13
6.923	-55.9858	58.11
6.839	-55.8846	58.09
6.7316	-55.6734	58.11
6.639	-55.4986	58.12
6.5221	-55.3062	58.12
6.3566	-55.0729	58.13
6.2335	-54.8999	58.1
6.0872	-54.706	58.09
5.9761	-54.5823	58.08
5.8376	-54.4251	58.12
5.7812	-54.3425	58.12
5.7094	-54.2504	58.14
5.6348	-54.1483	58.15
5.5959	-54.0943	58.15
5.5017	-54.0058	58.14
5.4734	-53.9581	58.12
5.3863	-53.8589	58.16
5.3827	-53.7482	58.15
5.3679	-53.6993	58.13
5.3501	-53.6859	58.04
5.3454	-53.7441	58
5.4103	-53.8159	58.05
5.4107	-53.9538	58.1
5.4284	-54.0128	58.14
5.4513	-54.0837	58.17
5.4221	-54.1259	58.16
5.3975	-54.156	58.15
5.3972	-54.1892	58.11
5.3614	-54.1259	58.08
5.3824	-54.0791	58.08
5.393	-54.0392	58.1
5.413	-54.0517	58.12
5.4375	-53.9756	58.13
5.4621	-54.0069	58.1
5.5492	-54.0141	58.09
5.5932	-54.0975	58.09
5.6585	-54.0991	58.08
5.696	-54.1402	58.1
5.7135	-54.1509	58.14
5.7772	-54.1878	58.15
5.8542	-54.1798	58.15
5.9115	-54.1418	58.14
5.9746	-54.1266	58.11
6.0513	-54.0595	58.12
6.17	-54.0437	58.1
6.2303	-53.983	58.1
6.3136	-54.024	58.09
6.3829	-53.9367	58.12
6.4574	-53.9951	58.11
6.5022	-53.8767	58.13
6.4792	-53.9066	58.11
6.544	-53.8206	58.1
6.5787	-53.7881	58.1
6.641	-53.6983	58.12
6.6814	-53.6182	58.14
6.7572	-53.6455	58.19
6.8474	-53.6473	58.23
6.9303	-53.6445	58.22
6.9924	-53.7412	58.14
7.0859	-53.789	58.05
7.1567	-53.8425	57.97
7.201	-53.9066	57.93
7.2205	-53.9274	58.01
7.2846	-53.9256	58.15
7.3476	-53.9535	58.2
7.404	-53.8978	58.23
7.5066	-53.8423	58.2
7.5676	-53.7712	58.13
7.6579	-53.7013	58.06
7.7167	-53.7175	58.08
7.8037	-53.7135	58.1
7.9058	-53.7122	58.14
7.9692	-53.7166	58.12
8.0261	-53.703	58.08
8.0381	-53.5795	58.09
8	-53.5495	58.08
7.9089	-53.3898	58.11
7.8125	-53.3083	58.09
7.7248	-53.1655	58.09
7.5743	-53.1038	58.09
7.3726	-53.0394	58.11
7.2143	-53.0827	58.14
7.0521	-53.0899	58.19
6.9478	-53.1394	58.17
6.8655	-53.1594	58.13
6.7009	-53.1273	58.1
6.6387	-53.1227	58.08
6.4966	-53.1093	58.08
6.3698	-53.0027	58.13
6.2521	-52.8981	58.13
6.0872	-52.7678	58.14
6.0459	-52.6835	58.12
5.93	-52.5409	58.11
5.8121	-52.3619	58.12
5.6566	-52.1425	58.15
5.5381	-51.9882	58.17
5.3921	-51.7931	58.2
5.2927	-51.6315	58.19
5.1656	-51.458	58.16
5.0968	-51.3612	58.07
5.0735	-51.2999	57.99
5.0483	-51.2727	57.98
5.046	-51.3138	58.05
5.0676	-51.3521	58.15
5.0674	-51.3236	58.24
5.1462	-51.3846	58.23
5.1602	-51.4488	58.17
5.2252	-51.4638	58.13
5.2422	-51.6356	58.09
5.3047	-51.7335	58.07
5.3433	-51.8558	58.08
5.3537	-51.9616	58.11
5.3638	-52.0837	58.1
5.3682	-52.2163	58.11
5.4196	-52.2849	58.11
5.4778	-52.3151	58.14
5.621	-52.4704	58.13
5.7766	-52.6097	58.14
5.9368	-52.7368	58.13
6.0162	-52.8879	58.12
6.0827	-52.9853	58.11
6.1704	-53.0798	58.1
6.1605	-53.1568	58.11
6.1982	-53.209	58.13
6.1895	-53.2571	58.13
6.2279	-53.2696	58.13
6.3098	-53.3262	58.14
6.3549	-53.4289	58.12
6.3901	-53.5933	58.12
6.4076	-53.6854	58.12
6.461	-53.7928	58.11
6.4701	-53.9438	58.11
6.5517	-54.1274	58.12
6.6155	-54.3327	58.14
6.67	-54.5386	58.12
6.7595	-54.6828	58.13
6.8113	-54.8749	58.18
6.8994	-55.163	58.13
6.9204	-55.2812	58.11
6.9454	-55.4523	58.05
7.0211	-55.6373	58
7.0378	-55.8302	58.02
7.0893	-56.024	58.06
7.1223	-56.1544	58.14
7.1287	-56.2219	58.16
7.1456	-56.257	58.17
7.1413	-56.1248	58.16
7.1187	-56.0587	58.1
7.0885	-56.0786	58.07
7.041	-56.0859	58.07
6.9794	-56.0962	58.08
6.8974	-55.9987	58.11
6.7982	-55.9421	58.11
6.696	-55.8341	58.09
6.5184	-55.8241	58.06
6.4231	-55.7408	58.1
6.3324	-55.6076	58.09
6.2393	-55.4853	58.11
6.1994	-55.3329	58.11
6.1564	-55.175	58.11
6.1811	-55.0789	58.12
6.1553	-55.1093	58.12
6.1529	-55.1203	58.14
6.133	-55.1868	58.12
6.128	-55.2393	58.09
6.1387	-55.2634	58.08
6.0966	-55.2346	58.07
6.0805	-55.2159	58.09
6.0407	-55.2242	58.06
6.0162	-55.1978	58.13
6.0278	-55.2417	58.1
6.0863	-55.2334	58.12
6.122	-55.2359	58.11
6.176	-55.3042	58.09
6.2069	-55.3056	58.09
6.2488	-55.3038	58.1
6.2869	-55.2439	58.18
6.371	-55.2993	58.2
6.402	-55.3368	58.15
6.4633	-55.3747	58.07
6.5122	-55.3698	57.99
6.5491	-55.4864	57.97
6.5929	-55.6026	58.04
6.6659	-55.7679	58.12
6.7556	-55.8586	58.21
6.7936	-55.9058	58.21
6.8943	-56.034	58.17
6.9754	-56.1044	58.11
7.0045	-56.1635	58.05
7.0236	-56.2231	58.04
7.0055	-56.3283	58.08
7.0074	-56.347	58.14
6.9666	-56.3584	58.15
6.869	-56.3501	58.14
6.7718	-56.2895	58.12
6.7499	-56.2177	58.09
6.7226	-56.1489	58.06
6.7274	-56.0581	58.05
6.6746	-55.9897	58.06
6.735	-55.9646	58.09
6.7592	-55.9566	58.14
6.8074	-55.9888	58.14
6.834	-56.0284	58.13
6.8251	-56.1042	58.1
6.799	-56.1521	58.11
6.7737	-56.2241	58.1
6.7608	-56.247	58.1
6.721	-56.3263	58.12
6.7474	-56.3988	58.11
6.7261	-56.4041	58.11
6.7106	-56.4327	58.1
6.7036	-56.5094	58.09
6.768	-56.5526	58.09
6.7833	-56.5414	58.11
6.7509	-56.555	58.12
6.7354	-56.5423	58.15
6.7179	-56.5184	58.18
6.6592	-56.5007	58.17
6.6684	-56.3651	58.12
6.6274	-56.2526	58.03
6.6438	-56.0631	57.96
6.7025	-55.9428	57.97
6.6863	-55.8704	58.07
6.6998	-55.9146	58.13
6.7347	-55.8443	58.2
6.7411	-55.7896	58.22
6.7741	-55.706	58.19
6.7442	-55.7314	58.12
6.7465	-55.687	58.06
6.7324	-55.6441	58.07
6.7037	-55.6875	58.09
6.7378	-55.7608	58.14
6.7795	-55.8477	58.11
6.7766	-55.8883	58.1
6.8408	-55.9745	58.08
6.8195	-56.1046	58.08
6.8365	-56.0916	58.08
6.8121	-56.1118	58.1
6.7784	-56.0772	58.13
6.7333	-55.9564	58.14
6.6674	-55.8927	58.12
6.6279	-55.7206	58.12
6.6952	-55.4739	58.12
6.733	-55.2282	58.12
6.6889	-55.0659	58.12
6.7107	-54.9163	58.12
6.6844	-54.811	58.12
6.6804	-54.7377	58.11
6.6655	-54.579	58.12
6.6205	-54.5291	58.1
6.5852	-54.4282	58.1
6.4965	-54.3599	58.12
6.4709	-54.294	58.12
6.4305	-54.2485	58.17
6.4214	-54.2	58.21
6.4689	-54.1446	58.2
6.4256	-54.1451	58.13
6.3848	-54.0001	58.07
6.3536	-53.9534	58
6.3097	-53.883	58
6.2837	-53.7925	58.08
6.2344	-53.7059	58.13
6.1655	-53.5586	58.16
6.1327	-53.4134	58.14
6.0154	-53.2583	58.14
5.8892	-53.1707	58.11
5.8294	-53.0675	58.14
5.6774	-52.9932	58.15
5.6415	-52.8533	58.16
5.6326	-52.7942	58.16
5.6409	-52.7039	58.12
5.6492	-52.6134	58.07
5.6305	-52.5218	58.08
5.5827	-52.5345	58.13
5.563	-52.5026	58.15
5.6052	-52.499	58.16
5.6482	-52.5169	58.16
5.6888	-52.6117	58.15
5.63	-52.561	58.18
5.6042	-52.6212	58.13
5.7195	-52.5975	58.14
5.9243	-52.6609	58.13
6.1005	-52.7787	58.06
6.2355	-52.9319	58.05
6.3679	-53.1082	58.11
6.5115	-53.3315	58.14
6.6843	-53.5168	58.15
6.7594	-53.6626	58.14
6.8774	-53.7169	58.13
6.9869	-53.7712	58.11
7.0972	-53.8341	58.1
7.2116	-53.8322	58.11
7.2833	-53.7703	58.19
7.3832	-53.8027	58.18
7.4757	-53.8392	58.17
7.5401	-53.8766	58.11
7.6719	-53.8539	58.03
7.7916	-53.8819	58.01
7.854	-53.8813	58.05
7.8563	-53.97	58.1
7.9551	-53.9975	58.17
8.0329	-53.9496	58.19
8.1398	-53.8425	58.2
8.2243	-53.783	58.15
8.2835	-53.6267	58.09
8.303	-53.5147	58.07
8.3747	-53.4598	58.08
8.4553	-53.3544	58.12
8.5383	-53.2442	58.14
8.5655	-53.1873	58.13
8.6519	-53.2209	58.1
8.7261	-53.2378	58.09
8.7516	-53.2533	58.13
8.8296	-53.313	58.12
8.8653	-53.3963	58.12
8.8551	-53.5016	58.13
8.8399	-53.5777	58.12
8.8672	-53.6434	58.11
8.9058	-53.6842	58.12
8.9323	-53.7106	58.11
8.9876	-53.7715	58.12
9.0031	-53.8051	58.1
9.0135	-53.7765	58.09
8.9861	-53.7721	58.1
8.9735	-53.742	58.13
8.9784	-53.796	58.1
9.0049	-53.8837	58.09
9.0194	-53.9521	58.11
9.0203	-54.022	58.11
9.012	-54.0657	58.11
9.0043	-54.1459	58.13
9.0064	-54.1511	58.17
9.0007	-54.236	58.16
8.9397	-54.2296	58.13
8.913	-54.2641	58.06
8.8696	-54.3198	58.01
8.8812	-54.3234	58.01
8.8838	-54.3672	58.08
8.8823	-54.3703	58.15
8.902	-54.3427	58.18
8.8516	-54.2547	58.17
8.7775	-54.1639	58.15
8.7734	-54.0698	58.09
8.7297	-54.0305	58.06
8.6955	-54.0204	58.12
8.5701	-54.0572	58.15
8.4462	-54.0315	58.23
8.3757	-54.0775	58.21
8.3706	-54.1003	58.1
8.336	-54.0753	58.01
8.2376	-54.0732	58.01
8.1479	-54.1934	58.03
8.0265	-54.257	58.1
7.9325	-54.3555	58.15
7.7856	-54.3412	58.16
7.6468	-54.4085	58.13
7.5394	-54.3801	58.13
7.4419	-54.4924	58.09
7.3295	-54.555	58.09
7.1805	-54.7005	58.11
7.0386	-54.7638	58.11
6.9262	-54.8897	58.12
6.8444	-55.0345	58.12
6.7163	-55.0661	58.11
6.663	-55.0504	58.12
6.6142	-55.0499	58.1
6.608	-55.0466	58.12
6.5666	-55.1053	58.1
6.569	-55.0867	58.12
6.5477	-55.1304	58.15
6.5607	-55.0978	58.19
6.6	-55.109	58.15
6.5817	-55.1064	58.08
6.6013	-55.0594	58.03
6.6597	-55.1321	57.97
6.6929	-55.1686	58.02
6.6954	-55.2071	58.11
6.7455	-55.1846	58.16
6.793	-55.1195	58.19
6.8202	-55.0432	58.18
6.8785	-55.0085	58.12
6.8745	-54.9295	58.08
6.9276	-54.8862	58.07
6.967	-54.8416	58.07
6.9635	-54.7578	58.13
7.035	-54.6284	58.14
7.133	-54.5524	58.11
7.2366	-54.3825	58.1
7.2894	-54.28	58.09
7.4009	-54.1321	58.09
7.479	-54.0671	58.09
7.5849	-53.988	58.13
7.6154	-53.9149	58.13
7.6563	-53.8587	58.14
7.6678	-53.6786	58.15
7.7173	-53.5899	58.13
7.7106	-53.5413	58.11
7.7671	-53.453	58.11
7.7931	-53.3897	58.11
7.7696	-53.3692	58.12
7.7761	-53.3106	58.13
7.759	-53.2469	58.13
7.7828	-53.2192	58.11
7.8333	-53.1543	58.12
7.8162	-53.0906	58.12
7.8392	-53.0849	58.11
7.825	-53.0884	58.12
7.8611	-53.0752	58.14
7.8556	-53.0635	58.17
7.8026	-53.0284	58.18
7.7806	-53.038	58.12
7.7873	-53.0384	58.08
7.8239	-53.095	58
7.8881	-53.1408	58.01
7.8623	-53.1099	58.07
7.8447	-53.1143	58.13
7.8685	-53.0407	58.17
7.8363	-52.959	58.19
7.8579	-52.8574	58.18
7.8159	-52.8149	58.14
7.7543	-52.7313	58.12
7.7148	-52.7429	58.09
7.6652	-52.7528	58.08
7.6199	-52.7881	58.09
7.5461	-52.815	58.1
7.5006	-52.8348	58.08
7.4309	-52.9023	58.09
7.3667	-52.9662	58.09
7.3077	-53.0487	58.11
7.2705	-53.1368	58.14
7.2515	-53.2006	58.15
7.2213	-53.3327	58.16
7.1432	-53.4723	58.13
7.0996	-53.6122	58.11
7.0475	-53.7235	58.11
7.0321	-53.8916	58.1
7.0023	-53.9928	58.14
6.9219	-54.1549	58.13
6.9069	-54.2879	58.12
6.8713	-54.3868	58.09
6.8901	-54.4694	58.12
6.8223	-54.5649	58.11
6.8539	-54.6268	58.14
6.8337	-54.6976	58.13
6.8958	-54.8052	58.12
6.8764	-54.9308	58.1
6.8491	-54.9765	58.12
6.8788	-55.0982	58.12
6.9015	-55.1619	58.15
6.976	-55.2872	58.18
7.0157	-55.3291	58.14
7.0626	-55.4598	58.08
7.0778	-55.5162	58
7.0709	-55.6389	57.99
7.0859	-55.7427	58.04
7.0723	-55.8721	58.12
7.0409	-55.9107	58.16
6.9579	-55.9285	58.17
6.945	-55.842	58.17
6.8467	-55.7738	58.13
6.7309	-55.6594	58.08
6.6652	-55.6393	58.05
6.5502	-55.5725	58.07
6.4616	-55.565	58.09
6.4081	-55.5513	58.11
6.3769	-55.5775	58.08
6.2868	-55.5318	58.07
6.2581	-55.5468	58.1
6.2223	-55.4983	58.11
6.2087	-55.4817	58.11
6.1369	-55.4963	58.14
6.0987	-55.5124	58.13
6.0528	-55.5809	58.12
5.9516	-55.6939	58.11
5.9217	-55.791	58.11
5.8519	-55.8778	58.12
5.8365	-55.9653	58.1
5.8279	-56.0899	58.11
5.8672	-56.2183	58.11
5.9411	-56.2988	58.11
5.9756	-56.3931	58.11
6.0925	-56.5068	58.11
6.2139	-56.65	58.07
6.3078	-56.7249	58.08
6.4003	-56.8148	58.11
6.5235	-56.8909	58.13
6.7081	-57.0332	58.14
6.8394	-57.1244	58.13
7.0212	-57.2574	58.09
7.1756	-57.3613	58.1
7.384	-57.4464	58.13
7.5001	-57.5509	58.16
7.6656	-57.647	58.12
7.7945	-57.7159	58.1
7.9452	-57.8589	58.01
8.0141	-57.9101	57.98
8.1274	-57.9942	58.01
8.2188	-58.096	58.1
8.228	-58.1305	58.15
8.2836	-58.1887	58.16
8.3222	-58.1835	58.16
8.3776	-58.2665	58.11
8.3899	-58.2526	58.08
8.4521	-58.3171	58.07
8.453	-58.418	58.07
8.4854	-58.435	58.08
8.5019	-58.4873	58.09
8.5633	-58.5784	58.06
8.5598	-58.6563	58.05
8.6009	-58.6886	58.07
8.6539	-58.6535	58.12
8.6559	-58.7307	58.11
8.6286	-58.6491	58.11
8.598	-58.5619	58.14
8.5316	-58.4793	58.12
8.5189	-58.4284	58.09
8.5266	-58.3429	58.09
8.4204	-58.2584	58.08
8.3982	-58.1629	58.08
8.3649	-58.025	58.1
8.3614	-57.9452	58.12
8.3829	-57.8964	58.09
8.3869	-57.8756	58.09
8.375	-57.7783	58.11
8.4482	-57.6948	58.11
8.4562	-57.5767	58.11
8.4633	-57.419	58.12
8.4424	-57.3479	58.08
8.4451	-57.2612	58.09
8.4458	-57.1893	58.11
8.435	-57.0644	58.15
8.4495	-57.0093	58.17
8.4688	-56.8966	58.18
8.5062	-56.8816	58.1
8.5274	-56.7771	58.05
8.5311	-56.6785	57.96
8.6137	-56.5905	57.96
8.5958	-56.5675	58.05
8.6372	-56.6149	58.14
8.6315	-56.6293	58.18
8.6954	-56.6439	58.19
8.7284	-56.6344	58.14
8.7667	-56.6047	58.11
8.8077	-56.6782	58.08
8.8383	-56.7606	58.07
8.8811	-56.8203	58.11
8.8878	-56.9119	58.12
8.8974	-57.0127	58.12
8.902	-57.1011	58.09
8.9504	-57.1946	58.09
8.9997	-57.2972	58.08
8.9819	-57.3778	58.08
8.9829	-57.4415	58.11
8.9496	-57.5334	58.13
8.954	-57.587	58.13
8.9515	-57.6584	58.12
8.9668	-57.7717	58.11
8.9547	-57.8342	58.1
8.9761	-57.89	58.11
8.9835	-57.8899	58.09
9.0368	-57.9191	58.1
8.9735	-57.9463	58.1
8.9439	-58.026	58.09
8.9111	-58.0437	58.08
8.8936	-58.0389	58.11
8.8777	-57.9863	58.16
8.8623	-57.9935	58.12
8.802	-57.9975	58.09
8.7839	-58.0037	58.1
8.7294	-57.9982	58.09
8.67	-57.9541	58.11
8.5828	-57.9244	58.14
8.5177	-57.8328	58.2
8.474	-57.7952	58.17
8.4391	-57.6486	58.14
8.3643	-57.6206	58.03
8.2819	-57.4326	58
8.2219	-57.2856	58.02
8.1352	-57.204	58.08
8.0806	-57.037	58.16
7.9995	-56.8652	58.18
7.9501	-56.6887	58.19
7.9511	-56.5421	58.15
7.9541	-56.3475	58.09
7.9539	-56.2112	58.06
7.9437	-56.1153	58.09
7.8367	-56.0353	58.12
7.76	-55.964	58.17
7.7031	-55.8392	58.14
7.6102	-55.8049	58.1
7.5545	-55.7763	58.06
7.4316	-55.7466	58.07
7.3326	-55.7061	58.1
7.2096	-55.7544	58.09
7.091	-55.7499	58.1
6.9887	-55.693	58.13
6.9265	-55.6487	58.14
6.8253	-55.5779	58.12
6.7725	-55.6343	58.13
6.7516	-55.6352	58.12
6.7453	-55.7665	58.11
6.723	-55.8133	58.12
6.7265	-55.845	58.13
6.7241	-55.973	58.11
6.7222	-56.0487	58.1
6.7798	-56.1512	58.09
6.7862	-56.2515	58.11
6.8279	-56.267	58.12
6.8897	-56.3005	58.11
6.8772	-56.3038	58.11
6.9172	-56.3622	58.1
6.9686	-56.367	58.1
7.0245	-56.3799	58.14
7.0715	-56.3643	58.18
7.1364	-56.3398	58.17
7.1906	-56.2834	58.12
7.2789	-56.2768	58.04
7.3677	-56.238	57.98
7.4214	-56.2699	58
7.4765	-56.3052	58.08
7.5733	-56.3685	58.13
7.6451	-56.3596	58.17
7.7348	-56.2981	58.18
7.82	-56.2463	58.18
7.8872	-56.2493	58.1
7.8803	-56.2188	58.09
7.9405	-56.2231	58.06
7.9578	-56.2523	58.09
8.0094	-56.2686	58.12
8.0038	-56.2733	58.1
8.0256	-56.279	58.1
8.0249	-56.3177	58.08
7.9752	-56.3274	58.12
7.911	-56.3624	58.09
7.9168	-56.3249	58.11
7.9012	-56.2638	58.09
7.9027	-56.2033	58.11
7.894	-56.1267	58.11
7.8724	-56.1188	58.11
7.8129	-56.079	58.1
7.7911	-56.1193	58.11
7.7862	-56.07	58.11
7.7571	-56.0993	58.1
7.7287	-56.0595	58.12
7.704	-56.0331	58.11
7.6771	-56.0262	58.12
7.6286	-55.9809	58.12
7.6164	-56.0126	58.12
7.624	-55.96	58.12
7.6181	-55.9821	58.11
7.657	-56.036	58.11
7.6813	-56.0967	58.09
7.7234	-56.0757	58.13
7.7307	-56.0872	58.17
7.7279	-56.1428	58.25
7.7144	-56.202	58.23
7.6937	-56.2646	58.13
7.6535	-56.2526	58.04
7.6776	-56.3167	57.96
7.722	-56.3682	57.99
7.8492	-56.4067	58.04
7.8963	-56.431	58.1
7.9808	-56.3856	58.11
8.0455	-56.3598	58.17
8.1394	-56.3709	58.15
8.1957	-56.3977	58.09
8.2852	-56.3536	58.1
8.323	-56.4046	58.08
8.3554	-56.4068	58.09
8.3495	-56.412	58.1
8.4029	-56.5107	58.06
8.414	-56.4875	58.08
8.4632	-56.5095	58.09
8.4624	-56.5312	58.1
8.49	-56.5606	58.12
8.5274	-56.4875	58.13
8.5896	-56.4691	58.14
8.6192	-56.3895	58.14
8.6218	-56.3221	58.12
8.6475	-56.313	58.1
8.6523	-56.2092	58.09
8.6106	-56.1462	58.11
8.5914	-56.054	58.12
8.6444	-55.9671	58.11
8.5785	-55.8603	58.11
8.5552	-55.7925	58.09
8.4968	-55.5991	58.13
8.478	-55.4448	58.11
8.4393	-55.3581	58.11
8.4157	-55.2156	58.09
8.3519	-55.1374	58.08
8.3437	-54.9918	58.1
8.3069	-54.8367	58.17
8.2537	-54.8004	58.21
8.1851	-54.8444	58.18
8.1277	-54.8665	58.13
8.1157	-54.8701	58.03
8.0902	-54.9769	57.97
8.0478	-55.0764	58
7.9934	-55.2513	58.08
7.9441	-55.381	58.16
7.891	-55.4077	58.2
7.8737	-55.33	58.23
7.8332	-55.3232	58.15
7.8174	-55.2793	58.08
7.7829	-55.1859	58.05
7.7412	-55.0794	58.06
7.7417	-54.9974	58.09
7.7319	-55.0543	58.1
7.6851	-55.0396	58.09
7.6628	-55.023	58.1
7.7232	-55.0082	58.1
7.6575	-55.0241	58.1
7.6263	-55.0096	58.11
7.6162	-55.0074	58.12
7.6148	-55.0052	58.13
7.6235	-55.0819	58.13
7.6224	-55.1376	58.11
7.6831	-55.1819	58.11
7.6974	-55.2706	58.1
7.7379	-55.434	58.1
7.7371	-55.5346	58.11
7.7622	-55.6814	58.12
7.7738	-55.8566	58.1
7.8138	-55.9617	58.12
7.8474	-56.0793	58.1
7.8595	-56.1723	58.11
7.8995	-56.3095	58.11
7.9165	-56.467	58.11
7.9276	-56.6621	58.1
7.962	-56.8024	58.11
8.027	-57.0249	58.11
8.0888	-57.1484	58.16
8.1301	-57.3208	58.15
8.218	-57.4815	58.12
8.2735	-57.5815	58.03
8.3302	-57.763	57.98
8.335	-57.8254	58
8.3675	-57.9121	58.08
8.4031	-58.0652	58.13
8.4132	-58.1067	58.18
8.4362	-58.211	58.18
8.4141	-58.2121	58.15
8.4892	-58.2152	58.08
8.4808	-58.2331	58.05
8.4644	-58.2726	58.05
8.4326	-58.2878	58.09
8.4167	-58.2724	58.11
8.4024	-58.2445	58.11
8.326	-58.218	58.1
8.3111	-58.199	58.09
8.2263	-58.0126	58.1
8.1768	-57.978	58.09
8.1247	-57.822	58.11
8.1086	-57.7042	58.1
8.0983	-57.625	58.11
8.1039	-57.5609	58.1
8.116	-57.4984	58.11
8.1257	-57.348	58.12
8.125	-57.2604	58.13
8.1575	-57.2033	58.11
8.1521	-57.1735	58.12
8.1865	-57.2393	58.09
8.2549	-57.2769	58.09
8.2647	-57.2642	58.11
8.2798	-57.4737	58.08
8.3024	-57.532	58.1
8.3785	-57.576	58.11
8.418	-57.641	58.11
8.4653	-57.7277	58.11
8.5098	-57.7941	58.1
8.5882	-57.8824	58.1
8.6591	-57.9249	58.12
8.6594	-57.9947	58.15
8.7417	-58.0468	58.15
8.8246	-58.0995	58.11
8.8657	-58.2008	58.02
8.979	-58.2484	57.99
9.0033	-58.3225	58
9.0233	-58.421	58.07
9.039	-58.4505	58.13
9.073	-58.5092	58.16
9.0578	-58.5486	58.18
9.1153	-58.5533	58.14
9.1162	-58.5693	58.11
9.124	-58.5896	58.06
9.0863	-58.6652	58.06
9.1013	-58.7126	58.07
9.0876	-58.7652	58.1
9.0818	-58.7832	58.11
9.0568	-58.7767	58.11
9.0383	-58.799	58.06
9.0533	-58.7393	58.08
9.0449	-58.7524	58.07
9.0213	-58.7132	58.09
9.0115	-58.6379	58.12
9.0152	-58.558	58.12
9.0057	-58.5336	58.13
8.9662	-58.4908	58.1
8.9207	-58.4834	58.09
8.8465	-58.4967	58.09
8.7616	-58.4327	58.11
8.6674	-58.3796	58.11
8.5778	-58.2816	58.12
8.4841	-58.2091	58.11
8.4001	-58.1282	58.1
8.3062	-58.0884	58.09
8.2034	-58	58.11
8.1038	-57.9324	58.11
8.0583	-57.8897	58.13
7.8869	-57.8317	58.12
7.7995	-57.8418	58.1
7.7289	-57.9175	58.08
7.6996	-57.8552	58.07
7.7165	-57.7959	58.1
7.7555	-57.738	58.16
7.8276	-57.6933	58.2
7.829	-57.6677	58.16
7.9465	-57.6093	58.09
8.0575	-57.6125	58
8.1296	-57.6382	57.96
8.1934	-57.6809	58.02
8.2318	-57.791	58.12
8.3291	-57.8425	58.16
8.3926	-57.9331	58.2
8.5537	-57.9953	58.16
8.7031	-57.9909	58.14
8.84	-58.0798	58.07
8.975	-58.1568	58.06
9.0929	-58.2643	58.06
9.2219	-58.3478	58.12
9.3439	-58.4323	58.11
9.577	-58.5811	58.09
9.8928	-58.5722	58.08
10.3335	-58.5121	58.15
10.6703	-58.5436	58.15
10.8861	-58.6638	58.13
10.8806	-58.8285	58.11
10.7997	-58.9782	58.09
10.7128	-59.1306	58.07
10.6298	-59.2355	58.08
10.4288	-59.3514	58.07
10.2289	-59.4497	58.08
10.063	-59.5523	58.1
9.8737	-59.6689	58.1
9.7541	-59.7456	58.06
9.587	-59.7952	58.08
9.4723	-59.8814	58.08
9.3202	-59.9015	58.11
9.2663	-59.8847	58.12
9.1623	-60.0025	58.1
9.0434	-60.033	58.09
8.9465	-60.0006	58.1
8.8664	-59.9932	58.09
8.8258	-59.9668	58.1
8.782	-59.965	58.13
8.7682	-59.8891	58.19
8.7015	-59.8777	58.15
8.6396	-59.8601	58.07
8.6135	-59.8019	57.99
8.6424	-59.7796	57.97
8.6029	-59.7493	58.03
8.5672	-59.7463	58.09
8.5547	-59.6777	58.14
8.533	-59.6186	58.17
8.5238	-59.5004	58.17
8.5588	-59.4561	58.14
8.5563	-59.3834	58.07
8.5236	-59.3228	58.05
8.517	-59.3062	58.04
8.5302	-59.2454	58.07
8.4755	-59.2523	58.09
8.4703	-59.2202	58.09
8.4745	-59.1719	58.06
8.4899	-59.1559	58.07
8.4732	-59.1159	58.1
8.4759	-59.0696	58.14
8.4373	-59.0595	58.13
8.4137	-58.9948	58.12
8.3945	-58.9378	58.1
8.3709	-58.8424	58.08
8.3119	-58.7681	58.07
8.292	-58.692	58.11
8.2858	-58.6885	58.1
8.2895	-58.6544	58.1
8.2816	-58.5869	58.09
8.2036	-58.5271	58.1
8.1312	-58.4798	58.09
8.0621	-58.4639	58.09
7.9943	-58.3103	58.1
7.8727	-58.3155	58.11
7.7693	-58.0957	58.13
7.6017	-57.8793	58.12
7.4779	-57.6416	58.11
7.3734	-57.54	58.08
7.3244	-57.4681	58.09
7.3132	-57.3841	58.14
7.3448	-57.318	58.16
7.3625	-57.2681	58.15
7.3932	-57.2543	58.08
7.4062	-57.26	58.02
7.4383	-57.2509	58
7.5712	-57.3011	58.04
7.6215	-57.2836	58.12
7.7276	-57.2917	58.16
7.8028	-57.1739	58.18
7.8873	-57.0671	58.15
7.9689	-56.8002	58.15
8.0757	-56.7158	58.06
8.2293	-56.6403	58.07
8.3502	-56.626	58.07
8.4962	-56.5839	58.11
8.6111	-56.5328	58.09
8.6726	-56.5094	58.08
8.7661	-56.4598	58.09
8.8453	-56.511	58.08
8.9467	-56.4984	58.09
9.1027	-56.5048	58.12
9.1835	-56.5065	58.12
9.2617	-56.4416	58.12
9.4002	-56.3254	58.14
9.4379	-56.2715	58.12
9.5519	-56.2136	58.1
9.615	-56.1794	58.09
9.651	-56.1383	58.08
9.6627	-56.0934	58.08
9.6716	-56.0301	58.08
9.6815	-56.0135	58.1
9.7426	-56.0171	58.12
9.8156	-55.951	58.12
9.897	-55.941	58.1
10.0218	-55.8294	58.1
10.1465	-55.7585	58.07
10.1967	-55.7085	58.08
10.1884	-55.6603	58.08
10.1723	-55.5877	58.12
10.1434	-55.5252	58.11
10.187	-55.4675	58.13
10.2919	-55.4039	58.15
10.4018	-55.3185	58.18
10.6014	-55.1585	58.17
10.762	-55.0274	58.11
10.9297	-54.8271	58.05
11.0585	-54.6665	57.98
11.1436	-54.5072	57.98
11.2089	-54.4071	58.07
11.2623	-54.3023	58.12
11.2991	-54.1895	58.15
11.3085	-54.1582	58.17
11.408	-54.1645	58.17
11.4709	-54.1495	58.15
11.5778	-54.1536	58.09
11.6214	-54.2057	58.05
11.6945	-54.2623	58.05
11.6681	-54.3176	58.1
11.6853	-54.3943	58.1
11.6149	-54.4909	58.09
11.6016	-54.5737	58.07
11.5969	-54.6602	58.07
11.6113	-54.7205	58.07
11.6109	-54.8794	58.09
inclinaison X	inclinaison Y
0.5317	0.8973
0.2991	0.7311
0.3656	0.6979
0.7311	0.7976
0.9305	0.7976
0.6979	0.997
0.432	0.8641
0.1662	0.6979
0.4985	0.6647
0.7976	0.8641
0.7976	0.8973
0.5317	0.8641
0.3988	0.7644
0.3323	0.7311
0.4985	0.7976
0.6979	0.7976
0.7644	0.7976
0.5317	0.8973
0.4985	0.7976
0.4985	0.6979
0.565	0.7644
0.5982	0.8308
0.565	0.997
0.565	0.8641
0.4653	0.6979
0.4985	0.6647
0.565	0.8308
0.6314	0.9305
0.5982	0.8308
0.4985	0.7311
0.4985	0.7976
0.5317	0.7976
0.565	0.8641
0.6314	0.7976
0.565	0.8641
0.4985	0.7644
0.4653	0.7644
0.565	0.7644
0.565	0.8973
0.565	0.8973
0.4985	0.8308
0.5317	0.8308
0.5982	0.7644
0.5982	0.7976
0.565	0.7311
0.4985	0.7976
0.565	0.7976
0.6314	0.7976
0.565	0.7976
0.4653	0.8308
0.565	0.7976
0.5982	0.7976
0.6314	0.8641
0.5317	0.8641
0.5317	0.8308
0.6647	0.8973
0.6314	0.6979
0.565	0.8308
0.5317	0.7976
0.5317	0.6979
0.5982	0.7644
0.5982	0.7976
0.4985	0.9305
0.565	0.7311
0.565	0.6314
0.5317	0.8308
0.5317	0.8973
0.565	0.8641
0.5317	0.7311
0.565	0.7311
0.4985	0.8973
0.5317	0.8973
0.5317	0.8308
0.565	0.7976
0.5317	0.8308
0.5317	0.7976
0.5982	0.7644
0.5317	0.8641
0.5317	0.7976
0.5982	0.7644
0.5982	0.8308
0.5317	0.7976
0.4985	0.7644
0.4985	0.7644
0.5317	0.8308
0.5317	0.8308
0.6647	0.8641
0.5982	0.7311
0.4985	0.7976
0.4985	0.7644
0.565	0.7976
0.5982	0.9305
0.5982	0.8641
0.4653	0.7644
0.565	0.7644
0.5317	0.7311
0.5982	0.8641
0.5982	0.7976
0.5982	0.6979
0.4653	0.7644
0.565	0.8308
0.565	0.8641
0.5982	0.7976
0.4985	0.7976
0.565	0.7976
0.6314	0.7644
0.5317	0.8308
0.565	0.7976
0.5317	0.7976
0.5317	0.6979
0.565	0.7644
0.565	0.8973
0.4985	0.8641
0.4985	0.7311
0.5317	0.7644
0.5317	0.8641
0.5982	0.8641
0.5317	0.7976
0.6314	0.7311
0.4985	0.8308
0.565	0.8641
0.6314	0.7644
0.565	0.6979
0.5317	0.7976
0.5317	0.8641
0.565	0.7644
0.565	0.7644
0.6314	0.7976
0.565	0.8308
0.565	0.7311
0.432	0.6979
0.565	0.7644
0.5982	0.8308
0.5317	0.9305
0.6314	0.8308
0.565	0.6647
0.4985	0.7644
0.5982	0.7311
0.5982	0.8308
0.4985	0.8641
0.5317	0.7644
0.5317	0.7311
0.4985	0.8308
0.5317	0.8641
0.3988	0.9305
0.565	0.8308
0.5317	0.7644
0.565	0.6979
0.4985	0.8308
0.5317	0.8308
0.565	0.7311
0.565	0.7976
0.4653	0.7976
0.565	0.8641
0.565	0.7976
0.565	0.7311
0.5982	0.7311
0.4985	0.8641
0.5982	0.8641
0.565	0.8308
0.565	0.6979
0.4985	0.7644
0.4985	0.9305
0.5982	0.8973
0.6314	0.6979
0.5317	0.6979
0.4985	0.7644
0.565	0.9305
0.6647	0.8641
0.565	0.7311
0.4985	0.6314
0.4985	0.7644
0.565	0.8973
0.565	0.9638
0.5982	0.7644
0.5317	0.7976
0.4985	0.7311
0.5317	0.7644
0.5317	0.8641
0.5982	0.9305
0.565	0.7644
0.5317	0.7644
0.5317	0.7976
0.565	0.7976
0.5317	0.8308
0.565	0.7976
0.5317	0.7644
0.5317	0.8641
0.5982	0.8308
0.5317	0.7976
0.4985	0.8308
0.5317	0.7976
0.5982	0.7976
0.565	0.8641
0.5317	0.7976
0.5317	0.7311
0.565	0.7311
0.565	0.8308
0.4985	0.8973
0.5317	0.7644
0.5982	0.6979
0.5317	0.7644
0.5317	0.9305
0.4985	0.9638
0.6314	0.7644
0.5317	0.6979
0.4985	0.7976
0.5982	0.8973
0.6647	0.7976
0.4985	0.7311
0.432	0.8641
0.565	0.8308
0.6314	0.8308
0.5317	0.8308
0.4985	0.7976
0.4985	0.7976
0.565	0.7976
0.565	0.8308
0.5317	0.7976
0.4985	0.7976
0.4653	0.7644
0.5317	0.7644
0.5982	0.7644
0.5982	0.8308
0.5982	0.8308
0.4985	0.7644
0.4985	0.8308
0.565	0.8308
0.565	0.8641
0.5317	0.7976
0.5317	0.8641
0.565	0.8308
0.5317	0.7976
0.5317	0.7644
0.4985	0.8308
0.5982	0.8641
0.565	0.8641
0.565	0.8308
0.565	0.7644
0.5317	0.7644
0.4985	0.7644
0.6314	0.8308
0.565	0.8641
0.4985	0.7644
0.5317	0.7644
0.565	0.8308
0.5982	0.7976
0.5982	0.8641
0.565	0.7976
0.4985	0.6979
0.5317	0.8308
0.5982	0.8308
0.5982	0.7976
0.4985	0.7644
0.4985	0.7644
0.5317	0.8641
0.5982	0.8973
0.565	0.7976
0.4985	0.7976
0.4985	0.7644
0.565	0.8641
0.6314	0.8641
0.5982	0.7976
0.4653	0.8308
0.4985	0.8641
0.6314	0.7644
0.5982	0.8308
0.4985	0.7644
0.5317	0.7976
0.565	0.7976
0.565	0.8308
0.4985	0.8641
0.565	0.7311
0.5982	0.8308
0.565	0.8308
0.4653	0.7976
0.5317	0.7644
0.5982	0.7311
0.565	0.8641
0.5317	0.7976
0.4985	0.7976
0.565	0.7644
0.4653	0.7644
0.4653	0.7644
0.565	0.8641
0.7311	0.9305
0.5982	0.7976
0.432	0.8641
0.5317	0.7976
0.565	0.7311
0.565	0.7976
0.4653	0.9305
0.4985	0.8641
0.565	0.8308
0.5982	0.7311
0.5317	0.8973
0.5317	0.8308
0.4985	0.7976
0.565	0.7644
0.565	0.7976
0.4985	0.8641
0.5317	0.8973
0.6314	0.7644
0.4985	0.8308
0.4985	0.7644
0.5317	0.7976
