# Supplementary material for: Postural Control Can Be Well Maintained by Healthy, Young Adults in Difficult Visual Task, Even in Sway-Referenced Dynamic Conditions
Source: PLoS One. 2016 Oct 13;11(10):e0164400. doi: 10.1371/journal.pone.0164400 (PMC5063355; doi:10.1371/journal.pone.0164400)
Supplement: S2 File — (ZIP) [file pone.0164400.s002.zip › DATA_FRAMIRAL/S10A_FREE_MOBILE_I12.xls]

## Sheet: S10_MTT_201504081241
gravite X	gravite Y	Poids
4.8043	-54.9467	58.17
4.6422	-55.0077	58.2
4.5168	-55.0589	58.16
4.3633	-55.111	58.09
4.2346	-55.1305	58.02
4.1532	-55.2196	57.96
4.045	-55.3107	58.02
3.9962	-55.4086	58.11
3.9995	-55.4849	58.18
4.0468	-55.5738	58.19
4.0351	-55.6885	58.18
4.1171	-55.7749	58.12
4.1706	-55.874	58.11
4.2752	-55.9538	58.1
4.4563	-56.0538	58.1
4.8412	-55.9649	58.14
5.1632	-55.9922	58.11
5.429	-55.9697	58.08
5.6406	-55.9311	58.08
5.7956	-55.9543	58.08
5.8591	-55.9296	58.09
5.9438	-55.8711	58.1
6.0421	-55.7141	58.15
6.1129	-55.532	58.16
6.2307	-55.4315	58.15
6.2734	-55.3653	58.11
6.1876	-55.381	58.07
6.1017	-55.4525	58.07
5.9478	-55.5703	58.1
5.7854	-55.7185	58.13
5.639	-55.949	58.14
5.5071	-56.1065	58.12
5.3723	-56.3464	58.1
5.2535	-56.5229	58.09
5.0971	-56.8819	58.11
5.0226	-57.0785	58.14
4.9565	-57.2275	58.11
4.9103	-57.3233	58.05
4.894	-57.3045	57.99
4.9503	-57.3127	57.99
5.0845	-57.3057	58.04
5.1549	-57.2293	58.11
5.2211	-57.1586	58.18
5.2795	-57.0734	58.2
5.2889	-56.8904	58.18
5.3252	-56.8521	58.12
5.372	-56.8842	58.08
5.4457	-56.8423	58.08
5.4944	-56.8507	58.06
5.5139	-56.8077	58.04
5.5342	-56.7539	58.05
5.55	-56.7406	58.07
5.5153	-56.6615	58.11
5.4937	-56.6384	58.11
5.448	-56.5609	58.13
5.3802	-56.4972	58.12
5.3197	-56.4354	58.11
5.2706	-56.3068	58.13
5.1912	-56.2639	58.1
5.1315	-56.2092	58.13
5.1234	-56.1699	58.13
5.1264	-56.0702	58.14
5.1676	-56.0458	58.11
5.1649	-55.9252	58.13
5.2077	-55.8637	58.09
5.2053	-55.7358	58.06
5.2821	-55.6073	58.07
5.4006	-55.3094	58.12
5.5421	-55.0308	58.16
5.6729	-54.7782	58.14
5.7113	-54.4323	58.09
5.7572	-54.2289	58.01
5.7362	-53.9928	58
5.7634	-53.8654	58.02
5.7232	-53.7611	58.11
5.7089	-53.6442	58.16
5.7497	-53.5314	58.18
5.7796	-53.3863	58.18
5.8283	-53.2845	58.16
5.8695	-53.1539	58.13
5.95	-53.0725	58.1
5.9919	-52.9791	58.11
5.9738	-52.9727	58.12
6.0007	-52.9271	58.15
5.9458	-52.8725	58.13
5.9583	-52.8081	58.14
5.927	-52.8	58.11
5.9387	-52.7448	58.12
5.9122	-52.736	58.12
5.8916	-52.7168	58.11
5.7914	-52.7503	58.12
5.6779	-52.7513	58.09
5.5849	-52.757	58.12
5.4376	-52.7801	58.13
5.2611	-52.8124	58.12
5.1132	-52.8598	58.14
4.9588	-52.9567	58.13
4.8564	-53.0342	58.13
4.7192	-53.1312	58.12
4.599	-53.1847	58.12
4.5049	-53.2668	58.11
4.4774	-53.2898	58.18
4.3694	-53.3645	58.19
4.3461	-53.4662	58.17
4.2311	-53.544	58.1
4.1816	-53.7112	58.02
4.1343	-53.8105	58.02
4.1228	-53.9231	58.06
4.1112	-54.086	58.11
4.1045	-54.2146	58.15
4.095	-54.3263	58.17
4.0606	-54.4047	58.17
4.0536	-54.4875	58.15
4.026	-54.6258	58.13
4.0009	-54.7721	58.12
3.9644	-54.9478	58.1
3.9987	-55.1603	58.12
4.045	-55.2658	58.08
4.1105	-55.4054	58.08
4.2452	-55.5434	58.07
4.3808	-55.586	58.11
4.5182	-55.6768	58.12
4.6916	-55.7134	58.11
4.8639	-55.7346	58.11
5.0236	-55.7283	58.11
5.2186	-55.7575	58.1
5.3982	-55.7954	58.08
5.5141	-55.7975	58.08
5.6536	-55.7952	58.11
5.7624	-55.887	58.11
5.8018	-55.9519	58.1
5.8208	-56.1032	58.09
5.8308	-56.2089	58.13
5.8391	-56.2439	58.13
5.9105	-56.3851	58.15
6.0127	-56.5562	58.17
6.0765	-56.6995	58.18
6.1029	-56.9095	58.11
6.1305	-57.0065	58.06
6.1561	-57.2433	57.99
6.2257	-57.5988	58
6.2882	-57.7254	58.1
6.3694	-57.9207	58.15
6.4321	-58.1201	58.18
6.4969	-58.2776	58.14
6.5673	-58.3727	58.13
6.678	-58.5823	58.08
6.7545	-58.6414	58.09
6.8298	-58.7402	58.08
6.8453	-58.8476	58.06
6.9071	-58.8849	58.09
7.0092	-58.9156	58.1
7.0638	-59.0289	58.08
7.1543	-59.1783	58.05
7.2685	-59.2556	58.07
7.3932	-59.3306	58.11
7.5439	-59.4202	58.12
7.6008	-59.5292	58.11
7.6461	-59.6356	58.1
7.7012	-59.7318	58.08
7.6579	-59.8099	58.08
7.5818	-59.95	58.08
7.5131	-60.0376	58.11
7.4868	-60.1179	58.11
7.5292	-60.0785	58.12
7.5647	-60.1181	58.08
7.5285	-60.1489	58.06
7.5446	-60.1133	58.07
7.4867	-60.0735	58.08
7.4797	-59.995	58.13
7.4509	-59.8802	58.18
7.4044	-59.7258	58.14
7.3474	-59.5868	58.08
7.2465	-59.483	57.99
7.2327	-59.3579	57.95
7.1295	-59.3517	57.98
7.0773	-59.3131	58.12
7.0329	-59.3565	58.17
6.9484	-59.2485	58.18
6.9044	-59.1769	58.15
6.8845	-59.0129	58.14
6.8341	-58.8571	58.08
6.7648	-58.746	58.05
6.685	-58.6262	58.06
6.5748	-58.395	58.11
6.4879	-58.276	58.11
6.3789	-58.1016	58.08
6.3155	-57.9447	58.1
6.2635	-57.8065	58.09
6.1669	-57.6673	58.1
6.1384	-57.5617	58.08
6.0911	-57.42	58.12
6.0555	-57.2446	58.12
6.0567	-57.1991	58.11
6.0932	-57.1781	58.09
6.1692	-57.104	58.1
6.2235	-57.0373	58.11
6.2816	-57.0242	58.1
6.3692	-56.9247	58.12
6.493	-56.8325	58.09
6.5846	-56.7844	58.08
6.6417	-56.6792	58.1
6.731	-56.504	58.15
6.853	-56.3419	58.16
6.9956	-56.2115	58.19
7.1965	-56.0476	58.17
7.3425	-55.8973	58.13
7.5104	-55.7999	58.07
7.6352	-55.7961	58.01
7.7962	-55.7965	58
7.9036	-55.7935	58.06
8.0806	-55.8153	58.12
8.2072	-55.8542	58.17
8.3315	-55.9459	58.18
8.3942	-55.9576	58.17
8.5176	-55.9443	58.09
8.5997	-55.9869	58.06
8.748	-56.008	58.05
8.8775	-56.0668	58.08
9.0411	-56.1433	58.11
9.2846	-56.2397	58.1
9.5457	-56.3035	58.09
9.686	-56.3662	58.08
9.8372	-56.4824	58.08
9.9816	-56.6081	58.1
10.0353	-56.7252	58.12
10.0667	-56.8387	58.14
10.1075	-56.9104	58.13
10.1973	-56.949	58.11
10.2902	-56.9884	58.09
10.3371	-57.1079	58.1
10.3481	-57.2921	58.09
10.3708	-57.4207	58.11
10.3133	-57.5389	58.1
10.29	-57.6856	58.06
10.175	-57.7736	58.06
10.0325	-57.8259	58.06
9.9161	-57.9135	58.08
9.8295	-57.9826	58.11
9.6732	-58.0422	58.09
9.5114	-58.0938	58.11
9.4361	-58.0607	58.14
9.3588	-58.1496	58.15
9.2182	-58.1282	58.13
9.1067	-58.1978	58.08
8.9744	-58.2053	58.02
8.7552	-58.284	57.98
8.4938	-58.2762	58.02
8.2761	-58.3454	58.07
7.9777	-58.3645	58.13
7.6297	-58.4017	58.15
7.2719	-58.452	58.16
7.0045	-58.4788	58.12
6.7311	-58.555	58.07
6.5332	-58.6235	58.07
6.4228	-58.6704	58.09
6.4049	-58.7398	58.1
6.3665	-58.7736	58.09
6.4319	-58.7909	58.09
6.4196	-58.8381	58.09
6.4618	-58.8641	58.09
6.537	-58.9324	58.08
6.6058	-59.0137	58.09
6.6447	-59.0401	58.12
6.737	-59.1259	58.11
6.84	-59.1636	58.12
6.9471	-59.208	58.09
7.0023	-59.1938	58.1
7.0862	-59.2316	58.08
7.1742	-59.2638	58.07
7.2338	-59.3185	58.08
7.3211	-59.4038	58.11
7.4473	-59.4655	58.1
7.4919	-59.4995	58.09
7.5642	-59.5333	58.1
7.6416	-59.5067	58.07
7.7207	-59.4786	58.09
7.8308	-59.5779	58.08
7.9683	-59.6465	58.08
8.0623	-59.6708	58.09
8.1247	-59.6363	58.1
8.2259	-59.6557	58.12
8.3156	-59.7128	58.16
8.4013	-59.7231	58.13
8.4843	-59.7495	58.07
8.5202	-59.7407	57.97
8.5862	-59.7561	57.97
8.6523	-59.7737	58.02
8.6984	-59.8576	58.08
8.6999	-59.819	58.13
8.75	-59.7706	58.14
8.7906	-59.7588	58.15
8.8501	-59.6028	58.13
8.883	-59.5517	58.08
8.8952	-59.5098	58.06
8.9128	-59.4926	58.06
8.9133	-59.4426	58.05
8.9148	-59.4249	58.07
8.9145	-59.4423	58.07
8.922	-59.3894	58.08
8.9053	-59.4004	58.07
8.8872	-59.3911	58.08
8.8845	-59.3711	58.07
8.8819	-59.3437	58.08
8.8531	-59.3102	58.07
8.8413	-59.2409	58.09
8.793	-59.1932	58.1
8.8307	-59.1635	58.1
8.7937	-59.0646	58.09
8.7766	-58.9552	58.08
8.7367	-58.93	58.06
8.6768	-58.811	58.08
8.5807	-58.7573	58.09
8.5652	-58.6458	58.1
8.4896	-58.5825	58.09
8.4631	-58.5099	58.09
8.4196	-58.4504	58.09
8.4264	-58.4498	58.1
8.4112	-58.4024	58.09
8.3691	-58.4089	58.08
8.368	-58.4173	58.09
8.3068	-58.423	58.09
8.2979	-58.4097	58.1
8.2429	-58.3884	58.12
8.2211	-58.3293	58.18
8.1227	-58.3576	58.2
8.0781	-58.3446	58.15
8.0741	-58.3429	58.06
8.0395	-58.2407	58
7.9817	-58.2197	57.95
7.9362	-58.2023	58.02
7.9605	-58.2246	58.13
7.8858	-58.3332	58.17
7.9178	-58.2906	58.22
7.906	-58.2139	58.18
7.9	-58.242	58.1
7.937	-58.1934	58.05
7.9919	-58.212	58.06
8.0345	-58.168	58.09
8.1021	-58.1812	58.1
8.1335	-58.1761	58.12
8.1697	-58.2429	58.08
8.2419	-58.2031	58.06
8.2621	-58.1449	58.07
8.3842	-58.1329	58.09
8.501	-58.1089	58.09
8.6159	-58.0996	58.1
8.7507	-58.08	58.12
8.9082	-58.1212	58.13
8.9092	-58.1014	58.18
8.8627	-58.1108	58.2
8.7196	-58.1349	58.15
8.561	-58.1748	58.09
8.3704	-58.248	58.04
8.1067	-58.3347	58.01
7.8089	-58.4115	58.04
7.4198	-58.5806	58.05
7.0291	-58.6265	58.07
6.6243	-58.795	58.03
6.3633	-58.8473	58.09
6.2319	-58.7553	58.18
6.2387	-58.7054	58.15
6.3023	-58.5789	58.12
6.358	-58.4973	58.12
6.335	-58.3893	58.09
6.3601	-58.2887	58.1
6.4044	-58.1962	58.16
6.423	-58.0384	58.22
6.439	-57.9303	58.15
6.5215	-57.8286	58.07
6.692	-57.7454	57.97
6.8108	-57.6103	57.95
6.9262	-57.515	58.03
7.0457	-57.4909	58.14
7.1177	-57.468	58.19
7.1857	-57.3395	58.22
7.2377	-57.2113	58.18
7.2503	-57.0486	58.11
7.2782	-56.8285	58.09
7.2852	-56.7646	58.07
7.2634	-56.6366	58.1
7.241	-56.5893	58.1
7.1774	-56.4636	58.13
7.2545	-56.3281	58.09
7.2887	-56.2387	58.09
7.3342	-56.1569	58.1
7.3331	-56.0583	58.11
7.3143	-55.9333	58.12
7.266	-55.8552	58.12
7.2582	-55.6942	58.14
7.2068	-55.5976	58.14
7.1996	-55.4904	58.12
7.1705	-55.3469	58.11
7.1574	-55.2013	58.11
7.1464	-55.0218	58.12
7.0753	-54.8397	58.13
7.1107	-54.6759	58.12
7.1847	-54.5222	58.11
7.2591	-54.4275	58.1
7.313	-54.3177	58.11
7.2583	-54.2519	58.13
7.2568	-54.2482	58.11
7.2696	-54.3042	58.11
7.247	-54.384	58.12
7.2454	-54.4454	58.14
7.2874	-54.5319	58.12
7.3456	-54.7558	58.14
7.4728	-54.9026	58.19
7.5804	-55.1133	58.17
7.7095	-55.2248	58.14
7.8141	-55.3253	58.04
7.9467	-55.3792	57.96
8.0287	-55.404	57.99
8.0846	-55.458	58.06
8.1474	-55.4331	58.13
8.1663	-55.3851	58.18
8.2321	-55.3201	58.2
8.3079	-55.2913	58.18
8.4088	-55.2605	58.11
8.4585	-55.1569	58.09
8.5076	-55.1244	58.05
8.5943	-55.1658	58.08
8.6442	-55.1815	58.09
8.7005	-55.1996	58.12
8.7333	-55.2491	58.1
8.7756	-55.2713	58.11
8.7708	-55.3446	58.11
8.789	-55.4607	58.11
8.7891	-55.522	58.11
8.7309	-55.6537	58.13
8.7138	-55.8067	58.13
8.6675	-55.9241	58.15
8.6863	-56.0701	58.12
8.6304	-56.2188	58.09
8.5812	-56.3521	58.08
8.5257	-56.443	58.11
8.4219	-56.5706	58.08
8.3991	-56.6654	58.09
8.263	-56.7217	58.11
8.1592	-56.8801	58.09
8.0668	-56.9478	58.1
8.0107	-56.9071	58.13
8.061	-56.9376	58.11
8.1261	-56.8804	58.11
8.1553	-56.8968	58.11
8.1264	-56.9069	58.14
8.1236	-56.9323	58.13
8.0907	-56.9498	58.12
8.0803	-56.9933	58.16
8.0479	-57.0657	58.18
8.0193	-57.1082	58.14
7.9838	-57.2166	58.03
7.8926	-57.3854	57.97
7.9006	-57.4532	57.98
7.9124	-57.5918	58.05
7.8811	-57.6663	58.12
7.8356	-57.6847	58.17
7.842	-57.7213	58.16
7.7779	-57.7398	58.12
7.7551	-57.6662	58.1
7.6847	-57.6174	58.05
7.5462	-57.5877	58.05
7.4859	-57.5542	58.08
7.4922	-57.4048	58.12
7.6077	-57.3455	58.13
7.6953	-57.2264	58.11
7.7885	-57.1656	58.09
7.8588	-57.1096	58.08
7.8971	-57.0913	58.09
7.9027	-57.1016	58.11
7.848	-57.1266	58.13
7.8137	-57.264	58.13
7.8068	-57.2644	58.12
7.8677	-57.276	58.12
7.9123	-57.2658	58.07
7.9971	-57.2967	58.06
8.0685	-57.2914	58.07
8.1793	-57.3511	58.08
8.3254	-57.2932	58.11
8.417	-57.1972	58.13
8.503	-57.1848	58.13
8.5914	-57.1226	58.12
8.5929	-57.018	58.11
8.6544	-56.9069	58.07
8.6872	-56.8281	58.08
8.6952	-56.7559	58.08
8.7375	-56.7015	58.08
8.8014	-56.6855	58.09
8.8251	-56.6263	58.1
8.8864	-56.6143	58.12
8.9231	-56.5722	58.16
8.9912	-56.5639	58.17
9.0908	-56.4731	58.11
9.127	-56.4053	58.07
9.1927	-56.3731	58.01
9.2748	-56.3048	58.01
9.3648	-56.2444	58.06
9.4025	-56.2164	58.12
9.4029	-56.1603	58.14
9.4238	-56.1112	58.15
9.4591	-56.0132	58.14
9.4459	-55.9448	58.09
9.3746	-55.8675	58.1
9.3547	-55.8562	58.11
9.2667	-55.8684	58.13
9.2595	-55.9436	58.14
9.3049	-56.0323	58.08
9.3252	-56.1181	58.06
9.3245	-56.2531	58.05
9.2903	-56.3979	58.07
9.2767	-56.5109	58.11
9.2454	-56.6034	58.12
9.2387	-56.7436	58.11
9.2132	-56.9249	58.11
9.1717	-57.1715	58.05
9.1385	-57.3248	58.07
9.1631	-57.504	58.09
9.1713	-57.7226	58.09
9.1429	-57.8638	58.11
9.0616	-57.9583	58.11
8.9922	-57.9971	58.09
8.9643	-57.9877	58.07
8.901	-57.9929	58.09
8.8025	-57.9627	58.09
8.686	-58.0565	58.12
8.6905	-58.0315	58.11
8.7224	-58.0115	58.1
8.783	-57.9794	58.1
8.7989	-57.99	58.11
8.8653	-57.9857	58.1
8.8702	-58.0198	58.1
8.8923	-58.1106	58.12
8.9249	-58.0882	58.16
8.8714	-58.1376	58.15
8.8505	-58.183	58.09
8.8338	-58.2889	58.01
8.7552	-58.2533	57.98
8.7468	-58.2665	57.98
8.7451	-58.2321	58.07
8.7221	-58.2758	58.11
8.7046	-58.2815	58.17
8.6733	-58.1749	58.17
8.6439	-58.1043	58.14
8.5486	-57.9771	58.08
8.5015	-57.8162	58.05
8.4092	-57.6498	58.05
8.2753	-57.5293	58.08
8.2242	-57.3345	58.1
8.2069	-57.1025	58.09
8.1354	-56.97	58.08
8.03	-56.7675	58.08
8.0191	-56.5684	58.12
8.0012	-56.4637	58.15
8.0179	-56.3899	58.19
8.0221	-56.3212	58.19
8.0258	-56.2293	58.13
7.9732	-56.1941	58.04
7.9081	-56.0188	58.01
7.8628	-55.9437	58.02
7.7352	-55.7997	58.06
7.7139	-55.6339	58.12
7.7264	-55.4601	58.12
7.6808	-55.2344	58.13
7.6461	-55.0951	58.1
7.5965	-54.9207	58.11
7.6062	-54.6931	58.09
7.6195	-54.5279	58.08
7.6108	-54.357	58.08
7.6061	-54.2442	58.08
7.6608	-54.1426	58.12
7.6567	-54.102	58.11
7.705	-54.057	58.14
7.7494	-53.9692	58.16
7.8379	-53.9189	58.17
7.871	-53.8389	58.15
7.9597	-53.8024	58.1
8.0851	-53.7175	58.04
8.1365	-53.677	57.98
8.2132	-53.5611	58.04
8.301	-53.6093	58.09
8.35	-53.5528	58.17
8.4259	-53.4904	58.18
8.5026	-53.4236	58.15
8.5428	-53.3922	58.11
8.5727	-53.4047	58.09
8.5538	-53.372	58.1
8.5536	-53.4356	58.1
8.5399	-53.4628	58.13
8.5645	-53.5226	58.12
8.5732	-53.5711	58.09
8.5996	-53.5822	58.08
8.6397	-53.6579	58.08
8.6807	-53.7068	58.09
8.7462	-53.7211	58.12
8.7916	-53.8543	58.13
8.8585	-53.9646	58.15
8.9189	-54.0417	58.15
8.9777	-54.2136	58.14
8.9996	-54.3927	58.11
9.0355	-54.6345	58.08
9.0912	-54.8463	58.09
9.1067	-55.1429	58.08
9.1562	-55.4694	58.11
9.2239	-55.68	58.12
9.2639	-55.9169	58.09
9.3583	-56.1292	58.07
9.3619	-56.3578	58.08
9.3716	-56.5812	58.08
9.3628	-56.7977	58.09
9.438	-56.986	58.11
9.5099	-57.1665	58.1
9.5133	-57.2962	58.08
9.5263	-57.3652	58.08
9.5389	-57.4519	58.13
9.5637	-57.4979	58.17
9.5615	-57.6064	58.13
9.5637	-57.6374	58.07
9.5984	-57.653	58.02
9.6063	-57.7207	57.97
9.6438	-57.6845	58.01
9.5777	-57.6455	58.09
9.5356	-57.6521	58.13
9.4673	-57.5468	58.15
9.4064	-57.4196	58.18
9.4165	-57.232	58.14
9.3494	-57.0085	58.1
9.2976	-56.8152	58.07
9.2346	-56.5714	58.08
9.1641	-56.3743	58.11
9.1393	-56.3136	58.12
9.1396	-56.2655	58.12
9.126	-56.2196	58.18
9.08	-56.2161	58.17
9.0671	-56.2907	58.14
9.022	-56.3479	58.1
8.9563	-56.3155	58.11
8.9262	-56.2863	58.13
8.8572	-56.3469	58.14
8.8401	-56.3255	58.16
8.8415	-56.3454	58.15
8.8116	-56.3965	58.15
8.819	-56.4265	58.13
8.8035	-56.4746	58.12
8.7538	-56.4684	58.14
8.7172	-56.5045	58.13
8.7299	-56.4685	58.13
8.7156	-56.46	58.11
8.6423	-56.3386	58.13
8.652	-56.3147	58.12
8.6209	-56.2214	58.13
8.6212	-56.204	58.12
8.6275	-56.0799	58.17
8.5873	-56.0674	58.17
8.6243	-56.0942	58.16
8.6498	-56.1234	58.19
8.7359	-56.2334	58.19
8.8015	-56.3154	58.16
8.8812	-56.372	58.09
8.8854	-56.4836	58.04
8.8673	-56.6339	58.02
8.9157	-56.7696	58.05
8.9766	-56.8322	58.1
8.9792	-57.0016	58.14
8.9888	-57.1789	58.14
9.0803	-57.2881	58.14
9.1666	-57.2582	58.14
9.2041	-57.3113	58.07
9.2424	-57.3389	58.07
9.2553	-57.3797	58.13
9.2895	-57.4522	58.16
9.3462	-57.5326	58.15
9.4141	-57.6486	58.11
9.4811	-57.7098	58.07
9.5628	-57.8209	58.05
9.6728	-57.9307	58.07
9.7651	-58.0576	58.09
9.8502	-58.1344	58.12
9.8993	-58.2149	58.14
9.9575	-58.2301	58.15
10.0042	-58.3388	58.11
10.0894	-58.3875	58.09
10.1249	-58.4274	58.09
10.1565	-58.5495	58.08
10.1967	-58.6563	58.08
10.2888	-58.7065	58.09
10.3285	-58.7032	58.14
10.3421	-58.7374	58.13
10.3807	-58.721	58.16
10.3769	-58.7163	58.11
10.4173	-58.6068	58.1
10.3969	-58.4639	58.06
10.388	-58.363	58.09
10.3472	-58.1882	58.12
10.3109	-58.1174	58.17
10.2072	-58.042	58.24
10.1424	-58.0053	58.32
10.0957	-57.9822	58.26
10.0566	-57.9919	58.07
9.9093	-57.9009	57.95
9.7707	-57.8273	57.85
9.6998	-57.6989	57.86
9.6032	-57.5424	57.99
9.576	-57.3958	58.09
9.5339	-57.2568	58.21
9.4826	-57.0236	58.25
9.5375	-56.8012	58.18
9.6446	-56.6226	58.1
9.7237	-56.4297	58.04
9.8461	-56.2821	58.03
9.9641	-56.1259	58.06
10.0565	-56.0594	58.1
10.2159	-56.0094	58.1
10.3109	-55.9695	58.12
10.4321	-55.9837	58.12
10.4961	-56.0116	58.13
10.5463	-55.9922	58.13
10.602	-56.0433	58.11
10.6961	-56.1067	58.1
10.7944	-56.183	58.1
10.8445	-56.2248	58.11
10.9111	-56.2865	58.13
10.9762	-56.3231	58.13
11.0439	-56.363	58.13
11.0922	-56.377	58.11
11.153	-56.4366	58.11
11.2584	-56.534	58.1
11.3617	-56.6595	58.1
11.4617	-56.789	58.12
11.5509	-56.9564	58.11
11.7774	-57.0554	58.12
11.9844	-57.1485	58.11
12.1664	-57.2377	58.1
12.2638	-57.3028	58.11
12.3862	-57.357	58.13
12.4839	-57.3595	58.17
12.4619	-57.4605	58.16
12.4591	-57.5204	58.13
12.3471	-57.5159	58.05
12.3437	-57.5775	57.99
12.2957	-57.5715	57.99
12.2805	-57.6228	58.02
12.2604	-57.6711	58.1
12.2308	-57.7687	58.13
12.2434	-57.7024	58.15
12.3713	-57.6505	58.14
12.4234	-57.587	58.1
12.4162	-57.7004	58.05
12.3998	-57.6506	58.09
12.4108	-57.6384	58.1
12.4206	-57.6324	58.11
12.4119	-57.6933	58.09
12.3946	-57.8153	58.08
12.3553	-57.9013	58.08
12.3298	-57.9757	58.1
12.4099	-58.0711	58.11
12.3745	-58.2126	58.12
12.2974	-58.2865	58.16
12.2224	-58.4088	58.15
12.0303	-58.4502	58.16
11.9148	-58.4658	58.13
11.8232	-58.4615	58.12
11.7544	-58.5464	58.06
11.6595	-58.6027	58.01
11.5738	-58.6284	58.01
11.4571	-58.6677	58.03
11.325	-58.6984	58.07
11.158	-58.7289	58.08
10.9636	-58.7236	58.11
10.7479	-58.7594	58.06
10.609	-58.7776	58.07
10.4834	-58.7403	58.07
10.3462	-58.7481	58.06
10.233	-58.7268	58.09
10.1377	-58.723	58.14
10.018	-58.6649	58.18
9.9532	-58.7748	58.16
9.8682	-58.7687	58.11
9.805	-58.7622	58.02
9.7547	-58.7452	57.99
9.667	-58.7436	58.02
9.6224	-58.6741	58.08
9.5476	-58.5815	58.14
9.4912	-58.4441	58.16
9.4401	-58.2777	58.18
9.34	-58.0376	58.15
9.2817	-57.8828	58.08
9.245	-57.6195	58.04
9.1256	-57.4306	58.05
8.9638	-57.1892	58.06
8.8394	-57.0299	58.07
8.7187	-56.8213	58.1
8.5958	-56.6708	58.08
8.5435	-56.4427	58.07
8.4106	-56.3333	58.07
8.414	-56.1103	58.12
8.4699	-55.9464	58.15
8.5499	-55.817	58.16
8.6071	-55.6612	58.15
8.6368	-55.6311	58.12
8.7256	-55.5391	58.07
8.7682	-55.5591	58.08
8.824	-55.6273	58.11
8.8951	-55.6683	58.12
8.9382	-55.6075	58.12
8.9805	-55.6047	58.1
9.0239	-55.5819	58.13
9.0774	-55.5484	58.14
9.1643	-55.5908	58.14
9.2791	-55.6278	58.15
9.3844	-55.7075	58.14
9.4568	-55.7914	58.12
9.5652	-56.0566	58.07
9.6873	-56.3035	58.1
9.815	-56.4625	58.14
9.9185	-56.5165	58.16
9.9946	-56.6465	58.1
10.1398	-56.7538	58.06
10.3236	-56.8205	58
10.5026	-56.9522	57.97
10.6749	-57.0031	58.05
10.8346	-57.1136	58.09
10.984	-57.2018	58.15
11.1896	-57.2121	58.16
11.3287	-57.2681	58.15
11.53	-57.2351	58.11
11.7031	-57.186	58.09
11.947	-57.1167	58.1
12.4259	-57.0705	58.14
12.907	-56.8877	58.18
13.1176	-56.9009	58.16
13.1911	-56.9546	58.14
13.1041	-57.1117	58.09
12.9057	-57.2154	58.11
12.6954	-57.322	58.11
12.5419	-57.4933	58.09
12.3238	-57.6231	58.02
12.0896	-57.8832	57.99
11.8707	-58.0953	58.01
11.6536	-58.2115	58.08
11.4876	-58.3189	58.15
11.2972	-58.3388	58.18
11.0574	-58.3546	58.15
10.861	-58.3756	58.07
10.7037	-58.3127	58.01
10.5646	-58.2501	57.99
10.3376	-58.2253	58.05
10.16	-58.1282	58.12
10.097	-58.0068	58.14
9.997	-57.8495	58.14
9.9684	-57.7699	58.13
9.9199	-57.6457	58.13
9.9102	-57.4293	58.16
9.9211	-57.2509	58.16
10.0042	-57.0826	58.15
10.0485	-56.7991	58.14
10.0407	-56.5745	58.06
10.113	-56.3779	58.01
10.1789	-56.2007	58.02
10.2264	-55.9812	58.09
10.3192	-55.7627	58.15
10.4196	-55.3799	58.13
10.537	-55.183	58.12
10.5917	-54.9911	58.15
10.6325	-54.8481	58.13
10.671	-54.6938	58.09
10.6846	-54.6205	58.08
10.7364	-54.575	58.08
10.7593	-54.5338	58.09
10.7572	-54.5317	58.11
10.8331	-54.5341	58.07
10.8378	-54.555	58.07
10.8893	-54.5576	58.07
10.8797	-54.5275	58.12
10.9515	-54.6483	58.11
11.0175	-54.8066	58.13
11.0877	-54.9572	58.15
11.1394	-55.138	58.13
11.2253	-55.1989	58.11
11.304	-55.2816	58.08
11.326	-55.4131	58.11
11.3857	-55.4945	58.11
11.4148	-55.5824	58.1
11.4422	-55.6045	58.09
11.508	-55.6094	58.11
11.4562	-55.609	58.11
11.4444	-55.5672	58.12
11.4041	-55.5832	58.13
11.4264	-55.7673	58.11
11.4376	-55.9268	58.14
11.4253	-56.0954	58.12
11.3822	-56.248	58.12
11.3718	-56.5801	58.14
11.3719	-56.8151	58.18
11.3258	-57.0251	58.16
11.2684	-57.1812	58.08
11.1915	-57.3044	58.02
11.0743	-57.4875	57.96
10.9854	-57.6466	58.02
10.8408	-57.769	58.1
10.7466	-57.9783	58.19
10.6621	-58.2006	58.21
10.5706	-58.3316	58.19
10.4913	-58.3439	58.13
10.5045	-58.3828	58.06
10.4732	-58.491	58
10.4903	-58.5587	58.03
10.4436	-58.6661	58.1
10.4131	-58.7103	58.12
10.4031	-58.8062	58.11
10.365	-58.8399	58.1
10.2944	-58.8548	58.07
10.2739	-58.8295	58.08
10.3892	-58.9077	58.09
10.4092	-58.9871	58.1
10.4312	-59.1651	58.13
10.4774	-59.17	58.16
10.6045	-59.1778	58.12
10.645	-59.2061	58.11
10.7457	-59.279	58.08
10.766	-59.383	58.07
10.772	-59.3842	58.09
10.7544	-59.4167	58.09
10.7909	-59.4353	58.08
10.8254	-59.363	58.1
10.887	-59.3285	58.11
11.0136	-59.3291	58.11
11.0902	-59.2901	58.11
11.2736	-59.2487	58.1
11.4344	-59.2516	58.09
11.6057	-59.1525	58.08
11.727	-59.075	58.07
11.8666	-58.978	58.08
11.9701	-58.8451	58.14
12.0864	-58.6724	58.16
12.2185	-58.4143	58.14
12.3742	-58.0925	58.14
12.5606	-57.8524	58.09
12.6939	-57.6656	58.03
12.7926	-57.5251	58.03
12.8049	-57.4595	58.09
12.9021	-57.479	58.12
13.0067	-57.6116	58.13
13.0354	-57.5959	58.18
13.0135	-57.6357	58.16
13.007	-57.7028	58.1
13.0431	-57.7115	58.05
13.013	-57.8089	58.07
13.0715	-57.8643	58.12
13.067	-57.8874	58.14
13.0825	-57.9759	58.07
13.1043	-57.9682	58.05
13.1234	-58.004	58.06
13.1515	-58.0224	58.07
13.1277	-58.0406	58.1
13.037	-58.1698	58.1
12.9838	-58.0993	58.13
13.0155	-58.099	58.14
12.9909	-58.0619	58.13
12.9593	-58.0467	58.1
12.8565	-58.0263	58.1
12.7881	-58.0523	58.12
12.7242	-58.1009	58.09
12.6595	-58.108	58.09
12.641	-58.1293	58.08
12.5641	-58.0939	58.1
12.4644	-58.1179	58.08
12.3417	-58.0817	58.13
12.2843	-58.1256	58.11
12.2281	-58.255	58.1
12.1315	-58.3085	58.1
12.033	-58.3263	58.1
11.9161	-58.3197	58.1
11.9305	-58.411	58.1
11.8872	-58.4892	58.12
11.8319	-58.5707	58.16
11.7394	-58.6664	58.19
11.7733	-58.6841	58.18
11.8065	-58.7918	58.08
11.7569	-58.8362	58.01
11.7376	-58.9499	57.96
11.6443	-58.9004	58.05
11.5323	-58.9491	58.12
11.479	-58.9016	58.19
11.4155	-58.8453	58.22
11.4072	-58.7801	58.2
11.3424	-58.6741	58.13
11.248	-58.5579	58.08
11.1288	-58.4698	58.07
11.007	-58.4465	58.1
10.9542	-58.4433	58.15
10.8642	-58.5419	58.17
10.7177	-58.5211	58.15
10.6365	-58.5308	58.1
10.5225	-58.4748	58.08
10.4226	-58.4552	58.09
10.2646	-58.4288	58.12
10.1526	-58.432	58.15
10.0447	-58.4297	58.17
10.0228	-58.4545	58.18
10.0014	-58.4556	58.15
9.9903	-58.4048	58.14
9.9752	-58.3288	58.13
10.0116	-58.2707	58.11
9.9953	-58.2579	58.08
10.0361	-58.1569	58.12
10.0219	-58.1117	58.12
10.0045	-58.0721	58.15
9.9745	-57.9768	58.17
9.9869	-57.9823	58.15
10.0326	-57.9659	58.13
10.0592	-57.986	58.11
10.1068	-57.9373	58.13
10.1051	-57.9587	58.11
10.1091	-57.9685	58.12
10.2014	-57.9096	58.13
10.2664	-57.8808	58.17
10.2818	-57.8369	58.21
10.3383	-57.8625	58.16
10.3719	-57.7051	58.11
10.3849	-57.6774	58.02
10.4423	-57.6573	57.99
10.4644	-57.5387	58.05
10.4655	-57.5048	58.14
10.5428	-57.4908	58.21
10.5591	-57.4407	58.24
10.6432	-57.4144	58.2
10.716	-57.3366	58.13
10.7477	-57.2808	58.08
10.8355	-57.299	58.05
10.8702	-57.2913	58.09
10.9141	-57.2334	58.13
10.904	-57.2159	58.16
10.9025	-57.1713	58.12
10.9261	-57.0745	58.11
10.9677	-57.0042	58.09
10.9266	-56.9604	58.08
10.9402	-56.9102	58.12
10.9522	-56.8938	58.13
10.9896	-56.9409	58.14
11.0108	-56.905	58.14
11.0041	-56.9353	58.11
10.9967	-56.8627	58.08
10.9841	-56.8375	58.07
10.9338	-56.8772	58.09
10.9174	-56.8754	58.11
10.9475	-56.8423	58.13
10.9154	-56.8729	58.12
10.875	-56.932	58.1
10.8869	-56.885	58.11
10.8347	-56.8713	58.11
10.8302	-56.8609	58.09
10.7985	-56.8511	58.12
10.8503	-56.8822	58.12
10.8487	-56.9186	58.11
10.886	-56.9172	58.09
10.8976	-56.9794	58.1
10.9076	-56.9709	58.09
10.9233	-56.9844	58.12
10.9294	-56.9889	58.16
10.9209	-56.9687	58.14
10.9293	-57.0199	58.07
10.8955	-57.0798	58
10.8815	-57.1091	58.01
10.8452	-57.2315	58.04
10.8297	-57.194	58.14
10.8293	-57.2314	58.17
10.8379	-57.2774	58.17
10.8639	-57.2117	58.15
10.8547	-57.1347	58.12
10.8775	-57.0807	58.07
10.9082	-57.0971	58.05
10.9244	-57.2003	58.08
10.9068	-57.2708	58.13
10.9198	-57.3091	58.13
10.9041	-57.3877	58.1
10.9348	-57.3735	58.07
10.9432	-57.417	58.05
10.98	-57.3765	58.06
10.9535	-57.3877	58.11
10.9925	-57.5441	58.09
10.9561	-57.513	58.12
10.9761	-57.5116	58.11
10.9008	-57.5267	58.09
10.9351	-57.5399	58.07
10.9122	-57.5252	58.08
10.8783	-57.5206	58.08
10.7918	-57.5244	58.1
10.7759	-57.5617	58.09
10.7547	-57.5365	58.09
10.762	-57.5144	58.1
10.7029	-57.5207	58.09
10.6351	-57.5162	58.11
10.5966	-57.4954	58.13
10.5514	-57.4878	58.12
10.4774	-57.4944	58.1
10.4415	-57.4107	58.1
10.3517	-57.376	58.07
10.2673	-57.3625	58.06
10.2079	-57.3449	58.08
10.17	-57.3573	58.12
10.1697	-57.3249	58.17
10.2337	-57.3413	58.13
10.2232	-57.2659	58.09
10.2313	-57.2473	58
10.2704	-57.2638	57.97
10.3312	-57.2584	58.02
10.3976	-57.3075	58.1
10.4681	-57.3701	58.14
10.5292	-57.3252	58.16
10.5368	-57.3116	58.14
10.5483	-57.1961	58.1
10.5347	-57.1219	58.06
10.5778	-57.0304	58.06
10.6502	-57.0039	58.09
10.6903	-56.9823	58.12
10.8011	-57.0119	58.15
10.8248	-57.094	58.12
10.9373	-57.1315	58.08
10.9869	-57.1421	58.07
11.0023	-57.1197	58.05
11.0182	-57.2049	58.06
11.0436	-57.3345	58.09
10.9949	-57.4211	58.16
11.021	-57.539	58.14
11.0082	-57.6185	58.12
10.9934	-57.6189	58.11
11.0407	-57.747	58.09
11.1603	-57.7436	58.12
11.2866	-57.7919	58.11
11.3621	-57.8641	58.1
11.4401	-57.9239	58.1
11.4758	-58.0228	58.08
11.556	-58.057	58.09
11.6092	-58.0972	58.1
11.6977	-58.1489	58.11
11.766	-58.1843	58.12
11.8756	-58.1999	58.13
12.0589	-58.1606	58.14
12.1891	-58.1576	58.14
12.3663	-58.1032	58.09
12.4629	-57.9581	58.1
12.5626	-57.873	58.12
12.6042	-57.9427	58.11
12.561	-57.9271	58.11
12.4856	-57.9593	58.06
12.432	-57.9817	57.99
12.3026	-57.9936	57.97
12.1589	-58.0833	58.01
12.0417	-58.204	58.1
11.8986	-58.1886	58.18
11.7503	-58.1696	58.23
11.6808	-58.1993	58.2
11.5897	-58.1884	58.14
11.4527	-58.1305	58.09
11.3678	-58.0731	58.06
11.2469	-58.0437	58.08
11.2289	-58.0171	58.08
11.3279	-57.9512	58.08
11.4632	-57.9034	58.05
11.4815	-57.8666	58.05
11.5405	-57.8037	58.09
11.5556	-57.7094	58.1
11.5444	-57.6781	58.12
11.5595	-57.691	58.13
11.5556	-57.7271	58.13
11.5383	-57.7269	58.13
11.5297	-57.7527	58.08
11.4891	-57.7705	58.09
11.3973	-57.7943	58.06
11.3692	-57.8397	58.09
11.2733	-57.8628	58.12
11.2132	-57.9825	58.12
11.1272	-57.9185	58.11
11.0968	-57.9365	58.07
11.0823	-57.9042	58.06
11.1021	-57.8307	58.06
11.1167	-57.7582	58.1
11.1901	-57.7818	58.1
11.2643	-57.7754	58.14
11.292	-57.7498	58.13
11.3074	-57.7428	58.12
11.3625	-57.6961	58.12
11.3722	-57.7381	58.14
11.387	-57.6306	58.15
11.3768	-57.6036	58.11
11.3429	-57.6224	58.04
11.3153	-57.6846	57.99
11.3014	-57.6396	58.01
11.2756	-57.6749	58.06
11.2532	-57.6959	58.13
11.2159	-57.6842	58.16
11.1459	-57.7511	58.17
11.0982	-57.7077	58.13
11.1354	-57.6581	58.09
11.1654	-57.6459	58.05
11.1776	-57.6732	58.05
11.1466	-57.6305	58.1
11.1662	-57.6381	58.13
11.1427	-57.6231	58.12
11.1283	-57.6144	58.06
11.1107	-57.5551	58.06
11.011	-57.6406	58.06
10.9523	-57.6517	58.1
10.8861	-57.7024	58.13
10.8405	-57.732	58.14
10.8133	-57.7402	58.15
10.7746	-57.7538	58.1
10.7249	-57.7407	58.09
10.6784	-57.7831	58.07
10.6528	-57.7852	58.09
10.6123	-57.7878	58.1
10.6183	-57.7741	58.11
10.607	-57.7252	58.1
10.5977	-57.714	58.1
10.5545	-57.7136	58.1
10.5329	-57.6752	58.1
10.5073	-57.6116	58.1
10.4349	-57.551	58.09
10.4617	-57.4684	58.09
10.4624	-57.4641	58.08
10.4454	-57.4006	58.08
10.3876	-57.3265	58.09
10.3969	-57.3223	58.08
10.3399	-57.264	58.11
10.2848	-57.2083	58.13
10.1418	-57.2992	58.09
10.0057	-57.3023	58.03
9.8984	-57.3746	58
9.9062	-57.338	58.08
9.907	-57.2907	58.15
10.0021	-57.281	58.17
10.0312	-57.2256	58.2
10.0934	-57.1713	58.14
10.195	-57.1122	58.1
10.287	-57.0852	58.04
10.2907	-57.0818	58.05
10.303	-57.0479	58.05
10.3344	-57.0437	58.09
10.3867	-57.0974	58.14
10.5493	-57.0873	58.12
10.5935	-57.1272	58.11
10.7127	-57.1142	58.08
10.7729	-57.224	58.08
10.8853	-57.3276	58.06
10.9878	-57.3701	58.09
11.0493	-57.4021	58.13
11.1856	-57.5057	58.14
11.252	-57.5468	58.11
11.3056	-57.5979	58.1
11.3725	-57.5628	58.09
11.4585	-57.5351	58.09
11.5826	-57.5349	58.09
11.6617	-57.4531	58.11
11.796	-57.5032	58.08
11.8434	-57.5291	58.11
11.9301	-57.5737	58.11
12.0098	-57.6253	58.12
12.0839	-57.6294	58.11
12.2133	-57.7068	58.09
12.238	-57.6671	58.08
12.267	-57.7426	58.09
12.3166	-57.7713	58.12
12.381	-57.8586	58.16
12.4293	-57.9546	58.2
12.4638	-58.0466	58.2
12.4479	-58.1445	58.11
12.4866	-58.1976	58
12.5424	-58.3609	57.92
12.5562	-58.4567	57.94
12.5651	-58.5161	58.08
12.5529	-58.6724	58.16
12.5818	-58.8086	58.2
12.6355	-58.9058	58.18
12.6309	-58.9158	58.12
12.6369	-58.8848	58.07
12.6311	-58.8703	58.04
12.5917	-58.9562	58.06
12.5434	-59.0592	58.09
12.5367	-59.1863	58.1
12.5374	-59.1975	58.1
12.4789	-59.248	58.07
12.4133	-59.3204	58.08
12.2986	-59.4698	58.07
12.2437	-59.5164	58.09
12.1585	-59.5859	58.08
12.0732	-59.6109	58.12
11.9364	-59.663	58.09
11.8579	-59.7429	58.1
11.7265	-59.7367	58.11
11.6435	-59.7022	58.09
11.5197	-59.7328	58.11
11.3981	-59.7494	58.09
11.324	-59.7452	58.09
11.2624	-59.7185	58.08
11.1784	-59.6782	58.11
11.1535	-59.7024	58.1
11.1755	-59.7082	58.1
11.201	-59.7411	58.11
11.1431	-59.7585	58.11
11.1316	-59.8037	58.11
11.15	-59.8605	58.13
11.1786	-59.8802	58.16
11.1804	-59.9617	58.15
11.1903	-60.0132	58.12
11.1676	-60.0798	58.04
11.1705	-60.1044	57.98
11.1384	-60.1204	57.97
11.0706	-60.1488	58.03
11.0447	-60.2045	58.12
11.0077	-60.2081	58.18
11.0013	-60.2431	58.19
10.9929	-60.1785	58.16
10.9727	-60.1422	58.11
10.9785	-60.1944	58.04
10.936	-60.2512	58.04
10.9948	-60.2466	58.04
10.9539	-60.2252	58.1
10.9744	-60.1473	58.1
10.944	-60.0767	58.08
10.957	-59.8973	58.05
10.9969	-59.7361	58.09
10.9964	-59.6195	58.11
11.0645	-59.3987	58.13
11.0684	-59.1944	58.13
11.0546	-59.0359	58.11
11.0603	-58.8671	58.1
11.0064	-58.7659	58.07
10.9432	-58.6901	58.08
10.8675	-58.6769	58.07
10.7414	-58.5846	58.09
10.6305	-58.5836	58.13
10.44	-58.4874	58.18
10.3551	-58.4019	58.17
10.2868	-58.3254	58.12
10.2713	-58.2166	58.08
10.297	-58.1163	58.03
10.298	-58.0224	58.05
10.3638	-58.009	58.05
10.4533	-57.9931	58.12
10.5079	-58.0358	58.18
10.6007	-58.0383	58.21
10.6691	-58.1022	58.12
10.7191	-58.0978	58.04
10.7746	-58.2372	57.98
10.8581	-58.3489	58
10.904	-58.4044	58.05
10.9808	-58.5555	58.1
10.9843	-58.6785	58.13
11.1261	-58.7853	58.16
11.1408	-58.798	58.15
11.2212	-58.8413	58.12
11.2621	-58.9267	58.09
11.302	-58.9744	58.08
11.3858	-59.0337	58.07
11.4121	-59.093	58.07
11.4333	-59.1642	58.08
11.4794	-59.2705	58.06
11.4557	-59.3669	58.08
11.5078	-59.4435	58.1
11.496	-59.4637	58.13
11.5103	-59.4938	58.13
11.5064	-59.5147	58.13
11.5244	-59.5855	58.1
11.5474	-59.5851	58.1
11.5273	-59.5367	58.07
11.5302	-59.4914	58.07
11.5417	-59.4003	58.08
11.5546	-59.3046	58.12
11.5697	-59.2235	58.11
11.5744	-59.1814	58.08
11.5812	-59.0847	58.09
11.5615	-59.0053	58.08
11.5535	-58.8806	58.09
11.5359	-58.7734	58.07
11.5323	-58.7788	58.09
11.5463	-58.813	58.11
11.5218	-58.7951	58.16
11.5085	-58.8486	58.15
11.5006	-58.8098	58.1
11.4174	-58.769	58.02
11.4224	-58.8146	57.97
11.3771	-58.8593	58.01
11.4233	-58.8969	58.08
11.3903	-58.9878	58.16
11.4133	-58.974	58.17
11.4068	-58.9635	58.18
11.3945	-58.9477	58.14
11.4139	-58.9163	58.08
11.3879	-58.8662	58.04
11.3692	-58.9356	58.05
11.3563	-58.947	58.09
11.3913	-59.0561	58.13
11.3935	-59.1049	58.12
11.4125	-59.1522	58.07
11.3901	-59.2385	58.06
11.4384	-59.3955	58.05
11.4243	-59.4552	58.06
11.4373	-59.5718	58.09
11.4186	-59.7328	58.1
11.3931	-59.7628	58.12
11.3679	-59.8486	58.09
11.3448	-59.8932	58.08
11.3737	-59.8956	58.11
11.3439	-59.9346	58.15
11.3849	-59.961	58.14
11.3697	-60.0999	58.11
11.3553	-60.2503	58.08
11.351	-60.3344	58.08
11.3167	-60.4836	58.06
11.2446	-60.6861	58.1
11.1976	-60.7397	58.14
11.1113	-60.9057	58.12
11.1163	-61.047	58.12
11.0737	-61.229	58.15
11.0302	-61.3834	58.15
11.0171	-61.4622	58.09
10.947	-61.5514	58.01
10.9382	-61.5894	57.92
10.9067	-61.5904	57.95
10.8763	-61.577	58.04
10.8003	-61.5885	58.1
10.7695	-61.5732	58.14
10.7221	-61.4888	58.14
10.6689	-61.3435	58.15
10.6125	-61.16	58.08
10.5124	-60.9808	58.03
10.4804	-60.8452	58.04
10.4197	-60.7308	58.08
10.3845	-60.4966	58.13
10.34	-60.2445	58.13
10.3721	-60.0721	58.12
10.327	-59.9523	58.08
10.3051	-59.8088	58.08
10.2765	-59.7026	58.09
10.2256	-59.6443	58.13
10.1088	-59.6682	58.13
10.0959	-59.691	58.13
10.0081	-59.6641	58.12
9.928	-59.6587	58.11
9.9323	-59.6511	58.11
9.8986	-59.5587	58.12
9.8776	-59.5256	58.09
9.8042	-59.462	58.12
9.7413	-59.4873	58.11
9.6494	-59.4259	58.11
9.6127	-59.4035	58.1
9.5911	-59.3498	58.1
9.6012	-59.2784	58.09
9.5719	-59.1784	58.11
9.5769	-59.1268	58.13
9.6191	-59.0783	58.16
9.7166	-59.0959	58.22
9.8369	-59.0778	58.19
9.8718	-59.0733	58.12
9.9603	-59.1141	58.01
9.9944	-59.0758	57.96
10.0632	-59.1305	57.99
10.0145	-59.1413	58.12
10.01	-59.1821	58.19
9.9767	-59.2253	58.21
9.9247	-59.1599	58.19
9.9359	-59.055	58.12
9.9055	-59.0617	58.05
9.8656	-59.02	58.08
9.8434	-59.001	58.08
9.9004	-58.9692	58.12
9.9333	-58.9187	58.13
10.0702	-58.9221	58.11
10.1169	-58.9609	58.09
10.2149	-58.9777	58.1
10.3116	-59.0028	58.12
10.3484	-59.0039	58.1
10.3518	-58.9912	58.13
10.3879	-58.9925	58.1
10.3687	-58.9436	58.11
10.4358	-58.9872	58.12
10.4706	-59.0007	58.12
10.4703	-58.9263	58.12
10.4486	-58.8992	58.1
10.3995	-58.9015	58.11
10.3726	-58.9187	58.09
10.3533	-58.9004	58.1
10.3238	-58.9342	58.1
10.2863	-58.9525	58.11
10.2605	-58.9676	58.11
10.2292	-59.0231	58.1
10.2549	-59.0141	58.12
10.2464	-59.0638	58.14
10.2695	-59.0713	58.18
10.2753	-59.1412	58.15
10.2841	-59.1466	58.1
10.2657	-59.1808	58.02
10.2606	-59.204	58
10.2177	-59.2168	58
10.1989	-59.2714	58.08
10.135	-59.3033	58.15
10.1429	-59.3592	58.18
10.117	-59.3896	58.18
10.1411	-59.3504	58.16
10.1291	-59.4032	58.11
10.1381	-59.4833	58.06
10.1325	-59.5145	58.07
10.1429	-59.5081	58.08
10.1272	-59.5588	58.07
10.0495	-59.5887	58.08
9.9838	-59.6479	58.08
9.9531	-59.7817	58.09
9.8836	-59.8194	58.12
9.8418	-59.9083	58.14
9.8162	-59.9519	58.13
9.8501	-59.9812	58.11
9.9131	-59.996	58.1
9.8918	-60.0167	58.1
9.973	-60.1174	58.08
9.9742	-60.1302	58.1
9.9957	-60.1436	58.12
9.9763	-60.1576	58.14
9.9529	-60.2023	58.12
9.8839	-60.1961	58.1
9.9191	-60.2382	58.1
9.9493	-60.2615	58.1
9.9814	-60.3086	58.11
10.0138	-60.3482	58.1
10.0493	-60.4036	58.09
10.1472	-60.4627	58.08
10.1829	-60.4604	58.1
10.2685	-60.5198	58.15
10.3074	-60.5465	58.17
10.3607	-60.6371	58.12
inclinaison X	inclinaison Y
0.2991	0.9638
0.0997	0.7311
0.2991	0.6647
0.565	0.8641
0.6979	0.997
0.4653	1.0635
0.2326	0.8308
0.1329	0.6314
0.432	0.7976
0.565	1.0635
0.4985	1.1964
0.432	0.9305
0.2659	0.7644
0.3988	0.6979
0.4985	0.8641
0.432	1.13
0.432	0.997
0.3656	0.7311
0.3988	0.6647
0.3656	0.8641
0.3656	0.997
0.4653	0.9305
0.565	0.8641
0.432	0.9305
0.3656	0.8973
0.4653	0.8641
0.4985	0.8641
0.3988	0.9305
0.3323	0.8308
0.3988	0.8308
0.432	0.9305
0.4653	0.9638
0.3656	0.8308
0.432	0.7976
0.3988	0.8973
0.3988	0.997
0.3988	0.8973
0.3988	0.8308
0.432	0.8641
0.3988	0.8641
0.4653	0.9305
0.432	0.9305
0.3656	0.8641
0.3656	0.7976
0.3988	0.8308
0.432	0.8641
0.3988	0.8973
0.3323	0.8641
0.2991	0.8641
0.432	0.8308
0.3656	0.8308
0.3656	0.9305
0.4653	0.8641
0.4985	0.8641
0.3323	0.8973
0.3656	0.8641
0.432	0.8641
0.4653	0.7976
0.3656	0.8973
0.3988	0.9638
0.3988	0.8641
0.432	0.7976
0.4653	0.8641
0.432	0.9638
0.432	0.8973
0.3656	0.8308
0.432	0.9305
0.4653	0.8973
0.3656	0.9638
0.432	0.8308
0.3656	0.8308
0.3323	0.8641
0.3988	0.8641
0.432	0.9638
0.5317	1.0635
0.432	0.8641
0.3323	0.7976
0.2991	0.7644
0.432	0.7976
0.5317	0.9305
0.3656	0.997
0.3988	0.7976
0.3656	0.7311
0.3656	0.9305
0.3656	1.0635
0.4653	0.9305
0.3656	0.6979
0.3323	0.7311
0.2991	0.9305
0.432	0.9305
0.4653	0.8973
0.3656	0.8308
0.2659	0.8308
0.4653	0.8641
0.5317	0.8641
0.4653	0.9305
0.2991	0.9305
0.3656	0.8308
0.432	0.8308
0.4653	0.8641
0.3988	0.9638
0.2991	0.9305
0.3988	0.7311
0.3656	0.7644
0.3988	0.8641
0.3988	0.997
0.432	0.9638
0.432	0.8641
0.3656	0.7644
0.2991	0.8641
0.432	0.9305
0.4653	0.8641
0.3988	0.8308
0.3323	0.8973
0.3323	0.8641
0.432	0.9305
0.432	0.8308
0.3323	0.9305
0.3323	0.8641
0.3988	0.8641
0.4985	0.8308
0.3656	0.8641
0.3656	0.8973
0.3988	0.9305
0.4653	0.9305
0.3988	0.9638
0.3656	0.8973
0.432	0.7976
0.3656	0.8308
0.3988	0.8973
0.3988	0.9638
0.432	0.8641
0.4985	0.7976
0.3323	0.8641
0.3656	0.997
0.432	0.8973
0.432	0.8641
0.3988	0.8973
0.3323	0.997
0.3656	0.8641
0.3988	0.7644
0.3323	0.997
0.3988	0.997
0.4985	0.9305
0.3988	0.7976
0.2659	0.7644
0.3656	0.8973
0.432	0.9638
0.3656	0.9638
0.3323	0.8641
0.3988	0.9305
0.432	0.8308
0.3988	0.8641
0.3323	0.9638
0.3656	0.8973
0.3988	0.8308
0.432	0.7976
0.3656	0.9305
0.3323	0.8973
0.432	0.9305
0.5317	0.8308
0.3656	0.8973
0.2991	0.8641
0.3656	0.7976
0.432	0.8973
0.432	0.997
0.4985	0.9305
0.3656	0.7311
0.1662	0.7311
0.2991	0.8308
0.4985	0.8973
0.6647	1.0635
0.432	1.0635
0.2991	0.8641
0.2991	0.7976
0.3656	0.7311
0.4653	0.8308
0.3988	0.997
0.3656	0.9638
0.4653	0.7644
0.3656	0.7644
0.3656	0.8973
0.3988	0.9638
0.4653	0.8641
0.4653	0.7976
0.3323	0.8308
0.432	0.8973
0.3988	0.997
0.432	0.8973
0.2991	0.7644
0.3323	0.7976
0.3656	0.8973
0.432	0.997
0.3988	0.9305
0.3656	0.7644
0.3323	0.7976
0.3988	0.8641
0.432	0.9638
0.432	0.8973
0.3323	0.7976
0.3656	0.7976
0.3988	0.9638
0.432	0.997
0.432	0.8641
0.3656	0.8973
0.3656	0.7976
0.3988	0.9305
0.4653	0.9305
0.3988	0.8308
0.3323	0.8308
0.3988	0.8641
0.4985	0.8973
0.432	0.9305
0.432	0.8308
0.3988	0.8308
0.3656	0.8308
0.3988	0.8641
0.3988	0.9305
0.3656	0.9305
0.3988	0.8308
0.432	0.8641
0.3988	0.8641
0.3656	0.9638
0.432	0.9305
0.432	0.8308
0.2991	0.8641
0.3988	0.9638
0.432	0.8973
0.4653	0.9305
0.3323	0.8641
0.2659	0.7976
0.3988	0.8308
0.565	0.9638
0.432	0.9305
0.2326	0.8308
0.2991	0.8641
0.4985	0.7976
0.432	0.9305
0.2326	0.9638
0.3323	0.8641
0.3988	0.8641
0.3656	0.8308
0.3656	0.8641
0.3988	0.8973
0.3988	0.8641
0.3656	0.8973
0.3988	0.8308
0.3988	0.9638
0.3988	0.9305
0.3988	0.7644
0.3988	0.8641
0.3323	0.9305
0.3988	0.9305
0.432	0.8308
0.3656	0.7976
0.3656	0.8973
0.432	0.9305
0.432	0.8973
0.3323	0.8641
0.3656	0.8641
0.432	0.8973
0.3988	0.8308
0.3323	0.8973
0.3656	0.8973
0.432	0.8973
0.432	0.8973
0.2991	0.8641
0.3988	0.9305
0.4985	0.9305
0.432	0.8973
0.2659	0.8308
0.3656	0.8973
0.432	0.7976
0.3656	0.8973
0.2991	1.0303
0.3988	0.8308
0.3988	0.7644
0.3323	0.8308
0.3323	0.9638
0.3988	0.9638
0.432	0.8641
0.3656	0.8641
0.432	0.8308
0.3656	0.8641
0.3323	0.9305
0.3656	0.9638
0.432	0.8973
0.432	0.8308
0.3656	0.7976
0.2991	0.8973
0.432	0.9305
0.4985	0.9638
0.2991	0.8308
0.2326	0.8973
0.3656	0.8973
0.4653	0.8973
0.2991	0.997
0.2659	0.8641
0.3656	0.8973
0.3988	0.8973
0.3656	0.9305
0.2991	0.9305
0.3656	0.8308
0.3988	0.8641
0.3656	0.9305
0.3323	0.9638
