# Supplementary material for: Postural Control Can Be Well Maintained by Healthy, Young Adults in Difficult Visual Task, Even in Sway-Referenced Dynamic Conditions
Source: PLoS One. 2016 Oct 13;11(10):e0164400. doi: 10.1371/journal.pone.0164400 (PMC5063355; doi:10.1371/journal.pone.0164400)
Supplement: S2 File — (ZIP) [file pone.0164400.s002.zip › DATA_FRAMIRAL/S10A_FREE_STABLE_I7.xls]

## Sheet: S10_MTT_201504081241
gravite X	gravite Y	Poids
-1.6298	-43.7717	58.44
-1.8623	-43.5965	58.43
-2.0076	-43.3429	58.49
-2.0675	-43.1082	58.52
-2.1144	-42.8459	58.56
-2.1534	-42.5204	58.59
-2.1384	-42.2404	58.56
-2.0355	-41.9117	58.61
-2.0201	-41.6546	58.58
-2.0217	-41.4783	58.55
-1.9762	-41.3199	58.52
-1.9425	-41.2561	58.51
-1.8722	-41.1653	58.59
-1.747	-41.178	58.63
-1.5364	-41.1766	58.69
-1.3405	-41.2325	58.64
-1.0165	-41.2676	58.55
-0.7769	-41.4216	58.45
-0.6172	-41.71	58.41
-0.4228	-42.0038	58.49
-0.2203	-42.3203	58.59
0.0292	-42.7091	58.63
0.2139	-42.9851	58.65
0.3477	-43.2299	58.63
0.5416	-43.4222	58.58
0.68	-43.5152	58.52
0.7698	-43.6429	58.55
0.9154	-43.8498	58.59
0.9243	-44.0352	58.61
0.9593	-44.2463	58.61
0.9738	-44.4201	58.57
0.9752	-44.6141	58.54
1.0226	-44.7616	58.55
1.0152	-44.9452	58.53
0.9806	-45.1064	58.57
0.9939	-45.2184	58.58
0.9943	-45.2872	58.57
0.9985	-45.2644	58.57
0.9559	-45.3452	58.58
0.9342	-45.3218	58.59
0.9002	-45.3396	58.58
0.8409	-45.2973	58.54
0.786	-45.3588	58.51
0.6522	-45.2649	58.55
0.5277	-45.2303	58.56
0.3897	-45.1359	58.61
0.2563	-45.0947	58.68
0.0896	-45.0106	58.64
-0.0514	-44.9231	58.55
-0.2613	-44.8713	58.44
-0.424	-44.9554	58.39
-0.5353	-44.9937	58.44
-0.5901	-45.1126	58.53
-0.6791	-45.2283	58.62
-0.7678	-45.3597	58.69
-0.7805	-45.4444	58.66
-0.8274	-45.5986	58.61
-0.8789	-45.7001	58.54
-0.8315	-45.8754	58.5
-0.8005	-46.0914	58.51
-0.7736	-46.303	58.56
-0.721	-46.5589	58.58
-0.6689	-46.8026	58.55
-0.5864	-47.0804	58.56
-0.4269	-47.3661	58.56
-0.2375	-47.6187	58.57
-0.0866	-47.9002	58.57
0.0083	-48.1029	58.58
0.1119	-48.3379	58.58
0.2846	-48.5997	58.54
0.4865	-48.7919	58.54
0.5427	-49.0135	58.57
0.637	-49.2114	58.61
0.6297	-49.3972	58.58
0.6355	-49.625	58.54
0.5253	-49.8478	58.52
0.4194	-50.1054	58.51
0.2143	-50.2571	58.53
-0.0419	-50.5006	58.56
-0.3497	-50.5839	58.6
-0.6535	-50.6767	58.53
-0.9794	-50.7264	58.48
-1.332	-50.7422	58.41
-1.6489	-50.7696	58.44
-1.8749	-50.7637	58.49
-2.0442	-50.7633	58.56
-2.2148	-50.6794	58.59
-2.3481	-50.6756	58.57
-2.4637	-50.6283	58.57
-2.576	-50.5691	58.55
-2.6583	-50.5635	58.53
-2.6974	-50.6321	58.51
-2.7481	-50.6783	58.52
-2.795	-50.6901	58.53
-2.7645	-50.645	58.54
-2.7023	-50.6234	58.5
-2.6003	-50.5471	58.48
-2.467	-50.3714	58.51
-2.3	-50.2103	58.53
-2.2013	-50.0558	58.55
-2.0907	-49.881	58.56
-1.9714	-49.6185	58.57
-1.7677	-49.3894	58.54
-1.5935	-49.1406	58.52
-1.5261	-49.0014	58.5
-1.4235	-48.8373	58.52
-1.3422	-48.6749	58.55
-1.2225	-48.6012	58.56
-1.1243	-48.5358	58.56
-0.9703	-48.4753	58.57
-0.8461	-48.4573	58.58
-0.7475	-48.4615	58.6
-0.653	-48.5293	58.62
-0.469	-48.6147	58.56
-0.366	-48.6724	58.52
-0.2757	-48.7602	58.44
-0.1766	-48.8576	58.41
-0.0948	-48.9642	58.48
-0.0818	-49.0592	58.52
-0.1035	-49.0379	58.58
-0.1889	-49.102	58.62
-0.2064	-48.9835	58.61
-0.284	-48.8385	58.58
-0.3614	-48.7677	58.51
-0.4733	-48.6215	58.51
-0.5982	-48.4641	58.53
-0.7227	-48.3364	58.55
-0.7833	-48.2126	58.53
-0.8694	-48.1051	58.53
-0.9724	-48.0723	58.52
-1.071	-48.0823	58.51
-1.1735	-48.1078	58.53
-1.2418	-48.1192	58.54
-1.3054	-48.2087	58.56
-1.4031	-48.3107	58.57
-1.4541	-48.4435	58.56
-1.4925	-48.6237	58.54
-1.4621	-48.7077	58.54
-1.4232	-48.8386	58.53
-1.3758	-48.9099	58.53
-1.3372	-49.0324	58.51
-1.3576	-49.1667	58.54
-1.2416	-49.2071	58.55
-1.2025	-49.2924	58.56
-1.146	-49.3289	58.61
-1.0987	-49.3662	58.62
-1.0306	-49.4017	58.58
-0.9972	-49.4544	58.49
-0.9297	-49.3889	58.42
-0.9385	-49.418	58.38
-0.9289	-49.4467	58.47
-0.9236	-49.4945	58.55
-0.9313	-49.5391	58.61
-0.9224	-49.5591	58.63
-0.9057	-49.5428	58.6
-0.9616	-49.6341	58.55
-1.0217	-49.7309	58.5
-0.957	-49.7848	58.52
-0.9907	-49.938	58.51
-0.9556	-50.033	58.55
-0.9289	-50.3063	58.55
-0.9063	-50.601	58.55
-0.8754	-50.8137	58.56
-0.9001	-51.063	58.56
-0.8736	-51.3097	58.54
-0.8431	-51.4287	58.55
-0.7871	-51.5296	58.54
-0.7913	-51.624	58.5
-0.7311	-51.6427	58.52
-0.7055	-51.6064	58.52
-0.6453	-51.6343	58.54
-0.6882	-51.5769	58.57
-0.6586	-51.4806	58.57
-0.6761	-51.4225	58.55
-0.7019	-51.3288	58.58
-0.6639	-51.2947	58.53
-0.6126	-51.2518	58.53
-0.604	-51.2096	58.58
-0.5782	-51.1879	58.61
-0.5358	-51.122	58.6
-0.5278	-51.0606	58.52
-0.4853	-51.0479	58.43
-0.4942	-51.0077	58.39
-0.5024	-51.0486	58.44
-0.5405	-51.0879	58.53
-0.587	-51.1755	58.59
-0.6762	-51.2382	58.65
-0.6886	-51.3392	58.65
-0.7356	-51.4571	58.59
-0.783	-51.5037	58.52
-0.8343	-51.6038	58.5
-0.9287	-51.5763	58.49
-1.0183	-51.6426	58.5
-1.1078	-51.6364	58.54
-1.1975	-51.6463	58.55
-1.2744	-51.6395	58.56
-1.3131	-51.6697	58.54
-1.3815	-51.6523	58.55
-1.4244	-51.6497	58.55
-1.4162	-51.5607	58.55
-1.3825	-51.5869	58.51
-1.3864	-51.5678	58.54
-1.3517	-51.6145	58.55
-1.3044	-51.6233	58.56
-1.2785	-51.6669	58.56
-1.261	-51.7134	58.58
-1.2611	-51.8223	58.55
-1.2827	-51.8633	58.52
-1.2308	-51.904	58.55
-1.2264	-51.9634	58.54
-1.1914	-51.9749	58.58
-1.1524	-52.0252	58.61
-1.1485	-51.9927	58.59
-1.1544	-51.9751	58.48
-1.1599	-52.0229	58.38
-1.1387	-51.9781	58.38
-1.129	-52.006	58.45
-1.1364	-52.0488	58.52
-1.1226	-52.0386	58.59
-1.1486	-51.9775	58.59
-1.1701	-51.9286	58.59
-1.2138	-51.8608	58.55
-1.2149	-51.752	58.51
-1.2368	-51.6612	58.5
-1.2843	-51.5664	58.5
-1.3479	-51.5392	58.55
-1.3483	-51.527	58.52
-1.4472	-51.5368	58.5
-1.4689	-51.5412	58.49
-1.4515	-51.5314	58.5
-1.5155	-51.5476	58.51
-1.5322	-51.5232	58.54
-1.5582	-51.4445	58.54
-1.5629	-51.3737	58.53
-1.5634	-51.3614	58.51
-1.5169	-51.2171	58.51
-1.4271	-51.1069	58.52
-1.3925	-51.0595	58.55
-1.3197	-51.0973	58.54
-1.3028	-51.0389	58.54
-1.2562	-51.0382	58.51
-1.2045	-51.0016	58.54
-1.1149	-50.9422	58.53
-1.1237	-50.8965	58.53
-0.9859	-50.9128	58.59
-0.9089	-50.8605	58.61
-0.8583	-50.788	58.56
-0.8164	-50.7832	58.46
-0.7701	-50.7269	58.39
-0.7487	-50.7231	58.38
-0.722	-50.7614	58.48
-0.6573	-50.7315	58.58
-0.644	-50.7807	58.61
-0.6015	-50.7557	58.59
-0.5719	-50.6948	58.57
-0.4821	-50.715	58.5
-0.4267	-50.652	58.48
-0.3921	-50.7248	58.49
-0.3919	-50.7756	58.53
-0.3659	-50.828	58.56
-0.4176	-50.7575	58.55
-0.3791	-50.7607	58.49
-0.3752	-50.663	58.48
-0.3883	-50.6261	58.47
-0.3843	-50.537	58.51
-0.4145	-50.4583	58.54
-0.3593	-50.3515	58.55
-0.3384	-50.2094	58.55
-0.3775	-50.0938	58.53
-0.3949	-50.0164	58.52
-0.3952	-49.9343	58.52
-0.3739	-49.9105	58.51
-0.4255	-49.8819	58.51
-0.4643	-49.7931	58.53
-0.4601	-49.7984	58.5
-0.5031	-49.757	58.51
-0.5117	-49.7393	58.53
-0.495	-49.6422	58.51
-0.5038	-49.5508	58.56
-0.5296	-49.4594	58.6
-0.5128	-49.4161	58.58
-0.5131	-49.3749	58.53
-0.5392	-49.3449	58.45
-0.5437	-49.3301	58.42
-0.5565	-49.3376	58.43
-0.539	-49.3651	58.5
-0.5727	-49.4284	58.55
-0.5898	-49.426	58.57
-0.5598	-49.4059	58.6
-0.5862	-49.258	58.58
-0.544	-49.163	58.51
-0.5831	-49.0657	58.49
-0.6562	-48.9825	58.5
-0.6817	-48.9524	58.55
-0.7248	-48.8643	58.56
-0.7124	-48.7665	58.55
-0.7816	-48.7075	58.49
-0.8249	-48.6052	58.49
-0.8894	-48.5327	58.5
-0.9068	-48.4191	58.52
-0.9969	-48.3769	58.52
-1.027	-48.2838	58.54
-1.1215	-48.243	58.53
-1.2285	-48.2497	58.53
-1.2796	-48.2708	58.55
-1.3355	-48.2926	58.53
-1.417	-48.2224	58.54
-1.4557	-48.1607	58.54
-1.5291	-48.1985	58.51
-1.5635	-48.1444	58.51
-1.6408	-48.1189	58.5
-1.7479	-48.1256	58.5
-1.8548	-48.129	58.51
-1.9397	-48.0695	58.55
-2.0003	-48.0812	58.52
-2.1193	-48.0157	58.56
-2.1447	-47.9737	58.58
-2.1368	-47.9242	58.56
-2.096	-47.6623	58.53
-2.0681	-47.3515	58.51
-2.118	-47.103	58.45
-2.2004	-46.8833	58.45
-2.0926	-46.6596	58.49
-1.934	-46.4965	58.52
-1.7629	-46.2931	58.54
-1.5831	-46.1125	58.57
-1.451	-46.0637	58.55
-1.2928	-46.1377	58.52
-1.1941	-46.2126	58.52
-1.0481	-46.2512	58.53
-0.9238	-46.2593	58.54
-0.8166	-46.291	58.54
-0.7266	-46.3931	58.5
-0.6793	-46.4323	58.49
-0.6277	-46.4888	58.49
-0.606	-46.4992	58.53
-0.5675	-46.4785	58.54
-0.546	-46.4486	58.58
-0.4994	-46.3687	58.56
-0.4356	-46.2762	58.54
-0.3631	-46.1959	58.53
-0.2991	-46.1429	58.58
-0.2647	-46.1867	58.63
-0.1965	-46.128	58.59
-0.1449	-46.1282	58.5
-0.0761	-46.1137	58.44
-0.059	-46.1016	58.43
-0.0074	-46.1517	58.46
0.0567	-46.146	58.48
0.0691	-46.1181	58.53
0.1289	-46.1072	58.55
0.1678	-46.1424	58.52
0.1851	-46.2305	58.54
0.2191	-46.2463	58.59
0.2791	-46.3523	58.61
0.2972	-46.4992	58.57
0.3503	-46.6552	58.48
0.3558	-46.7864	58.42
0.3613	-46.9874	58.38
0.4308	-47.2544	58.4
0.4393	-47.5457	58.5
0.4093	-47.8185	58.59
0.3972	-48.0831	58.62
0.3727	-48.3011	58.59
0.3485	-48.5189	58.54
0.3024	-48.6376	58.49
0.2348	-48.8302	58.47
0.2094	-48.9334	58.48
0.1193	-49.0146	58.52
0.1361	-49.0106	58.57
0.1022	-49.0557	58.55
0.0599	-49.1006	58.5
-0.0084	-49.1384	58.47
-0.0853	-49.2093	58.47
-0.1413	-49.1604	58.5
-0.184	-49.2012	58.52
-0.1887	-49.1084	58.55
-0.2786	-49.12	58.56
-0.3389	-49.0373	58.54
-0.3817	-49.0366	58.52
-0.3605	-48.9964	58.52
-0.3776	-49.0078	58.5
-0.4504	-49.0019	58.5
-0.4846	-49.0205	58.52
-0.4973	-49.0341	58.53
-0.5532	-49.0326	58.49
-0.5703	-48.9906	58.53
-0.5661	-48.9854	58.53
-0.6087	-49.0063	58.55
-0.6	-48.9894	58.59
-0.6384	-48.9875	58.61
-0.673	-48.9504	58.57
-0.7124	-48.9189	58.47
-0.756	-48.8542	58.4
-0.8075	-48.9016	58.38
-0.8672	-48.8936	58.43
-0.8837	-48.8547	58.51
-0.9131	-48.8732	58.56
-0.9218	-48.7973	58.58
-0.9779	-48.7432	58.55
-0.9874	-48.6171	58.52
-1.0481	-48.5561	58.48
-1.0957	-48.4356	58.49
-1.1689	-48.364	58.48
-1.1814	-48.3149	58.52
-1.2116	-48.2926	58.51
-1.2586	-48.2837	58.52
-1.3149	-48.2293	58.49
-1.3837	-48.2168	58.49
-1.3877	-48.192	58.51
-1.4518	-48.1573	58.52
-1.4646	-48.0844	58.54
-1.5212	-48.0227	58.51
-1.5732	-47.9084	58.5
-1.6295	-47.812	58.49
-1.7112	-47.7089	58.5
-1.7582	-47.6206	58.52
-1.8529	-47.5645	58.51
-1.943	-47.4919	58.52
-2.0242	-47.4034	58.53
-2.0159	-47.3168	58.53
-1.9268	-47.2553	58.52
-1.8672	-47.1899	58.51
-1.8295	-47.1487	58.48
-1.7683	-47.1127	58.54
-1.7078	-47.0935	58.57
-1.6173	-47.1645	58.58
-1.5972	-47.1766	58.52
-1.5639	-47.2134	58.46
-1.6207	-47.3351	58.39
-1.6844	-47.4484	58.41
-1.6871	-47.5003	58.46
-1.6765	-47.5247	58.55
-1.6979	-47.4191	58.56
-1.6252	-47.2807	58.59
-1.6089	-47.1933	58.57
-1.5884	-47.0495	58.55
-1.5597	-46.9637	58.51
-1.5557	-46.8976	58.51
-1.5299	-46.8226	58.53
-1.4441	-46.7251	58.55
-1.3803	-46.6704	58.54
-1.3471	-46.5195	58.52
-1.3047	-46.5289	58.49
-1.2279	-46.3191	58.52
-1.1346	-46.1477	58.5
-1.0791	-46.0431	58.52
-1.0455	-45.8883	58.51
-0.9987	-45.7556	58.53
-0.9563	-45.6748	58.52
-0.9397	-45.5892	58.5
-0.9269	-45.4992	58.53
-0.9317	-45.4362	58.51
-0.9485	-45.4427	58.54
-0.9701	-45.4613	58.51
-0.9956	-45.4784	58.53
-0.9827	-45.463	58.53
-0.9698	-45.5248	58.52
-0.9826	-45.5529	58.51
-1.008	-45.5878	58.53
-0.9776	-45.6018	58.56
-0.9255	-45.6433	58.62
-0.9427	-45.6436	58.61
-0.9179	-45.6551	58.52
-0.9487	-45.6892	58.43
-0.9363	-45.787	58.35
-0.9524	-45.8861	58.41
-0.9553	-45.9474	58.52
-0.9326	-46.0378	58.6
-0.9575	-46.1893	58.61
-0.996	-46.2227	58.6
-0.9665	-46.2584	58.56
-0.9884	-46.2917	58.5
-0.9969	-46.3301	58.49
-1.0139	-46.358	58.49
-1.0389	-46.4635	58.52
-1.0643	-46.4852	58.53
-1.1072	-46.4721	58.53
-1.1113	-46.5596	58.52
-1.1413	-46.5127	58.53
-1.1543	-46.5183	58.52
-1.1542	-46.5128	58.53
-1.1888	-46.457	58.52
-1.2706	-46.37	58.51
-1.3354	-46.2422	58.51
-1.4259	-46.0936	58.52
-1.5547	-45.9212	58.54
-1.6278	-45.8392	58.54
-1.7048	-45.7461	58.56
-1.7612	-45.6829	58.54
-1.7957	-45.6088	58.54
-1.7871	-45.6472	58.53
-1.783	-45.6937	58.52
-1.6841	-45.6579	58.54
-1.6286	-45.6483	58.54
-1.576	-45.6387	58.6
-1.5245	-45.621	58.6
-1.4768	-45.5919	58.64
-1.4352	-45.5433	58.6
-1.455	-45.4999	58.47
-1.4564	-45.3896	58.42
-1.4488	-45.4276	58.36
-1.4085	-45.3886	58.45
-1.3724	-45.4546	58.54
-1.311	-45.4363	58.63
-1.2083	-45.4499	58.63
-1.0803	-45.3822	58.63
-1.0255	-45.3799	58.57
-1.0003	-45.3948	58.52
-0.9016	-45.3897	58.54
-0.9183	-45.5533	58.52
-0.8879	-45.5442	58.56
-0.8664	-45.5903	58.55
-0.8111	-45.5692	58.52
-0.7296	-45.6605	58.48
-0.6823	-45.6804	58.5
-0.7078	-45.7132	58.51
-0.6861	-45.6829	58.57
-0.6305	-45.6836	58.56
-0.5791	-45.7046	58.55
-0.5237	-45.665	58.54
-0.4553	-45.633	58.53
-0.4083	-45.6101	58.54
-0.3187	-45.5319	58.54
-0.2933	-45.453	58.55
-0.2377	-45.4367	58.52
-0.2078	-45.4066	58.51
-0.1651	-45.3637	58.51
-0.165	-45.3921	58.5
-0.161	-45.357	58.56
-0.1825	-45.3716	58.64
-0.1869	-45.3512	58.64
-0.1781	-45.3586	58.58
-0.1311	-45.2806	58.49
-0.1352	-45.2755	58.42
-0.1009	-45.2559	58.41
-0.0067	-45.2424	58.45
0.0059	-45.3107	58.54
0.0525	-45.2658	58.6
0.0654	-45.2892	58.59
0.0056	-45.3163	58.6
-0.0072	-45.2792	58.56
-0.0842	-45.257	58.53
-0.1057	-45.2339	58.53
-0.1318	-45.1489	58.55
-0.1576	-45.121	58.54
-0.136	-45.1494	58.53
-0.1315	-45.1712	58.49
-0.1572	-45.2012	58.5
-0.0972	-45.1989	58.51
-0.1097	-45.3128	58.52
-0.1264	-45.4236	58.55
-0.1602	-45.5404	58.55
-0.2025	-45.6719	58.56
-0.2104	-45.8203	58.54
-0.2869	-45.9638	58.5
-0.3807	-46.0773	58.51
-0.5001	-46.2076	58.53
-0.5298	-46.2778	58.54
-0.5128	-46.2529	58.54
-0.5132	-46.1378	58.55
-0.5138	-46.0089	58.53
-0.4886	-45.8635	58.54
-0.5061	-45.791	58.51
-0.4939	-45.6304	58.52
-0.5067	-45.5954	58.57
-0.5243	-45.4651	58.58
-0.5719	-45.3873	58.54
-0.6112	-45.2724	58.47
-0.6419	-45.1796	58.42
-0.7065	-45.0971	58.43
-0.6936	-45.0708	58.46
-0.6505	-45.0726	58.49
-0.7147	-44.9731	58.57
-0.7278	-44.8994	58.56
-0.7704	-44.8851	58.61
-0.805	-44.8294	58.59
-0.8184	-44.7746	58.54
-0.9087	-44.7363	58.52
-0.9772	-44.7074	58.53
-1.0325	-44.7678	58.54
-1.0325	-44.7781	58.54
-1.0329	-44.7609	58.51
-1.0672	-44.717	58.53
-1.0584	-44.7321	58.54
-1.0457	-44.6966	58.54
-0.9816	-44.664	58.54
-0.9219	-44.5572	58.56
-0.9264	-44.5115	58.55
-0.884	-44.3896	58.56
-0.7903	-44.3093	58.54
-0.7391	-44.3001	58.52
-0.6793	-44.2573	58.52
-0.6278	-44.296	58.51
-0.6446	-44.3721	58.51
-0.5974	-44.3825	58.53
-0.5971	-44.4381	58.55
-0.5581	-44.5583	58.53
-0.5837	-44.5781	58.54
-0.5619	-44.6722	58.55
-0.4804	-44.711	58.55
-0.4501	-44.7716	58.58
-0.4245	-44.7457	58.61
-0.399	-44.719	58.56
-0.3602	-44.788	58.47
-0.3431	-44.7954	58.39
-0.3259	-44.7875	58.4
-0.3257	-44.8444	58.47
-0.3339	-44.9432	58.57
-0.2908	-45.0191	58.59
-0.2393	-45.0671	58.62
-0.2391	-45.1011	58.59
-0.2174	-45.156	58.55
-0.2041	-45.2344	58.49
-0.2293	-45.367	58.48
-0.2419	-45.4472	58.51
-0.2885	-45.5752	58.54
-0.331	-45.6498	58.58
-0.3522	-45.7258	58.52
-0.3435	-45.7353	58.54
-0.3137	-45.6959	58.51
-0.2454	-45.6345	58.53
-0.2587	-45.5254	58.52
-0.2544	-45.5232	58.52
-0.2371	-45.5884	58.54
-0.2498	-45.6121	58.52
-0.2152	-45.7034	58.53
-0.1677	-45.7906	58.53
-0.1462	-45.831	58.54
-0.1329	-45.9331	58.53
-0.1239	-46.0405	58.52
-0.1492	-46.1274	58.51
-0.1492	-46.1318	58.53
-0.1661	-46.1981	58.52
-0.2001	-46.2392	58.51
-0.17	-46.2727	58.5
-0.2383	-46.3368	58.49
-0.2427	-46.3152	58.51
-0.3153	-46.3694	58.58
-0.3324	-46.3633	58.59
-0.3667	-46.3628	58.55
-0.4525	-46.3776	58.45
-0.5515	-46.3712	58.36
-0.5988	-46.3424	58.37
-0.62	-46.3757	58.41
-0.6795	-46.3384	58.53
-0.7005	-46.343	58.58
-0.7264	-46.271	58.6
-0.6969	-46.188	58.58
-0.6507	-46.0467	58.52
-0.6257	-45.9317	58.48
-0.6047	-45.8169	58.48
-0.6263	-45.7678	58.5
-0.6179	-45.6646	58.53
-0.5795	-45.6445	58.53
-0.5884	-45.5897	58.5
-0.6396	-45.6536	58.48
-0.6438	-45.6215	58.52
-0.6225	-45.6224	58.5
-0.6137	-45.686	58.51
-0.5964	-45.7009	58.52
-0.6347	-45.7354	58.54
-0.6216	-45.7962	58.55
-0.6	-45.8557	58.53
-0.617	-45.917	58.52
-0.6167	-46.012	58.5
-0.6036	-46.0468	58.52
-0.6116	-46.1786	58.53
-0.6112	-46.2834	58.52
-0.5938	-46.3604	58.51
-0.5635	-46.408	58.53
-0.5675	-46.5162	58.51
-0.5373	-46.554	58.52
-0.5499	-46.6329	58.52
-0.4596	-46.6632	58.58
-0.4293	-46.724	58.63
-0.3774	-46.8897	58.58
-0.3687	-46.945	58.51
-0.3684	-47.0386	58.41
-0.3294	-47.1418	58.35
-0.2987	-47.2883	58.38
-0.2856	-47.3737	58.47
-0.2681	-47.4705	58.58
-0.2334	-47.5815	58.6
-0.2294	-47.5339	58.62
-0.1733	-47.606	58.55
-0.1306	-47.5694	58.53
-0.109	-47.6013	58.51
-0.0957	-47.7118	58.5
-0.0525	-47.8124	58.52
-0.0568	-47.8216	58.53
-0.0437	-47.8647	58.5
0.0381	-47.9205	58.48
0.038	-47.9044	58.49
0.0894	-47.9297	58.5
0.0894	-47.956	58.52
0.1149	-47.9297	58.54
0.132	-47.9218	58.54
0.1408	-47.9484	58.53
0.1326	-48.0087	58.51
0.124	-48.023	58.52
0.12	-48.1259	58.53
0.1156	-48.1494	58.56
0.112	-48.2878	58.54
0.0994	-48.3315	58.54
0.0956	-48.4243	58.52
0.1302	-48.4899	58.5
0.1309	-48.629	58.49
0.1441	-48.7392	58.51
0.1442	-48.8475	58.54
0.1654	-48.9523	58.62
0.1744	-49.0707	58.63
0.2102	-49.2316	58.53
0.211	-49.2756	58.44
0.2294	-49.3526	58.34
0.2853	-49.4361	58.38
0.3276	-49.5213	58.47
0.3739	-49.5952	58.56
0.4078	-49.6635	58.62
0.4119	-49.6594	58.63
0.4508	-49.6334	58.59
0.4899	-49.5475	58.52
0.5588	-49.5187	58.49
0.6272	-49.4806	58.49
0.6911	-49.4912	58.51
0.7377	-49.4712	58.54
0.8104	-49.4114	58.53
0.8198	-49.396	58.49
0.8457	-49.4373	58.48
0.8885	-49.4048	58.48
0.9053	-49.4379	58.51
0.9642	-49.3835	58.54
0.9817	-49.4528	58.54
1.0509	-49.499	58.52
1.1197	-49.523	58.51
1.1495	-49.5227	58.52
1.2312	-49.5521	58.51
1.2648	-49.5372	58.53
1.3463	-49.5232	58.53
1.4153	-49.5707	58.52
1.4446	-49.5282	58.54
1.5184	-49.6102	58.51
1.5564	-49.5936	58.53
1.7002	-49.589	58.58
1.7727	-49.5914	58.59
1.8554	-49.5458	58.55
1.9133	-49.447	58.48
1.9063	-49.3152	58.42
1.8423	-49.2423	58.4
1.7888	-49.1002	58.44
1.6914	-49.0228	58.52
1.5784	-48.9063	58.56
1.4746	-48.8144	58.58
1.3026	-48.6949	58.59
1.1712	-48.663	58.54
0.975	-48.5619	58.49
0.8373	-48.4811	58.5
0.678	-48.4035	58.52
0.57	-48.3032	58.56
0.4756	-48.2038	58.55
0.3897	-48.1078	58.53
0.3855	-48.0265	58.5
0.3079	-47.9359	58.51
0.2391	-47.8935	58.52
0.196	-47.8738	58.54
0.2044	-47.8234	58.54
0.1357	-47.7939	58.55
0.1488	-47.8137	58.53
0.0629	-47.7552	58.52
0.0759	-47.783	58.52
0.0971	-47.7619	58.53
0.0715	-47.8114	58.55
0.1229	-47.831	58.56
0.1401	-47.8344	58.55
0.1489	-47.8858	58.55
0.1531	-47.8878	58.55
0.1187	-47.8226	58.54
0.123	-47.8447	58.55
0.08	-47.7906	58.55
0.0414	-47.7898	58.56
0.0329	-47.757	58.52
-0.0183	-47.7181	58.46
-0.031	-47.7112	58.42
-0.1039	-47.7327	58.43
-0.0999	-47.7346	58.5
-0.1386	-47.7354	58.55
-0.1644	-47.7303	58.58
-0.2326	-47.7843	58.57
-0.2799	-47.7306	58.57
-0.263	-47.6714	58.51
-0.3357	-47.6865	58.47
-0.387	-47.7109	58.51
-0.43	-47.6728	58.54
-0.4768	-47.7378	58.55
-0.5242	-47.6511	58.55
-0.5673	-47.6371	58.49
-0.619	-47.5941	58.48
-0.5638	-47.4561	58.5
-0.5897	-47.3486	58.54
-0.6155	-47.3203	58.54
-0.6243	-47.2912	58.52
-0.5775	-47.2213	58.51
-0.5776	-47.1949	58.52
-0.4833	-47.2124	58.5
-0.4062	-47.1997	58.54
-0.3591	-47.1932	58.53
-0.2863	-47.1959	58.54
-0.2349	-47.1874	58.52
-0.2437	-47.1457	58.54
-0.2224	-47.1119	58.55
-0.2438	-47.1176	58.54
-0.2827	-47.0279	58.54
-0.3042	-47.0087	58.52
-0.2785	-47.0006	58.57
-0.3472	-46.9571	58.61
-0.416	-46.8603	58.6
-0.3908	-46.767	58.51
-0.3614	-46.6413	58.44
-0.3534	-46.4892	58.43
-0.3276	-46.5017	58.44
-0.298	-46.3992	58.5
-0.264	-46.349	58.54
-0.2729	-46.2645	58.6
-0.2476	-46.1708	58.59
-0.2312	-45.996	58.59
-0.2659	-45.8791	58.52
-0.2665	-45.7266	58.52
-0.2925	-45.6487	58.55
-0.3399	-45.5645	58.55
-0.3917	-45.463	58.53
-0.4521	-45.3957	58.48
-0.4526	-45.2653	58.49
-0.4232	-45.0808	58.54
-0.458	-44.9482	58.54
-0.4842	-44.8076	58.55
-0.5061	-44.6878	58.56
-0.5666	-44.589	58.52
-0.6057	-44.4382	58.53
-0.6702	-44.3508	58.55
-0.7308	-44.2005	58.54
-0.8898	-43.9773	58.58
-1.0273	-43.7013	58.62
-1.2555	-43.3692	58.61
-1.4629	-43.0039	58.57
-1.6232	-42.7074	58.54
-1.749	-42.4592	58.51
-1.8174	-42.3191	58.54
-1.8551	-42.3016	58.58
-1.7255	-42.2274	58.64
-1.6195	-42.2378	58.6
-1.5527	-42.2345	58.52
-1.5117	-42.2155	58.43
-1.3583	-42.2157	58.37
-1.1852	-42.272	58.45
-1.0124	-42.265	58.56
-0.862	-42.2648	58.63
-0.7123	-42.2511	58.64
-0.5714	-42.2215	58.63
-0.4775	-42.2158	58.55
-0.3323	-42.127	58.49
-0.2724	-42.1227	58.51
-0.1699	-42.04	58.54
-0.1533	-41.9389	58.56
-0.0294	-41.8766	58.57
0.0256	-41.6883	58.55
-0.0182	-41.4517	58.56
-0.0318	-41.2578	58.54
-0.0241	-41.047	58.55
0.0527	-40.9657	58.54
0.0781	-40.8925	58.55
0.1339	-40.9207	58.54
0.2152	-40.9294	58.55
0.2796	-41.0065	58.56
0.3702	-41.1676	58.56
0.4563	-41.2979	58.56
0.487	-41.4916	58.56
0.5608	-41.6416	58.54
0.6004	-41.8988	58.53
0.6867	-42.0828	58.54
0.7477	-42.3351	58.54
0.8168	-42.4858	58.54
0.9027	-42.6444	58.56
0.9032	-42.7996	58.56
0.9679	-42.9299	58.56
1.0106	-43.0549	58.59
1.0625	-43.1697	58.58
1.1281	-43.2872	58.55
1.1905	-43.3668	58.46
1.2472	-43.3317	58.42
1.3238	-43.3883	58.45
1.3349	-43.4315	58.52
1.3972	-43.4318	58.59
1.4659	-43.4552	58.58
1.4959	-43.4047	58.57
1.492	-43.3614	58.56
1.5267	-43.2473	58.53
1.5796	-43.1866	58.48
1.6215	-43.1284	58.5
1.599	-43.1003	58.52
1.6106	-43.0674	58.56
1.6063	-43.075	58.56
1.6244	-43.0827	58.53
1.6635	-43.0448	58.51
1.6469	-43.0548	58.5
1.672	-43.1187	58.52
1.6505	-43.1338	58.53
1.6792	-43.1163	58.56
1.6789	-43.1112	58.57
1.7392	-43.0939	58.56
1.7867	-43.1223	58.55
1.8266	-43.1556	58.51
1.8653	-43.1966	58.52
1.8615	-43.3239	58.52
1.8957	-43.3623	58.52
1.9217	-43.5203	58.53
1.9092	-43.6702	58.54
1.9218	-43.6932	58.55
1.8578	-43.741	58.55
1.8545	-43.7768	58.52
1.8121	-43.8121	58.52
1.7517	-43.7759	58.52
1.6876	-43.7958	58.52
1.6528	-43.8029	58.54
1.61	-43.8534	58.54
1.5961	-43.8809	58.58
1.5782	-43.9719	58.61
1.5576	-43.9415	58.59
1.5219	-44.0185	58.51
1.4949	-44.0247	58.41
1.4657	-44.0808	58.39
1.455	-44.1433	58.47
1.4321	-44.2135	58.53
1.4142	-44.2941	58.56
1.4182	-44.3396	58.58
1.35	-44.3189	58.57
1.3859	-44.3152	58.51
1.322	-44.2819	58.49
1.2653	-44.263	58.53
1.2483	-44.3086	58.53
1.1925	-44.3436	58.54
1.1104	-44.3119	58.56
1.0133	-44.3706	58.51
0.9409	-44.3855	58.5
0.8724	-44.3774	58.49
0.8035	-44.3892	58.51
0.7134	-44.4339	58.53
0.6404	-44.4813	58.55
0.4995	-44.5287	58.54
0.4401	-44.5922	58.52
0.3506	-44.6732	58.51
0.2523	-44.7286	58.5
0.1237	-44.74	58.51
0.0467	-44.7899	58.53
-0.0089	-44.807	58.53
-0.0689	-44.799	58.53
-0.1544	-44.8338	58.53
-0.2489	-44.7817	58.55
-0.2872	-44.8248	58.54
-0.3514	-44.8325	58.52
-0.3856	-44.8714	58.49
-0.3642	-44.8636	58.5
-0.407	-44.8732	58.5
-0.3983	-44.8961	58.51
-0.4797	-44.9111	58.49
-0.4797	-44.8927	58.51
-0.4757	-44.8341	58.52
-0.4798	-44.856	58.55
-0.548	-44.8326	58.64
-0.5566	-44.8487	58.61
-0.6042	-44.7681	58.57
-0.5879	-44.6924	58.45
-0.554	-44.6509	58.39
-0.5584	-44.594	58.42
-0.5667	-44.5767	58.5
-0.5324	-44.5245	58.57
-0.5325	-44.4524	58.61
-0.4985	-44.4197	58.61
-0.4946	-44.3236	58.59
-0.4823	-44.2355	58.54
-0.4697	-44.2164	58.48
-0.4571	-44.1373	58.49
-0.4398	-44.1623	58.53
-0.4354	-44.1617	58.57
-0.4269	-44.1564	58.59
-0.4399	-44.1319	58.52
-0.419	-44.028	58.5
-0.4323	-43.8953	58.52
-0.3985	-43.7835	58.54
-0.4714	-43.7214	58.58
-0.4291	-43.5767	58.62
-0.4168	-43.4498	58.6
-0.3408	-43.2217	58.55
-0.2391	-42.9451	58.51
-0.1458	-42.6938	58.5
-0.0055	-42.3841	58.48
0.0749	-42.1713	58.51
0.1213	-41.9832	58.5
0.099	-41.8003	58.53
0.1451	-41.6852	58.59
0.1872	-41.6338	58.64
0.2722	-41.5433	58.65
0.4348	-41.3801	58.59
0.5972	-41.1588	58.55
0.8207	-41.0155	58.48
0.9444	-40.8149	58.46
1.1113	-40.8348	58.48
1.1696	-40.8815	58.56
1.1337	-41.0041	58.64
1.1082	-41.1262	58.65
1.0167	-41.2572	58.57
0.8992	-41.3831	58.48
0.8455	-41.5052	58.41
0.7471	-41.6039	58.41
0.6258	-41.6639	58.49
0.518	-41.7308	58.56
0.4449	-41.7769	58.6
0.2609	-41.8037	58.61
0.1672	-41.7968	58.57
0.0387	-41.7546	58.55
-0.0724	-41.7704	58.51
-0.2004	-41.8968	58.51
-0.29	-42.0113	58.55
-0.3669	-42.0423	58.6
-0.4393	-42.1052	58.6
-0.4695	-42.0909	58.53
-0.4955	-42.0191	58.51
-0.5128	-41.9684	58.53
-0.5514	-41.9555	58.54
-0.5684	-41.9584	58.56
-0.6198	-41.9603	58.55
-0.6585	-41.8944	58.57
-0.7014	-41.8886	58.56
-0.7611	-41.9692	58.54
-0.7609	-42.0152	58.55
-0.8677	-42.0374	58.57
-0.9018	-42.0778	58.56
-0.9319	-42.0975	58.54
-1.0258	-42.13	58.55
-1.0774	-42.1318	58.53
-1.1501	-42.1263	58.55
-1.2358	-42.1306	58.54
-1.33	-42.1324	58.54
-1.4205	-42.1488	58.51
-1.4761	-42.123	58.52
-1.5743	-42.0616	58.54
-1.6513	-41.9851	58.56
-1.7452	-41.9111	58.58
-1.8051	-41.7309	58.61
-1.8872	-41.5775	58.61
-1.9417	-41.4749	58.5
-1.9912	-41.406	58.43
-1.9785	-41.3705	58.43
-1.9634	-41.444	58.5
-1.9488	-41.441	58.56
-1.969	-41.5485	58.59
-1.9769	-41.511	58.62
-1.9775	-41.5357	58.59
-1.97	-41.5043	58.56
-1.9551	-41.4336	58.49
-1.9333	-41.3709	58.51
-1.8638	-41.3878	58.55
-1.8122	-41.3531	58.56
-1.7606	-41.3639	58.57
-1.7352	-41.3638	58.56
-1.6459	-41.351	58.53
-1.6122	-41.3454	58.51
-1.5431	-41.3519	58.53
-1.4571	-41.4088	58.54
-1.3838	-41.5139	58.55
-1.3447	-41.5757	58.56
-1.2592	-41.5813	58.56
-1.1779	-41.6273	58.54
-1.1222	-41.6859	58.52
-1.0063	-41.7403	58.53
-0.9588	-41.7592	58.55
-0.8559	-41.831	58.54
-0.7487	-41.8524	58.55
-0.6502	-41.9036	58.53
-0.526	-41.8895	58.53
-0.3759	-41.9491	58.53
-0.2901	-41.9857	58.54
-0.2347	-41.9203	58.55
-0.1657	-42.0275	58.54
-0.1143	-42.0228	58.54
-0.084	-42.1145	58.54
-0.0711	-42.125	58.55
-0.0713	-42.1566	58.6
-0.0501	-42.1681	58.67
0.0057	-42.1548	58.61
0.0748	-42.151	58.51
0.0756	-42.2081	58.43
0.2048	-42.2597	58.4
0.282	-42.345	58.44
0.4266	-42.4192	58.55
0.5119	-42.5096	58.6
0.6451	-42.6249	58.6
0.7349	-42.6614	58.61
0.8685	-42.7231	58.57
0.9551	-42.7591	58.53
1.0981	-42.877	58.48
1.192	-43.0944	58.53
1.2866	-43.2377	58.54
1.3124	-43.4185	58.56
1.2997	-43.4896	58.56
1.3049	-43.5584	58.54
1.1774	-43.6745	58.52
1.1402	-43.7789	58.48
1.0585	-43.8264	58.5
0.9559	-43.9247	58.51
0.9251	-43.9494	58.55
0.8099	-44.0781	58.56
0.7239	-44.0974	58.58
0.6481	-44.2144	58.54
0.5931	-44.2704	58.51
0.5592	-44.3339	58.5
0.465	-44.3787	58.51
0.3453	-44.4566	58.52
0.2383	-44.5241	58.53
0.1483	-44.5683	58.57
0.0676	-44.6753	58.53
-0.0179	-44.7404	58.55
-0.086	-44.8216	58.53
-0.1458	-44.8538	58.55
-0.2097	-44.9254	58.52
-0.2694	-45.0021	58.49
-0.3204	-45.0965	58.47
-0.3846	-45.1051	58.5
-0.4827	-45.2052	58.53
-0.5635	-45.2702	58.62
-0.6525	-45.3662	58.68
-0.7507	-45.4893	58.63
-0.8372	-45.5162	58.5
-0.9282	-45.5273	58.4
-1.0232	-45.5774	58.34
-1.0779	-45.6845	58.39
-1.1016	-45.8246	58.5
-1.1471	-45.9505	58.58
-1.159	-46.0218	58.63
-1.21	-46.0951	58.63
-1.2149	-46.1357	58.58
-1.2204	-46.1214	58.51
-1.2512	-46.1162	58.45
-1.2847	-46.1211	58.5
-1.2837	-46.1077	58.57
-1.3306	-46.0401	58.59
-1.3485	-45.983	58.56
-1.3371	-45.8942	58.5
-1.291	-45.6994	58.48
-1.3173	-45.5411	58.48
-1.3262	-45.475	58.48
-1.2958	-45.4202	58.52
-1.3384	-45.3502	58.55
-1.3172	-45.2637	58.55
-1.3136	-45.2061	58.53
-1.2752	-45.1374	58.54
-1.2885	-45.0381	58.53
-1.267	-45.0279	58.54
-1.2715	-45.0077	58.53
-1.2289	-44.9701	58.53
-1.2206	-44.9989	58.5
-1.1986	-45.0107	58.54
-1.2202	-45.016	58.53
-1.1602	-44.9959	58.53
-1.1777	-44.9503	58.52
-1.1907	-44.9096	58.52
-1.2255	-44.8538	58.5
-1.26	-44.7411	58.52
-1.3329	-44.605	58.54
-1.3801	-44.4795	58.57
-1.3754	-44.3616	58.61
-1.397	-44.2315	58.63
-1.3776	-44.0753	58.56
-1.3585	-43.8985	58.47
-1.2915	-43.7876	58.4
-1.2487	-43.7216	58.4
-1.2432	-43.7082	58.48
-1.2506	-43.7076	58.56
-1.2243	-43.6947	58.6
-1.1642	-43.6798	58.62
-1.1472	-43.7641	58.59
-1.1733	-43.7896	58.55
-1.1014	-43.8496	58.47
-1.1011	-43.8775	58.48
-1.0491	-43.9259	58.52
-1.014	-43.9663	58.57
-0.9879	-44.0401	58.58
-0.9626	-44.0228	58.55
-0.916	-44.0443	58.5
-0.8688	-44.0753	58.49
-0.8341	-44.1186	58.51
-0.7696	-44.1546	58.52
-0.722	-44.2641	58.54
-0.6273	-44.3769	58.54
-0.5626	-44.4764	58.55
-0.5363	-44.6396	58.54
-0.4803	-44.7393	58.54
-0.4027	-44.8806	58.51
-0.3681	-44.9647	58.52
-0.2434	-45.0706	58.51
-0.1744	-45.1805	58.51
-0.1097	-45.2884	58.49
-0.0408	-45.395	58.52
0.0625	-45.5052	58.52
0.183	-45.6439	58.51
0.3036	-45.8079	58.51
0.3941	-45.9432	58.52
0.4545	-46.0707	58.52
0.5324	-46.2323	58.51
0.6398	-46.3245	58.52
0.7466	-46.3825	58.54
0.7933	-46.4144	58.57
0.8614	-46.4089	58.59
0.931	-46.3971	58.54
0.9801	-46.4807	58.46
1.0372	-46.5449	58.41
1.045	-46.6214	58.46
1.0917	-46.7392	58.5
1.1336	-46.8102	58.55
1.1466	-46.8636	58.55
1.1679	-46.8635	58.56
1.1934	-46.8204	58.56
1.1258	-46.7919	58.51
1.1304	-46.76	58.5
1.0964	-46.7048	58.48
1.0534	-46.7923	58.5
0.966	-46.7292	58.56
0.9449	-46.775	58.56
0.8945	-46.79	58.51
0.882	-46.8037	58.5
0.8699	-46.8663	58.47
0.853	-46.8893	58.47
0.8184	-46.9384	58.49
0.7882	-47.0078	58.52
0.7704	-47.1133	58.57
0.7025	-47.18	58.56
0.7163	-47.2765	58.52
0.6612	-47.3285	58.5
0.666	-47.4284	58.49
0.6229	-47.4819	58.52
0.5845	-47.5695	58.54
0.5634	-47.6259	58.53
0.5254	-47.7278	58.53
0.4699	-47.7334	58.51
0.4913	-47.746	58.52
0.4606	-47.6723	58.55
0.4694	-47.6363	58.52
0.4608	-47.5985	58.51
0.4392	-47.5947	58.53
0.4049	-47.5872	58.52
0.422	-47.5946	58.53
0.401	-47.6164	58.5
0.4139	-47.6595	58.51
0.3451	-47.6966	58.55
0.37	-47.724	58.62
0.3875	-47.729	58.59
0.35	-47.7452	58.51
0.2992	-47.6774	58.43
0.2568	-47.6907	58.38
0.2174	-47.6329	58.43
0.1825	-47.6375	58.5
0.1349	-47.6206	58.55
0.0789	-47.5741	58.59
0.0055	-47.4722	58.62
-0.0202	-47.3885	58.58
-0.076	-47.283	58.52
-0.0933	-47.195	58.46
-0.1233	-47.2128	58.46
-0.1581	-47.1101	58.51
-0.1625	-47.093	58.53
-0.1629	-46.9977	58.55
-0.2531	-46.9193	58.53
-0.3174	-46.926	58.5
-0.3391	-46.8461	58.51
-0.3733	-46.8575	58.49
-0.399	-46.8713	58.51
-0.4334	-46.8398	58.52
-0.4592	-46.7736	58.56
-0.4976	-46.7986	58.56
-0.4594	-46.7248	58.57
-0.5197	-46.6554	58.53
-0.5669	-46.6529	58.52
-0.5501	-46.5506	58.53
-0.5763	-46.4655	58.5
-0.6451	-46.4014	58.5
-0.6325	-46.311	58.53
-0.6754	-46.3192	58.51
-0.7439	-46.318	58.52
-0.7651	-46.2824	58.57
-0.7396	-46.1925	58.59
-0.7442	-46.1348	58.57
-0.7619	-46.1043	58.52
-0.7369	-45.9712	58.48
-0.7289	-45.8284	58.49
-0.7334	-45.7411	58.51
-0.7719	-45.6806	58.54
-0.7759	-45.6943	58.58
-0.8396	-45.6114	58.67
-0.8359	-45.6064	58.6
-0.8582	-45.5764	58.52
-0.8848	-45.5103	58.45
-0.8896	-45.4836	58.42
-0.9066	-45.4285	58.45
-0.9445	-45.3819	58.53
-0.9225	-45.3643	58.6
-0.9483	-45.3003	58.61
-0.9486	-45.2472	58.6
-0.9793	-45.2106	58.55
-1.0098	-45.1811	58.51
-1.04	-45.1917	58.49
-1.0656	-45.173	58.51
-1.0566	-45.1695	58.54
-1.0434	-45.2021	58.56
-1.0609	-45.1105	58.56
-1.0871	-45.0935	58.52
-1.0962	-44.9944	58.52
-1.0709	-44.9236	58.51
-1.0882	-44.8494	58.52
-1.1095	-44.808	58.54
-1.1259	-44.8372	58.58
-1.1559	-44.8831	58.57
-1.1089	-44.8734	58.56
-1.0876	-44.8893	58.55
-1.1004	-44.9634	58.53
-1.0873	-44.9886	58.54
-1.0997	-45.0876	58.55
-1.0823	-45.1154	58.56
-1.1167	-45.1694	58.53
-1.0953	-45.2365	58.51
-1.1207	-45.2483	58.53
-1.1118	-45.2757	58.55
-1.0602	-45.3091	58.55
-1.0431	-45.3376	58.54
-1.0304	-45.4026	58.51
-1.0347	-45.4411	58.5
-1.0215	-45.4712	58.51
-1.0339	-45.5649	58.52
-0.9819	-45.5554	58.58
-0.9978	-45.6823	58.64
-0.9205	-45.7076	58.66
-0.9211	-45.78	58.57
-0.8968	-45.7188	58.46
-0.8672	-45.7576	58.39
-0.8069	-45.7592	58.43
-0.7591	-45.7536	58.5
-0.7841	-45.7989	58.57
-0.7706	-45.8421	58.63
-0.7149	-45.8782	58.63
-0.6508	-45.9001	58.61
-0.5867	-45.9411	58.55
-0.5226	-45.9749	58.5
-0.4709	-46.0231	58.51
-0.4404	-46.1658	58.51
-0.4144	-46.2205	58.54
-0.3882	-46.3288	58.56
-0.3495	-46.3867	58.53
-0.3276	-46.5152	58.47
-0.3147	-46.5107	58.51
-0.2719	-46.5178	58.52
-0.2674	-46.5841	58.57
-0.2415	-46.6379	58.56
-0.2796	-46.7245	58.55
-0.2327	-46.6764	58.56
-0.1937	-46.7729	58.52
-0.1593	-46.8262	58.53
-0.1633	-46.9028	58.52
-0.1202	-46.9804	58.55
-0.064	-47.0935	58.54
-0.0593	-47.1941	58.52
-0.0378	-47.2099	58.51
-0.0423	-47.1678	58.53
-0.0248	-47.2425	58.52
-0.0336	-47.1815	58.52
-0.0127	-47.0787	58.54
0.0128	-47.0453	58.55
0.0426	-47.0196	58.56
0.0938	-46.9074	58.53
0.1278	-46.8619	58.53
0.1708	-46.8483	58.5
0.2131	-46.8076	58.55
0.2728	-46.8391	58.58
0.2811	-46.8354	58.6
0.2514	-46.8715	58.59
0.2263	-46.8472	58.53
0.2275	-46.9002	58.41
0.2148	-46.8858	58.4
0.2097	-46.8833	58.48
0.2138	-46.9534	58.54
0.2258	-46.9509	58.62
0.2218	-46.955	58.59
0.2599	-46.8411	58.59
0.307	-46.7249	58.54
0.32	-46.6613	58.5
0.3285	-46.5808	58.49
0.3195	-46.5515	58.51
0.2887	-46.5418	58.58
0.3096	-46.4723	58.6
0.2716	-46.4746	58.56
0.2123	-46.5204	58.5
0.1868	-46.5036	58.48
0.1738	-46.5002	58.49
0.1565	-46.5141	58.51
0.1174	-46.4654	58.56
0.092	-46.5286	58.56
0.0877	-46.5288	58.56
0.079	-46.4733	58.55
0.049	-46.4238	58.52
-0.0024	-46.4112	58.51
0.0102	-46.372	58.53
0.0314	-46.3066	58.52
0.0185	-46.2964	58.52
-0.0501	-46.2928	58.53
-0.0759	-46.2915	58.55
-0.0929	-46.2802	58.52
-0.1144	-46.2626	58.51
-0.1616	-46.2559	58.54
-0.183	-46.2492	58.51
-0.2303	-46.212	58.54
-0.3118	-46.1746	58.56
-0.299	-46.1706	58.54
-0.3338	-46.0262	58.52
-0.3213	-45.9444	58.53
-0.3645	-45.8574	58.53
-0.416	-45.824	58.53
-0.4847	-45.7556	58.57
-0.5232	-45.7282	58.61
-0.5063	-45.7232	58.55
-0.6181	-45.6846	58.48
-0.717	-45.6833	58.43
-0.734	-45.7186	58.43
-0.7677	-45.7796	58.49
-0.8223	-45.8902	58.57
-0.916	-45.978	58.58
-0.937	-45.9814	58.61
-0.9887	-45.9874	58.58
-1.015	-45.9277	58.55
-1.0628	-45.9015	58.5
-1.0502	-45.8664	58.49
-1.0671	-45.912	58.49
-1.1179	-45.8605	58.55
-1.1263	-45.8648	58.57
-1.1308	-45.8916	58.54
-1.161	-45.9614	58.51
-1.1613	-45.8955	58.5
-1.2254	-45.9538	58.5
-1.2338	-45.9478	58.51
-1.2165	-46.0301	58.5
-1.2762	-46.0518	58.51
-1.3227	-46.1037	58.54
-1.3698	-46.1213	58.53
-1.37	-46.1115	58.53
-1.4171	-46.0468	58.54
-1.4771	-46.0902	58.53
-1.4946	-45.9906	58.53
-1.5079	-45.9479	58.52
-1.4438	-45.8513	58.53
-1.4361	-45.7249	58.51
-1.4406	-45.728	58.5
-1.4581	-45.6874	58.49
-1.4879	-45.6098	58.51
-1.479	-45.5785	58.53
-1.5177	-45.5553	58.53
-1.5603	-45.5083	58.55
-1.6083	-45.4557	58.52
-1.6214	-45.4253	58.52
-1.5965	-45.3834	58.49
-1.6265	-45.2729	58.51
-1.5788	-45.1546	58.56
-1.5994	-45.0331	58.61
-1.6082	-44.972	58.61
-1.6139	-44.8461	58.57
-1.6118	-44.7951	58.48
-1.6478	-44.7712	58.41
-1.635	-44.7459	58.41
-1.6291	-44.7619	58.48
-1.6142	-44.8234	58.56
-1.6731	-44.8805	58.6
-1.6854	-44.8874	58.62
-1.6947	-44.878	58.59
-1.7002	-44.8258	58.55
-1.6798	-44.8092	58.51
-1.663	-44.7816	58.5
-1.6539	-44.7708	58.52
-1.6231	-44.7574	58.56
-1.6189	-44.7448	58.56
-1.5724	-44.7816	58.52
-1.603	-44.708	58.51
-1.5651	-44.6682	58.48
-1.5816	-44.634	58.52
-1.6111	-44.6716	58.53
-1.6082	-44.7064	58.47
-1.63	-44.6555	58.46
-1.6129	-44.561	58.48
-1.6119	-44.4552	58.54
-1.569	-44.2233	58.59
-1.5518	-43.9813	58.64
-1.4851	-43.8657	58.57
-1.4688	-43.6726	58.57
-1.4494	-43.5206	58.5
-1.4074	-43.4599	58.47
-1.4113	-43.3961	58.5
-1.329	-43.3559	58.56
-1.2901	-43.2545	58.61
-1.217	-43.2094	58.65
-1.1625	-43.1285	58.6
-1.1038	-43.0322	58.54
-1.0833	-42.9686	58.49
-1.015	-42.8927	58.48
-0.9634	-42.8628	58.52
-0.9331	-42.7897	58.57
-0.8808	-42.849	58.65
-0.8762	-42.8569	58.68
-0.8427	-42.8668	58.6
-0.8179	-42.841	58.51
-0.8055	-42.8967	58.43
-0.8271	-42.9167	58.39
-0.8518	-43.0086	58.47
-0.8676	-43.1411	58.56
-0.8797	-43.2122	58.61
-0.892	-43.301	58.63
-0.9051	-43.3238	58.59
-0.8711	-43.3139	58.57
-0.8503	-43.2862	58.52
-0.8246	-43.3246	58.49
-0.8202	-43.3654	58.5
-0.8199	-43.3679	58.53
-0.8023	-43.4086	58.56
-0.7897	-43.4292	58.53
-0.8109	-43.5054	58.51
-0.7594	-43.516	58.52
inclinaison X	inclinaison Y
