# Supplementary material for: Postural Control Can Be Well Maintained by Healthy, Young Adults in Difficult Visual Task, Even in Sway-Referenced Dynamic Conditions
Source: PLoS One. 2016 Oct 13;11(10):e0164400. doi: 10.1371/journal.pone.0164400 (PMC5063355; doi:10.1371/journal.pone.0164400)
Supplement: S2 File — (ZIP) [file pone.0164400.s002.zip › DATA_FRAMIRAL/S10A_FREE_STABLE_I8.xls]

## Sheet: S10_MTT_201504081241
gravite X	gravite Y	Poids
-2.8543	-43.7178	58.49
-2.8872	-43.7172	58.53
-2.8513	-43.6866	58.57
-2.8387	-43.6843	58.56
-2.8867	-43.6662	58.54
-2.8968	-43.658	58.61
-2.9086	-43.6654	58.63
-2.9451	-43.6273	58.58
-3.0088	-43.6044	58.5
-3.05	-43.5407	58.45
-3.0682	-43.4999	58.43
-3.1164	-43.4508	58.5
-3.1682	-43.478	58.58
-3.1882	-43.4802	58.61
-3.162	-43.427	58.62
-3.1753	-43.277	58.63
-3.1996	-43.1549	58.58
-3.1728	-42.9998	58.53
-3.2095	-42.8313	58.49
-3.1995	-42.707	58.53
-3.1898	-42.6437	58.56
-3.2017	-42.5803	58.58
-3.1689	-42.5447	58.56
-3.1838	-42.4043	58.52
-3.2063	-42.3174	58.51
-3.1684	-42.2539	58.5
-3.1284	-42.2445	58.53
-3.1497	-42.2012	58.54
-3.136	-42.2169	58.55
-3.1183	-42.2451	58.56
-3.104	-42.2508	58.59
-3.1052	-42.3266	58.56
-3.037	-42.4643	58.55
-3.0463	-42.525	58.53
-3.0326	-42.566	58.54
-2.9902	-42.5434	58.53
-3.0114	-42.528	58.54
-2.9385	-42.5134	58.54
-2.9463	-42.4805	58.56
-2.9375	-42.5136	58.56
-2.964	-42.5183	58.55
-2.9209	-42.539	58.55
-2.9039	-42.5493	58.55
-2.8912	-42.6027	58.54
-2.9378	-42.6508	58.54
-2.9287	-42.6789	58.55
-2.9288	-42.7933	58.54
-2.8986	-42.8876	58.54
-2.8845	-42.9566	58.56
-2.895	-43.0812	58.6
-2.8426	-43.1655	58.62
-2.8358	-43.2189	58.57
-2.8986	-43.282	58.5
-2.9096	-43.3712	58.44
-2.9354	-43.4883	58.43
-2.9417	-43.6434	58.46
-2.9413	-43.7801	58.56
-2.9425	-43.9116	58.61
-2.9115	-44.0667	58.62
-2.9253	-44.1789	58.59
-2.8937	-44.2235	58.53
-2.8859	-44.2825	58.51
-2.9463	-44.2439	58.5
-2.8936	-44.2923	58.52
-2.8579	-44.2945	58.56
-2.8706	-44.2128	58.57
-2.8322	-44.1495	58.57
-2.8009	-44.077	58.51
-2.6857	-44.045	58.5
-2.6179	-44.0739	58.48
-2.5095	-44.0717	58.51
-2.3794	-44.0722	58.55
-2.276	-44.0855	58.57
-2.22	-44.1316	58.58
-2.1303	-44.1809	58.57
-2.0198	-44.1032	58.55
-1.9048	-44.107	58.53
-1.8584	-44.0211	58.51
-1.8281	-43.9701	58.53
-1.7511	-43.9046	58.54
-1.7469	-43.8588	58.54
-1.7387	-43.8309	58.53
-1.7347	-43.8362	58.52
-1.7561	-43.808	58.53
-1.7476	-43.8285	58.52
-1.7518	-43.8513	58.52
-1.7344	-43.8514	58.53
-1.7733	-43.8257	58.52
-1.8168	-43.8358	58.5
-1.8594	-43.8328	58.5
-1.8769	-43.792	58.5
-1.897	-43.8066	58.55
-1.929	-43.775	58.63
-1.9414	-43.79	58.65
-1.9216	-43.689	58.6
-1.9636	-43.5749	58.49
-1.9883	-43.5371	58.38
-2.0191	-43.4374	58.37
-2.034	-43.4294	58.45
-2.0487	-43.4111	58.53
-2.0681	-43.3726	58.61
-2.1029	-43.2503	58.61
-2.211	-43.1503	58.58
-2.2605	-42.9794	58.53
-2.3232	-42.8792	58.46
-2.4105	-42.7229	58.43
-2.4603	-42.6109	58.49
-2.4899	-42.4786	58.52
-2.4836	-42.3575	58.59
-2.5027	-42.2016	58.55
-2.4776	-42.0416	58.55
-2.4104	-41.9729	58.52
-2.3468	-41.841	58.52
-2.3637	-41.7345	58.54
-2.3076	-41.7302	58.55
-2.2521	-41.6671	58.55
-2.2306	-41.6775	58.55
-2.1958	-41.6377	58.58
-2.1625	-41.6498	58.54
-2.1066	-41.6936	58.55
-2.1151	-41.6936	58.55
-2.0688	-41.7567	58.51
-2.0168	-41.7931	58.53
-1.9656	-41.872	58.51
-1.9774	-42.0478	58.53
-1.9858	-42.1545	58.52
-1.9933	-42.2718	58.54
-1.9546	-42.3686	58.53
-1.9373	-42.44	58.52
-1.9632	-42.4575	58.52
-1.9289	-42.5314	58.5
-1.8906	-42.552	58.49
-1.9031	-42.5724	58.5
-1.8643	-42.6389	58.5
-1.8279	-42.673	58.58
-1.7794	-42.684	58.63
-1.7916	-42.6588	58.66
-1.7424	-42.7041	58.57
-1.7448	-42.6168	58.48
-1.7382	-42.6414	58.4
-1.7301	-42.6184	58.38
-1.7459	-42.601	58.44
-1.7691	-42.5867	58.55
-1.7761	-42.5721	58.61
-1.8356	-42.4805	58.64
-1.8713	-42.4008	58.6
-1.8733	-42.3236	58.53
-1.9176	-42.236	58.49
-1.9565	-42.1441	58.49
-1.973	-42.1215	58.52
-2.0449	-42.1621	58.54
-2.0356	-42.1677	58.57
-2.0444	-42.2309	58.55
-1.994	-42.2308	58.52
-1.9601	-42.2638	58.5
-1.963	-42.3509	58.53
-1.9152	-42.5015	58.54
-1.8633	-42.6088	58.54
-1.8926	-42.7281	58.55
-1.8409	-42.8074	58.55
-1.8408	-42.9218	58.54
-1.8489	-43.0261	58.54
-1.8448	-43.1329	58.51
-1.8657	-43.2855	58.51
-1.8519	-43.395	58.53
-1.8733	-43.5119	58.51
-1.869	-43.5552	58.51
-1.8682	-43.6493	58.52
-1.9151	-43.7635	58.51
-1.9616	-43.7451	58.54
-1.9956	-43.8313	58.54
-2.056	-43.7877	58.53
-2.0048	-43.829	58.51
-2.0777	-43.7698	58.52
-2.1167	-43.7339	58.51
-2.0816	-43.6397	58.55
-2.1637	-43.6036	58.53
-2.1244	-43.4892	58.57
-2.1969	-43.3792	58.59
-2.2003	-43.28	58.63
-2.2024	-43.125	58.59
-2.2526	-42.9921	58.51
-2.2772	-42.8718	58.43
-2.2701	-42.7416	58.4
-2.2694	-42.6781	58.43
-2.2663	-42.6637	58.52
-2.2853	-42.616	58.6
-2.2887	-42.5021	58.64
-2.3106	-42.3876	58.64
-2.3302	-42.2214	58.58
-2.3416	-42.1336	58.51
-2.3864	-42.0661	58.46
-2.4583	-41.9898	58.5
-2.4912	-41.9573	58.54
-2.4856	-41.9556	58.57
-2.5462	-41.9218	58.56
-2.5646	-41.8676	58.53
-2.5561	-41.8371	58.53
-2.5998	-41.7728	58.52
-2.5616	-41.7678	58.51
-2.5959	-41.7649	58.51
-2.6371	-41.7656	58.55
-2.6573	-41.784	58.58
-2.7041	-41.799	58.59
-2.705	-41.7452	58.57
-2.7151	-41.7873	58.53
-2.7279	-41.7948	58.53
-2.732	-41.7416	58.54
-2.7362	-41.7898	58.53
-2.757	-41.7747	58.55
-2.7788	-41.7693	58.54
-2.7828	-41.7339	58.55
-2.8048	-41.6826	58.54
-2.8302	-41.6242	58.55
-2.8351	-41.5603	58.54
-2.8745	-41.4503	58.54
-2.9178	-41.3457	58.54
-2.9183	-41.2767	58.53
-2.9023	-41.2203	58.51
-2.8375	-41.2161	58.52
-2.803	-41.1176	58.54
-2.7648	-41.0834	58.64
-2.7712	-41.0043	58.69
-2.7698	-40.9233	58.63
-2.8375	-40.8637	58.56
-2.8897	-40.7723	58.45
-2.9567	-40.7667	58.39
-2.9975	-40.842	58.43
-3.0531	-40.9114	58.52
-3.0311	-41.0448	58.61
-3.0107	-41.1235	58.68
-2.9997	-41.1576	58.63
-3.0231	-41.1356	58.59
-3.0775	-41.077	58.53
-3.1394	-41.0522	58.49
-3.2072	-41.0853	58.51
-3.2746	-41.1794	58.52
-3.3361	-41.2137	58.57
-3.3481	-41.3359	58.58
-3.4016	-41.4559	58.53
-3.4111	-41.5671	58.5
-3.4015	-41.6338	58.52
-3.4087	-41.6268	58.54
-3.4434	-41.7228	58.53
-3.4494	-41.7696	58.57
-3.4757	-41.8224	58.56
-3.4746	-41.8483	58.57
-3.4921	-41.8531	58.57
-3.4585	-41.8378	58.56
-3.459	-41.8655	58.55
-3.433	-41.8862	58.55
-3.3868	-41.9522	58.53
-3.3991	-41.96	58.54
-3.377	-41.9554	58.55
-3.4228	-41.9403	58.58
-3.3847	-41.91	58.57
-3.3351	-41.8817	58.54
-3.3438	-41.8231	58.54
-3.3436	-41.775	58.55
-3.3011	-41.7269	58.55
-3.2464	-41.6304	58.53
-3.216	-41.5954	58.55
-3.2166	-41.5138	58.54
-3.2002	-41.5211	58.53
-3.1949	-41.4076	58.55
-3.177	-41.4032	58.57
-3.1568	-41.3774	58.64
-3.1295	-41.4063	58.58
-3.1396	-41.3267	58.55
-3.1617	-41.3536	58.45
-3.1294	-41.3145	58.41
-3.148	-41.3289	58.47
-3.0801	-41.3294	58.55
-3.0903	-41.288	58.61
-3.0471	-41.3114	58.61
-3.0386	-41.2051	58.62
-3.0442	-41.123	58.6
-3.0001	-41.0222	58.54
-2.994	-40.939	58.5
-2.998	-40.9011	58.51
-2.9969	-40.8793	58.53
-3.0081	-40.8907	58.57
-2.9731	-40.7701	58.59
-3.0231	-40.6809	58.54
-3.0717	-40.5929	58.51
-3.0254	-40.4301	58.51
-3.0342	-40.2398	58.52
-3.0514	-40.0674	58.54
-3.1237	-39.8623	58.56
-3.1492	-39.6269	58.59
-3.1788	-39.4451	58.61
-3.2236	-39.2853	58.58
-3.2556	-39.2367	58.54
-3.2555	-39.1737	58.55
-3.2463	-39.1492	58.56
-3.2335	-39.1948	58.56
-3.1525	-39.1798	58.55
-3.1094	-39.2287	58.56
-3.0483	-39.3548	58.57
-2.9768	-39.4573	58.53
-2.8949	-39.5725	58.54
-2.8471	-39.7308	58.54
-2.7391	-39.8848	58.54
-2.6487	-40.0506	58.54
-2.5709	-40.2041	58.54
-2.527	-40.2919	58.56
-2.4965	-40.3282	58.57
-2.4624	-40.4396	58.56
-2.4536	-40.602	58.55
-2.4568	-40.669	58.57
-2.459	-40.7879	58.61
-2.4061	-40.9569	58.64
-2.382	-41.082	58.58
-2.379	-41.2834	58.52
-2.3601	-41.3802	58.44
-2.3347	-41.4716	58.42
-2.276	-41.6218	58.48
-2.2644	-41.7207	58.56
-2.2497	-41.8591	58.6
-2.201	-41.9518	58.64
-2.1627	-42.1294	58.62
-2.1464	-42.2482	58.57
-2.1083	-42.4006	58.54
-2.092	-42.6673	58.48
-2.0729	-42.8841	58.51
-2.0839	-43.1233	58.54
-2.1423	-43.3111	58.57
-2.2147	-43.4936	58.56
-2.2701	-43.5949	58.55
-2.314	-43.6457	58.51
-2.3774	-43.6297	58.54
-2.3562	-43.5663	58.54
-2.3438	-43.5054	58.54
-2.3529	-43.4239	58.53
-2.3313	-43.3477	58.54
-2.3273	-43.2943	58.54
-2.3749	-43.1667	58.54
-2.4084	-43.1919	58.56
-2.4553	-43.1635	58.57
-2.4464	-43.2018	58.57
-2.4648	-43.1609	58.54
-2.4782	-43.1481	58.53
-2.4821	-43.1938	58.54
-2.5042	-43.1631	58.52
-2.4868	-43.1734	58.53
-2.5162	-43.2215	58.54
-2.477	-43.199	58.56
-2.4896	-43.2802	58.56
-2.52	-43.3742	58.53
-2.4776	-43.4255	58.52
-2.4423	-43.4969	58.54
-2.4597	-43.6445	58.51
-2.4414	-43.7743	58.53
-2.4477	-43.8856	58.58
-2.4549	-43.9971	58.61
-2.4713	-44.1341	58.61
-2.414	-44.2913	58.52
-2.4412	-44.3964	58.47
-2.4478	-44.4973	58.39
-2.4549	-44.5961	58.42
-2.4525	-44.7248	58.47
-2.5014	-44.7813	58.54
-2.5417	-44.7817	58.6
-2.5926	-44.7835	58.61
-2.6235	-44.7074	58.6
-2.6261	-44.6403	58.54
-2.709	-44.5869	58.5
-2.7182	-44.5693	58.49
-2.7094	-44.6535	58.49
-2.7165	-44.6729	58.52
-2.6936	-44.7104	58.56
-2.7241	-44.7641	58.54
-2.7171	-44.903	58.49
-2.695	-44.9411	58.5
-2.676	-45.0368	58.53
-2.6155	-45.1058	58.54
-2.5562	-45.1017	58.53
-2.4919	-45.1098	58.53
-2.4457	-45.1136	58.5
-2.4249	-45.1757	58.48
-2.3728	-45.1985	58.49
-2.3803	-45.2612	58.52
-2.3878	-45.2831	58.54
-2.319	-45.3319	58.55
-2.3153	-45.3301	58.53
-2.2817	-45.3208	58.51
-2.3034	-45.2136	58.51
-2.2528	-45.1228	58.5
-2.2152	-44.9681	58.49
-2.2199	-44.8178	58.5
-2.1899	-44.6622	58.52
-2.1908	-44.4382	58.52
-2.2127	-44.3516	58.51
-2.2131	-44.158	58.52
-2.2094	-44.0537	58.52
-2.2186	-43.9698	58.51
-2.1288	-43.7565	58.53
-2.0648	-43.7138	58.53
-1.9919	-43.7118	58.53
-1.9264	-43.6382	58.59
-1.884	-43.6361	58.58
-1.7527	-43.5662	58.53
-1.6992	-43.5519	58.44
-1.6401	-43.4838	58.41
-1.5757	-43.3618	58.44
-1.502	-43.2579	58.49
-1.4505	-43.1362	58.52
-1.4076	-43.0145	58.55
-1.3823	-42.9384	58.55
-1.374	-42.7961	58.57
-1.3997	-42.6817	58.59
-1.3401	-42.5603	58.6
-1.3318	-42.512	58.6
-1.3067	-42.4763	58.57
-1.2685	-42.4866	58.55
-1.2091	-42.441	58.53
-1.2015	-42.4275	58.47
-1.2054	-42.4861	58.47
-1.1788	-42.5201	58.53
-1.1905	-42.5742	58.59
-1.1597	-42.5751	58.65
-1.1686	-42.6051	58.62
-1.1395	-42.5362	58.57
-1.1364	-42.5175	58.49
-1.1415	-42.4863	58.44
-1.2275	-42.493	58.43
-1.2437	-42.5216	58.48
-1.2987	-42.5877	58.51
-1.3621	-42.6232	58.55
-1.4008	-42.5847	58.55
-1.4648	-42.564	58.57
-1.4996	-42.6294	58.53
-1.5642	-42.588	58.51
-1.5472	-42.5958	58.51
-1.556	-42.6057	58.5
-1.534	-42.69	58.51
-1.5548	-42.7994	58.52
-1.5151	-42.8204	58.57
-1.515	-42.9652	58.55
-1.5238	-42.9982	58.53
-1.4979	-43.034	58.53
-1.5706	-43.0665	58.53
-1.5786	-43.0843	58.55
-1.6546	-43.1473	58.59
-1.6718	-43.0836	58.59
-1.7028	-43.04	58.56
-1.7513	-43.0369	58.5
-1.8052	-43.0719	58.4
-1.7836	-43.0721	58.4
-1.7603	-43.1386	58.46
-1.7447	-43.2025	58.57
-1.7346	-43.2762	58.62
-1.7514	-43.2786	58.63
-1.7649	-43.3345	58.59
-1.7659	-43.3371	58.55
-1.8271	-43.3163	58.51
-1.8575	-43.3288	58.49
-1.9294	-43.3282	58.53
-1.9287	-43.2823	58.56
-1.989	-43.3175	58.54
-2.0359	-43.2916	58.55
-2.0714	-43.2812	58.51
-2.0717	-43.2201	58.51
-2.1015	-43.2301	58.51
-2.1311	-43.24	58.52
-2.1308	-43.2374	58.53
-2.1125	-43.3113	58.56
-2.1041	-43.3394	58.55
-2.112	-43.3647	58.57
-2.1344	-43.4206	58.53
-2.1637	-43.4915	58.55
-2.1635	-43.461	58.56
-2.2066	-43.4505	58.55
-2.2327	-43.5369	58.52
-2.289	-43.5976	58.5
-2.2832	-43.6458	58.54
-2.3261	-43.7066	58.53
-2.321	-43.7013	58.55
-2.3558	-43.747	58.53
-2.3427	-43.6452	58.55
-2.3824	-43.6247	58.52
-2.3949	-43.6322	58.53
-2.4077	-43.5863	58.54
-2.4291	-43.5555	58.54
-2.4161	-43.4894	58.55
-2.3987	-43.4361	58.57
-2.3678	-43.4235	58.59
-2.3725	-43.4032	58.58
-2.3435	-43.2865	58.57
-2.2911	-43.2667	58.48
-2.2759	-43.2465	58.42
-2.2799	-43.1751	58.44
-2.2132	-43.2699	58.5
-2.1808	-43.3286	58.57
-2.1794	-43.4175	58.6
-2.1148	-43.4408	58.61
-2.0982	-43.4486	58.59
-2.1035	-43.4411	58.56
-2.0749	-43.4543	58.51
-2.0833	-43.6503	58.49
-2.0396	-43.6708	58.52
-2.0385	-43.7037	58.55
-1.9776	-43.8414	58.57
-1.9611	-43.9386	58.53
-1.9058	-43.9927	58.51
-1.867	-44.095	58.5
-1.8019	-44.0899	58.53
-1.763	-44.1002	58.55
-1.7155	-44.0061	58.58
-1.6649	-43.956	58.55
-1.6652	-43.8975	58.56
-1.6529	-43.8647	58.54
-1.6148	-43.8117	58.53
-1.6276	-43.8422	58.52
-1.5925	-43.8854	58.55
-1.6308	-43.8926	58.56
-1.5583	-43.8984	58.55
-1.4467	-43.9222	58.56
-1.3358	-43.9233	58.53
-1.323	-43.9133	58.53
-1.2757	-43.9084	58.54
-1.2501	-43.8526	58.56
-1.2549	-43.8095	58.53
-1.2503	-43.8501	58.54
-1.2848	-43.8551	58.53
-1.259	-43.9395	58.51
-1.2754	-43.9618	58.55
-1.288	-44.0635	58.54
-1.2361	-44.1733	58.55
-1.1924	-44.2085	58.59
-1.1747	-44.264	58.62
-1.1666	-44.2928	58.58
-1.1506	-44.2458	58.51
-1.0878	-44.1585	58.43
-1.101	-44.1051	58.42
-1.092	-44.056	58.47
-1.0655	-44.0323	58.54
-1.0818	-44.0313	58.6
-1.052	-44.0164	58.6
-1.0823	-43.9171	58.6
-1.0659	-43.8234	58.57
-1.0839	-43.7448	58.53
-1.0416	-43.6639	58.51
-1.0971	-43.6837	58.52
-1.0841	-43.6072	58.55
-1.0887	-43.5207	58.56
-1.0505	-43.4753	58.55
-1.0855	-43.4294	58.5
-1.1199	-43.3782	58.51
-1.0898	-43.3376	58.53
-1.1028	-43.3019	58.53
-1.0981	-43.3223	58.56
-1.1108	-43.3425	58.56
-1.0894	-43.3121	58.57
-1.0636	-43.3454	58.56
-1.0425	-43.3304	58.55
-1.0512	-43.3812	58.52
-1.0166	-43.4248	58.53
-1.0333	-43.5009	58.54
-0.9732	-43.5752	58.53
-0.977	-43.6463	58.54
-0.9812	-43.6335	58.56
-1.0326	-43.6203	58.56
-0.9945	-43.5903	58.54
-0.9861	-43.5573	58.53
-1.0121	-43.5011	58.53
-1.0207	-43.445	58.54
-0.9952	-43.3944	58.55
-1.0083	-43.3459	58.54
-1.0128	-43.3536	58.52
-0.9615	-43.2954	58.53
-1.0344	-43.2923	58.52
-1.03	-43.2923	58.54
-1.0677	-43.2741	58.6
-1.1275	-43.2787	58.61
-1.1619	-43.2861	58.59
-1.2104	-43.2756	58.5
-1.2674	-43.2472	58.43
-1.2758	-43.2267	58.44
-1.3089	-43.2824	58.5
-1.3036	-43.3028	58.56
-1.3157	-43.3458	58.59
-1.3619	-43.2767	58.66
-1.3498	-43.2515	58.62
-1.3679	-43.1802	58.58
-1.429	-43.1796	58.52
-1.4596	-43.103	58.5
-1.4768	-43.1385	58.49
-1.4761	-43.1538	58.53
-1.5185	-43.1662	58.55
-1.5782	-43.1759	58.55
-1.5914	-43.2088	58.53
-1.5705	-43.1403	58.52
-1.5533	-43.1353	58.52
-1.549	-43.1761	58.52
-1.5914	-43.1401	58.54
-1.5611	-43.1989	58.55
-1.5222	-43.2119	58.56
-1.4881	-43.2962	58.54
-1.4965	-43.3852	58.53
-1.4533	-43.4797	58.53
-1.4274	-43.5817	58.52
-1.4184	-43.7448	58.51
-1.4302	-43.887	58.53
-1.4682	-43.9118	58.55
-1.4511	-44.0165	58.53
-1.4856	-44.0241	58.52
-1.5202	-43.9959	58.51
-1.5544	-43.9548	58.52
-1.5762	-43.9166	58.51
-1.5886	-43.9213	58.53
-1.632	-43.8218	58.52
-1.6055	-43.8701	58.55
-1.6184	-43.8139	58.55
-1.6958	-43.7752	58.55
-1.6836	-43.8215	58.51
-1.7091	-43.8186	58.52
-1.7251	-43.7747	58.57
-1.7116	-43.8	58.6
-1.6993	-43.7341	58.59
-1.7781	-43.6016	58.54
-1.7376	-43.5694	58.45
-1.7302	-43.5596	58.4
-1.7681	-43.5616	58.43
-1.7361	-43.5767	58.51
-1.7855	-43.6191	58.58
-1.7881	-43.6161	58.65
-1.7803	-43.5222	58.63
-1.7949	-43.4258	58.58
-1.7803	-43.332	58.49
-1.7429	-43.1897	58.47
-1.7252	-43.0677	58.51
-1.7247	-43.0474	58.54
-1.7111	-43.0044	58.57
-1.6904	-43.0503	58.54
-1.6779	-43.0478	58.52
-1.6309	-43.1067	58.5
-1.6008	-43.1222	58.51
-1.5617	-43.2396	58.51
-1.5307	-43.2983	58.55
-1.4874	-43.3699	58.56
-1.4827	-43.492	58.56
-1.4527	-43.4999	58.56
-1.4226	-43.523	58.56
-1.4273	-43.4951	58.54
-1.402	-43.447	58.53
-1.3638	-43.4551	58.51
-1.3121	-43.4299	58.53
-1.2652	-43.4227	58.52
-1.2267	-43.446	58.51
-1.2477	-43.5222	58.52
-1.2735	-43.5321	58.51
-1.2171	-43.5298	58.56
-1.2557	-43.5193	58.56
-1.2686	-43.4989	58.56
-1.2605	-43.4812	58.54
-1.3037	-43.4657	58.51
-1.2737	-43.415	58.53
-1.2822	-43.4302	58.53
-1.2645	-43.5041	58.55
-1.251	-43.4963	58.59
-1.1904	-43.6009	58.61
-1.1731	-43.6672	58.6
-1.131	-43.7189	58.53
-1.1449	-43.7705	58.45
-1.1413	-43.7659	58.4
-1.1667	-43.7961	58.42
-1.1872	-43.7877	58.48
-1.1687	-43.815	58.57
-1.2115	-43.6949	58.6
-1.173	-43.6366	58.61
-1.1696	-43.5428	58.58
-1.222	-43.5453	58.51
-1.1795	-43.4922	58.51
-1.2138	-43.5404	58.49
-1.162	-43.5585	58.51
-1.217	-43.6113	58.54
-1.2034	-43.7104	58.57
-1.2162	-43.7282	58.56
-1.1993	-43.8636	58.51
-1.1351	-43.8974	58.5
-1.1435	-43.9457	58.5
-1.1472	-43.9554	58.53
-1.0914	-44.0017	58.53
-1.0528	-43.9764	58.55
-1.0312	-43.9815	58.56
-1.0012	-44.0073	58.55
-0.9717	-43.9007	58.55
-0.9545	-43.9749	58.53
-0.9331	-43.9572	58.53
-0.8645	-44.0293	58.51
-0.8988	-44.0649	58.49
-0.8641	-44.1183	58.52
-0.8252	-44.0771	58.57
-0.7782	-44.0878	58.56
-0.7738	-44.0697	58.59
-0.7911	-44.0571	58.57
-0.7187	-43.9636	58.57
-0.7275	-43.9076	58.57
-0.7406	-43.8542	58.56
-0.7406	-43.8465	58.56
-0.7366	-43.7754	58.56
-0.758	-43.7777	58.57
-0.7236	-43.811	58.57
-0.7618	-43.8511	58.59
-0.7571	-43.8557	58.65
-0.7702	-43.8687	58.61
-0.7578	-43.8772	58.53
-0.7583	-43.8779	58.47
-0.7244	-43.8352	58.44
-0.7155	-43.8476	58.48
-0.6549	-43.8573	58.57
-0.6031	-43.9157	58.61
-0.5818	-43.8749	58.64
-0.5522	-43.8144	58.62
-0.5396	-43.7665	58.6
-0.5656	-43.7336	58.55
-0.6431	-43.7157	58.5
-0.7415	-43.7045	58.52
-0.7882	-43.7138	58.57
-0.8691	-43.7256	58.61
-0.9034	-43.7585	58.59
-0.9765	-43.7531	58.56
-1.0154	-43.7096	58.54
-1.024	-43.6995	58.54
-1.0412	-43.6356	58.55
-1.0711	-43.6226	58.56
-1.0923	-43.6171	58.58
-1.1224	-43.6068	58.57
-1.1136	-43.645	58.58
-1.2036	-43.6621	58.56
-1.1992	-43.657	58.58
-1.2035	-43.6927	58.56
-1.2122	-43.6952	58.56
-1.2847	-43.7149	58.56
-1.3231	-43.7756	58.56
-1.3743	-43.8388	58.55
-1.387	-43.8642	58.56
-1.3994	-43.9301	58.57
-1.4036	-43.9656	58.56
-1.4462	-44.057	58.56
-1.4928	-44.0996	58.57
-1.514	-44.1835	58.56
-1.4668	-44.1735	58.57
-1.4543	-44.1407	58.56
-1.4673	-44.0897	58.56
-1.4331	-44.1002	58.56
-1.4373	-44.146	58.56
-1.4193	-44.1455	58.6
-1.4096	-44.1905	58.65
-1.4015	-44.2929	58.61
-1.4239	-44.2963	58.55
-1.421	-44.3821	58.46
-1.4127	-44.4157	58.44
-1.4158	-44.4425	58.5
-1.4015	-44.4844	58.56
-1.3792	-44.4529	58.62
-1.3791	-44.4451	58.63
-1.3494	-44.415	58.62
-1.3031	-44.3627	58.59
-1.3251	-44.3198	58.56
-1.2657	-44.3644	58.52
-1.3166	-44.4323	58.54
-1.3113	-44.5078	58.58
-1.3147	-44.5909	58.61
-1.2806	-44.6374	58.59
-1.2124	-44.6973	58.56
-1.1783	-44.7464	58.54
-1.1395	-44.8642	58.52
-1.0403	-44.9739	58.54
-0.9412	-45.1558	58.52
-0.9358	-45.3503	58.56
-0.9303	-45.5731	58.59
-0.8951	-45.7759	58.61
-0.8562	-45.9195	58.59
-0.8519	-45.9945	58.56
-0.8262	-46.0159	58.54
-0.835	-45.9597	58.55
-0.8651	-45.885	58.56
-0.8486	-45.7685	58.55
-0.8321	-45.6265	58.55
-0.8409	-45.5889	58.53
-0.8411	-45.5535	58.53
-0.7683	-45.5127	58.55
-0.7383	-45.5568	58.53
-0.708	-45.5737	58.56
-0.652	-45.6444	58.58
-0.6005	-45.6861	58.57
-0.4889	-45.7927	58.54
-0.4586	-45.8694	58.53
-0.3769	-45.9692	58.53
-0.3337	-46.0478	58.55
-0.2479	-46.0957	58.57
-0.1965	-46.1411	58.64
-0.1707	-46.1606	58.61
-0.0981	-46.1095	58.57
-0.1109	-46.0473	58.49
-0.1026	-45.9425	58.45
-0.1332	-45.7937	58.46
-0.1382	-45.6884	58.54
-0.0913	-45.6749	58.57
-0.0958	-45.6457	58.6
-0.1603	-45.5581	58.62
-0.1819	-45.5025	58.6
-0.2075	-45.504	58.56
-0.2031	-45.5137	58.51
-0.2846	-45.4827	58.5
-0.3104	-45.4491	58.51
-0.379	-45.4427	58.53
-0.3832	-45.4598	58.55
-0.4047	-45.4117	58.6
-0.409	-45.3951	58.64
-0.3921	-45.3552	58.62
-0.4052	-45.2894	58.61
-0.3882	-45.261	58.56
-0.3541	-45.2315	58.54
-0.3203	-45.1324	58.54
-0.2778	-45.0519	58.52
-0.2397	-44.9539	58.58
-0.2484	-44.9006	58.57
-0.2656	-44.8827	58.57
-0.2146	-44.8263	58.6
-0.1888	-44.8227	58.56
-0.1462	-44.767	58.56
-0.1334	-44.7345	58.54
-0.095	-44.7245	58.55
-0.1164	-44.7169	58.54
-0.1037	-44.6986	58.56
-0.0567	-44.7011	58.58
-0.0567	-44.7011	58.58
-0.0438	-44.6814	58.56
0.0204	-44.672	58.55
0.0165	-44.7209	58.52
0.0251	-44.7213	58.51
0.042	-44.6981	58.53
0.0371	-44.6454	58.6
0.0577	-44.5353	58.65
0.0485	-44.4127	58.68
0.0527	-44.3196	58.64
0.0139	-44.0847	58.53
0.0311	-43.9562	58.43
-0.0252	-43.8233	58.43
-0.0086	-43.7794	58.5
-0.022	-43.7834	58.61
-0.0652	-43.7241	58.66
-0.1256	-43.6068	58.67
-0.1302	-43.5128	58.67
-0.1092	-43.3558	58.59
-0.1606	-43.2817	58.52
-0.1264	-43.2489	58.49
-0.1782	-43.1823	58.55
-0.234	-43.1667	58.59
-0.2474	-43.0574	58.63
-0.3331	-43.0083	58.61
-0.3375	-42.9573	58.58
-0.3805	-42.9389	58.52
-0.4233	-42.9183	58.54
-0.4493	-42.8317	58.56
-0.5006	-42.8365	58.58
-0.4665	-42.8189	58.56
-0.4451	-42.8266	58.55
-0.5224	-42.775	58.54
-0.5183	-42.6965	58.58
-0.6003	-42.5079	58.59
-0.7078	-42.3723	58.6
-0.7983	-42.1912	58.6
-0.8764	-41.9563	58.58
-0.8859	-41.7853	58.56
-0.9211	-41.6015	58.54
-0.9001	-41.4647	58.55
-0.9178	-41.3096	58.56
-0.9264	-41.229	58.59
-0.901	-41.1228	58.6
-0.8413	-41.0351	58.62
-0.8035	-40.9228	58.6
-0.8298	-40.8594	58.54
-0.8389	-40.7371	58.54
-0.8734	-40.5833	58.58
-0.8904	-40.5615	58.6
-0.8815	-40.5035	58.66
-0.869	-40.4523	58.66
-0.9211	-40.3457	58.61
-0.9181	-40.2996	58.5
-0.9061	-40.2256	58.45
-0.9319	-40.2623	58.42
-0.9225	-40.2593	58.51
-0.9897	-40.3167	58.6
-1.0534	-40.2934	58.65
-1.096	-40.3635	58.64
-1.1603	-40.3348	58.64
-1.2041	-40.2734	58.59
-1.2734	-40.2449	58.54
-1.2779	-40.2166	58.53
-1.2952	-40.1407	58.54
-1.3161	-40.1745	58.56
-1.3884	-40.1753	58.59
-1.4442	-40.2046	58.57
-1.4664	-40.2025	58.53
-1.5088	-40.2812	58.54
-1.5255	-40.3021	58.55
-1.5806	-40.3409	58.57
-1.6149	-40.4059	58.56
-1.6447	-40.4565	58.56
-1.7043	-40.4692	58.57
-1.7291	-40.5136	58.6
-1.828	-40.5548	58.57
-1.8151	-40.5878	58.57
-1.8963	-40.6506	58.56
-1.9302	-40.7367	58.56
-1.9602	-40.7768	58.55
-1.9905	-40.8191	58.54
-2.0367	-40.8884	58.56
-2.0622	-40.9567	58.56
-2.0234	-40.9877	58.56
-2.015	-40.9673	58.56
-2.0022	-41.0231	58.55
-1.9805	-41.0413	58.56
-1.9173	-40.9645	58.53
-1.9257	-41.0102	58.53
-1.9729	-41.035	58.52
-1.959	-41.0391	58.56
-1.9362	-41.1069	58.6
-1.9305	-41.1113	58.65
-1.9223	-41.1943	58.63
-1.8942	-41.2301	58.55
-1.866	-41.256	58.48
-1.8628	-41.3231	58.43
-1.8574	-41.474	58.45
-1.8336	-41.5783	58.53
-1.8268	-41.7582	58.6
-1.8002	-41.9086	58.61
-1.8199	-42.0997	58.64
-1.8391	-42.2656	58.7
-1.8352	-42.4148	58.67
-1.8195	-42.4979	58.6
-1.8087	-42.6138	58.5
-1.8129	-42.7715	58.48
-1.825	-42.8377	58.5
-1.8282	-42.9651	58.52
-1.8062	-42.9832	58.54
-1.8191	-42.9881	58.54
-1.8238	-42.9855	58.52
-1.7855	-42.996	58.51
-1.7686	-43.0215	58.5
-1.7419	-43.1007	58.52
-1.7029	-43.1672	58.53
-1.6507	-43.1931	58.56
-1.607	-43.1833	58.61
-1.5348	-43.2068	58.57
-1.5265	-43.2526	58.55
-1.471	-43.2938	58.54
-1.4064	-43.2917	58.56
-1.372	-43.3887	58.54
-1.3588	-43.4397	58.55
-1.3464	-43.4373	58.53
-1.3375	-43.4246	58.55
-1.3076	-43.4758	58.54
-1.2688	-43.4633	58.55
-1.2856	-43.4631	58.58
-1.2128	-43.4917	58.57
-1.1958	-43.4969	58.56
-1.153	-43.5763	58.53
-1.1013	-43.6326	58.54
-1.0623	-43.7066	58.56
-1.0146	-43.8086	58.57
-0.941	-43.8849	58.62
-0.8809	-43.9643	58.61
-0.8592	-44.0381	58.62
-0.8558	-43.9959	58.54
-0.878	-43.9738	58.46
-0.87	-43.9593	58.41
-0.8439	-43.9821	58.44
-0.8257	-44.0241	58.54
-0.765	-44.0897	58.61
-0.7433	-44.1406	58.62
-0.6834	-44.1257	58.63
-0.658	-44.1085	58.61
-0.5899	-44.0766	58.56
-0.5646	-44.0137	58.53
-0.5392	-43.9376	58.53
-0.4706	-43.943	58.55
-0.4536	-43.8816	58.59
-0.4192	-43.9329	58.58
-0.3807	-43.9311	58.55
-0.3081	-43.9013	58.53
-0.3166	-43.9088	58.54
-0.2478	-43.9706	58.53
-0.2222	-43.973	58.55
-0.2094	-43.9779	58.58
-0.1833	-44.0672	58.57
-0.1747	-44.0597	58.56
-0.1534	-44.0523	58.56
-0.1191	-44.045	58.56
-0.1017	-44.1367	58.56
-0.0972	-44.1625	58.54
-0.0973	-44.1621	58.56
-0.1355	-44.2206	58.54
-0.1653	-44.2786	58.56
-0.1781	-44.2859	58.57
-0.208	-44.2934	58.56
-0.2421	-44.3486	58.59
-0.2636	-44.3282	58.58
-0.272	-44.3586	58.58
-0.2891	-44.3694	58.55
-0.3276	-44.3695	58.52
-0.3233	-44.3768	58.54
-0.3232	-44.4019	58.56
-0.3362	-44.3526	58.6
-0.3447	-44.3749	58.63
-0.3701	-44.4326	58.65
-0.3144	-44.4575	58.58
-0.4128	-44.4912	58.51
-0.4173	-44.4621	58.44
-0.4341	-44.5539	58.43
-0.4378	-44.6802	58.48
-0.5185	-44.789	58.57
-0.5648	-44.9242	58.63
-0.573	-44.9974	58.64
-0.5688	-45.0135	58.62
-0.663	-45.0679	58.56
-0.7616	-45.1378	58.5
-0.8131	-45.1402	58.49
-0.8557	-45.1828	58.5
-0.851	-45.1787	58.55
-0.8164	-45.2059	58.58
-0.7908	-45.1938	58.57
-0.7612	-45.2162	58.51
-0.7443	-45.1865	58.49
-0.7139	-45.307	58.48
-0.718	-45.3369	58.49
-0.6831	-45.435	58.53
-0.7297	-45.5202	58.56
-0.7421	-45.5775	58.58
-0.7375	-45.6746	58.57
-0.7674	-45.7728	58.53
-0.7928	-45.8853	58.51
-0.8052	-45.9637	58.52
-0.8261	-46.1138	58.52
-0.8302	-46.1909	58.5
-0.8726	-46.2426	58.53
-0.8551	-46.2825	58.55
-0.885	-46.2923	58.55
-0.8378	-46.2948	58.56
-0.7867	-46.2969	58.53
-0.7697	-46.308	58.51
-0.7356	-46.2157	58.53
-0.7483	-46.2981	58.51
-0.7443	-46.2502	58.5
-0.7314	-46.1953	58.53
-0.7401	-46.1568	58.54
-0.7528	-46.1086	58.59
-0.7229	-46.0206	58.62
-0.7237	-45.8535	58.61
-0.7204	-45.743	58.52
-0.6789	-45.5533	58.44
-0.5939	-45.3974	58.4
-0.5341	-45.2762	58.45
-0.5256	-45.1843	58.54
-0.4444	-45.1065	58.6
-0.389	-45.0554	58.63
-0.3595	-44.9548	58.6
-0.3043	-44.8321	58.55
-0.2532	-44.7649	58.51
-0.2234	-44.7072	58.48
-0.2278	-44.6788	58.5
-0.241	-44.6165	58.55
-0.207	-44.575	58.59
-0.2111	-44.5961	58.56
-0.2671	-44.5122	58.54
-0.2461	-44.3931	58.52
-0.2679	-44.2916	58.5
-0.2468	-44.2353	58.52
-0.2128	-44.1767	58.55
-0.2215	-44.1436	58.54
-0.2433	-44.0362	58.57
-0.2478	-44.0029	58.58
-0.2481	-43.9218	58.57
-0.2738	-43.9092	58.54
-0.2864	-43.9601	58.52
-0.3294	-43.9267	58.52
-0.3463	-43.9798	58.54
-0.3463	-43.9795	58.56
-0.3461	-44.0256	58.54
-0.3418	-44.0329	58.56
-0.3973	-44.0788	58.53
-0.4102	-44.0632	58.54
-0.4274	-44.0376	58.54
-0.4704	-43.9888	58.55
-0.475	-43.9332	58.52
-0.518	-43.8971	58.52
-0.5566	-43.8635	58.55
-0.6249	-43.9062	58.55
-0.6337	-43.8527	58.54
-0.595	-43.8348	58.59
-0.6633	-43.8619	58.61
-0.6503	-43.9131	58.58
-0.6207	-43.896	58.55
-0.6512	-43.8866	58.46
-0.7028	-43.9301	58.4
-0.711	-43.9884	58.42
-0.7103	-44.0204	58.51
-0.7526	-44.0703	58.56
-0.7821	-44.0794	58.61
-0.7822	-44.0539	58.62
-0.7867	-44.062	58.59
-0.7915	-44.0245	58.53
-0.8648	-44.04	58.47
-0.8776	-44.0449	58.48
-0.8511	-44.1258	58.53
-0.9105	-44.1961	58.56
-0.9189	-44.2009	58.57
-0.9616	-44.2721	58.55
-0.9963	-44.2392	58.53
-0.9709	-44.2502	58.49
-1.0008	-44.2319	58.51
-0.979	-44.2878	58.52
-1.0211	-44.4219	58.54
-1.0465	-44.4495	58.55
-1.0289	-44.5229	58.57
-1.0374	-44.6253	58.54
-0.9945	-44.6795	58.52
-0.99	-44.7637	58.52
-0.9598	-44.8224	58.52
-0.9765	-44.906	58.53
-0.9419	-44.9699	58.53
-0.9115	-45.0537	58.54
-0.924	-45.2148	58.51
-0.9108	-45.2474	58.53
-0.9064	-45.3012	58.52
-0.9277	-45.347	58.52
-0.8678	-45.2857	58.54
-0.8548	-45.3577	58.52
-0.8504	-45.3522	58.53
-0.7992	-45.3534	58.51
-0.778	-45.3183	58.5
-0.7221	-45.3256	58.52
-0.7052	-45.2903	58.52
-0.688	-45.2198	58.57
-0.6619	-45.2671	58.61
-0.6623	-45.1576	58.62
-0.6457	-45.1347	58.54
-0.655	-45.1029	58.42
-0.6682	-45.1018	58.37
-0.6293	-45.1372	58.39
-0.6585	-45.2387	58.47
-0.666	-45.3833	58.56
-0.6442	-45.4072	58.6
-0.6526	-45.471	58.6
-0.6271	-45.4753	58.55
-0.6015	-45.4735	58.54
-0.6488	-45.5005	58.49
-0.6787	-45.531	58.49
-0.6482	-45.5903	58.54
-0.5667	-45.6061	58.54
-0.6094	-45.6205	58.55
-0.5625	-45.6204	58.5
-0.567	-45.5979	58.49
-0.584	-45.6494	58.47
-0.5368	-45.6202	58.51
-0.5664	-45.7034	58.53
-0.5577	-45.7389	58.53
-0.5704	-45.7588	58.54
-0.5616	-45.8071	58.54
-0.5231	-45.8258	58.53
-0.5103	-45.8188	58.52
-0.4761	-45.8063	58.52
-0.4505	-45.7578	58.53
-0.4893	-45.6958	58.54
-0.4979	-45.7157	58.49
-0.5026	-45.6238	58.49
-0.5068	-45.6343	58.49
-0.49	-45.5684	58.48
-0.4561	-45.4557	58.51
-0.4391	-45.4311	58.49
-0.418	-45.3234	58.51
-0.3925	-45.2757	58.5
-0.3632	-45.0956	58.57
-0.3379	-44.999	58.57
-0.3128	-44.862	58.57
-0.2405	-44.7557	58.57
-0.2283	-44.6099	58.61
-0.1602	-44.5068	58.59
-0.1734	-44.403	58.56
-0.1478	-44.3158	58.48
-0.1739	-44.179	58.42
-0.1702	-44.0113	58.38
-0.2441	-43.7864	58.37
-0.2793	-43.5839	58.47
-0.3148	-43.2932	58.53
-0.3199	-43.0998	58.56
-0.385	-42.8678	58.55
-0.5144	-42.6602	58.5
-0.5537	-42.5495	58.43
-0.7173	-42.3929	58.44
-0.7903	-42.2076	58.52
-0.8075	-42.0134	58.61
-0.8934	-41.9062	58.62
-0.924	-41.8037	58.6
-0.9715	-41.8024	58.56
-1.0149	-41.7881	58.51
-1.0364	-41.8054	58.49
-1.0141	-41.9261	58.53
-1.0601	-42.0893	58.57
-1.1111	-42.2108	58.56
-1.1156	-42.2813	58.52
-1.1803	-42.3919	58.46
-1.2364	-42.4825	58.41
-1.2961	-42.5535	58.42
-1.3728	-42.538	58.45
-1.423	-42.5637	58.51
-1.5032	-42.4826	58.59
-1.4815	-42.4526	58.61
-1.4864	-42.3279	58.6
-1.4323	-42.2459	58.54
-1.3723	-42.2313	58.55
-1.2692	-42.2173	58.57
-1.1741	-42.2572	58.63
-1.0664	-42.3626	58.66
-1.0186	-42.4954	58.68
-0.9535	-42.775	58.67
-0.859	-43.004	58.63
-0.7943	-43.2739	58.56
-0.7292	-43.483	58.56
-0.6724	-43.6838	58.63
-0.6163	-43.8164	58.62
-0.612	-43.9319	58.53
-0.5993	-44.0275	58.43
-0.642	-44.1607	58.37
-0.6886	-44.2978	58.38
-0.6744	-44.5003	58.46
-0.742	-44.6304	58.54
-0.7668	-44.8258	58.55
-0.7962	-45.0172	58.52
-0.8472	-45.1236	58.52
-0.8981	-45.2814	58.51
-0.9321	-45.3991	58.49
-0.91	-45.4766	58.53
-0.9348	-45.6232	58.55
-0.9809	-45.8434	58.56
-1.002	-45.9532	58.55
-1.0618	-46.12	58.51
-1.0955	-46.2363	58.52
-1.1033	-46.4144	58.52
-1.1623	-46.4513	58.58
-1.2132	-46.6093	58.56
-1.2516	-46.5776	58.58
-1.2986	-46.5434	58.59
-1.2737	-46.4589	58.56
-1.3049	-46.3386	58.52
-1.3567	-46.2467	58.52
-1.387	-46.1601	58.52
-1.3484	-46.1139	58.53
-1.357	-46.0882	58.54
-1.3311	-45.99	58.57
-1.2888	-45.8915	58.57
-1.2896	-45.7779	58.55
-1.2644	-45.6354	58.55
-1.2481	-45.4963	58.54
-1.2144	-45.4054	58.53
-1.1681	-45.2254	58.52
-1.2241	-45.0768	58.53
-1.2547	-44.8087	58.56
-1.3881	-44.5324	58.58
-1.466	-44.206	58.61
-1.467	-44.0614	58.59
-1.4764	-43.909	58.57
-1.511	-43.9038	58.56
-1.4904	-43.8968	58.52
-1.4306	-43.9587	58.5
-1.4308	-44.1197	58.45
-1.4083	-44.211	58.49
-1.381	-44.3834	58.54
-1.3878	-44.527	58.6
-1.3746	-44.5342	58.62
-1.3534	-44.4504	58.63
-1.3371	-44.4591	58.58
-1.3334	-44.3832	58.57
-1.313	-44.3053	58.53
-1.3424	-44.2764	58.56
-1.3423	-44.3426	58.56
-1.3248	-44.3883	58.57
-1.303	-44.4264	58.58
-1.29	-44.4569	58.59
-1.2905	-44.5241	58.54
-1.2689	-44.6417	58.52
-1.2809	-44.73	58.55
-1.2463	-44.8884	58.53
-1.2201	-44.9724	58.54
-1.1722	-45.0582	58.57
-1.1587	-45.1184	58.6
-1.1032	-45.2115	58.57
-1.0305	-45.256	58.55
-0.9531	-45.3382	58.54
-0.8927	-45.4764	58.54
-0.8797	-45.5196	58.54
-0.8021	-45.6476	58.54
-0.7418	-45.7318	58.54
-0.6855	-45.8722	58.54
-0.6422	-45.9626	58.58
-0.6074	-46.0872	58.58
-0.5684	-46.2547	58.54
-0.5466	-46.3782	58.52
-0.5334	-46.4574	58.52
-0.4648	-46.4696	58.54
-0.4859	-46.541	58.53
-0.4683	-46.6241	58.59
-0.4596	-46.6315	58.64
-0.4297	-46.5979	58.7
-0.4553	-46.6281	58.66
-0.4173	-46.549	58.58
-0.4392	-46.4898	58.45
-0.4697	-46.3926	58.41
-0.457	-46.3454	58.43
-0.5041	-46.2841	58.53
-0.5168	-46.2227	58.63
-0.5255	-46.1729	58.66
-0.5473	-46.0551	58.68
-0.5093	-46.0032	58.6
-0.5227	-45.9227	58.52
-0.5616	-45.8631	58.48
-0.5571	-45.8841	58.53
-0.6258	-45.8088	58.55
-0.664	-45.827	58.59
-0.677	-45.7912	58.59
-0.6773	-45.767	58.56
-0.6479	-45.6646	58.53
-0.6567	-45.6448	58.51
-0.6269	-45.5553	58.53
-0.627	-45.5318	58.54
-0.6182	-45.5384	58.57
-0.6099	-45.4825	58.57
-0.6058	-45.4287	58.58
-0.6356	-45.4641	58.58
-0.6483	-45.4786	58.6
-0.6698	-45.4638	58.58
-0.7039	-45.5278	58.56
-0.6868	-45.5461	58.55
-0.738	-45.5997	58.54
-0.742	-45.6683	58.54
-0.7887	-45.7563	58.56
-0.8952	-45.8958	58.54
-0.8865	-45.9027	58.56
-0.9503	-46.053	58.55
-0.9372	-46.1143	58.54
-0.9583	-46.1877	58.55
-0.9963	-46.2396	58.57
-0.9791	-46.2599	58.57
-1.0251	-46.3399	58.64
-1.0208	-46.2959	58.66
-1.0601	-46.3071	58.58
-1.087	-46.3583	58.48
-1.1093	-46.4033	58.39
-1.1431	-46.4294	58.42
-1.1931	-46.5372	58.49
-1.1788	-46.6401	58.57
-1.199	-46.7773	58.61
-1.2326	-46.8518	58.63
-1.2886	-46.8682	58.6
-1.3022	-46.8039	58.57
-1.3329	-46.7626	58.54
-1.3891	-46.7638	58.51
-1.3889	-46.7064	58.53
-1.4356	-46.6532	58.57
-1.4525	-46.6292	58.58
-1.4616	-46.6359	58.55
-1.4706	-46.6682	58.52
-1.488	-46.6766	58.51
-1.4962	-46.7449	58.51
-1.5251	-46.8162	58.55
-1.5284	-46.8596	58.59
-1.5325	-46.9256	58.59
-1.5538	-46.9483	58.59
-1.5455	-47.0034	58.56
-1.5591	-47.0442	58.52
-1.5544	-47.0456	58.54
-1.4901	-47.0354	58.55
-1.4729	-47.0251	58.55
-1.4687	-47.0023	58.55
-1.4387	-46.979	58.56
-1.4047	-46.9055	58.56
-1.4261	-46.8794	58.57
-1.3449	-46.8963	58.55
-1.3922	-46.9634	58.53
-1.328	-47.0004	58.52
-1.234	-46.9194	58.52
-1.2081	-46.8957	58.54
-1.1781	-46.8981	58.55
-1.1517	-46.8151	58.62
-1.0877	-46.8294	58.6
-1.0929	-46.6883	58.58
-1.1029	-46.6274	58.49
-1.1469	-46.5904	58.42
-1.1766	-46.5966	58.44
-1.1416	-46.6353	58.48
-1.1229	-46.6213	58.59
-1.0495	-46.6161	58.65
-0.9302	-46.5441	58.64
-0.9093	-46.5056	58.6
-0.8373	-46.4351	58.55
-0.7864	-46.436	58.5
-0.7093	-46.4342	58.5
-0.6792	-46.4207	58.51
-0.5891	-46.4304	58.54
-0.5463	-46.3991	58.56
-0.4778	-46.4234	58.54
-0.4306	-46.4552	58.53
-0.3364	-46.4401	58.54
-0.3021	-46.4649	58.55
-0.2163	-46.5083	58.56
-0.0922	-46.4914	58.57
-0.028	-46.4971	58.56
0.0364	-46.5314	58.55
0.1131	-46.49	58.57
0.1818	-46.5193	58.56
0.2246	-46.4922	58.55
0.2635	-46.5464	58.54
0.2936	-46.5702	58.53
0.3581	-46.5844	58.52
0.3755	-46.6407	58.51
0.4181	-46.6398	58.53
0.4264	-46.6564	58.56
0.4908	-46.6749	58.55
0.4866	-46.6977	58.55
0.5173	-46.7185	58.51
0.5209	-46.6858	58.55
0.4823	-46.6754	58.54
0.4613	-46.7091	58.53
0.4135	-46.6834	58.57
0.4647	-46.7106	58.59
0.4649	-46.7538	58.59
0.4911	-46.7913	58.56
0.5178	-46.7881	58.49
0.574	-46.7957	58.46
0.6304	-46.8638	58.44
0.6258	-46.9554	58.48
0.6379	-46.9951	58.54
0.607	-47.0088	58.6
0.6241	-47.029	58.6
0.6158	-47.0698	58.6
0.5904	-47.0533	58.58
0.6218	-47.1496	58.51
0.5837	-47.2411	58.5
0.5283	-47.2996	58.5
0.5066	-47.3755	58.54
0.4469	-47.4881	58.56
0.3787	-47.5317	58.55
0.3195	-47.5929	58.5
0.2466	-47.6264	58.52
0.1734	-47.5861	58.54
0.1008	-47.6412	58.55
0.0154	-47.6838	58.55
-0.0745	-47.6714	58.53
-0.1173	-47.7055	58.55
-0.1386	-47.7202	58.55
-0.2282	-47.7896	58.53
-0.2749	-47.8931	58.54
-0.3392	-47.8921	58.54
-0.373	-48.0092	58.51
-0.4412	-48.0759	58.53
-0.4793	-48.1818	58.54
-0.4961	-48.2546	58.55
-0.547	-48.3922	58.54
-0.5763	-48.5462	58.55
-0.5757	-48.6972	58.54
-0.6265	-48.8745	58.52
-0.6308	-48.895	58.51
-0.6642	-49.1091	58.51
-0.7407	-49.2633	58.51
-0.7186	-49.386	58.53
-0.7178	-49.5899	58.53
-0.6788	-49.6764	58.56
-0.6653	-49.7848	58.59
-0.6393	-49.9186	58.55
-0.5836	-49.995	58.49
-0.5665	-50.0908	58.39
-0.5794	-50.168	58.34
-0.5959	-50.2591	58.39
-0.5995	-50.2854	58.51
-0.5734	-50.2754	58.59
-0.548	-50.1829	58.63
-0.5439	-50.1238	58.63
-0.527	-50.1549	58.56
-0.5273	-50.1307	58.51
-0.5317	-50.1539	58.46
-0.5356	-50.2721	58.43
-0.5523	-50.3325	58.48
-0.5387	-50.4946	58.51
-0.5643	-50.4881	58.54
-0.5644	-50.4944	58.51
-0.5812	-50.6072	58.48
-0.5981	-50.68	58.47
-0.5891	-50.7582	58.5
-0.5928	-50.8863	58.51
-0.6053	-50.9889	58.5
-0.6091	-51.1008	58.5
-0.6343	-51.2202	58.5
-0.6338	-51.3694	58.49
-0.6459	-51.5384	58.5
-0.6585	-51.6068	58.5
-0.6541	-51.6297	58.5
-0.6581	-51.7211	58.49
-0.6108	-51.7519	58.51
-0.585	-51.7819	58.49
-0.5334	-51.8303	58.5
-0.4946	-51.8794	58.49
-0.503	-51.9227	58.49
-0.4512	-52.0123	58.49
-0.447	-51.9831	58.54
-0.4083	-52.0292	58.52
-0.4255	-52.0155	58.51
-0.4167	-52.0765	58.51
-0.3697	-52.0472	58.5
-0.3568	-52.0326	58.53
-0.3183	-52.0271	58.61
-0.3184	-51.9852	58.63
-0.3616	-51.923	58.53
-0.3493	-51.8009	58.43
-0.3453	-51.7401	58.34
-0.3327	-51.6776	58.33
-0.3543	-51.6163	58.42
-0.3547	-51.4884	58.53
-0.4283	-51.262	58.58
-0.507	-50.8156	58.63
-0.5986	-50.4016	58.6
-0.6435	-49.9884	58.52
-0.6493	-49.6573	58.48
-0.6545	-49.4631	58.46
-0.5648	-49.3788	58.47
inclinaison X	inclinaison Y
