# Supplementary material for: Postural Control Can Be Well Maintained by Healthy, Young Adults in Difficult Visual Task, Even in Sway-Referenced Dynamic Conditions
Source: PLoS One. 2016 Oct 13;11(10):e0164400. doi: 10.1371/journal.pone.0164400 (PMC5063355; doi:10.1371/journal.pone.0164400)
Supplement: S2 File — (ZIP) [file pone.0164400.s002.zip › DATA_FRAMIRAL/S10A_FREE_STABLE_I9.xls]

## Sheet: S10_MTT_201504081241
gravite X	gravite Y	Poids
-1.3911	-52.6375	58.52
-1.3953	-52.7336	58.5
-1.3866	-52.7834	58.5
-1.4035	-52.8808	58.49
-1.3992	-52.8992	58.49
-1.3988	-52.8116	58.52
-1.4331	-52.7746	58.53
-1.4721	-52.6494	58.53
-1.4729	-52.5034	58.52
-1.5037	-52.3884	58.51
-1.4818	-52.3799	58.53
-1.4948	-52.4387	58.51
-1.4592	-52.4442	58.58
-1.4455	-52.529	58.6
-1.4116	-52.6234	58.57
-1.3652	-52.6016	58.53
-1.2894	-52.6334	58.45
-1.2951	-52.6332	58.37
-1.2778	-52.6594	58.37
-1.2294	-52.5414	58.47
-1.164	-52.5247	58.55
-1.1292	-52.4412	58.61
-1.0743	-52.2607	58.62
-1.0965	-52.1261	58.6
-1.0682	-52.029	58.5
-1.0476	-51.9456	58.46
-1.0477	-51.9067	58.47
-1.0132	-51.8589	58.5
-0.9784	-51.8742	58.54
-0.9442	-51.8639	58.54
-0.9317	-51.797	58.53
-0.9365	-51.7552	58.5
-0.9668	-51.6689	58.5
-0.9587	-51.5753	58.49
-0.9674	-51.4382	58.53
-0.9804	-51.3597	58.54
-0.9851	-51.2653	58.54
-0.9898	-51.1428	58.55
-1.0243	-51.1112	58.53
-1.0118	-51.0003	58.54
-1.0333	-51.0091	58.53
-1.0465	-51.0209	58.5
-1.0809	-50.9264	58.52
-1.0935	-50.956	58.53
-1.1192	-50.9664	58.52
-1.1744	-51.0377	58.54
-1.213	-51.0593	58.53
-1.2946	-51.0783	58.51
-1.35	-51.0969	58.52
-1.4316	-51.1182	58.51
-1.5173	-51.1364	58.5
-1.5809	-51.0662	58.55
-1.7078	-51.0224	58.62
-1.7821	-50.8746	58.58
-1.8433	-50.7071	58.56
-1.9362	-50.523	58.48
-1.9723	-50.4942	58.42
-2.0486	-50.5025	58.45
-2.0629	-50.6302	58.53
-2.061	-50.7747	58.57
-2.1031	-50.8878	58.58
-2.0856	-51.0286	58.57
-2.0817	-51.0459	58.56
-2.0269	-51.1876	58.51
-1.9722	-51.2061	58.47
-1.9164	-51.2919	58.46
-1.8593	-51.2668	58.52
-1.769	-51.3102	58.52
-1.7343	-51.3654	58.53
-1.7005	-51.3709	58.51
-1.639	-51.4637	58.56
-1.6431	-51.5253	58.55
-1.6172	-51.6229	58.55
-1.5961	-51.7975	58.5
-1.5352	-51.8778	58.53
-1.5216	-52.0012	58.54
-1.5255	-52.0978	58.54
-1.5171	-52.162	58.52
-1.5392	-52.1613	58.49
-1.5091	-52.1455	58.5
-1.4745	-52.0801	58.53
-1.4745	-52.0435	58.53
-1.4915	-52.0845	58.53
-1.5468	-52.0366	58.56
-1.4998	-52.1582	58.53
-1.4697	-52.2095	58.53
-1.4785	-52.2432	58.51
-1.4009	-52.2924	58.52
-1.4476	-52.3802	58.53
-1.4216	-52.4306	58.53
-1.4173	-52.4597	58.53
-1.4038	-52.5249	58.55
-1.39	-52.6036	58.58
-1.3943	-52.5937	58.58
-1.3913	-52.6629	58.5
-1.3798	-52.577	58.45
-1.4064	-52.6113	58.39
-1.3758	-52.5169	58.44
-1.4049	-52.5503	58.49
-1.3778	-52.457	58.58
-1.3433	-52.4838	58.59
-1.3604	-52.4493	58.6
-1.3141	-52.451	58.56
-1.3194	-52.3632	58.52
-1.3245	-52.3729	58.47
-1.3068	-52.4239	58.49
-1.3705	-52.4023	58.52
-1.3572	-52.4112	58.55
-1.3189	-52.3774	58.54
-1.3367	-52.3563	58.51
-1.3887	-52.2898	58.49
-1.354	-52.3212	58.51
-1.384	-52.3736	58.49
-1.409	-52.3859	58.53
-1.434	-52.4798	58.54
-1.4035	-52.4782	58.57
-1.4039	-52.6258	58.52
-1.4086	-52.6453	58.5
-1.4087	-52.6859	58.48
-1.3741	-52.7042	58.5
-1.3651	-52.7742	58.51
-1.3476	-52.8138	58.51
-1.3431	-52.8801	58.51
-1.3643	-52.9654	58.5
-1.4162	-52.9792	58.48
-1.5701	-53.0907	58.48
-1.6247	-53.1104	58.52
-1.6155	-53.1762	58.54
-1.5809	-53.3108	58.53
-1.4821	-53.3694	58.53
-1.4352	-53.4138	58.51
-1.3707	-53.4461	58.52
-1.2969	-53.4925	58.56
-1.2622	-53.5518	58.58
-1.1944	-53.6397	58.51
-1.1826	-53.6347	58.44
-1.1497	-53.6412	58.35
-1.0935	-53.6888	58.36
-1.0582	-53.678	58.43
-0.9454	-53.6752	58.54
-0.9065	-53.6755	58.58
-0.8295	-53.5946	58.61
-0.8004	-53.4883	58.57
-0.7839	-53.4391	58.52
-0.7251	-53.255	58.45
-0.7041	-53.1561	58.45
-0.7086	-53.0409	58.48
-0.7303	-52.9342	58.51
-0.7175	-52.8369	58.54
-0.782	-52.8254	58.52
-0.8254	-52.7355	58.51
-0.7743	-52.6683	58.5
-0.7659	-52.6164	58.5
-0.766	-52.5392	58.53
-0.7016	-52.5716	58.53
-0.6721	-52.447	58.53
-0.5824	-52.4339	58.49
-0.5656	-52.305	58.52
-0.5363	-52.1668	58.51
-0.4896	-52.0491	58.52
-0.4603	-51.8888	58.5
-0.4137	-51.7445	58.5
-0.3715	-51.5796	58.5
-0.329	-51.4916	58.51
-0.2908	-51.4059	58.51
-0.3166	-51.3844	58.51
-0.3125	-51.3382	58.55
-0.334	-51.3243	58.56
-0.2998	-51.3146	58.54
-0.3041	-51.2895	58.54
-0.3428	-51.2554	58.5
-0.3389	-51.1573	58.52
-0.3135	-51.0984	58.54
-0.3053	-50.9954	58.59
-0.3316	-50.8431	58.58
-0.3579	-50.7058	58.52
-0.4316	-50.5336	58.43
-0.4624	-50.3678	58.39
-0.5186	-50.2513	58.42
-0.5399	-50.2064	58.49
-0.5226	-50.1636	58.58
-0.5572	-50.0649	58.59
-0.5878	-49.9154	58.59
-0.6184	-49.7835	58.56
-0.6535	-49.6414	58.51
-0.6884	-49.4864	58.5
-0.7529	-49.4056	58.51
-0.826	-49.3621	58.51
-0.9116	-49.3264	58.53
-0.9633	-49.3071	58.51
-1.0233	-49.3042	58.51
-1.0707	-49.2984	58.49
-1.1221	-49.2687	58.5
-1.1006	-49.2426	58.51
-1.122	-49.2442	58.52
-1.109	-49.1888	58.54
-1.096	-49.2189	58.54
-1.0576	-49.2232	58.53
-1.0617	-49.2717	58.53
-1.0404	-49.3041	58.51
-1.0272	-49.3646	58.52
-1.0225	-49.5292	58.5
-1.0134	-49.6723	58.5
-0.974	-49.8784	58.5
-0.9433	-49.9436	58.54
-0.9601	-50.0513	58.53
-0.9176	-49.999	58.52
-0.858	-49.9104	58.52
-0.8371	-49.7647	58.53
-0.8504	-49.7359	58.49
-0.8421	-49.6562	58.5
-0.8211	-49.5257	58.5
-0.8082	-49.4878	58.53
-0.8382	-49.3922	58.56
-0.8036	-49.3553	58.62
-0.8336	-49.372	58.61
-0.8383	-49.4272	58.54
-0.8132	-49.4599	58.45
-0.8047	-49.5385	58.41
-0.817	-49.6623	58.42
-0.7944	-49.8508	58.47
-0.8018	-49.9747	58.54
-0.8568	-50.0108	58.6
-0.857	-50.005	58.58
-0.8917	-50.0073	58.54
-0.9268	-49.9135	58.49
-0.9401	-49.8166	58.49
-0.9363	-49.6074	58.52
-0.8897	-49.4432	58.53
-0.9072	-49.3703	58.52
-0.8818	-49.2909	58.53
-0.8263	-49.3093	58.5
-0.8176	-49.3001	58.52
-0.7486	-49.4121	58.52
-0.7655	-49.4706	58.52
-0.7524	-49.5298	58.52
-0.7565	-49.5141	58.55
-0.7692	-49.5333	58.56
-0.7522	-49.5369	58.55
-0.7354	-49.5053	58.51
-0.7657	-49.447	58.51
-0.7572	-49.4179	58.52
-0.77	-49.3856	58.53
-0.7871	-49.4089	58.53
-0.7913	-49.3756	58.55
-0.7954	-49.4803	58.53
-0.7825	-49.5126	58.51
-0.821	-49.5	58.53
-0.8125	-49.5094	58.51
-0.7782	-49.5308	58.51
-0.8082	-49.5112	58.52
-0.8425	-49.4804	58.52
-0.8766	-49.4779	58.54
-0.9065	-49.5168	58.53
-0.9148	-49.5192	58.56
-0.9355	-49.5911	58.6
-0.9397	-49.6665	58.58
-0.9485	-49.629	58.57
-0.9708	-49.6751	58.48
-0.967	-49.6909	58.43
-0.9197	-49.7459	58.42
-0.9489	-49.7743	58.48
-0.897	-49.7501	58.54
-0.9865	-49.7346	58.58
-0.9785	-49.5977	58.58
-1.0431	-49.5064	58.57
-1.0652	-49.4177	58.54
-1.1304	-49.3799	58.49
-1.1821	-49.308	58.49
-1.2462	-49.2823	58.51
-1.2929	-49.264	58.54
-1.3182	-49.3212	58.55
-1.3225	-49.3838	58.53
-1.2883	-49.4051	58.52
-1.2886	-49.4753	58.49
-1.2588	-49.4398	58.49
-1.2367	-49.5403	58.5
-1.2016	-49.6262	58.53
-1.2054	-49.6619	58.56
-1.1835	-49.7084	58.57
-1.1878	-49.7452	58.56
-1.1411	-49.8248	58.51
-1.1325	-49.8354	58.51
-1.1064	-49.879	58.53
-1.0804	-49.953	58.53
-1.0885	-49.9598	58.56
-1.089	-49.9612	58.53
-1.0807	-49.9613	58.5
-1.0978	-49.9659	58.51
-1.0973	-49.9645	58.54
-1.1233	-49.9585	58.53
-1.115	-49.9164	58.52
-1.076	-49.9442	58.54
-1.0843	-50.0767	58.52
-1.0879	-50.1332	58.56
-1.0963	-50.2293	58.54
-1.0833	-50.2758	58.54
-1.1084	-50.3362	58.56
-1.0733	-50.4732	58.59
-1.0901	-50.5303	58.6
-1.1161	-50.6022	58.55
-1.0869	-50.6924	58.46
-1.0706	-50.7303	58.38
-1.0656	-50.7759	58.43
-1.0387	-50.8617	58.49
-1.0458	-50.8464	58.61
-1.0667	-50.852	58.64
-1.0108	-50.9678	58.64
-0.9851	-51.0128	58.62
-0.973	-51.022	58.56
-0.9734	-51.0392	58.52
-0.9389	-51.0912	58.52
-0.8999	-51.1276	58.55
-0.8865	-51.1979	58.58
-0.8949	-51.2496	58.57
-0.9165	-51.3001	58.53
-0.938	-51.3044	58.52
-0.9165	-51.3381	58.52
-0.921	-51.338	58.5
-0.891	-51.2949	58.52
-0.8956	-51.2051	58.52
-0.8611	-51.11	58.59
-0.8311	-51.015	58.64
-0.8396	-50.9937	58.64
-0.8016	-50.9829	58.59
-0.7636	-50.9424	58.55
-0.7767	-50.9685	58.51
-0.6822	-51.015	58.51
-0.6477	-51.0619	58.52
-0.609	-51.0716	58.55
-0.5873	-51.1069	58.57
-0.5657	-51.1414	58.58
-0.5358	-51.153	58.57
-0.506	-51.1227	58.55
-0.4977	-51.0725	58.55
-0.4679	-51.0338	58.54
-0.4635	-51.0673	58.53
-0.4464	-51.0388	58.56
-0.4167	-50.9603	58.6
-0.421	-50.9333	58.63
-0.4469	-50.858	58.64
-0.4217	-50.7798	58.58
-0.4608	-50.6804	58.52
-0.4525	-50.6664	58.45
-0.4785	-50.6088	58.44
-0.4527	-50.5894	58.49
-0.4525	-50.604	58.54
-0.4565	-50.6353	58.59
-0.4054	-50.5533	58.62
-0.393	-50.4463	58.62
-0.3975	-50.3993	58.59
-0.3895	-50.2946	58.53
-0.3985	-50.175	58.53
-0.3345	-50.1388	58.52
-0.3647	-50.0804	58.54
-0.3695	-49.9367	58.57
-0.3525	-49.9017	58.57
-0.3182	-49.922	58.55
-0.318	-49.9629	58.57
-0.2668	-49.9259	58.56
-0.2582	-49.9364	58.58
-0.2968	-49.9273	58.57
-0.3055	-49.8734	58.55
-0.3316	-49.7865	58.55
-0.366	-49.7523	58.54
-0.3276	-49.7099	58.51
-0.3068	-49.5642	58.54
-0.3117	-49.4043	58.56
-0.2484	-49.1819	58.58
-0.2316	-49.0926	58.53
-0.1122	-48.9304	58.51
-0.0397	-48.833	58.5
-0.0018	-48.7221	58.54
0.0537	-48.7115	58.55
0.0579	-48.6935	58.55
0.0621	-48.6459	58.54
0.0409	-48.6539	58.51
0.045	-48.6254	58.52
0.0234	-48.5837	58.53
0.0107	-48.5861	58.5
0.0187	-48.4989	58.53
0.0135	-48.3828	58.61
0.0305	-48.3254	58.6
0.0473	-48.2184	58.58
0.0173	-48.0972	58.5
0.0387	-48.0059	58.44
0.0513	-47.9253	58.43
0.0464	-47.8299	58.47
0.0073	-47.7936	58.54
-0.036	-47.729	58.58
-0.0664	-47.6498	58.62
-0.1268	-47.5083	58.6
-0.174	-47.4407	58.54
-0.1957	-47.3428	58.49
-0.2432	-47.257	58.51
-0.2562	-47.2043	58.5
-0.2864	-47.1589	58.52
-0.3338	-47.0996	58.53
-0.3984	-47.0096	58.53
-0.4114	-46.9561	58.53
-0.446	-46.8913	58.51
-0.4848	-46.8235	58.53
-0.5365	-46.7285	58.54
-0.5712	-46.6129	58.55
-0.6018	-46.4313	58.56
-0.6495	-46.2885	58.56
-0.6761	-46.0833	58.54
-0.6471	-45.8629	58.53
-0.6862	-45.7069	58.54
-0.7296	-45.6213	58.51
-0.6869	-45.57	58.53
-0.691	-45.6106	58.53
-0.6609	-45.6048	58.55
-0.7079	-45.6509	58.54
-0.6862	-45.7143	58.55
-0.639	-45.7376	58.55
-0.6472	-45.8791	58.51
-0.6514	-45.902	58.51
-0.6508	-46.0339	58.52
-0.6161	-46.1336	58.51
-0.5942	-46.2561	58.51
-0.6109	-46.3859	58.51
-0.5716	-46.5007	58.56
-0.5539	-46.6106	58.59
-0.5363	-46.7509	58.59
-0.4933	-46.8148	58.55
-0.4848	-46.8708	58.46
-0.4974	-46.9892	58.4
-0.4798	-47.0772	58.42
-0.4621	-47.1759	58.48
-0.4572	-47.2796	58.56
-0.4866	-47.4057	58.57
-0.4864	-47.4315	58.6
-0.4394	-47.4386	58.58
-0.4439	-47.4251	58.52
-0.4357	-47.3439	58.48
-0.376	-47.257	58.49
-0.3724	-47.0906	58.51
-0.3343	-46.9738	58.55
-0.3307	-46.8034	58.55
-0.2972	-46.603	58.54
-0.2764	-46.4473	58.51
-0.2512	-46.3173	58.47
-0.2257	-46.2676	58.49
-0.2257	-46.2671	58.51
-0.2171	-46.3033	58.54
-0.1956	-46.3253	58.57
-0.114	-46.3976	58.56
-0.0923	-46.4492	58.55
-0.0575	-46.5636	58.51
-0.0017	-46.5942	58.51
0.0284	-46.6125	58.51
0.11	-46.7159	58.54
0.1967	-46.8645	58.49
0.2397	-46.955	58.52
0.2961	-47.1388	58.51
0.3866	-47.2717	58.52
0.3996	-47.3798	58.54
0.439	-47.569	58.53
0.4781	-47.7166	58.53
0.5048	-47.9014	58.52
0.5741	-48.0434	58.5
0.6387	-48.1927	58.52
0.6568	-48.3719	58.51
0.6913	-48.5332	58.53
0.7343	-48.6935	58.56
0.7899	-48.8285	58.59
0.7658	-49.0081	58.54
0.7931	-49.139	58.48
0.8157	-49.2403	58.44
0.8643	-49.3501	58.39
0.83	-49.445	58.41
0.8459	-49.5405	58.49
0.8495	-49.6362	58.55
0.8532	-49.6778	58.59
0.9179	-49.7433	58.58
0.8285	-49.7678	58.56
0.86	-49.8812	58.5
0.844	-50.002	58.47
0.8874	-50.1373	58.47
0.8878	-50.2616	58.47
0.8834	-50.3651	58.5
0.8195	-50.4566	58.5
0.7984	-50.525	58.5
0.8416	-50.5525	58.48
0.8708	-50.5154	58.52
0.9008	-50.5385	58.52
0.9692	-50.5132	58.52
1.0336	-50.4595	58.51
1.089	-50.4112	58.51
1.0889	-50.3586	58.5
1.1409	-50.3991	58.49
1.1662	-50.3897	58.5
1.1748	-50.4027	58.5
1.1702	-50.4358	58.52
1.1365	-50.4885	58.51
1.1198	-50.4827	58.49
1.0984	-50.4878	58.49
1.0429	-50.5559	58.49
1.0038	-50.5652	58.52
1.0083	-50.6536	58.52
0.9823	-50.6368	58.53
0.9189	-50.7029	58.51
0.9143	-50.6916	58.52
0.8722	-50.7502	58.49
0.8375	-50.7052	58.5
0.7557	-50.6078	58.5
0.7291	-50.5366	58.54
0.6594	-50.4242	58.58
0.5992	-50.3126	58.58
0.5565	-50.1405	58.52
0.5141	-49.9987	58.45
0.5018	-49.9021	58.38
0.4711	-49.7555	58.39
0.4612	-49.7155	58.47
0.4683	-49.637	58.56
0.4203	-49.5799	58.62
0.4283	-49.4454	58.61
0.3816	-49.3493	58.56
0.394	-49.147	58.52
0.3723	-48.9866	58.5
0.3158	-48.8345	58.51
0.3068	-48.7253	58.51
0.3227	-48.5258	58.55
0.3436	-48.3293	58.53
0.3387	-48.1172	58.51
0.2954	-47.9283	58.48
0.3421	-47.8736	58.5
0.2815	-47.792	58.53
0.2512	-47.7375	58.53
0.2037	-47.6798	58.55
0.1733	-47.5829	58.55
0.1392	-47.5737	58.54
0.0875	-47.4898	58.53
0.0399	-47.3695	58.53
-0.0161	-47.3198	58.55
-0.0802	-47.3155	58.53
-0.1019	-47.2395	58.52
-0.1619	-47.2445	58.51
-0.175	-47.1823	58.53
-0.2048	-47.2226	58.53
-0.2262	-47.2293	58.54
-0.2861	-47.2552	58.53
-0.2732	-47.2574	58.54
-0.2946	-47.268	58.53
-0.209	-47.2527	58.54
-0.2345	-47.2861	58.53
-0.2129	-47.3317	58.54
-0.1786	-47.3754	58.57
-0.174	-47.4657	58.59
-0.1735	-47.582	58.6
-0.1345	-47.6629	58.54
-0.151	-47.7977	58.47
-0.129	-47.8868	58.41
-0.1286	-47.9818	58.4
-0.107	-48.0607	58.47
-0.0982	-48.1861	58.55
-0.0721	-48.3383	58.59
-0.0459	-48.485	58.6
-0.0155	-48.5495	58.56
-0.0107	-48.6363	58.53
0.0029	-48.7652	58.49
0.0081	-48.959	58.46
0.0041	-49.083	58.49
-0.0253	-49.2795	58.54
-0.0116	-49.4735	58.53
-0.0237	-49.624	58.5
-0.0275	-49.7277	58.49
-0.0142	-49.8363	58.47
0.0033	-49.9361	58.49
0.0203	-49.9501	58.53
0.0501	-49.9859	58.57
0.0804	-50.0523	58.57
0.1405	-50.0507	58.55
0.1748	-50.0615	58.54
0.2137	-50.1024	58.52
0.2442	-50.196	58.51
0.2616	-50.2408	58.5
0.2662	-50.3538	58.51
0.3436	-50.4061	58.5
0.3308	-50.4382	58.51
0.3735	-50.4664	58.53
0.3909	-50.503	58.53
0.4165	-50.4833	58.52
0.4425	-50.4838	58.5
0.4679	-50.4394	58.51
0.4462	-50.3507	58.5
0.4799	-50.2769	58.53
0.4883	-50.2512	58.53
0.501	-50.2646	58.55
0.488	-50.2954	58.57
0.513	-50.2623	58.61
0.4874	-50.2949	58.61
0.4755	-50.3299	58.55
0.5109	-50.3674	58.48
0.4951	-50.448	58.4
0.4778	-50.5003	58.43
0.456	-50.5681	58.48
0.4549	-50.5482	58.55
0.4074	-50.563	58.6
0.4542	-50.5369	58.6
0.4454	-50.4165	58.59
0.4455	-50.3221	58.55
0.4332	-50.2704	58.49
0.4332	-50.2857	58.49
0.442	-50.3537	58.5
0.3985	-50.2931	58.54
0.4114	-50.336	58.54
0.4375	-50.3401	58.51
0.3866	-50.4101	58.49
0.4084	-50.4534	58.47
0.421	-50.4701	58.5
0.4079	-50.4902	58.53
0.4293	-50.5142	58.54
0.412	-50.5174	58.55
0.3952	-50.5596	58.54
0.3951	-50.5513	58.55
0.3695	-50.5524	58.54
0.3783	-50.5866	58.53
0.4086	-50.6041	58.51
0.3443	-50.638	58.52
0.3445	-50.6906	58.53
0.3449	-50.7903	58.52
0.3534	-50.8065	58.54
0.345	-50.8369	58.54
0.3367	-50.8885	58.53
0.3074	-51.0007	58.51
0.3027	-50.9353	58.52
0.2775	-51.0362	58.51
0.2558	-51.0264	58.54
0.2559	-51.0546	58.54
0.2733	-51.0972	58.53
0.2776	-51.1477	58.55
0.2691	-51.23	58.58
0.2907	-51.2628	58.56
0.3044	-51.3609	58.52
0.3181	-51.4392	58.47
0.3192	-51.5466	58.41
0.2768	-51.7148	58.43
0.3023	-51.814	58.48
0.2677	-51.9268	58.56
0.2591	-51.9782	58.59
0.2724	-52.0743	58.58
0.2644	-52.111	58.54
0.2778	-52.1625	58.5
0.3128	-52.2523	58.46
0.3514	-52.3202	58.49
0.3687	-52.3796	58.5
0.3729	-52.4121	58.52
0.3598	-52.3942	58.54
0.3902	-52.3851	58.5
0.3729	-52.3788	58.51
0.3557	-52.3369	58.5
0.3767	-52.2805	58.52
0.3893	-52.2166	58.52
0.3468	-52.2499	58.5
0.3552	-52.2552	58.51
0.3294	-52.2375	58.51
0.3335	-52.235	58.53
0.342	-52.169	58.51
0.3419	-52.1234	58.51
0.3501	-52.0078	58.5
0.324	-51.9784	58.52
0.3065	-51.9135	58.53
0.3531	-51.8491	58.56
0.3615	-51.799	58.55
0.4002	-51.7842	58.53
0.3493	-51.8698	58.52
0.3876	-51.8016	58.52
0.4304	-51.7822	58.51
0.4089	-51.7592	58.51
0.4303	-51.7297	58.51
0.4127	-51.6473	58.51
0.3992	-51.5498	58.54
0.3859	-51.4492	58.55
0.3894	-51.3146	58.56
0.3543	-51.0929	58.56
0.375	-50.8332	58.53
0.3405	-50.6357	58.48
0.3702	-50.3734	58.42
0.3566	-50.2047	58.42
0.3252	-49.9946	58.47
0.2895	-49.8264	58.54
0.2463	-49.785	58.56
0.2242	-49.714	58.61
0.2364	-49.5859	58.62
0.2199	-49.5223	58.52
0.1986	-49.4499	58.48
0.1212	-49.3965	58.48
0.091	-49.4005	58.51
0.1161	-49.3048	58.55
0.0689	-49.2897	58.54
0.0773	-49.2006	58.52
-0.0002	-49.0767	58.51
-0.0174	-49.0813	58.51
-0.0688	-49.0727	58.51
-0.103	-49.1419	58.56
-0.1369	-49.22	58.54
-0.2136	-49.3025	58.54
-0.2518	-49.3776	58.5
-0.277	-49.5122	58.51
-0.3279	-49.6267	58.53
-0.3316	-49.769	58.55
-0.3312	-49.878	58.53
-0.3226	-49.8816	58.52
-0.3227	-49.8781	58.51
-0.3567	-49.9236	58.51
-0.3565	-49.9739	58.51
-0.3948	-50.0386	58.52
-0.4075	-50.0825	58.52
-0.4459	-50.1308	58.51
-0.4887	-50.1552	58.5
-0.5271	-50.2012	58.5
-0.5268	-50.2503	58.51
-0.5352	-50.2923	58.52
-0.5435	-50.3212	58.55
-0.5562	-50.3037	58.59
-0.4961	-50.3498	58.59
-0.5347	-50.3848	58.53
-0.5478	-50.4391	58.44
-0.5006	-50.4438	58.43
-0.5178	-50.4937	58.37
-0.5173	-50.51	58.47
-0.4827	-50.5683	58.51
-0.4569	-50.5357	58.59
-0.4955	-50.5079	58.59
-0.5129	-50.4611	58.58
-0.4919	-50.3911	58.53
-0.4622	-50.3525	58.49
-0.4581	-50.3074	58.48
-0.4535	-50.3724	58.49
-0.4148	-50.3977	58.52
-0.4234	-50.3999	58.52
-0.402	-50.3845	58.5
-0.3678	-50.3884	58.49
-0.3252	-50.3139	58.48
-0.3165	-50.3488	58.51
-0.2481	-50.3071	58.52
-0.2439	-50.2887	58.55
-0.1627	-50.2466	58.54
-0.1586	-50.2088	58.52
-0.1117	-50.1417	58.53
-0.0778	-50.0612	58.53
-0.0523	-49.9982	58.52
-0.014	-49.9556	58.54
0.0033	-49.9244	58.48
0.0248	-49.9428	58.48
0.0074	-49.9167	58.51
0.0546	-49.9107	58.49
0.0929	-49.9244	58.53
0.0799	-49.8616	58.53
0.067	-49.8468	58.52
0.1098	-49.8156	58.51
0.153	-49.9004	58.5
0.226	-49.9262	58.51
0.2558	-49.9317	58.53
0.3106	-49.8845	58.59
0.3273	-49.8342	58.61
0.3788	-49.8113	58.59
0.392	-49.7605	58.54
0.4312	-49.7521	58.48
0.4666	-49.7443	58.4
0.4666	-49.7913	58.41
0.5091	-49.8819	58.47
0.5173	-49.9895	58.53
0.5303	-50.0944	58.55
0.5301	-50.1598	58.57
0.6162	-50.28	58.58
0.6983	-50.2536	58.52
0.7805	-50.2846	58.48
0.7762	-50.277	58.48
0.8061	-50.2988	58.5
0.7975	-50.3654	58.51
0.746	-50.4315	58.53
0.7162	-50.4601	58.52
0.6995	-50.4824	58.51
0.6787	-50.5756	58.49
0.6574	-50.6801	58.51
0.6193	-50.7695	58.5
0.5981	-50.8578	58.51
0.5685	-50.9519	58.51
0.5558	-51.0411	58.53
0.5434	-51.1284	58.52
0.4795	-51.2177	58.51
0.4716	-51.3386	58.5
0.4377	-51.4274	58.5
0.3524	-51.4975	58.49
0.3265	-51.4943	58.51
0.2879	-51.513	58.52
0.2624	-51.5402	58.51
0.2578	-51.4945	58.52
0.2026	-51.5541	58.49
0.2108	-51.5055	58.52
0.1851	-51.5075	58.52
0.1938	-51.4954	58.5
0.189	-51.4421	58.53
0.1804	-51.4421	58.53
0.2234	-51.4012	58.5
0.1933	-51.3895	58.51
0.184	-51.3456	58.57
0.2011	-51.3374	58.57
0.1839	-51.2678	58.54
0.2061	-51.2522	58.45
0.1804	-51.1816	58.41
0.1504	-51.1529	58.39
0.1414	-51.19	58.45
0.132	-51.122	58.54
0.1698	-51.062	58.59
0.1352	-50.975	58.6
0.1474	-50.7817	58.58
0.1729	-50.6213	58.52
0.1596	-50.4171	58.48
0.1505	-50.2729	58.48
0.1242	-50.195	58.51
0.1194	-50.1412	58.55
0.0978	-50.0983	58.55
0.0679	-50.0485	58.52
0.0637	-50.027	58.48
0.0164	-49.9838	58.48
0.0379	-50.0079	58.49
-0.0096	-49.9517	58.51
-0.0097	-49.961	58.54
-0.0614	-49.9287	58.57
-0.0614	-49.9159	58.58
-0.0745	-49.8356	58.56
-0.0488	-49.7949	58.52
-0.0575	-49.7491	58.5
-0.0919	-49.6925	58.48
-0.1004	-49.7253	58.48
-0.1175	-49.7357	58.5
-0.1048	-49.7176	58.53
-0.1647	-49.7429	58.52
-0.156	-49.7723	58.51
-0.1345	-49.7754	58.51
-0.1604	-49.7564	58.52
-0.1774	-49.7715	58.49
-0.2031	-49.769	58.51
-0.2504	-49.7398	58.52
-0.2718	-49.7343	58.55
-0.2462	-49.7252	58.54
-0.2335	-49.7036	58.6
-0.2076	-49.7483	58.58
-0.1908	-49.6794	58.59
-0.1736	-49.6631	58.53
-0.1907	-49.6536	58.48
-0.1608	-49.5875	58.41
-0.122	-49.6271	58.4
-0.0792	-49.6228	58.44
-0.0538	-49.6302	58.51
-0.0754	-49.6423	58.59
-0.1056	-49.5959	58.62
-0.1015	-49.5602	58.62
-0.1231	-49.4926	58.58
-0.1488	-49.4218	58.5
-0.1835	-49.3254	58.5
-0.2005	-49.3535	58.52
-0.2517	-49.4164	58.52
-0.2771	-49.4959	58.54
-0.2726	-49.5399	58.56
-0.3365	-49.6219	58.5
-0.3408	-49.6248	58.52
-0.3749	-49.6667	58.51
-0.3791	-49.6907	58.52
-0.4431	-49.7552	58.53
-0.4858	-49.777	58.53
-0.5541	-49.8351	58.53
-0.5581	-49.9118	58.53
-0.6476	-49.9771	58.55
-0.716	-50.0693	58.52
-0.7453	-50.1854	58.55
-0.7961	-50.3326	58.55
-0.8086	-50.361	58.56
-0.8942	-50.4614	58.53
-0.9239	-50.5638	58.52
-0.9707	-50.6555	58.52
-1.0006	-50.6416	58.52
-1.0387	-50.7191	58.53
-1.0131	-50.717	58.53
-1.0559	-50.7272	58.53
-1.035	-50.6662	58.51
-1.0863	-50.6409	58.53
-1.086	-50.6465	58.54
-1.0857	-50.5932	58.58
-1.0983	-50.5275	58.62
-1.0948	-50.5796	58.55
-1.0912	-50.5362	58.51
-1.0926	-50.5366	58.4
-1.0671	-50.5312	58.39
-1.0708	-50.5063	58.44
-1.0483	-50.4565	58.54
-1.0776	-50.415	58.6
-1.0518	-50.327	58.64
-1.0355	-50.1975	58.62
-0.9553	-50.0563	58.57
-0.9267	-49.971	58.48
-0.8542	-49.8631	58.49
-0.8202	-49.7977	58.48
-0.7857	-49.7792	58.52
-0.7599	-49.7102	58.57
-0.7604	-49.6798	58.52
-0.7653	-49.5537	58.51
-0.7142	-49.4943	58.5
-0.629	-49.3182	58.53
-0.6248	-49.2604	58.55
-0.5692	-49.173	58.61
-0.4669	-49.1036	58.6
-0.4327	-49.115	58.54
-0.3251	-49.2766	58.49
-0.273	-49.4447	58.47
-0.2769	-49.5438	58.5
-0.2034	-49.6928	58.49
-0.2162	-49.7319	58.53
-0.2375	-49.7487	58.51
-0.2506	-49.6953	58.53
-0.2082	-49.5702	58.52
-0.1787	-49.4645	58.53
-0.1576	-49.3667	58.52
-0.081	-49.262	58.53
-0.0601	-49.1316	58.54
-0.0174	-49.0897	58.53
0.0676	-48.9664	58.55
0.1105	-48.9678	58.53
0.1661	-48.9183	58.52
0.2389	-48.9361	58.53
0.251	-48.8895	58.59
0.2851	-48.8252	58.58
0.328	-48.743	58.54
0.3025	-48.6586	58.48
0.29	-48.558	58.41
0.3024	-48.4828	58.43
0.2674	-48.4615	58.49
0.2921	-48.4141	58.57
0.2917	-48.4232	58.61
0.2448	-48.4585	58.61
0.2152	-48.4734	58.58
0.2239	-48.4697	58.57
0.199	-48.4971	58.49
0.1561	-48.5134	58.5
0.1391	-48.539	58.5
0.1343	-48.4723	58.53
0.1384	-48.478	58.55
0.121	-48.4112	58.56
0.1042	-48.4539	58.53
0.1126	-48.3749	58.51
0.1211	-48.4083	58.53
0.1169	-48.4431	58.54
0.1088	-48.5673	58.55
0.1175	-48.6145	58.56
0.075	-48.6889	58.55
0.0967	-48.7353	58.54
0.0755	-48.7789	58.54
0.0712	-48.8078	58.55
0.1398	-48.7823	58.53
0.1482	-48.7767	58.54
0.1613	-48.7769	58.51
0.2166	-48.7125	58.53
0.2209	-48.6755	58.51
0.2122	-48.6568	58.52
0.2168	-48.7017	58.51
0.1745	-48.8124	58.49
0.1399	-48.8186	58.53
0.1443	-48.8343	58.52
0.0887	-48.8662	58.53
0.0804	-48.9058	58.52
0.0591	-48.945	58.53
0.0509	-49.0435	58.54
-0.0089	-49.1251	58.55
-0.0388	-49.1998	58.62
-0.0556	-49.2815	58.61
-0.0933	-49.3937	58.53
-0.1655	-49.5083	58.46
-0.2122	-49.5846	58.38
-0.3016	-49.783	58.38
-0.3738	-49.9634	58.47
-0.4673	-50.1005	58.56
-0.5395	-50.2149	58.59
-0.6074	-50.31	58.62
-0.6672	-50.3507	58.6
-0.7233	-50.3385	58.55
-0.7663	-50.3549	58.51
-0.8043	-50.5053	58.51
-0.8468	-50.5893	58.51
-0.859	-50.722	58.52
-0.8883	-50.8143	58.55
-0.8962	-51.0278	58.54
-0.9255	-51.1616	58.54
-0.9462	-51.3152	58.55
-0.8817	-51.4648	58.52
-0.8214	-51.6641	58.47
-0.8123	-51.799	58.47
-0.8244	-52.0208	58.45
-0.7807	-52.1259	58.5
-0.7756	-52.2995	58.51
-0.788	-52.3859	58.53
-0.7834	-52.4759	58.52
-0.7917	-52.5091	58.54
-0.7615	-52.6325	58.5
-0.7481	-52.7536	58.51
-0.7224	-52.7521	58.52
-0.6965	-52.7957	58.52
-0.688	-52.7337	58.54
-0.6797	-52.6944	58.53
-0.6757	-52.6536	58.52
-0.7145	-52.6017	58.5
-0.7406	-52.5676	58.48
-0.7364	-52.5572	58.46
-0.7451	-52.5374	58.46
-0.7153	-52.4443	58.48
-0.7238	-52.4189	58.5
-0.6895	-52.2926	58.58
-0.6168	-52.2519	58.6
-0.5529	-52.1947	58.59
-0.4891	-52.1693	58.53
-0.3437	-52.1064	58.47
-0.1895	-52.0382	58.39
-0.0436	-52.0424	58.4
0.1447	-52.0237	58.47
0.2724	-51.9946	58.55
0.3534	-51.9958	58.58
0.417	-51.9073	58.6
0.4594	-51.7572	58.58
0.494	-51.6252	58.51
0.5327	-51.5135	58.48
0.5276	-51.3543	58.49
0.5095	-51.2302	58.52
0.4921	-51.2073	58.54
0.4621	-51.1856	58.52
0.4714	-51.2289	58.49
0.5105	-51.232	58.45
0.5703	-51.1983	58.46
0.6125	-51.1264	58.48
0.6804	-51.0106	58.5
0.748	-50.8538	58.51
0.8764	-50.7496	58.5
0.9398	-50.5934	58.51
1.0335	-50.5191	58.52
1.0931	-50.4679	58.53
1.1352	-50.3673	58.54
1.1427	-50.3073	58.57
1.1952	-50.2731	58.52
1.1988	-50.2173	58.54
1.2303	-50.2269	58.49
1.286	-50.2724	58.49
1.2943	-50.2689	58.5
1.32	-50.2691	58.5
1.3107	-50.2758	58.53
1.3871	-50.3113	58.56
1.4094	-50.3276	58.53
1.4098	-50.3617	58.52
1.4317	-50.3662	58.51
1.407	-50.4355	58.48
1.4237	-50.4939	58.5
1.4184	-50.5419	58.55
1.3963	-50.6238	58.58
1.298	-50.6411	58.58
1.3044	-50.6185	58.5
1.3234	-50.6091	58.43
1.2776	-50.6629	58.39
1.2248	-50.7037	58.44
1.2237	-50.7907	58.5
1.1323	-50.8303	58.56
1.1057	-50.8177	58.6
1.127	-50.7973	58.6
1.0857	-50.7725	58.53
1.065	-50.6939	58.49
1.0564	-50.6717	58.48
1.0177	-50.6332	58.48
1.0384	-50.5797	58.5
0.9991	-50.5304	58.53
0.9809	-50.3601	58.55
0.9347	-50.3128	58.49
0.9127	-50.2322	58.51
0.8998	-50.249	58.51
0.84	-50.2942	58.51
0.8264	-50.285	58.55
0.8354	-50.3098	58.53
0.7757	-50.3503	58.53
0.8014	-50.3857	58.53
0.7931	-50.4266	58.53
0.7717	-50.3721	58.52
0.7759	-50.3715	58.52
0.7674	-50.3247	58.51
0.7587	-50.2719	58.5
0.7671	-50.2064	58.5
0.7066	-50.1928	58.52
0.6936	-50.2037	58.54
0.6465	-50.2483	58.54
0.5991	-50.2798	58.58
0.5905	-50.2996	58.58
0.5744	-50.3048	58.51
0.549	-50.2183	58.47
0.5535	-50.116	58.43
0.5316	-50.0213	58.43
0.5478	-49.8558	58.45
0.623	-49.6149	58.52
0.6777	-49.5176	58.55
0.6853	-49.4522	58.59
0.7021	-49.3634	58.59
0.8138	-49.295	58.55
0.9558	-49.2344	58.51
1.046	-49.1863	58.49
1.1362	-49.1277	58.47
1.1561	-49.0716	58.52
1.104	-49.0057	58.54
1.1023	-48.9162	58.6
1.0505	-48.9066	58.62
0.9518	-48.8116	58.62
0.8761	-48.8194	58.56
0.8549	-48.7432	58.53
0.7911	-48.7523	58.51
0.7472	-48.7141	58.56
0.6871	-48.7549	58.58
0.6222	-48.8273	58.64
0.5803	-48.8695	58.59
0.5471	-48.9224	58.54
0.5304	-48.9301	58.51
0.5009	-49.0323	58.51
0.4577	-49.0934	58.55
0.4238	-49.2068	58.56
0.3725	-49.2685	58.58
0.3084	-49.333	58.59
0.253	-49.3683	58.58
0.2016	-49.3361	58.57
0.1206	-49.3616	58.54
0.0824	-49.404	58.52
0.0441	-49.4816	58.53
0.0015	-49.568	58.55
-0.0667	-49.6541	58.55
-0.1091	-49.7451	58.55
-0.1855	-49.8874	58.53
-0.2326	-49.8981	58.54
-0.3096	-49.935	58.52
-0.3522	-49.9815	58.54
-0.3608	-49.9754	58.57
-0.4675	-50.0455	58.55
-0.4848	-50.0172	58.55
-0.5059	-50.0891	58.54
-0.553	-50.0634	58.56
-0.5958	-50.1171	58.53
-0.6216	-50.0676	58.54
-0.6559	-50.0297	58.56
-0.656	-49.9898	58.57
-0.6348	-49.9003	58.6
-0.6397	-49.751	58.6
-0.6445	-49.7224	58.53
-0.628	-49.6451	58.47
-0.6623	-49.673	58.45
-0.636	-49.7553	58.49
-0.6227	-49.7559	58.58
-0.6221	-49.8577	58.6
-0.6391	-49.8973	58.61
-0.6132	-49.9385	58.6
-0.5706	-49.9238	58.58
-0.5751	-49.921	58.54
-0.5796	-49.8759	58.53
-0.5281	-49.9055	58.54
-0.5364	-49.9335	58.56
-0.5321	-49.9199	58.59
-0.5106	-49.9688	58.57
-0.5021	-49.9714	58.55
-0.4637	-49.9359	58.55
-0.4763	-49.9738	58.57
-0.4248	-49.9763	58.62
-0.3948	-50.0123	58.62
-0.3263	-50.0316	58.61
-0.2879	-49.9906	58.57
-0.2111	-49.9353	58.53
-0.1642	-49.8602	58.5
-0.1473	-49.8134	58.51
-0.1215	-49.823	58.51
-0.0959	-49.8091	58.53
-0.147	-49.879	58.51
-0.1295	-49.9543	58.5
-0.0524	-49.963	58.52
0.0377	-50.0159	58.53
0.0718	-50.0406	58.56
0.1018	-50.0322	58.55
0.1615	-49.9659	58.55
0.1874	-49.9662	58.53
0.2641	-49.8661	58.52
0.3581	-49.7954	58.52
0.3879	-49.8115	58.54
0.4392	-49.8774	58.57
0.4524	-49.9765	58.57
0.503	-49.9708	58.62
0.5111	-49.9625	58.65
0.524	-49.9282	58.64
0.5343	-50.0306	58.55
0.5475	-49.9694	58.51
0.5793	-50.0553	58.41
0.5923	-50.076	58.4
0.5913	-50.1352	58.49
0.5727	-50.1285	58.58
0.5502	-50.1026	58.65
0.5713	-50.0741	58.66
0.5805	-50.0885	58.62
0.6024	-50.0579	58.58
0.5905	-50.0401	58.52
0.6214	-50.0893	58.47
0.664	-50.1246	58.49
0.6072	-50.0669	58.55
0.6628	-50.0913	58.56
0.6752	-50.0661	58.58
0.6847	-50.0631	58.52
0.659	-50.0453	58.52
0.6631	-50.0119	58.52
0.6972	-50.0309	58.54
0.7185	-49.9883	58.53
0.7174	-49.9588	58.59
0.7303	-49.915	58.57
0.6883	-49.9371	58.53
0.701	-49.8616	58.53
0.7093	-49.7984	58.52
0.7128	-49.6819	58.54
0.7129	-49.6725	58.53
0.7297	-49.6058	58.54
0.7469	-49.5767	58.53
0.7682	-49.5716	58.53
0.7509	-49.548	58.54
0.8019	-49.5063	58.55
0.8618	-49.4892	58.55
0.8876	-49.4777	58.54
0.8964	-49.4613	58.52
0.9092	-49.4761	58.53
0.8915	-49.4233	58.55
0.8786	-49.4027	58.55
0.8869	-49.3817	58.55
0.8564	-49.3541	58.57
0.8128	-49.3293	58.61
0.8002	-49.3004	58.6
0.7709	-49.304	58.56
0.7207	-49.2503	58.48
0.653	-49.2505	58.43
0.6009	-49.2163	58.46
0.5358	-49.2226	58.52
0.445	-49.1936	58.57
0.4058	-49.1333	58.61
0.3753	-49.0155	58.61
0.285	-48.883	58.61
0.3023	-48.7817	58.56
0.2378	-48.6323	58.52
0.2202	-48.5373	58.52
0.2112	-48.4224	58.53
0.1935	-48.329	58.54
0.1804	-48.2403	58.54
0.1844	-48.1446	58.53
0.1538	-47.9995	58.53
0.1574	-47.8563	58.54
0.1312	-47.7678	58.56
0.122	-47.6097	58.56
0.1297	-47.4406	58.58
0.0819	-47.2692	58.59
0.0598	-47.0713	58.58
0.0505	-46.8763	58.57
0.0498	-46.6837	58.56
0.0021	-46.5012	58.54
0.0317	-46.4024	58.54
0.0141	-46.3023	58.55
0.0013	-46.3098	58.55
-0.0287	-46.3074	58.54
-0.0118	-46.2337	58.55
-0.0078	-46.1878	58.55
-0.0038	-46.129	58.56
-0.0124	-46.0911	58.55
-0.0387	-45.963	58.56
-0.0945	-45.8973	58.54
-0.1247	-45.8462	58.54
-0.1984	-45.6289	58.55
-0.2846	-45.4782	58.55
-0.3797	-45.245	58.58
-0.4791	-44.9967	58.61
-0.5354	-44.7847	58.64
-0.596	-44.6556	58.6
-0.6781	-44.4723	58.58
-0.7734	-44.3537	58.49
-0.8213	-44.296	58.42
-0.8727	-44.2876	58.44
-0.9621	-44.3703	58.47
-0.9698	-44.3713	58.55
-1.0114	-44.4866	58.61
-1.0705	-44.633	58.63
-1.0745	-44.7043	58.62
-1.1345	-44.8474	58.58
-1.1942	-44.9978	58.55
-1.2235	-45.3657	58.5
-1.256	-45.7234	58.52
-1.3053	-46.0955	58.55
-1.3849	-46.4628	58.57
-1.4272	-46.8418	58.52
-1.4988	-47.2371	58.5
-1.5834	-47.4957	58.5
-1.6509	-47.7496	58.51
-1.7047	-47.9363	58.55
-1.7469	-47.9647	58.57
-1.7812	-48.0086	58.56
-1.7644	-48.0072	58.55
-1.7945	-48.082	58.53
-1.7853	-48.1831	58.54
-1.7978	-48.3777	58.53
-1.7584	-48.5686	58.53
-1.7531	-48.7276	58.54
-1.7437	-48.8976	58.55
-1.7221	-49.0961	58.52
-1.747	-49.3279	58.52
-1.7508	-49.489	58.51
-1.7238	-49.7167	58.53
-1.7055	-49.8538	58.55
-1.6753	-50.0188	58.54
-1.5715	-50.1859	58.55
-1.5328	-50.1926	58.56
-1.5074	-50.2	58.54
-1.4224	-50.1106	58.53
-1.3925	-50.02	58.55
-1.3794	-49.8752	58.59
-1.3069	-49.8332	58.59
-1.3284	-49.7165	58.61
-1.2616	-49.587	58.54
-1.2671	-49.5218	58.48
-1.2212	-49.5519	58.4
-1.1736	-49.5495	58.42
-1.1124	-49.5513	58.5
-1.0813	-49.6027	58.57
-1.0336	-49.6002	58.62
-0.9524	-49.5805	58.62
-0.9312	-49.5671	58.61
-0.8465	-49.5162	58.54
-0.7655	-49.5443	58.48
-0.6627	-49.5288	58.49
-0.6283	-49.5256	58.5
-0.547	-49.452	58.55
-0.4742	-49.4568	58.56
-0.4018	-49.3677	58.54
-0.3806	-49.3073	58.51
-0.3165	-49.285	58.51
-0.295	-49.2892	58.49
-0.2479	-49.2834	58.53
-0.188	-49.297	58.55
-0.1366	-49.3128	58.57
-0.0636	-49.3573	58.57
-0.0163	-49.4144	58.56
0.0268	-49.4651	58.54
0.0619	-49.6364	58.51
0.1096	-49.7523	58.5
0.1485	-49.8247	58.5
0.2002	-49.8838	58.5
0.2433	-49.9065	58.48
0.2947	-49.9795	58.51
0.3504	-50.0122	58.52
0.4104	-50.0373	58.53
0.4918	-50.1146	58.55
0.539	-50.111	58.54
0.565	-50.123	58.52
0.63	-50.1292	58.47
0.6766	-50.158	58.51
0.6559	-50.2594	58.49
0.6933	-50.2491	58.56
0.7146	-50.3129	58.58
0.7319	-50.3832	58.59
0.7377	-50.4082	58.51
0.795	-50.4513	58.43
0.8347	-50.5233	58.39
0.8602	-50.5643	58.41
0.8799	-50.6058	58.51
0.9474	-50.6547	58.57
0.9938	-50.6914	58.6
1.0715	-50.7427	58.58
1.0472	-50.7576	58.53
1.1372	-50.7239	58.52
1.143	-50.7315	58.46
1.1723	-50.7306	58.49
1.2317	-50.7483	58.51
1.2187	-50.7673	58.52
1.2311	-50.8379	58.55
1.2922	-50.8684	58.51
1.2673	-50.9471	58.49
1.2974	-50.9702	58.49
1.3103	-51.1053	58.51
1.3318	-51.1809	58.52
1.3748	-51.2468	58.52
1.3449	-51.3021	58.53
1.3408	-51.3904	58.53
1.3793	-51.4928	58.55
1.3757	-51.5582	58.53
1.3846	-51.6298	58.53
1.3555	-51.7187	58.51
1.3942	-51.8271	58.52
1.3824	-51.9093	58.5
1.3658	-52.0767	58.5
1.3619	-52.1931	58.51
1.3927	-52.3374	58.5
1.3545	-52.4513	58.5
1.3591	-52.5723	58.51
1.3342	-52.7086	58.5
1.3426	-52.7898	58.52
1.368	-52.8232	58.53
1.3474	-52.9671	58.52
1.3737	-53.03	58.51
1.3268	-53.1701	58.52
1.3958	-53.2706	58.52
1.3819	-53.2989	58.56
1.4203	-53.3855	58.58
1.4181	-53.5022	58.52
1.4074	-53.5666	58.46
1.401	-53.6124	58.39
1.4396	-53.6795	58.4
1.4213	-53.7349	58.44
1.4447	-53.7807	58.53
1.4653	-53.8458	58.56
1.5123	-53.8582	58.57
1.5678	-53.8033	58.57
1.617	-53.825	58.5
1.6609	-53.816	58.47
1.6869	-53.755	58.46
1.7077	-53.8068	58.48
1.7023	-53.7934	58.51
1.6843	-53.7764	58.54
1.6763	-53.7846	58.52
1.6957	-53.8138	58.46
1.6779	-53.7879	58.47
1.6992	-53.7697	58.48
1.6726	-53.7374	58.5
1.6631	-53.7075	58.52
1.6493	-53.6678	58.54
1.6189	-53.5905	58.55
1.5674	-53.527	58.55
1.5421	-53.4871	58.53
1.504	-53.4045	58.5
1.4434	-53.2759	58.51
1.3707	-53.2041	58.49
1.3398	-53.1318	58.51
1.3012	-53.0517	58.5
1.2412	-53.0185	58.5
1.1888	-52.8753	58.51
1.1453	-52.7447	58.52
1.1019	-52.6338	58.52
1.1016	-52.5424	58.52
1.1144	-52.4932	58.51
1.0754	-52.403	58.52
1.0457	-52.3702	58.5
1.0236	-52.2739	58.51
1.0104	-52.2341	58.52
1.0014	-52.132	58.52
0.9752	-52.0366	58.53
0.9275	-52.0344	58.56
0.9093	-51.98	58.6
0.8757	-51.9495	58.56
0.8512	-51.9633	58.5
0.8393	-51.8889	58.44
0.8102	-51.9003	58.39
0.7919	-51.8747	58.44
0.7525	-51.9267	58.5
0.7638	-51.8952	58.58
0.7545	-51.8273	58.61
0.7849	-51.7965	58.58
0.7853	-51.7205	58.54
0.7857	-51.6749	58.5
0.7991	-51.6568	58.47
0.8156	-51.58	58.49
0.8149	-51.5823	58.53
0.7975	-51.5677	58.54
0.8316	-51.5352	58.54
0.8282	-51.5488	58.5
0.8319	-51.4682	58.51
0.8189	-51.3927	58.5
0.8142	-51.3554	58.51
0.8353	-51.316	58.52
0.8136	-51.2717	58.53
0.7791	-51.2105	58.53
0.7575	-51.1547	58.53
0.7267	-51.0618	58.55
0.6837	-50.9808	58.55
0.7042	-50.8686	58.57
0.7174	-50.8639	58.55
0.7085	-50.8832	58.58
0.7605	-50.8961	58.54
0.8171	-50.9319	58.5
0.8991	-50.9467	58.47
0.8606	-51.009	58.48
0.8951	-51.0596	58.48
0.8768	-50.9905	58.52
0.8548	-50.8701	58.53
0.8672	-50.7233	58.52
0.8446	-50.4377	58.53
0.8695	-50.2047	58.52
0.8469	-49.9566	58.53
0.8112	-49.8238	58.58
0.8274	-49.7466	58.61
0.7707	-49.6753	58.65
0.7972	-49.6381	58.6
0.7992	-49.6146	58.49
0.8139	-49.6328	58.39
0.8096	-49.5652	58.38
0.821	-49.5449	58.45
0.8027	-49.6129	58.53
0.8229	-49.636	58.6
0.7883	-49.6907	58.63
0.7977	-49.7376	58.6
0.7982	-49.7926	58.58
0.8122	-49.8099	58.52
0.8084	-49.862	58.51
0.8554	-49.8595	58.51
0.8341	-49.922	58.52
0.8118	-49.907	58.56
0.8507	-49.9115	58.55
0.8607	-49.9599	58.48
0.8186	-50.0734	58.46
0.8487	-50.1633	58.48
0.8018	-50.3309	58.5
0.7759	-50.4066	58.53
0.7459	-50.5424	58.56
0.7547	-50.65	58.57
0.7555	-50.7989	58.56
0.7772	-50.8759	58.56
0.8002	-51.0056	58.5
0.7923	-51.228	58.51
0.8362	-51.3813	58.49
0.8366	-51.5055	58.5
0.8665	-51.5667	58.52
0.8581	-51.6078	58.51
0.8454	-51.7272	58.53
0.8669	-51.8095	58.54
0.8457	-51.8405	58.54
0.8546	-51.8878	58.53
0.9025	-51.9356	58.5
0.9243	-51.993	58.49
0.9292	-52.0761	58.48
0.9457	-52.0669	58.51
inclinaison X	inclinaison Y
