# Supplementary material for: Postural Control Can Be Well Maintained by Healthy, Young Adults in Difficult Visual Task, Even in Sway-Referenced Dynamic Conditions
Source: PLoS One. 2016 Oct 13;11(10):e0164400. doi: 10.1371/journal.pone.0164400 (PMC5063355; doi:10.1371/journal.pone.0164400)
Supplement: S2 File — (ZIP) [file pone.0164400.s002.zip › DATA_FRAMIRAL/S10A_SEARCH_MOBILE_I1.xls]

## Sheet: S10_MTT_201504081253
gravite X	gravite Y	Poids
7.2321	-62.4785	58.12
7.3569	-62.6429	58.16
7.4855	-62.7923	58.14
7.6	-62.9132	58.13
7.6732	-63.003	58.1
7.7245	-62.9462	58.1
7.6455	-62.9094	58.11
7.5907	-62.8101	58.13
7.5442	-62.7912	58.15
7.5132	-62.6976	58.16
7.5016	-62.7147	58.08
7.5467	-62.5628	58.03
7.5856	-62.5431	58
7.6354	-62.6378	58.02
7.6918	-62.7573	58.11
7.7428	-62.8796	58.18
7.7373	-62.8969	58.19
7.5731	-62.9208	58.13
7.5065	-63.0139	58.05
7.4367	-63.0714	58
7.4462	-63.139	58.02
7.4508	-63.1229	58.09
7.451	-63.1655	58.12
7.5298	-63.1565	58.11
7.6279	-63.1475	58.09
7.7414	-63.1541	58.08
7.8269	-63.1301	58.08
7.8547	-63.1422	58.1
7.886	-63.1677	58.12
7.9028	-63.238	58.1
7.8727	-63.2707	58.13
7.843	-63.2742	58.13
7.842	-63.3841	58.07
7.8982	-63.4381	58.07
7.9296	-63.4364	58.07
7.9822	-63.3646	58.09
7.9381	-63.4178	58.1
7.9414	-63.4485	58.11
7.9028	-63.4385	58.1
7.8531	-63.4784	58.12
7.8417	-63.5049	58.11
7.8032	-63.4896	58.14
7.7823	-63.5119	58.1
7.7562	-63.5747	58.11
7.6984	-63.5765	58.15
7.6651	-63.5853	58.11
7.6019	-63.5996	58.07
7.5258	-63.5736	58.02
7.4859	-63.6074	58
7.437	-63.6226	58.04
7.3823	-63.6589	58.1
7.3867	-63.6326	58.13
7.3903	-63.646	58.14
7.3464	-63.6056	58.14
7.2576	-63.5817	58.13
7.2455	-63.4914	58.08
7.1984	-63.5594	58.05
7.1697	-63.6453	58.07
7.1479	-63.6989	58.11
7.1476	-63.7638	58.12
7.1822	-63.8422	58.08
7.1614	-63.8897	58.08
7.1954	-63.9874	58.09
7.2399	-64.1158	58.08
7.2131	-64.1824	58.12
7.2054	-64.2987	58.12
7.2221	-64.3809	58.13
7.216	-64.5319	58.08
7.2622	-64.7235	58.06
7.2621	-64.817	58.06
7.2775	-64.9563	58.08
7.3245	-65.0617	58.09
7.333	-65.1858	58.09
7.2935	-65.1529	58.1
7.2803	-65.1495	58.07
7.2604	-65.0784	58.08
7.2474	-65.0248	58.08
7.2306	-65.0514	58.08
7.1979	-65.0208	58.07
7.1592	-65.0262	58.06
7.1084	-65.0616	58.09
7.0519	-65.07	58.13
7.0017	-65.0387	58.15
6.9105	-64.9601	58.12
6.8871	-64.8308	58.06
6.8685	-64.782	57.96
6.8462	-64.7645	57.97
6.8757	-64.7468	58.04
6.9399	-64.7581	58.12
7.0368	-64.7851	58.17
7.1525	-64.769	58.18
7.2964	-64.7212	58.13
7.4523	-64.7405	58.06
7.6015	-64.6965	58.01
7.6672	-64.6472	58.03
7.6873	-64.5342	58.1
7.6607	-64.3964	58.14
7.6357	-64.3466	58.1
7.6291	-64.1767	58.08
7.647	-64.1405	58.07
7.6976	-64.1353	58.08
7.7132	-64.0935	58.15
7.7384	-64.1147	58.16
7.7348	-64.2139	58.12
7.7064	-64.3148	58.11
7.6947	-64.3433	58.11
7.6507	-64.4003	58.08
7.5992	-64.463	58.05
7.5946	-64.5508	58.05
7.4977	-64.6262	58.07
7.4499	-64.7594	58.08
7.3908	-64.8216	58.1
7.3229	-64.781	58.09
7.2128	-64.6825	58.11
7.1475	-64.6038	58.08
7.1255	-64.5368	58.08
7.008	-64.4746	58.08
6.9142	-64.4621	58.11
6.8765	-64.412	58.13
6.77	-64.4224	58.16
6.7138	-64.3226	58.19
6.6979	-64.2941	58.11
6.653	-64.2001	58.05
6.6333	-64.1273	57.99
6.6043	-64.0142	57.98
6.632	-63.9381	58.03
6.6449	-63.8087	58.1
6.6869	-63.7273	58.14
6.7434	-63.6076	58.14
6.8723	-63.5058	58.14
6.8331	-63.2529	58.1
6.8354	-63.1074	58.07
6.803	-62.8094	58.08
6.7212	-62.521	58.1
6.6204	-62.2625	58.11
6.5181	-61.9567	58.12
6.4617	-61.7465	58.08
6.3266	-61.5585	58.05
6.2462	-61.4135	58.07
6.1755	-61.3676	58.08
6.1077	-61.4372	58.11
6.0541	-61.4719	58.13
5.9347	-61.5408	58.16
5.8028	-61.4739	58.18
5.6608	-61.3847	58.18
5.6033	-61.3578	58.11
5.5596	-61.369	58.07
5.4965	-61.404	58.05
5.4744	-61.448	58.06
5.4369	-61.5447	58.09
5.461	-61.6605	58.12
5.503	-61.7359	58.13
5.5362	-61.8669	58.11
5.5745	-61.9592	58.12
5.6702	-62.0286	58.11
5.6706	-62.103	58.11
5.7731	-62.1697	58.08
5.8485	-62.2266	58.11
5.9169	-62.225	58.15
6.0517	-62.3258	58.1
6.0898	-62.3825	58.07
6.1766	-62.4937	58
6.2736	-62.632	57.98
6.4605	-62.6823	58.01
6.6027	-62.7926	58.09
6.8058	-62.8323	58.16
6.9838	-62.8929	58.16
7.1459	-62.8176	58.13
7.2158	-62.7351	58.09
7.2694	-62.5804	58.07
7.3054	-62.5355	58.09
7.3967	-62.5524	58.12
7.472	-62.588	58.14
7.5134	-62.7475	58.09
7.6307	-62.9113	58.03
7.7042	-63.0013	58
7.8116	-63.077	58
7.9267	-63.2064	58.02
7.9976	-63.3072	58.07
8.0589	-63.3884	58.1
8.1039	-63.5074	58.12
8.1453	-63.4907	58.13
8.186	-63.4474	58.14
8.1872	-63.3866	58.16
8.2541	-63.3164	58.15
8.2364	-63.2643	58.12
8.1748	-63.1188	58.12
8.1366	-63.0286	58.12
8.0515	-62.9774	58.08
7.9899	-62.8573	58.11
7.8938	-62.6962	58.12
7.8513	-62.6136	58.11
7.7814	-62.5119	58.11
7.7542	-62.4756	58.12
7.6842	-62.4675	58.13
7.7027	-62.4885	58.12
7.7498	-62.5921	58.12
7.7734	-62.7188	58.14
7.8056	-62.8759	58.17
7.7987	-63.0626	58.16
7.8139	-63.2618	58.09
7.8607	-63.5057	58.01
7.8781	-63.8193	57.98
7.9027	-64.0665	58.06
7.9702	-64.3821	58.11
8.0095	-64.5502	58.14
7.9868	-64.6739	58.15
8.0135	-64.7355	58.12
8.0025	-64.8275	58.08
8.0768	-64.9585	58.05
8.0583	-64.9921	58.09
7.9963	-64.9815	58.13
7.9774	-65.0555	58.14
7.9774	-65.0617	58.11
7.9461	-65.0369	58.09
7.9343	-64.9281	58.08
7.9139	-64.8742	58.1
7.9044	-64.7211	58.13
7.8911	-64.5931	58.13
7.963	-64.4888	58.13
7.9817	-64.4623	58.12
7.9997	-64.4474	58.09
8.0132	-64.4878	58.05
7.9751	-64.4435	58.05
7.9362	-64.4297	58.08
7.872	-64.3449	58.13
7.8832	-64.2839	58.18
7.8735	-64.2094	58.21
7.877	-64.1675	58.19
7.8322	-64.0927	58.16
7.8475	-64.0565	58.12
7.8334	-64.001	58.09
7.7377	-63.9943	58.06
7.6314	-63.9723	58.05
7.474	-63.9213	58.1
7.314	-63.8971	58.13
7.2109	-63.7802	58.19
7.1771	-63.7724	58.22
7.2015	-63.7842	58.23
7.2882	-63.7387	58.16
7.3563	-63.7575	58.04
7.5101	-63.7643	57.98
7.5754	-63.8814	57.95
7.6638	-63.9171	58.04
7.762	-64.0291	58.14
7.822	-64.1003	58.21
7.9397	-64.2519	58.2
8.021	-64.3938	58.18
8.1168	-64.4864	58.14
8.176	-64.6382	58.07
8.2432	-64.8513	58.03
8.2584	-65.0213	58.05
8.1976	-65.1629	58.11
8.1525	-65.3085	58.16
8.1108	-65.4119	58.12
8.0658	-65.5092	58.11
7.9761	-65.5085	58.1
7.9217	-65.472	58.09
7.8155	-65.3829	58.1
7.7729	-65.2656	58.13
7.6617	-65.2723	58.12
7.5677	-65.2334	58.11
7.4672	-65.2692	58.09
7.3278	-65.1856	58.1
7.1897	-65.1691	58.1
7.0666	-65.0627	58.11
7.0278	-64.946	58.11
6.9907	-64.8596	58.13
6.9254	-64.7635	58.13
6.9128	-64.6757	58.13
6.8584	-64.6219	58.11
6.8119	-64.5738	58.1
6.8155	-64.5414	58.11
6.8351	-64.4899	58.12
6.8286	-64.5012	58.14
6.8581	-64.5148	58.14
6.93	-64.5669	58.16
6.9633	-64.6396	58.17
7.0366	-64.6479	58.17
7.0781	-64.6964	58.11
7.143	-64.6766	58.04
7.2235	-64.7505	57.99
7.2946	-64.8561	58.01
7.4169	-64.9788	58.07
7.5384	-65.0592	58.13
7.6882	-65.1495	58.18
7.8989	-65.1996	58.15
8.1119	-65.2805	58.11
8.3097	-65.2872	58.06
8.3905	-65.4354	58.04
8.533	-65.5601	58.07
8.546	-65.5901	58.1
8.5464	-65.4782	58.15
8.467	-65.3749	58.13
8.3977	-65.1993	58.1
8.3311	-65.0119	58.08
8.2395	-64.8716	58.08
8.2228	-64.7436	58.07
8.2271	-64.6596	58.07
8.1842	-64.5731	58.1
8.1049	-64.5015	58.14
8.0154	-64.3804	58.19
7.9255	-64.311	58.15
7.8834	-64.0874	58.14
7.8491	-64.0183	58.07
7.847	-63.9572	58.09
7.8612	-63.9248	58.08
7.8506	-63.9859	58.09
7.8796	-63.9728	58.1
7.9185	-63.9904	58.13
7.9405	-63.9278	58.16
7.9329	-63.8382	58.18
7.9634	-63.7868	58.14
7.9669	-63.7447	58.12
8.0411	-63.7833	58.08
8.0848	-63.7951	58.08
8.1414	-63.8244	58.11
8.2043	-63.8558	58.15
8.2876	-63.9026	58.2
8.3567	-63.9393	58.17
8.4199	-63.9644	58.09
8.4657	-63.976	58.02
8.5549	-64.0188	58
8.6	-64.0672	58.05
8.5999	-64.199	58.08
8.6204	-64.2755	58.14
8.6923	-64.2856	58.18
8.7277	-64.3642	58.15
8.783	-64.4412	58.1
8.8018	-64.4702	58.06
8.8394	-64.6252	58.08
8.8431	-64.7913	58.08
8.887	-64.9155	58.11
8.9159	-65.0496	58.09
8.8863	-65.1295	58.09
8.9419	-65.1567	58.1
8.9272	-65.2771	58.08
8.9057	-65.315	58.08
8.9382	-65.3844	58.07
8.913	-65.4161	58.09
8.8854	-65.366	58.1
8.7872	-65.2707	58.15
8.7276	-65.234	58.15
8.6103	-65.1628	58.12
8.5112	-65.1146	58.09
8.406	-65.1636	58.07
8.277	-65.1892	58.07
8.1823	-65.2475	58.07
8.0711	-65.2632	58.09
8.0049	-65.3731	58.11
7.9356	-65.3591	58.11
7.9078	-65.5023	58.1
7.9057	-65.6476	58.08
7.8266	-65.7039	58.1
7.8467	-65.7904	58.08
7.7942	-65.7737	58.11
7.7181	-65.8534	58.11
7.6531	-65.8423	58.14
7.549	-65.7946	58.17
7.4465	-65.7206	58.2
7.403	-65.7161	58.14
7.3512	-65.7384	58.07
7.3197	-65.7519	57.98
7.3264	-65.7869	57.96
7.3159	-65.8906	58.01
7.3064	-65.9483	58.12
7.3183	-66.0691	58.17
7.3083	-66.0953	58.18
7.3162	-66.1973	58.15
7.3695	-66.2203	58.11
7.3848	-66.2757	58.06
7.4253	-66.2708	58.05
7.4413	-66.3381	58.09
7.4768	-66.2803	58.12
7.5032	-66.3024	58.14
7.5019	-66.2758	58.09
7.5152	-66.1932	58.05
7.5318	-66.2038	58.03
7.5262	-66.1699	58.07
7.497	-66.1448	58.12
7.4891	-66.1495	58.15
7.4581	-66.0556	58.15
7.4589	-66.0073	58.11
7.4619	-65.9375	58.09
7.4291	-65.846	58.07
7.4324	-65.7695	58.08
7.4628	-65.6792	58.11
7.4736	-65.5188	58.12
7.509	-65.446	58.14
7.5271	-65.4127	58.1
7.6186	-65.3635	58.12
7.6246	-65.358	58.11
7.6848	-65.3452	58.11
7.719	-65.3995	58.09
7.7608	-65.4462	58.06
7.8503	-65.4335	58.07
7.9007	-65.491	58.09
7.8983	-65.5337	58.13
7.9073	-65.6018	58.16
7.8838	-65.6024	58.21
7.8812	-65.6034	58.17
7.9104	-65.5382	58.11
7.9448	-65.5273	58.02
7.9463	-65.5902	57.95
7.9217	-65.5524	58
7.8472	-65.5863	58.07
7.7923	-65.5361	58.15
7.717	-65.4817	58.17
7.6633	-65.3266	58.18
7.6391	-65.2262	58.13
7.6697	-65.1016	58.06
7.6715	-64.9949	58.04
7.6954	-64.9338	58.06
7.7057	-64.9317	58.07
7.7249	-64.8607	58.12
7.6952	-64.7972	58.15
7.6842	-64.7286	58.13
7.6624	-64.6962	58.1
7.7079	-64.6777	58.08
7.7484	-64.6684	58.1
7.7654	-64.6551	58.1
7.785	-64.6781	58.12
7.8491	-64.7073	58.12
7.8381	-64.6174	58.14
7.766	-64.5884	58.1
7.7855	-64.5257	58.08
7.7879	-64.3939	58.09
7.7867	-64.2793	58.09
7.8175	-64.2262	58.06
7.7958	-64.0598	58.08
7.8153	-63.976	58.1
7.8784	-63.8791	58.07
7.8473	-63.7187	58.11
7.8616	-63.6232	58.09
7.9015	-63.4383	58.08
7.9358	-63.2552	58.08
7.9103	-63.1441	58.07
7.9217	-62.9782	58.08
7.9844	-62.8594	58.12
7.9939	-62.6993	58.2
8.069	-62.5803	58.21
8.1298	-62.4799	58.15
8.1598	-62.3208	58.06
8.1891	-62.1824	57.97
8.2084	-62.1055	57.95
8.2135	-62.0501	58.01
8.2141	-62.1267	58.06
8.2141	-62.126	58.15
8.2183	-62.0832	58.18
8.1882	-61.9818	58.18
8.2089	-61.9609	58.12
8.196	-61.8552	58.06
8.2342	-61.8278	58.04
8.2893	-61.7456	58.07
8.3443	-61.7878	58.11
8.4245	-61.8712	58.12
8.4925	-61.8709	58.1
8.5565	-61.9069	58.08
8.5872	-61.8803	58.07
8.642	-61.8525	58.08
8.674	-61.84	58.1
8.7182	-61.8413	58.12
8.8049	-61.8469	58.14
8.8581	-61.8833	58.13
8.9372	-61.8741	58.13
9.0352	-61.8532	58.1
9.1328	-61.8821	58.09
9.2114	-61.8769	58.08
9.3006	-61.9258	58.09
9.3724	-61.9851	58.08
9.449	-62.0243	58.09
9.4884	-62.1918	58.06
9.488	-62.2463	58.09
9.5371	-62.4127	58.08
9.6085	-62.5723	58.1
9.641	-62.6779	58.11
9.6897	-62.8877	58.09
9.8329	-63.015	58.08
9.9148	-63.1739	58.06
10.0158	-63.3562	58.06
10.0457	-63.523	58.09
10.0396	-63.7255	58.1
10.0355	-63.9735	58.08
9.9968	-64.1297	58.06
10.0178	-64.3497	58.02
9.9856	-64.5312	57.99
9.9652	-64.6571	58.01
9.9288	-64.794	58.05
9.948	-64.9698	58.06
9.9707	-65.0228	58.11
10.0237	-65.0956	58.13
10.0475	-65.136	58.11
10.1793	-65.2567	58.06
10.2257	-65.3606	58.04
10.2316	-65.515	58.06
10.2132	-65.5847	58.09
10.1481	-65.5784	58.09
10.003	-65.4622	58.11
9.871	-65.3658	58.09
9.7824	-65.1304	58.08
9.6931	-65.0174	58.04
9.5702	-64.8748	58.05
9.4996	-64.8377	58.06
9.4264	-64.8428	58.06
9.3161	-64.8798	58.07
9.19	-64.9225	58.08
9.1008	-64.9351	58.07
8.96	-64.976	58.06
8.8355	-64.8673	58.11
8.725	-64.7841	58.12
8.647	-64.7089	58.12
8.5919	-64.5863	58.11
8.5561	-64.4409	58.12
8.4417	-64.4476	58.1
8.3524	-64.3991	58.09
8.3043	-64.3795	58.1
8.2442	-64.3771	58.1
8.2214	-64.4151	58.08
8.2016	-64.4034	58.09
8.1886	-64.3957	58.09
8.1765	-64.3686	58.15
8.2057	-64.3858	58.21
8.1737	-64.3854	58.26
8.1526	-64.3321	58.16
8.0732	-64.2457	58.05
8.0226	-64.077	57.98
7.99	-64.0364	57.93
8.0357	-63.9757	57.97
8.0121	-64.0025	58.05
8.0663	-64.0605	58.12
8.1172	-64.0458	58.16
8.13	-64.0021	58.19
8.183	-63.9224	58.15
8.1814	-63.9164	58.1
8.1694	-63.8704	58.09
8.1955	-63.9374	58.06
8.2209	-63.9873	58.07
8.2631	-64.0946	58.05
8.2985	-64.1962	58.04
8.299	-64.2936	58.07
8.3101	-64.3547	58.12
8.2975	-64.3526	58.14
8.254	-64.3618	58.12
8.1898	-64.1341	58.11
8.1564	-64.0479	58.1
8.1539	-63.8666	58.11
8.1653	-63.815	58.09
8.155	-63.7348	58.1
8.1923	-63.6932	58.11
8.1605	-63.6816	58.12
8.1766	-63.6968	58.1
8.1849	-63.6835	58.1
8.202	-63.6911	58.07
8.2043	-63.6989	58.08
8.2054	-63.638	58.1
8.2307	-63.5962	58.11
8.2309	-63.4874	58.1
8.2578	-63.4494	58.1
8.2606	-63.4281	58.08
8.3341	-63.4823	58.08
8.3612	-63.4908	58.13
8.3726	-63.4901	58.22
8.4096	-63.4102	58.2
8.4387	-63.3613	58.1
8.4569	-63.3142	58
8.5006	-63.2639	57.94
8.5977	-63.3206	57.96
8.6324	-63.336	58.07
8.6677	-63.3852	58.15
8.7325	-63.4685	58.21
8.794	-63.4918	58.2
8.8513	-63.4996	58.16
8.852	-63.5348	58.08
8.9626	-63.6577	58.04
9.0894	-63.7639	58.03
9.148	-63.8603	58.07
9.2865	-63.9877	58.1
9.3574	-64.1143	58.09
9.4649	-64.3006	58.04
9.5276	-64.4713	58.04
9.5871	-64.6054	58.07
9.5821	-64.7902	58.1
9.5586	-64.906	58.14
9.5755	-65.0419	58.12
9.5107	-65.076	58.1
9.4461	-65.0777	58.07
9.4499	-65.0074	58.05
9.3313	-64.8168	58.08
9.3042	-64.7423	58.06
9.2211	-64.577	58.09
9.1603	-64.502	58.09
9.1174	-64.4233	58.09
9.0508	-64.3501	58.1
9.0194	-64.2888	58.1
8.9482	-64.1888	58.09
8.8327	-64.1572	58.08
8.7688	-64.0421	58.1
8.6652	-63.98	58.1
8.5955	-63.9221	58.1
8.5054	-63.8946	58.1
8.4997	-63.8506	58.1
8.4838	-63.8487	58.12
8.4935	-63.8337	58.15
8.3975	-63.8479	58.12
8.3669	-63.8721	58.07
8.3258	-63.8695	58
8.2808	-63.9262	57.95
8.2008	-63.9964	58
8.1388	-64.1031	58.07
8.1077	-64.1143	58.17
8.1038	-64.1277	58.19
8.1236	-64.063	58.18
8.1277	-63.9827	58.09
8.1429	-63.8718	58.04
8.1738	-63.8281	58.03
8.201	-63.8285	58.05
8.2309	-63.749	58.11
8.2668	-63.7702	58.1
8.2815	-63.8025	58.06
8.2476	-63.7659	58.06
8.2298	-63.7237	58.06
8.2389	-63.7297	58.09
8.2467	-63.705	58.09
8.2727	-63.6826	58.12
8.2894	-63.6561	58.12
8.3171	-63.6581	58.11
8.3599	-63.6373	58.08
8.4398	-63.6531	58.07
8.4849	-63.6706	58.05
8.5629	-63.6468	58.08
8.5923	-63.6452	58.09
8.6515	-63.577	58.09
8.6987	-63.5107	58.09
8.757	-63.4881	58.08
8.7829	-63.5036	58.08
8.7587	-63.4765	58.07
8.746	-63.5433	58.07
8.7356	-63.5793	58.05
8.707	-63.6136	58.07
8.7082	-63.7435	58.06
8.7024	-63.7764	58.13
8.7182	-63.8092	58.17
8.6905	-63.8834	58.18
8.7302	-63.9236	58.15
8.7403	-63.9538	58.06
8.7376	-63.9592	57.96
8.7314	-64.0432	57.92
8.6665	-64.2035	57.98
8.6351	-64.3788	58.08
8.5372	-64.6219	58.13
8.5364	-64.7113	58.17
8.498	-64.8387	58.17
8.4751	-64.9099	58.1
8.4336	-65.0059	58.03
8.4168	-65.002	58.03
8.4204	-65.0531	58.06
8.4316	-65.1199	58.07
8.4768	-65.2059	58.09
8.4949	-65.2768	58.09
8.5244	-65.3361	58.09
8.6025	-65.4266	58.09
8.6521	-65.4573	58.11
8.6759	-65.5113	58.1
8.6595	-65.536	58.09
8.7198	-65.6079	58.07
8.7174	-65.6246	58.08
8.7463	-65.6571	58.09
8.6685	-65.6259	58.09
8.7099	-65.6629	58.08
8.7296	-65.7296	58.09
8.7316	-65.7471	58.08
8.7584	-65.8181	58.07
8.8059	-65.8873	58.07
8.8319	-65.9791	58.08
8.8254	-66.0321	58.09
8.8496	-66.1301	58.08
8.8678	-66.1553	58.07
8.8746	-66.1922	58.06
8.8405	-66.1643	58.08
8.84	-66.127	58.11
8.8649	-66.1242	58.14
8.9271	-66.0776	58.19
8.9319	-66.1225	58.16
8.9823	-66.1006	58.08
9.0328	-66.0891	57.98
9.0743	-66.0755	57.94
9.0731	-66.0677	57.95
9.0917	-66.0799	58.05
9.1294	-66.0793	58.13
9.1723	-66.1321	58.16
9.1914	-65.987	58.17
9.2247	-65.9087	58.13
9.2495	-65.769	58.08
9.3287	-65.7096	58.04
9.3518	-65.7234	58.03
9.4228	-65.655	58.04
9.4347	-65.5817	58.08
9.4932	-65.5292	58.06
9.5841	-65.3372	58.05
9.5884	-65.1649	58.08
9.6339	-65.0739	58.06
9.6413	-64.944	58.06
9.628	-64.8465	58.06
9.6699	-64.7628	58.07
9.7056	-64.6675	58.09
9.6905	-64.6155	58.12
9.7004	-64.4475	58.16
9.7613	-64.3948	58.13
9.7532	-64.2497	58.1
9.7435	-64.1446	58.08
9.7074	-64.0277	58.06
9.6623	-63.9777	58.07
9.6075	-63.882	58.14
9.5058	-63.8238	58.12
9.4361	-63.7201	58.13
9.3614	-63.679	58.08
9.3503	-63.5925	58.04
9.3241	-63.5576	58.02
9.2925	-63.4717	58.05
9.2952	-63.4095	58.11
9.2125	-63.3713	58.17
9.2139	-63.2854	58.16
9.1365	-63.2246	58.1
9.0578	-63.1959	58.02
8.9865	-63.2668	57.96
8.9555	-63.3566	57.97
8.942	-63.48	58.05
8.9259	-63.5931	58.1
8.9103	-63.6869	58.15
8.8817	-63.7363	58.17
8.8811	-63.7953	58.15
8.8426	-63.9091	58.09
8.7953	-64.0556	58.04
8.7342	-64.2366	58.02
8.6898	-64.3986	58.03
8.6159	-64.585	58.07
8.5753	-64.7124	58.08
8.5668	-64.8956	58.09
8.5006	-65.0208	58.1
8.3709	-65.0978	58.1
8.2816	-65.0952	58.1
8.1973	-65.1037	58.11
8.2073	-65.1555	58.1
8.1625	-65.1511	58.12
8.1254	-65.2603	58.08
8.0996	-65.2906	58.08
8.0844	-65.3518	58.06
8.0331	-65.387	58.09
8.0548	-65.5017	58.09
8.0486	-65.5765	58.08
8.0852	-65.623	58.07
8.1028	-65.6671	58.06
8.1331	-65.7056	58.07
8.1626	-65.865	58.05
8.1757	-65.8795	58.07
8.1902	-65.9459	58.09
8.2332	-65.9939	58.1
8.2774	-65.9717	58.09
8.3177	-66.0535	58.11
8.3601	-66.0442	58.12
8.3706	-66.0618	58.1
8.351	-66.0325	58.06
8.3368	-65.9796	58.04
8.2788	-66.0149	57.99
8.3314	-66.0642	58.02
8.3257	-66.0658	58.09
8.3443	-66.1568	58.11
8.3629	-66.1239	58.13
8.3768	-66.048	58.12
8.4105	-66.0319	58.1
8.423	-65.9041	58.1
8.4232	-65.9107	58.07
8.4126	-65.832	58.08
8.441	-65.8071	58.09
8.3994	-65.7566	58.1
8.3801	-65.6863	58.09
8.3892	-65.6605	58.05
8.3543	-65.5703	58.05
8.3088	-65.4321	58.07
8.2728	-65.319	58.07
8.2207	-65.1137	58.1
8.1589	-64.9313	58.13
8.1387	-64.7443	58.12
8.1632	-64.5921	58.1
8.1362	-64.489	58.04
8.1521	-64.407	58.05
8.1238	-64.3569	58.09
8.1571	-64.3379	58.16
8.1592	-64.3627	58.18
8.1012	-64.2763	58.19
8.128	-64.2729	58.09
8.1505	-64.2713	58.02
8.1415	-64.3172	57.97
8.0744	-64.3873	57.99
8.1008	-64.418	58.04
8.1343	-64.4752	58.11
8.2245	-64.5638	58.12
8.2398	-64.6249	58.13
8.2358	-64.6183	58.25
8.2773	-64.601	58.32
8.3108	-64.6286	58.24
8.2919	-64.5989	58.1
8.3197	-64.5523	57.97
8.2965	-64.5512	57.8
8.2864	-64.5532	57.78
8.2359	-64.4677	57.89
8.2119	-64.3732	58.02
8.2004	-64.1743	58.12
8.1661	-64.0215	58.18
8.1252	-63.7981	58.19
8.0721	-63.6351	58.13
7.9939	-63.4432	58.1
7.9098	-63.3944	58.08
7.8577	-63.3806	58.08
7.7625	-63.3969	58.09
7.6807	-63.3561	58.08
7.6654	-63.371	58.07
7.5351	-63.3603	58.08
7.4337	-63.415	58.09
7.3527	-63.5043	58.12
7.3059	-63.5653	58.15
7.2318	-63.6257	58.16
7.198	-63.6638	58.19
7.2076	-63.7172	58.18
7.213	-63.751	58.11
7.1999	-63.6669	58.11
7.231	-63.6535	58.07
7.2762	-63.5754	58.05
7.2858	-63.583	58.04
7.2583	-63.5026	58.05
7.2275	-63.4359	58.09
7.2443	-63.44	58.09
7.2656	-63.3089	58.12
7.2819	-63.2404	58.13
7.3549	-63.0992	58.09
7.3267	-63.0586	58.08
7.3447	-63.0376	58.07
7.3463	-62.975	58.09
7.3404	-63.0866	58.14
7.3619	-63.0594	58.2
7.3671	-63.093	58.16
7.3685	-63.0706	58.09
7.3781	-63.1319	57.98
7.3929	-63.1427	57.94
7.4032	-63.2011	57.99
7.3703	-63.3341	58.08
7.314	-63.3841	58.15
7.2801	-63.47	58.18
7.2533	-63.4775	58.19
7.1982	-63.4631	58.15
7.1689	-63.4658	58.07
7.1425	-63.5493	58.05
7.0886	-63.5662	58.06
7.1112	-63.6106	58.09
7.09	-63.6925	58.09
7.1313	-63.8205	58.04
7.117	-63.8701	58.05
7.1335	-63.9543	58.06
7.1673	-64.0521	58.11
7.1587	-64.0502	58.14
7.2006	-64.1555	58.12
7.1804	-64.1668	58.11
7.2561	-64.2019	58.09
7.2842	-64.2308	58.07
7.3276	-64.2751	58.07
7.4002	-64.3216	58.08
7.4691	-64.3852	58.08
7.5281	-64.3819	58.09
7.5505	-64.4604	58.09
7.591	-64.564	58.08
7.6528	-64.5797	58.1
7.6968	-64.6049	58.1
7.6896	-64.624	58.09
7.7116	-64.5517	58.08
7.7073	-64.544	58.08
7.7296	-64.5309	58.08
7.7303	-64.5252	58.07
7.7314	-64.527	58.1
7.7829	-64.4279	58.16
7.8125	-64.476	58.13
7.8229	-64.3751	58.08
7.8681	-64.3548	58.01
7.9773	-64.2679	57.97
8.0152	-64.2166	58
8.0623	-64.3144	58.04
8.1259	-64.2366	58.13
8.1726	-64.1664	58.17
8.2133	-64.1763	58.15
8.32	-64.1296	58.1
8.3889	-64.0767	58.07
8.4709	-64.0468	58.04
8.5012	-64.0396	58.1
8.5226	-64.0723	58.13
8.5555	-64.0994	58.14
8.5892	-64.1053	58.09
8.67	-64.1385	58.04
8.7308	-64.1524	58.04
8.713	-64.2019	58.04
8.7441	-64.2882	58.07
8.7722	-64.3724	58.09
8.8363	-64.3767	58.12
8.8515	-64.3597	58.13
8.86	-64.3541	58.1
8.8743	-64.3314	58.07
8.8734	-64.3066	58.07
8.9191	-64.3357	58.06
8.9451	-64.2499	58.08
8.9344	-64.2173	58.09
8.9721	-64.2272	58.07
9.0662	-64.2186	58.08
9.0829	-64.2168	58.05
9.1169	-64.1961	58.08
9.1882	-64.172	58.1
9.2561	-64.1497	58.1
9.3044	-64.1062	58.1
9.3321	-64.0644	58.08
9.3676	-63.9255	58.1
9.3859	-63.8627	58.12
9.3912	-63.8228	58.14
9.4008	-63.7502	58.11
9.4165	-63.6277	58.06
9.4401	-63.5967	58
9.4261	-63.5753	57.98
9.4781	-63.5799	58
9.4535	-63.6167	58.07
9.4455	-63.6075	58.12
9.4981	-63.5513	58.16
9.5291	-63.4619	58.16
9.5217	-63.4133	58.1
9.4968	-63.233	58.06
9.5188	-63.2175	58.03
9.5127	-63.1755	58.04
9.5144	-63.1591	58.08
9.5271	-63.1119	58.11
9.5736	-63.1215	58.09
9.5612	-63.1668	58.06
9.6185	-63.1213	58.05
9.6053	-63.1461	58.06
9.5902	-63.1824	58.07
9.5675	-63.2435	58.08
9.5189	-63.2932	58.11
9.4819	-63.3042	58.1
9.402	-63.3892	58.09
9.3301	-63.4476	58.08
9.1995	-63.5916	58.09
9.0741	-63.6153	58.09
8.9594	-63.7631	58.09
8.893	-63.7985	58.04
8.8461	-63.834	57.99
8.8623	-63.8725	57.99
8.8505	-63.9319	58.04
8.8321	-63.9682	58.11
8.821	-64.0159	58.12
8.7724	-63.9697	58.13
8.7884	-63.9869	58.11
8.7055	-64.0396	58.09
8.725	-64.0856	58.08
8.6828	-64.1539	58.13
8.6404	-64.2089	58.18
8.5626	-64.1796	58.18
8.4779	-64.2055	58.09
8.3605	-64.2618	57.98
8.2532	-64.3375	57.92
8.1599	-64.486	57.94
8.0738	-64.5401	58.02
8.0272	-64.6978	58.08
7.9603	-64.7404	58.16
7.9001	-64.8466	58.16
7.9043	-64.8664	58.1
7.8434	-64.8952	58.04
7.8115	-64.931	58.06
7.755	-64.9358	58.09
7.6977	-64.9523	58.1
7.6627	-64.9863	58.11
7.5874	-64.9668	58.09
7.5591	-64.9743	58.07
7.5243	-64.9496	58.04
7.5075	-64.9567	58.07
7.4495	-64.9636	58.09
7.3808	-64.9873	58.12
7.2465	-65.008	58.19
7.124	-65.009	58.17
7.073	-65.0358	58.13
6.9738	-65.0125	58.1
6.9165	-65.0162	58.07
6.9403	-65.0205	58.05
6.9394	-64.9674	58.02
7.0468	-64.8751	57.99
7.0951	-64.7533	57.98
7.1831	-64.6949	57.97
7.2397	-64.5269	57.99
7.3388	-64.5789	58.06
7.4372	-64.53	58.1
7.616	-64.4743	58.12
7.6653	-64.5607	58.11
7.7033	-64.5703	58.14
7.7817	-64.6376	58.17
7.8381	-64.6014	58.23
7.8536	-64.697	58.21
7.847	-64.7802	58.08
7.7896	-64.859	58
7.7663	-64.9775	57.98
7.6916	-65.1946	58
7.6357	-65.3592	58.06
7.5568	-65.5484	58.11
7.4872	-65.6449	58.12
7.4072	-65.6322	58.13
7.3572	-65.5711	58.12
7.3638	-65.4865	58.07
7.329	-65.399	58.03
7.3728	-65.2868	58.02
7.3838	-65.1982	58.07
7.4068	-65.114	58.09
7.4497	-65.0705	58.09
7.4799	-65.0479	58.09
7.5619	-65.0257	58.09
7.5722	-65.0432	58.08
7.6262	-65.0573	58.06
7.6355	-65.0016	58.09
7.6764	-64.9426	58.1
7.6736	-64.8565	58.12
7.6994	-64.8414	58.12
7.7094	-64.9237	58.11
7.7612	-64.9242	58.11
7.8153	-65.0146	58.1
7.903	-65.0303	58.12
7.9781	-65.0775	58.07
8.0213	-65.0473	58.07
8.0969	-65.0082	58.06
8.136	-64.947	58.08
8.175	-64.8615	58.08
8.21	-64.7127	58.1
8.2167	-64.6344	58.11
8.2894	-64.5948	58.15
8.3832	-64.4734	58.18
8.4556	-64.4724	58.13
8.5534	-64.3838	58.08
8.6018	-64.2391	58.04
8.6777	-64.1156	57.99
8.7886	-64.1204	57.97
8.8308	-64.0254	58.06
8.9202	-64.0492	58.1
8.9673	-63.9717	58.18
9.0371	-63.9971	58.17
9.1357	-64.0131	58.12
9.2644	-64.0237	58.08
9.4242	-64.0022	58.07
9.5627	-64.0169	58.07
9.626	-64.1111	58.08
9.6942	-64.1327	58.09
9.7692	-64.2193	58.06
9.8371	-64.3461	58.04
9.856	-64.478	58.06
9.9252	-64.6656	58.09
9.9943	-64.8531	58.12
9.9778	-65.0781	58.12
10.0174	-65.2163	58.09
9.9644	-65.2844	58.1
9.9083	-65.3373	58.1
9.9146	-65.4407	58.09
9.8785	-65.4006	58.08
9.805	-65.3464	58.07
9.7652	-65.3407	58.06
9.7041	-65.2556	58.08
9.6249	-65.2643	58.09
9.5734	-65.3077	58.09
9.5506	-65.3226	58.1
9.5192	-65.4258	58.08
9.4606	-65.4904	58.07
9.4404	-65.5616	58.04
9.4256	-65.5276	58.1
9.4736	-65.4945	58.15
9.4245	-65.462	58.13
9.4592	-65.3961	58.11
9.4737	-65.3197	58.02
9.4716	-65.2172	57.98
9.4779	-65.1439	58.01
9.4457	-65.0914	58.05
9.4275	-65.0598	58.11
9.3846	-65.0423	58.1
9.3315	-64.9326	58.14
9.2544	-64.8922	58.11
9.304	-64.8358	58.06
9.2317	-64.7894	58.06
9.2164	-64.7204	58.07
9.2442	-64.667	58.08
9.2093	-64.5922	58.08
9.1659	-64.5937	58.09
9.1471	-64.5517	58.07
9.1293	-64.6414	58.05
9.0758	-64.6829	58.06
9.085	-64.6541	58.08
9.069	-64.713	58.1
9.0134	-64.7316	58.1
8.945	-64.6869	58.12
8.9019	-64.7041	58.06
8.8718	-64.6559	58.09
8.7994	-64.6247	58.08
8.7495	-64.6184	58.1
8.6956	-64.641	58.09
8.6821	-64.6296	58.06
8.7195	-64.5475	58.1
8.6958	-64.5627	58.08
8.6949	-64.5684	58.09
8.7049	-64.4673	58.08
8.686	-64.3467	58.11
8.696	-64.322	58.1
8.6919	-64.2514	58.1
8.6269	-64.2832	58.13
8.6594	-64.2739	58.17
8.6076	-64.2124	58.17
8.6063	-64.1379	58.09
8.6133	-64.0959	58.02
8.6105	-64.1015	57.92
8.6339	-64.0577	57.94
8.6172	-63.9603	58.04
8.6487	-63.9819	58.12
8.6092	-63.9169	58.18
8.6695	-63.9327	58.18
8.6714	-63.8888	58.17
8.6796	-63.8466	58.11
8.6766	-63.791	58.07
8.6942	-63.774	58.07
8.7552	-63.8165	58.07
8.7822	-63.9086	58.09
8.8268	-63.9605	58.08
8.8801	-63.9972	58.08
8.8965	-64.1043	58.06
8.9228	-64.1542	58.08
8.9744	-64.2483	58.09
8.9616	-64.3073	58.11
8.9415	-64.3663	58.11
8.951	-64.3454	58.1
8.9817	-64.319	58.1
9.0033	-64.3364	58.07
9.0597	-64.3121	58.07
9.0632	-64.3713	58.07
9.1219	-64.3889	58.11
9.1997	-64.4354	58.11
9.209	-64.533	58.08
9.2833	-64.5815	58.08
9.3029	-64.6179	58.09
9.4061	-64.6782	58.07
9.4025	-64.7009	58.09
9.4448	-64.6917	58.1
9.5053	-64.7839	58.1
9.5901	-64.8246	58.11
9.6439	-64.8972	58.15
9.7503	-64.9457	58.16
9.8446	-65.0162	58.09
9.9772	-65.07	58.02
10.1082	-65.0858	57.94
10.2308	-65.0656	57.96
10.3685	-64.9856	58.03
10.4501	-65.0178	58.1
10.5325	-64.8918	58.17
10.6078	-64.8278	58.16
10.7074	-64.7395	58.11
10.8066	-64.6837	58.04
10.8831	-64.5986	58.02
10.9258	-64.5262	58.04
10.9946	-64.4846	58.09
11.0367	-64.4907	58.09
11.1267	-64.4724	58.1
11.204	-64.4598	58.08
11.2417	-64.443	58.06
11.2593	-64.3955	58.06
11.2612	-64.3553	58.09
11.2537	-64.3189	58.11
11.2619	-64.3057	58.09
11.3055	-64.3041	58.08
11.291	-64.3346	58.07
11.2727	-64.3554	58.08
11.2278	-64.3493	58.09
11.2177	-64.4179	58.09
11.1874	-64.4711	58.07
11.1336	-64.4514	58.11
11.1226	-64.524	58.07
11.0297	-64.6187	58.07
10.9668	-64.6467	58.08
10.9363	-64.7018	58.08
10.8707	-64.6837	58.11
10.8781	-64.7049	58.09
10.8263	-64.7197	58.09
10.838	-64.7213	58.15
10.8311	-64.7728	58.14
10.801	-64.7937	58.11
10.7841	-64.8175	58.02
10.7893	-64.8639	57.97
10.7866	-64.8621	57.96
10.8496	-64.9137	58.02
10.889	-64.892	58.11
10.9269	-64.9375	58.16
11.0066	-64.8964	58.15
11.0375	-64.8686	58.1
11.0826	-64.8274	58.06
11.1523	-64.8092	58.04
11.1281	-64.876	58.03
11.1261	-64.9026	58.04
11.0909	-64.9669	58.07
11.111	-65.0284	58.06
11.0832	-65.0837	58.04
11.1076	-65.1835	58.03
11.0627	-65.2994	58.04
11.0404	-65.4491	58.09
11.0131	-65.5174	58.1
10.956	-65.5759	58.11
10.9059	-65.6424	58.1
10.8383	-65.7093	58.07
10.775	-65.7687	58.04
10.7092	-65.8119	58.05
10.6586	-65.8828	58.09
10.6138	-65.921	58.08
10.5437	-65.9259	58.08
10.4607	-66.0135	58.07
10.4365	-66.0651	58.06
10.3632	-66.0896	58.11
10.2905	-66.1692	58.11
10.2744	-66.2521	58.08
10.1539	-66.2644	58.08
10.0689	-66.2686	58.04
9.9667	-66.3224	58.06
9.8574	-66.3269	58.12
9.7542	-66.3423	58.14
9.6771	-66.3045	58.11
9.6204	-66.3935	58.02
9.5499	-66.425	57.98
9.5081	-66.5503	57.94
9.4713	-66.7203	57.99
9.4487	-66.7756	58.07
9.4196	-66.9481	58.1
9.3838	-66.99	58.13
9.3839	-67.0815	58.13
9.3467	-67.1668	58.1
9.3778	-67.2082	58.04
9.3704	-67.3231	58.04
9.3427	-67.3837	58.08
9.3749	-67.4901	58.09
9.3875	-67.5735	58.07
9.3426	-67.6103	58.05
9.3413	-67.6762	58.04
9.2915	-67.709	58.03
9.2704	-67.7016	58.05
9.2742	-67.7129	58.05
9.1857	-67.6983	58.09
9.1914	-67.579	58.11
9.1999	-67.5029	58.11
9.151	-67.4233	58.09
9.1	-67.3716	58.08
9.0982	-67.3477	58.06
9.0933	-67.3284	58.07
9.1135	-67.319	58.1
9.1331	-67.3962	58.09
9.1789	-67.4109	58.07
9.1645	-67.4538	58.06
9.2374	-67.4504	58.06
9.2668	-67.4748	58.04
9.368	-67.4334	58.08
9.3778	-67.4262	58.07
9.4543	-67.3493	58.13
9.5075	-67.3323	58.17
9.5895	-67.2822	58.2
9.6845	-67.3196	58.12
9.8278	-67.2241	58.04
9.9097	-67.1197	57.96
9.9725	-67.105	57.92
10.068	-67.0335	57.99
10.1286	-67.0255	58.09
10.1673	-66.9785	58.16
10.2455	-66.8724	58.2
10.2729	-66.8331	58.19
10.3088	-66.7616	58.14
10.3248	-66.7341	58.07
10.3405	-66.7397	58.03
10.3306	-66.7317	58.04
10.3314	-66.7442	58.06
10.3152	-66.7251	58.1
10.2327	-66.6718	58.08
10.2048	-66.6511	58.07
10.1556	-66.53	58.07
10.1485	-66.4483	58.11
10.0116	-66.3939	58.1
9.9494	-66.4015	58.09
9.8831	-66.3538	58.07
9.8071	-66.2075	58.08
9.8185	-66.1299	58.07
9.7573	-65.9528	58.09
9.6811	-65.8238	58.1
9.6576	-65.6593	58.11
9.6008	-65.5175	58.11
9.6108	-65.3709	58.1
9.6422	-65.2797	58.09
9.6455	-65.1556	58.09
9.684	-65.028	58.09
9.6836	-64.8619	58.09
9.6468	-64.7069	58.1
9.6843	-64.5392	58.11
9.7	-64.4267	58.11
9.7174	-64.173	58.16
9.7562	-64.059	58.15
9.7899	-63.815	58.13
9.825	-63.5855	58.04
9.815	-63.386	58
9.8745	-63.224	58
9.8938	-63.1316	58.06
9.9558	-62.9544	58.15
9.975	-62.8734	58.18
10.0609	-62.7999	58.18
10.117	-62.6967	58.15
10.1767	-62.6331	58.11
10.2958	-62.5956	58.09
10.3842	-62.5567	58.1
10.4818	-62.5444	58.11
10.5482	-62.5887	58.1
10.6309	-62.6237	58.1
10.6592	-62.702	58.09
10.6888	-62.7902	58.1
10.7187	-62.907	58.1
10.7526	-63.0182	58.1
10.7804	-63.0855	58.12
10.7436	-63.1904	58.13
10.7141	-63.255	58.13
10.7072	-63.3346	58.1
10.7033	-63.4013	58.1
10.7027	-63.4794	58.08
10.7043	-63.5941	58.1
10.7182	-63.583	58.12
10.7644	-63.6293	58.12
10.7382	-63.6747	58.1
10.7413	-63.7032	58.09
10.7516	-63.8006	58.08
10.7586	-63.902	58.09
10.7685	-64.0033	58.11
10.7297	-64.0869	58.11
10.7799	-64.2477	58.1
10.7813	-64.3623	58.1
10.7351	-64.3637	58.11
10.7642	-64.4097	58.14
10.7695	-64.4745	58.16
10.7467	-64.5488	58.15
10.6911	-64.5792	58.08
10.6341	-64.6768	57.99
10.6039	-64.8049	57.97
10.556	-64.8954	58.04
10.4933	-65.0624	58.08
10.4224	-65.1372	58.14
10.3945	-65.284	58.13
10.3165	-65.2851	58.13
10.2813	-65.3939	58.12
10.2809	-65.5012	58.1
10.249	-65.5471	58.08
10.1352	-65.6164	58.09
10.0874	-65.6255	58.1
9.9703	-65.6936	58.08
9.8093	-65.6735	58.06
9.7945	-65.7501	58.05
9.677	-65.7959	58.08
9.5614	-65.9191	58.07
9.5091	-65.9711	58.1
9.406	-65.9866	58.13
9.3595	-66.0798	58.12
9.2534	-66.0906	58.11
9.1243	-66.1333	58.11
9.0299	-66.2155	58.09
8.9314	-66.2014	58.08
8.8196	-66.1728	58.1
8.7242	-66.1995	58.08
8.6166	-66.2654	58.08
8.5556	-66.2837	58.08
8.5065	-66.302	58.1
8.4271	-66.2904	58.08
8.407	-66.3105	58.1
8.3665	-66.307	58.08
8.3746	-66.3021	58.11
8.37	-66.2962	58.11
8.3907	-66.2877	58.09
8.4114	-66.179	58.09
8.4548	-66.1079	58.12
8.4726	-66.0501	58.14
8.5698	-65.9733	58.12
8.6186	-65.8585	58.08
8.6916	-65.8042	58
8.7519	-65.7692	57.97
8.8465	-65.7398	58.03
8.9748	-65.7706	58.07
9.0759	-65.6812	58.16
9.171	-65.6091	58.19
9.2793	-65.5632	58.15
9.3858	-65.4336	58.11
9.4913	-65.3265	58.07
9.5773	-65.2223	58.07
9.7226	-65.1872	58.07
9.8157	-65.184	58.08
9.9132	-65.1428	58.09
10.0175	-65.106	58.06
10.1622	-65.0865	58.05
10.2513	-65.0586	58.06
10.3425	-65.0209	58.08
10.4193	-64.9831	58.11
10.5208	-64.9937	58.09
10.5477	-64.9747	58.11
10.6374	-64.9719	58.09
10.6862	-64.9572	58.09
10.7324	-64.927	58.09
10.7926	-64.9278	58.07
10.8197	-64.8916	58.09
10.8978	-64.9057	58.08
10.9191	-64.9307	58.09
10.9331	-65.0092	58.08
10.9236	-65.0144	58.11
10.9421	-65.1295	58.08
10.9227	-65.1712	58.1
10.9039	-65.1789	58.08
10.9223	-65.1719	58.05
10.903	-65.183	58.06
10.8887	-65.2438	58.07
10.949	-65.2611	58.09
10.9164	-65.3732	58.11
10.9125	-65.4562	58.15
10.8678	-65.5247	58.14
10.8366	-65.6423	58.08
10.8433	-65.7571	58
10.7977	-65.9054	57.95
10.77	-66.0075	57.99
10.7701	-66.0397	58.05
10.7073	-66.2212	58.09
10.7108	-66.189	58.14
10.723	-66.1852	58.15
10.7072	-66.146	58.11
10.693	-66.2033	58.05
10.6684	-66.151	58.07
10.6511	-66.1661	58.07
10.6917	-66.1965	58.08
10.6684	-66.2426	58.07
10.6784	-66.2353	58.06
10.7314	-66.3514	58.04
10.6592	-66.4131	58.05
10.6509	-66.5344	58.08
10.6353	-66.6796	58.12
10.6632	-66.7918	58.13
10.581	-66.9369	58.11
10.6112	-67.0355	58.09
10.5714	-67.0788	58.1
10.5957	-67.2399	58.09
10.5582	-67.3925	58.08
10.5257	-67.5041	58.1
10.537	-67.6418	58.06
10.4879	-67.7185	58.05
10.449	-67.7105	58.05
10.4287	-67.6955	58.04
10.3988	-67.6252	58.06
10.3237	-67.5954	58.07
10.3208	-67.52	58.09
10.2557	-67.5288	58.09
10.1669	-67.5248	58.08
10.1271	-67.5222	58.08
10.0648	-67.5019	58.1
9.9965	-67.5769	58.14
9.9463	-67.6284	58.13
9.8364	-67.7016	58.07
9.7679	-67.7493	57.97
9.7348	-67.8578	57.91
9.7003	-67.9362	57.94
9.6341	-68.0504	58.03
9.5897	-68.1112	58.11
9.5098	-68.1573	58.15
9.4857	-68.1921	58.14
9.4852	-68.1155	58.12
9.4408	-68.1446	58.05
9.392	-68.0979	58.06
9.3527	-67.9696	58.05
9.3189	-67.8916	58.07
9.286	-67.7777	58.09
9.2899	-67.6152	58.06
9.2708	-67.4232	58.04
9.1983	-67.2287	58.06
9.1867	-67.105	58.05
9.1621	-66.9671	58.09
9.164	-66.852	58.1
9.1835	-66.7765	58.08
9.1849	-66.6956	58.1
9.2392	-66.6339	58.08
9.2499	-66.5753	58.07
9.3426	-66.5862	58.06
9.3937	-66.534	58.09
9.4181	-66.467	58.09
9.4959	-66.5288	58.09
9.5512	-66.492	58.07
9.6115	-66.4667	58.1
9.6737	-66.4563	58.09
9.7675	-66.4617	58.07
9.8258	-66.457	58.06
9.8473	-66.3761	58.08
9.9092	-66.3245	58.09
9.9921	-66.2693	58.11
10.0591	-66.1771	58.15
10.0997	-66.2187	58.11
10.1444	-66.1448	58.05
10.2068	-66.1607	58
10.2269	-66.2196	57.96
10.3109	-66.2363	57.99
10.3302	-66.2458	58.06
10.3965	-66.3262	58.12
10.4059	-66.3236	58.14
10.3826	-66.264	58.15
10.3549	-66.1487	58.11
10.3591	-66.0331	58.08
10.315	-65.9883	58.04
10.3277	-65.952	58.04
10.3371	-65.8592	58.08
10.3298	-65.8072	58.09
10.3676	-65.7278	58.08
10.3217	-65.6188	58.06
10.3502	-65.6042	58.05
10.3608	-65.5333	58.06
10.3214	-65.5457	58.09
10.3669	-65.5039	58.1
10.3228	-65.4786	58.1
10.3377	-65.3697	58.11
10.3502	-65.3459	58.07
10.393	-65.362	58.05
10.406	-65.3865	58.07
10.4144	-65.4509	58.1
10.4775	-65.5129	58.08
10.5141	-65.5339	58.1
10.5443	-65.5876	58.1
10.5998	-65.7203	58.08
10.6008	-65.8064	58.08
inclinaison X	inclinaison Y
-0.1662	-0.3988
-0.1329	-0.2659
-0.2326	-0.0997
-0.1994	-0.2326
-0.0997	-0.3656
-0.1329	-0.432
-0.1662	-0.2659
-0.1329	-0.2326
-0.0665	-0.2991
-0.1994	-0.2659
-0.1662	-0.3656
-0.1329	-0.2659
-0.0665	-0.2326
-0.0997	-0.3656
-0.1662	-0.2991
-0.1994	-0.2659
-0.0997	-0.2659
-0.1329	-0.1994
-0.0665	-0.3988
-0.1662	-0.1994
-0.0997	-0.2659
-0.1329	-0.432
-0.0997	-0.4653
-0.1662	-0.2659
-0.1662	-0.1329
-0.0665	-0.2326
-0.0997	-0.3323
-0.1994	-0.2326
-0.2326	-0.2659
-0.1329	-0.3988
-0.0997	-0.2991
-0.0665	-0.1994
-0.0665	-0.2326
-0.1329	-0.2659
-0.1329	-0.2659
-0.0665	-0.3988
-0.1662	-0.2991
-0.1329	-0.1662
-0.1329	-0.1329
-0.0997	-0.2326
-0.1329	-0.3988
-0.1662	-0.432
-0.1329	-0.2326
-0.1329	-0.1329
-0.0997	-0.2659
-0.1329	-0.3323
-0.1994	-0.3988
-0.1994	-0.3323
-0.0665	-0.2659
0.0332	-0.2326
-0.0665	-0.2991
-0.1994	-0.2659
-0.1994	-0.3323
-0.1994	-0.2991
-0.0332	-0.2991
-0.0332	-0.2991
-0.1662	-0.2991
-0.1329	-0.3656
-0.1329	-0.2991
-0.1994	-0.1329
-0.1662	-0.2659
-0.0665	-0.2991
-0.0997	-0.3656
-0.1662	-0.2326
-0.1662	-0.2326
-0.1329	-0.2991
-0.0997	-0.1662
-0.1329	-0.3323
-0.1329	-0.2659
-0.0997	-0.2326
-0.0665	-0.2991
-0.1329	-0.3656
-0.2326	-0.1994
-0.0997	-0.2991
-0.0665	-0.2326
-0.0997	-0.3656
-0.1994	-0.2326
-0.1329	-0.2659
-0.0332	-0.2991
-0.0332	-0.2991
-0.2326	-0.2991
-0.1662	-0.2659
-0.1329	-0.2326
-0.0332	-0.2991
-0.0997	-0.3323
-0.1994	-0.2659
-0.0997	-0.2659
-0.0997	-0.2326
-0.0665	-0.2991
-0.1994	-0.3323
-0.1994	-0.2991
-0.0997	-0.2326
-0.0665	-0.2326
-0.1329	-0.2326
-0.2326	-0.2659
-0.1329	-0.3323
-0.0665	-0.3323
-0.1662	-0.2659
-0.1662	-0.2326
-0.1662	-0.2659
-0.1662	-0.2326
-0.1662	-0.3323
-0.1994	-0.2991
-0.0997	-0.1994
-0.0665	-0.2659
-0.1329	-0.2326
-0.2659	-0.2659
-0.1662	-0.3656
-0.0997	-0.3323
-0.0997	-0.2991
-0.2326	-0.0997
-0.0665	-0.2991
-0.0997	-0.432
-0.0997	-0.2659
-0.1329	-0.1994
-0.1329	-0.2991
-0.0332	-0.3656
-0.1662	-0.2991
-0.1994	-0.2659
-0.0997	-0.1994
-0.0332	-0.2991
-0.1662	-0.3656
-0.1994	-0.2659
-0.1994	-0.1994
-0.0997	-0.2659
-0.0997	-0.2659
-0.1994	-0.3988
-0.1329	-0.2659
-0.0997	-0.2326
-0.0997	-0.2991
-0.1329	-0.3656
-0.1329	-0.2991
-0.1662	-0.2659
-0.1662	-0.2326
-0.1329	-0.2991
-0.1662	-0.2991
-0.1329	-0.2326
-0.0997	-0.2991
-0.0997	-0.3656
-0.1329	-0.2659
-0.1329	-0.2991
-0.0997	-0.2659
-0.1662	-0.1994
-0.1329	-0.2659
-0.1662	-0.2991
-0.0665	-0.3323
-0.1662	-0.2991
-0.1662	-0.2991
-0.1994	-0.2991
-0.0997	-0.2326
-0.0332	-0.3656
-0.1329	-0.2659
-0.2326	-0.2659
-0.0997	-0.2991
-0.0997	-0.2659
-0.1662	-0.2326
-0.0997	-0.2659
-0.1329	-0.2659
-0.1329	-0.2326
-0.0665	-0.3656
-0.1662	-0.2326
-0.0997	-0.2659
-0.1329	-0.0332
-0.0997	-0.1994
-0.1662	-0.432
-0.1329	-0.4653
-0.1329	-0.2659
-0.1329	-0.0332
0	-0.1662
-0.0997	-0.432
-0.1994	-0.3988
-0.1994	-0.2991
-0.0997	-0.2659
-0.0332	-0.1994
-0.0997	-0.2326
-0.2326	-0.3323
-0.1994	-0.3323
-0.0332	-0.2991
-0.0997	-0.1662
-0.1329	-0.2326
-0.2326	-0.3323
-0.1329	-0.2991
-0.1329	-0.1994
-0.1662	-0.1994
-0.1329	-0.2659
-0.1994	-0.3656
-0.1329	-0.2659
-0.1329	-0.1994
-0.0997	-0.2659
-0.1329	-0.3656
-0.1994	-0.2991
-0.1329	-0.2659
-0.0332	-0.2326
-0.0997	-0.3323
-0.1994	-0.2659
-0.1329	-0.2659
-0.0997	-0.2326
-0.0332	-0.2991
-0.1329	-0.2991
-0.0997	-0.3323
-0.1994	-0.2991
-0.1662	-0.3988
-0.0665	-0.2326
-0.1329	-0.0332
-0.0997	-0.2326
-0.0997	-0.4653
-0.1662	-0.4653
-0.1329	-0.2659
0.0332	-0.2326
-0.0332	-0.2326
-0.1329	-0.3323
-0.1994	-0.3988
-0.1662	-0.2991
-0.0997	-0.1662
0	-0.2326
-0.1329	-0.2991
-0.1662	-0.3323
-0.1662	-0.2991
-0.0665	-0.2659
-0.0665	-0.2991
-0.1994	-0.3323
-0.1662	-0.2991
-0.1329	-0.3656
-0.1662	-0.2326
-0.1329	-0.2326
-0.1662	-0.2991
-0.1329	-0.3988
-0.1329	-0.2326
-0.1329	-0.2991
-0.1329	-0.2326
-0.0997	-0.2659
-0.0997	-0.3656
-0.1662	-0.2659
-0.1329	-0.1329
-0.0997	-0.3323
-0.1329	-0.2659
-0.1662	-0.1994
-0.0997	-0.1994
-0.1329	-0.3323
-0.1329	-0.2326
-0.1662	-0.1994
-0.1994	-0.3323
-0.1994	-0.3323
-0.0997	-0.2326
-0.1329	-0.2659
-0.1329	-0.2326
-0.1329	-0.3656
-0.1329	-0.2991
-0.0997	-0.2326
-0.0997	-0.1994
-0.0997	-0.2991
-0.0997	-0.3656
-0.1662	-0.2991
-0.1329	-0.2326
-0.1329	-0.1994
-0.0997	-0.2659
-0.1662	-0.3323
-0.1329	-0.3323
-0.0997	-0.1994
-0.0997	-0.2659
-0.1329	-0.3323
-0.1329	-0.3656
-0.1994	-0.2659
-0.0997	-0.2991
-0.1662	-0.2991
-0.1994	-0.2659
-0.1329	-0.2991
-0.0997	-0.2659
-0.0997	-0.2659
-0.1662	-0.2991
-0.1994	-0.2326
-0.0997	-0.2326
-0.1329	-0.3323
-0.1662	-0.3323
-0.1329	-0.3323
-0.1329	-0.2659
-0.0665	-0.2659
-0.0997	-0.2326
-0.1662	-0.2659
-0.1994	-0.3656
-0.1329	-0.3656
-0.1329	-0.1994
-0.1662	-0.2659
-0.1662	-0.2326
-0.1994	-0.2659
-0.1329	-0.2991
-0.0997	-0.1662
-0.0997	-0.2326
-0.1329	-0.3988
-0.1662	-0.3656
-0.1329	-0.1662
0	-0.1329
-0.1329	-0.2326
-0.1329	-0.3988
-0.1662	-0.2991
-0.1662	-0.1329
-0.0997	-0.1662
-0.0997	-0.2659
-0.1994	-0.3988
-0.1994	-0.2991
-0.0665	-0.1994
-0.0997	-0.2991
-0.1329	-0.2659
-0.1329	-0.2991
-0.1329	-0.3656
-0.0665	-0.2991
