# Supplementary material for: Postural Control Can Be Well Maintained by Healthy, Young Adults in Difficult Visual Task, Even in Sway-Referenced Dynamic Conditions
Source: PLoS One. 2016 Oct 13;11(10):e0164400. doi: 10.1371/journal.pone.0164400 (PMC5063355; doi:10.1371/journal.pone.0164400)
Supplement: S2 File — (ZIP) [file pone.0164400.s002.zip › DATA_FRAMIRAL/S10A_SEARCH_MOBILE_I2.xls]

## Sheet: S10_MTT_201504081253
gravite X	gravite Y	Poids
6.3419	-68.0288	58.07
6.1553	-67.996	58.08
5.9483	-68.0076	58.07
5.7677	-67.9865	58.11
5.542	-68.0701	58.08
5.3385	-68.161	58.09
5.1741	-68.2036	58.15
4.9266	-68.2437	58.17
4.7569	-68.288	58.14
4.5539	-68.379	58.04
4.4415	-68.378	57.99
4.3733	-68.4125	57.98
4.3305	-68.5018	58.03
4.2701	-68.6131	58.09
4.2386	-68.6548	58.17
4.2207	-68.7583	58.18
4.1145	-68.8235	58.17
4.0282	-68.8976	58.11
3.8732	-68.9472	58.05
3.8292	-68.9591	58.06
3.7563	-69.1016	58.06
3.6852	-69.1307	58.1
3.6746	-69.278	58.07
3.722	-69.3676	58.08
3.7738	-69.4308	58.08
3.8456	-69.494	58.11
3.9274	-69.5211	58.11
4.0098	-69.5091	58.1
4.0489	-69.5136	58.1
4.088	-69.5181	58.1
4.1957	-69.5454	58.1
4.1666	-69.5846	58.09
4.2266	-69.6074	58.09
4.284	-69.6457	58.08
4.3317	-69.7147	58.08
4.3959	-69.7926	58.09
4.4148	-69.8503	58.13
4.433	-69.901	58.12
4.4835	-69.9982	58.09
4.5749	-70.0761	58.08
4.5891	-70.1785	58.07
4.5582	-70.2858	58.14
4.609	-70.4029	58.2
4.6518	-70.4808	58.26
4.6687	-70.5675	58.22
4.722	-70.6687	58.1
4.7242	-70.7476	57.98
4.7972	-70.9152	57.89
4.8443	-71.0771	57.86
4.9301	-71.3226	57.88
5.034	-71.5419	57.98
5.1723	-71.6545	58.13
5.3332	-71.7997	58.21
5.509	-71.9066	58.18
5.7668	-71.885	58.14
5.9678	-71.9257	58.04
6.0521	-72.0088	57.98
6.0388	-72.0655	57.99
5.9993	-72.1862	58.04
5.847	-72.2497	58.13
5.7834	-72.355	58.13
5.638	-72.3877	58.11
5.5585	-72.3715	58.09
5.4855	-72.4192	58.04
5.4369	-72.4026	58.01
5.3401	-72.4656	58.03
5.2239	-72.5345	58.08
5.0319	-72.5998	58.1
4.7225	-72.5916	58.14
4.3969	-72.5774	58.11
4.1707	-72.5685	58.08
4.011	-72.4951	58.07
3.9366	-72.4847	58.09
3.8896	-72.4379	58.08
3.9155	-72.3435	58.07
4.015	-72.303	58.07
4.1183	-72.1821	58.07
4.3065	-72.0955	58.08
4.4957	-71.9652	58.08
4.7041	-71.7915	58.11
4.9762	-71.5417	58.15
5.2628	-71.2644	58.16
5.4579	-71.0887	58.1
5.7116	-70.7489	58.05
6.0196	-70.4988	57.99
6.2983	-70.3298	57.96
6.6091	-70.132	58.03
6.6997	-69.996	58.1
6.6411	-69.8662	58.16
6.6182	-69.669	58.16
6.561	-69.4851	58.16
6.5148	-69.3444	58.11
6.3894	-69.3236	58.08
6.2661	-69.1891	58.09
6.0834	-69.2145	58.07
6.0137	-69.1886	58.07
5.8503	-69.1648	58.07
5.6704	-69.2576	58.05
5.4444	-69.317	58.07
5.1374	-69.4122	58.13
4.6596	-69.5912	58.13
4.2992	-69.7363	58.11
4.2119	-69.8747	58.13
4.2308	-69.932	58.11
4.2667	-69.8354	58.09
4.3107	-69.7779	58.08
4.3357	-69.6631	58.08
4.524	-69.4026	58.09
4.6609	-69.1992	58.09
4.9468	-68.9345	58.12
5.2091	-68.7364	58.12
5.486	-68.6217	58.1
5.7311	-68.4692	58.11
5.6248	-68.3254	58.13
5.5508	-68.1682	58.13
5.4726	-68.1101	58.13
5.4145	-67.9521	58.15
5.2676	-67.8288	58.14
5.1785	-67.7804	58.08
5.1505	-67.7541	58.01
5.1943	-67.6538	58
5.2428	-67.7073	58.04
5.3046	-67.7242	58.11
5.3025	-67.8018	58.18
5.242	-67.8572	58.23
5.2733	-67.9695	58.18
5.31	-67.9705	58.11
5.3058	-68.0935	58.07
5.364	-68.1584	58.05
5.4299	-68.2234	58.09
5.5306	-68.3326	58.12
5.6794	-68.3755	58.1
5.7966	-68.483	58.06
5.9832	-68.5947	58.09
6.2289	-68.6234	58.1
6.486	-68.735	58.12
6.7258	-68.7989	58.13
7.0572	-68.8624	58.14
7.4308	-68.9075	58.12
7.7401	-68.9122	58.1
7.9911	-68.8249	58.12
8.1762	-68.8612	58.09
8.3486	-68.7883	58.09
8.5042	-68.788	58.09
8.6092	-68.7954	58.08
8.6778	-68.8301	58.09
8.65	-68.8422	58.1
8.5225	-68.9712	58.12
8.4311	-69.0137	58.12
8.2754	-69.0614	58.13
8.094	-69.1834	58.13
7.9749	-69.3089	58.13
7.8052	-69.3795	58.11
7.5082	-69.4925	58.07
7.265	-69.6414	57.99
7.0099	-69.7078	57.99
6.8016	-69.8789	58.04
6.5266	-69.9978	58.11
6.3146	-70.0846	58.15
6.134	-70.0945	58.19
6.0128	-70.2052	58.16
5.8829	-70.2704	58.13
5.831	-70.3464	58.09
5.6777	-70.465	58.07
5.5375	-70.5299	58.1
5.4206	-70.6454	58.06
5.3249	-70.6666	58.07
5.2033	-70.7044	58.08
5.1316	-70.6683	58.11
5.105	-70.6444	58.11
5.1374	-70.6454	58.09
5.1332	-70.6208	58.09
5.0929	-70.5029	58.1
5.0958	-70.3853	58.11
5.1967	-70.2988	58.09
5.3544	-70.1575	58.1
5.4977	-70.0494	58.09
5.6538	-69.9694	58.12
5.718	-69.8744	58.12
5.7816	-69.7999	58.13
5.8175	-69.7541	58.07
5.8717	-69.6559	58.09
5.9224	-69.6515	58.1
5.9512	-69.6259	58.11
5.9939	-69.584	58.11
5.9612	-69.5835	58.13
5.9197	-69.5541	58.16
5.8691	-69.5736	58.15
5.8582	-69.5601	58.09
5.8566	-69.5872	58.02
5.8484	-69.5801	57.97
5.8665	-69.5751	58.01
5.8978	-69.6391	58.08
5.9506	-69.6329	58.15
6.0474	-69.6014	58.17
6.1095	-69.556	58.2
6.1932	-69.4707	58.14
6.2511	-69.2921	58.11
6.3273	-69.2132	58.09
6.4406	-69.097	58.07
6.5379	-69.0146	58.09
6.6193	-68.8893	58.09
6.7124	-68.689	58.1
6.8376	-68.574	58.09
6.9438	-68.4121	58.1
6.9721	-68.1884	58.11
6.9458	-67.8943	58.14
6.8614	-67.582	58.15
6.818	-67.4006	58.11
6.7704	-67.1906	58.14
6.7261	-67.1096	58.11
6.7063	-67.0379	58.13
6.6573	-66.9968	58.14
6.5758	-66.9695	58.14
6.4029	-67.0172	58.1
6.2702	-67.106	58.1
6.1262	-67.1744	58.11
6.065	-67.2592	58.13
5.9783	-67.34	58.13
5.9507	-67.5392	58.11
5.9692	-67.6234	58.15
6.0475	-67.7286	58.18
6.1544	-67.899	58.16
6.3445	-68.0983	58.09
6.4148	-68.2433	58.04
6.5222	-68.4754	58.02
6.6283	-68.6715	58.04
6.7322	-68.8669	58.12
6.7376	-69.0322	58.15
6.775	-69.1761	58.17
6.7604	-69.2311	58.15
6.7949	-69.2193	58.11
6.788	-69.2052	58.1
6.8431	-69.2557	58.07
6.8167	-69.198	58.07
6.7345	-69.1438	58.07
6.5832	-69.1517	58.07
6.4733	-69.0991	58.05
6.3552	-69.0569	58.06
6.2251	-68.8902	58.1
6.1202	-68.7456	58.11
6.056	-68.6083	58.1
5.957	-68.4572	58.09
5.9169	-68.3656	58.06
5.8709	-68.1594	58.08
5.8116	-68.0072	58.06
5.7697	-67.843	58.08
5.6707	-67.7222	58.08
5.6271	-67.6168	58.08
5.5788	-67.492	58.08
5.4846	-67.3177	58.11
5.4731	-67.2174	58.09
5.4183	-67.1166	58.07
5.3616	-67.0205	58.07
5.2775	-66.91	58.09
5.2642	-66.8278	58.09
5.2206	-66.747	58.14
5.1744	-66.61	58.17
5.1944	-66.4076	58.13
5.1627	-66.271	58.05
5.1542	-66.1027	57.99
5.136	-65.9247	57.99
5.1457	-65.8607	58.03
5.1574	-65.7522	58.08
5.2337	-65.6438	58.09
5.2993	-65.5272	58.12
5.3495	-65.4205	58.13
5.427	-65.345	58.13
5.4834	-65.295	58.08
5.5104	-65.2363	58.07
5.5677	-65.2313	58.06
5.6043	-65.2331	58.08
5.6369	-65.3255	58.06
5.701	-65.3565	58.07
5.7472	-65.4559	58.08
5.8357	-65.6107	58.11
5.9035	-65.6244	58.12
5.9095	-65.6153	58.11
5.8811	-65.5001	58.12
5.8321	-65.3629	58.09
5.8653	-65.1996	58.06
5.7823	-65.0918	58.06
5.6861	-64.9323	58.07
5.6585	-64.8402	58.08
5.6511	-64.8188	58.11
5.6392	-64.7367	58.1
5.6847	-64.6416	58.11
5.7182	-64.575	58.12
5.7676	-64.5165	58.1
5.9213	-64.5142	58.08
6.0254	-64.4789	58.07
6.1828	-64.4803	58.09
6.2388	-64.5361	58.09
6.2464	-64.5645	58.14
6.2449	-64.5949	58.16
6.2654	-64.6258	58.13
6.2072	-64.6315	58.07
6.2363	-64.6728	57.96
6.2428	-64.7687	57.95
6.2188	-64.8022	58.01
6.2827	-64.8401	58.1
6.242	-64.912	58.12
6.1936	-64.8537	58.16
6.1341	-64.798	58.15
6.0724	-64.6833	58.12
5.933	-64.5658	58.09
5.85	-64.5614	58.06
5.7814	-64.6181	58.05
5.753	-64.5814	58.08
5.7347	-64.6232	58.09
5.72	-64.6496	58.11
5.6934	-64.6875	58.11
5.6764	-64.7312	58.11
5.6725	-64.7908	58.07
5.61	-64.8363	58.05
5.6496	-64.8673	58.04
5.6357	-64.9473	58.06
5.6591	-64.9281	58.08
5.6387	-65.0941	58.07
5.7163	-65.2055	58.08
5.7214	-65.408	58.08
5.7671	-65.4347	58.1
5.7986	-65.5536	58.09
5.8384	-65.6457	58.09
5.7836	-65.7486	58.08
5.7994	-65.8265	58.09
5.8059	-65.9054	58.08
5.8792	-65.9613	58.08
5.8831	-66.0204	58.09
5.9332	-66.1157	58.1
5.9897	-66.1702	58.14
6.039	-66.3489	58.17
6.0648	-66.4249	58.14
6.0984	-66.5214	58.07
6.0926	-66.5851	58
6.1164	-66.6187	57.99
6.104	-66.6858	58.02
6.1705	-66.7447	58.09
6.1829	-66.7752	58.13
6.2919	-66.7902	58.16
6.3691	-66.7946	58.17
6.5074	-66.8547	58.09
6.6572	-66.9238	58.03
6.7969	-67.0058	58.02
6.9557	-67.0986	58.07
7.1082	-67.1865	58.09
7.2035	-67.2619	58.09
7.325	-67.4482	58.06
7.4151	-67.6051	58.04
7.5411	-67.742	58.07
7.5774	-67.991	58.06
7.6496	-68.1627	58.07
7.7018	-68.3231	58.11
7.7241	-68.4494	58.11
7.7762	-68.5396	58.11
7.8103	-68.6735	58.08
7.8294	-68.7223	58.07
7.7391	-68.6798	58.07
7.7178	-68.5554	58.09
7.6056	-68.4305	58.09
7.549	-68.2563	58.09
7.445	-68.0113	58.08
7.3895	-67.9062	58.08
7.3775	-67.7979	58.06
7.3101	-67.7026	58.08
7.2296	-67.5805	58.13
7.1861	-67.517	58.17
7.1438	-67.4675	58.13
7.069	-67.4166	58.07
7.0134	-67.3324	57.99
6.9396	-67.2208	57.96
6.8201	-67.0468	58.01
6.7791	-66.9618	58.06
6.7179	-66.826	58.13
6.585	-66.6539	58.16
6.4496	-66.4902	58.17
6.3144	-66.3241	58.14
6.1758	-66.2149	58.06
6.03	-66.0479	58.04
5.8198	-65.8256	58.06
5.4073	-65.7449	58.08
4.8474	-65.5652	58.11
4.392	-65.5178	58.09
4.1206	-65.4048	58.07
4.0251	-65.3484	58.08
4.0795	-65.3503	58.1
4.236	-65.3674	58.09
4.3677	-65.2632	58.11
4.6149	-65.241	58.09
4.8659	-65.2511	58.08
5.1322	-65.3057	58.05
5.3246	-65.3528	58.08
5.5427	-65.4632	58.1
5.8061	-65.5972	58.1
6.0018	-65.6422	58.13
6.2267	-65.8228	58.09
6.506	-66.0303	58.07
6.7444	-66.2179	58.07
6.9941	-66.4279	58.08
7.2656	-66.5657	58.09
7.4776	-66.7566	58.09
7.6999	-66.8156	58.14
7.8086	-66.8117	58.16
7.919	-66.7463	58.11
7.8947	-66.7322	58.04
7.9026	-66.643	57.98
7.8514	-66.5759	57.97
7.841	-66.5358	58.02
7.8022	-66.5768	58.08
7.7676	-66.5491	58.14
7.8138	-66.5206	58.15
7.8758	-66.4778	58.14
7.9265	-66.4537	58.08
8.0502	-66.4499	58.06
8.1309	-66.4217	58.07
8.2892	-66.4723	58.08
8.4231	-66.5117	58.08
8.5397	-66.5205	58.08
8.6493	-66.5639	58.07
8.7139	-66.5981	58.05
8.786	-66.6003	58.05
8.827	-66.6306	58.07
8.8271	-66.6505	58.1
8.8506	-66.6977	58.11
8.8548	-66.6748	58.11
8.7826	-66.5418	58.13
8.7203	-66.4408	58.11
8.6228	-66.3431	58.1
8.5449	-66.1287	58.09
8.4237	-66.0378	58.09
8.2456	-65.9204	58.07
8.1009	-65.7889	58.08
7.942	-65.6132	58.1
7.803	-65.5411	58.11
7.5917	-65.4839	58.1
7.4432	-65.4238	58.08
7.3982	-65.3799	58.06
7.4254	-65.4121	58.09
7.4446	-65.4314	58.17
7.4957	-65.5488	58.15
7.497	-65.6356	58.11
7.3725	-65.5675	58.03
7.2586	-65.585	57.98
7.1464	-65.5974	57.98
6.9989	-65.66	58.02
6.8797	-65.6547	58.11
6.7721	-65.5956	58.14
6.6888	-65.5222	58.15
6.6319	-65.4594	58.12
6.5348	-65.4464	58.06
6.4308	-65.3862	58.07
6.32	-65.4331	58.05
6.1963	-65.3971	58.08
6.1097	-65.4916	58.08
5.9903	-65.4756	58.07
5.9666	-65.5312	58.05
5.8926	-65.6067	58.06
5.8528	-65.608	58.07
5.7591	-65.6465	58.1
5.7184	-65.833	58.04
5.6537	-65.9075	58.09
5.6338	-65.9503	58.11
5.6349	-66.0326	58.11
5.6229	-66.0705	58.06
5.6805	-66.0486	58.04
5.728	-65.9784	58.04
5.7883	-65.9655	58.04
5.8927	-65.933	58.07
6.0213	-65.8374	58.12
6.0734	-65.7606	58.15
6.1572	-65.7352	58.13
6.2647	-65.6389	58.13
6.368	-65.6265	58.13
6.4367	-65.6909	58.1
6.5508	-65.598	58.12
6.6689	-65.6538	58.14
6.7466	-65.6536	58.18
6.7792	-65.7183	58.12
6.8378	-65.7375	58.07
6.864	-65.8324	57.96
6.8777	-65.8652	57.96
6.8431	-65.9403	58
6.8144	-65.9925	58.09
6.8008	-65.9892	58.13
6.7799	-66.0052	58.16
6.7158	-65.9304	58.16
6.726	-65.9015	58.11
6.7243	-65.9185	58.05
6.748	-65.9384	58.03
6.7264	-65.9142	58.07
6.7066	-65.8904	58.09
6.7394	-65.8903	58.1
6.7579	-65.8641	58.09
6.791	-65.7839	58.1
6.8364	-65.6866	58.11
6.9044	-65.6032	58.12
6.9751	-65.5279	58.1
7.0024	-65.4387	58.09
7.0172	-65.3533	58.07
7.069	-65.3079	58.07
7.146	-65.2685	58.07
7.1449	-65.1666	58.11
7.1504	-65.0537	58.13
7.0959	-65.0324	58.12
7.0883	-64.9771	58.11
7.0869	-64.945	58.09
7.0861	-64.9201	58.09
7.1163	-64.8822	58.09
7.1398	-64.9513	58.08
7.1447	-64.8899	58.11
7.117	-64.8918	58.09
7.1198	-64.8016	58.13
7.1178	-64.7553	58.18
7.0907	-64.6883	58.19
7.053	-64.6275	58.11
6.9697	-64.4935	58.04
6.972	-64.4137	57.95
6.9864	-64.4406	57.94
7.0081	-64.3985	58.01
7.0143	-64.402	58.1
6.9919	-64.3519	58.17
6.9814	-64.2603	58.18
6.976	-64.1687	58.19
6.9778	-64.1077	58.14
6.9475	-64.0711	58.1
6.9737	-64.0541	58.07
6.9624	-64.077	58.09
6.9677	-64.0904	58.12
6.9876	-64.1917	58.1
7.0032	-64.316	58.08
7.0318	-64.4481	58.06
7.0706	-64.5323	58.1
7.0823	-64.582	58.11
7.1242	-64.6853	58.12
7.1272	-64.7218	58.1
7.1454	-64.7602	58.1
7.1142	-64.8251	58.07
7.1088	-64.8574	58.08
7.123	-64.9627	58.08
7.1493	-65.0832	58.08
7.2171	-65.1562	58.09
7.2797	-65.3097	58.08
7.3218	-65.3959	58.09
7.331	-65.4991	58.09
7.377	-65.6974	58.04
7.4282	-65.8687	58.08
7.5055	-66.0582	58.09
7.5642	-66.1803	58.1
7.6057	-66.2649	58.15
7.6874	-66.4295	58.16
7.7383	-66.4729	58.13
7.7897	-66.5654	58.08
7.7874	-66.6163	58
7.7374	-66.654	57.96
7.7168	-66.6113	58.01
7.6754	-66.6623	58.06
7.633	-66.7275	58.09
7.5736	-66.7854	58.15
7.513	-66.7662	58.18
7.4461	-66.8001	58.14
7.4007	-66.8267	58.09
7.362	-66.8222	58.05
7.3448	-66.8525	58.05
7.3535	-66.8321	58.09
7.3527	-66.9004	58.09
7.3356	-66.8831	58.09
7.3379	-66.9313	58.04
7.3024	-66.9383	58.05
7.3114	-66.9007	58.08
7.2644	-66.9653	58.08
7.2556	-66.967	58.08
7.2197	-66.9112	58.12
7.2584	-66.9515	58.12
7.2185	-66.9562	58.1
7.1968	-66.9026	58.1
7.1649	-66.8499	58.08
7.1019	-66.8118	58.06
7.1017	-66.7983	58.06
6.9862	-66.777	58.09
6.9626	-66.8043	58.07
6.8735	-66.7491	58.09
6.8265	-66.7832	58.09
6.7388	-66.7475	58.1
6.6812	-66.769	58.08
6.5726	-66.7506	58.08
6.5185	-66.6463	58.1
6.4537	-66.6857	58.1
6.3865	-66.6994	58.12
6.3171	-66.7024	58.13
6.1824	-66.6853	58.1
6.044	-66.6186	58.02
5.9451	-66.57	57.97
5.8225	-66.5835	57.98
5.7256	-66.5744	58.04
5.6512	-66.5353	58.09
5.5766	-66.4676	58.15
5.5505	-66.399	58.19
5.5182	-66.3291	58.17
5.4462	-66.1742	58.1
5.4634	-66.1359	58.06
5.4356	-66.1174	58.03
5.4378	-66.1167	58.05
5.421	-66.0103	58.09
5.4099	-66.0127	58.07
5.4679	-65.9305	58.09
5.4499	-65.9772	58.06
5.4805	-65.8961	58.09
5.5114	-65.8966	58.09
5.5383	-65.7682	58.11
5.5957	-65.7633	58.1
5.5985	-65.7336	58.07
5.5853	-65.6495	58.07
5.6005	-65.5785	58.09
5.5624	-65.5307	58.08
5.5604	-65.514	58.05
5.5845	-65.4871	58.07
5.5615	-65.4312	58.08
5.5941	-65.3586	58.1
5.6257	-65.2497	58.12
5.6997	-65.2047	58.12
5.7699	-65.1464	58.1
5.8663	-65.1017	58.09
5.9331	-65.0314	58.1
6.0561	-65.0577	58.09
6.1221	-64.9949	58.11
6.2016	-64.9376	58.17
6.2726	-64.9652	58.15
6.2875	-64.9985	58.1
6.3211	-64.8948	58.03
6.3923	-64.9057	57.97
6.4112	-64.8754	57.96
6.4645	-64.7888	58.05
6.5328	-64.7218	58.13
6.6092	-64.6725	58.18
6.7022	-64.5665	58.19
6.8056	-64.398	58.15
6.8646	-64.2097	58.08
6.9633	-64.1782	58.05
7.0383	-64.1425	58.04
7.0894	-64.0705	58.07
7.1039	-64.0001	58.13
7.0523	-63.9824	58.13
7.0927	-63.977	58.11
7.0891	-64.0094	58.11
7.0608	-64.015	58.13
7.0512	-63.992	58.13
7.0471	-64.03	58.1
7.0098	-64.0239	58.09
7.0433	-64.0643	58.1
7.1069	-64.2081	58.08
7.1498	-64.3193	58.08
7.13	-64.4315	58.14
7.0423	-64.4399	58.22
6.9023	-64.4575	58.24
6.7913	-64.5255	58.16
6.7418	-64.6135	58.07
6.6637	-64.6932	58.04
6.6307	-64.8023	58
6.6027	-64.821	58.02
6.6018	-64.8763	58.03
6.6406	-64.9469	58.07
6.6604	-64.9406	58.12
6.7038	-65.0931	58.16
6.7145	-65.1215	58.18
6.7346	-65.2206	58.08
6.739	-65.2907	58.01
6.7791	-65.3665	57.97
6.7771	-65.586	57.99
6.7597	-65.6623	58.07
6.6833	-65.7114	58.13
6.7241	-65.778	58.15
6.706	-65.8481	58.16
6.6859	-65.8578	58.15
6.6568	-65.9027	58.11
6.6239	-65.9029	58.09
6.5814	-65.9896	58.05
6.5694	-66.082	58.09
6.4646	-66.2161	58.1
6.473	-66.3419	58.11
6.4603	-66.3476	58.11
6.4086	-66.4535	58.07
6.3662	-66.5239	58.07
6.3417	-66.6349	58.06
6.3292	-66.6085	58.09
6.3103	-66.6077	58.11
6.3228	-66.5581	58.11
6.3329	-66.4825	58.09
6.3854	-66.4146	58.08
6.3392	-66.3478	58.07
6.3693	-66.2947	58.07
6.3567	-66.2985	58.07
6.3277	-66.2343	58.09
6.4025	-66.215	58.12
6.3931	-66.1137	58.12
6.448	-66.0243	58.13
6.4885	-65.9088	58.11
6.5254	-65.8564	58.09
6.5248	-65.7532	58.09
6.5214	-65.7066	58.11
6.5402	-65.6471	58.14
6.523	-65.6612	58.1
6.5195	-65.6604	58.05
6.5324	-65.6682	57.98
6.521	-65.6311	58
6.5158	-65.6166	58.05
6.5323	-65.5785	58.13
6.5113	-65.4727	58.16
6.5178	-65.3219	58.17
6.5081	-65.1755	58.14
6.4894	-65.048	58.11
6.4833	-64.9471	58.08
6.4466	-64.9031	58.06
6.4505	-64.8549	58.1
6.4584	-64.7996	58.11
6.439	-64.771	58.09
6.4371	-64.7406	58.06
6.4117	-64.6599	58.09
6.3256	-64.6878	58.09
6.259	-64.6507	58.11
6.2177	-64.6044	58.13
6.197	-64.6195	58.12
6.1801	-64.6273	58.08
6.1387	-64.6405	58.06
6.0963	-64.5902	58.1
6.0502	-64.6299	58.08
6.0353	-64.6106	58.1
6.0375	-64.6661	58.08
5.9278	-64.6916	58.1
5.8853	-64.7467	58.1
5.8312	-64.7383	58.12
5.803	-64.7878	58.1
5.7939	-64.8392	58.11
5.7735	-64.8506	58.1
5.8134	-64.9255	58.09
5.8026	-64.938	58.15
5.8204	-64.963	58.15
5.7845	-65.0183	58.12
5.7839	-65.0596	58.05
5.7579	-65.0695	58.01
5.7243	-65.1993	58
5.6904	-65.292	58.04
5.6467	-65.4756	58.1
5.6783	-65.4972	58.17
5.6864	-65.581	58.18
5.6959	-65.6433	58.13
5.6935	-65.6933	58.11
5.6667	-65.6959	58.08
5.6569	-65.7088	58.09
5.6911	-65.6717	58.13
5.6835	-65.7234	58.13
5.6411	-65.7613	58.12
5.6095	-65.7618	58.09
5.5838	-65.7597	58.09
5.562	-65.8319	58.09
5.5246	-65.9636	58.09
5.5272	-65.9898	58.1
5.55	-66.0386	58.14
5.5326	-66.1183	58.14
5.5432	-66.2068	58.13
5.5432	-66.222	58.13
5.5535	-66.236	58.11
5.523	-66.2776	58.11
5.5484	-66.3139	58.12
5.5394	-66.3651	58.13
5.5443	-66.4282	58.12
5.5815	-66.4698	58.14
5.6174	-66.5488	58.13
5.6326	-66.7042	58.11
5.6803	-66.8038	58.12
5.7314	-66.8421	58.12
5.8103	-66.8815	58.15
5.8802	-66.8616	58.19
5.913	-66.8745	58.16
5.9558	-66.9185	58.08
5.9931	-66.9659	58.02
6.0817	-66.9314	58
6.0935	-66.952	58.05
6.0528	-66.9642	58.11
6.1204	-66.9813	58.16
6.1179	-66.9269	58.18
6.1077	-66.8957	58.19
6.1287	-66.8137	58.16
6.1376	-66.7623	58.11
6.1208	-66.6957	58.11
6.1503	-66.6175	58.11
6.2016	-66.5912	58.11
6.2146	-66.5208	58.11
6.2334	-66.4758	58.09
6.19	-66.3533	58.09
6.2327	-66.3421	58.1
6.286	-66.3149	58.12
6.2849	-66.2936	58.13
6.3346	-66.221	58.14
6.3745	-66.1874	58.13
6.4084	-66.1628	58.14
6.4805	-66.151	58.11
6.5091	-66.0956	58.12
6.469	-66.0376	58.13
6.5008	-66.0002	58.12
6.4596	-65.9516	58.14
6.5021	-65.988	58.14
6.4893	-65.9479	58.14
6.5029	-65.9349	58.13
6.5177	-65.9565	58.12
6.5561	-66.0151	58.09
6.5315	-65.9416	58.11
6.5154	-65.9311	58.14
6.5156	-65.9452	58.17
6.4652	-65.9801	58.2
6.4599	-65.9962	58.17
6.4279	-65.9101	58.11
6.357	-65.8769	58.05
6.3377	-65.8154	57.99
6.3524	-65.7614	58.01
6.4007	-65.6731	58.11
6.3878	-65.5434	58.18
6.3867	-65.4613	58.19
6.4101	-65.3437	58.17
6.3663	-65.2544	58.13
6.3992	-65.1292	58.11
6.3939	-65.0375	58.11
6.4128	-64.9291	58.09
6.3826	-64.8292	58.13
6.3715	-64.835	58.11
6.387	-64.7418	58.09
6.3628	-64.6788	58.07
6.3266	-64.6936	58.08
6.3438	-64.7125	58.12
6.2957	-64.7882	58.13
6.2494	-64.8333	58.16
6.2086	-64.9037	58.14
6.1933	-64.9781	58.13
6.1349	-65.0198	58.11
6.087	-65.1211	58.08
6.0069	-65.1753	58.11
5.97	-65.2146	58.13
5.9267	-65.3247	58.14
5.8266	-65.3255	58.14
5.7431	-65.4359	58.12
5.6437	-65.4292	58.12
5.6063	-65.4368	58.11
5.5524	-65.5455	58.09
5.4956	-65.599	58.15
5.4182	-65.6354	58.19
5.3468	-65.6847	58.17
5.3284	-65.6942	58.09
5.2744	-65.6535	58.03
5.2366	-65.6852	57.97
5.2184	-65.6587	58.02
5.1924	-65.6688	58.07
5.1944	-65.6669	58.14
5.1527	-65.7229	58.18
5.1271	-65.6579	58.17
5.0997	-65.586	58.14
5.0428	-65.5445	58.1
4.9977	-65.5237	58.07
4.9704	-65.5079	58.08
4.8965	-65.4899	58.09
4.9033	-65.4189	58.11
4.8804	-65.4442	58.07
4.7993	-65.4246	58.06
4.742	-65.3674	58.13
4.6585	-65.3625	58.14
4.5264	-65.3339	58.18
4.4334	-65.3563	58.15
4.4289	-65.4108	58.11
4.4212	-65.3194	58.09
4.4188	-65.3637	58.07
4.4075	-65.321	58.1
4.3888	-65.2937	58.12
4.3623	-65.301	58.12
4.3481	-65.2796	58.14
4.3215	-65.3641	58.1
4.3366	-65.3896	58.07
4.3348	-65.3663	58.09
4.3083	-65.3277	58.1
4.3361	-65.2865	58.07
4.3043	-65.3316	58.1
4.3224	-65.3556	58.14
4.3665	-65.3304	58.18
4.4145	-65.3282	58.12
4.4071	-65.2284	58.05
4.4261	-65.2032	57.97
4.5132	-65.2118	57.96
4.5848	-65.2302	58.04
4.6879	-65.3026	58.1
4.7737	-65.2146	58.15
4.9008	-65.1334	58.17
4.9729	-65.0336	58.13
5.1234	-65.0051	58.09
5.2322	-64.9783	58.03
5.4041	-64.974	58.04
5.5197	-65.0029	58.1
5.6569	-65.0136	58.11
5.7609	-65.0413	58.1
5.8817	-65.1156	58.06
5.8936	-65.1499	58.08
5.9519	-65.2921	58.06
5.974	-65.4814	58.06
5.952	-65.5602	58.11
5.9661	-65.696	58.1
5.9878	-65.7344	58.1
6.0426	-65.8723	58.04
6.157	-65.9312	58.02
6.1681	-66.0663	58.05
6.1194	-66.1653	58.1
6.0354	-66.1796	58.16
5.9126	-66.1683	58.18
5.8368	-66.16	58.12
5.7173	-66.1398	58.06
5.5496	-66.1232	58.06
5.458	-66.124	58.07
5.3837	-66.1096	58.08
5.2878	-66.0875	58.08
5.1784	-66.1053	58.15
5.0662	-66.1214	58.15
4.982	-66.1747	58.13
4.8085	-66.1401	58.09
4.6226	-66.1819	57.99
4.4744	-66.1628	57.95
4.3585	-66.2079	58
4.2156	-66.1911	58.06
4.0948	-66.1785	58.11
3.9882	-66.0961	58.15
3.9153	-66.0347	58.14
3.814	-65.9357	58.11
3.7458	-65.8611	58.03
3.6927	-65.8009	58.04
3.6597	-65.7899	58.08
3.6295	-65.7002	58.14
3.5437	-65.5967	58.13
3.5128	-65.4719	58.07
3.4842	-65.3558	58.03
3.406	-65.2653	58.03
3.3639	-65.1551	58.08
3.3692	-65.0208	58.12
3.3475	-64.9348	58.12
3.3348	-64.8756	58.11
3.3717	-64.865	58.08
3.4031	-64.9324	58.06
3.3973	-64.9816	58.09
3.3987	-65.0572	58.14
3.4615	-65.209	58.11
3.4861	-65.2146	58.13
3.5057	-65.3031	58.1
3.5454	-65.3285	58.09
3.5763	-65.3252	58.08
3.6456	-65.3545	58.07
3.7026	-65.4755	58.07
3.8437	-65.5222	58.09
3.9547	-65.5895	58.11
4.0775	-65.7118	58.15
4.147	-65.791	58.2
4.2683	-65.8244	58.14
4.3609	-65.881	58.06
4.4673	-65.8445	57.97
4.6542	-65.936	57.91
4.7748	-65.9908	57.97
4.8547	-66.0219	58.1
4.9088	-66.0829	58.17
4.9799	-66.1018	58.2
5.0317	-66.0547	58.2
5.1284	-66.0388	58.13
5.2122	-66.1256	58.06
5.2615	-66.1764	58.05
5.3392	-66.2095	58.05
5.4032	-66.3357	58.06
5.4577	-66.408	58.08
5.4807	-66.4164	58.07
5.5675	-66.4594	58.06
5.6015	-66.5281	58.07
5.5462	-66.5737	58.07
5.4785	-66.5966	58.1
5.4048	-66.6225	58.1
5.3679	-66.703	58.09
5.3857	-66.7129	58.08
5.4127	-66.748	58.07
5.4151	-66.73	58.09
5.4611	-66.7222	58.1
5.4903	-66.6629	58.11
5.5232	-66.6187	58.13
5.5239	-66.6114	58.12
5.4791	-66.5435	58.09
5.5196	-66.4873	58.07
5.5376	-66.4478	58.06
5.5358	-66.4051	58.08
5.5622	-66.3753	58.11
5.5474	-66.3554	58.13
5.5704	-66.2844	58.2
5.5877	-66.2614	58.16
5.5629	-66.2745	58.1
5.5437	-66.3051	57.99
5.5504	-66.3042	57.97
5.5906	-66.3206	58
5.5955	-66.3348	58.08
5.5986	-66.3156	58.14
5.5873	-66.2346	58.16
5.5749	-66.1585	58.15
5.546	-66.0119	58.13
5.507	-65.9671	58.09
5.5291	-65.9236	58.08
5.4924	-65.8368	58.1
5.5141	-65.8123	58.1
5.4841	-65.7549	58.09
5.4833	-65.7253	58.06
5.5006	-65.7407	58.06
5.4924	-65.8133	58.06
5.4896	-65.8754	58.09
5.5035	-65.8955	58.12
5.4993	-65.9336	58.12
5.4858	-65.9009	58.13
5.492	-65.9034	58.11
5.4373	-65.8176	58.09
5.4054	-65.8352	58.06
5.3597	-65.7914	58.04
5.3632	-65.7232	58.09
5.3422	-65.7403	58.09
5.3344	-65.7393	58.12
5.3527	-65.7436	58.11
5.3286	-65.7553	58.1
5.3069	-65.7169	58.1
5.2701	-65.7954	58.08
5.2468	-65.7908	58.09
5.2012	-65.803	58.12
5.1001	-65.8982	58.1
5.0657	-65.9079	58.15
5.0241	-65.9366	58.13
4.9274	-65.8984	58.1
4.9306	-65.9071	58.07
4.8599	-65.9299	57.99
4.8459	-65.8722	58
4.8437	-65.8676	58.02
4.7515	-65.8914	58.09
4.7169	-65.8591	58.14
4.6554	-65.8414	58.2
4.5933	-65.8169	58.17
4.5082	-65.7838	58.1
4.3575	-65.7668	58.05
4.1693	-65.8326	58.02
3.8943	-65.8956	58.07
3.6856	-65.9178	58.09
3.5415	-65.9366	58.12
3.5302	-65.9164	58.09
3.5748	-65.9251	58.07
3.63	-65.9004	58.08
3.7288	-65.8858	58.09
3.838	-65.8912	58.07
3.9467	-65.9993	58.07
4.0741	-65.952	58.09
4.1852	-65.9697	58.11
4.3107	-66.0358	58.1
4.4411	-66.0412	58.09
4.5328	-66.052	58.08
4.6975	-66.029	58.07
4.7748	-66.0353	58.08
4.9263	-66.0712	58.07
5.0712	-66.0794	58.09
5.2405	-66.1557	58.09
5.3715	-66.1556	58.07
5.4969	-66.2102	58.07
5.5438	-66.2867	58.08
5.6228	-66.2806	58.11
5.7066	-66.3793	58.09
5.8017	-66.3996	58.14
5.8157	-66.3547	58.17
5.8166	-66.376	58.16
5.8042	-66.2805	58.11
5.7953	-66.2738	58.03
5.7906	-66.2747	57.95
5.816	-66.3283	57.95
5.8679	-66.3524	58.04
5.8737	-66.436	58.15
5.9555	-66.4808	58.19
5.9841	-66.5011	58.17
6.0107	-66.4747	58.12
6.0068	-66.4287	58.07
6.0658	-66.394	58.05
6.0862	-66.3823	58.06
6.148	-66.4353	58.09
6.1588	-66.4785	58.11
6.1823	-66.4527	58.09
6.2073	-66.4598	58.06
6.1743	-66.4601	58.04
6.1553	-66.4634	58.1
6.0978	-66.4834	58.11
6.0772	-66.5903	58.11
6.0262	-66.5825	58.1
5.9456	-66.7005	58.09
5.9152	-66.7249	58.09
5.8388	-66.7895	58.08
5.8112	-66.821	58.1
5.7646	-66.8666	58.1
5.7082	-66.9079	58.1
5.6682	-66.9376	58.07
5.6732	-67.0009	58.07
5.6122	-67.0057	58.07
5.5763	-67.02	58.09
5.5193	-67.0209	58.1
5.4483	-67.1183	58.12
5.4019	-67.1146	58.11
5.332	-67.2397	58.08
5.3179	-67.2599	58.09
5.2905	-67.3235	58.11
5.2699	-67.4223	58.15
5.2339	-67.4229	58.16
5.2092	-67.4317	58.11
5.1472	-67.3839	58.03
5.1516	-67.3873	57.93
5.1087	-67.4769	57.93
5.0886	-67.4875	58.01
5.0336	-67.4796	58.14
5.0646	-67.4738	58.18
5.0464	-67.4218	58.19
5.037	-67.3268	58.15
5.0594	-67.2996	58.09
5.1135	-67.2272	58.06
5.1281	-67.2321	58.04
5.1805	-67.2038	58.08
5.2022	-67.1793	58.08
5.2323	-67.1261	58.08
5.2779	-67.084	58.05
5.3226	-67.0143	58.08
5.3646	-66.9646	58.09
5.3553	-66.9565	58.09
5.377	-66.932	58.09
5.4264	-66.7865	58.11
5.4793	-66.7437	58.1
5.4797	-66.6772	58.09
5.5748	-66.5676	58.08
5.6052	-66.4802	58.08
5.5993	-66.4109	58.09
5.6383	-66.2931	58.08
5.6105	-66.2502	58.1
5.6365	-66.1247	58.1
5.5883	-66.0153	58.1
5.534	-65.9563	58.08
5.5119	-65.8281	58.08
5.481	-65.656	58.08
5.4535	-65.5332	58.09
5.4621	-65.4398	58.09
5.4628	-65.2998	58.12
5.4626	-65.2322	58.16
5.4483	-65.2307	58.13
5.4394	-65.1627	58.09
5.4345	-65.082	58
5.4404	-65.1576	57.94
5.3939	-65.0992	57.97
5.381	-65.1549	58.06
5.433	-65.117	58.19
5.4449	-65.0579	58.2
5.5512	-64.8796	58.21
5.6019	-64.7666	58.13
5.5985	-64.6946	58.07
5.6453	-64.5941	58.03
5.6047	-64.5573	58.05
5.6112	-64.4787	58.11
5.6238	-64.475	58.11
5.6024	-64.4023	58.11
5.6273	-64.3357	58.12
5.607	-64.3603	58.1
5.6083	-64.261	58.13
5.5416	-64.312	58.11
5.487	-64.3974	58.1
5.4765	-64.3858	58.11
5.4378	-64.4236	58.12
5.4517	-64.4677	58.11
5.4517	-64.4524	58.11
5.3718	-64.4823	58.09
5.367	-64.4956	58.09
5.3557	-64.5319	58.08
5.371	-64.5071	58.1
5.3531	-64.4363	58.1
5.3306	-64.4227	58.11
5.306	-64.392	58.09
5.3205	-64.3673	58.08
5.2543	-64.2655	58.09
5.2586	-64.2579	58.09
5.2809	-64.2734	58.08
5.2713	-64.2065	58.09
5.2423	-64.1794	58.12
5.2333	-64.1164	58.17
5.2364	-64.0802	58.13
5.2121	-64.1123	58.07
5.2058	-64.074	58
5.1443	-64.0734	57.96
5.1122	-64.1802	57.99
5.0394	-64.1738	58.07
5.0231	-64.2041	58.16
4.9873	-64.2038	58.18
5.0106	-64.143	58.15
5.0247	-64.1717	58.09
5.053	-64.0803	58.06
5.0155	-64.1182	58.05
5.0843	-64.2315	58.06
5.1522	-64.2932	58.07
5.1896	-64.3814	58.09
5.2466	-64.4106	58.08
5.3044	-64.5257	58.07
5.3175	-64.5469	58.07
5.3008	-64.5716	58.07
5.3408	-64.5774	58.1
5.3679	-64.6579	58.09
5.4004	-64.681	58.11
5.4531	-64.7025	58.1
5.4596	-64.7486	58.08
5.4472	-64.844	58.08
5.4767	-64.8594	58.09
5.4706	-64.9571	58.07
5.5265	-65.0931	58.08
5.4861	-65.1478	58.09
5.4976	-65.2182	58.11
5.49	-65.2698	58.1
5.4895	-65.3536	58.11
5.4863	-65.3958	58.1
5.4943	-65.4186	58.11
5.5234	-65.4616	58.08
5.5589	-65.4678	58.07
5.5807	-65.5044	58.07
5.6029	-65.5285	58.1
5.6207	-65.5449	58.14
5.6362	-65.5419	58.12
5.648	-65.5866	58.09
5.6394	-65.5733	58
5.7274	-65.5679	57.94
5.695	-65.613	57.97
5.7554	-65.6267	58.05
5.7825	-65.6099	58.12
5.7657	-65.5326	58.16
5.7557	-65.4064	58.17
5.7473	-65.2586	58.12
5.774	-65.1509	58.06
5.7214	-65.0492	58.07
5.6938	-65.0048	58.08
5.6953	-64.9796	58.11
5.7173	-65.0142	58.11
5.7287	-65.0013	58.08
5.7918	-65.0366	58.05
5.8321	-65.0041	58.08
5.8812	-65.0583	58.07
5.9742	-65.1104	58.09
6.0069	-65.1447	58.11
6.0696	-65.2041	58.13
6.0752	-65.2463	58.12
6.1339	-65.3065	58.09
6.1942	-65.3547	58.1
6.209	-65.4067	58.08
6.2529	-65.3568	58.11
6.2802	-65.405	58.1
6.3375	-65.4649	58.09
6.4207	-65.4774	58.08
6.4695	-65.5048	58.07
6.4626	-65.4585	58.09
6.4382	-65.5062	58.08
6.4555	-65.5217	58.08
6.4751	-65.5481	58.1
6.4625	-65.6148	58.1
6.4479	-65.6077	58.15
6.4301	-65.6293	58.19
6.3846	-65.6951	58.14
6.3353	-65.7144	58.04
6.2523	-65.6639	57.97
6.1439	-65.748	57.94
6.0823	-65.7919	57.99
6.0327	-65.8573	58.09
5.9972	-65.9166	58.14
5.9304	-65.961	58.17
5.8867	-65.9509	58.17
5.8097	-65.9383	58.12
5.7678	-65.9205	58.07
5.7712	-65.8592	58.08
5.7636	-65.911	58.07
5.7657	-65.8798	58.09
5.7862	-65.8835	58.1
5.755	-65.7914	58.1
5.7178	-65.7973	58.09
5.6711	-65.7818	58.08
5.6517	-65.828	58.06
5.6361	-65.8481	58.09
5.6194	-65.9358	58.09
5.6054	-65.9392	58.1
5.5875	-65.9769	58.1
5.6054	-65.9392	58.1
5.5598	-66.0194	58.08
5.6014	-66.0212	58.1
5.5796	-66.0781	58.1
5.6365	-66.14	58.1
5.5981	-66.237	58.1
5.619	-66.3456	58.11
5.6105	-66.4999	58.11
5.6413	-66.6567	58.11
5.7131	-66.832	58.09
5.7639	-66.9825	58.11
5.8576	-67.1316	58.08
5.9153	-67.2492	58.07
5.933	-67.2798	58.11
5.9892	-67.3049	58.15
6.0389	-67.354	58.13
6.0507	-67.3081	58.1
6.1286	-67.319	58.02
6.1169	-67.3904	57.97
6.1662	-67.4773	58
6.1948	-67.5794	58.05
6.2597	-67.7126	58.14
6.2396	-67.8003	58.16
6.2668	-67.8812	58.15
6.3005	-67.9349	58.13
6.2779	-67.9981	58.06
6.2633	-67.9742	58.07
6.1985	-67.9659	58.07
6.1552	-67.9197	58.07
6.1036	-67.948	58.07
6.0904	-67.9115	58.07
6.1027	-67.9862	58.04
6.0772	-67.9824	58.04
6.1183	-68.0177	58.06
6.1387	-67.9905	58.07
6.1964	-68.0008	58.09
6.2187	-68.0027	58.13
6.2716	-67.8687	58.11
6.2923	-67.7142	58.11
6.3523	-67.6101	58.08
6.3853	-67.4381	58.08
6.3773	-67.3393	58.07
6.4138	-67.2756	58.09
6.4497	-67.2174	58.12
6.4759	-67.1988	58.07
6.5206	-67.1236	58.1
6.5568	-67.1094	58.08
6.5453	-67.0262	58.1
6.6049	-67.0034	58.07
6.6102	-66.8782	58.1
6.6152	-66.7565	58.09
6.6326	-66.709	58.08
6.6249	-66.7001	58.11
6.6674	-66.5654	58.15
6.7192	-66.4892	58.11
6.7239	-66.3401	58.07
6.7433	-66.2615	57.97
6.7863	-66.1089	57.97
6.8323	-66.0523	58.02
6.8687	-66.0326	58.11
6.9687	-65.9534	58.17
7.002	-65.9325	58.18
6.9764	-65.8066	58.17
6.897	-65.7006	58.11
6.8564	-65.633	58.05
6.7759	-65.5172	58.07
6.7065	-65.4878	58.07
6.6722	-65.4543	58.11
6.597	-65.4312	58.09
6.554	-65.4137	58.08
6.5067	-65.4809	58.05
6.476	-65.4461	58.05
6.4511	-65.4376	58.08
6.385	-65.3654	58.13
6.2815	-65.3949	58.13
6.1132	-65.34	58.13
5.9733	-65.3372	58.1
5.8563	-65.2968	58.07
5.754	-65.3133	58.05
5.7029	-65.2644	58.09
5.6801	-65.3002	58.1
5.6668	-65.3115	58.1
5.6647	-65.3034	58.13
5.5784	-65.2397	58.12
5.5195	-65.27	58.11
5.4513	-65.2447	58.1
5.4322	-65.2717	58.08
5.3857	-65.2371	58.06
5.2611	-65.2208	58.06
5.152	-65.1776	58.07
5.0995	-65.1388	58.07
5.0377	-65.1029	58.13
4.9664	-65.1151	58.16
4.9369	-65.176	58.16
4.8028	-65.1736	58.11
4.668	-65.1778	58.02
4.5857	-65.3586	57.93
4.5143	-65.3861	57.96
4.5264	-65.4562	58.08
4.5764	-65.4664	58.15
4.6037	-65.464	58.18
4.6026	-65.4306	58.15
4.668	-65.399	58.14
4.7699	-65.4055	58.05
4.8219	-65.4194	58.05
4.8676	-65.4346	58.07
4.8979	-65.4548	58.12
4.9656	-65.4875	58.14
5.0863	-65.5088	58.09
5.1664	-65.5818	58.02
5.2284	-65.5435	58.05
5.3257	-65.6069	58.08
5.3674	-65.6698	58.09
5.3919	-65.826	58.11
5.4643	-65.8454	58.12
5.5218	-65.8845	58.11
5.5629	-65.9314	58.09
5.6187	-65.9432	58.09
5.5877	-66.0146	58.06
5.6423	-65.9918	58.07
5.6172	-65.9994	58.07
5.6131	-66.0509	58.07
5.6154	-66.0808	58.09
5.6549	-66.1443	58.08
5.6797	-66.1251	58.09
5.6899	-66.1086	58.08
5.7429	-66.1438	58.07
5.7655	-66.0533	58.1
5.7969	-66.0959	58.09
5.8068	-66.0722	58.11
5.8833	-66.1468	58.13
5.9502	-66.172	58.19
6.0278	-66.2313	58.15
6.084	-66.2328	58.07
6.1231	-66.2017	57.99
6.1335	-66.2763	57.94
6.2001	-66.2881	58
6.2062	-66.4079	58.07
6.2399	-66.4507	58.15
6.2633	-66.5052	58.18
6.2672	-66.5619	58.14
6.3052	-66.5293	58.11
6.295	-66.574	58.09
6.338	-66.6217	58.05
6.3554	-66.7288	58.05
6.339	-66.7063	58.08
6.3798	-66.7742	58.07
6.3984	-66.731	58.06
6.4266	-66.7569	58.04
6.3786	-66.6612	58.08
6.3742	-66.7164	58.08
6.3622	-66.6998	58.11
6.3242	-66.715	58.1
6.2827	-66.7152	58.09
6.2947	-66.654	58.09
6.248	-66.608	58.08
6.2498	-66.6221	58.07
6.2533	-66.6066	58.08
6.2627	-66.5539	58.11
6.2506	-66.5541	58.1
6.2427	-66.5314	58.09
6.2531	-66.5302	58.07
6.2526	-66.551	58.08
6.2252	-66.609	58.06
6.1951	-66.5557	58.09
6.1863	-66.5879	58.1
6.1511	-66.5626	58.1
6.1192	-66.4931	58.11
6.0566	-66.4669	58.13
6.0711	-66.447	58.16
6.0657	-66.3852	58.13
6.04	-66.3027	58.08
6.0031	-66.3155	57.98
6.0359	-66.33	57.96
6.0302	-66.307	58.01
6.0338	-66.3439	58.1
6.0446	-66.376	58.16
6.0843	-66.3748	58.15
6.1039	-66.3377	58.13
6.1638	-66.2785	58.09
6.1794	-66.23	58.07
6.1849	-66.2266	58.06
6.1656	-66.2296	58.07
6.1446	-66.2034	58.11
6.1453	-66.1808	58.1
6.1628	-66.2072	58.06
6.2036	-66.2444	58.04
6.2393	-66.2513	58.07
6.2315	-66.4137	58.07
6.3279	-66.4498	58.1
6.3246	-66.5569	58.09
6.3934	-66.668	58.1
6.4443	-66.7539	58.11
6.5021	-66.8714	58.1
6.5728	-66.9813	58.09
6.6082	-67.0983	58.08
6.6534	-67.2045	58.07
6.7206	-67.3453	58.09
6.7543	-67.5225	58.1
6.7865	-67.6685	58.09
6.8489	-67.9007	58.08
6.8854	-68.085	58.07
6.9227	-68.2947	58.06
6.9326	-68.5166	58.05
6.9666	-68.7376	58.07
7.0552	-69.0142	58.06
7.0668	-69.3002	58.04
7.1442	-69.5453	58.09
7.1861	-69.7813	58.14
7.1898	-69.923	58.11
7.116	-69.8302	58.08
6.9368	-69.5687	58.02
6.8121	-69.3253	57.97
6.7061	-69.1109	57.98
6.5993	-68.9313	58.04
6.5164	-68.805	58.08
6.4437	-68.6333	58.14
6.3425	-68.3799	58.15
6.2533	-68.1878	58.13
6.1547	-67.9709	58.08
6.0391	-67.7665	58.06
5.9493	-67.6251	58.05
5.8381	-67.4145	58.07
5.741	-67.2639	58.09
5.6251	-67.1698	58.08
5.463	-67.0298	58.1
5.3148	-66.8886	58.11
5.1591	-66.8432	58.11
5.0338	-66.7276	58.11
4.8847	-66.6167	58.08
4.7041	-66.4324	58.06
4.6224	-66.2621	58.05
4.5111	-66.1222	58.03
4.4968	-66.0375	58.04
4.4346	-65.918	58.06
4.4195	-65.8751	58.08
4.4535	-65.8676	58.09
4.4465	-65.9082	58.07
4.4842	-65.9634	58.09
4.4974	-65.9067	58.14
4.4915	-65.7937	58.15
4.5618	-65.6043	58.13
4.6246	-65.5579	58.09
4.6743	-65.4598	58.06
4.7147	-65.4014	58.04
4.7172	-65.2903	58.06
4.8087	-65.2407	58.1
inclinaison X	inclinaison Y
-0.1994	-0.1662
-0.1662	-0.1662
-0.1329	-0.2991
-0.0332	-0.3323
-0.0665	-0.2659
-0.0997	-0.1994
-0.1329	-0.1994
-0.0665	-0.1994
-0.0665	-0.3323
-0.1329	-0.2659
-0.1329	-0.3656
-0.0332	-0.2326
-0.0997	-0.1994
-0.1662	-0.2326
-0.1662	-0.3323
-0.0665	-0.2991
0.0332	-0.1329
0.0332	-0.0665
-0.2326	-0.2991
-0.2991	-0.3323
-0.1994	-0.432
0.0332	-0.3656
0.1329	-0.0332
-0.0332	-0.0665
-0.1994	-0.2326
-0.1662	-0.4653
-0.1329	-0.432
-0.0665	-0.1994
0.0332	-0.0332
-0.0332	-0.0997
-0.2659	-0.3656
-0.2991	-0.4653
-0.1329	-0.3323
-0.0665	-0.1994
0	-0.1329
0	-0.1329
-0.0332	-0.1994
-0.1994	-0.3988
-0.2659	-0.4653
-0.0997	-0.2991
0	-0.1329
0	-0.0665
-0.1662	-0.1994
-0.1662	-0.432
-0.1662	-0.4653
-0.0665	-0.1662
-0.0997	-0.1662
-0.1329	-0.1329
-0.1329	-0.2659
-0.1329	-0.3323
-0.0665	-0.3656
-0.1662	-0.2659
-0.1329	-0.1662
-0.0665	-0.2326
-0.0665	-0.1329
-0.0997	-0.3323
-0.2659	-0.2326
-0.1662	-0.1662
0.0332	-0.2991
-0.0997	-0.2659
-0.1994	-0.2659
-0.1994	-0.1994
-0.0332	-0.2991
-0.0332	-0.3323
-0.1329	-0.2991
-0.1329	-0.1994
-0.1329	-0.2659
-0.0997	-0.2659
-0.1329	-0.2659
-0.0997	-0.1662
-0.0997	-0.3323
-0.1329	-0.3988
-0.2659	-0.1329
-0.0665	-0.1662
-0.0665	-0.2659
-0.0997	-0.3323
-0.2659	-0.2326
-0.1994	-0.3323
0.0997	-0.3656
0.0997	-0.1994
-0.0997	-0.1994
-0.3323	-0.2659
-0.2659	-0.3323
-0.0332	-0.2991
0.0332	-0.2326
-0.0997	-0.1994
-0.2659	-0.1662
-0.1662	-0.3656
0	-0.3323
-0.0332	-0.2991
-0.1329	-0.1662
-0.1662	-0.1662
-0.0997	-0.432
-0.0997	-0.3656
-0.1662	-0.1329
-0.0665	-0.1662
-0.0997	-0.2659
-0.1994	-0.432
-0.1662	-0.2659
-0.0665	-0.2326
-0.0665	-0.1994
-0.1329	-0.2991
-0.1994	-0.2991
-0.0997	-0.3323
-0.0665	-0.2659
0	-0.1994
-0.1329	-0.2659
-0.1994	-0.3988
-0.1662	-0.2326
-0.0997	-0.2326
-0.0997	-0.2659
-0.0665	-0.2659
-0.1994	-0.2991
-0.0997	-0.2659
-0.0997	-0.2659
-0.1329	-0.2326
-0.1662	-0.2326
-0.0997	-0.3323
-0.1994	-0.1994
-0.1329	-0.2659
-0.0997	-0.1662
-0.0997	-0.2659
-0.1329	-0.3323
-0.1994	-0.2991
-0.1662	-0.2659
-0.0997	-0.2659
-0.0997	-0.2659
-0.1329	-0.2991
-0.1994	-0.1662
-0.0997	-0.3988
-0.1329	-0.2991
-0.1994	-0.2659
-0.0997	-0.2326
-0.0332	-0.1994
-0.0332	-0.3323
-0.0997	-0.3323
-0.1994	-0.2326
-0.0997	-0.3323
0	-0.2326
0	-0.1994
-0.1329	-0.3323
-0.1662	-0.3988
-0.1662	-0.2326
-0.0332	-0.1662
-0.0665	-0.2659
-0.1329	-0.2991
-0.1662	-0.2991
-0.0997	-0.2991
-0.0997	-0.2659
-0.0997	-0.2326
-0.0997	-0.1994
-0.1329	-0.2659
-0.0997	-0.3988
-0.1329	-0.1994
-0.1662	-0.1994
-0.0665	-0.2991
-0.0665	-0.1994
-0.1329	-0.2991
-0.0665	-0.3323
-0.0997	-0.2659
-0.0997	-0.1994
-0.0997	-0.1994
-0.1329	-0.3323
-0.0997	-0.2991
-0.0997	-0.1994
-0.0997	-0.1994
-0.1329	-0.3323
-0.1994	-0.3656
-0.1662	-0.2326
0	-0.2326
-0.0665	-0.1994
-0.0665	-0.2326
-0.1662	-0.2326
-0.1662	-0.3656
-0.0997	-0.2326
-0.1329	-0.1994
-0.1662	-0.1994
-0.0665	-0.3323
-0.0665	-0.2659
-0.0665	-0.2326
-0.1329	-0.3323
-0.0997	-0.2991
-0.1329	-0.1994
-0.0665	-0.2991
-0.1329	-0.2991
-0.1329	-0.1994
-0.0997	-0.1994
-0.0332	-0.2326
-0.0665	-0.2659
-0.1329	-0.2991
-0.1662	-0.2991
-0.0997	-0.2659
-0.1662	-0.2326
-0.0332	-0.1662
-0.0665	-0.3323
-0.1329	-0.2991
-0.1329	-0.1994
-0.0665	-0.1994
-0.0997	-0.1994
-0.0997	-0.3656
-0.0997	-0.2659
-0.0997	-0.1994
-0.0665	-0.3656
-0.0997	-0.2659
-0.0997	-0.1662
-0.1329	-0.2659
-0.0997	-0.3323
-0.1662	-0.2659
-0.1662	-0.1994
-0.0997	-0.2991
0	-0.2991
-0.0997	-0.2326
-0.1329	-0.2659
-0.1994	-0.2991
-0.0665	-0.2991
0	-0.1994
-0.0665	-0.1994
-0.0997	-0.3323
-0.1329	-0.3988
-0.0665	-0.2659
-0.0997	-0.0997
-0.0997	-0.1994
-0.0997	-0.2991
-0.0997	-0.2326
-0.0997	-0.2991
-0.0997	-0.2659
-0.0997	-0.2659
-0.1329	-0.2659
-0.0997	-0.2659
-0.1329	-0.2659
-0.0997	-0.2659
-0.1329	-0.2326
-0.0997	-0.2326
-0.1329	-0.2991
-0.0997	-0.2991
-0.1329	-0.1994
-0.0665	-0.2659
0	-0.3656
-0.0997	-0.2659
-0.0997	-0.2326
-0.0997	-0.1994
-0.1329	-0.2659
-0.1662	-0.3323
-0.1662	-0.2659
-0.0997	-0.2659
-0.0997	-0.2659
-0.0997	-0.1994
-0.0997	-0.1662
-0.0997	-0.3656
-0.1662	-0.3323
-0.1329	-0.1994
-0.0665	-0.1994
-0.0665	-0.2326
-0.0997	-0.3656
-0.1329	-0.2659
-0.0665	-0.2326
-0.1329	-0.2659
-0.1329	-0.3323
-0.1329	-0.2991
-0.1329	-0.2991
-0.0332	-0.1994
-0.0665	-0.2659
-0.1329	-0.2991
-0.0997	-0.3323
-0.0332	-0.3323
-0.0997	-0.1662
-0.1662	-0.2326
-0.1329	-0.3323
-0.0665	-0.2991
-0.0665	-0.2659
-0.1329	-0.2326
-0.0665	-0.3323
-0.1329	-0.2991
-0.0997	-0.2326
-0.1329	-0.2659
-0.0665	-0.1994
-0.0997	-0.2991
0	-0.2991
-0.0997	-0.2326
-0.1662	-0.3323
-0.1329	-0.3656
-0.0665	-0.2659
0	-0.1662
-0.0665	-0.1994
-0.0997	-0.2991
-0.0997	-0.3323
-0.1329	-0.2326
-0.0665	-0.1994
-0.0997	-0.2326
-0.0997	-0.3323
-0.1329	-0.2659
-0.0665	-0.2326
-0.0997	-0.1994
-0.0997	-0.1994
-0.1329	-0.3323
-0.1329	-0.2991
-0.1329	-0.2659
-0.0997	-0.2659
-0.0665	-0.3323
-0.1329	-0.1994
-0.0332	-0.1994
-0.0665	-0.3323
-0.1329	-0.4653
-0.1662	-0.2659
-0.0997	-0.1329
0	-0.2326
