# Supplementary material for: Postural Control Can Be Well Maintained by Healthy, Young Adults in Difficult Visual Task, Even in Sway-Referenced Dynamic Conditions
Source: PLoS One. 2016 Oct 13;11(10):e0164400. doi: 10.1371/journal.pone.0164400 (PMC5063355; doi:10.1371/journal.pone.0164400)
Supplement: S2 File — (ZIP) [file pone.0164400.s002.zip › DATA_FRAMIRAL/S10A_SEARCH_MOBILE_I3.xls]

## Sheet: S10_MTT_201504081253
gravite X	gravite Y	Poids
7.8371	-65.9266	58.06
7.8991	-66.0792	58.08
7.9982	-66.3204	58.09
8.0553	-66.484	58.12
8.1076	-66.5266	58.12
8.1137	-66.4909	58.1
8.1715	-66.4099	58.09
8.202	-66.3771	58.06
8.176	-66.3242	58.08
8.2287	-66.2409	58.08
8.1979	-66.1756	58.08
8.2233	-66.11	58.05
8.2447	-66.1044	58.05
8.2318	-66.1033	58.08
8.3054	-66.1336	58.11
8.2925	-66.1411	58.11
8.3014	-66.1546	58.11
8.3308	-66.1223	58.11
8.3781	-66.0626	58.08
8.4274	-66.0577	58.07
8.4468	-66.0125	58.05
8.4905	-65.9702	58.08
8.4638	-65.9059	58.11
8.4482	-65.971	58.1
8.4	-66.0142	58.11
8.3055	-66.0096	58.1
8.2446	-66.0128	58.11
8.1984	-66.0413	58.1
8.1408	-66.0289	58.11
8.1025	-66.0935	58.11
8.0797	-66.1492	58.15
8.0032	-66.2038	58.2
7.9068	-66.3597	58.19
7.7642	-66.5868	58.11
7.582	-66.7931	58.02
7.3809	-67.0549	57.95
7.2655	-67.278	57.98
7.0908	-67.4532	58.07
6.996	-67.673	58.18
6.8969	-67.7971	58.25
6.8725	-67.8903	58.28
6.884	-67.9281	58.26
6.8922	-68.0119	58.23
6.8872	-68.3243	58.17
6.8778	-68.5714	58.08
6.8706	-68.8016	57.97
6.9108	-68.9336	57.86
6.969	-69.1364	57.78
6.9597	-69.2813	57.79
7.096	-69.3654	57.92
7.1709	-69.4776	58.08
7.3143	-69.5356	58.11
7.3748	-69.5819	58.11
7.4188	-69.5178	58.16
7.5	-69.501	58.17
7.5775	-69.4256	58.17
7.6579	-69.2968	58.08
7.7995	-68.989	58.08
7.921	-68.6627	58.06
8.0812	-68.346	58.05
8.2008	-68.049	58.05
8.3894	-67.7374	58.05
8.5183	-67.5437	58.05
8.6399	-67.3623	58.07
8.7376	-67.3298	58.05
8.873	-67.2881	58.07
8.9842	-67.3117	58.07
9.0914	-67.4173	58.08
9.244	-67.4479	58.07
9.3734	-67.4772	58.05
9.5488	-67.4754	58.01
9.6409	-67.5402	58.03
9.7518	-67.5879	58.11
9.8046	-67.6815	58.18
9.8103	-67.854	58.23
9.8866	-67.951	58.21
9.9157	-67.9442	58.14
9.9502	-67.9528	58.05
10.0475	-67.9236	58.01
10.1472	-67.8693	58
10.2319	-67.7744	58.04
10.3009	-67.4427	58.1
10.3573	-67.0837	58.11
10.4832	-66.6141	58.1
10.5016	-66.2395	58.06
10.5829	-65.871	58.08
10.6343	-65.5679	58.08
10.6846	-65.2262	58.1
10.748	-64.9671	58.1
10.7781	-64.7612	58.1
10.765	-64.528	58.14
10.7145	-64.3826	58.13
10.6481	-64.258	58.09
10.6272	-64.0916	58.06
10.5474	-63.9628	58.05
10.5413	-63.7854	58.1
10.5347	-63.7322	58.13
10.5516	-63.6927	58.18
10.4419	-63.8155	58.17
10.3889	-63.8837	58.18
10.3462	-63.9803	58.11
10.3263	-64.0698	58.1
10.2991	-64.1994	58.11
10.4111	-64.4161	58.12
10.3727	-64.6199	58.12
10.4101	-64.8136	58.06
10.421	-65.0571	58.01
10.4906	-65.3006	58.01
10.5303	-65.4328	58.1
10.5304	-65.5743	58.17
10.5718	-65.5396	58.2
10.6209	-65.4913	58.17
10.6821	-65.545	58.1
10.7142	-65.7076	58.02
10.7726	-65.8868	57.99
10.7636	-66.1191	58.02
10.825	-66.437	58.07
10.868	-66.6836	58.12
10.973	-66.9366	58.12
11.0724	-67.0979	58.08
11.2047	-67.2842	58.04
11.3415	-67.4772	58.03
11.4989	-67.7904	58.03
11.5662	-67.9804	58.08
11.6403	-68.243	58.11
11.6483	-68.509	58.07
11.666	-68.7532	58.05
11.6472	-68.8211	58.06
11.5292	-68.8957	58.07
11.4057	-68.9069	58.09
11.2464	-68.8028	58.1
11.0589	-68.6972	58.09
10.8868	-68.5395	58.08
10.7357	-68.4387	58.06
10.5568	-68.2399	58.06
10.4521	-68.0459	58.07
10.3611	-67.826	58.09
10.3006	-67.5666	58.1
10.2225	-67.3236	58.1
10.1666	-67.1033	58.14
10.1304	-66.8529	58.15
10.102	-66.6663	58.13
10.0211	-66.5096	58.08
9.9511	-66.3072	58
9.8683	-66.1925	57.98
9.829	-66.0518	58
9.789	-65.8904	58.08
9.7357	-65.8291	58.14
9.7396	-65.7045	58.16
9.7146	-65.5615	58.15
9.7049	-65.5115	58.08
9.719	-65.3896	58.07
9.7258	-65.3976	58.06
9.6811	-65.3946	58.09
9.6253	-65.3726	58.12
9.6157	-65.3443	58.1
9.565	-65.2871	58.06
9.5479	-65.1782	58.06
9.4991	-65.0859	58.07
9.4564	-64.9443	58.06
9.4852	-64.7208	58.09
9.4905	-64.5376	58.08
9.4625	-64.4802	58.04
9.4494	-64.4535	58.01
9.4396	-64.455	58.07
9.4157	-64.5572	58.19
9.4454	-64.6542	58.25
9.5597	-64.7737	58.21
9.7114	-64.919	58.13
9.8305	-65.0396	58.05
9.9297	-65.1961	58
10.0877	-65.3832	57.99
10.211	-65.6498	58.01
10.3241	-65.8808	58.06
10.5086	-66.1583	58.09
10.6498	-66.4808	58.13
10.8307	-66.714	58.16
11.0505	-66.9381	58.14
11.3503	-67.0596	58.13
11.5946	-67.2954	58.08
11.7925	-67.4742	58.02
11.9639	-67.6248	57.99
12.1572	-67.7803	57.98
12.3162	-67.8955	58.03
12.4084	-67.9896	58.12
12.4997	-68.1253	58.16
12.5754	-68.2143	58.15
12.6441	-68.1743	58.13
12.665	-68.275	58.06
12.7204	-68.3358	58.04
12.6999	-68.2245	58.08
12.7065	-68.2302	58.1
12.7775	-68.173	58.11
12.793	-68.097	58.08
12.8812	-68.0513	58.03
12.8849	-67.9588	58.02
12.9245	-68.0211	58.03
12.9614	-68.0299	58.08
12.9617	-68.0707	58.1
12.9632	-68.0603	58.11
12.9526	-68.1029	58.1
12.951	-68.0643	58.11
12.8856	-68.0933	58.09
12.8221	-68.0829	58.07
12.7719	-68.0143	58.06
12.6922	-67.8851	58.06
12.609	-67.8089	58.05
12.4802	-67.6789	58.06
12.3	-67.5161	58.07
12.1931	-67.3453	58.11
12.0702	-67.2188	58.09
11.9887	-67.1945	58.07
11.8563	-67.2394	58.07
11.7914	-67.1995	58.09
11.7625	-67.2748	58.1
11.6894	-67.2929	58.14
11.6315	-67.3254	58.13
11.6057	-67.3122	58.09
11.5777	-67.311	58.04
11.6124	-67.2983	57.99
11.5713	-67.2706	58
11.5561	-67.3643	58.04
11.5402	-67.4132	58.12
11.5211	-67.4526	58.13
11.5089	-67.4858	58.14
11.4528	-67.5105	58.1
11.451	-67.4903	58.09
11.4366	-67.4299	58.07
11.3858	-67.3946	58.05
11.3649	-67.3679	58.04
11.3844	-67.2644	58.05
11.321	-67.1868	58.06
11.2714	-67.0827	58.07
11.3089	-67.0511	58.1
11.3729	-67.0478	58.1
11.3913	-66.9967	58.1
11.4254	-66.9388	58.08
11.4686	-66.9555	58.06
11.5075	-66.9177	58.05
11.4891	-66.9077	58.06
11.4924	-66.8741	58.09
11.4924	-66.9046	58.09
11.5294	-66.937	58.1
11.5759	-66.9973	58.08
11.5744	-67.0972	58.07
11.5654	-67.0989	58.07
11.532	-67.1542	58.07
11.5482	-67.1598	58.07
11.4769	-67.1548	58.08
11.4549	-67.2262	58.06
11.5107	-67.1271	58.11
11.4949	-67.1328	58.14
11.4956	-67.1434	58.16
11.497	-67.1056	58.15
11.5442	-67.1645	58.09
11.5767	-67.1954	58.02
11.6654	-67.2781	57.99
11.6791	-67.2658	58
11.6928	-67.2942	58.08
11.7077	-67.3181	58.14
11.7316	-67.1576	58.19
11.7355	-67.0604	58.19
11.7468	-66.9574	58.15
11.7932	-66.8384	58.09
11.7923	-66.8	58.05
11.816	-66.7959	58.06
11.8558	-66.8738	58.08
11.8649	-66.9141	58.12
11.8953	-66.9382	58.1
11.9608	-66.9733	58.1
11.9647	-66.9981	58.1
11.9927	-67.0627	58.11
12.0007	-67.1285	58.09
11.991	-67.2101	58.1
12.0067	-67.2938	58.11
12.0131	-67.381	58.12
12.0311	-67.4843	58.12
12.0307	-67.6123	58.08
12.0157	-67.754	58.08
12.0234	-67.7411	58.1
12.0331	-67.8578	58.1
11.9914	-67.9723	58.09
11.9764	-68.0529	58.08
11.9392	-68.0804	58.1
11.9466	-68.1149	58.13
11.8683	-68.1801	58.11
11.8377	-68.113	58.11
11.817	-68.0725	58.08
11.8332	-67.9713	58.09
11.8344	-67.9156	58.12
11.8317	-67.8506	58.15
11.8429	-67.7771	58.14
11.8622	-67.6629	58.11
11.8525	-67.6128	58.05
11.8882	-67.6744	57.98
11.8877	-67.6596	58.01
11.8966	-67.6981	58.07
11.9128	-67.7298	58.11
11.9556	-67.7276	58.16
11.9886	-67.796	58.17
12.017	-67.8173	58.13
12.0025	-67.7449	58.1
12.0497	-67.7897	58.06
12.0422	-67.7995	58.05
12.0468	-67.7705	58.09
12.0603	-67.7428	58.11
12.0928	-67.74	58.1
12.0855	-67.7663	58.07
12.1143	-67.7356	58.08
12.0898	-67.7238	58.11
12.1218	-67.8021	58.09
12.1054	-67.8258	58.1
12.1035	-67.8042	58.11
12.098	-67.7409	58.12
12.0719	-67.7546	58.14
12.036	-67.6896	58.1
12.0671	-67.7258	58.08
12.0237	-67.7698	58.1
12.0181	-67.8424	58.13
11.9779	-67.8842	58.16
11.9423	-67.9242	58.12
11.9055	-67.9239	58.09
11.9392	-68.0239	58.06
11.9283	-68.0087	58.02
11.9159	-67.9807	58.04
11.8838	-67.9817	58.05
11.8512	-67.9526	58.08
11.8318	-67.9434	58.13
11.8171	-67.9096	58.18
11.7957	-67.8364	58.22
11.8144	-67.8352	58.15
11.7848	-67.8492	58.05
11.7907	-67.8569	57.96
11.7635	-67.943	57.92
11.773	-67.9443	58.02
11.7794	-67.9631	58.12
11.7212	-67.9902	58.19
11.6834	-67.9907	58.21
11.6759	-67.97	58.2
11.616	-67.94	58.16
11.5701	-67.9414	58.13
11.5413	-67.9124	58.1
11.5259	-67.8728	58.09
11.5003	-67.8694	58.11
11.4607	-67.8982	58.07
11.4269	-67.8777	58.09
11.3974	-67.8496	58.11
11.3931	-67.8725	58.11
11.3287	-67.8472	58.1
11.3223	-67.8642	58.14
11.3284	-67.8934	58.13
11.2875	-67.8961	58.14
11.3155	-67.8246	58.13
11.2291	-67.7489	58.1
11.2139	-67.7227	58.09
11.1348	-67.6987	58.1
11.1618	-67.6312	58.11
11.1004	-67.6513	58.12
11.0681	-67.6389	58.13
11.036	-67.6565	58.12
11.0011	-67.7037	58.12
10.9328	-67.7452	58.12
10.8426	-67.765	58.09
10.7655	-67.7612	58.11
10.7207	-67.7545	58.12
10.6678	-67.7299	58.17
10.5723	-67.7321	58.16
10.5666	-67.7306	58.12
10.5746	-67.7328	58.05
10.5437	-67.7122	58.01
10.5756	-67.7264	58
10.5759	-67.6961	58.09
10.5842	-67.7447	58.14
10.5909	-67.756	58.17
10.6081	-67.741	58.17
10.564	-67.6388	58.15
10.5327	-67.6504	58.11
10.5331	-67.6481	58.09
10.4836	-67.6355	58.1
10.4534	-67.5672	58.12
10.4318	-67.574	58.1
10.3855	-67.6498	58.07
10.3673	-67.6397	58.07
10.3026	-67.6626	58.1
10.237	-67.6602	58.12
10.2142	-67.6901	58.13
10.1783	-67.7574	58.12
10.1433	-67.8042	58.1
10.145	-67.8387	58.06
10.1233	-67.8026	58.09
10.0964	-67.8078	58.09
10.1431	-67.7607	58.12
10.0434	-67.7257	58.15
10.0472	-67.7042	58.13
9.9935	-67.6383	58.14
9.9586	-67.5025	58.13
9.9214	-67.4984	58.1
9.86	-67.4575	58.11
9.8192	-67.3993	58.12
9.8143	-67.38	58.12
9.8296	-67.302	58.15
9.8296	-67.302	58.15
9.8438	-67.272	58.14
9.8579	-67.1632	58.11
9.8086	-67.1737	58.05
9.7827	-67.1404	58.02
9.7465	-67.0575	58.03
9.7286	-67.0051	58.08
9.7289	-66.9017	58.13
9.6972	-66.7711	58.18
9.7205	-66.6336	58.2
9.6897	-66.5199	58.17
9.6731	-66.4018	58.11
9.6268	-66.3529	58.08
9.6274	-66.2911	58.1
9.5984	-66.2606	58.09
9.5885	-66.1763	58.1
9.6491	-66.0652	58.07
9.7064	-66.0079	58.09
9.7052	-65.9695	58.09
9.761	-65.891	58.12
9.7384	-65.8277	58.12
9.7437	-65.7719	58.14
9.7338	-65.7151	58.12
9.6773	-65.6204	58.15
9.6138	-65.6048	58.14
9.5935	-65.5742	58.13
9.6686	-65.5408	58.12
9.704	-65.444	58.11
9.76	-65.3758	58.11
9.8084	-65.3053	58.13
9.9403	-65.261	58.11
9.984	-65.1848	58.13
10.0899	-65.1845	58.1
10.1678	-65.2429	58.07
10.2708	-65.2629	58.08
10.3196	-65.3308	58.14
10.3663	-65.4693	58.2
10.3653	-65.4901	58.2
10.3505	-65.5791	58.14
10.3303	-65.6647	58.07
10.2443	-65.7786	57.99
10.1013	-65.9243	58
9.9727	-66.0777	58.07
9.8654	-66.282	58.1
9.6954	-66.485	58.14
9.6351	-66.6522	58.14
9.5874	-66.8415	58.12
9.5039	-66.9464	58.11
9.4915	-67.1155	58.08
9.462	-67.2718	58.08
9.4612	-67.4146	58.09
9.5293	-67.5837	58.05
9.6219	-67.7318	58.02
9.6779	-67.851	58.04
9.7598	-67.9855	58.07
9.8428	-68.1737	58.1
9.9466	-68.373	58.1
10.0373	-68.5644	58.1
10.1309	-68.7705	58.09
10.2409	-68.8906	58.08
10.311	-69.0233	58.08
10.4585	-69.25	58.06
10.5137	-69.2786	58.09
10.5357	-69.4066	58.09
10.5237	-69.3937	58.08
10.5287	-69.3978	58.08
10.5659	-69.4452	58.06
10.5792	-69.497	58.06
10.6058	-69.5088	58.08
10.6566	-69.5143	58.11
10.7428	-69.5149	58.13
10.7414	-69.3846	58.16
10.8306	-69.3415	58.08
10.8625	-69.2359	58
10.9117	-69.1913	57.94
10.9652	-69.1066	57.96
10.9945	-69.055	58.05
11.0116	-69.0076	58.12
11.0463	-68.9909	58.14
11.0647	-68.8774	58.15
11.108	-68.7406	58.13
11.1645	-68.6434	58.06
11.2156	-68.5254	58.06
11.3006	-68.4112	58.06
11.3859	-68.338	58.11
11.3953	-68.243	58.1
11.4921	-68.2685	58.05
11.4946	-68.3171	58.04
11.5029	-68.4274	58.02
11.5288	-68.5161	58.07
11.5626	-68.6404	58.09
11.6402	-68.7309	58.12
11.7011	-68.8534	58.1
11.6939	-68.953	58.09
11.7207	-69.043	58.07
11.7141	-69.1527	58.08
11.7269	-69.3337	58.04
11.6851	-69.4312	58.06
11.6166	-69.5471	58.08
11.5849	-69.59	58.11
11.5482	-69.6783	58.1
11.5062	-69.7204	58.07
11.4709	-69.754	58.08
11.4723	-69.7756	58.09
11.458	-69.8357	58.1
11.4738	-69.8906	58.09
11.4605	-69.9214	58.03
11.5015	-69.9691	57.97
11.5128	-70.0509	57.94
11.4961	-70.1346	57.98
11.4594	-70.1075	58.06
11.4156	-70.0714	58.15
11.3688	-70.1056	58.14
11.3214	-70.0671	58.14
11.2461	-70.0259	58.11
11.2204	-69.9825	58.06
11.1921	-69.9664	58.03
11.1425	-69.9686	58.04
11.0496	-69.9553	58.05
10.9931	-69.9971	58.01
10.9674	-69.9032	58.03
10.8665	-69.9622	58.06
10.7751	-69.9114	58.06
10.7039	-69.8445	58.1
10.6716	-69.847	58.11
10.6252	-69.7883	58.08
10.5869	-69.6701	58.07
10.5553	-69.5626	58.05
10.5114	-69.5046	58.06
10.4646	-69.3858	58.12
10.4624	-69.2759	58.18
10.4587	-69.2344	58.15
10.4927	-69.191	58.08
10.4987	-69.1442	58.05
10.5203	-69.1827	58.03
10.4896	-69.146	58
10.5043	-69.1297	58.02
10.4764	-69.1246	58.07
10.4665	-69.0704	58.13
10.4632	-69.0423	58.1
10.4205	-68.9926	58.05
10.4515	-68.9036	57.97
10.4379	-68.8382	57.97
10.4067	-68.8051	58
10.37	-68.8173	58.06
10.3556	-68.7423	58.14
10.342	-68.7229	58.14
10.2926	-68.6187	58.15
10.2556	-68.5979	58.07
10.2129	-68.5938	58.04
10.2441	-68.5354	58.03
10.2543	-68.4982	58.07
10.2152	-68.4007	58.09
10.2526	-68.324	58.08
10.2322	-68.1717	58.07
10.26	-68.0544	58.05
10.2046	-67.9362	58.07
10.1973	-67.8531	58.09
10.1592	-67.6895	58.1
10.114	-67.5016	58.11
10.0692	-67.3272	58.11
10.0902	-67.1378	58.09
10.1073	-67.0583	58.04
10.1175	-67.0035	58.03
10.167	-66.9582	58.07
10.1868	-66.8593	58.15
10.2248	-66.9005	58.13
10.2213	-66.9018	58.1
10.2196	-66.8643	58.08
10.2184	-66.8537	58.07
10.2009	-66.8706	58.07
10.2038	-66.9	58.05
10.205	-66.8809	58.09
10.202	-66.9762	58.14
10.2667	-66.893	58.13
10.236	-66.8708	58.11
10.2708	-66.8191	58.04
10.2941	-66.7837	57.98
10.3344	-66.663	57.99
10.4013	-66.6163	58.03
10.4822	-66.5432	58.1
10.5065	-66.5536	58.14
10.5466	-66.4638	58.15
10.5961	-66.5199	58.09
10.651	-66.5171	58.03
10.6692	-66.5128	58.05
10.7294	-66.6221	58.05
10.7191	-66.7389	58.09
10.7743	-66.9196	58.07
10.832	-67.1182	58.05
10.8341	-67.2295	58.04
10.8639	-67.3315	58.06
10.8906	-67.4649	58.11
10.915	-67.6102	58.14
10.8994	-67.7387	58.16
10.9271	-67.9125	58.13
10.9378	-68.1164	58.08
10.967	-68.3445	58.04
10.9458	-68.5638	58.05
10.9571	-68.733	58.06
10.9817	-68.9234	58.07
10.9588	-69.0751	58.08
10.9323	-69.231	58.06
10.9716	-69.3746	58.06
10.9611	-69.5224	58.05
11.0019	-69.7051	58.03
10.9898	-69.7376	58.04
10.9965	-69.7789	58.03
10.9692	-69.6941	58.04
10.9886	-69.6205	58.07
10.9889	-69.586	58.11
11.0055	-69.4961	58.16
10.9816	-69.4093	58.15
10.9873	-69.3836	58.05
10.9388	-69.2608	57.98
10.892	-69.2646	57.96
10.8942	-69.2368	57.99
10.8631	-69.215	58.09
10.8868	-69.2714	58.12
10.8852	-69.341	58.13
10.852	-69.2423	58.12
10.8387	-69.0687	58.1
10.7905	-68.9117	58.1
10.7723	-68.8252	58.08
10.7527	-68.7305	58.07
10.6676	-68.5702	58.08
10.5659	-68.4213	58.07
10.5	-68.3266	58.05
10.4375	-68.2295	58.03
10.384	-68.2077	58.06
10.3167	-68.1832	58.08
10.3115	-68.166	58.11
10.2604	-68.1013	58.12
10.2198	-68.1018	58.11
10.224	-68.0939	58.09
10.1535	-68.1306	58.07
10.15	-68.1349	58.09
10.134	-68.1124	58.08
10.145	-68.1308	58.09
10.1356	-68.134	58.08
10.1393	-68.2062	58.08
10.1452	-68.2965	58.07
10.1709	-68.3748	58.08
10.1776	-68.4466	58.09
10.1845	-68.4706	58.07
10.2002	-68.5559	58.09
10.2547	-68.71	58.07
10.3333	-68.8446	58.12
10.3301	-68.9232	58.14
10.368	-69.0279	58.15
10.3513	-69.1005	58.1
10.3194	-69.2677	58.01
10.301	-69.3647	57.98
10.2826	-69.5535	57.94
10.2314	-69.7338	58.01
10.2724	-69.9153	58.07
10.2548	-70.0244	58.13
10.2847	-70.1255	58.13
10.289	-70.1484	58.13
10.2667	-70.114	58.11
10.2923	-70.1312	58.11
10.2665	-70.1606	58.06
10.2491	-70.2525	58.04
10.1686	-70.2507	58.03
10.1416	-70.3019	58.02
9.9613	-70.3239	58.01
9.8544	-70.3553	58.03
9.7359	-70.3569	58.04
9.7017	-70.4017	58.07
9.6117	-70.4519	58.09
9.6121	-70.3752	58.11
9.5954	-70.3868	58.11
9.6354	-70.266	58.1
9.6735	-70.2598	58.05
9.7648	-70.1733	58.05
9.8512	-70.1131	58.04
10.009	-70.0576	58.08
10.1316	-69.882	58.09
10.2871	-69.9292	58.09
10.4029	-69.7737	58.09
10.4627	-69.7015	58.09
10.6384	-69.6113	58.07
10.7138	-69.5329	58.06
10.763	-69.4408	58.05
10.8041	-69.3601	58.06
10.8754	-69.3635	58.09
11.0051	-69.3781	58.11
11.0698	-69.369	58.16
11.1198	-69.363	58.17
11.2716	-69.3725	58.1
11.3664	-69.318	58.03
11.5102	-69.314	57.94
11.6329	-69.2929	57.93
11.7541	-69.239	58.01
11.8616	-69.225	58.1
11.9834	-69.1527	58.15
12.0698	-69.0738	58.17
12.1903	-69.0363	58.13
12.3038	-69.0104	58.06
12.3245	-68.9678	58.03
12.3563	-68.9534	58.02
12.3219	-68.8697	58.06
12.2266	-68.8214	58.08
12.1333	-68.7032	58.09
12.084	-68.6938	58.06
12.0583	-68.6799	58.04
12.0353	-68.5537	58.06
11.972	-68.5994	58.05
11.9585	-68.6528	58.08
11.9594	-68.6916	58.1
11.9044	-68.7392	58.09
11.88	-68.7776	58.08
11.8161	-68.7523	58.06
11.7747	-68.8651	58.05
11.6983	-68.8709	58.07
11.676	-68.9734	58.07
11.644	-69.0658	58.08
11.6138	-69.1512	58.06
11.5407	-69.2765	58.09
11.5285	-69.4216	58.04
11.5029	-69.5112	58.04
11.4586	-69.577	58.05
11.4601	-69.6596	58.07
11.3654	-69.7638	58.07
11.3183	-69.7997	58.07
11.2635	-69.8761	58.06
11.1529	-69.8183	58.09
11.0768	-69.7912	58.13
11.0601	-69.7592	58.1
11.0233	-69.7279	58.05
10.9327	-69.7373	57.98
10.8892	-69.7695	57.96
10.8656	-69.8637	57.97
10.8749	-69.9796	58.04
10.7943	-70.0986	58.1
10.8154	-70.0924	58.13
10.818	-70.1696	58.14
10.8019	-70.1495	58.11
10.7882	-70.1941	58.05
10.7817	-70.23	58.01
10.7428	-70.2983	58.01
10.7252	-70.3456	58.02
10.6936	-70.4514	58.03
10.6241	-70.4525	58.03
10.5969	-70.5048	58.04
10.5513	-70.5621	58.05
10.56	-70.5152	58.1
10.5653	-70.5324	58.11
10.5879	-70.5656	58.11
10.637	-70.5956	58.1
10.642	-70.57	58.07
10.691	-70.5725	58.02
10.7049	-70.5593	58.04
10.7312	-70.5273	58.03
10.7184	-70.5166	58.08
10.7476	-70.5138	58.11
10.7346	-70.4755	58.11
10.7259	-70.3536	58.1
10.7642	-70.2893	58.08
10.7091	-70.2003	58.05
10.732	-70.1707	58.05
10.7302	-70.0568	58.08
10.695	-70.0142	58.08
10.7335	-69.902	58.08
10.705	-69.9315	58.05
10.689	-69.9088	58.06
10.661	-69.8268	58.12
10.6904	-69.7613	58.17
10.6264	-69.7042	58.14
10.6614	-69.704	58.04
10.6402	-69.6803	57.95
10.6147	-69.756	57.86
10.6809	-69.6799	57.92
10.683	-69.7271	58.04
10.7282	-69.6225	58.15
10.8312	-69.579	58.19
10.8808	-69.4834	58.2
10.9716	-69.464	58.11
11.0888	-69.4275	58.04
11.1653	-69.4373	58
11.1971	-69.5279	58.02
11.278	-69.6004	58.07
11.3734	-69.6718	58.11
11.4856	-69.6749	58.09
11.6516	-69.7155	58.06
11.7871	-69.7805	58.03
11.8739	-69.8254	58.03
11.9187	-69.8588	58.06
11.957	-69.9122	58.09
11.9987	-69.95	58.1
11.9707	-69.9927	58.09
11.9087	-69.9897	58.05
11.8132	-69.9122	58.08
11.7167	-69.9182	58.08
11.7297	-69.9586	58.06
11.6477	-69.8892	58.06
11.5832	-69.8334	58.06
11.5645	-69.7639	58.06
11.5288	-69.7078	58.07
11.5112	-69.6178	58.07
11.5324	-69.5817	58.07
11.5504	-69.5154	58.09
11.5295	-69.4126	58.08
11.5382	-69.3841	58.06
11.5501	-69.2921	58.04
11.5789	-69.1526	58.07
11.6187	-69.0889	58.12
11.6157	-69.0554	58.16
11.5993	-69.1163	58.11
11.6217	-69.1108	58.05
11.5736	-69.0964	57.98
11.5423	-69.2215	57.93
11.5062	-69.2073	58
11.4666	-69.2583	58.07
11.4543	-69.3177	58.13
11.454	-69.3023	58.15
11.3939	-69.3476	58.13
11.396	-69.3409	58.08
11.3744	-69.3045	58.06
11.347	-69.3589	58.04
11.3549	-69.4082	58.05
11.409	-69.4268	58.06
11.4075	-69.4205	58.04
11.3744	-69.52	58.04
11.401	-69.5606	58.06
11.35	-69.4898	58.12
11.3026	-69.4817	58.12
11.2864	-69.4287	58.13
11.2248	-69.3762	58.09
11.2093	-69.3825	58.08
11.2027	-69.2957	58.07
11.1861	-69.2463	58.07
11.202	-69.1619	58.07
11.2078	-69.1608	58.09
11.2132	-69.1479	58.08
11.2485	-69.1448	58.08
11.2725	-69.1861	58.07
11.264	-69.1537	58.09
11.2484	-69.2076	58.06
11.2207	-69.2771	58.07
11.1901	-69.3625	58.07
11.1521	-69.4101	58.09
11.1531	-69.4659	58.09
11.1233	-69.5477	58.09
11.0893	-69.6069	58.06
11.0502	-69.6444	58.09
11.0423	-69.7147	58.13
10.9946	-69.6912	58.15
10.9947	-69.7392	58.11
10.959	-69.7487	58.02
10.928	-69.8407	57.94
10.9564	-69.9053	57.93
10.9148	-69.9824	58.03
10.9274	-70.0347	58.11
10.8992	-70.0896	58.16
10.9138	-70.104	58.15
10.9268	-70.13	58.09
10.9467	-70.0576	58.05
10.8889	-70.028	58.04
10.8932	-69.9288	58.03
10.8841	-69.9301	58.06
10.9073	-70.0052	58.07
10.9605	-70.0902	58.07
10.9626	-70.1104	58.06
11.0213	-70.1501	58.07
11.064	-70.2612	58.05
11.091	-70.3478	58.05
11.1372	-70.4543	58.06
11.1456	-70.4995	58.08
11.13	-70.564	58.12
11.1205	-70.585	58.1
11.1488	-70.6671	58.07
11.1383	-70.6779	58.05
11.1787	-70.7072	58.07
11.1834	-70.7412	58.09
11.1902	-70.8285	58.08
11.2452	-70.8899	58.06
11.2495	-70.9915	58.04
11.3557	-71.1485	58.03
11.3799	-71.2639	58.05
11.4469	-71.3966	58.06
11.4638	-71.5357	58.06
11.5329	-71.6431	58.07
11.5657	-71.8069	58.06
11.5974	-71.8997	58.05
11.6089	-71.8988	58.06
11.6135	-71.9934	58.08
11.6321	-71.9203	58.11
11.6267	-71.9176	58.12
11.5765	-71.9161	58.07
11.555	-71.7795	58
11.4952	-71.7562	57.91
11.4501	-71.5448	57.96
11.476	-71.4885	58.04
11.4954	-71.3944	58.1
11.4933	-71.3283	58.11
11.5497	-71.1494	58.12
11.6289	-71.024	58.09
11.6441	-70.8235	58.08
11.6771	-70.6629	58.08
11.6768	-70.5884	58.08
11.7235	-70.4909	58.1
11.7196	-70.3923	58.08
11.6971	-70.2874	58.04
11.6906	-70.2312	58.03
11.6934	-70.1978	58.05
11.6624	-70.1606	58.08
11.6281	-70.1999	58.12
11.5943	-70.2419	58.12
11.5871	-70.2654	58.11
11.5714	-70.3238	58.06
11.5444	-70.3767	58.05
11.5707	-70.4515	58.05
11.4922	-70.5434	58.07
11.4918	-70.6318	58.12
11.5101	-70.7031	58.12
11.5357	-70.7988	58.1
11.5415	-70.9088	58.07
11.5368	-71.0426	58.06
11.5811	-71.1599	58.05
11.5559	-71.2604	58.07
11.5264	-71.3406	58.07
11.5577	-71.4502	58.07
11.5109	-71.5454	58.07
11.4955	-71.6409	58.08
11.4667	-71.6665	58.12
11.4124	-71.6113	58.17
11.3973	-71.6191	58.14
11.3187	-71.5564	58.06
11.259	-71.4979	57.98
11.2199	-71.4647	57.94
11.0907	-71.4106	57.98
11.0724	-71.4092	58.05
10.9819	-71.3944	58.12
10.8578	-71.3161	58.16
10.8146	-71.1931	58.18
10.8154	-71.1153	58.13
10.7791	-71.1124	58.07
10.7496	-71.1011	58.06
10.73	-71.0832	58.05
10.723	-71.0585	58.07
10.7057	-71.0287	58.04
10.6695	-71.0529	58.03
10.6516	-71.0409	58.03
10.6402	-71.0086	58.05
10.6126	-70.9703	58.08
10.6262	-70.9586	58.1
10.6136	-70.8882	58.09
10.6076	-70.9203	58.08
10.6023	-70.8415	58.08
10.6215	-70.801	58.07
10.6408	-70.8207	58.09
10.6511	-70.8123	58.08
10.672	-70.8235	58.08
10.6893	-70.8389	58.08
10.7461	-70.8742	58.08
10.7139	-70.8612	58.09
10.7642	-70.9784	58.05
10.7531	-70.9589	58.09
10.752	-70.9328	58.12
10.7076	-70.9399	58.1
10.7085	-70.7977	58.09
10.7115	-70.7969	58.1
10.7118	-70.7335	58.12
10.7391	-70.7277	58.09
10.7721	-70.6922	58.05
10.8039	-70.7404	58
10.8	-70.7776	57.97
10.8201	-70.7152	58
10.8179	-70.6935	58.06
10.8057	-70.6329	58.12
10.8347	-70.5235	58.15
10.8738	-70.3775	58.14
10.9264	-70.238	58.11
10.9456	-70.139	58.06
11.0128	-70.0132	58.04
11.037	-69.9915	58.05
11.0348	-69.91	58.08
11.0877	-69.8575	58.1
11.14	-69.8129	58.05
11.1493	-69.7027	58.04
11.1602	-69.6294	58.05
11.1495	-69.4852	58.08
11.109	-69.4078	58.11
11.0863	-69.3766	58.1
11.0809	-69.3589	58.1
11.0697	-69.2967	58.09
11.0256	-69.2864	58.07
10.9977	-69.2509	58.08
10.9526	-69.2744	58.11
10.9212	-69.2583	58.1
10.9022	-69.2669	58.11
10.8482	-69.3094	58.07
10.84	-69.3685	58.07
10.8001	-69.3658	58.08
10.8426	-69.3544	58.08
10.8395	-69.2939	58.1
10.7924	-69.2537	58.07
10.7103	-69.1842	58.09
10.6721	-69.1727	58.09
10.6086	-69.0963	58.15
10.5336	-69.0968	58.14
10.4509	-69.0768	58.09
10.3925	-69.0793	58.01
10.2991	-69.0374	57.96
10.2566	-69.0029	57.97
10.217	-68.9848	58.03
10.1641	-68.9931	58.13
10.1411	-68.9331	58.16
10.0326	-68.8366	58.16
10.0218	-68.7099	58.15
9.9958	-68.6162	58.1
9.948	-68.5012	58.07
9.8798	-68.4647	58.06
9.8183	-68.3647	58.09
9.8186	-68.2866	58.09
9.747	-68.2371	58.08
9.7402	-68.3159	58.04
9.6297	-68.3347	58.03
9.5357	-68.3172	58.08
9.4319	-68.4096	58.08
9.3271	-68.4157	58.09
9.2074	-68.4875	58.11
9.1576	-68.5356	58.1
9.0742	-68.5628	58.08
9.0155	-68.5669	58.07
8.9265	-68.6393	58.06
8.8529	-68.6786	58.07
8.7591	-68.6895	58.09
8.6707	-68.7584	58.07
8.5599	-68.8401	58.07
8.3764	-68.8525	58.08
8.1997	-68.8872	58.08
7.9984	-68.9738	58.07
7.8536	-68.9959	58.09
7.6961	-69.0168	58.07
7.5938	-69.0833	58.07
7.4873	-69.0358	58.12
7.4039	-69.0684	58.13
7.2774	-69.0662	58.08
7.2134	-68.9535	58
7.2284	-68.8737	57.95
7.2923	-68.8279	57.95
7.3567	-68.7307	58.05
7.4899	-68.6649	58.15
7.5828	-68.628	58.2
7.646	-68.5769	58.18
7.6945	-68.4452	58.13
7.7499	-68.4485	58.04
7.7772	-68.446	58
7.7932	-68.4551	58.01
7.7776	-68.537	58.06
7.7636	-68.5758	58.11
7.755	-68.6215	58.11
7.71	-68.672	58.09
7.739	-68.7731	58.07
7.7764	-68.8913	58.05
7.74	-68.9814	58.07
7.6852	-69.0712	58.06
7.6442	-69.0943	58.08
7.6191	-69.1955	58.07
7.5901	-69.1723	58.1
7.5975	-69.1725	58.07
7.576	-69.2104	58.08
7.5867	-69.1576	58.09
7.6365	-69.1177	58.07
7.6502	-69.0744	58.07
7.6691	-68.932	58.08
7.6563	-68.8615	58.08
7.6758	-68.7004	58.09
7.702	-68.5598	58.08
7.7394	-68.5389	58.06
7.7476	-68.4735	58.09
7.7686	-68.494	58.13
7.7527	-68.5165	58.18
7.755	-68.6072	58.17
7.7674	-68.6713	58.08
7.8139	-68.7853	58
7.8468	-68.8666	57.92
7.9463	-68.9299	57.95
7.9788	-69.0212	58.03
8.0429	-69.071	58.13
8.084	-69.0771	58.17
8.1128	-69.1647	58.15
8.1401	-69.2255	58.11
8.1519	-69.2587	58.06
8.2007	-69.2886	58.06
8.2474	-69.3578	58.03
8.2618	-69.3314	58.05
8.3109	-69.3595	58.04
8.3196	-69.3901	58.04
8.4127	-69.2863	58.08
8.4827	-69.3427	58.08
8.5401	-69.332	58.1
8.5952	-69.3319	58.1
8.6918	-69.3681	58.09
8.7081	-69.4006	58.07
8.7148	-69.3519	58.08
8.7123	-69.4508	58.05
8.7222	-69.4167	58.07
8.7461	-69.3834	58.08
8.7946	-69.3895	58.1
8.8376	-69.4984	58.1
8.8777	-69.5179	58.12
8.8696	-69.5144	58.12
8.8736	-69.5358	58.09
8.8514	-69.5314	58.1
8.8476	-69.5203	58.09
8.8535	-69.553	58.11
8.8214	-69.4691	58.15
8.7917	-69.4475	58.17
8.7703	-69.4753	58.12
8.7081	-69.4311	58.07
8.7026	-69.417	58
8.6776	-69.4523	57.96
8.6447	-69.3939	58.03
8.6204	-69.4746	58.11
8.5635	-69.4817	58.17
8.551	-69.4248	58.17
8.4979	-69.4279	58.15
8.498	-69.2789	58.09
8.4744	-69.2171	58.07
8.4503	-69.1741	58.06
8.4293	-69.1375	58.08
8.4037	-69.0949	58.11
8.3715	-69.0636	58.09
8.3231	-68.9235	58.09
8.3243	-68.8842	58.08
8.2517	-68.8401	58.08
8.2399	-68.8002	58.1
8.1808	-68.7047	58.12
8.0601	-68.6256	58.11
8.0213	-68.6176	58.11
8.0022	-68.5768	58.1
7.974	-68.57	58.08
7.9475	-68.5428	58.08
7.9309	-68.6154	58.08
8.0069	-68.6437	58.09
8.0562	-68.6924	58.11
8.0943	-68.7666	58.12
8.1808	-68.7352	58.12
8.2692	-68.7524	58.1
8.3556	-68.7532	58.1
8.4448	-68.7194	58.08
8.5365	-68.6903	58.07
8.6106	-68.6584	58.13
8.7062	-68.5887	58.18
8.7892	-68.6266	58.11
8.8797	-68.6314	58.09
8.9301	-68.6279	58.01
9.0061	-68.6051	58
9.0744	-68.5689	58.03
9.1335	-68.54	58.09
9.231	-68.5781	58.13
9.3084	-68.4948	58.18
9.3279	-68.4085	58.19
9.4467	-68.3687	58.15
9.4865	-68.3961	58.09
9.5249	-68.4477	58.04
9.6008	-68.4438	58.05
9.6441	-68.4767	58.08
9.6895	-68.5582	58.09
9.7444	-68.5734	58.1
9.8209	-68.6117	58.11
9.8724	-68.6273	58.09
10.0019	-68.5827	58.08
10.0148	-68.5162	58.11
10.0675	-68.4961	58.1
10.1249	-68.4384	58.14
10.1174	-68.431	58.11
10.1322	-68.4433	58.1
10.1752	-68.4588	58.08
10.2147	-68.4632	58.07
10.2836	-68.4201	58.1
10.3408	-68.4079	58.12
10.3414	-68.3891	58.11
10.4254	-68.4172	58.08
10.4506	-68.4667	58.08
10.5134	-68.5161	58.09
10.5364	-68.5323	58.11
10.5208	-68.5082	58.12
10.5045	-68.533	58.1
10.4942	-68.542	58.13
10.5016	-68.595	58.16
10.5007	-68.6461	58.19
10.5043	-68.7028	58.15
10.5032	-68.7077	58.08
10.5147	-68.7373	57.98
10.534	-68.7727	57.97
10.5055	-68.7562	58.03
10.5006	-68.8133	58.1
10.5099	-68.81	58.14
10.5226	-68.6826	58.19
10.5073	-68.611	58.18
10.5463	-68.5709	58.08
10.5038	-68.5057	58.05
10.4772	-68.4329	58.08
10.5025	-68.4217	58.1
10.4546	-68.4001	58.11
10.4656	-68.3425	58.14
10.4815	-68.3495	58.12
10.4902	-68.3346	58.15
10.5144	-68.3277	58.09
10.495	-68.3072	58.05
10.5017	-68.3174	58.01
10.4674	-68.3003	58.03
10.445	-68.3594	58.09
10.4188	-68.3462	58.14
10.3612	-68.3624	58.17
10.3143	-68.3657	58.14
10.2794	-68.3517	58.12
10.2099	-68.3983	58.1
10.1565	-68.3915	58.11
10.1141	-68.4465	58.08
10.0968	-68.3853	58.08
10.0774	-68.4128	58.09
10.0708	-68.3871	58.11
10.0607	-68.4396	58.09
10.0513	-68.3841	58.12
10.0596	-68.386	58.12
9.9971	-68.3653	58.11
10.0005	-68.3935	58.11
9.9927	-68.4379	58.16
9.9606	-68.5168	58.17
9.9136	-68.5659	58.15
9.8798	-68.5582	58.09
9.8855	-68.6121	57.99
9.8695	-68.6182	57.95
9.8321	-68.6243	58.04
9.7639	-68.6584	58.17
9.6732	-68.6859	58.22
9.6261	-68.6913	58.22
9.6128	-68.6968	58.17
9.5546	-68.6936	58.1
9.4757	-68.6486	58.06
9.459	-68.7212	58.06
9.3666	-68.7233	58.07
9.3486	-68.7456	58.1
9.3308	-68.7794	58.1
9.2713	-68.8005	58.07
9.1936	-68.8455	58.07
9.1438	-68.8785	58.06
9.0607	-68.869	58.12
8.9661	-68.9003	58.15
8.9305	-68.9645	58.13
8.8973	-68.9401	58.12
8.8572	-68.8899	58.1
8.8184	-68.8308	58.07
8.7379	-68.8019	58.09
8.7239	-68.6829	58.12
8.6602	-68.6578	58.14
8.6111	-68.5482	58.12
8.5285	-68.5476	58.07
8.437	-68.4834	58.07
8.3312	-68.4508	58.08
8.27	-68.3849	58.12
8.2484	-68.377	58.12
8.2477	-68.3824	58.12
8.2561	-68.3464	58.09
8.2564	-68.2282	58.12
8.2858	-68.1957	58.12
8.3133	-68.09	58.17
8.365	-68.06	58.17
8.3932	-68.0232	58.12
8.4062	-67.9166	58.09
8.4383	-67.807	58.01
8.4834	-67.7948	58
8.5615	-67.7843	58.03
8.5806	-67.7649	58.13
8.5743	-67.6901	58.2
8.5671	-67.7361	58.16
8.5964	-67.7341	58.17
8.6528	-67.6677	58.11
8.6299	-67.6324	58.09
8.6502	-67.6586	58.07
8.7287	-67.7209	58.09
8.7551	-67.7387	58.12
8.8287	-67.7452	58.11
8.8701	-67.8133	58.1
8.8814	-67.8318	58.11
8.9482	-67.919	58.1
8.9655	-67.9802	58.1
9.0019	-68.0653	58.12
8.9916	-68.1064	58.13
9.0238	-68.1628	58.12
9.0417	-68.2204	58.12
9.0126	-68.2053	58.11
9.0639	-68.2246	58.11
9.1157	-68.2404	58.11
9.1099	-68.2416	58.12
9.1767	-68.2831	58.11
9.2483	-68.2411	58.12
9.2633	-68.2517	58.11
9.3364	-68.2465	58.11
9.3943	-68.2592	58.1
9.4559	-68.2374	58.09
9.5092	-68.2748	58.08
9.537	-68.3122	58.1
9.6117	-68.3439	58.09
9.6303	-68.4152	58.11
9.6908	-68.4218	58.18
9.7648	-68.5027	58.18
9.7873	-68.5032	58.15
9.8921	-68.5523	58.07
9.9189	-68.5737	57.99
10.0255	-68.574	57.98
10.0777	-68.6073	58.05
10.1384	-68.6558	58.12
10.1809	-68.7074	58.17
10.3009	-68.7272	58.15
10.4011	-68.7762	58.15
10.5209	-68.8434	58.08
10.5846	-68.8721	58.07
10.5843	-68.7214	58.09
10.6028	-68.6079	58.1
10.5602	-68.4364	58.12
10.5443	-68.2767	58.11
10.5126	-68.1838	58.07
10.492	-68.1248	58.06
10.4927	-68.1365	58.06
10.4844	-68.0896	58.1
10.4851	-68.147	58.1
10.5545	-68.131	58.12
10.5137	-68.1184	58.13
10.5312	-68.1165	58.11
10.4837	-68.0474	58.1
10.5116	-68.0522	58.09
10.4728	-67.9988	58.12
10.4758	-68.0132	58.1
10.4197	-68.0055	58.12
10.4279	-68.0374	58.1
10.4538	-68.0526	58.08
10.503	-68.0978	58.09
10.5279	-68.1492	58.1
10.5538	-68.1498	58.12
10.589	-68.177	58.12
10.6017	-68.2018	58.12
10.5967	-68.2428	58.08
10.6555	-68.2526	58.11
10.7032	-68.3506	58.14
10.7125	-68.3779	58.16
10.7657	-68.432	58.13
10.8131	-68.4564	58.06
10.7928	-68.5038	57.99
10.7976	-68.5553	57.96
10.8189	-68.5179	58.03
10.8056	-68.4956	58.12
10.7866	-68.5958	58.13
10.8064	-68.5212	58.16
10.7735	-68.4665	58.18
10.7644	-68.4236	58.11
10.7759	-68.4854	58.05
10.7926	-68.5194	58.03
10.8022	-68.6059	58.05
10.841	-68.6293	58.08
10.8772	-68.6667	58.09
10.8898	-68.7067	58.09
10.9115	-68.8212	58.07
10.9244	-68.9053	58.1
10.9458	-69.0351	58.12
10.9564	-69.1313	58.14
10.9569	-69.2668	58.11
10.9851	-69.4702	58.08
11.0033	-69.6043	58.06
11.0268	-69.7869	58.03
11.0434	-69.9889	58.04
11.0282	-70.1588	58.08
11.0807	-70.3208	58.12
11.1355	-70.5033	58.13
11.181	-70.6922	58.1
11.2287	-70.8863	58.06
11.2251	-71.043	58.06
11.2989	-71.1995	58.08
11.4105	-71.3411	58.09
11.4638	-71.533	58.08
11.5721	-71.6619	58.09
11.6625	-71.812	58.07
11.7325	-71.8934	58.11
11.7931	-72.0084	58.15
11.8561	-72.0965	58.18
11.9594	-72.2617	58.12
11.9903	-72.3273	58.04
12.0135	-72.3896	57.95
12.0314	-72.3911	57.93
12.0862	-72.2867	57.99
12.0223	-72.2097	58.09
12.0457	-72.1028	58.16
12.0177	-71.9255	58.19
12.0022	-71.7389	58.16
11.9647	-71.6292	58.09
11.9254	-71.569	58.04
11.9123	-71.3604	58.06
11.9096	-71.2324	58.09
11.8935	-71.0833	58.13
11.82	-71.0665	58.09
11.9398	-70.8746	58.09
11.9432	-70.8288	58.07
11.9383	-70.7137	58.09
11.9729	-70.6836	58.09
11.9611	-70.6555	58.08
11.9919	-70.6119	58.1
11.9753	-70.6083	58.1
12.0072	-70.5749	58.11
12.0033	-70.5046	58.11
12.0938	-70.4714	58.09
12.1115	-70.3631	58.08
12.1383	-70.2645	58.1
12.1265	-70.1296	58.09
12.1713	-70.0317	58.08
12.2002	-69.9419	58.06
12.1916	-69.835	58.06
12.2362	-69.7617	58.09
12.2611	-69.7291	58.14
12.327	-69.8083	58.13
12.3792	-69.788	58.15
12.4451	-69.8178	58.16
12.4874	-69.795	58.15
12.5722	-69.8636	58.08
12.6268	-69.9359	58.03
12.6583	-69.9616	57.98
12.6615	-70.0242	57.97
12.6959	-70.0587	58.03
12.6945	-70.1093	58.11
12.6822	-70.1321	58.17
12.6845	-69.9771	58.2
12.6953	-69.8544	58.14
12.6857	-69.6422	58.09
12.6701	-69.4253	58.06
12.6848	-69.2277	58.04
12.682	-69.0991	58.07
12.6835	-68.997	58.08
12.7088	-68.8975	58.07
12.7139	-68.9016	58.06
12.7385	-68.9189	58.09
12.7671	-68.9456	58.12
12.8051	-68.9571	58.12
12.7871	-68.9792	58.1
12.7871	-68.9182	58.1
12.7749	-68.7968	58.12
12.7484	-68.712	58.1
12.7441	-68.6772	58.08
12.6672	-68.6238	58.09
12.6381	-68.5615	58.11
12.5891	-68.5147	58.11
12.5561	-68.4463	58.1
12.5008	-68.4041	58.1
12.4624	-68.3758	58.12
12.4208	-68.3988	58.11
12.3941	-68.4021	58.12
12.3549	-68.3654	58.12
12.3398	-68.3731	58.09
12.3024	-68.3347	58.14
12.3018	-68.2707	58.18
12.2593	-68.3158	58.16
12.2371	-68.3196	58.1
12.1919	-68.3242	58.03
12.1614	-68.3687	57.99
12.1615	-68.4112	58.01
12.1352	-68.4808	58.08
12.1379	-68.5364	58.13
12.1453	-68.5977	58.17
12.1766	-68.646	58.17
12.1354	-68.6063	58.16
12.1526	-68.6454	58.1
12.1505	-68.6881	58.09
12.1575	-68.7902	58.08
12.1452	-68.911	58.12
12.1259	-69.0298	58.11
12.1513	-69.23	58.12
12.1185	-69.3617	58.09
12.182	-69.5161	58.08
12.1686	-69.7388	58.08
12.2138	-69.9402	58.1
12.1745	-70.1931	58.11
12.1995	-70.4903	58.1
12.1622	-70.7152	58.11
12.193	-70.9371	58.09
12.1623	-71.1942	58.08
12.1791	-71.4399	58.09
12.2198	-71.79	58.09
12.2775	-72.0155	58.1
12.3175	-72.2165	58.1
12.339	-72.3461	58.1
12.32	-72.4885	58.05
12.2999	-72.6112	58.05
12.3478	-72.7091	58.05
12.2948	-72.8154	58.08
12.27	-72.9778	58.08
12.2763	-73.0943	58.09
12.2619	-73.2404	58.12
12.2142	-73.2746	58.14
12.187	-73.3146	58.13
12.1143	-73.3316	58.06
12.0286	-73.2646	58
11.9227	-73.3308	57.95
11.8571	-73.348	57.99
11.7551	-73.3238	58.07
11.6783	-73.3571	58.11
11.6224	-73.3254	58.15
11.5699	-73.1727	58.17
11.5246	-72.9876	58.15
11.4883	-72.7615	58.09
11.4167	-72.4433	58.06
11.3609	-72.1562	58.07
11.3487	-71.8195	58.11
11.3454	-71.6088	58.1
11.3706	-71.4018	58.07
11.3518	-71.2433	58.06
11.3468	-71.1323	58.06
11.3285	-70.8883	58.1
11.3152	-70.7756	58.1
11.3094	-70.6071	58.1
11.3044	-70.5114	58.11
11.3037	-70.3472	58.11
11.2366	-70.3233	58.07
11.1801	-70.2406	58.07
11.1496	-70.156	58.1
11.1514	-70.0712	58.09
11.1391	-70.06	58.08
11.1168	-70.0099	58.08
11.0977	-70.0052	58.07
11.0991	-70.0288	58.07
11.1129	-70.0462	58.08
11.1279	-70.0741	58.07
11.1544	-70.0226	58.11
11.1497	-70.0015	58.11
11.1721	-70.0189	58.13
11.1593	-69.9938	58.15
inclinaison X	inclinaison Y
-0.1329	-0.2991
-0.1329	-0.0665
-0.0997	0
-0.1329	-0.1994
-0.2991	-0.1662
-0.2659	-0.2659
-0.1329	-0.1994
-0.1994	-0.1994
-0.1329	-0.0997
-0.0665	-0.0997
0.0997	-0.0997
-0.0332	0.0332
-0.0332	0
-0.0997	-0.1994
-0.1662	-0.3988
-0.1994	-0.1994
-0.1329	-0.0997
-0.0332	0.1329
0	-0.0332
-0.1662	-0.2326
-0.2991	-0.3988
-0.2326	-0.2991
-0.0332	-0.0997
-0.0332	0.0997
-0.0665	-0.0997
-0.1329	-0.2991
-0.3323	-0.1994
-0.2326	-0.0997
0	0
-0.0332	-0.0997
-0.1329	-0.1329
-0.2659	-0.1662
-0.1662	-0.1329
-0.0997	-0.1662
-0.1662	-0.1329
-0.1994	-0.1994
-0.0665	-0.2326
-0.1662	-0.0997
-0.2326	-0.0665
-0.1329	-0.1329
-0.1329	-0.2326
-0.1662	-0.1662
-0.1662	-0.0332
-0.0997	-0.0997
-0.1329	-0.1662
-0.1329	-0.1329
-0.1994	-0.1329
-0.0997	-0.1662
-0.0665	-0.1662
-0.1994	-0.0665
-0.2326	-0.0997
-0.1329	-0.1329
-0.0997	-0.1329
-0.2326	-0.0665
-0.0997	-0.1994
-0.1662	-0.1994
-0.1994	-0.1662
-0.1329	-0.1329
-0.0997	0
-0.0665	-0.1994
-0.1329	-0.1662
-0.1994	-0.1662
-0.0332	-0.1662
-0.0665	-0.0997
-0.1662	-0.1662
-0.1994	-0.1662
-0.0332	-0.1662
-0.0997	-0.1662
-0.1662	-0.0997
-0.2326	-0.1994
-0.0997	-0.1662
-0.0997	-0.1994
-0.1662	-0.1329
-0.1329	-0.1994
-0.1329	-0.1994
-0.1662	-0.0997
-0.1662	-0.1329
-0.2326	-0.2326
-0.1329	-0.1662
-0.1329	-0.0332
-0.2326	-0.0665
-0.1329	-0.1994
-0.1994	-0.0997
-0.1662	-0.1662
-0.0997	-0.1329
-0.1662	-0.1329
-0.1662	-0.0997
-0.1329	-0.1662
-0.2326	-0.2326
-0.2326	-0.1994
-0.0997	-0.0665
-0.0665	-0.0665
-0.1329	-0.0665
-0.1994	-0.1662
-0.1662	-0.1662
-0.1329	-0.2326
-0.1329	-0.0997
-0.1662	-0.0665
-0.1994	-0.2326
-0.1329	-0.2991
-0.1662	-0.0997
-0.0997	-0.0665
-0.0997	-0.0665
-0.1662	-0.1329
-0.1662	-0.1994
-0.1994	-0.1662
-0.1329	-0.0997
-0.0665	-0.0665
-0.1329	-0.1329
-0.2326	-0.1994
-0.1662	-0.1329
-0.0665	-0.1329
-0.1329	-0.0997
-0.2326	-0.1662
-0.1662	-0.2991
-0.0997	-0.1662
-0.1994	-0.0332
-0.1329	-0.0332
-0.1329	-0.1994
-0.1662	-0.2659
-0.1662	-0.1994
-0.1662	-0.0997
-0.0665	-0.0665
-0.0997	-0.0997
-0.0997	-0.1662
-0.1994	-0.1329
-0.1994	-0.1329
-0.0997	-0.0997
-0.0997	-0.1329
-0.1329	-0.1329
-0.1329	-0.1329
-0.1994	-0.1662
-0.1662	-0.1329
-0.1662	0
-0.1329	-0.1329
-0.0332	-0.0997
-0.1662	-0.0665
-0.2326	-0.1662
-0.1994	-0.2326
-0.0997	-0.1662
-0.0997	0.0332
-0.1662	-0.0997
-0.1662	-0.2326
-0.1662	-0.2326
-0.1662	-0.1662
-0.1329	-0.0665
-0.0997	-0.0997
-0.1329	-0.1662
-0.0997	-0.1662
-0.2326	-0.1662
-0.1662	-0.1662
-0.0997	-0.0665
-0.0332	-0.1994
-0.1662	-0.1329
-0.1662	-0.1329
-0.1662	-0.0665
-0.0665	-0.0997
-0.0997	-0.1662
-0.2659	-0.1662
-0.2326	-0.1994
-0.0665	-0.1329
-0.0332	-0.0332
-0.1329	-0.0665
-0.2991	-0.1662
-0.1994	-0.1994
-0.0997	-0.1994
-0.0997	-0.0665
-0.1662	0
-0.1994	-0.2326
-0.1662	-0.2326
-0.1662	-0.1662
-0.1662	-0.0332
-0.0997	0.0665
-0.1329	-0.1662
-0.1662	-0.2659
-0.1662	-0.1662
-0.0997	-0.1329
-0.0997	-0.0997
-0.1994	-0.0997
-0.1662	-0.1329
-0.0997	-0.0997
-0.0997	-0.1994
-0.1662	-0.1662
-0.1994	-0.0332
-0.1329	-0.0997
-0.0997	-0.0332
-0.1662	-0.0997
-0.1994	-0.0332
-0.0997	-0.1994
-0.1994	-0.1994
-0.1994	-0.0997
-0.1329	-0.0997
-0.1329	-0.1329
-0.0997	-0.1994
-0.1662	-0.1329
-0.1329	-0.0665
-0.0997	-0.1662
-0.1994	-0.0997
-0.1994	-0.1662
-0.1329	-0.0997
-0.1662	-0.0665
-0.1662	-0.1329
-0.1662	-0.0997
-0.1329	-0.1329
-0.1329	-0.1662
-0.1662	-0.1329
-0.1662	-0.1662
-0.1329	-0.0997
-0.0665	-0.1329
-0.1662	-0.0332
-0.1994	-0.0665
-0.1662	-0.2326
-0.1994	-0.2326
-0.1662	-0.0997
-0.1329	0.0665
-0.1329	-0.0997
-0.1662	-0.2326
-0.2326	-0.1994
-0.1662	-0.0997
-0.0997	-0.0997
-0.1994	-0.0665
-0.1994	-0.1329
-0.1662	-0.1662
-0.1662	-0.1662
-0.1329	-0.0332
-0.0997	-0.0997
-0.1994	-0.1994
-0.1994	-0.1662
-0.1329	-0.1662
-0.1329	-0.0332
-0.1662	-0.0997
-0.1662	-0.1329
-0.1329	-0.1662
-0.1994	-0.1662
-0.1662	-0.0997
-0.1994	-0.0665
-0.1329	-0.1662
-0.1662	-0.1994
-0.2659	-0.1329
-0.1994	0
-0.0332	-0.1329
-0.1329	-0.1994
-0.1994	-0.1329
-0.1662	-0.0997
-0.0997	-0.0997
-0.1662	-0.1662
-0.1994	-0.2326
-0.2326	-0.1662
-0.0997	-0.0332
-0.0665	-0.0997
-0.0997	-0.1329
-0.2326	-0.1662
-0.1329	-0.1662
-0.1662	-0.1662
-0.1329	-0.0665
-0.1329	-0.1329
-0.1329	-0.1994
-0.0997	-0.1662
-0.1994	-0.0665
-0.1329	-0.0332
-0.0665	-0.1662
-0.1662	-0.1662
-0.1662	-0.1329
-0.1662	-0.0665
-0.0997	-0.1662
-0.0997	-0.1994
-0.2326	-0.1329
-0.1662	-0.0997
-0.0997	-0.0665
-0.0997	-0.1662
-0.1662	-0.0997
-0.1329	-0.1994
-0.1329	-0.1994
-0.1329	-0.1994
-0.1662	-0.1329
-0.0997	-0.0997
-0.1329	-0.0665
-0.1329	-0.0997
-0.1994	-0.0997
-0.0997	-0.1994
-0.1329	-0.1994
-0.1994	-0.1329
-0.1662	-0.0665
-0.0997	-0.0997
-0.1662	-0.1994
-0.1662	-0.0997
-0.1994	0
-0.0665	-0.1994
-0.1662	-0.1994
-0.2326	-0.1329
-0.0997	-0.1329
-0.0997	-0.1329
-0.1662	-0.1329
-0.1994	-0.1329
-0.1994	-0.1662
-0.1662	-0.1662
-0.1994	-0.0332
-0.0997	0
-0.1662	-0.1329
-0.0997	-0.1994
-0.1994	-0.1329
-0.1662	-0.0332
-0.0665	-0.1662
-0.1329	-0.1662
-0.1994	-0.1662
-0.2326	-0.1662
