# Supplementary material for: Postural Control Can Be Well Maintained by Healthy, Young Adults in Difficult Visual Task, Even in Sway-Referenced Dynamic Conditions
Source: PLoS One. 2016 Oct 13;11(10):e0164400. doi: 10.1371/journal.pone.0164400 (PMC5063355; doi:10.1371/journal.pone.0164400)
Supplement: S2 File — (ZIP) [file pone.0164400.s002.zip › DATA_FRAMIRAL/S10A_SEARCH_STABLE_I4.xls]

## Sheet: S10_MTT_201504081303
gravite X	gravite Y	Poids
-5.9435	-81.8671	58.51
-6.0802	-81.4266	58.49
-6.161	-81.0104	58.47
-6.2666	-80.6371	58.5
-6.3332	-80.3187	58.53
-6.3744	-80.1418	58.56
-6.4	-80.0265	58.56
-6.4239	-79.9007	58.54
-6.4269	-79.8591	58.56
-6.4348	-79.8988	58.52
-6.4633	-79.9159	58.53
-6.4351	-79.9974	58.51
-6.4254	-80.0059	58.52
-6.4118	-80.0041	58.53
-6.4117	-80.1054	58.53
-6.423	-80.0802	58.54
-6.4462	-80.19	58.52
-6.4815	-80.2482	58.55
-6.4675	-80.3792	58.56
-6.4988	-80.5068	58.54
-6.5312	-80.6052	58.55
-6.5251	-80.7553	58.57
-6.5147	-80.8252	58.58
-6.5531	-80.8837	58.54
-6.5276	-80.9477	58.5
-6.5032	-81.0763	58.44
-6.5113	-81.1229	58.44
-6.5147	-81.2297	58.48
-6.5315	-81.3181	58.56
-6.5033	-81.3282	58.63
-6.555	-81.3249	58.62
-6.5854	-81.3071	58.58
-6.6389	-81.1994	58.53
-6.6672	-81.0663	58.51
-6.7139	-80.9246	58.48
-6.7514	-80.7508	58.49
-6.81	-80.5419	58.51
-6.8317	-80.4026	58.52
-6.8977	-80.3106	58.5
-6.9665	-80.1549	58.54
-6.9832	-80.0274	58.55
-6.9983	-79.7949	58.58
-7.0358	-79.7009	58.55
-7.0425	-79.5246	58.57
-7.0956	-79.3771	58.53
-7.1551	-79.2435	58.5
-7.1819	-79.1786	58.49
-7.2219	-79.109	58.52
-7.2351	-79.1195	58.55
-7.197	-79.1154	58.58
-7.2276	-79.1908	58.58
-7.2021	-79.2242	58.61
-7.2045	-79.426	58.58
-7.2038	-79.5697	58.55
-7.2482	-79.7182	58.53
-7.2816	-79.8248	58.53
-7.2497	-79.9355	58.58
-7.2423	-80.1312	58.57
-7.2635	-80.2798	58.53
-7.2882	-80.3776	58.46
-7.3171	-80.4746	58.43
-7.2987	-80.5256	58.44
-7.2105	-80.6043	58.49
-7.2268	-80.6182	58.57
-7.2345	-80.6135	58.61
-7.2595	-80.4624	58.66
-7.313	-80.3281	58.61
-7.4178	-80.1944	58.56
-7.4831	-79.9727	58.53
-7.6174	-79.7664	58.52
-7.7476	-79.61	58.51
-7.8588	-79.4213	58.52
-7.8821	-79.4144	58.47
-7.9192	-79.2849	58.49
-7.9616	-79.3161	58.49
-8.022	-79.3155	58.52
-7.9705	-79.3341	58.55
-7.9583	-79.41	58.55
-7.8819	-79.497	58.57
-7.8577	-79.6338	58.56
-7.7664	-79.6904	58.53
-7.6461	-79.7958	58.53
-7.5087	-79.8862	58.53
-7.3778	-80.014	58.51
-7.1997	-80.0386	58.53
-7.0214	-80.1085	58.55
-6.8224	-80.1683	58.57
-6.6167	-80.2155	58.57
-6.4091	-80.2824	58.55
-6.1605	-80.4027	58.54
-6.028	-80.4481	58.58
-5.9294	-80.6018	58.58
-5.7587	-80.7157	58.57
-5.7231	-80.8186	58.49
-5.6276	-80.9753	58.45
-5.5312	-81.0215	58.47
-5.4668	-81.2153	58.51
-5.3209	-81.3337	58.56
-5.2228	-81.3959	58.6
-5.1024	-81.4601	58.6
-5.0193	-81.5543	58.57
-4.9398	-81.5314	58.55
-4.8655	-81.5366	58.51
-4.8253	-81.5594	58.53
-4.7526	-81.58	58.53
-4.6568	-81.5671	58.55
-4.6059	-81.5347	58.54
-4.5596	-81.4784	58.54
-4.5257	-81.4322	58.54
-4.4817	-81.3873	58.55
-4.4773	-81.3387	58.56
-4.4221	-81.2564	58.56
-4.4478	-81.1986	58.56
-4.4663	-81.1135	58.54
-4.4403	-80.974	58.56
-4.3612	-80.9454	58.53
-4.3529	-80.829	58.53
-4.4041	-80.7449	58.54
-4.4923	-80.6257	58.57
-4.544	-80.5074	58.57
-4.6474	-80.457	58.56
-4.7664	-80.3779	58.58
-4.9404	-80.4361	58.54
-5.0989	-80.3982	58.54
-5.276	-80.4624	58.57
-5.4354	-80.5295	58.6
-5.6087	-80.6111	58.58
-5.7968	-80.6713	58.53
-6.0602	-80.7508	58.46
-6.2706	-80.8111	58.46
-6.417	-80.8419	58.49
-6.4366	-80.8691	58.55
-6.3683	-80.9485	58.58
-6.3295	-81.0304	58.58
-6.303	-81.0074	58.59
-6.2337	-80.9773	58.56
-6.131	-80.9345	58.56
-5.9633	-80.954	58.52
-5.8099	-80.9213	58.52
-5.6222	-80.9602	58.51
-5.4415	-81.0401	58.51
-5.2911	-81.0382	58.52
-5.0845	-81.0348	58.53
-4.8825	-81.1937	58.53
-4.7131	-81.2534	58.56
-4.4778	-81.3908	58.55
-4.2318	-81.506	58.57
-3.9449	-81.6315	58.56
-3.7028	-81.7886	58.52
-3.4624	-81.9679	58.52
-3.2306	-82.0194	58.52
-2.8358	-82.0492	58.54
-2.3554	-82.0262	58.56
-1.9869	-82.0791	58.57
-1.6744	-82.0389	58.58
-1.5119	-82.0887	58.56
-1.4349	-82.1019	58.56
-1.4866	-82.0769	58.54
-1.4873	-82.017	58.52
-1.6197	-82.0326	58.54
-1.7985	-81.9354	58.59
-1.9999	-81.9205	58.58
-2.3863	-81.8788	58.55
-2.7358	-81.7548	58.5
-3.0309	-81.6141	58.44
-3.3389	-81.4529	58.46
-3.6675	-81.3623	58.5
-3.991	-81.1409	58.54
-4.254	-80.9218	58.59
-4.5324	-80.7938	58.59
-4.798	-80.6159	58.6
-5.0376	-80.54	58.55
-5.2323	-80.4413	58.53
-5.3912	-80.4431	58.53
-5.4938	-80.501	58.53
-5.636	-80.6002	58.51
-5.703	-80.6545	58.53
-5.8434	-80.6962	58.53
-5.9493	-80.7534	58.54
-6.0779	-80.8234	58.54
-6.2406	-80.8505	58.54
-6.3393	-80.8119	58.54
-6.4237	-80.8692	58.51
-6.5054	-80.8156	58.51
-6.5468	-80.8248	58.52
-6.5529	-80.8851	58.54
-6.5307	-80.9408	58.55
-6.5186	-81.0444	58.53
-6.4497	-81.0766	58.54
-6.3621	-81.1486	58.55
-6.2585	-81.2629	58.52
-6.1503	-81.3372	58.52
-6.0471	-81.4712	58.52
-5.9175	-81.567	58.53
-5.7835	-81.6141	58.54
-5.568	-81.5983	58.56
-5.2694	-81.6357	58.59
-4.9929	-81.6175	58.57
-4.6698	-81.6156	58.54
-4.3616	-81.6407	58.48
-4.0688	-81.5762	58.44
-3.7955	-81.5379	58.43
-3.5991	-81.4878	58.48
-3.4368	-81.5156	58.55
-3.4228	-81.5518	58.57
-3.4034	-81.5105	58.61
-3.4562	-81.5047	58.59
-3.4915	-81.4498	58.57
-3.5276	-81.4113	58.54
-3.5686	-81.4586	58.5
-3.6458	-81.3728	58.5
-3.7452	-81.3396	58.49
-3.8095	-81.2615	58.49
-3.8437	-81.2049	58.5
-3.9361	-81.1545	58.53
-4.0152	-81.0995	58.57
-4.1391	-80.9798	58.58
-4.329	-80.8478	58.56
-4.4924	-80.7667	58.56
-4.6148	-80.6695	58.53
-4.7346	-80.5984	58.54
-4.8179	-80.6009	58.51
-4.9367	-80.6669	58.52
-5.0038	-80.7362	58.54
-5.1108	-80.7426	58.54
-5.1478	-80.8348	58.55
-5.2113	-80.8759	58.56
-5.3271	-80.9371	58.55
-5.3506	-81.0417	58.52
-5.4516	-81.0982	58.54
-5.516	-81.2038	58.53
-5.5124	-81.2922	58.52
-5.5492	-81.4706	58.53
-5.5094	-81.5868	58.59
-5.4667	-81.6585	58.59
-5.3544	-81.7554	58.54
-5.2752	-81.8327	58.47
-5.2155	-81.8747	58.41
-5.1445	-82.0384	58.43
-5.0317	-82.1803	58.49
-4.9881	-82.3461	58.54
-4.9669	-82.4383	58.59
-4.9453	-82.5049	58.59
-4.8781	-82.5951	58.57
-4.7979	-82.5792	58.56
-4.7468	-82.6603	58.49
-4.641	-82.6571	58.48
-4.5591	-82.6831	58.48
-4.5386	-82.782	58.46
-4.5283	-82.7415	58.49
-4.5601	-82.7635	58.52
-4.5427	-82.8239	58.52
-4.6131	-82.838	58.55
-4.6398	-82.8285	58.54
-4.7243	-82.7943	58.55
-4.7906	-82.7965	58.53
-4.8504	-82.8123	58.53
-4.8996	-82.8147	58.5
-4.9201	-82.8725	58.51
-4.9787	-82.9414	58.53
-4.984	-83.0111	58.51
-4.9611	-83.1033	58.52
-5.0164	-83.1705	58.52
-5.0305	-83.239	58.51
-5.0763	-83.1699	58.52
-5.1269	-83.1183	58.54
-5.1746	-83.1201	58.53
-5.266	-82.9997	58.52
-5.3168	-82.8315	58.53
-5.4164	-82.7402	58.57
-5.5225	-82.6093	58.59
-5.6046	-82.3536	58.54
-5.7409	-82.1497	58.47
-5.9317	-81.8338	58.42
-6.1257	-81.4851	58.42
-6.3286	-81.2001	58.46
-6.5646	-81.0083	58.51
-6.7289	-80.7204	58.58
-6.8884	-80.6168	58.57
-6.9857	-80.5002	58.59
-7.0859	-80.4317	58.54
-7.0936	-80.4609	58.51
-7.0148	-80.4814	58.49
-6.9493	-80.5404	58.49
-6.8799	-80.648	58.5
-6.7338	-80.8552	58.49
-6.5644	-80.937	58.51
-6.4697	-81.1148	58.51
-6.3262	-81.2252	58.53
-6.1635	-81.3995	58.52
-6.0731	-81.4107	58.52
-5.9575	-81.4482	58.52
-5.8285	-81.5248	58.52
-5.6602	-81.5874	58.53
-5.5734	-81.669	58.54
-5.403	-81.7928	58.53
-5.2572	-81.882	58.52
-5.0723	-81.9406	58.53
-4.9013	-81.926	58.53
-4.756	-81.9673	58.52
-4.6318	-81.8897	58.52
-4.5241	-81.8899	58.53
-4.4253	-81.9011	58.54
-4.399	-81.7929	58.55
-4.4142	-81.7061	58.52
-4.3828	-81.5849	58.55
-4.3681	-81.5539	58.58
-4.2889	-81.4406	58.55
-4.2404	-81.355	58.52
-4.1504	-81.2397	58.46
-4.0763	-81.2641	58.41
-3.9929	-81.2503	58.44
-3.8936	-81.2783	58.52
-3.8094	-81.333	58.56
-3.7478	-81.3951	58.58
-3.6435	-81.3589	58.61
-3.5727	-81.3154	58.58
-3.5024	-81.2512	58.54
-3.484	-81.2346	58.49
-3.424	-81.0939	58.5
-3.4404	-80.906	58.53
-3.4411	-80.784	58.52
-3.48	-80.5185	58.54
-3.5583	-80.2628	58.53
-3.6958	-79.9315	58.55
-3.7499	-79.6715	58.52
-3.8659	-79.4328	58.53
-3.975	-79.2454	58.51
-4.047	-79.0912	58.53
-4.1793	-78.9171	58.55
-4.256	-78.8496	58.56
-4.3115	-78.7295	58.57
-4.3808	-78.6628	58.56
-4.4422	-78.5903	58.54
-4.4636	-78.5402	58.55
-4.4908	-78.5104	58.53
-4.4729	-78.5178	58.54
-4.4124	-78.5816	58.54
-4.3254	-78.6967	58.56
-4.2262	-78.7835	58.56
-4.1706	-78.8763	58.55
-4.1048	-79.0998	58.56
-4.0113	-79.1783	58.62
-3.9317	-79.3498	58.58
-3.7841	-79.4605	58.54
-3.7063	-79.6083	58.47
-3.554	-79.753	58.42
-3.4584	-79.9531	58.43
-3.3126	-80.2154	58.49
-3.1784	-80.4219	58.58
-2.9611	-80.5859	58.64
-2.7677	-80.8197	58.64
-2.5682	-80.9838	58.59
-2.449	-81.1809	58.55
-2.3432	-81.3584	58.5
-2.2179	-81.6194	58.5
-2.1142	-81.8838	58.49
-2.1168	-82.2256	58.5
-2.0766	-82.4428	58.53
-2.0677	-82.6007	58.52
-2.1097	-82.6023	58.54
-2.1699	-82.5565	58.54
-2.1661	-82.4299	58.54
-2.2445	-82.2678	58.52
-2.3135	-82.0792	58.53
-2.4722	-81.8177	58.55
-2.5935	-81.6537	58.53
-2.7992	-81.3856	58.55
-2.9373	-81.1994	58.55
-3.1351	-80.8782	58.56
-3.3128	-80.6989	58.53
-3.4884	-80.3802	58.55
-3.6535	-80.1932	58.52
-3.7956	-80.0622	58.52
-3.8842	-79.9146	58.55
-3.9358	-79.8976	58.55
-3.9785	-79.8698	58.55
-3.9942	-79.8153	58.58
-3.9621	-79.8047	58.61
-3.9811	-79.7684	58.58
-4.0222	-79.6748	58.55
-4.1093	-79.6029	58.47
-4.1478	-79.571	58.41
-4.1936	-79.5648	58.43
-4.2059	-79.5458	58.5
-4.2047	-79.5976	58.58
-4.1593	-79.5989	58.62
-4.107	-79.6954	58.62
-4.093	-79.6891	58.58
-4.0466	-79.7174	58.57
-4.0365	-79.7652	58.52
-4.0284	-79.7597	58.51
-4.0402	-79.7223	58.53
-4.0745	-79.622	58.54
-4.0805	-79.581	58.51
-4.1098	-79.4393	58.53
-4.1099	-79.4379	58.53
-4.1089	-79.3932	58.55
-4.0784	-79.3916	58.56
-4.083	-79.3948	58.55
-4.0363	-79.3849	58.55
-4.0495	-79.4018	58.54
-4.0288	-79.4858	58.53
-3.9682	-79.5646	58.53
-3.9798	-79.5999	58.55
-3.9273	-79.7129	58.56
-3.885	-79.8062	58.54
-3.8421	-79.8505	58.54
-3.7991	-79.8386	58.55
-3.7524	-79.8985	58.54
-3.7263	-79.8893	58.54
-3.709	-79.8348	58.55
-3.6409	-79.7738	58.55
-3.6503	-79.7386	58.61
-3.6465	-79.6558	58.6
-3.624	-79.659	58.55
-3.6278	-79.5685	58.49
-3.6287	-79.4973	58.41
-3.6661	-79.3912	58.44
-3.6206	-79.2984	58.49
-3.6591	-79.2385	58.56
-3.6525	-79.1625	58.61
-3.6171	-79.0516	58.64
-3.6158	-78.8936	58.6
-3.6572	-78.7091	58.56
-3.6436	-78.5661	58.51
-3.6152	-78.4675	58.49
-3.6488	-78.3351	58.51
-3.6102	-78.3006	58.51
-3.5377	-78.3469	58.5
-3.4899	-78.3909	58.51
-3.467	-78.419	58.54
-3.4158	-78.4726	58.53
-3.3678	-78.5209	58.54
-3.273	-78.6001	58.55
-3.2732	-78.6956	58.54
-3.2341	-78.7804	58.54
-3.1791	-78.8905	58.52
-3.1308	-78.9581	58.54
-3.1177	-79.0656	58.53
-3.0649	-79.0739	58.56
-2.9886	-79.1466	58.54
-2.9375	-79.2549	58.53
-2.8439	-79.2732	58.51
-2.7447	-79.319	58.52
-2.6454	-79.41	58.53
-2.5557	-79.4552	58.52
-2.503	-79.5344	58.55
-2.4706	-79.6148	58.6
-2.4024	-79.6235	58.59
-2.3699	-79.6734	58.54
-2.4115	-79.6637	58.46
-2.4696	-79.6269	58.41
-2.5249	-79.5998	58.42
-2.5995	-79.5486	58.49
-2.6485	-79.5208	58.55
-2.617	-79.4571	58.59
-2.5399	-79.3364	58.61
-2.5418	-79.2204	58.57
-2.4879	-79.1124	58.54
-2.434	-79.0725	58.49
-2.4173	-79.0505	58.49
-2.3827	-79.0429	58.49
-2.3607	-79.0621	58.51
-2.2746	-79.1125	58.51
-2.2913	-79.2165	58.51
-2.2597	-79.2693	58.55
-2.2516	-79.3291	58.53
-2.1785	-79.3294	58.54
-2.1487	-79.3467	58.54
-2.1234	-79.3247	58.53
-2.1104	-79.3352	58.53
-2.0718	-79.3144	58.53
-2.0634	-79.3663	58.52
-1.9902	-79.3694	58.53
-1.9559	-79.3712	58.54
-1.9302	-79.3974	58.53
-1.9735	-79.3856	58.52
-1.8917	-79.3492	58.54
-1.8618	-79.3815	58.53
-1.8787	-79.4007	58.54
-1.7978	-79.3826	58.52
-1.7374	-79.3809	58.54
-1.6851	-79.3279	58.58
-1.6339	-79.2451	58.59
-1.4937	-79.1192	58.57
-1.3796	-78.988	58.52
-1.3003	-78.8563	58.44
-1.2448	-78.7522	58.45
-1.2572	-78.7115	58.48
-1.2006	-78.7298	58.53
-1.1954	-78.8192	58.56
-1.1951	-78.82	58.58
-1.1651	-78.8278	58.58
-1.1441	-78.7939	58.56
-1.1233	-78.7743	58.53
-1.128	-78.6899	58.53
-1.1321	-78.6924	58.54
-1.1841	-78.704	58.5
-1.287	-78.7123	58.49
-1.3939	-78.7001	58.51
-1.5005	-78.6815	58.53
-1.6159	-78.6557	58.55
-1.6969	-78.5649	58.57
-1.7792	-78.4516	58.55
-1.8311	-78.3971	58.54
-1.935	-78.2624	58.52
-2.0255	-78.1756	58.52
-2.0857	-78.1282	58.52
-2.1112	-78.0929	58.53
-2.1578	-78.0557	58.55
-2.1878	-78.0206	58.55
-2.2177	-78.0279	58.55
-2.231	-77.9161	58.55
-2.197	-77.9378	58.54
-2.1629	-77.9367	58.54
-2.1328	-77.999	58.53
-2.0813	-78.057	58.53
-2.0768	-78.122	58.53
-2.0068	-78.1834	58.57
-1.954	-78.2053	58.61
-1.9375	-78.1636	58.6
-1.9478	-78.1894	58.53
-1.8694	-78.0961	58.44
-1.8064	-78.0419	58.4
-1.7495	-77.9715	58.45
-1.7566	-78.0125	58.51
-1.7206	-78.0202	58.57
-1.673	-77.9504	58.6
-1.6898	-77.9046	58.62
-1.6565	-77.7741	58.6
-1.6577	-77.7676	58.56
-1.6671	-77.7046	58.54
-1.7234	-77.6924	58.51
-1.753	-77.6828	58.53
-1.7829	-77.584	58.55
-1.7705	-77.592	58.53
-1.8129	-77.6049	58.54
-1.8769	-77.6162	58.55
-1.8851	-77.6099	58.56
-1.902	-77.6958	58.56
-1.9146	-77.7485	58.56
-1.9231	-77.8179	58.55
-1.9353	-77.9596	58.55
-1.9949	-78.0481	58.55
-1.9688	-78.0858	58.56
-1.9986	-78.202	58.55
-2.0625	-78.3252	58.55
-2.0964	-78.4807	58.54
-2.1726	-78.6078	58.55
-2.2668	-78.7828	58.53
-2.3561	-78.8979	58.54
-2.4496	-79.1024	58.53
-2.5303	-79.2844	58.53
-2.5849	-79.3659	58.55
-2.6011	-79.2844	58.58
-2.6694	-79.2183	58.59
-2.7326	-79.144	58.62
-2.7457	-78.9656	58.63
-2.8002	-78.7606	58.58
-2.8849	-78.5597	58.52
-2.9372	-78.4555	58.42
-3.0178	-78.3933	58.44
-3.0943	-78.2788	58.55
-3.1967	-78.0727	58.66
-3.253	-77.9004	58.66
-3.2637	-77.6748	58.63
-3.2566	-77.4308	58.54
-3.2979	-77.2286	58.51
-3.2568	-77.0495	58.49
-3.2138	-76.9683	58.49
-3.1642	-76.9714	58.54
-3.1161	-77.0502	58.56
-3.0212	-77.0766	58.57
-2.9876	-77.1496	58.55
-2.8937	-77.2292	58.54
-2.816	-77.2418	58.55
-2.6562	-77.2339	58.58
-2.5459	-77.3411	58.55
-2.4209	-77.4613	58.56
-2.3353	-77.556	58.55
-2.211	-77.663	58.54
-2.125	-77.821	58.53
-1.9701	-77.9067	58.54
-1.8371	-78.029	58.54
-1.7725	-78.0308	58.55
-1.618	-78.0956	58.55
-1.4942	-77.9895	58.56
-1.3874	-77.8999	58.56
-1.2683	-77.7959	58.54
-1.1233	-77.5872	58.56
-1.0207	-77.449	58.59
-0.9185	-77.2975	58.6
-0.7911	-77.1195	58.58
-0.7103	-76.9936	58.58
-0.5697	-76.7745	58.63
-0.4463	-76.6432	58.6
-0.3826	-76.567	58.55
-0.3659	-76.5113	58.48
-0.3789	-76.5233	58.42
-0.4344	-76.5545	58.45
-0.4896	-76.6037	58.53
-0.489	-76.6684	58.6
-0.5226	-76.7614	58.64
-0.5221	-76.891	58.63
-0.4836	-76.9262	58.61
-0.5306	-77.0242	58.56
-0.5515	-77.1448	58.55
-0.5723	-77.3319	58.54
-0.6314	-77.5304	58.54
-0.729	-77.7239	58.56
-0.8352	-77.9921	58.53
-0.8644	-78.2004	58.52
-0.9444	-78.4674	58.55
-1.046	-78.7593	58.55
-1.1173	-79.0519	58.57
-1.2064	-79.2718	58.56
-1.355	-79.5506	58.57
-1.4235	-79.6795	58.54
-1.5256	-79.8278	58.54
-1.6282	-79.8706	58.54
-1.7475	-79.8971	58.56
-1.876	-79.9354	58.55
-1.9873	-79.9207	58.56
-2.0477	-79.8815	58.55
-2.1425	-79.9226	58.52
-2.1421	-79.8914	58.54
-2.1554	-79.9423	58.52
-2.1847	-79.9485	58.54
-2.2147	-80.0638	58.52
-2.2308	-80.1529	58.54
-2.2173	-80.1185	58.57
-2.2206	-80.1865	58.59
-2.2235	-80.1658	58.63
-2.1955	-80.1742	58.57
-2.1969	-80.0779	58.54
-2.1911	-80.0357	58.47
-2.1979	-80.0188	58.4
-2.1668	-79.9791	58.43
-2.1687	-79.9946	58.5
-2.2225	-79.9711	58.56
-2.2258	-79.9011	58.59
-2.2852	-79.7874	58.62
-2.3338	-79.668	58.59
-2.4428	-79.5407	58.55
-2.4991	-79.4516	58.54
-2.5868	-79.4289	58.5
-2.7059	-79.3736	58.52
-2.8003	-79.3698	58.52
-2.8646	-79.3739	58.52
-2.9236	-79.4176	58.54
-2.9665	-79.4568	58.53
-3.0341	-79.4566	58.55
-3.0552	-79.5228	58.55
-3.1289	-79.5169	58.53
-3.1936	-79.5714	58.52
-3.2782	-79.5724	58.54
-3.3545	-79.5952	58.55
-3.3714	-79.613	58.55
-3.4485	-79.6819	58.55
-3.4623	-79.7177	58.53
-3.476	-79.7987	58.51
-3.4579	-79.8813	58.52
-3.4787	-79.9107	58.53
-3.5088	-79.9713	58.52
-3.508	-80.0386	58.53
-3.5164	-80.055	58.53
-3.487	-80.0832	58.52
-3.5214	-80.0527	58.52
-3.5171	-80.0027	58.52
-3.5663	-79.9605	58.57
-3.5398	-79.8584	58.59
-3.5204	-79.7137	58.56
-3.5487	-79.5811	58.53
-3.5195	-79.4314	58.45
-3.5438	-79.2606	58.41
-3.55	-79.0645	58.46
-3.5778	-78.9458	58.51
-3.5882	-78.8289	58.56
-3.5832	-78.6485	58.59
-3.596	-78.4443	58.6
-3.6295	-78.2645	58.55
-3.6958	-78.1318	58.53
-3.7076	-78.0348	58.48
-3.6982	-78.0028	58.49
-3.7049	-77.9142	58.53
-3.7434	-77.879	58.54
-3.7	-77.8867	58.54
-3.7367	-77.8829	58.5
-3.7095	-77.8175	58.53
-3.6792	-77.8434	58.54
-3.6439	-77.801	58.56
-3.5675	-77.8352	58.54
-3.4951	-77.9359	58.53
-3.4175	-78	58.53
-3.319	-78.1068	58.53
-3.211	-78.2118	58.54
-3.0694	-78.3779	58.53
-2.9493	-78.5637	58.52
-2.867	-78.7804	58.52
-2.7629	-78.9273	58.53
-2.7014	-79.19	58.54
-2.5724	-79.3938	58.54
-2.4785	-79.6926	58.5
-2.3648	-79.9288	58.53
-2.2656	-80.1551	58.53
-2.1194	-80.3607	58.52
-1.9033	-80.555	58.56
-1.7172	-80.7494	58.61
-1.6356	-80.8727	58.6
-1.5804	-81.0122	58.56
-1.5819	-81.0754	58.49
-1.6479	-81.011	58.43
-1.6825	-80.8954	58.44
-1.8193	-80.7308	58.48
-1.9207	-80.615	58.54
-1.9754	-80.4949	58.59
-2.0311	-80.4062	58.6
-2.0748	-80.2906	58.59
-2.1286	-80.1428	58.53
-2.194	-80.0014	58.51
-2.2973	-79.8688	58.51
-2.3917	-79.6859	58.53
-2.4559	-79.4181	58.56
-2.5347	-79.2891	58.53
-2.6607	-79.1123	58.5
-2.7337	-78.9905	58.51
-2.8235	-78.9712	58.51
-2.8528	-78.9066	58.54
-2.9205	-78.9325	58.55
-2.9847	-78.9257	58.55
-3.0481	-78.9714	58.56
-3.1304	-78.9487	58.55
-3.1816	-78.9934	58.55
-3.2327	-78.9972	58.55
-3.3192	-78.9972	58.53
-3.3358	-79.0041	58.54
-3.3578	-78.9332	58.54
-3.4001	-78.9112	58.55
-3.3406	-78.9197	58.54
-3.3122	-78.9894	58.51
-3.2603	-79.0258	58.51
-3.2375	-79.0522	58.54
-3.1523	-79.1034	58.53
-3.1564	-79.1259	58.53
-3.1496	-79.1282	58.58
-3.1477	-79.1144	58.62
-3.1567	-79.0376	58.61
-3.2152	-78.9744	58.56
-3.2034	-78.9532	58.46
-3.2016	-78.8415	58.42
-3.144	-78.9179	58.45
-3.1203	-78.986	58.49
-3.0898	-79.1411	58.57
-3.0364	-79.1442	58.61
-2.9589	-79.2368	58.62
-2.8362	-79.2651	58.59
-2.6837	-79.2684	58.55
-2.5346	-79.2782	58.53
-2.3814	-79.3706	58.49
-2.2986	-79.5138	58.52
-2.0921	-79.6846	58.52
-2.0057	-79.8104	58.53
-1.9276	-79.9689	58.54
-1.8247	-80.1478	58.52
-1.6953	-80.2931	58.53
-1.6344	-80.4104	58.55
-1.5689	-80.4819	58.6
-1.5951	-80.5198	58.57
-1.608	-80.3658	58.59
-1.7032	-80.2961	58.56
-1.7766	-80.1672	58.56
-1.8287	-80.1075	58.54
-1.9064	-80.0928	58.52
-2.018	-80.0054	58.52
-2.1328	-79.9329	58.56
-2.2184	-79.973	58.55
-2.3433	-79.9516	58.54
-2.4285	-79.9866	58.54
-2.4929	-80.0713	58.53
-2.5958	-80.2482	58.51
-2.6331	-80.1942	58.55
-2.7235	-80.2198	58.53
-2.8046	-80.2156	58.54
-2.8628	-80.1868	58.58
-2.931	-80.0782	58.59
-2.9455	-80.0467	58.56
-2.9926	-79.9531	58.48
-3.0005	-79.8222	58.42
-3.0475	-79.8033	58.42
-2.9929	-79.7668	58.49
-2.9173	-79.7763	58.55
-2.8592	-79.7799	58.6
-2.816	-79.7874	58.61
-2.6926	-79.8122	58.59
-2.6049	-79.687	58.55
-2.5675	-79.7299	58.52
-2.5476	-79.6684	58.49
-2.5344	-79.5983	58.5
-2.4959	-79.5364	58.51
-2.4864	-79.4564	58.54
-2.4953	-79.4643	58.53
-2.4735	-79.4231	58.54
-2.4693	-79.4156	58.54
-2.4437	-79.413	58.54
-2.444	-79.5317	58.52
-2.4438	-79.536	58.53
-2.4128	-79.5759	58.55
-2.4594	-79.59	58.56
-2.4334	-79.5563	58.57
-2.4384	-79.4936	58.56
-2.3925	-79.4653	58.53
-2.3374	-79.406	58.52
-2.3376	-79.3485	58.52
-2.2812	-79.3421	58.54
-2.2048	-79.33	58.53
-2.1659	-79.2358	58.55
-2.1327	-79.2393	58.51
-2.1368	-79.251	58.52
-2.1103	-79.1728	58.55
-2.145	-79.2185	58.53
-2.132	-79.1866	58.54
-2.126	-79.1781	58.6
-2.1251	-79.1284	58.63
-2.1189	-79.1864	58.55
-2.1252	-79.1633	58.49
-2.1064	-79.0988	58.42
-2.0723	-79.0948	58.41
-2.0918	-79.1041	58.47
-2.0588	-79.0957	58.57
-2.0825	-79.1124	58.63
-2.1379	-79.0691	58.64
-2.1859	-79.0548	58.61
-2.2357	-79.032	58.53
-2.2875	-78.9682	58.53
-2.3142	-78.9602	58.5
-2.3686	-78.9505	58.54
-2.4797	-78.9688	58.54
-2.5401	-78.9187	58.54
-2.6096	-78.872	58.52
-2.6695	-78.8183	58.52
-2.721	-78.8436	58.52
-2.767	-78.7983	58.55
-2.8353	-78.8156	58.55
-2.8817	-78.7358	58.57
-2.8998	-78.7471	58.55
-2.8837	-78.6905	58.53
-2.876	-78.6625	58.52
-2.8459	-78.5885	58.53
-2.7766	-78.4765	58.55
-2.7209	-78.4028	58.56
-2.6532	-78.3058	58.55
-2.6187	-78.1742	58.57
-2.5907	-78.1184	58.53
-2.5612	-78.0887	58.52
-2.5445	-78.1089	58.51
-2.4934	-78.1581	58.49
-2.4459	-78.1856	58.5
-2.3583	-78.2515	58.54
-2.2586	-78.2181	58.58
-2.129	-78.1926	58.62
-2.0021	-78.1618	58.58
-1.9103	-78.065	58.52
-1.8221	-78.0388	58.46
-1.7251	-78.0171	58.4
-1.6469	-77.9911	58.44
-1.6277	-77.986	58.53
-1.5616	-77.9938	58.6
-1.5523	-78.0051	58.63
-1.5269	-77.9708	58.63
-1.4552	-77.8682	58.6
-1.3713	-77.8649	58.52
-1.3677	-77.7838	58.5
-1.2522	-77.7836	58.49
-1.1705	-77.7872	58.5
-1.1144	-77.8022	58.53
-1.0373	-77.8395	58.52
-0.9731	-77.8053	58.52
-0.9218	-77.7786	58.53
-0.8918	-77.7165	58.55
-0.884	-77.6525	58.51
-0.8413	-77.5043	58.54
-0.8379	-77.3553	58.51
-0.8381	-77.2175	58.55
-0.9034	-77.0057	58.53
-0.8909	-76.8986	58.54
-0.8489	-76.7482	58.52
-0.9094	-76.5815	58.53
-0.8928	-76.5061	58.51
-0.9143	-76.3761	58.54
-1.0043	-76.3436	58.55
-1.0218	-76.2423	58.55
-1.0606	-76.1499	58.56
-1.1122	-76.1629	58.54
-1.1037	-76.1584	58.53
-1.0825	-76.0696	58.54
-1.0909	-76.0922	58.55
-1.0817	-76.1212	58.59
-1.0735	-76.0564	58.58
-1.1127	-76.1144	58.52
-1.1265	-76.1683	58.45
-1.1394	-76.2572	58.42
-1.0869	-76.3773	58.46
-1.1411	-76.4494	58.54
-1.1098	-76.5356	58.6
-1.1005	-76.6292	58.62
-1.1432	-76.668	58.61
-1.1994	-76.7747	58.55
-1.2768	-76.8738	58.51
-1.3029	-76.91	58.49
-1.3367	-77.0669	58.48
-1.3869	-77.2398	58.51
-1.4332	-77.3751	58.52
-1.4798	-77.4878	58.52
-1.5522	-77.6109	58.52
-1.5946	-77.6238	58.54
-1.5984	-77.6824	58.55
-1.5938	-77.7261	58.55
-1.6626	-77.7939	58.53
-1.6489	-77.8523	58.55
-1.6919	-77.8718	58.54
-1.6961	-77.9216	58.54
-1.7216	-77.9666	58.54
-1.7088	-78.0122	58.53
-1.7474	-78.0165	58.53
-1.7816	-78.0692	58.52
-1.8027	-78.0459	58.54
-1.8288	-78.0203	58.53
-1.8543	-78.0259	58.53
-1.8717	-77.9911	58.53
-1.9319	-78.012	58.52
-1.9316	-77.9254	58.54
-1.9536	-77.8922	58.53
-2.0092	-77.8326	58.53
-2.0464	-77.7495	58.59
-2.0679	-77.6995	58.59
-2.0691	-77.6035	58.56
-2.0929	-77.5699	58.5
-2.078	-77.5046	58.43
-2.099	-77.5087	58.45
-2.1316	-77.5317	58.5
-2.159	-77.6102	58.56
-2.2007	-77.6469	58.59
-2.1314	-77.6531	58.62
-2.111	-77.6494	58.59
-2.0742	-77.6176	58.54
-2.0747	-77.689	58.51
-2.0409	-77.7442	58.49
-2.0007	-77.8176	58.53
-1.9998	-77.8654	58.56
-1.9994	-77.915	58.56
-1.9702	-77.9719	58.53
-2.0049	-77.9477	58.52
-1.932	-78.0363	58.51
-1.9404	-78.0937	58.51
-1.9523	-78.123	58.54
-1.9313	-78.2159	58.51
-1.9725	-78.1989	58.57
-1.9895	-78.188	58.57
-2.0025	-78.2986	58.55
-2.0154	-78.2637	58.55
-2.0034	-78.3328	58.52
-1.9948	-78.307	58.52
-2.0206	-78.3433	58.51
-2.0584	-78.4074	58.53
-2.0367	-78.515	58.53
-2.0357	-78.5395	58.56
-2.0442	-78.5667	58.55
-2.0399	-78.5879	58.55
-2.0226	-78.6183	58.55
-2.0449	-78.619	58.53
-2.0493	-78.6495	58.52
-2.0737	-78.6508	58.56
-2.051	-78.6615	58.6
-2.0393	-78.6813	58.56
-2.0496	-78.6832	58.5
-2.0953	-78.6739	58.42
-2.0906	-78.7024	58.43
-2.0972	-78.6515	58.49
-2.0779	-78.7416	58.55
-2.0802	-78.7104	58.61
-2.0669	-78.7145	58.63
-2.0461	-78.6957	58.61
-1.9578	-78.6803	58.56
-1.9208	-78.6098	58.52
-1.9173	-78.6382	58.49
-1.8821	-78.6874	58.52
-1.8644	-78.7415	58.53
-1.8257	-78.7006	58.54
-1.8734	-78.7572	58.51
-1.8306	-78.7576	58.51
-1.8431	-78.7069	58.53
-1.8432	-78.8103	58.51
-1.8339	-78.8427	58.53
-1.8205	-78.8906	58.55
-1.8542	-78.9305	58.56
-1.8588	-78.9947	58.54
-1.8456	-78.932	58.56
-1.8541	-78.9865	58.56
-1.8284	-78.9458	58.56
-1.8037	-78.9476	58.52
-1.7485	-78.8242	58.53
-1.7568	-78.7099	58.55
-1.7616	-78.5846	58.55
-1.6848	-78.4719	58.56
-1.6939	-78.3921	58.55
-1.6554	-78.2652	58.57
-1.6389	-78.2494	58.55
-1.5964	-78.1622	58.55
-1.5755	-78.1525	58.53
-1.5921	-78.1153	58.56
-1.5483	-78.0433	58.61
-1.5597	-78.0386	58.67
-1.5991	-77.9651	58.65
-1.6186	-77.8811	58.56
-1.6434	-77.7506	58.45
-1.6154	-77.6995	58.37
-1.6783	-77.6293	58.44
-1.7276	-77.6469	58.52
-1.7252	-77.701	58.61
-1.7494	-77.6618	58.67
-1.8183	-77.6329	58.65
-1.8241	-77.572	58.6
-1.8639	-77.5452	58.56
-1.8904	-77.5257	58.54
-1.9375	-77.545	58.54
-2.0136	-77.5814	58.56
-2.0005	-77.6207	58.57
-2.0483	-77.7176	58.53
-2.0906	-77.7425	58.54
-2.0983	-77.816	58.56
-2.1576	-77.9103	58.57
-2.1446	-78.0026	58.56
-2.1746	-78.1159	58.55
-2.2348	-78.1246	58.54
-2.2729	-78.1663	58.55
-2.2382	-78.2313	58.55
-2.285	-78.2564	58.56
-2.2715	-78.2362	58.58
-2.2801	-78.2634	58.58
-2.2249	-78.2886	58.56
-2.1905	-78.3191	58.56
-2.1739	-78.4167	58.53
-2.1173	-78.3891	58.56
-2.0576	-78.5066	58.54
-2.0272	-78.5504	58.55
-1.9585	-78.6372	58.55
-1.9887	-78.6387	58.54
-1.9919	-78.6692	58.57
-1.9607	-78.6937	58.61
-1.9255	-78.7701	58.63
-1.8923	-78.8536	58.59
-1.8719	-78.9023	58.54
-1.8523	-79.0648	58.46
-1.8615	-79.2513	58.41
-1.8684	-79.3595	58.45
-1.917	-79.5337	58.53
-1.9317	-79.6979	58.58
-1.9907	-79.773	58.61
-2.0504	-79.8284	58.6
-2.0516	-79.8168	58.57
-2.091	-79.859	58.54
-2.1472	-79.908	58.51
-2.1939	-79.9084	58.52
-2.2359	-79.9385	58.55
-2.266	-79.9293	58.54
-2.292	-79.8824	58.54
-2.3318	-79.9737	58.5
-2.3956	-79.9617	58.51
-2.4329	-79.9366	58.55
-2.4798	-79.9874	58.55
-2.5262	-79.9647	58.56
-2.5739	-79.9195	58.55
-2.6383	-79.8115	58.56
-2.6521	-79.761	58.54
-2.6956	-79.6932	58.53
-2.7306	-79.6241	58.52
-2.7567	-79.5621	58.52
-2.7818	-79.5034	58.54
-2.824	-79.4432	58.56
-2.8498	-79.4128	58.56
-2.8809	-79.3455	58.54
-2.8896	-79.247	58.54
-2.882	-79.1617	58.53
-2.8651	-79.1727	58.52
-2.8737	-79.1014	58.53
-2.8305	-79.109	58.54
-2.8119	-79.0911	58.57
-2.8105	-79.073	58.6
-2.8118	-79.0652	58.58
-2.7965	-79.09	58.53
-2.8259	-79.0584	58.45
-2.8273	-79.1053	58.42
-2.8122	-79.1487	58.46
-2.7841	-79.1315	58.52
-2.7473	-79.161	58.57
-2.6869	-79.1701	58.59
-2.7035	-79.0816	58.6
-2.6201	-78.9756	58.56
-2.5534	-78.8888	58.53
-2.4776	-78.8105	58.5
-2.409	-78.7444	58.51
-2.3137	-78.7381	58.54
-2.2713	-78.7436	58.53
-2.1901	-78.7218	58.53
-2.1518	-78.683	58.52
-2.1051	-78.64	58.52
-2.079	-78.6352	58.53
-2.0701	-78.6698	58.53
-2.0698	-78.6497	58.55
-2.0448	-78.5946	58.53
-1.9804	-78.6588	58.53
-1.9547	-78.7137	58.52
-1.8857	-78.7244	58.53
-1.8175	-78.7711	58.52
-1.7612	-78.7935	58.54
-1.684	-78.7986	58.54
-1.6664	-78.9029	58.54
-1.6239	-78.9738	58.52
-1.538	-78.9832	58.53
-1.542	-79.036	58.53
-1.5115	-79.084	58.54
-1.4724	-79.109	58.56
-1.4467	-79.1761	58.55
-1.3956	-79.217	58.53
-1.3527	-79.2339	58.53
-1.3004	-79.2291	58.58
-1.2664	-79.2058	58.57
-1.2326	-79.2681	58.54
-1.1692	-79.2652	58.48
-1.1574	-79.2575	58.43
-1.1615	-79.2938	58.43
-1.1478	-79.2838	58.48
-1.134	-79.304	58.53
-1.1335	-79.2843	58.56
-1.1119	-79.1525	58.61
-1.104	-79.0982	58.58
-1.062	-79.0672	58.54
-1.0414	-79.0623	58.49
-1.0673	-78.9937	58.5
-1.037	-78.9124	58.53
-1.0753	-78.9418	58.54
-1.1052	-78.9016	58.56
-1.17	-78.9086	58.52
-1.2003	-78.854	58.52
-1.2222	-78.8046	58.5
-1.308	-78.6716	58.52
-1.3934	-78.6916	58.53
-1.4362	-78.6273	58.55
-1.5345	-78.4818	58.58
-1.6251	-78.4259	58.56
-1.7412	-78.2994	58.56
-1.8236	-78.2391	58.53
-1.8243	-78.1793	58.51
-1.8462	-78.081	58.51
-1.8972	-78.1165	58.52
-1.9398	-78.1219	58.52
-2.0165	-78.1041	58.54
-2.0847	-78.0835	58.55
-2.1022	-78.0473	58.54
-2.1672	-78.023	58.52
-2.2658	-78.0403	58.52
-2.3462	-78.0266	58.55
-2.394	-78.0176	58.53
-2.4273	-78.1195	58.55
-2.4593	-78.1069	58.61
-2.498	-78.1914	58.59
-2.5555	-78.2452	58.54
-2.6013	-78.2879	58.46
-2.6756	-78.2837	58.43
-2.735	-78.3069	58.44
-2.7532	-78.3271	58.51
-2.7686	-78.4543	58.54
-2.7361	-78.4632	58.6
-2.6842	-78.5556	58.61
-2.6121	-78.5659	58.59
-2.559	-78.5974	58.52
-2.5041	-78.632	58.5
-2.4487	-78.7012	58.49
-2.4478	-78.8291	58.5
-2.425	-78.9022	58.52
-2.4072	-78.9987	58.53
-2.3471	-79.1796	58.52
-2.2989	-79.2895	58.53
-2.2984	-79.4785	58.53
-2.2506	-79.6208	58.53
-2.1935	-79.8075	58.55
-2.1548	-79.9686	58.53
-2.1067	-80.1193	58.55
-2.0763	-80.1765	58.55
-2.0929	-80.3762	58.54
-2.0623	-80.3843	58.56
-2.084	-80.4106	58.55
-2.0756	-80.3669	58.55
-2.0979	-80.3822	58.52
-2.0941	-80.406	58.5
-2.1494	-80.3666	58.52
-2.1828	-80.3432	58.55
-2.1735	-80.2492	58.58
-2.1996	-80.2392	58.57
-2.1882	-80.1902	58.53
-2.1807	-80.1132	58.51
-2.1901	-80.1512	58.48
-2.1927	-80.1648	58.53
-2.1736	-80.1521	58.59
-2.1517	-80.1969	58.6
-2.1567	-80.174	58.58
-2.1245	-80.1325	58.53
-2.0976	-80.113	58.43
-2.0166	-80.1512	58.41
-1.9283	-80.1409	58.49
-1.8746	-80.2369	58.56
-1.8047	-80.286	58.6
-1.7581	-80.3211	58.58
-1.6946	-80.2839	58.56
-1.6317	-80.2681	58.51
-1.5883	-80.2593	58.54
-1.498	-80.3171	58.54
-1.4936	-80.3124	58.55
-1.481	-80.3117	58.54
-1.4045	-80.2835	58.52
-1.388	-80.2874	58.48
-1.3404	-80.2465	58.52
-1.3142	-80.2483	58.54
-1.3305	-80.2132	58.59
-1.309	-80.1596	58.61
-1.2795	-80.1384	58.59
-1.2929	-80.1112	58.56
-1.2629	-80.1601	58.56
-1.2075	-80.1037	58.55
-1.1558	-80.1796	58.55
-1.1729	-80.1685	58.56
-1.1688	-80.1554	58.55
-1.1389	-80.1331	58.55
-1.1303	-80.2234	58.53
-1.1132	-80.1239	58.56
-1.0703	-80.2514	58.53
-1.04	-80.2458	58.55
-1.0143	-80.2583	58.55
-0.984	-80.3046	58.56
-0.962	-80.3402	58.59
-0.9357	-80.4405	58.61
-0.9056	-80.4893	58.6
-0.8976	-80.4508	58.57
-0.9456	-80.3903	58.52
-0.9468	-80.3593	58.44
-0.9511	-80.3887	58.43
-1.0058	-80.3677	58.51
-1.0525	-80.3531	58.54
-1.0995	-80.2632	58.57
-1.1466	-80.2293	58.58
-1.2623	-80.065	58.61
-1.3106	-79.8867	58.58
-1.35	-79.7089	58.57
-1.394	-79.5667	58.54
-1.4299	-79.4225	58.49
-1.392	-79.2795	58.49
-1.4181	-79.1887	58.48
-1.3412	-79.1154	58.48
-1.3033	-79.0731	58.46
-1.2641	-79.1025	58.49
-1.2335	-79.08	58.52
-1.2708	-79.1451	58.58
-1.2663	-79.172	58.58
-1.2704	-79.1457	58.6
-1.2749	-79.1597	58.59
-1.2707	-79.1738	58.58
-1.2245	-79.1871	58.53
-1.2076	-79.1787	58.52
-1.1943	-79.2632	58.52
-1.2108	-79.3254	58.54
-1.2102	-79.4229	58.55
-1.2312	-79.4567	58.57
-1.2307	-79.4887	58.59
-1.2247	-79.534	58.68
-1.2264	-79.5726	58.57
-1.2763	-79.5296	58.43
-1.2933	-79.5965	58.42
-1.3392	-79.5559	58.5
-1.4099	-79.5147	58.61
-1.4817	-79.6001	58.63
-1.5595	-79.4977	58.62
-1.682	-79.487	58.51
-1.7617	-79.4469	58.42
-1.8348	-79.5548	58.4
-1.9138	-79.6497	58.47
-1.9564	-79.7611	58.61
-2.0363	-79.8914	58.64
-2.014	-79.9597	58.66
-2.0122	-80.0056	58.57
-1.9969	-80.1005	58.5
-2.0433	-80.2434	58.5
-2.0466	-80.3799	58.52
-2.0025	-80.5709	58.53
-2.011	-80.7626	58.51
-2.0114	-80.971	58.47
-1.9935	-81.1495	58.47
-1.9749	-81.358	58.49
-1.9863	-81.6134	58.51
-1.9545	-81.8374	58.54
-1.9454	-82.1188	58.52
-1.9701	-82.3446	58.52
-1.9608	-82.604	58.51
-1.9174	-82.7938	58.51
-1.8735	-82.9377	58.52
-1.8561	-83.0656	58.51
-1.8597	-83.2238	58.51
-1.8382	-83.3528	58.5
-1.795	-83.3748	58.51
-1.7513	-83.3973	58.54
-1.6999	-83.3716	58.54
-1.6402	-83.3657	58.53
-1.5674	-83.3864	58.53
-1.5171	-83.3571	58.49
-1.4654	-83.3504	58.5
-1.3792	-83.3419	58.53
-1.2881	-83.3715	58.58
-1.2029	-83.3096	58.57
-1.0802	-83.2888	58.49
-0.9784	-83.2542	58.42
-0.8716	-83.2269	58.39
-0.8108	-83.2851	58.43
-0.7199	-83.2582	58.52
-0.6209	-83.309	58.56
-0.531	-83.2458	58.61
-0.2701	-83.2601	58.57
-0.0178	-83.1702	58.53
0.1109	-83.1868	58.49
0.2181	-83.2346	58.51
0.2182	-83.3058	58.54
0.1802	-83.4511	58.55
0.1428	-83.6923	58.52
0.0579	-83.8629	58.49
-0.0438	-84.1428	58.47
-0.1759	-84.3438	58.49
-0.3546	-84.6847	58.47
-0.5204	-84.9452	58.52
-0.6647	-85.2372	58.54
-0.805	-85.4714	58.55
-1.0954	-85.6994	58.54
-1.5271	-85.975	58.53
-1.9504	-86.2508	58.51
-2.4384	-86.4608	58.5
-2.8409	-86.6994	58.49
-3.1248	-86.8106	58.46
-3.3492	-86.9756	58.42
-3.5072	-87.0466	58.43
-3.6993	-87.1044	58.44
-3.7347	-87.1145	58.49
-3.7684	-87.0633	58.51
-3.7341	-87.1493	58.5
-3.7403	-87.13	58.54
-3.623	-87.1136	58.57
-3.5221	-87.1235	58.54
-3.495	-87.2279	58.48
-3.3117	-87.2534	58.46
-3.1648	-87.3093	58.39
-3.0166	-87.4803	58.42
-2.8634	-87.6275	58.48
-2.7488	-87.8544	58.53
-2.6786	-88.0737	58.54
-2.6635	-88.1401	58.59
-2.6878	-88.1917	58.52
-2.7721	-88.1166	58.46
-2.7946	-88.0394	58.44
-2.8037	-87.9617	58.44
-2.8201	-87.8167	58.47
-2.799	-87.8337	58.46
-2.7771	-87.875	58.47
-2.7633	-87.951	58.48
-2.6768	-87.9773	58.5
-2.6244	-87.9627	58.52
-2.5482	-87.8536	58.51
-2.5367	-87.7988	58.48
-2.4859	-87.6361	58.48
-2.517	-87.4857	58.47
-2.6388	-87.2643	58.45
-2.7427	-86.8985	58.46
-2.8765	-86.5124	58.48
-2.9481	-86.2253	58.53
-2.9818	-86.1756	58.54
-2.9806	-86.1348	58.57
-2.9769	-86.1351	58.56
-2.9546	-86.0905	58.49
-2.8618	-86.0432	58.46
-2.7937	-86.0366	58.45
-2.7457	-86.014	58.47
-2.6103	-85.9763	58.54
-2.5441	-86.001	58.58
-2.4705	-85.9799	58.61
-2.4211	-85.9074	58.56
-2.3592	-85.8502	58.51
-2.3193	-85.8144	58.43
-2.2601	-85.7865	58.41
-2.2458	-85.7909	58.45
-2.2477	-85.7834	58.52
-2.2811	-85.6594	58.56
-2.3371	-85.4945	58.56
-2.3388	-85.1748	58.55
-2.351	-84.9745	58.48
-2.3484	-84.7033	58.46
-2.275	-84.4166	58.51
-2.2623	-84.077	58.54
-2.1938	-83.7609	58.58
-2.1147	-83.4515	58.55
-2.0739	-83.1803	58.52
-2.0204	-82.91	58.48
-1.9612	-82.7048	58.49
-1.8964	-82.6011	58.52
-1.8099	-82.553	58.55
-1.797	-82.5482	58.55
-1.7627	-82.4289	58.57
-1.7034	-82.5085	58.54
-1.6477	-82.5153	58.54
-1.5963	-82.5832	58.53
-1.5534	-82.5863	58.53
-1.4631	-82.5791	58.55
-1.395	-82.5914	58.53
-1.3527	-82.5636	58.51
-1.3227	-82.5191	58.52
-1.322	-82.4631	58.56
-1.3387	-82.4624	58.58
-1.3854	-82.3893	58.61
-1.4238	-82.3853	58.62
-1.4085	-82.3187	58.55
-1.3883	-82.2631	58.5
-1.3513	-82.1681	58.44
-1.331	-82.0971	58.4
-1.2784	-82.0593	58.47
-1.1955	-82.1693	58.52
-1.1344	-82.236	58.57
-1.0695	-82.2225	58.63
-0.9665	-82.3112	58.62
-0.8942	-82.3863	58.57
-0.8646	-82.384	58.54
-0.7662	-82.4689	58.5
-0.7105	-82.4868	58.49
-0.6371	-82.5672	58.51
-0.5639	-82.6561	58.52
-0.4008	-82.754	58.51
-0.1947	-82.8557	58.52
-0.0446	-82.8975	58.53
0.101	-82.9082	58.54
0.1695	-82.9154	58.55
0.195	-82.881	58.56
0.2418	-82.8032	58.54
0.2668	-82.609	58.54
0.305	-82.5022	58.53
0.2704	-82.3911	58.52
0.2524	-82.2123	58.54
0.2263	-82.1336	58.55
0.2092	-82.1201	58.53
0.2088	-82.0866	58.57
0.2948	-82.0869	58.53
0.3502	-82.0454	58.54
0.3841	-82.0751	58.58
0.3801	-82.1915	58.61
0.4106	-82.2848	58.58
0.424	-82.3044	58.54
0.4293	-82.3644	58.47
0.4216	-82.4412	58.41
0.4608	-82.6027	58.42
0.473	-82.6547	58.5
0.4386	-82.8085	58.57
0.3914	-82.8666	58.6
0.3742	-82.8619	58.61
0.3829	-82.8613	58.59
0.3453	-82.924	58.53
0.2852	-82.8488	58.5
0.2171	-82.9405	58.49
0.084	-82.906	58.52
-0.0963	-82.8329	58.56
-0.2117	-82.8863	58.5
-0.2931	-82.8924	58.52
-0.4474	-82.8679	58.51
-0.5845	-82.8469	58.53
-0.713	-82.8122	58.54
-0.7985	-82.793	58.56
-0.9699	-82.6729	58.58
-1.0904	-82.6715	58.54
-1.2111	-82.5281	58.53
-1.3788	-82.3696	58.53
-1.452	-82.2199	58.54
-1.5596	-82.1307	58.53
-1.6116	-81.9808	58.53
-1.7358	-81.8676	58.55
-1.7704	-81.8304	58.54
-1.7276	-81.7649	58.55
-1.6818	-81.7379	58.5
-1.6514	-81.7428	58.52
-1.6328	-81.7682	58.57
-1.5204	-81.84	58.61
-1.4349	-81.9452	58.59
-1.2771	-81.9975	58.54
-1.0771	-81.9948	58.47
-0.884	-82.2016	58.41
-0.7373	-82.2595	58.47
-0.6077	-82.4257	58.51
-0.4999	-82.5329	58.56
-0.3792	-82.7129	58.58
-0.3064	-82.733	58.6
-0.2291	-82.8266	58.52
-0.2031	-82.9034	58.49
-0.1899	-82.9976	58.48
-0.1512	-83.0291	58.51
-0.1683	-83.0262	58.55
-0.1767	-83.0609	58.54
-0.1808	-83.1098	58.49
-0.1805	-83.1864	58.5
-0.2104	-83.2165	58.51
-0.2832	-83.2049	58.52
-0.3172	-83.2812	58.53
-0.3257	-83.2928	58.54
-0.3426	-83.3502	58.54
-0.3683	-83.3508	58.52
-0.4029	-83.2803	58.53
-0.4328	-83.3382	58.49
-0.4325	-83.3642	58.53
-0.4708	-83.4053	58.54
-0.5008	-83.3678	58.56
-0.5821	-83.4008	58.55
-0.6592	-83.4184	58.54
-0.7662	-83.4498	58.53
-0.8607	-83.4833	58.5
-1.0108	-83.4828	58.49
-1.1256	-83.4467	58.55
-1.2193	-83.475	58.58
inclinaison X	inclinaison Y
