# Supplementary material for: Postural Control Can Be Well Maintained by Healthy, Young Adults in Difficult Visual Task, Even in Sway-Referenced Dynamic Conditions
Source: PLoS One. 2016 Oct 13;11(10):e0164400. doi: 10.1371/journal.pone.0164400 (PMC5063355; doi:10.1371/journal.pone.0164400)
Supplement: S2 File — (ZIP) [file pone.0164400.s002.zip › DATA_FRAMIRAL/S10A_SEARCH_STABLE_I5.xls]

## Sheet: S10_MTT_201504081303
gravite X	gravite Y	Poids
-2.8693	-75.9366	58.62
-2.8736	-75.9734	58.53
-2.8492	-75.993	58.5
-2.8435	-76.2303	58.5
-2.7954	-76.3774	58.61
-2.7441	-76.5438	58.59
-2.7296	-76.8415	58.5
-2.7224	-77.0536	58.46
-2.6768	-77.3088	58.39
-2.6578	-77.5765	58.41
-2.5675	-77.9068	58.49
-2.4696	-78.211	58.55
-2.3818	-78.5825	58.57
-2.2839	-78.9055	58.52
-2.2706	-79.3863	58.48
-2.4484	-79.7156	58.5
-2.6142	-80.0463	58.5
-2.7279	-80.1971	58.53
-2.8337	-80.1807	58.56
-2.8953	-80.0975	58.53
-2.8999	-80.031	58.53
-2.8781	-80.0292	58.54
-2.8307	-79.9867	58.55
-2.7585	-79.9989	58.54
-2.6944	-79.9769	58.53
-2.6817	-80.0502	58.52
-2.5356	-80.0463	58.54
-2.4798	-80.1516	58.53
-2.3809	-80.2506	58.53
-2.3326	-80.2931	58.55
-2.2907	-80.2221	58.54
-2.2438	-80.1028	58.55
-2.2531	-79.8823	58.55
-2.332	-79.6276	58.53
-2.3421	-79.2683	58.52
-2.3771	-78.8427	58.55
-2.3898	-78.2913	58.61
-2.4128	-77.8025	58.62
-2.3831	-77.2217	58.57
-2.4225	-76.6679	58.49
-2.4134	-75.997	58.46
-2.3945	-75.4756	58.45
-2.3896	-75.0176	58.51
-2.419	-74.7514	58.56
-2.3918	-74.5936	58.61
-2.4036	-74.5117	58.65
-2.3581	-74.5288	58.61
-2.3715	-74.5357	58.59
-2.3341	-74.5455	58.56
-2.3694	-74.606	58.53
-2.373	-74.6667	58.54
-2.416	-74.8257	58.51
-2.4114	-74.9766	58.51
-2.4011	-75.1615	58.53
-2.4135	-75.3544	58.52
-2.4044	-75.5702	58.52
-2.339	-75.8321	58.52
-2.3205	-76.0921	58.53
-2.2887	-76.3295	58.55
-2.3303	-76.5992	58.56
-2.3495	-76.718	58.6
-2.2843	-76.815	58.62
-2.2934	-76.9674	58.59
-2.2814	-77.0659	58.55
-2.2507	-77.0872	58.57
-2.26	-77.2082	58.54
-2.2515	-77.355	58.52
-2.2589	-77.3801	58.55
-2.3057	-77.4203	58.55
-2.3517	-77.4768	58.58
-2.3502	-77.4656	58.62
-2.44	-77.3892	58.63
-2.541	-77.3031	58.57
-2.6509	-77.2168	58.51
-2.7646	-77.0227	58.47
-2.8473	-76.8422	58.46
-2.9072	-76.6345	58.48
-3.0038	-76.4221	58.54
-3.0279	-76.1429	58.6
-3.0794	-75.945	58.61
-3.1227	-75.6447	58.62
-3.1511	-75.5036	58.58
-3.1484	-75.3886	58.56
-3.158	-75.3173	58.54
-3.1679	-75.3785	58.51
-3.1812	-75.3646	58.5
-3.138	-75.3576	58.51
-3.1279	-75.4653	58.53
-3.0999	-75.489	58.58
-3.0178	-75.6482	58.58
-2.888	-75.7433	58.61
-2.8055	-75.8679	58.62
-2.685	-75.9656	58.63
-2.5923	-76.2164	58.57
-2.443	-76.337	58.55
-2.3273	-76.483	58.53
-2.2068	-76.5914	58.54
-2.0781	-76.7059	58.53
-1.9703	-76.8654	58.53
-1.91	-76.9415	58.53
-1.8615	-77.0246	58.57
-1.8309	-77.0353	58.59
-1.813	-77.0291	58.62
-1.7103	-76.9154	58.64
-1.6463	-76.8799	58.64
-1.5605	-76.7721	58.67
-1.5067	-76.7111	58.61
-1.42	-76.6521	58.47
-1.3487	-76.703	58.38
-1.327	-76.7698	58.38
-1.2146	-76.8146	58.41
-1.1485	-76.7678	58.53
-1.088	-76.6474	58.6
-1.1183	-76.415	58.63
-1.1709	-76.1898	58.61
-1.2371	-75.8525	58.57
-1.277	-75.4526	58.58
-1.2486	-75.1237	58.57
-1.1814	-74.8376	58.56
-1.0417	-74.5393	58.53
-0.9268	-74.3204	58.54
-0.8376	-74.1938	58.53
-0.7046	-74.1977	58.55
-0.5636	-74.1151	58.57
-0.422	-74.2067	58.56
-0.2547	-74.2842	58.57
-0.0876	-74.3418	58.57
0.1141	-74.4721	58.58
0.3025	-74.5578	58.6
0.5336	-74.6282	58.61
0.6705	-74.6446	58.61
0.8764	-74.7064	58.6
1.0138	-74.7525	58.58
1.0881	-74.8165	58.52
1.1479	-74.8764	58.54
1.2037	-74.86	58.53
1.2499	-74.9055	58.57
1.27	-74.9495	58.63
1.274	-74.9861	58.65
1.313	-74.9421	58.62
1.3619	-74.9165	58.55
1.403	-74.8673	58.45
1.5498	-74.8541	58.41
1.6773	-74.8595	58.45
1.8337	-74.9659	58.53
1.913	-75.0937	58.6
2.0099	-75.1243	58.64
2.0605	-75.1584	58.67
2.0227	-75.1169	58.64
1.9836	-75.2216	58.56
1.8256	-75.1986	58.54
1.7192	-75.2047	58.53
1.6053	-75.3901	58.49
1.4772	-75.4749	58.49
1.3063	-75.641	58.49
1.1095	-75.7963	58.51
0.9257	-76.05	58.54
0.7037	-76.3438	58.57
0.4132	-76.647	58.64
0.196	-76.8799	58.64
-0.0296	-77.0709	58.6
-0.2343	-77.2582	58.54
-0.4993	-77.3949	58.51
-0.6748	-77.478	58.5
-0.9055	-77.6296	58.51
-1.0424	-77.6507	58.52
-1.3118	-77.681	58.53
-1.4741	-77.6184	58.56
-1.7218	-77.6185	58.59
-1.8969	-77.6181	58.6
-2.0394	-77.4981	58.57
-2.0442	-77.3985	58.57
-2.0603	-77.1925	58.62
-2.0361	-77.0106	58.6
-2.0291	-76.8118	58.58
-2.0105	-76.5918	58.52
-1.9567	-76.3235	58.49
-1.8979	-76.1201	58.47
-1.8198	-75.8541	58.55
-1.7394	-75.6135	58.55
-1.688	-75.3777	58.59
-1.6158	-75.0429	58.62
-1.5659	-74.7672	58.61
-1.5034	-74.524	58.57
-1.5134	-74.2713	58.56
-1.5227	-74.0288	58.57
-1.5835	-73.8049	58.57
-1.653	-73.6182	58.56
-1.7996	-73.3886	58.55
-1.9248	-73.2342	58.54
-2.1092	-73.0565	58.55
-2.2595	-72.9703	58.55
-2.4479	-72.9685	58.55
-2.6441	-72.9676	58.57
-2.7803	-73.0348	58.58
-2.8519	-73.0627	58.6
-2.9081	-73.0584	58.59
-2.9443	-73.0646	58.54
-2.9612	-72.9446	58.56
-2.9485	-72.8665	58.56
-2.9837	-72.8079	58.55
-3.0059	-72.6895	58.54
-3.092	-72.667	58.53
-3.1562	-72.5763	58.54
-3.224	-72.5466	58.56
-3.2484	-72.4414	58.59
-3.318	-72.4649	58.57
-3.3627	-72.4944	58.61
-3.2628	-72.5543	58.63
-3.2044	-72.7525	58.59
-3.0353	-72.9407	58.53
-2.8061	-73.1672	58.47
-2.5614	-73.5097	58.44
-2.3733	-73.8831	58.5
-2.1558	-74.3248	58.54
-1.909	-74.8847	58.56
-1.6584	-75.4379	58.56
-1.4085	-75.92	58.55
-1.1971	-76.405	58.53
-1.0153	-76.9883	58.5
-0.8763	-77.4504	58.5
-0.6945	-77.8288	58.54
-0.5303	-78.1667	58.55
-0.3155	-78.3654	58.54
-0.1783	-78.3891	58.54
-0.0025	-78.4457	58.53
0.1301	-78.4078	58.53
0.3523	-78.3053	58.54
0.5019	-78.2404	58.54
0.6765	-78.0681	58.56
0.7398	-77.8603	58.57
0.7942	-77.5966	58.58
0.7372	-77.2642	58.58
0.6844	-76.8505	58.56
0.537	-76.3889	58.57
0.3262	-76.0531	58.53
0.102	-75.6734	58.52
-0.1174	-75.4264	58.51
-0.4053	-75.1975	58.53
-0.6797	-75.0671	58.55
-0.9453	-74.964	58.58
-1.2491	-74.928	58.58
-1.4722	-74.8186	58.58
-1.7713	-74.7606	58.6
-1.9635	-74.7605	58.61
-2.1441	-74.6287	58.6
-2.2753	-74.5361	58.53
-2.4629	-74.4695	58.45
-2.5249	-74.3889	58.41
-2.5868	-74.3332	58.47
-2.6174	-74.3496	58.56
-2.6664	-74.4775	58.6
-2.6986	-74.4862	58.65
-2.717	-74.5722	58.61
-2.718	-74.6767	58.58
-2.6413	-74.8096	58.56
-2.5511	-74.9732	58.55
-2.4902	-75.1701	58.55
-2.37	-75.4652	58.53
-2.1938	-75.6902	58.52
-2.0342	-75.9937	58.52
-1.9087	-76.2727	58.52
-1.8127	-76.4941	58.56
-1.7049	-76.6823	58.56
-1.5757	-76.7981	58.57
-1.4636	-76.8775	58.59
-1.2887	-76.955	58.55
-1.0617	-76.9314	58.56
-0.8694	-76.9064	58.54
-0.6812	-76.8629	58.54
-0.4758	-76.7924	58.56
-0.3305	-76.7395	58.54
-0.1767	-76.6565	58.55
-0.1086	-76.5636	58.54
-0.079	-76.4613	58.55
-0.0406	-76.4315	58.54
-0.0195	-76.3774	58.56
-0.0456	-76.2563	58.54
-0.085	-76.0615	58.58
-0.197	-75.8756	58.64
-0.326	-75.6549	58.68
-0.3826	-75.4427	58.63
-0.5121	-75.23	58.54
-0.6506	-75.0886	58.43
-0.6771	-74.9591	58.4
-0.7584	-74.9141	58.45
-0.9114	-74.9426	58.55
-0.9358	-74.9868	58.64
-0.9695	-75.0279	58.67
-1.0294	-74.9717	58.67
-0.992	-74.9971	58.59
-1.0223	-75.0112	58.56
-1.0441	-75.0567	58.52
-1.014	-75.1188	58.52
-1.0094	-75.1148	58.54
-0.9408	-75.1097	58.55
-0.8808	-75.1223	58.54
-0.8079	-75.1247	58.55
-0.7565	-75.1299	58.56
-0.6536	-75.1684	58.55
-0.6149	-75.1976	58.56
-0.6149	-75.1872	58.56
-0.5722	-75.1992	58.54
-0.6149	-75.2441	58.54
-0.5806	-75.2073	58.57
-0.5892	-75.1759	58.59
-0.6064	-75.1424	58.58
-0.5852	-75.1169	58.58
-0.5595	-75.1318	58.56
-0.5297	-75.1377	58.54
-0.5211	-75.1053	58.57
-0.5807	-75.2084	58.55
-0.6104	-75.2254	58.58
-0.6272	-75.3006	58.58
-0.6695	-75.3237	58.63
-0.6948	-75.4349	58.62
-0.7207	-75.5119	58.55
-0.7596	-75.5379	58.51
-0.8031	-75.5561	58.44
-0.8023	-75.7029	58.46
-0.8142	-75.7912	58.52
-0.8171	-75.9579	58.58
-0.7906	-76.0565	58.63
-0.82	-76.1602	58.64
-0.8284	-76.2776	58.6
-0.8884	-76.3417	58.57
-0.8716	-76.3494	58.55
-0.91	-76.3973	58.54
-0.9655	-76.3877	58.56
-0.9959	-76.3119	58.55
-1.0393	-76.2119	58.54
-1.0911	-76.068	58.54
-1.1644	-75.9812	58.54
-1.2244	-75.839	58.56
-1.2673	-75.7844	58.57
-1.311	-75.6269	58.56
-1.3927	-75.5686	58.55
-1.3934	-75.4913	58.53
-1.4234	-75.5226	58.52
-1.4273	-75.5153	58.54
-1.4053	-75.5055	58.57
-1.3621	-75.6356	58.57
-1.3277	-75.7669	58.55
-1.3272	-75.8229	58.56
-1.3057	-75.8985	58.56
-1.3259	-75.9967	58.59
-1.3729	-76.171	58.56
-1.3983	-76.2703	58.56
-1.4058	-76.385	58.59
-1.4816	-76.5516	58.61
-1.4901	-76.645	58.6
-1.5509	-76.72	58.55
-1.6377	-76.8131	58.48
-1.63	-76.8664	58.44
-1.6503	-76.9203	58.48
-1.6446	-76.9018	58.54
-1.639	-76.9347	58.58
-1.6719	-76.946	58.63
-1.6684	-76.904	58.61
-1.6653	-76.8244	58.58
-1.6319	-76.7479	58.56
-1.5901	-76.6654	58.53
-1.5562	-76.6537	58.51
-1.4957	-76.5168	58.56
-1.4151	-76.4089	58.55
-1.3473	-76.2949	58.53
-1.2962	-76.1475	58.55
-1.1643	-75.9361	58.55
-1.1003	-75.8342	58.56
-0.9594	-75.739	58.56
-0.8789	-75.5182	58.57
-0.7598	-75.3413	58.57
-0.6234	-75.1933	58.57
-0.5898	-75.0636	58.56
-0.5049	-74.8582	58.58
-0.4324	-74.7967	58.56
-0.3898	-74.7753	58.54
-0.3389	-74.6378	58.57
-0.3304	-74.6301	58.56
-0.339	-74.6227	58.57
-0.3519	-74.6202	58.54
-0.3476	-74.6123	58.57
-0.3603	-74.641	58.58
-0.4075	-74.6174	58.56
-0.4417	-74.6098	58.57
-0.51	-74.6264	58.59
-0.5101	-74.6081	58.59
-0.5576	-74.536	58.57
-0.6266	-74.5553	58.49
-0.7087	-74.4926	58.44
-0.7941	-74.5018	58.47
-0.8575	-74.5653	58.53
-0.9165	-74.6627	58.58
-0.9242	-74.775	58.61
-0.9496	-74.7426	58.64
-0.9453	-74.7621	58.64
-0.899	-74.7727	58.57
-0.831	-74.7213	58.54
-0.8055	-74.7585	58.52
-0.7965	-74.8403	58.53
-0.8177	-74.9259	58.51
-0.8174	-74.9774	58.52
-0.847	-75.0409	58.54
-0.8467	-75.0684	58.55
-0.8551	-75.1225	58.54
-0.8547	-75.092	58.6
-0.9148	-75.127	58.57
-0.9619	-75.1519	58.55
-1.0088	-75.1563	58.57
-1.0089	-75.1996	58.55
-1.0342	-75.2524	58.56
-1.0555	-75.362	58.54
-1.0464	-75.4557	58.55
-1.0464	-75.5053	58.53
-1.0631	-75.5387	58.56
-1.0501	-75.5646	58.56
-1.0244	-75.6219	58.54
-1.0073	-75.6131	58.55
-1.0159	-75.6565	58.53
-0.9045	-75.6502	58.54
-0.8487	-75.6058	58.56
-0.84	-75.6256	58.57
-0.8569	-75.6137	58.59
-0.869	-75.6714	58.63
-0.8431	-75.6405	58.67
-0.8139	-75.5245	58.64
-0.8196	-75.3454	58.58
-0.7482	-75.2834	58.46
-0.7529	-75.2614	58.43
-0.7227	-75.2173	58.47
-0.7175	-75.2733	58.54
-0.7467	-75.2836	58.62
-0.7336	-75.268	58.66
-0.7554	-75.198	58.64
-0.739	-75.1549	58.59
-0.7482	-75.0665	58.55
-0.7658	-75.0112	58.53
-0.7358	-75.0175	58.52
-0.6845	-74.8882	58.58
-0.6974	-74.9014	58.57
-0.6291	-74.8328	58.58
-0.5651	-74.8087	58.55
-0.5694	-74.7761	58.58
-0.5096	-74.7569	58.57
-0.4756	-74.6943	58.58
-0.4542	-74.6823	58.58
-0.4628	-74.6806	58.58
-0.4289	-74.5941	58.6
-0.4417	-74.6264	58.57
-0.429	-74.5722	58.57
-0.4548	-74.5584	58.57
-0.4249	-74.5304	58.58
-0.4033	-74.601	58.57
-0.3948	-74.5668	58.58
-0.4287	-74.6773	58.56
-0.4114	-74.6905	58.59
-0.4456	-74.6964	58.6
-0.4324	-74.7853	58.59
-0.4538	-74.8056	58.57
-0.4195	-74.8179	58.56
-0.4323	-74.8228	58.58
-0.4237	-74.8306	58.59
-0.428	-74.8215	58.58
-0.4191	-74.8897	58.6
-0.3931	-74.944	58.64
-0.4057	-75.0055	58.64
-0.4142	-75.0435	58.59
-0.4528	-75.1183	58.52
-0.5126	-75.2548	58.43
-0.5163	-75.4016	58.44
-0.5413	-75.4739	58.52
-0.5316	-75.659	58.59
-0.4881	-75.7793	58.64
-0.4876	-75.8668	58.66
-0.4702	-75.9662	58.63
-0.4359	-76.0641	58.57
-0.4309	-76.2903	58.53
-0.4089	-76.4354	58.52
-0.434	-76.5665	58.53
-0.502	-76.6578	58.57
-0.5407	-76.6378	58.56
-0.5796	-76.562	58.55
-0.6315	-76.4589	58.53
-0.6233	-76.3986	58.51
-0.6407	-76.3048	58.53
-0.7007	-76.2394	58.55
-0.6664	-76.2533	58.55
-0.6878	-76.1914	58.58
-0.7562	-76.1742	58.59
-0.8079	-76.1178	58.58
-0.8554	-76.0795	58.56
-0.8685	-76.0205	58.55
-0.9076	-75.9174	58.55
-0.8779	-75.8828	58.53
-0.9167	-75.7799	58.54
-0.9123	-75.7952	58.55
-0.9637	-75.7555	58.56
-1.0147	-75.799	58.57
-1.0363	-75.7595	58.57
-1.0322	-75.7082	58.57
-1.0668	-75.667	58.56
-1.0753	-75.6684	58.56
-1.1053	-75.6606	58.56
-1.1309	-75.701	58.56
-1.1602	-75.7223	58.59
-1.1849	-75.801	58.63
-1.1806	-75.8326	58.63
-1.2411	-75.8828	58.58
-1.2638	-75.9255	58.5
-1.2524	-75.9385	58.42
-1.2993	-75.9532	58.43
-1.268	-75.9466	58.5
-1.2235	-75.9901	58.58
-1.2012	-76.0434	58.62
-1.192	-76.0212	58.66
-1.1843	-75.9607	58.63
-1.1513	-75.9483	58.56
-1.1219	-75.867	58.54
-1.1393	-75.7688	58.55
-1.1437	-75.7732	58.55
-1.1653	-75.7458	58.54
-1.1525	-75.7353	58.54
-1.1399	-75.7337	58.52
-1.1099	-75.6438	58.55
-1.088	-75.6684	58.57
-1.0709	-75.6806	58.57
-1.0322	-75.6226	58.59
-1.0283	-75.5892	58.58
-0.9897	-75.5657	58.6
-0.9646	-75.5593	58.55
-0.9302	-75.5642	58.56
-0.879	-75.5555	58.55
-0.8747	-75.5301	58.56
-0.879	-75.5361	58.56
-0.862	-75.4595	58.57
-0.8195	-75.443	58.55
-0.8153	-75.3844	58.56
-0.7897	-75.3815	58.56
-0.7985	-75.3451	58.55
-0.7858	-75.285	58.56
-0.7602	-75.2822	58.56
-0.7261	-75.2388	58.56
-0.7132	-75.2286	58.57
-0.679	-75.1616	58.6
-0.666	-75.1608	58.62
-0.6528	-75.1365	58.67
-0.6107	-75.0726	58.63
-0.5728	-75.0069	58.58
-0.5992	-74.9517	58.5
-0.5526	-74.9574	58.41
-0.5394	-74.9665	58.46
-0.5214	-75.0518	58.54
-0.4906	-75.1774	58.61
-0.473	-75.2673	58.65
-0.4517	-75.2302	58.66
-0.4904	-75.1871	58.64
-0.4866	-75.1703	58.56
-0.4996	-75.1413	58.55
-0.4907	-75.2614	58.52
-0.5244	-75.3792	58.54
-0.5798	-75.4198	58.56
-0.5493	-75.5826	58.53
-0.5534	-75.6385	58.54
-0.5571	-75.7563	58.54
-0.5225	-75.8067	58.57
-0.4965	-75.8916	58.58
-0.4706	-75.9581	58.57
-0.4533	-75.9975	58.56
-0.3723	-75.9288	58.56
-0.389	-76.0627	58.53
-0.3077	-76.017	58.57
-0.3243	-76.1481	58.56
-0.2727	-76.2059	58.56
-0.2469	-76.2273	58.57
-0.2852	-76.3128	58.54
-0.2592	-76.366	58.55
-0.2501	-76.5004	58.55
-0.2799	-76.5559	58.55
-0.2839	-76.6102	58.56
-0.2921	-76.7006	58.56
-0.2749	-76.734	58.56
-0.3002	-76.8333	58.56
-0.2618	-76.7732	58.58
-0.2576	-76.7779	58.56
-0.2705	-76.7687	58.56
-0.2958	-76.8271	58.6
-0.3044	-76.8042	58.64
-0.2699	-76.8983	58.59
-0.2999	-76.8907	58.56
-0.3255	-76.9834	58.45
-0.3853	-77.0525	58.43
-0.3763	-77.1323	58.47
-0.4441	-77.2409	58.55
-0.5249	-77.3013	58.6
-0.5377	-77.2492	58.65
-0.5294	-77.1619	58.66
-0.543	-77.0765	58.6
-0.5181	-76.9475	58.55
-0.5314	-76.8403	58.53
-0.5187	-76.8223	58.52
-0.5058	-76.7966	58.55
-0.5058	-76.8072	58.55
-0.5017	-76.7393	58.56
-0.5321	-76.6651	58.54
-0.4898	-76.5357	58.54
-0.4903	-76.3954	58.55
-0.4778	-76.3004	58.55
-0.4866	-76.2129	58.57
-0.4485	-76.1137	58.57
-0.4531	-76.0517	58.56
-0.4362	-75.9932	58.58
-0.4449	-75.9779	58.56
-0.4364	-75.9418	58.57
-0.4368	-75.8587	58.56
-0.4586	-75.7725	58.55
-0.4545	-75.7197	58.55
-0.4289	-75.7123	58.54
-0.4376	-75.6625	58.55
-0.472	-75.6049	58.56
-0.4591	-75.6218	58.57
-0.442	-75.6398	58.55
-0.4976	-75.6632	58.54
-0.4719	-75.6307	58.57
-0.519	-75.6168	58.58
-0.5232	-75.6228	58.58
-0.4806	-75.5588	58.61
-0.5103	-75.5679	58.63
-0.4978	-75.527	58.6
-0.5238	-75.5542	58.53
-0.5201	-75.4718	58.48
-0.512	-75.4256	58.42
-0.512	-75.4018	58.45
-0.4946	-75.3685	58.51
-0.5156	-75.3919	58.57
-0.5113	-75.3386	58.62
-0.5328	-75.3143	58.62
-0.546	-75.2281	58.61
-0.5335	-75.2002	58.57
-0.5511	-75.1388	58.53
-0.5641	-75.1338	58.52
-0.5853	-75.1285	58.56
-0.6107	-75.2006	58.55
-0.5978	-75.2156	58.54
-0.6062	-75.2833	58.54
-0.6274	-75.2999	58.55
-0.6314	-75.3814	58.55
-0.6058	-75.3367	58.57
-0.6228	-75.3307	58.58
-0.6143	-75.3157	58.58
-0.6485	-75.3723	58.56
-0.6316	-75.3121	58.55
-0.6488	-75.3313	58.54
-0.6529	-75.348	58.55
-0.6485	-75.3304	58.58
-0.6528	-75.3453	58.57
-0.6959	-75.2903	58.56
-0.7218	-75.3331	58.52
-0.7174	-75.3198	58.53
-0.7173	-75.3112	58.55
-0.7258	-75.2662	58.57
-0.726	-75.2883	58.55
-0.7519	-75.2443	58.55
-0.7904	-75.2619	58.54
-0.8245	-75.2604	58.56
-0.8073	-75.2711	58.55
-0.8283	-75.3511	58.57
-0.8406	-75.3414	58.62
-0.8362	-75.4016	58.61
-0.8623	-75.3647	58.58
-0.8758	-75.4355	58.5
-0.8982	-75.3962	58.43
-0.9152	-75.4278	58.43
-0.9145	-75.4183	58.49
-0.9561	-75.5097	58.56
-0.9596	-75.4612	58.64
-0.9596	-75.4341	58.64
-0.9306	-75.3133	58.61
-0.966	-75.2016	58.55
-0.9924	-75.1417	58.52
-0.9757	-75.0496	58.51
-0.9881	-75.0533	58.54
-1.0007	-75.0387	58.57
-1.0523	-74.9554	58.58
-1.1127	-74.9674	58.54
-1.1004	-74.8767	58.53
-1.2069	-74.8436	58.57
-1.2885	-74.8019	58.57
-1.2847	-74.8012	58.54
-1.3538	-74.8026	58.51
-1.3668	-74.6658	58.53
-1.3881	-74.5607	58.55
-1.3884	-74.3594	58.58
-1.3459	-74.2381	58.59
-1.2696	-74.0697	58.58
-1.2486	-74.0871	58.56
-1.2022	-74.0037	58.54
-1.1206	-74.059	58.54
-1.1027	-74.1656	58.56
-1.0893	-74.2447	58.58
-1.0631	-74.3776	58.58
-0.998	-74.515	58.61
-0.9329	-74.7567	58.6
-0.9148	-75.0222	58.6
-0.9015	-75.1804	58.59
-0.8456	-75.3851	58.54
-0.8836	-75.5085	58.54
-0.8829	-75.6206	58.56
-0.8009	-75.7422	58.57
-0.7796	-75.7543	58.56
-0.7544	-75.7555	58.51
-0.7721	-75.7126	58.48
-0.7504	-75.8003	58.47
-0.737	-75.8266	58.51
-0.6852	-75.8187	58.57
-0.6848	-75.8447	58.6
-0.6803	-75.8525	58.62
-0.6635	-75.8568	58.58
-0.6124	-75.8464	58.55
-0.5654	-75.8376	58.53
-0.5481	-75.8982	58.54
-0.5351	-75.8745	58.57
-0.5052	-75.8957	58.55
-0.4754	-75.8506	58.54
-0.5097	-75.8983	58.51
-0.4368	-75.8765	58.53
-0.4409	-75.9414	58.52
-0.3977	-75.9889	58.56
-0.3592	-75.9714	58.58
-0.3678	-75.9713	58.58
-0.2949	-76.002	58.56
-0.2607	-75.9918	58.56
-0.2307	-76.001	58.55
-0.1494	-75.9882	58.54
-0.1236	-76.0172	58.56
-0.0936	-76.0462	58.56
-0.0845	-76.1624	58.54
-0.0801	-76.1987	58.56
-0.0544	-76.2247	58.57
0.0016	-76.278	58.56
0.0401	-76.3041	58.58
0.0875	-76.3543	58.56
0.1304	-76.3894	58.56
0.1736	-76.4713	58.55
0.1732	-76.4412	58.59
0.2117	-76.4898	58.62
0.1728	-76.4427	58.66
0.1296	-76.3127	58.65
0.0912	-76.2276	58.57
0.0611	-76.1167	58.49
-0.0244	-76.091	58.39
-0.0674	-76.0818	58.43
-0.132	-76.0743	58.54
-0.2257	-76.172	58.62
-0.2386	-76.1525	58.66
-0.2643	-76.1462	58.65
-0.2776	-76.0193	58.63
-0.2949	-76.0169	58.54
-0.3293	-75.9847	58.52
-0.3594	-75.9633	58.52
-0.4363	-75.9839	58.55
-0.4452	-75.8783	58.56
-0.4881	-75.8613	58.56
-0.5309	-75.8865	58.56
-0.5136	-75.9033	58.56
-0.5263	-75.938	58.57
-0.5388	-75.9998	58.59
-0.5775	-75.9541	58.58
-0.5991	-75.9597	58.56
-0.5689	-76.0309	58.54
-0.5649	-75.9435	58.55
-0.6032	-75.9418	58.58
-0.6034	-75.9191	58.57
-0.6292	-75.8871	58.57
-0.6208	-75.866	58.56
-0.6424	-75.795	58.57
-0.6299	-75.7347	58.56
-0.6341	-75.7422	58.56
-0.6131	-75.6548	58.56
-0.592	-75.5886	58.56
-0.5925	-75.4605	58.56
-0.6013	-75.4043	58.55
-0.5888	-75.3229	58.55
-0.5591	-75.2019	58.59
-0.5805	-75.1288	58.63
-0.5423	-75.0463	58.63
-0.5214	-75.009	58.58
-0.4965	-74.8912	58.51
-0.51	-74.8331	58.44
-0.4714	-74.8264	58.45
-0.5096	-74.8325	58.52
-0.4662	-74.8833	58.6
-0.4661	-74.8234	58.67
-0.4618	-74.8279	58.66
-0.4453	-74.7454	58.62
-0.4415	-74.6639	58.57
-0.4504	-74.5852	58.56
-0.4078	-74.5564	58.54
-0.3865	-74.5283	58.55
-0.3652	-74.5131	58.54
-0.3693	-74.5477	58.54
-0.3482	-74.4664	58.54
-0.3227	-74.4333	58.54
-0.3182	-74.4597	58.56
-0.301	-74.4813	58.57
-0.314	-74.4513	58.58
-0.2837	-74.5371	58.56
-0.262	-74.6027	58.58
-0.2749	-74.5837	58.6
-0.2442	-74.7819	58.56
-0.2011	-74.8609	58.57
-0.1705	-75.0104	58.56
-0.1016	-75.1229	58.57
-0.0711	-75.238	58.57
-0.049	-75.4099	58.56
0.0498	-75.5031	58.57
0.1058	-75.594	58.56
0.1492	-75.7165	58.55
0.2527	-75.8788	58.53
0.2698	-75.9473	58.57
0.3002	-76.0396	58.57
0.3165	-75.9632	58.62
0.3374	-75.9049	58.65
0.2731	-75.8077	58.63
0.2303	-75.701	58.57
0.2305	-75.6032	58.49
0.2224	-75.59	58.42
0.2392	-75.5482	58.44
0.2134	-75.6425	58.5
0.2475	-75.7193	58.58
0.2603	-75.8286	58.63
0.2647	-75.877	58.64
0.2776	-75.8786	58.63
0.2953	-75.8796	58.56
0.3174	-75.9487	58.51
0.3429	-75.934	58.53
0.4034	-76.0675	58.53
0.4205	-76.1191	58.55
0.425	-76.2264	58.57
0.4301	-76.3591	58.54
0.4736	-76.509	58.54
0.5204	-76.4838	58.55
0.546	-76.4916	58.56
0.5331	-76.4477	58.56
0.5025	-76.3327	58.57
0.4722	-76.2464	58.56
0.4543	-76.097	58.58
0.4157	-76.0104	58.56
0.3984	-75.9408	58.55
0.4198	-75.9319	58.54
0.4239	-75.8988	58.55
0.4065	-75.852	58.56
0.3981	-75.8941	58.56
0.3682	-75.8998	58.56
0.347	-75.9509	58.56
0.3515	-75.9523	58.53
0.3003	-76.0106	58.53
0.2961	-76.0454	58.55
0.2966	-76.157	58.54
0.2753	-76.1976	58.54
0.2624	-76.2746	58.59
0.2452	-76.3107	58.62
0.2239	-76.309	58.61
0.2027	-76.2619	58.56
0.1859	-76.1948	58.46
0.199	-76.1477	58.4
0.1472	-76.1248	58.44
0.1811	-76.1542	58.51
0.1464	-76.1649	58.6
0.1593	-76.2331	58.63
0.1506	-76.1848	58.63
0.1421	-76.1543	58.59
0.1723	-76.1256	58.53
0.1471	-76.2098	58.51
0.156	-76.2945	58.52
0.0918	-76.3513	58.54
0.0795	-76.496	58.55
0.007	-76.5557	58.54
-0.0054	-76.6658	58.54
-0.0647	-76.8042	58.51
-0.1159	-76.864	58.53
-0.2014	-76.9188	58.56
-0.2398	-76.9334	58.57
-0.3424	-76.9838	58.56
-0.4492	-77.0584	58.54
-0.5047	-77.0986	58.54
-0.5557	-77.1612	58.56
-0.5981	-77.2817	58.55
-0.6153	-77.2679	58.55
-0.6534	-77.4067	58.53
-0.6958	-77.4877	58.54
-0.7295	-77.6231	58.54
-0.7032	-77.7271	58.56
-0.7414	-77.8797	58.54
-0.7792	-78.0499	58.54
-0.8002	-78.2071	58.52
-0.8598	-78.3415	58.5
-0.8718	-78.4397	58.54
-0.8156	-78.547	58.56
-0.8532	-78.6125	58.61
-0.8277	-78.6148	58.6
-0.7425	-78.6184	58.56
-0.692	-78.5568	58.48
-0.6027	-78.4902	58.43
-0.4915	-78.3497	58.45
-0.4188	-78.2515	58.52
-0.3716	-78.2298	58.56
-0.329	-78.144	58.62
-0.3339	-77.9872	58.62
-0.2402	-77.8972	58.58
-0.1766	-77.7645	58.53
-0.2071	-77.6216	58.49
-0.2548	-77.4697	58.52
-0.3109	-77.3633	58.53
-0.354	-77.2763	58.57
-0.3379	-77.0306	58.56
-0.3557	-76.8706	58.54
-0.399	-76.7585	58.53
-0.4167	-76.6104	58.53
-0.4772	-76.4529	58.56
-0.5163	-76.3332	58.55
-0.5682	-76.1774	58.56
-0.5686	-76.0717	58.56
-0.5603	-76.0415	58.54
-0.5952	-75.8871	58.53
-0.617	-75.8069	58.53
-0.6001	-75.7167	58.55
-0.6516	-75.674	58.55
-0.6858	-75.6468	58.57
-0.7759	-75.6276	58.56
-0.7505	-75.5854	58.55
-0.7812	-75.4774	58.51
-0.7644	-75.4199	58.5
-0.7774	-75.3161	58.53
-0.7773	-75.2146	58.58
-0.7777	-75.145	58.57
-0.7261	-75.1954	58.58
-0.713	-75.1335	58.63
-0.6659	-75.1774	58.62
-0.6406	-75.1556	58.58
-0.637	-75.1747	58.49
-0.5773	-75.1846	58.43
-0.5473	-75.1564	58.44
-0.4825	-75.2038	58.5
-0.4475	-75.2873	58.58
-0.4171	-75.3445	58.64
-0.3866	-75.4849	58.64
-0.3569	-75.4429	58.63
-0.3483	-75.4947	58.57
-0.3356	-75.4676	58.57
-0.3141	-75.5009	58.56
-0.3312	-75.5038	58.57
-0.3353	-75.5372	58.58
-0.3437	-75.5642	58.58
-0.408	-75.5854	58.52
-0.4377	-75.6682	58.52
-0.4544	-75.7496	58.53
-0.5097	-75.8069	58.58
-0.5521	-75.8611	58.61
-0.6334	-75.8288	58.61
-0.7023	-75.7765	58.59
-0.754	-75.738	58.56
-0.8487	-75.6749	58.54
-0.8962	-75.5778	58.54
-0.9864	-75.509	58.54
-1.0508	-75.4121	58.56
-1.0853	-75.2507	58.58
-1.1798	-75.2014	58.57
-1.2571	-75.0908	58.58
-1.3135	-74.9782	58.56
-1.4165	-74.8777	58.57
-1.4683	-74.7731	58.57
-1.5412	-74.7076	58.57
-1.558	-74.6555	58.6
-1.609	-74.6269	58.62
-1.603	-74.5438	58.7
-1.6179	-74.5498	58.61
-1.6664	-74.5369	58.56
-1.6558	-74.4906	58.48
-1.6009	-74.5214	58.43
-1.4966	-74.5951	58.48
-1.4519	-74.6598	58.56
-1.3947	-74.8605	58.59
-1.4103	-74.9028	58.66
-1.4186	-75.0499	58.64
-1.4361	-75.1904	58.6
-1.4277	-75.3256	58.56
-1.4529	-75.5453	58.54
-1.5159	-75.7712	58.56
-1.5575	-76.1073	58.55
-1.5943	-76.3228	58.59
-1.6585	-76.5635	58.55
-1.6581	-76.6284	58.55
-1.6538	-76.6073	58.56
-1.6491	-76.562	58.58
-1.6191	-76.3995	58.61
-1.5991	-76.3393	58.56
-1.5489	-76.2129	58.54
-1.5108	-76.1031	58.54
-1.5024	-75.9795	58.55
-1.4768	-75.8743	58.56
-1.4684	-75.793	58.57
-1.4772	-75.7054	58.58
-1.4343	-75.6713	58.59
-1.448	-75.6225	58.56
-1.4568	-75.5635	58.56
-1.4441	-75.4388	58.58
-1.4317	-75.4175	58.56
-1.3927	-75.4513	58.57
-1.3758	-75.4693	58.56
-1.3626	-75.5164	58.57
-1.3148	-75.5114	58.61
-1.2844	-75.5106	58.63
-1.2289	-75.5126	58.62
-1.1831	-75.4923	58.56
-1.1586	-75.541	58.47
-1.1337	-75.5419	58.42
-1.0812	-75.6504	58.46
-1.0711	-75.7467	58.54
-1.04	-75.805	58.6
-0.9963	-75.9579	58.62
-0.9831	-75.9929	58.64
-0.9278	-76.091	58.58
-0.8725	-76.1034	58.55
-0.744	-76.1424	58.55
-0.6755	-76.1942	58.52
-0.6113	-76.1195	58.54
-0.5339	-76.2063	58.54
-0.5041	-76.2035	58.53
-0.5167	-76.2667	58.52
-0.4654	-76.2055	58.56
-0.4608	-76.2795	58.55
-0.4781	-76.2341	58.56
-0.5169	-76.1793	58.54
-0.5168	-76.2064	58.54
-0.5554	-76.1849	58.54
-0.6067	-76.1951	58.55
-0.6622	-76.1765	58.58
-0.675	-76.2532	58.55
-0.7265	-76.212	58.56
-0.7218	-76.3508	58.54
-0.7686	-76.3972	58.55
-0.7682	-76.533	58.53
-0.8064	-76.5839	58.55
-0.806	-76.6624	58.56
-0.7972	-76.7092	58.56
-0.8011	-76.771	58.57
-0.8268	-76.807	58.56
-0.8439	-76.7978	58.57
-0.8734	-76.7459	58.62
-0.9077	-76.6596	58.64
-0.9127	-76.628	58.6
-0.9263	-76.5813	58.55
-0.9533	-76.6205	58.44
-0.9748	-76.646	58.42
-1.0424	-76.7193	58.48
-1.0622	-76.847	58.55
-1.1079	-76.9245	58.62
-1.1413	-76.9827	58.65
-1.1498	-77.0611	58.64
-1.1379	-77.1132	58.57
-1.1767	-77.2432	58.52
-1.1938	-77.3217	58.51
-1.2229	-77.551	58.51
-1.2343	-77.7101	58.55
-1.216	-77.9697	58.56
-1.2371	-78.1132	58.54
-1.2412	-78.1782	58.54
-1.2668	-78.2188	58.53
-1.2024	-78.2192	58.54
-1.1721	-78.1763	58.57
-1.1471	-78.1504	58.54
-1.1301	-78.1082	58.54
-1.1219	-78.0557	58.53
-1.0664	-78.04	58.52
-1.0367	-77.9237	58.53
-1.0456	-77.8147	58.54
-1.0248	-77.708	58.53
-1.0123	-77.5872	58.54
-1.0299	-77.4465	58.55
-1.035	-77.2806	58.54
-1.0783	-77.1595	58.53
-1.0702	-77.0448	58.54
-1.1262	-76.9733	58.53
-1.0968	-76.8544	58.52
-1.1349	-76.9672	58.53
-1.1638	-76.9438	58.6
-1.1717	-76.8453	58.66
-1.2153	-76.7863	58.62
-1.2475	-76.6778	58.52
-1.271	-76.5297	58.44
-1.2934	-76.3873	58.42
-1.3102	-76.3494	58.45
-1.3044	-76.2847	58.54
-1.2946	-76.2203	58.62
-1.2691	-76.1497	58.62
-1.2613	-76.124	58.59
-1.2279	-75.9403	58.59
-1.1822	-75.8421	58.53
-1.1742	-75.6566	58.54
-1.1238	-75.4411	58.53
-1.1462	-75.2234	58.53
-1.0957	-75.0589	58.51
-1.0833	-74.8857	58.52
-0.9812	-74.782	58.5
-1.0111	-74.7685	58.51
-0.9809	-74.7169	58.55
-0.9682	-74.6211	58.57
-0.938	-74.6263	58.58
-0.8782	-74.5775	58.59
-0.8355	-74.5342	58.59
-0.7973	-74.5425	58.56
-0.7504	-74.5843	58.53
-0.7075	-74.5894	58.53
-0.626	-74.6175	58.54
-0.5272	-74.6703	58.56
-0.5096	-74.8132	58.53
-0.4278	-74.8871	58.56
-0.3544	-75.0417	58.56
-0.2727	-75.1468	58.56
-0.247	-75.1393	58.55
-0.1952	-75.2466	58.54
-0.1224	-75.2595	58.55
-0.0877	-75.376	58.54
-0.0619	-75.4241	58.6
-0.0276	-75.4761	58.63
0.0195	-75.4549	58.59
0.0669	-75.4188	58.49
0.1313	-75.341	58.42
0.178	-75.2404	58.43
0.2246	-75.1876	58.48
0.3136	-75.1012	58.56
0.3474	-75.0889	58.6
0.42	-75.055	58.6
0.501	-74.9863	58.6
0.5316	-75.0157	58.56
0.6216	-74.9783	58.54
0.6641	-74.9703	58.56
0.694	-75.0177	58.57
0.7705	-74.9783	58.6
0.7544	-75.0434	58.55
0.7683	-75.1544	58.51
0.7593	-75.1458	58.54
0.7301	-75.2932	58.53
0.7253	-75.3726	58.58
0.7084	-75.4707	58.59
0.7219	-75.5868	58.58
0.6714	-75.7172	58.56
0.6505	-75.8604	58.56
0.6042	-76.0379	58.55
0.5233	-76.1715	58.56
0.4295	-76.2611	58.56
0.3615	-76.3585	58.56
0.2977	-76.4589	58.55
0.2591	-76.4737	58.57
0.1946	-76.4263	58.58
0.1556	-76.3279	58.6
0.1257	-76.2958	58.57
0.113	-76.279	58.54
0.1301	-76.2716	58.53
0.1212	-76.2309	58.57
0.0995	-76.2143	58.61
0.0691	-76.1781	58.67
0.0565	-76.1899	58.64
0.0694	-76.152	58.58
0.0614	-76.1892	58.48
0.0577	-76.2508	58.42
0.0151	-76.3442	58.45
0.024	-76.5212	58.54
0.0501	-76.7008	58.61
0.0333	-76.83	58.66
0.0722	-76.9178	58.65
0.1325	-76.9519	58.6
0.1503	-77.0537	58.54
0.159	-77.099	58.54
0.1854	-77.2353	58.53
0.1554	-77.2664	58.55
0.1388	-77.4067	58.55
0.139	-77.4593	58.56
0.1566	-77.5669	58.54
0.1438	-77.5802	58.55
0.1434	-77.5269	58.57
0.1047	-77.4856	58.59
0.0872	-77.3905	58.58
0.0866	-77.2531	58.59
0.1289	-77.0985	58.57
0.1199	-76.9672	58.55
0.1409	-76.8648	58.56
0.102	-76.7603	58.55
0.1571	-76.6672	58.58
0.191	-76.5982	58.58
0.2169	-76.6075	58.56
0.2254	-76.5895	58.55
0.2682	-76.5779	58.56
0.3024	-76.5827	58.56
0.2937	-76.5796	58.57
0.2891	-76.5041	58.58
0.3273	-76.4351	58.58
0.3743	-76.4114	58.58
0.3826	-76.4025	58.6
0.4163	-76.2958	58.62
0.4465	-76.228	58.56
0.4598	-76.172	58.5
0.4819	-76.1719	58.44
0.4944	-76.1631	58.47
0.5068	-76.2361	58.53
0.4809	-76.3612	58.6
0.4977	-76.4173	58.64
0.5023	-76.4941	58.64
0.5628	-76.537	58.6
0.5851	-76.5553	58.54
0.6619	-76.5199	58.55
0.7271	-76.6881	58.53
0.7401	-76.7832	58.55
0.8299	-76.87	58.57
0.8384	-76.9092	58.58
0.8689	-76.979	58.57
0.9207	-77.0475	58.56
0.9811	-77.1492	58.55
1.0069	-77.2534	58.57
1.0332	-77.3278	58.55
1.1016	-77.4021	58.57
1.136	-77.4687	58.58
1.2177	-77.5149	58.57
1.2564	-77.5486	58.57
1.2867	-77.6138	58.56
1.3298	-77.6219	58.56
1.3941	-77.6934	58.56
1.407	-77.701	58.56
1.4468	-77.8363	58.53
1.4721	-77.8483	58.55
1.4468	-77.9385	58.55
1.5367	-77.9815	58.56
1.5194	-78.0188	58.57
1.5274	-78.035	58.59
1.5669	-78.0497	58.56
1.5791	-78.0598	58.58
1.6172	-78.0974	58.6
1.6729	-78.1205	58.6
1.7126	-78.128	58.56
1.7751	-78.1428	58.49
1.8073	-78.2428	58.43
1.8284	-78.3271	58.45
1.8223	-78.4472	58.52
1.7821	-78.5624	58.58
1.7247	-78.6019	58.64
1.7005	-78.7099	58.61
1.6248	-78.7557	58.58
1.5114	-78.8446	58.51
1.3793	-78.963	58.5
1.23	-79.0661	58.5
1.101	-79.1315	58.52
0.9848	-79.165	58.56
0.8652	-79.1854	58.55
0.7457	-79.1793	58.52
0.7452	-79.1182	58.54
0.7193	-79.0562	58.54
0.7484	-78.9512	58.57
0.7137	-78.8497	58.57
0.7269	-78.8372	58.54
0.7054	-78.7813	58.54
0.6709	-78.7192	58.54
0.6318	-78.6338	58.55
0.6233	-78.6279	58.54
0.5846	-78.5539	58.53
0.5579	-78.3584	58.55
0.5364	-78.2981	58.54
0.4763	-78.2285	58.53
0.4546	-78.1453	58.53
0.394	-78.04	58.54
0.3898	-78.0461	58.54
0.3511	-78.0231	58.54
0.3172	-78.0729	58.53
0.2998	-78.0406	58.55
0.2447	-78.1371	58.53
0.2488	-78.2078	58.59
0.1846	-78.2415	58.6
0.1719	-78.2494	58.59
0.1124	-78.2344	58.51
0.0782	-78.186	58.45
0.0052	-78.1646	58.44
-0.0122	-78.1332	58.47
-0.034	-78.084	58.55
-0.0685	-78.0506	58.6
-0.0732	-77.9536	58.62
-0.0695	-77.809	58.61
-0.0739	-77.7413	58.54
-0.0957	-77.6209	58.51
-0.1779	-77.4388	58.52
-0.2426	-77.3002	58.56
-0.2644	-77.1953	58.6
-0.3803	-77.122	58.58
-0.4539	-76.9528	58.53
-0.5232	-76.8119	58.5
-0.601	-76.648	58.5
-0.6399	-76.5539	58.5
-0.7302	-76.4021	58.53
-0.7563	-76.2705	58.55
-0.7651	-76.1634	58.56
-0.7447	-75.9402	58.55
-0.7241	-75.7517	58.55
-0.6821	-75.5589	58.55
-0.5802	-75.2994	58.57
-0.5552	-75.1796	58.54
-0.4659	-75.025	58.54
-0.4108	-74.8659	58.55
-0.334	-74.8006	58.56
-0.2571	-74.7633	58.55
-0.1547	-74.6909	58.57
0.0726	-74.7647	58.54
0.2052	-74.7605	58.56
0.3125	-74.8264	58.55
0.4498	-74.9032	58.56
0.5528	-75.068	58.59
0.6254	-75.2252	58.64
0.72	-75.3587	58.64
0.7943	-75.5423	58.59
0.9041	-75.7063	58.47
0.9885	-75.9995	58.39
1.0713	-76.412	58.41
1.1829	-76.9147	58.49
1.2778	-77.5066	58.56
1.3723	-78.0218	58.63
1.5273	-78.4236	58.65
1.7	-78.6417	58.62
1.8614	-78.8014	58.55
1.9915	-78.9428	58.52
2.1721	-79.0746	58.51
2.3051	-79.2099	58.52
2.4768	-79.3488	58.53
2.5715	-79.4539	58.53
2.586	-79.5747	58.5
2.5844	-79.6661	58.54
2.5929	-79.7005	58.55
2.6512	-79.6497	58.58
2.6594	-79.5443	58.57
2.643	-79.4999	58.55
2.6478	-79.3411	58.53
2.6085	-79.1385	58.53
2.573	-78.8587	58.53
2.5713	-78.5384	58.54
2.5184	-78.2162	58.55
2.538	-77.9535	58.56
2.4988	-77.6862	58.55
2.4717	-77.4579	58.56
2.4882	-77.2951	58.56
2.4557	-77.229	58.52
2.4291	-77.1169	58.53
2.3896	-77.0484	58.55
2.3102	-76.9658	58.59
2.2084	-76.773	58.66
2.1168	-76.6921	58.69
2.1227	-76.5838	58.64
2.0846	-76.4749	58.51
2.006	-76.3985	58.43
1.9823	-76.38	58.37
1.9533	-76.3285	58.45
1.934	-76.4327	58.53
1.8919	-76.4324	58.62
1.8447	-76.4606	58.63
1.849	-76.5164	58.64
1.8003	-76.5778	58.57
1.8096	-76.6066	58.55
1.7329	-76.63	58.54
1.7165	-76.6736	58.52
1.6555	-76.7031	58.56
1.6554	-76.6895	58.56
1.638	-76.632	58.56
1.5916	-76.6361	58.54
1.553	-76.5618	58.54
1.492	-76.4616	58.56
1.4822	-76.3167	58.58
1.4727	-76.2126	58.6
1.4004	-76.1379	58.57
1.3874	-76.0502	58.56
1.4477	-76.022	58.55
1.4176	-76.0187	58.55
1.4214	-76.0249	58.57
1.4042	-76.129	58.59
1.3872	-76.0926	58.58
1.3826	-76.0594	58.58
1.3191	-76.1114	58.57
1.333	-76.2004	58.54
1.2684	-76.2059	58.56
1.2047	-76.2611	58.54
1.0629	-76.3277	58.58
0.985	-76.4024	58.64
0.8953	-76.495	58.65
0.7597	-76.554	58.6
0.6109	-76.5994	58.54
0.4919	-76.5772	58.46
0.3767	-76.6879	58.44
0.2908	-76.7564	58.49
0.2225	-76.9004	58.54
0.2181	-76.9949	58.61
0.2141	-77.1166	58.64
0.3043	-77.1825	58.62
0.3389	-77.1924	58.58
0.3736	-77.2518	58.56
0.3957	-77.3701	58.53
0.4306	-77.5004	58.53
0.5293	-77.6503	58.56
0.659	-77.8484	58.52
0.7754	-78.0187	58.52
0.8285	-78.3445	58.5
0.9066	-78.686	58.52
0.9074	-78.9884	58.54
0.9683	-79.2934	58.55
0.9787	-79.685	58.54
0.9373	-79.9899	58.53
0.9341	-80.2646	58.53
0.9559	-80.4301	58.55
0.9814	-80.4922	58.57
1.1091	-80.454	58.59
1.1728	-80.3773	58.6
1.2842	-80.2878	58.58
1.4047	-80.1515	58.53
1.4743	-80.0706	58.49
1.5624	-79.9015	58.52
1.605	-79.8444	58.53
1.628	-79.705	58.6
1.6604	-79.6229	58.64
1.7236	-79.4768	58.65
1.8448	-79.3093	58.59
1.9135	-79.2273	58.45
2.0238	-79.1177	58.36
2.1106	-79.0819	58.33
2.1437	-78.9677	58.46
2.2631	-78.9655	58.58
2.384	-78.8615	58.64
2.5676	-78.716	58.63
2.7221	-78.503	58.61
2.8704	-78.3	58.54
3.0139	-78.1655	58.49
3.0883	-77.987	58.52
3.1343	-77.9026	58.54
3.2088	-77.8315	58.58
3.302	-77.689	58.58
3.3397	-77.5837	58.59
3.399	-77.4681	58.59
3.445	-77.3658	58.6
3.4679	-77.2781	58.64
3.4866	-77.1159	58.6
3.492	-76.9644	58.51
3.4646	-76.6893	58.52
3.5246	-76.4075	58.5
3.5305	-76.1781	58.53
3.4098	-75.8802	58.59
3.3644	-75.5875	58.61
3.2907	-75.2641	58.61
3.2415	-74.9637	58.55
3.2176	-74.7931	58.51
3.1442	-74.6989	58.51
3.1555	-74.6045	58.53
3.0398	-74.4533	58.6
2.9462	-74.3507	58.66
2.8333	-74.2708	58.69
2.7301	-74.2746	58.62
2.6141	-74.2645	58.54
2.5917	-74.2145	58.47
2.4679	-74.1796	58.45
2.391	-74.268	58.45
2.2982	-74.4483	58.54
2.2455	-74.5912	58.58
2.185	-74.8133	58.62
2.0979	-74.8681	58.66
2.007	-74.9011	58.58
1.8417	-74.8832	58.54
1.6792	-74.9389	58.54
1.5427	-75.0037	58.53
1.4115	-75.0738	58.48
1.2992	-75.0356	58.51
1.1937	-74.9722	58.61
1.0565	-74.935	58.62
0.9328	-74.9424	58.6
0.8825	-74.9025	58.54
0.8567	-74.8325	58.53
0.767	-74.7902	58.51
0.6802	-74.7321	58.56
0.5209	-74.6033	58.59
0.4128	-74.4734	58.66
0.2458	-74.3502	58.63
0.0576	-74.2637	58.59
-0.114	-74.1479	58.52
-0.2386	-74.0525	58.51
-0.3375	-73.9628	58.52
-0.4062	-73.9017	58.52
-0.4962	-73.9267	58.49
-0.5737	-73.8122	58.51
-0.5948	-73.8053	58.56
-0.5815	-73.8202	58.62
-0.5172	-73.8482	58.63
-0.419	-73.8821	58.55
-0.2942	-74.0772	58.46
-0.1136	-74.223	58.47
0.1275	-74.4839	58.48
0.4783	-74.6924	58.61
0.8032	-75.0401	58.7
1.1287	-75.3687	58.72
1.3626	-75.7236	58.64
1.5269	-76.19	58.5
1.5655	-76.7405	58.43
1.5691	-77.3158	58.39
1.5772	-77.7983	58.47
1.5219	-78.2077	58.51
1.436	-78.4996	58.56
1.3376	-78.5708	58.56
1.2095	-78.6255	58.56
1.1249	-78.6353	58.52
1.0565	-78.6454	58.51
0.9525	-78.6137	58.57
0.883	-78.6333	58.63
0.8585	-78.7119	58.58
0.8422	-78.7195	58.53
0.9285	-78.7095	58.5
1.0027	-78.7953	58.45
1.0414	-78.8378	58.45
1.1222	-78.8045	58.48
1.2123	-78.879	58.49
1.3097	-78.8451	58.53
1.4201	-78.7608	58.55
1.4838	-78.6541	58.55
1.5639	-78.5017	58.58
1.5976	-78.4174	58.58
1.6369	-78.354	58.55
1.5829	-78.3282	58.49
1.5673	-78.316	58.44
1.5502	-78.349	58.44
1.4966	-78.3282	58.51
inclinaison X	inclinaison Y
