# Supplementary material for: Postural Control Can Be Well Maintained by Healthy, Young Adults in Difficult Visual Task, Even in Sway-Referenced Dynamic Conditions
Source: PLoS One. 2016 Oct 13;11(10):e0164400. doi: 10.1371/journal.pone.0164400 (PMC5063355; doi:10.1371/journal.pone.0164400)
Supplement: S2 File — (ZIP) [file pone.0164400.s002.zip › DATA_FRAMIRAL/S10A_SEARCH_STABLE_I6.xls]

## Sheet: S10_MTT_201504081303
gravite X	gravite Y	Poids
-2.1995	-83.7965	58.53
-2.2003	-83.7135	58.52
-2.2732	-83.6489	58.52
-2.3105	-83.6078	58.56
-2.302	-83.6491	58.56
-2.3848	-83.6439	58.52
-2.4293	-83.6276	58.48
-2.5164	-83.591	58.45
-2.5993	-83.6448	58.41
-2.6875	-83.582	58.46
-2.8325	-83.6485	58.47
-2.9203	-83.5319	58.53
-3.0173	-83.4877	58.56
-3.1286	-83.4303	58.57
-3.2671	-83.4095	58.54
-3.3435	-83.3038	58.56
-3.4182	-83.301	58.52
-3.4948	-83.2641	58.54
-3.5084	-83.1622	58.53
-3.5406	-83.1571	58.49
-3.5407	-83.0994	58.49
-3.5795	-83.0889	58.49
-3.5909	-83.1133	58.51
-3.6448	-83.0835	58.55
-3.6531	-83.1285	58.55
-3.6708	-83.1081	58.54
-3.7061	-83.0823	58.52
-3.7545	-83.1163	58.5
-3.7875	-83.0588	58.52
-3.8265	-83.0896	58.52
-3.8474	-83.1021	58.52
-3.8473	-83.0884	58.52
-3.8648	-83.0417	58.52
-3.8861	-82.9652	58.53
-3.9082	-82.922	58.52
-3.9226	-82.8122	58.5
-3.9396	-82.6856	58.51
-3.9831	-82.5646	58.51
-4.0244	-82.4098	58.54
-3.9963	-82.2515	58.59
-4.0199	-82.1313	58.63
-3.9587	-81.965	58.59
-3.9553	-81.8101	58.52
-3.9012	-81.6746	58.44
-3.88	-81.5809	58.37
-3.8378	-81.558	58.43
-3.8031	-81.5047	58.51
-3.7087	-81.5234	58.58
-3.6469	-81.5607	58.61
-3.626	-81.548	58.61
-3.5552	-81.5607	58.57
-3.3939	-81.5873	58.55
-3.3098	-81.5404	58.52
-3.2152	-81.5879	58.52
-3.1517	-81.6553	58.5
-3.1437	-81.6761	58.49
-3.1613	-81.7818	58.47
-3.1171	-81.8148	58.5
-3.1621	-81.85	58.54
-3.178	-81.9098	58.56
-3.2152	-81.9892	58.57
-3.247	-82.0561	58.53
-3.2206	-82.1508	58.54
-3.295	-82.29	58.5
-3.2974	-82.3214	58.53
-3.2464	-82.4306	58.52
-3.2803	-82.5468	58.52
-3.2584	-82.645	58.52
-3.2447	-82.8046	58.52
-3.2522	-82.8177	58.54
-3.2268	-82.9967	58.52
-3.187	-83.0216	58.54
-3.1616	-83.1581	58.53
-3.1018	-83.2826	58.51
-3.0241	-83.3626	58.52
-2.9567	-83.4698	58.58
-2.8746	-83.6011	58.58
-2.8497	-83.6599	58.56
-2.8137	-83.8399	58.49
-2.7731	-83.9751	58.43
-2.7547	-84.1062	58.44
-2.6613	-84.3323	58.5
-2.6485	-84.4658	58.58
-2.6135	-84.6592	58.58
-2.5544	-84.8278	58.55
-2.5432	-84.9762	58.49
-2.561	-85.1055	58.47
-2.5183	-85.1588	58.46
-2.5127	-85.2289	58.48
-2.533	-85.3503	58.5
-2.5927	-85.3547	58.51
-2.5419	-85.3868	58.49
-2.5886	-85.483	58.49
-2.665	-85.4794	58.5
-2.7108	-85.52	58.53
-2.7697	-85.5479	58.55
-2.8554	-85.5182	58.55
-2.9586	-85.4118	58.55
-3.0113	-85.2534	58.54
-3.116	-85.1158	58.51
-3.1768	-84.9345	58.51
-3.2594	-84.7291	58.5
-3.3452	-84.5287	58.52
-3.4616	-84.2854	58.52
-3.5592	-84.1178	58.55
-3.598	-84.0359	58.55
-3.624	-83.9052	58.55
-3.6381	-83.8271	58.54
-3.6916	-83.8022	58.5
-3.723	-83.7514	58.48
-3.7629	-83.7693	58.53
-3.8668	-83.7803	58.58
-3.9063	-83.7195	58.57
-3.9352	-83.6144	58.52
-3.963	-83.5973	58.43
-3.9781	-83.5237	58.4
-3.9071	-83.549	58.43
-3.8847	-83.5482	58.51
-3.847	-83.6849	58.56
-3.7756	-83.7177	58.61
-3.6857	-83.7687	58.6
-3.5855	-83.7565	58.56
-3.5237	-83.8919	58.51
-3.4695	-83.9097	58.48
-3.439	-83.8813	58.49
-3.4908	-83.8894	58.49
-3.4994	-83.8329	58.49
-3.5215	-83.761	58.48
-3.5595	-83.7319	58.5
-3.5835	-83.553	58.54
-3.584	-83.4626	58.54
-3.614	-83.327	58.54
-3.6842	-83.2367	58.52
-3.6853	-83.0959	58.51
-3.7161	-83.0226	58.5
-3.6912	-82.9862	58.49
-3.7161	-82.8948	58.51
-3.6995	-82.8609	58.51
-3.6302	-82.7994	58.52
-3.5872	-82.8162	58.52
-3.5707	-82.7948	58.51
-3.5235	-82.8454	58.51
-3.5059	-82.9084	58.52
-3.4627	-82.9554	58.52
-3.4293	-83.0442	58.5
-3.3718	-83.0882	58.53
-3.3695	-83.2158	58.56
-3.3212	-83.2381	58.58
-3.2499	-83.3546	58.54
-3.206	-83.4051	58.48
-3.1322	-83.4734	58.41
-3.0898	-83.5804	58.39
-2.9624	-83.6844	58.44
-2.8467	-83.7184	58.53
-2.7889	-83.7573	58.57
-2.715	-83.7959	58.59
-2.6732	-83.7122	58.58
-2.599	-83.6968	58.51
-2.5656	-83.5013	58.51
-2.4983	-83.5102	58.48
-2.4722	-83.4743	58.49
-2.4382	-83.457	58.49
-2.4336	-83.4271	58.5
-2.4345	-83.4391	58.47
-2.4124	-83.3621	58.5
-2.4202	-83.3737	58.52
-2.4544	-83.4022	58.51
-2.4675	-83.3493	58.51
-2.5189	-83.295	58.52
-2.4977	-83.2563	58.52
-2.4971	-83.2516	58.53
-2.5151	-83.2096	58.52
-2.4841	-83.2619	58.54
-2.459	-83.3219	58.52
-2.4716	-83.2768	58.53
-2.468	-83.314	58.51
-2.3948	-83.4114	58.51
-2.3389	-83.4358	58.51
-2.3513	-83.451	58.52
-2.2911	-83.5243	58.52
-2.3162	-83.4656	58.54
-2.2738	-83.5409	58.52
-2.2594	-83.5907	58.56
-2.2115	-83.6816	58.57
-2.1781	-83.7492	58.54
-2.1756	-83.7622	58.48
-2.1347	-83.8482	58.41
-2.1531	-83.9079	58.37
-2.1129	-83.9992	58.41
-2.0969	-83.9716	58.5
-2.1165	-84.0272	58.55
-2.086	-84.0039	58.57
-2.0991	-83.9098	58.58
-2.0706	-83.8331	58.54
-2.0583	-83.7478	58.53
-2.0901	-83.7053	58.49
-2.0299	-83.6671	58.49
-2.0477	-83.5865	58.48
-1.9794	-83.4993	58.49
-1.9712	-83.4102	58.49
-1.9536	-83.3119	58.51
-1.9276	-83.2236	58.54
-1.8887	-83.2105	58.55
-1.8969	-83.137	58.57
-1.8889	-83.1267	58.56
-1.8554	-83.1101	58.53
-1.8312	-83.0338	58.49
-1.8116	-83.0673	58.42
-1.7775	-83.1012	58.4
-1.7593	-83.1137	58.44
-1.7069	-83.1226	58.47
-1.6847	-83.1499	58.5
-1.6707	-83.2249	58.53
-1.643	-83.2895	58.6
-1.6419	-83.3842	58.63
-1.6208	-83.4503	58.61
-1.6384	-83.5296	58.58
-1.6657	-83.5556	58.51
-1.6618	-83.5942	58.49
-1.716	-83.5835	58.55
-1.7454	-83.6161	58.56
-1.8143	-83.6188	58.55
-1.8573	-83.6421	58.54
-1.9032	-83.5608	58.45
-1.9246	-83.5655	58.31
-1.9622	-83.4993	58.35
-1.9973	-83.3208	58.49
-2.043	-83.2201	58.54
-2.0634	-83.0158	58.6
-2.0942	-82.8549	58.59
-2.1437	-82.7035	58.54
-2.1756	-82.6175	58.49
-2.2746	-82.6023	58.48
-2.3413	-82.4285	58.55
-2.4191	-82.3595	58.54
-2.4836	-82.2499	58.54
-2.5697	-82.1161	58.54
-2.6847	-81.9932	58.57
-2.779	-81.9347	58.57
-2.8475	-81.8079	58.58
-2.9228	-81.8595	58.52
-2.9796	-81.7378	58.51
-3.0589	-81.7623	58.47
-3.1441	-81.7544	58.48
-3.1818	-81.7875	58.49
-3.239	-81.8382	58.54
-3.2598	-81.8948	58.55
-3.3064	-81.951	58.55
-3.3589	-82.1183	58.52
-3.3969	-82.1321	58.53
-3.4707	-82.2244	58.5
-3.4844	-82.3338	58.48
-3.5125	-82.3924	58.51
-3.5528	-82.4788	58.55
-3.561	-82.5416	58.63
-3.5746	-82.6235	58.61
-3.5645	-82.6845	58.63
-3.5636	-82.6375	58.57
-3.6507	-82.7034	58.47
-3.7208	-82.7008	58.38
-3.7483	-82.795	58.34
-3.8029	-82.771	58.43
-3.8448	-82.8634	58.51
-3.8998	-82.874	58.59
-3.9538	-82.8554	58.62
-3.9848	-82.8509	58.6
-4.0832	-82.7052	58.54
-4.1384	-82.5662	58.5
-4.1831	-82.447	58.48
-4.2814	-82.2708	58.49
-4.3831	-82.1239	58.51
-4.5207	-82.017	58.51
-4.599	-81.9191	58.5
-4.6858	-81.8087	58.49
-4.7531	-81.7186	58.51
-4.7923	-81.6765	58.51
-4.8074	-81.7089	58.53
-4.875	-81.645	58.55
-4.8975	-81.6991	58.53
-4.872	-81.7268	58.53
-4.8679	-81.7893	58.52
-4.8634	-81.8421	58.52
-4.864	-81.9081	58.51
-4.8408	-81.9745	58.53
-4.817	-82.1599	58.55
-4.7531	-82.2944	58.54
-4.7617	-82.4658	58.53
-4.7699	-82.6687	58.52
-4.7963	-82.806	58.51
-4.7561	-82.9999	58.52
-4.8325	-83.0909	58.52
-4.8876	-83.1882	58.53
-4.8904	-83.2225	58.54
-4.9957	-83.272	58.56
-5.0971	-83.2814	58.58
-5.1916	-83.2792	58.52
-5.2857	-83.2671	58.48
-5.3906	-83.253	58.41
-5.3827	-83.3057	58.4
-5.4156	-83.2842	58.46
-5.4303	-83.3572	58.53
-5.4118	-83.3363	58.6
-5.4064	-83.3378	58.61
-5.3784	-83.4165	58.58
-5.3507	-83.4241	58.51
-5.3466	-83.4469	58.46
-5.3807	-83.5056	58.46
-5.4613	-83.5435	58.51
-5.446	-83.6419	58.54
-5.4472	-83.8197	58.52
-5.4203	-83.8866	58.53
-5.3666	-83.9948	58.5
-5.3402	-84.1582	58.5
-5.3303	-84.3416	58.51
-5.3325	-84.5085	58.52
-5.2889	-84.6733	58.52
-5.3083	-84.7534	58.54
-5.3174	-84.8788	58.53
-5.3542	-84.9601	58.5
-5.3392	-85.0446	58.47
-5.2765	-85.0843	58.45
-5.2983	-85.1168	58.44
-5.2103	-85.135	58.47
-5.1124	-85.1206	58.51
-5.0605	-85.0822	58.52
-5.0032	-85.0738	58.54
-4.954	-85.0281	58.51
-4.8767	-84.9448	58.52
-4.8046	-84.8753	58.52
-4.7423	-84.9526	58.49
-4.6496	-84.8831	58.53
-4.534	-84.9655	58.58
-4.4216	-84.934	58.6
-4.335	-84.9552	58.55
-4.2278	-84.9603	58.49
-4.1952	-84.9963	58.4
-4.2034	-84.9145	58.41
-4.1139	-84.8938	58.47
-4.1182	-84.8922	58.53
-4.0851	-84.8447	58.58
-4.0781	-84.8436	58.56
-4.0782	-84.7859	58.56
-4.0672	-84.6895	58.54
-4.0504	-84.5868	58.54
-3.9975	-84.581	58.5
-3.9506	-84.5288	58.49
-3.9295	-84.6043	58.49
-3.8966	-84.6612	58.46
-3.8602	-84.6552	58.49
-3.8205	-84.7887	58.5
-3.8136	-84.8376	58.54
-3.7795	-84.9785	58.53
-3.8257	-85.0796	58.54
-3.8361	-85.16	58.5
-3.8101	-85.1917	58.51
-3.8141	-85.3021	58.5
-3.8258	-85.3344	58.52
-3.7778	-85.4226	58.53
-3.7509	-85.4929	58.54
-3.7047	-85.4622	58.53
-3.6611	-85.4748	58.47
-3.6324	-85.4817	58.45
-3.5886	-85.3788	58.47
-3.5799	-85.3098	58.48
-3.5146	-85.2437	58.5
-3.4614	-85.1937	58.54
-3.3782	-85.1666	58.57
-3.3164	-85.1619	58.61
-3.2988	-85.1138	58.7
-3.1355	-85.0727	58.72
-2.9784	-85.0281	58.71
-2.7854	-84.8277	58.65
-2.6673	-84.7038	58.42
-2.5513	-84.6484	58.22
-2.5825	-84.5964	58.2
-2.6307	-84.6073	58.28
-2.6852	-84.6358	58.41
-2.731	-84.6078	58.54
-2.7153	-84.6293	58.61
-2.7414	-84.525	58.61
-2.7492	-84.4383	58.54
-2.7551	-84.2963	58.51
-2.8179	-84.1421	58.46
-2.8032	-84.0501	58.42
-2.7586	-84.0336	58.36
-2.607	-83.9928	58.4
-2.421	-83.9424	58.44
-2.2511	-83.9011	58.51
-2.0821	-83.8398	58.58
-1.9828	-83.8787	58.6
-1.9457	-83.8435	58.56
-1.8797	-83.7227	58.5
-1.8725	-83.6367	58.46
-1.9246	-83.5557	58.45
-1.937	-83.5721	58.46
-1.949	-83.5011	58.5
-1.9906	-83.459	58.54
-2.0333	-83.4474	58.55
-2.0597	-83.4329	58.53
-2.0302	-83.4304	58.52
-2.0865	-83.4382	58.5
-2.1463	-83.4401	58.5
-2.2153	-83.473	58.48
-2.2269	-83.4348	58.53
-2.3115	-83.4383	58.55
-2.3877	-83.453	58.57
-2.4525	-83.4345	58.56
-2.5018	-83.4191	58.51
-2.5651	-83.4192	58.43
-2.6013	-83.4167	58.38
-2.67	-83.4587	58.38
-2.7788	-83.4852	58.44
-2.7961	-83.5257	58.53
-2.8463	-83.5845	58.55
-2.8924	-83.5769	58.57
-2.9111	-83.5273	58.54
-2.9891	-83.471	58.53
-3.0034	-83.4302	58.5
-2.9912	-83.4275	58.49
-3.055	-83.4271	58.5
-3.0841	-83.4309	58.51
-3.1137	-83.3869	58.52
-3.1221	-83.3894	58.53
-3.0486	-83.3917	58.54
-3.0438	-83.392	58.55
-2.9757	-83.4714	58.54
-2.9726	-83.392	58.52
-2.8881	-83.3058	58.5
-2.8284	-83.2475	58.5
-2.7948	-83.0834	58.5
-2.7517	-83.0038	58.51
-2.7689	-82.8497	58.53
-2.7514	-82.6875	58.55
-2.7859	-82.587	58.55
-2.7785	-82.5411	58.53
-2.7967	-82.4688	58.51
-2.7885	-82.3935	58.51
-2.7249	-82.4049	58.5
-2.6781	-82.4763	58.48
-2.6334	-82.4509	58.53
-2.5818	-82.4128	58.53
-2.5347	-82.5033	58.53
-2.4654	-82.5035	58.54
-2.4255	-82.5901	58.57
-2.4089	-82.5948	58.56
-2.3892	-82.5859	58.51
-2.4092	-82.5768	58.44
-2.4272	-82.5483	58.42
-2.4688	-82.5553	58.45
-2.4494	-82.5401	58.51
-2.4132	-82.4636	58.57
-2.4163	-82.436	58.6
-2.4174	-82.3201	58.59
-2.402	-82.2622	58.55
-2.3995	-82.1266	58.52
-2.4351	-82.1036	58.48
-2.409	-82.0143	58.5
-2.5108	-81.9744	58.53
-2.5238	-81.9105	58.54
-2.6192	-81.9032	58.51
-2.7056	-81.8628	58.5
-2.7473	-81.7974	58.53
-2.8631	-81.786	58.52
-2.9615	-81.8227	58.53
-3.046	-81.8243	58.55
-3.1102	-81.8723	58.55
-3.1533	-81.8541	58.54
-3.2356	-81.8474	58.52
-3.2436	-81.8129	58.54
-3.2661	-81.7766	58.52
-3.3477	-81.7381	58.52
-3.3129	-81.7178	58.53
-3.4162	-81.7525	58.52
-3.4116	-81.7065	58.53
-3.4677	-81.7081	58.52
-3.4335	-81.6797	58.52
-3.4412	-81.7041	58.53
-3.4321	-81.7534	58.54
-3.4413	-81.8152	58.52
-3.4264	-81.8484	58.56
-3.4294	-81.8994	58.58
-3.4377	-81.9458	58.58
-3.4902	-82.0431	58.55
-3.5115	-82.0772	58.48
-3.5666	-82.1315	58.41
-3.5651	-82.2066	58.43
-3.5649	-82.2811	58.5
-3.5652	-82.4627	58.56
-3.5576	-82.5949	58.61
-3.5614	-82.7338	58.6
-3.5666	-82.9421	58.57
-3.5178	-83.039	58.52
-3.536	-83.1686	58.5
-3.5226	-83.2379	58.5
-3.5047	-83.3749	58.5
-3.4774	-83.4084	58.53
-3.3998	-83.4858	58.53
-3.3447	-83.5851	58.52
-3.3322	-83.6453	58.51
-3.2805	-83.7337	58.5
-3.2541	-83.8131	58.51
-3.2234	-83.8712	58.52
-3.1925	-83.9896	58.53
-3.1453	-84.0402	58.53
-3.1151	-84.0231	58.53
-3.0474	-84.0398	58.51
-3.0947	-84.0444	58.51
-3.0558	-84.0147	58.52
-3.043	-83.9785	58.52
-2.9868	-83.9516	58.53
-2.9358	-83.932	58.53
-2.8883	-83.9451	58.53
-2.8628	-83.9566	58.53
-2.7867	-84.0549	58.5
-2.7262	-84.0494	58.51
-2.5891	-84.121	58.5
-2.537	-84.1041	58.52
-2.3822	-84.1296	58.53
-2.2517	-84.1553	58.59
-2.119	-84.1779	58.59
-1.9702	-84.1128	58.57
-1.8864	-84.0742	58.51
-1.7949	-84.0804	58.41
-1.6837	-83.9772	58.41
-1.5884	-84.0012	58.44
-1.4797	-83.9317	58.52
-1.4102	-83.9217	58.57
-1.3239	-83.9056	58.61
-1.2815	-83.8682	58.6
-1.2015	-83.793	58.54
-1.1213	-83.7177	58.49
-1.0745	-83.6241	58.49
-1.0444	-83.5957	58.5
-1.0057	-83.5589	58.52
-0.9672	-83.513	58.53
-0.9118	-83.4484	58.53
-0.8822	-83.4368	58.51
-0.8353	-83.4095	58.5
-0.7711	-83.3041	58.53
-0.6511	-83.3144	58.54
-0.5143	-83.2011	58.56
-0.4243	-83.2298	58.57
-0.339	-83.1481	58.58
-0.2276	-83.1925	58.56
-0.1121	-83.1789	58.57
0.0719	-83.14	58.54
0.2605	-83.1871	58.54
0.419	-83.1923	58.54
0.5431	-83.1977	58.55
0.5821	-83.2869	58.54
0.5694	-83.3434	58.55
0.6038	-83.4633	58.57
0.6337	-83.4802	58.58
0.6342	-83.5765	58.57
0.6652	-83.6915	58.53
0.5884	-83.7849	58.54
0.5072	-83.8733	58.55
0.4603	-83.9684	58.57
0.3663	-84.0541	58.59
0.2682	-84.1824	58.62
0.196	-84.2428	58.59
0.0637	-84.256	58.51
-0.0219	-84.2472	58.46
-0.1586	-84.3773	58.39
-0.2827	-84.4429	58.44
-0.4668	-84.4313	58.52
-0.5906	-84.4141	58.59
-0.7829	-84.3809	58.62
-0.9286	-84.3068	58.62
-1.1266	-84.2067	58.57
-1.299	-84.113	58.52
-1.4842	-84.0505	58.49
-1.6859	-83.9807	58.49
-1.8393	-83.9732	58.52
-2.0232	-83.9151	58.54
-2.203	-83.927	58.54
-2.3573	-83.8265	58.55
-2.4728	-83.8204	58.55
-2.6451	-83.7331	58.53
-2.7611	-83.733	58.53
-2.8554	-83.6331	58.53
-2.9279	-83.5448	58.55
-3.0398	-83.4933	58.54
-3.1205	-83.4527	58.56
-3.1674	-83.4198	58.56
-3.2919	-83.4621	58.55
-3.3407	-83.3921	58.53
-3.3235	-83.3084	58.53
-3.3404	-83.2119	58.54
-3.3528	-83.1256	58.56
-3.4104	-83.0515	58.53
-3.3808	-83.0266	58.52
-3.4205	-82.9768	58.51
-3.4553	-82.9699	58.5
-3.4943	-82.9856	58.49
-3.4807	-82.9585	58.5
-3.4754	-82.9077	58.53
-3.4313	-82.7399	58.56
-3.4079	-82.5464	58.61
-3.3762	-82.36	58.58
-3.3464	-82.192	58.51
-3.3431	-82.0814	58.42
-3.3154	-81.9883	58.38
-3.2964	-81.9136	58.42
-3.2669	-81.9498	58.49
-3.233	-81.9385	58.57
-3.1329	-81.9548	58.6
-3.0383	-81.9637	58.61
-2.9722	-82.0284	58.55
-2.8876	-82.0694	58.53
-2.7639	-82.1114	58.51
-2.6957	-82.2043	58.49
-2.6606	-82.3292	58.5
-2.5827	-82.4257	58.51
-2.6007	-82.5787	58.48
-2.5361	-82.7022	58.47
-2.5431	-82.7272	58.51
-2.5219	-82.8286	58.49
-2.5119	-82.9348	58.52
-2.4427	-82.9624	58.53
-2.3868	-82.9731	58.54
-2.2718	-83.0526	58.51
-2.2163	-83.0554	58.5
-2.1259	-83.0442	58.52
-2.0785	-83.0712	58.52
-2.0442	-83.0715	58.52
-1.971	-83.0739	58.54
-1.8806	-83.0253	58.56
-1.8817	-83.0693	58.52
-1.8388	-83.0697	58.52
-1.7921	-82.9998	58.51
-1.8051	-82.962	58.51
-1.7321	-82.9617	58.52
-1.6764	-82.9423	58.52
-1.6077	-82.9731	58.52
-1.5726	-82.9171	58.57
-1.4475	-82.9795	58.6
-1.3792	-83.0136	58.59
-1.3202	-83.0005	58.55
-1.2015	-83.0235	58.47
-1.0954	-83.0264	58.4
-0.9449	-83.1195	58.39
-0.7724	-83.1518	58.46
-0.5059	-83.1993	58.54
-0.2573	-83.2507	58.59
-0.0047	-83.3012	58.6
0.167	-83.3544	58.55
0.403	-83.4124	58.51
0.6091	-83.4631	58.5
0.8368	-83.5543	58.48
1.1103	-83.5691	58.52
1.3467	-83.6225	58.5
1.5102	-83.7056	58.49
1.5704	-83.7514	58.49
1.6308	-83.8411	58.49
1.7157	-83.9266	58.52
1.7541	-84.0514	58.54
1.7587	-84.1493	58.54
1.8583	-84.248	58.52
1.8674	-84.3334	58.52
1.8942	-84.4867	58.5
1.929	-84.5899	58.5
1.8822	-84.7513	58.51
1.8097	-84.8648	58.51
1.7458	-84.9921	58.52
1.6477	-85.0376	58.51
1.5799	-85.165	58.5
1.5413	-85.2235	58.51
1.5021	-85.1815	58.53
1.4341	-85.2662	58.52
1.3911	-85.2381	58.53
1.3144	-85.225	58.51
1.2369	-85.2529	58.53
1.1338	-85.2792	58.55
1.0475	-85.3181	58.58
0.9324	-85.2734	58.55
0.7326	-85.3498	58.48
0.588	-85.382	58.4
0.4165	-85.4242	58.4
0.2917	-85.4275	58.44
0.137	-85.4463	58.52
0.0469	-85.472	58.59
0.055	-85.4102	58.63
0.0421	-85.3503	58.59
0.0761	-85.2545	58.56
0.0586	-85.1405	58.53
0.0845	-85.1574	58.48
0.0673	-85.1346	58.49
0.0801	-85.1297	58.5
0.003	-85.1526	58.51
-0.0657	-85.1193	58.51
-0.1128	-85.1226	58.5
-0.1556	-85.1373	58.5
-0.2156	-85.1075	58.55
-0.22	-85.0786	58.54
-0.2758	-85.0493	58.53
-0.2545	-85.0244	58.52
-0.2374	-85.0347	58.52
-0.2973	-85.0441	58.51
-0.3615	-85.0548	58.52
-0.3915	-85.0544	58.53
-0.4343	-85.0325	58.54
-0.4985	-85.0697	58.52
-0.49	-85.0458	58.53
-0.5417	-85.0254	58.5
-0.5929	-85.0927	58.49
-0.5972	-85.0423	58.51
-0.5799	-85.099	58.51
-0.5886	-85.0424	58.51
-0.6144	-85.0145	58.52
-0.5758	-84.9583	58.55
-0.5802	-84.8816	58.58
-0.5977	-84.849	58.56
-0.6756	-84.7379	58.5
-0.7494	-84.6203	58.45
-0.763	-84.5196	58.43
-0.7544	-84.4482	58.45
-0.7247	-84.2429	58.51
-0.699	-84.0845	58.58
-0.661	-83.8885	58.61
-0.5121	-83.7106	58.59
-0.4232	-83.5364	58.54
-0.3552	-83.4432	58.49
-0.2826	-83.3722	58.49
-0.2013	-83.3595	58.5
-0.2011	-83.3863	58.52
-0.1541	-83.3706	58.53
-0.077	-83.374	58.53
-0.0941	-83.3656	58.5
-0.0813	-83.362	58.5
-0.0689	-83.2679	58.55
-0.0906	-83.2082	58.58
-0.1121	-83.1691	58.57
-0.0994	-83.1343	58.54
-0.0438	-83.1136	58.54
0.0033	-83.104	58.53
-0.001	-83.1029	58.54
0.0379	-83.1822	58.54
0.1107	-83.2009	58.55
0.1878	-83.2063	58.54
0.2775	-83.1826	58.56
0.3543	-83.1362	58.57
0.4147	-83.1442	58.52
0.5	-83.0409	58.52
0.5346	-83.0315	58.49
0.5039	-82.9024	58.5
0.5599	-82.8541	58.47
0.568	-82.8136	58.49
0.5796	-82.7015	58.55
0.5751	-82.7667	58.59
0.6262	-82.707	58.59
0.6185	-82.7402	58.53
0.6367	-82.7099	58.45
0.6679	-82.7734	58.38
0.7018	-82.8	58.42
0.6447	-82.8013	58.51
0.6528	-82.8506	58.56
0.6394	-82.8619	58.61
0.6267	-82.8615	58.6
0.6528	-82.8532	58.57
0.6279	-82.8765	58.52
0.6065	-82.8471	58.51
0.6024	-82.8959	58.5
0.5724	-82.9476	58.52
0.5165	-82.9173	58.53
0.5085	-82.9689	58.5
0.47	-82.9669	58.49
0.3668	-82.9239	58.51
0.3197	-82.9703	58.53
0.2251	-82.8881	58.54
0.1865	-82.8586	58.53
0.113	-82.6899	58.53
0.044	-82.5792	58.55
-0.0592	-82.4772	58.53
-0.171	-82.3578	58.55
-0.2788	-82.1587	58.56
-0.3949	-82.0543	58.55
-0.537	-81.8425	58.55
-0.6789	-81.738	58.52
-0.8035	-81.6609	58.51
-0.9411	-81.5416	58.51
-1.0482	-81.5082	58.52
-1.177	-81.448	58.52
-1.1727	-81.4021	58.53
-1.2499	-81.3602	58.53
-1.2714	-81.3497	58.53
-1.1894	-81.3043	58.58
-1.1375	-81.2499	58.62
-1.0138	-81.2574	58.6
-0.8651	-81.2394	58.53
-0.7116	-81.2496	58.44
-0.5491	-81.2144	58.39
-0.3215	-81.2186	58.42
-0.0728	-81.2028	58.51
0.1625	-81.2384	58.59
0.4239	-81.3416	58.59
0.5307	-81.3419	58.6
0.6553	-81.3578	58.57
0.6943	-81.3536	58.53
0.7718	-81.3682	58.51
0.7889	-81.3355	58.51
0.8355	-81.3351	58.54
0.8392	-81.2139	58.54
0.8393	-81.1399	58.52
0.852	-81.049	58.51
0.86	-80.9353	58.52
0.8854	-80.8423	58.51
0.8421	-80.8104	58.53
0.8115	-80.7615	58.55
0.7638	-80.6632	58.57
0.6484	-80.6202	58.55
0.597	-80.5826	58.54
0.5413	-80.5511	58.53
0.5327	-80.4783	58.51
0.4895	-80.4314	58.53
0.4294	-80.4171	58.53
0.3265	-80.4272	58.54
0.2883	-80.5111	58.55
0.1983	-80.5165	58.56
0.1815	-80.5806	58.55
0.1135	-80.6853	58.53
0.0065	-80.7041	58.53
-0.0575	-80.7617	58.54
-0.19	-80.8119	58.58
-0.2153	-80.9129	58.59
-0.2537	-80.9433	58.57
-0.3651	-80.9504	58.52
-0.4209	-81.0082	58.45
-0.5192	-81.1329	58.41
-0.6433	-81.1541	58.45
-0.6982	-81.224	58.51
-0.8555	-81.3721	58.56
-0.9408	-81.3505	58.6
-1.0647	-81.4363	58.58
-1.1763	-81.5232	58.54
-1.2366	-81.5091	58.53
-1.2879	-81.6032	58.51
-1.3348	-81.6803	58.51
-1.3428	-81.7884	58.51
-1.4241	-81.9298	58.49
-1.4669	-81.9954	58.48
-1.4919	-82.0537	58.5
-1.5388	-82.172	58.49
-1.5297	-82.162	58.52
-1.5424	-82.2106	58.51
-1.5252	-82.1487	58.53
-1.4955	-82.1472	58.52
-1.4785	-82.0761	58.52
-1.389	-82.0437	58.51
-1.3808	-81.9684	58.51
-1.3682	-81.9144	58.5
-1.3339	-81.8762	58.51
-1.3253	-81.7635	58.54
-1.2486	-81.6478	58.54
-1.2447	-81.5787	58.54
-1.22	-81.4903	58.5
-1.1217	-81.4619	58.49
-1.0407	-81.3179	58.5
-0.942	-81.2454	58.54
-0.8395	-81.2095	58.53
-0.818	-81.1006	58.57
-0.7281	-81.0337	58.61
-0.6727	-81.0323	58.57
-0.6559	-81.0352	58.54
-0.5666	-81.0218	58.45
-0.4942	-80.9532	58.41
-0.4557	-80.9159	58.42
-0.3739	-80.9284	58.49
-0.3136	-80.9592	58.55
-0.2579	-80.9563	58.59
-0.1213	-80.8769	58.6
0.0154	-80.8345	58.59
0.1652	-80.7529	58.52
0.2595	-80.6961	58.49
0.2812	-80.723	58.47
0.379	-80.6495	58.52
0.3787	-80.6593	58.55
0.3702	-80.6345	58.54
0.3575	-80.6075	58.52
0.3525	-80.478	58.53
0.3484	-80.4895	58.52
0.3224	-80.4386	58.53
0.2755	-80.462	58.51
0.3094	-80.4091	58.54
0.2921	-80.3885	58.55
0.2662	-80.3748	58.57
0.2321	-80.3701	58.55
0.2493	-80.3715	58.53
0.2364	-80.3431	58.52
0.1853	-80.3891	58.5
0.1763	-80.3124	58.52
0.1294	-80.3564	58.51
0.0948	-80.2794	58.53
0.0989	-80.246	58.53
0.0941	-80.1345	58.55
0.1366	-80.0666	58.56
0.1791	-80.0291	58.59
0.2859	-79.9235	58.55
0.3239	-79.8427	58.57
0.4215	-79.693	58.6
0.5753	-79.5721	58.57
0.7164	-79.4063	58.54
0.8068	-79.2277	58.47
0.9149	-79.1188	58.4
0.991	-78.9985	58.43
1.0328	-78.9607	58.48
1.0869	-78.9341	58.55
1.0815	-78.9035	58.59
1.0985	-78.908	58.6
1.09	-78.905	58.6
1.1848	-78.8443	58.55
1.2032	-78.9156	58.51
1.2119	-78.9968	58.52
1.242	-79.0872	58.53
1.2083	-79.2184	58.53
1.2306	-79.3656	58.52
1.1627	-79.5143	58.52
1.146	-79.6678	58.53
1.0785	-79.867	58.52
0.9976	-80.026	58.52
0.8951	-80.1526	58.53
0.848	-80.2146	58.55
0.7931	-80.4148	58.55
0.764	-80.5918	58.54
0.7134	-80.7488	58.53
0.6966	-80.8939	58.54
0.6334	-81.0954	58.53
0.5566	-81.248	58.55
0.5061	-81.453	58.55
0.4258	-81.6708	58.54
0.3489	-81.7521	58.55
0.234	-81.9051	58.54
0.1444	-81.979	58.54
0.0889	-82.0178	58.52
-0.0012	-81.9926	58.54
-0.0779	-82.0716	58.52
-0.1724	-82.0117	58.52
-0.2367	-81.971	58.58
-0.2497	-81.9299	58.62
-0.2927	-81.8776	58.61
-0.323	-81.8145	58.55
-0.3533	-81.8051	58.47
-0.345	-81.7578	58.43
-0.328	-81.7291	58.43
-0.3192	-81.7171	58.51
-0.2891	-81.7035	58.58
-0.3148	-81.6931	58.63
-0.3104	-81.713	58.63
-0.2978	-81.6706	58.58
-0.2468	-81.6073	58.53
-0.2768	-81.601	58.51
-0.2255	-81.5892	58.52
-0.2595	-81.6572	58.53
-0.2679	-81.6926	58.54
-0.2679	-81.6762	58.53
-0.2593	-81.6957	58.52
-0.2505	-81.752	58.52
-0.2763	-81.7213	58.54
-0.2762	-81.7348	58.55
-0.2119	-81.7567	58.55
-0.1774	-81.823	58.54
-0.1435	-81.7367	58.56
-0.1395	-81.6827	58.56
-0.1607	-81.7147	58.55
-0.1693	-81.6998	58.53
-0.1219	-81.7751	58.53
-0.1395	-81.6827	58.56
-0.1565	-81.6962	58.56
-0.2079	-81.7054	58.55
-0.2122	-81.6881	58.56
-0.2209	-81.6541	58.53
-0.221	-81.6366	58.51
-0.2127	-81.579	58.51
-0.2212	-81.5859	58.5
-0.2215	-81.5171	58.53
-0.1874	-81.4771	58.6
-0.2002	-81.4703	58.66
-0.2171	-81.5209	58.64
-0.196	-81.4483	58.6
-0.1623	-81.3205	58.5
-0.1669	-81.2393	58.43
-0.137	-81.2018	58.42
-0.1501	-81.1582	58.5
-0.1075	-81.1174	58.56
-0.0863	-81.0826	58.6
-0.0868	-80.9594	58.63
-0.0698	-80.924	58.59
-0.0316	-80.825	58.56
-0.0104	-80.7436	58.52
0.0324	-80.7111	58.5
0.0407	-80.6549	58.5
0.1048	-80.622	58.51
0.1218	-80.5728	58.5
0.1431	-80.5476	58.5
0.1597	-80.4824	58.55
0.1897	-80.4902	58.55
0.2065	-80.4771	58.59
0.2192	-80.4259	58.59
0.2149	-80.403	58.57
0.2405	-80.3208	58.54
0.2575	-80.2825	58.53
0.3004	-80.2622	58.52
0.2791	-80.2969	58.52
0.2656	-80.1923	58.55
0.2656	-80.2144	58.56
0.2869	-80.1948	58.56
0.2783	-80.174	58.55
0.2998	-80.1804	58.55
0.2828	-80.1911	58.54
0.3344	-80.2078	58.53
0.3209	-80.1142	58.55
0.3639	-80.1461	58.55
0.4114	-80.1921	58.52
0.4236	-80.1456	58.57
0.3935	-80.1559	58.59
0.3891	-80.1718	58.6
0.3937	-80.1707	58.57
0.3476	-80.2136	58.49
0.3524	-80.2246	58.43
0.3482	-80.2238	58.42
0.4203	-80.2207	58.5
0.4283	-80.2202	58.56
0.4699	-80.1065	58.62
0.5505	-79.9713	58.63
0.5847	-79.8396	58.59
0.6746	-79.6565	58.54
0.6956	-79.4541	58.52
0.7389	-79.4247	58.48
0.7846	-79.2627	58.53
0.7713	-79.2212	58.54
0.7665	-79.1689	58.56
0.741	-79.1393	58.54
0.6936	-79.0932	58.55
0.655	-79.0925	58.56
0.6422	-79.1135	58.56
0.6383	-79.1548	58.54
0.66	-79.162	58.52
0.6477	-79.2098	58.5
0.6265	-79.2997	58.51
0.5967	-79.406	58.52
0.5584	-79.4749	58.53
0.5366	-79.4389	58.55
0.5366	-79.436	58.54
0.5839	-79.3983	58.52
0.5666	-79.3321	58.51
0.5838	-79.3237	58.5
0.5364	-79.2804	58.52
0.5319	-79.2469	58.52
0.5142	-79.1776	58.55
0.5014	-79.1779	58.54
0.5522	-79.0886	58.55
0.535	-79.0403	58.55
0.5008	-79.012	58.53
0.4653	-78.9268	58.61
0.4569	-78.9138	58.6
0.4184	-78.8736	58.58
0.4019	-78.8282	58.5
0.3513	-78.8299	58.41
0.36	-78.8602	58.41
0.3641	-78.9246	58.46
0.4019	-78.9575	58.55
0.3801	-79.0149	58.61
0.3803	-79.0988	58.63
0.3636	-79.1375	58.6
0.3985	-79.1467	58.54
0.3866	-79.2722	58.5
0.3869	-79.3377	58.49
0.4042	-79.4375	58.52
0.4173	-79.5234	58.52
0.4384	-79.5265	58.56
0.4811	-79.4388	58.54
0.5278	-79.304	58.53
0.5923	-79.2729	58.5
0.7287	-79.1139	58.5
0.7709	-78.9347	58.5
0.8046	-78.8753	58.52
0.859	-78.7578	58.56
0.8496	-78.6228	58.58
0.9049	-78.452	58.56
0.9561	-78.3037	58.54
0.9898	-78.1503	58.53
1.0504	-78.0706	58.49
1.123	-78.0589	58.5
1.2	-78.1303	58.52
1.2512	-78.2252	58.54
1.3071	-78.208	58.53
1.3502	-78.2162	58.52
1.3544	-78.1965	58.52
1.3588	-78.1832	58.51
1.311	-78.1985	58.54
1.2761	-78.1538	58.56
1.2672	-78.0978	58.57
1.2624	-78.0552	58.58
1.21	-78.046	58.62
1.1974	-78.0266	58.61
1.1081	-78.0294	58.59
1.0497	-78.0307	58.51
0.9399	-78.0573	58.44
0.8677	-78.1163	58.41
0.7725	-78.1621	58.47
0.7286	-78.2107	58.55
0.6553	-78.2539	58.59
0.5652	-78.2493	58.62
0.518	-78.2083	58.61
0.4843	-78.1988	58.57
0.3858	-78.1499	58.55
0.3646	-78.1174	58.52
0.3471	-78.0432	58.52
0.2787	-78.0489	58.51
0.2569	-77.9579	58.52
0.2398	-77.9431	58.5
0.2309	-77.8987	58.52
0.1836	-77.8337	58.5
0.1835	-77.8406	58.53
0.1532	-77.7705	58.55
0.14	-77.7367	58.57
0.0673	-77.7035	58.54
0.0668	-77.5857	58.54
0.0624	-77.566	58.54
0.0362	-77.4657	58.56
0.0787	-77.4085	58.58
0.1042	-77.3753	58.6
0.1169	-77.3304	58.59
0.1596	-77.2814	58.56
0.1556	-77.3012	58.54
0.1599	-77.2818	58.53
0.241	-77.2462	58.55
0.3477	-77.2244	58.56
0.4544	-77.2115	58.59
0.5742	-77.1345	58.57
0.6645	-77.1733	58.55
0.6734	-77.2399	58.54
0.6568	-77.3184	58.53
0.5966	-77.4196	58.58
0.5579	-77.524	58.63
0.4726	-77.5805	58.63
0.3839	-77.6941	58.56
0.3166	-77.7756	58.46
0.2062	-77.9229	58.38
0.1247	-77.9786	58.43
0.0134	-78.1232	58.52
-0.1572	-78.3325	58.58
-0.2767	-78.3821	58.64
-0.396	-78.4634	58.65
-0.5286	-78.5195	58.6
-0.6658	-78.5273	58.56
-0.756	-78.5122	58.53
-0.8589	-78.5621	58.5
-0.9785	-78.5553	58.53
-1.0425	-78.6225	58.53
-1.1154	-78.6709	58.51
-1.2094	-78.6679	58.53
-1.2907	-78.6273	58.54
-1.3888	-78.72	58.54
-1.4529	-78.6659	58.56
-1.5901	-78.5268	58.57
-1.6857	-78.3153	58.55
-1.7978	-78.0817	58.56
-1.863	-77.9698	58.54
-1.9577	-77.8754	58.53
-1.9835	-77.8192	58.54
-2.0217	-77.7671	58.56
-2.0902	-77.8331	58.55
-2.0814	-77.8526	58.55
-2.0603	-77.9333	58.53
-2.0301	-78.0667	58.52
-2.0161	-78.1143	58.55
-1.9851	-78.2379	58.57
-1.9721	-78.3438	58.56
-1.9591	-78.4893	58.55
-1.882	-78.5704	58.54
-1.8516	-78.6551	58.54
-1.8341	-78.7716	58.54
-1.7768	-78.8989	58.58
-1.7284	-79.102	58.6
-1.6258	-79.1656	58.58
-1.5281	-79.244	58.54
-1.4309	-79.3257	58.46
-1.3152	-79.4721	58.43
-1.2496	-79.5379	58.48
-1.1496	-79.652	58.54
-1.08	-79.7209	58.59
-1.0113	-79.7098	58.61
-0.8959	-79.71	58.6
-0.8709	-79.7009	58.55
-0.8286	-79.6515	58.53
-0.8588	-79.6677	58.5
-0.8631	-79.6521	58.51
-0.8672	-79.6313	58.53
-0.863	-79.5027	58.56
-0.9104	-79.5159	58.53
-0.911	-79.4291	58.52
-0.9625	-79.3631	58.53
-0.9497	-79.3054	58.54
-0.9113	-79.2436	58.55
-0.8172	-79.2309	58.55
-0.8003	-79.1059	58.58
-0.6806	-79.0971	58.57
-0.591	-79.0151	58.56
-0.4756	-78.9987	58.55
-0.3901	-78.9622	58.54
-0.3306	-78.8573	58.54
-0.2195	-78.8131	58.54
-0.1297	-78.7792	58.54
-0.0313	-78.741	58.54
0.0501	-78.7587	58.53
0.1615	-78.767	58.54
0.2473	-78.8203	58.55
0.3245	-78.8634	58.55
0.3847	-78.9272	58.55
0.4449	-78.9852	58.55
0.5306	-79.037	58.56
0.6082	-79.0989	58.54
0.6426	-79.204	58.56
0.7621	-79.2265	58.59
0.8483	-79.2262	58.55
0.9336	-79.0662	58.53
0.9681	-78.9352	58.49
0.96	-78.8568	58.45
0.9635	-78.7608	58.47
0.9278	-78.6557	58.53
0.8498	-78.6141	58.57
0.8194	-78.6444	58.6
0.7597	-78.5935	58.57
0.6823	-78.562	58.59
0.6394	-78.5343	58.59
0.665	-78.5345	58.59
0.695	-78.5036	58.58
0.7638	-78.448	58.55
0.8424	-78.549	58.49
0.9421	-78.6091	58.44
0.9769	-78.7483	58.45
0.9888	-78.8337	58.51
0.9963	-78.9199	58.58
0.9954	-78.9105	58.62
0.9788	-78.8516	58.59
0.9705	-78.7474	58.55
0.9748	-78.5781	58.51
0.9449	-78.4609	58.49
0.9356	-78.3186	58.49
0.978	-78.2508	58.5
1.0151	-78.1184	58.55
1.0361	-78.0746	58.56
1.0619	-78.033	58.54
1.0492	-77.9655	58.53
1.1	-77.8526	58.53
1.061	-77.7434	58.53
1.0525	-77.757	58.53
1.048	-77.7071	58.54
0.9968	-77.7849	58.54
0.9029	-77.8414	58.54
0.8299	-77.914	58.57
0.7222	-77.9119	58.61
0.6285	-78.0359	58.62
0.5391	-78.0824	58.6
0.3903	-78.1386	58.53
0.2882	-78.1415	58.44
0.1945	-78.1583	58.35
0.0655	-78.1842	58.41
-0.0593	-78.1587	58.51
-0.085	-78.1929	58.58
-0.1793	-78.1409	58.62
-0.2012	-78.0107	58.64
-0.2188	-77.9122	58.59
-0.2237	-77.7507	58.53
-0.2372	-77.6024	58.54
-0.2118	-77.5121	58.53
-0.2036	-77.4149	58.58
-0.2129	-77.2351	58.59
-0.1747	-77.1636	58.55
-0.1281	-77.0195	58.51
-0.1413	-76.9368	58.46
-0.1932	-76.8272	58.49
-0.1678	-76.7548	58.52
-0.1382	-76.6538	58.59
-0.1214	-76.5891	58.6
-0.096	-76.535	58.61
-0.0961	-76.4777	58.56
-0.0921	-76.3962	58.54
-0.0709	-76.3451	58.52
-0.0454	-76.2985	58.52
-0.0755	-76.2545	58.53
-0.1095	-76.3282	58.55
-0.1138	-76.3508	58.56
-0.1136	-76.381	58.56
-0.1179	-76.3795	58.57
-0.1476	-76.4455	58.54
-0.1432	-76.4803	58.53
-0.1599	-76.5692	58.52
-0.2024	-76.6502	58.54
-0.1637	-76.7198	58.6
-0.0991	-76.8109	58.61
-0.0349	-76.8072	58.58
0.0896	-76.8239	58.5
0.1672	-76.8326	58.43
0.3348	-76.8752	58.42
0.4456	-76.8939	58.49
0.5395	-77.009	58.56
0.6885	-77.0611	58.63
0.774	-77.0844	58.64
0.8472	-77.096	58.61
0.9721	-77.1534	58.58
1.0715	-77.1759	58.54
1.1676	-77.3406	58.49
1.2363	-77.4393	58.5
1.348	-77.5506	58.5
1.3914	-77.7351	58.51
1.4385	-77.862	58.53
1.4634	-77.8886	58.56
1.455	-77.8978	58.55
1.477	-77.9391	58.54
1.4983	-77.9001	58.54
1.4895	-77.808	58.53
1.5194	-77.736	58.53
1.5884	-77.74	58.51
1.5703	-77.7001	58.54
1.5743	-77.7014	58.55
1.6253	-77.6625	58.55
1.6125	-77.6714	58.56
1.6518	-77.7055	58.53
1.6685	-77.6858	58.55
1.6439	-77.7194	58.51
1.6826	-77.7078	58.51
1.6439	-77.7208	58.52
1.6133	-77.7126	58.53
1.6002	-77.7454	58.55
1.5403	-77.7434	58.55
1.5907	-77.7221	58.57
1.6112	-77.7427	58.61
1.581	-77.7062	58.61
1.6039	-77.739	58.57
1.5851	-77.7844	58.49
1.6124	-77.8039	58.44
1.6479	-77.9363	58.42
1.6116	-78.0608	58.5
1.6145	-78.192	58.56
1.6561	-78.3264	58.61
1.6432	-78.4343	58.63
1.6491	-78.5457	58.59
1.6475	-78.6944	58.53
1.6334	-78.9717	58.46
1.5734	-79.1349	58.48
1.5306	-79.4002	58.52
1.5042	-79.5531	58.56
1.5855	-79.6302	58.58
1.6212	-79.7366	58.54
1.6431	-79.7001	58.52
1.7072	-79.6315	58.52
1.721	-79.6632	58.49
1.759	-79.6716	58.51
1.7967	-79.6347	58.53
1.8222	-79.723	58.55
1.822	-79.6957	58.55
1.8562	-79.681	58.55
1.8947	-79.6408	58.55
1.9079	-79.592	58.53
1.9385	-79.5541	58.51
1.9499	-79.4322	58.54
1.9324	-79.3114	58.53
1.9784	-79.1993	58.55
2.0125	-79.0898	58.54
1.9989	-78.9371	58.55
2.0368	-78.7504	58.54
2.0023	-78.6251	58.54
1.967	-78.4388	58.55
1.9625	-78.2896	58.54
1.9402	-78.1217	58.54
1.9428	-77.9912	58.57
1.898	-77.8615	58.61
1.894	-77.7985	58.6
1.8723	-77.601	58.59
1.8366	-77.5359	58.5
1.8085	-77.3947	58.42
1.7771	-77.2746	58.45
1.7496	-77.2917	58.51
1.7086	-77.2345	58.57
1.6903	-77.2505	58.61
1.655	-77.1985	58.64
1.6396	-77.2322	58.59
1.5978	-77.1508	58.55
1.5905	-77.1979	58.51
1.5091	-77.1866	58.51
1.4574	-77.2311	58.53
1.453	-77.3606	58.55
1.418	-77.3358	58.58
1.4235	-77.4042	58.54
1.3685	-77.4885	58.53
1.3728	-77.5487	58.54
1.3634	-77.5767	58.57
1.3591	-77.5842	58.57
1.3339	-77.6354	58.56
1.3598	-77.6614	58.56
1.2874	-77.709	58.55
1.3228	-77.8548	58.53
1.3359	-77.9544	58.53
1.3266	-77.9641	58.57
1.3701	-78.0915	58.56
1.3279	-78.1729	58.55
1.3284	-78.2546	58.54
1.3149	-78.2026	58.56
1.2977	-78.2068	58.56
1.2597	-78.2612	58.55
1.2471	-78.2628	58.54
1.1876	-78.2959	58.53
1.1574	-78.2924	58.53
1.0976	-78.3896	58.54
1.059	-78.4356	58.56
0.9565	-78.4755	58.55
0.9476	-78.5452	58.58
0.9132	-78.6612	58.62
0.8454	-78.7365	58.6
0.7611	-78.8613	58.55
0.7071	-78.9323	58.47
0.5797	-79.0499	58.41
0.5031	-79.2305	58.41
0.4516	-79.42	58.49
0.3696	-79.5362	58.59
0.3008	-79.5906	58.66
0.2672	-79.6674	58.63
0.2372	-79.6111	58.6
0.2457	-79.4906	58.54
0.2289	-79.4852	58.5
0.2802	-79.4083	58.47
0.3095	-79.3145	58.51
0.395	-79.356	58.55
0.4034	-79.3674	58.56
0.4291	-79.3498	58.56
0.438	-79.3559	58.53
0.4423	-79.3814	58.53
0.4377	-79.3234	58.54
0.425	-79.3803	58.55
0.4166	-79.4047	58.54
0.4295	-79.4331	58.55
0.3782	-79.4741	58.57
0.4169	-79.5451	58.57
0.4594	-79.5531	58.6
0.4295	-79.5438	58.6
0.455	-79.4961	58.59
0.4129	-79.5078	58.53
0.4089	-79.4662	58.49
0.383	-79.3985	58.48
0.3314	-79.3485	58.47
0.2918	-79.2508	58.55
0.2616	-79.2006	58.55
0.2145	-79.1969	58.56
0.1501	-79.1457	58.54
0.0947	-79.188	58.53
0.0604	-79.1876	58.53
0.0564	-79.2426	58.51
-0.0163	-79.2944	58.55
-0.0846	-79.3759	58.6
-0.1232	-79.3625	58.65
-0.11	-79.4265	58.61
-0.1612	-79.462	58.52
-0.1699	-79.4255	58.44
-0.2172	-79.3904	58.4
-0.2555	-79.4864	58.38
-0.2553	-79.4936	58.51
-0.2722	-79.5147	58.59
-0.2809	-79.4611	58.64
-0.2641	-79.3945	58.65
-0.2605	-79.2324	58.6
-0.2527	-79.0627	58.55
-0.2831	-78.9616	58.51
-0.3267	-78.816	58.48
-0.353	-78.6454	58.51
-0.3965	-78.449	58.54
-0.4447	-78.186	58.54
-0.4538	-78.0872	58.5
-0.51	-77.9243	58.53
-0.5528	-77.9088	58.53
-0.5702	-77.8328	58.55
-0.5703	-77.8332	58.53
-0.4977	-77.7656	58.55
-0.4336	-77.73	58.55
-0.3141	-77.63	58.55
-0.1605	-77.5123	58.55
0.0063	-77.4534	58.56
0.2073	-77.4148	58.55
0.3358	-77.4071	58.54
0.469	-77.4586	58.52
0.5768	-77.6078	58.51
0.6237	-77.653	58.54
0.6456	-77.7859	58.55
0.7566	-77.7686	58.56
0.8336	-77.7167	58.55
0.8934	-77.6901	58.55
0.9448	-77.635	58.54
0.9747	-77.6142	58.54
1.0301	-77.5844	58.55
1.0636	-77.6171	58.59
1.0797	-77.6074	58.63
1.1017	-77.557	58.6
1.1461	-77.5768	58.53
1.2074	-77.5257	58.47
1.2293	-77.4644	58.44
1.2203	-77.4958	58.46
1.2531	-77.4709	58.52
1.2773	-77.4912	58.58
1.3147	-77.4217	58.61
1.357	-77.3542	58.62
1.4209	-77.1696	58.6
1.4143	-77.1206	58.52
1.3891	-77.0346	58.49
1.397	-76.9062	58.5
1.3327	-76.9478	58.5
1.3144	-76.89	58.54
1.2492	-76.7806	58.56
1.2408	-76.773	58.55
1.176	-76.6999	58.56
1.1165	-76.7356	58.55
1.0779	-76.7291	58.56
0.9929	-76.8023	58.54
0.8986	-76.8617	58.56
0.8863	-76.9868	58.56
0.8523	-77.0619	58.56
0.8139	-77.1188	58.56
0.7839	-77.1681	58.58
0.7544	-77.2584	58.57
0.6872	-77.4153	58.53
0.6232	-77.4811	58.53
0.5296	-77.6223	58.52
0.4442	-77.7613	58.55
0.2868	-77.9535	58.52
0.2059	-78.0912	58.54
0.0057	-78.3538	58.53
-0.1903	-78.6183	58.51
-0.3865	-78.8197	58.52
inclinaison X	inclinaison Y
