# Supplementary material for: Postural Control Can Be Well Maintained by Healthy, Young Adults in Difficult Visual Task, Even in Sway-Referenced Dynamic Conditions
Source: PLoS One. 2016 Oct 13;11(10):e0164400. doi: 10.1371/journal.pone.0164400 (PMC5063355; doi:10.1371/journal.pone.0164400)
Supplement: S2 File — (ZIP) [file pone.0164400.s002.zip › DATA_FRAMIRAL/S11B_FREE_MOBILE_I4.xls]

## Sheet: S11_MTT_2015040
gravite X	gravite Y	Poids
-10.4976	-5.2567	65.79
-10.7281	-5.1716	65.75
-10.8908	-5.0785	65.74
-10.948	-4.9727	65.72
-10.931	-4.9184	65.71
-10.933	-5.0438	65.74
-10.997	-5.1761	65.81
-11.0772	-5.2619	65.86
-11.2039	-5.284	65.83
-11.3831	-5.2603	65.76
-11.4932	-5.2004	65.67
-11.5872	-5.2301	65.63
-11.6171	-5.3075	65.66
-11.6302	-5.3826	65.71
-11.5504	-5.4559	65.8
-11.4003	-5.5268	65.83
-11.2891	-5.4875	65.86
-11.1588	-5.4517	65.84
-11.034	-5.4341	65.76
-10.8746	-5.4304	65.74
-10.707	-5.4937	65.73
-10.553	-5.5492	65.74
-10.3473	-5.6004	65.76
-10.1805	-5.6158	65.76
-10.0142	-5.6141	65.75
-9.9177	-5.6714	65.73
-9.8177	-5.758	65.73
-9.6647	-5.9038	65.73
-9.4768	-6.0253	65.73
-9.335	-6.1294	65.74
-9.2233	-6.2444	65.77
-9.1374	-6.3472	65.78
-9.0404	-6.4597	65.76
-9.0254	-6.5188	65.76
-8.9696	-6.5823	65.75
-8.9329	-6.7697	65.7
-8.8394	-6.8968	65.71
-8.781	-7.1072	65.71
-8.6533	-7.2656	65.72
-8.5887	-7.4395	65.75
-8.6037	-7.6018	65.77
-8.6259	-7.7393	65.74
-8.7002	-7.8823	65.73
-8.6397	-8.0631	65.71
-8.6186	-8.2724	65.72
-8.5797	-8.4208	65.73
-8.5827	-8.5757	65.73
-8.6015	-8.793	65.75
-8.706	-8.966	65.8
-8.8058	-9.149	65.81
-8.881	-9.3555	65.79
-8.9545	-9.4674	65.74
-9.0452	-9.5825	65.63
-9.1374	-9.6669	65.57
-9.2528	-9.7357	65.59
-9.4182	-9.8487	65.66
-9.585	-9.98	65.75
-9.7044	-10.1244	65.82
-9.7457	-10.1996	65.82
-9.8315	-10.1497	65.78
-9.8765	-10.0946	65.71
-9.9081	-10.1063	65.67
-9.8153	-10.071	65.68
-9.7171	-10.0618	65.7
-9.6541	-10.0626	65.77
-9.6891	-10.0597	65.76
-9.7044	-9.9836	65.77
-9.7363	-9.9159	65.73
-9.7689	-9.8659	65.72
-9.7674	-9.8441	65.7
-9.666	-9.8325	65.69
-9.5722	-9.8481	65.71
-9.4804	-9.882	65.76
-9.4467	-9.8201	65.79
-9.451	-9.7826	65.78
-9.4408	-9.684	65.75
-9.4313	-9.6138	65.71
-9.4854	-9.5034	65.71
-9.4741	-9.4205	65.71
-9.3769	-9.35	65.73
-9.2955	-9.2731	65.74
-9.204	-9.1903	65.77
-9.0389	-9.0833	65.75
-8.873	-8.9235	65.74
-8.7192	-8.8094	65.73
-8.5269	-8.7506	65.71
-8.2727	-8.7254	65.73
-7.9685	-8.7033	65.76
-7.6625	-8.6729	65.77
-7.271	-8.7506	65.83
-6.939	-8.7677	65.87
-6.6018	-8.7648	65.86
-6.2944	-8.7026	65.77
-6.093	-8.5772	65.67
-6.0005	-8.3618	65.6
-5.9376	-8.181	65.59
-5.8088	-8.0094	65.68
-5.6225	-7.9312	65.77
-5.4608	-7.8376	65.85
-5.3184	-7.7463	65.87
-5.2304	-7.5786	65.84
-5.1857	-7.2951	65.78
-5.1746	-7.0688	65.74
-5.1337	-6.9337	65.68
-5.0839	-6.8123	65.69
-5.1144	-6.7515	65.74
-5.1321	-6.656	65.77
-5.243	-6.545	65.77
-5.3176	-6.4157	65.75
-5.368	-6.2466	65.75
-5.4489	-6.1259	65.74
-5.5411	-6.0014	65.74
-5.7791	-5.8696	65.77
-6.1097	-5.756	65.79
-6.5443	-5.4807	65.84
-6.9305	-5.2069	65.83
-7.2538	-5.0164	65.77
-7.5673	-4.8688	65.73
-7.9373	-4.832	65.73
-8.2312	-4.8061	65.73
-8.5298	-4.8339	65.75
-8.8104	-4.9764	65.76
-9.1554	-5.1908	65.77
-9.5059	-5.3694	65.79
-9.9285	-5.5875	65.79
-10.2358	-5.8333	65.79
-10.5854	-6.1054	65.76
-10.9125	-6.3399	65.74
-11.3511	-6.6934	65.8
-11.7546	-6.997	65.84
-12.0622	-7.2545	65.86
-12.3267	-7.4205	65.8
-12.4458	-7.4546	65.73
-12.629	-7.5185	65.61
-12.6525	-7.6018	65.6
-12.5798	-7.6959	65.72
-12.3234	-7.7841	65.94
-12.0479	-7.8539	66.1
-11.763	-7.8491	66.04
-11.5022	-7.7008	65.81
-11.2659	-7.4852	65.58
-10.9698	-7.3092	65.43
-10.6777	-7.2189	65.31
-10.3019	-7.1399	65.47
-10.0865	-7.4101	65.67
-9.9765	-7.6163	65.85
-9.9128	-7.802	65.91
-9.9079	-7.8213	65.9
-9.9264	-7.8055	65.82
-9.9639	-7.7953	65.69
-9.9406	-7.7727	65.62
-9.8625	-7.7541	65.6
-9.7869	-7.7878	65.68
-9.7434	-7.7813	65.77
-9.5562	-7.7903	65.85
-9.4161	-7.8263	65.85
-9.2937	-7.8398	65.79
-9.1452	-7.8369	65.74
-8.9081	-7.8792	65.71
-8.6702	-7.9556	65.69
-8.4624	-8.0695	65.7
-8.2805	-8.1893	65.72
-8.1654	-8.4105	65.75
-8.1309	-8.5796	65.78
-8.086	-8.7531	65.79
-7.9865	-8.985	65.79
-7.8422	-9.1155	65.75
-7.7111	-9.2993	65.72
-7.5273	-9.5352	65.72
-7.3616	-9.7387	65.8
-7.2646	-9.9343	65.81
-7.1256	-10.0542	65.75
-6.9976	-10.1705	65.69
-6.8432	-10.2708	65.62
-6.7263	-10.3748	65.6
-6.5668	-10.5066	65.63
-6.5339	-10.5973	65.69
-6.4966	-10.6418	65.76
-6.4374	-10.7219	65.78
-6.3371	-10.7205	65.79
-6.1983	-10.7009	65.77
-6.0611	-10.5872	65.73
-5.9333	-10.4247	65.67
-5.8738	-10.2229	65.66
-5.8095	-10.1688	65.66
-5.7983	-10.0858	65.66
-5.7929	-9.9682	65.64
-5.8645	-9.8859	65.6
-5.986	-9.8386	65.62
-6.1053	-9.8191	65.65
-6.2211	-9.8781	65.76
-6.3489	-9.8761	65.87
-6.4719	-9.7443	65.95
-6.6644	-9.5752	65.97
-6.9541	-9.3727	65.85
-7.164	-9.1169	65.74
-7.3799	-8.9685	65.65
-7.601	-8.7457	65.63
-7.8457	-8.578	65.63
-8.1046	-8.3839	65.71
-8.3723	-8.3027	65.77
-8.7309	-8.2764	65.8
-9.0214	-8.2651	65.82
-9.417	-8.2137	65.8
-9.7345	-8.1465	65.74
-10.0772	-8.1361	65.69
-10.3964	-8.098	65.68
-10.6364	-8.1065	65.68
-10.8181	-8.1401	65.74
-10.868	-8.2048	65.83
-10.8186	-8.1817	65.85
-10.6949	-8.1482	65.79
-10.5466	-8.0958	65.72
-10.4256	-8.0536	65.61
-10.2216	-8.0427	65.6
-9.9941	-8.0491	65.58
-9.7622	-8.1018	65.71
-9.5009	-8.0854	65.8
-9.1732	-8.0255	65.86
-8.9431	-7.9631	65.82
-8.7939	-7.9045	65.77
-8.7092	-7.8142	65.72
-8.6859	-7.7691	65.72
-8.8056	-7.818	65.71
-8.9303	-7.8888	65.72
-9.0311	-7.9902	65.76
-9.134	-8.1626	65.78
-9.2725	-8.2458	65.77
-9.3595	-8.331	65.74
-9.3923	-8.402	65.72
-9.4677	-8.5599	65.7
-9.5736	-8.7107	65.73
-9.5911	-8.7991	65.74
-9.6371	-8.9373	65.79
-9.6316	-9.0395	65.8
-9.541	-9.1688	65.79
-9.4848	-9.2498	65.75
-9.4801	-9.3499	65.7
-9.5185	-9.3464	65.69
-9.5643	-9.4085	65.69
-9.7056	-9.501	65.72
-9.909	-9.6804	65.76
-10.1439	-9.7949	65.79
-10.2768	-9.9181	65.79
-10.4196	-9.8671	65.75
-10.4567	-9.9458	65.71
-10.4933	-10.0553	65.66
-10.4722	-10.1089	65.68
-10.3628	-10.2003	65.72
-10.2925	-10.4018	65.82
-10.1916	-10.4964	65.89
-10.065	-10.5944	65.81
-9.8088	-10.6011	65.71
-9.5302	-10.5296	65.6
-9.2928	-10.5678	65.52
-9.0943	-10.6312	65.54
-8.8308	-10.6702	65.66
-8.6758	-10.7395	65.8
-8.4958	-10.6882	65.87
-8.2725	-10.5515	65.9
-7.9092	-10.3693	65.82
-7.5743	-10.1763	65.72
-7.3676	-10.0588	65.66
-7.1866	-10.025	65.64
-7.0729	-9.9937	65.67
-6.9723	-10.0492	65.72
-6.8392	-10.1074	65.75
-6.6617	-10.0868	65.73
-6.3693	-10.0247	65.72
-6.0436	-9.9409	65.74
-5.74	-9.8308	65.73
-5.5677	-9.7438	65.69
-5.3739	-9.698	65.69
-5.1994	-9.7075	65.72
-5.0506	-9.6765	65.78
-4.8937	-9.6623	65.79
-4.7843	-9.5853	65.78
-4.6773	-9.5171	65.73
-4.5999	-9.433	65.69
-4.4314	-9.3318	65.71
-4.2123	-9.2424	65.74
-3.9577	-9.1346	65.74
-3.7374	-9.0618	65.72
-3.7164	-8.8891	65.7
-3.7848	-8.7162	65.64
-3.8746	-8.6474	65.61
-3.9734	-8.5567	65.55
-4.1627	-8.4677	65.6
-4.4209	-8.4717	65.75
-4.7264	-8.4944	65.92
-5.0766	-8.5971	66.01
-5.3778	-8.6191	66.1
-5.7882	-8.5822	65.9
-6.2379	-8.309	65.69
-6.7128	-8.1175	65.56
-7.1471	-7.9957	65.54
-7.4534	-8.0206	65.61
-7.752	-8.0521	65.74
-8.0535	-8.0494	65.84
-8.3458	-8.0499	65.88
-8.5573	-8.0231	65.86
-8.7693	-7.9792	65.84
-8.9593	-7.9258	65.81
-9.1157	-7.9146	65.81
-9.2348	-7.894	65.81
-9.3454	-7.8932	65.78
-9.3894	-7.8701	65.73
-9.2842	-7.7881	65.64
-9.1905	-7.772	65.54
-9.2203	-7.722	65.49
-9.2115	-7.7703	65.55
-9.2764	-7.958	65.66
-9.2848	-8.1568	65.79
-9.2739	-8.244	65.87
-9.2805	-8.2775	65.85
-9.2726	-8.2979	65.8
-9.2034	-8.1937	65.72
-9.0914	-8.103	65.64
-8.9175	-8.019	65.63
-8.6395	-7.9453	65.69
-8.2765	-7.933	65.76
-7.9505	-7.9224	65.81
-7.7293	-7.9788	65.81
-7.5122	-7.9842	65.77
-7.3131	-8.0198	65.74
-6.9775	-8.1162	65.7
-6.5533	-8.1632	65.71
-6.2266	-8.3041	65.73
-6.1091	-8.4199	65.81
-6.0758	-8.5581	65.83
-6.0764	-8.6025	65.78
-5.9973	-8.6585	65.72
-5.8819	-8.6971	65.64
-5.8003	-8.8333	65.6
-5.6591	-8.8841	65.64
-5.518	-8.9623	65.69
-5.4031	-9.1085	65.73
-5.3573	-9.2476	65.78
-5.3851	-9.2565	65.81
-5.4266	-9.3525	65.76
-5.5436	-9.3807	65.73
-5.6226	-9.517	65.69
-5.6246	-9.6457	65.7
-5.5484	-9.7055	65.75
-5.4764	-9.8247	65.74
-5.3619	-9.9122	65.73
-5.3187	-10.0496	65.69
-5.3104	-10.1734	65.69
-5.3312	-10.2665	65.72
-5.3961	-10.367	65.71
-5.4717	-10.4173	65.72
-5.4926	-10.4478	65.74
-5.6141	-10.5294	65.74
-5.9137	-10.5385	65.76
-6.2459	-10.5061	65.76
-6.5924	-10.5546	65.72
-6.8568	-10.5295	65.67
-7.0634	-10.5371	65.7
-7.1834	-10.5527	65.68
-7.1907	-10.55	65.72
-7.1814	-10.5268	65.74
-7.1908	-10.4982	65.72
-7.2736	-10.3871	65.7
-7.3721	-10.3093	65.71
-7.5309	-10.1814	65.73
-7.6853	-10.1154	65.75
-7.9618	-10.0712	65.74
-8.1892	-10.075	65.75
-8.3862	-10.1368	65.79
-8.4985	-10.1569	65.83
-8.6151	-10.2049	65.78
-8.7208	-10.1854	65.7
-8.8492	-10.1279	65.59
-9.059	-10.0574	65.57
-9.2549	-10.0912	65.59
-9.3229	-10.1059	65.65
-9.3409	-10.2723	65.74
-9.2771	-10.2888	65.82
-9.2807	-10.3474	65.82
-9.2259	-10.2853	65.77
-9.123	-10.2297	65.69
-8.9113	-10.2194	65.67
-8.6708	-10.1655	65.67
-8.362	-10.1377	65.73
-8.0578	-10.1394	65.76
-7.7407	-10.1474	65.77
-7.4448	-10.1408	65.75
-7.1327	-10.1803	65.71
-6.8534	-10.1831	65.68
-6.6609	-10.2511	65.69
-6.4786	-10.3238	65.72
-6.3381	-10.4442	65.75
-6.1922	-10.5372	65.76
-5.9973	-10.6278	65.76
-5.7655	-10.6721	65.75
-5.4817	-10.6958	65.72
-5.1536	-10.6663	65.72
-4.8806	-10.7518	65.7
-4.6626	-10.8077	65.7
-4.4127	-10.9716	65.72
-4.2004	-11.0705	65.76
-4.0432	-11.128	65.77
-3.9524	-11.1795	65.75
-3.8231	-11.2164	65.74
-3.7203	-11.1859	65.74
-3.7013	-11.176	65.74
-3.7636	-11.1378	65.72
-3.9085	-11.0669	65.73
-4.0855	-11.0279	65.77
-4.264	-10.969	65.85
-4.4282	-10.8999	65.85
-4.4937	-10.6886	65.79
-4.5392	-10.5362	65.68
-4.627	-10.3655	65.57
-4.6221	-10.2011	65.53
-4.6583	-10.1246	65.63
-4.6265	-10.0296	65.72
-4.6097	-9.9686	65.8
-4.5415	-9.8951	65.86
-4.5042	-9.7582	65.86
-4.51	-9.5491	65.78
-4.5444	-9.3557	65.73
-4.555	-9.2044	65.75
-4.6132	-9.1124	65.74
-4.7432	-9.0109	65.8
-4.9035	-8.823	65.81
-5.002	-8.5959	65.77
-5.2065	-8.3554	65.7
-5.4693	-8.1959	65.66
-5.6649	-8.0848	65.66
-5.8682	-7.92	65.7
-6.0632	-7.7895	65.75
-6.2115	-7.6102	65.8
-6.4413	-7.5237	65.79
-6.6973	-7.3672	65.79
-6.9421	-7.1908	65.75
-7.1907	-7.038	65.71
-7.483	-6.8238	65.7
-7.6848	-6.649	65.71
-7.7576	-6.4658	65.75
-7.7818	-6.2356	65.78
-7.7675	-6.0602	65.78
-7.8132	-5.8629	65.78
-7.9006	-5.7336	65.76
-7.9871	-5.7184	65.77
-8.0539	-5.7816	65.75
-8.0636	-5.7388	65.76
-8.0429	-5.7698	65.81
-8.1479	-5.8922	65.82
-8.2452	-5.9284	65.83
-8.3377	-5.9001	65.79
-8.4962	-5.8781	65.71
-8.5655	-5.7784	65.62
-8.601	-5.7467	65.58
-8.5699	-5.7268	65.61
-8.5354	-5.7264	65.71
-8.5934	-5.7582	65.83
-8.6071	-5.7375	65.87
-8.655	-5.6696	65.85
-8.7177	-5.6025	65.78
-8.7346	-5.5252	65.71
-8.7529	-5.4578	65.69
-8.7252	-5.4781	65.69
-8.659	-5.4996	65.73
-8.6077	-5.5276	65.78
-8.5236	-5.4693	65.78
-8.4407	-5.3725	65.75
-8.3836	-5.3303	65.72
-8.313	-5.3953	65.73
-8.1478	-5.4093	65.74
-7.9399	-5.4785	65.75
-7.6614	-5.4947	65.79
-7.3992	-5.5418	65.78
-7.1637	-5.606	65.77
-6.9601	-5.7166	65.78
-6.7918	-5.8655	65.74
-6.7688	-6.0385	65.74
-6.7668	-6.2719	65.71
-6.719	-6.4676	65.72
-6.6799	-6.6815	65.72
-6.6579	-6.9244	65.74
-6.599	-7.0961	65.76
-6.5351	-7.2706	65.74
-6.4546	-7.4195	65.74
-6.4005	-7.6302	65.74
-6.3728	-7.8994	65.73
-6.3386	-8.1007	65.72
-6.2939	-8.3538	65.74
-6.2208	-8.6129	65.83
-6.1392	-8.8222	65.84
-6.0663	-9.0043	65.79
-6.0087	-9.1649	65.7
-6.0058	-9.3669	65.63
-6.0466	-9.5376	65.59
-6.1154	-9.7605	65.62
-6.2032	-9.9551	65.66
-6.2701	-10.1509	65.76
-6.4299	-10.3269	65.8
-6.5852	-10.4215	65.8
-6.7666	-10.4371	65.74
-6.8887	-10.4389	65.7
-7.0657	-10.4017	65.68
-7.1775	-10.3507	65.67
-7.151	-10.297	65.71
-7.0722	-10.1792	65.74
-7.0087	-10.0776	65.73
-6.9004	-10.1823	65.7
-6.8757	-10.2873	65.72
-6.824	-10.4023	65.74
-6.8037	-10.4802	65.75
-6.8025	-10.4913	65.72
-6.7764	-10.4751	65.71
-6.7537	-10.5345	65.71
-6.7331	-10.6155	65.72
-6.646	-10.6456	65.75
-6.5138	-10.6692	65.74
-6.4484	-10.6613	65.7
-6.4569	-10.5724	65.7
-6.4893	-10.44	65.68
-6.553	-10.2952	65.7
-6.5585	-10.2329	65.73
-6.5883	-10.1724	65.74
-6.5218	-10.0488	65.76
-6.4214	-9.8628	65.74
-6.2998	-9.6248	65.75
-6.1298	-9.5174	65.74
-5.9702	-9.4846	65.73
-5.8032	-9.4697	65.72
-5.689	-9.4401	65.77
-5.6284	-9.3478	65.82
-5.6266	-9.2645	65.79
-5.6901	-9.1638	65.72
-5.7751	-9.0706	65.66
-5.794	-8.9859	65.62
-5.7971	-8.8597	65.64
-5.749	-8.8216	65.67
-5.7101	-8.7384	65.73
-5.6773	-8.7844	65.8
-5.6707	-8.7037	65.84
-5.6688	-8.6203	65.82
-5.7146	-8.4145	65.78
-5.8146	-8.2531	65.69
-5.8135	-8.1563	65.66
-5.7782	-8.1448	65.67
-5.8041	-8.1657	65.73
-5.8037	-8.2809	65.77
-5.7357	-8.3655	65.76
-5.6991	-8.3229	65.74
-5.7514	-8.285	65.71
-5.8255	-8.1967	65.7
-5.902	-8.1444	65.7
-5.9725	-8.0788	65.72
-5.994	-8.0646	65.79
-5.9833	-8.0639	65.82
-5.9411	-7.9426	65.83
-6.0044	-7.8017	65.77
-6.0933	-7.6794	65.71
-6.2226	-7.5718	65.68
-6.3834	-7.6339	65.67
-6.5592	-7.7151	65.71
-6.7955	-7.7644	65.75
-7.0419	-7.8894	65.75
-7.2945	-7.8958	65.75
-7.4744	-7.8885	65.74
-7.6345	-7.8251	65.74
-7.773	-7.8185	65.73
-7.8257	-7.8279	65.74
-7.8985	-7.8413	65.77
-8.0017	-7.879	65.76
-8.1213	-7.9863	65.81
-8.3447	-8.1044	65.85
-8.5442	-8.198	65.81
-8.7339	-8.3036	65.75
-8.9713	-8.3966	65.65
-9.1566	-8.4979	65.57
-9.327	-8.6861	65.58
-9.4933	-8.8635	65.64
-9.5583	-9.1018	65.72
-9.648	-9.3169	65.81
-9.856	-9.5144	65.84
-10.1676	-9.5569	65.82
-10.5044	-9.5874	65.78
-10.7163	-9.671	65.74
-10.8481	-9.8243	65.72
-10.9285	-9.9487	65.74
-10.8526	-10.0221	65.73
-10.7166	-10.1143	65.7
-10.4212	-10.1462	65.66
-10.0839	-10.2929	65.64
-9.7407	-10.4186	65.71
-9.4023	-10.5969	65.76
-9.1253	-10.7308	65.77
-8.8227	-10.8485	65.78
-8.5055	-10.9131	65.75
-8.0768	-10.794	65.74
-7.678	-10.719	65.73
-7.4317	-10.6764	65.68
-7.2511	-10.6655	65.69
-7.0403	-10.6272	65.7
-6.9403	-10.5676	65.71
-6.8038	-10.4284	65.75
-6.5627	-10.2932	65.76
-6.3199	-10.1405	65.76
-6.1393	-10.0243	65.73
-5.9639	-10.0011	65.73
-5.7685	-9.8826	65.75
-5.5891	-9.8105	65.76
-5.4619	-9.7603	65.73
-5.3767	-9.7167	65.75
-5.2728	-9.7013	65.82
-5.2374	-9.7444	65.83
-5.1446	-9.6734	65.8
-5.0984	-9.5974	65.7
-4.9892	-9.3792	65.64
-4.8501	-9.225	65.56
-4.739	-9.0824	65.57
-4.6492	-8.9877	65.66
-4.6427	-8.8815	65.71
-4.6336	-8.7355	65.81
-4.6915	-8.5594	65.86
-4.8018	-8.3368	65.82
-4.932	-8.0664	65.77
-5.0417	-7.8415	65.74
-5.1352	-7.6498	65.72
-5.1632	-7.4817	65.71
-5.2424	-7.303	65.74
-5.2733	-7.175	65.74
-5.3198	-7.1689	65.73
-5.3069	-7.16	65.75
-5.2919	-7.0808	65.75
-5.3264	-6.9387	65.75
-5.3998	-6.8148	65.75
-5.557	-6.704	65.74
-5.7101	-6.6172	65.74
-5.815	-6.6178	65.76
-5.9396	-6.6331	65.78
-6.0337	-6.5516	65.79
-6.1093	-6.4957	65.76
-6.1411	-6.4208	65.75
-6.1734	-6.3497	65.73
-6.2199	-6.3637	65.76
-6.3631	-6.3818	65.78
-6.5301	-6.4043	65.79
-6.7055	-6.4863	65.78
-6.8665	-6.5657	65.77
-7.0413	-6.6127	65.74
-7.2256	-6.6092	65.76
-7.4489	-6.6929	65.81
-7.7415	-6.7561	65.81
-8.0203	-6.8102	65.8
-8.2687	-6.8919	65.76
-8.4938	-7.052	65.66
-8.6743	-7.0964	65.62
-8.8443	-7.2635	65.63
-8.9529	-7.3654	65.67
-9.0333	-7.3974	65.76
-9.0658	-7.4825	65.8
-9.1205	-7.6146	65.79
-9.0889	-7.7175	65.79
-9.0309	-7.8172	65.77
-9.032	-7.915	65.75
-9.0542	-8.0559	65.72
-9.0604	-8.2379	65.73
-9.0885	-8.4017	65.71
-9.0561	-8.5386	65.72
-9.0165	-8.7589	65.73
-9.0611	-8.9616	65.73
-9.0923	-9.1695	65.75
-9.1537	-9.2768	65.74
-9.2007	-9.4369	65.73
-9.1849	-9.5819	65.73
-9.2171	-9.7115	65.71
-9.1542	-9.8484	65.72
-9.17	-9.9286	65.72
-9.2124	-9.9835	65.74
-9.1139	-10.0021	65.73
-9.0361	-10.0295	65.72
-8.9038	-9.9893	65.74
-8.7112	-9.8853	65.73
-8.4146	-9.7773	65.72
-7.9622	-9.6284	65.75
-7.5533	-9.4185	65.76
-7.2392	-9.181	65.75
-6.8969	-8.9867	65.75
-6.5957	-8.7876	65.76
-6.3418	-8.7478	65.79
-6.0841	-8.5937	65.82
-5.8253	-8.4764	65.78
-5.6637	-8.3653	65.71
-5.4836	-8.2383	65.62
-5.3295	-8.132	65.6
-5.2135	-7.9707	65.62
-5.1479	-7.8564	65.69
-5.1553	-7.7009	65.76
-5.2187	-7.5299	65.84
-5.2094	-7.3669	65.82
-5.1934	-7.1254	65.79
-5.1727	-6.9467	65.72
-5.0934	-6.7785	65.72
-5.1096	-6.5647	65.71
-5.1178	-6.444	65.71
-5.1512	-6.3145	65.73
-5.1815	-6.2724	65.74
-5.2302	-6.2018	65.76
-5.2498	-6.1227	65.75
-5.2353	-6.1168	65.74
-5.2282	-6.0585	65.74
-5.2128	-6.0724	65.74
-5.2546	-6.058	65.74
-5.3395	-6.0647	65.78
-5.3889	-6.085	65.78
-5.4862	-6.0832	65.75
-5.6258	-6.0675	65.72
-5.7659	-6.0933	65.74
-5.9966	-6.0902	65.71
-6.1932	-6.0976	65.73
-6.3638	-6.1441	65.74
-6.486	-6.1158	65.74
-6.5724	-6.1072	65.76
-6.6394	-6.0362	65.78
-6.6876	-6.0173	65.75
-6.734	-6.104	65.74
-6.8195	-6.1465	65.76
-6.9201	-6.2302	65.74
-7.0754	-6.339	65.75
-7.1554	-6.463	65.78
-7.2289	-6.6122	65.84
-7.2231	-6.7556	65.82
-7.2775	-6.9362	65.73
-7.2614	-6.9982	65.66
-7.237	-7.1464	65.59
-7.2462	-7.2515	65.61
-7.2032	-7.4654	65.65
-7.2024	-7.7573	65.76
-7.0796	-7.9735	65.83
-6.9613	-8.2149	65.86
-6.889	-8.3873	65.78
-6.7418	-8.5334	65.72
-6.6552	-8.7416	65.66
-6.5854	-8.9105	65.66
-6.5487	-9.1296	65.68
-6.4475	-9.4132	65.73
-6.3928	-9.6821	65.73
-6.3234	-9.9416	65.73
-6.1833	-10.0899	65.71
-6.1534	-10.2614	65.69
-6.0554	-10.3508	65.67
-5.9247	-10.43	65.68
-5.781	-10.5236	65.71
-5.5759	-10.4705	65.75
-5.4591	-10.3524	65.74
-5.3695	-10.2144	65.72
-5.3343	-10.0947	65.73
-5.3343	-10.0461	65.74
-5.285	-10.0469	65.73
-5.2845	-10.0459	65.74
-5.1859	-10.0233	65.73
-5.0255	-9.923	65.74
-4.8777	-9.7765	65.74
-4.7762	-9.714	65.72
-4.7264	-9.7001	65.72
-4.6778	-9.6873	65.77
-4.6606	-9.6358	65.74
-4.6364	-9.5391	65.77
-4.6369	-9.4672	65.77
-4.6328	-9.3776	65.72
-4.5854	-9.3848	65.74
-4.5916	-9.3803	65.83
-4.6283	-9.3425	65.85
-4.793	-9.2852	65.78
-4.9554	-9.133	65.7
-5.0783	-8.9148	65.59
-5.1968	-8.719	65.55
-5.3148	-8.631	65.61
-5.4784	-8.5575	65.73
-5.6846	-8.524	65.82
-5.916	-8.4083	65.88
-6.1798	-8.1559	65.88
-6.392	-7.9073	65.82
-6.5655	-7.5922	65.73
-6.7437	-7.4557	65.7
-6.8586	-7.3481	65.7
-6.979	-7.2802	65.68
-7.1396	-7.2307	65.72
-7.3325	-7.2486	65.73
-7.4934	-7.2758	65.76
-7.6193	-7.2577	65.8
-7.8166	-7.2039	65.77
-8.0797	-7.0813	65.78
-8.315	-6.982	65.75
-8.4331	-6.9531	65.72
-8.5384	-6.9236	65.74
-8.5816	-6.9243	65.73
-8.5876	-6.8059	65.78
-8.5143	-6.7124	65.79
-8.4222	-6.6636	65.76
-8.324	-6.5267	65.76
-8.1613	-6.3178	65.76
-8.0003	-6.1597	65.8
-7.8442	-6.0675	65.81
-7.6258	-6.0334	65.82
-7.3541	-5.9335	65.8
-7.0443	-5.8685	65.77
-6.7479	-5.8086	65.73
-6.5068	-5.8058	65.7
-6.2544	-5.7272	65.75
-6.0568	-5.736	65.79
-5.9271	-5.7503	65.83
-5.796	-5.8217	65.9
-5.6691	-5.797	65.91
-5.5643	-5.6617	65.85
-5.5383	-5.4418	65.75
-5.595	-5.1817	65.63
-5.7107	-5.0119	65.57
-5.7882	-4.8916	65.66
-5.8222	-4.916	65.76
-5.7645	-4.8268	65.86
-5.6473	-4.6289	65.96
-5.535	-4.2691	65.96
-5.4065	-3.9656	65.86
-5.3245	-3.7895	65.75
-5.241	-3.6857	65.69
-5.1552	-3.6357	65.67
-5.0421	-3.6279	65.7
-5.0332	-3.6728	65.77
-5.0156	-3.73	65.8
-5.0881	-3.8167	65.85
-5.1855	-3.9489	65.81
-5.2737	-4.0489	65.8
-5.303	-4.175	65.76
-5.2852	-4.2245	65.74
-5.2701	-4.3285	65.73
-5.2546	-4.4636	65.78
-5.2783	-4.6337	65.81
-5.2753	-4.7865	65.84
-5.3287	-4.9383	65.83
-5.3811	-5.0961	65.78
-5.4368	-5.2259	65.75
-5.3947	-5.4163	65.74
-5.3728	-5.6524	65.76
-5.2843	-5.8596	65.76
-5.288	-6.1147	65.8
-5.369	-6.4049	65.83
-5.4569	-6.7299	65.81
-5.5329	-7.0096	65.79
-5.6269	-7.2947	65.79
-5.6745	-7.619	65.75
-5.7153	-7.9755	65.8
-5.7614	-8.3872	65.87
-5.7896	-8.7608	65.88
-5.8865	-9.0389	65.8
-5.9341	-9.2974	65.71
-6.0258	-9.5872	65.61
-6.1773	-9.8162	65.57
-6.3124	-10.0208	65.63
-6.3827	-10.2541	65.73
-6.4532	-10.4287	65.83
-6.5143	-10.6093	65.86
-6.5216	-10.7749	65.86
-6.4276	-10.8952	65.8
-6.3295	-10.9633	65.74
-6.2833	-10.9834	65.7
-6.2146	-11.0082	65.7
-6.1697	-11.0901	65.69
-6.1974	-11.2166	65.71
-6.2357	-11.2513	65.75
-6.2795	-11.2856	65.73
-6.3726	-11.3296	65.71
-6.3335	-11.2726	65.68
-6.2724	-11.0784	65.73
-6.2007	-10.9621	65.73
-6.1135	-10.8525	65.77
-6.0968	-10.7701	65.79
-6.0505	-10.5993	65.81
-6.101	-10.3613	65.76
-6.0481	-10.1052	65.73
-5.9681	-9.7797	65.74
-5.8155	-9.5167	65.76
-5.7351	-9.2391	65.77
-5.6059	-9.0499	65.78
-5.5103	-8.9182	65.79
-5.44	-8.8215	65.77
-5.3533	-8.6988	65.76
-5.2442	-8.48	65.75
-5.0946	-8.3301	65.77
-4.9929	-8.1282	65.77
-4.9096	-7.9978	65.77
-4.8266	-7.9166	65.76
-4.7245	-7.8496	65.81
-4.6288	-7.711	65.89
-4.577	-7.4715	65.88
-4.5854	-7.2644	65.82
-4.599	-7.0762	65.73
-4.6087	-6.9536	65.65
-4.6599	-6.8723	65.63
-4.744	-6.9113	65.68
-4.7992	-7.0201	65.77
-4.8867	-7.1534	65.88
-4.9486	-7.2491	65.91
-5.0683	-7.3306	65.88
-5.1408	-7.4053	65.82
-5.2334	-7.5159	65.74
-5.3214	-7.7065	65.73
-5.4533	-7.8178	65.74
-5.4976	-7.9922	65.75
-5.5306	-8.2084	65.76
-5.5539	-8.3799	65.79
-5.6428	-8.5302	65.77
-5.8046	-8.6232	65.79
-5.9061	-8.7336	65.76
-5.9935	-8.8539	65.76
-6.0471	-8.9823	65.75
-6.0486	-9.0827	65.77
-6.0921	-9.2211	65.79
-6.07	-9.3829	65.82
-6.0979	-9.5128	65.8
-6.1285	-9.6688	65.79
-6.1339	-9.8031	65.76
-6.1299	-9.9347	65.76
-6.2384	-10.1346	65.73
-6.2876	-10.2934	65.73
-6.3464	-10.4315	65.75
-6.3768	-10.556	65.74
-6.3681	-10.6966	65.75
-6.3297	-10.8629	65.74
-6.2602	-11.0388	65.74
-6.2078	-11.1831	65.77
-6.1578	-11.2104	65.77
-6.1699	-11.2395	65.76
-6.1931	-11.2573	65.76
-6.2172	-11.3112	65.79
-6.1787	-11.4318	65.83
-6.1484	-11.4775	65.83
-6.1949	-11.4965	65.77
-6.2358	-11.4916	65.65
-6.3491	-11.3393	65.59
-6.3904	-11.1602	65.56
-6.4165	-10.9816	65.62
-6.4016	-10.8893	65.75
-6.388	-10.8375	65.86
-6.4303	-10.7864	65.9
-6.3485	-10.6062	65.84
-6.331	-10.3724	65.75
-6.267	-10.1266	65.66
-6.1828	-9.9114	65.68
-6.1744	-9.7054	65.7
-6.0801	-9.4456	65.78
-6.0049	-9.2025	65.83
-5.9715	-8.9721	65.83
-5.8841	-8.712	65.79
-5.8342	-8.5234	65.76
-5.7478	-8.2971	65.76
-5.7539	-8.1236	65.74
-5.7627	-7.9396	65.78
-5.7621	-7.7344	65.8
-5.8007	-7.5167	65.8
-5.8406	-7.3353	65.79
-5.8306	-7.1537	65.78
-5.7932	-6.9575	65.78
-5.7315	-6.7562	65.8
-5.6453	-6.5751	65.79
-5.5347	-6.4407	65.8
-5.4181	-6.3428	65.78
-5.3419	-6.2465	65.79
-5.2664	-6.2548	65.78
-5.2095	-6.2797	65.77
-5.1641	-6.3703	65.76
-5.0633	-6.4103	65.79
-4.9835	-6.4943	65.78
-4.9402	-6.6052	65.74
-4.9047	-6.7266	65.8
-4.9191	-6.855	65.86
-4.996	-6.9679	65.9
-4.9788	-7.0259	65.87
-4.963	-7.0501	65.77
-4.91	-7.0379	65.65
-4.8871	-7.0229	65.59
-4.8666	-7.0036	65.61
-4.8113	-6.9816	65.7
-4.7896	-7.0449	65.8
-4.8173	-7.1524	65.89
-4.8822	-7.2124	65.94
-4.9268	-7.1991	65.9
-4.9758	-7.095	65.8
-5.0003	-7.0439	65.72
-5.0311	-7.0371	65.72
-5.0938	-7.1516	65.74
-5.1654	-7.2934	65.8
-5.2191	-7.394	65.79
-5.2486	-7.4755	65.8
-5.3674	-7.5679	65.73
-5.5358	-7.578	65.73
-5.6602	-7.6966	65.74
-5.7423	-7.7561	65.76
-5.8461	-7.9003	65.79
-5.9598	-8.0633	65.83
-6.0882	-8.2167	65.84
-6.1885	-8.3009	65.82
-6.2962	-8.4158	65.8
-6.4502	-8.5295	65.74
-6.5261	-8.5978	65.74
-6.6762	-8.76	65.76
-6.7936	-8.9764	65.76
-6.937	-9.0553	65.8
-7.0678	-9.1322	65.79
-7.1449	-9.1917	65.78
-7.1674	-9.3139	65.74
-7.2085	-9.458	65.74
-7.2673	-9.6036	65.76
-7.2553	-9.655	65.76
-7.2466	-9.7143	65.81
-7.237	-9.6891	65.86
-7.1707	-9.6303	65.84
-7.0618	-9.434	65.8
-6.9839	-9.2052	65.71
-6.8824	-8.9806	65.66
-6.8265	-8.783	65.62
-6.7688	-8.6703	65.67
-6.7304	-8.5356	65.76
-6.6559	-8.3693	65.83
-6.5959	-8.1827	65.87
-6.5337	-8.0098	65.85
-6.4409	-7.8001	65.79
-6.3643	-7.6351	65.76
-6.3057	-7.4064	65.74
-6.279	-7.2863	65.7
-6.1336	-7.1679	65.76
-6.0338	-7.0499	65.77
-6	-6.9365	65.77
-5.9469	-6.8819	65.77
-5.8463	-6.7561	65.79
-5.7031	-6.6896	65.78
-5.5869	-6.582	65.76
-5.4955	-6.4372	65.76
-5.3719	-6.3772	65.79
-5.2784	-6.4238	65.81
-5.1523	-6.334	65.83
-5.1099	-6.351	65.83
-5.0905	-6.4144	65.78
-5.106	-6.4804	65.77
-5.1311	-6.5004	65.74
-5.1143	-6.5366	65.76
-5.087	-6.5705	65.77
-5.032	-6.6449	65.78
-5.0317	-6.5926	65.79
-4.9767	-6.5596	65.82
-4.9548	-6.5021	65.81
-4.9643	-6.4699	65.78
-4.9495	-6.4706	65.78
-4.9102	-6.4277	65.8
-4.8988	-6.4347	65.8
-4.9335	-6.4301	65.84
-4.9429	-6.4135	65.88
-4.946	-6.3518	65.83
-4.9552	-6.2999	65.76
-4.9602	-6.2509	65.69
-4.94	-6.1746	65.65
-4.9474	-6.1222	65.66
-4.9318	-6.1795	65.72
-4.9131	-6.2776	65.82
-4.931	-6.3715	65.88
-4.9066	-6.3868	65.91
-4.9253	-6.4086	65.85
-4.9458	-6.4016	65.78
-4.982	-6.3983	65.69
-5.0421	-6.4799	65.7
-5.0646	-6.606	65.76
-5.1441	-6.7313	65.81
-5.2566	-6.8287	65.83
-5.3979	-6.9564	65.82
-5.4706	-6.9888	65.76
-5.5985	-7.1051	65.73
-5.7092	-7.2293	65.72
-5.8301	-7.3483	65.73
-5.9138	-7.4708	65.77
-6.031	-7.5611	65.82
-6.0842	-7.7093	65.82
-6.1786	-7.7665	65.82
-6.2566	-7.841	65.8
-6.3847	-7.9124	65.77
-6.504	-7.9823	65.76
-6.5968	-8.1046	65.74
-6.6556	-8.2781	65.75
-6.6702	-8.4109	65.79
-6.7148	-8.468	65.8
-6.6835	-8.4962	65.77
-6.6008	-8.5502	65.76
-6.5131	-8.5092	65.76
-6.414	-8.4718	65.76
-6.302	-8.4324	65.78
-6.2787	-8.4423	65.78
-6.2751	-8.4322	65.78
-6.2164	-8.4356	65.84
-6.185	-8.4569	65.89
-6.1201	-8.4624	65.85
-6.0656	-8.4752	65.78
-6.0143	-8.4528	65.71
-5.9295	-8.5048	65.62
-5.8381	-8.5963	65.62
-5.7073	-8.7008	65.67
-5.6195	-8.8175	65.76
-5.5504	-8.9397	65.86
-5.4987	-9.0056	65.89
-5.4534	-9.0442	65.83
-5.4235	-9.0763	65.77
-5.3631	-9.133	65.71
-5.2926	-9.2586	65.73
-5.2683	-9.3985	65.74
-5.2691	-9.5423	65.77
-5.2175	-9.6185	65.79
-5.2329	-9.688	65.79
-5.2004	-9.7022	65.76
-5.2207	-9.8439	65.69
-5.2046	-9.9118	65.69
-5.1293	-9.9692	65.73
-5.0135	-10.0367	65.74
-4.8905	-10.0493	65.76
-4.7984	-10.0066	65.77
-4.6912	-9.9472	65.78
-4.6143	-9.8455	65.8
-4.6036	-9.7742	65.79
-4.599	-9.6628	65.75
-4.5845	-9.6437	65.74
-4.6255	-9.7107	65.75
-4.5473	-9.6894	65.78
-4.5247	-9.5998	65.79
-4.5291	-9.5073	65.78
-4.5105	-9.491	65.78
-4.5487	-9.5118	65.77
-4.5381	-9.5069	65.76
-4.5649	-9.5209	65.76
-4.582	-9.5595	65.73
-4.5852	-9.5791	65.73
-4.5633	-9.5868	65.78
-4.5419	-9.5177	65.88
-4.4808	-9.5002	65.89
-4.3954	-9.3459	65.86
-4.428	-9.2895	65.77
-4.4697	-9.222	65.65
-4.5506	-9.1544	65.58
-4.6215	-9.1783	65.61
-4.7046	-9.2575	65.74
-4.8066	-9.3504	65.86
-4.9008	-9.33	65.93
-4.9909	-9.2481	65.9
-5.0251	-9.1857	65.85
-5.0179	-9.0831	65.74
-5.0076	-9.04	65.72
-4.9841	-8.9939	65.73
-4.9606	-8.9856	65.8
-4.9664	-9.0515	65.82
-4.922	-9.1411	65.8
-4.9008	-9.1966	65.77
-4.8329	-9.2401	65.76
-4.8138	-9.3548	65.75
-4.744	-9.4432	65.76
-4.7559	-9.4509	65.76
-4.7323	-9.5294	65.76
-4.6846	-9.5291	65.79
-4.6682	-9.5337	65.81
-4.6801	-9.4929	65.81
-4.656	-9.5194	65.76
-4.6197	-9.4748	65.74
-4.6185	-9.5385	65.75
-4.6237	-9.6234	65.79
-4.609	-9.6996	65.83
-4.5998	-9.6789	65.86
-4.557	-9.6195	65.82
-4.6474	-9.5313	65.78
-4.7675	-9.4756	65.75
-4.8539	-9.4385	65.72
-4.9515	-9.4034	65.74
-5.0377	-9.3583	65.76
-5.1416	-9.3245	65.81
-5.2466	-9.3415	65.88
-5.3694	-9.3703	65.92
-5.5088	-9.3045	65.89
-5.5963	-9.213	65.8
-5.7293	-9.1576	65.66
-5.8417	-9.1068	65.59
-5.9763	-9.1697	65.58
-6.056	-9.1843	65.68
-6.2092	-9.2085	65.8
-6.3265	-9.2817	65.89
-6.4374	-9.2279	65.93
-6.4471	-9.226	65.86
-6.4759	-9.0459	65.77
-6.467	-8.9926	65.7
-6.3554	-8.9192	65.71
-6.2277	-8.8514	65.74
-6.0908	-8.7778	65.78
-6.0126	-8.7062	65.81
-5.9245	-8.5939	65.77
-5.9075	-8.5347	65.75
-5.805	-8.4249	65.75
-5.7555	-8.3318	65.75
-5.6569	-8.2257	65.75
-5.5347	-8.1222	65.76
-5.4108	-8.1408	65.79
-5.334	-8.1195	65.79
-5.2482	-8.1031	65.82
-5.1925	-8.0433	65.81
-5.1716	-7.9739	65.78
-5.2157	-7.8938	65.76
-5.2245	-7.8435	65.74
-5.2308	-7.8865	65.76
-5.2024	-7.9187	65.78
-5.2121	-7.8916	65.81
-5.1759	-7.874	65.78
-5.1153	-7.8162	65.78
-5.1277	-7.7655	65.77
-5.1044	-7.7754	65.77
-5.0894	-7.769	65.77
-5.0412	-7.7817	65.75
-5.0111	-7.8182	65.8
-4.9383	-7.8601	65.86
-4.8686	-7.8898	65.87
-4.8651	-7.8136	65.82
-4.8777	-7.801	65.74
-4.8679	-7.7787	65.66
-4.9074	-7.8293	65.64
-4.9158	-7.8485	65.68
-4.8809	-7.9421	65.74
-4.8705	-8.0107	65.84
-4.8082	-7.9741	65.86
-4.8089	-7.9199	65.85
-4.7959	-7.8158	65.77
-4.8387	-7.8344	65.75
-4.9309	-7.8655	65.69
-4.9743	-7.8856	65.72
-4.9867	-7.9503	65.76
-5.057	-7.9948	65.79
-5.1564	-8.0815	65.78
-5.1525	-8.0536	65.78
-5.1855	-8.1484	65.79
-5.2027	-8.1758	65.76
-5.1732	-8.1913	65.75
-5.1535	-8.2946	65.75
-5.1012	-8.3769	65.79
-5.0699	-8.5145	65.79
-5.0978	-8.6346	65.82
-5.1213	-8.7501	65.8
-5.0873	-8.8583	65.79
-5.0816	-9.0076	65.76
-5.0206	-9.1642	65.75
-4.9695	-9.3977	65.76
-4.9014	-9.5903	65.74
-4.8578	-9.8026	65.75
-4.8375	-10.0052	65.76
-4.7916	-10.2242	65.74
-4.7255	-10.406	65.75
-4.7021	-10.5023	65.76
-4.6207	-10.6386	65.77
-4.6119	-10.7506	65.78
-4.6095	-10.7819	65.76
-4.599	-10.7392	65.74
-4.5892	-10.6504	65.78
-4.6708	-10.5505	65.82
-4.7097	-10.4479	65.82
-4.7211	-10.3558	65.77
-4.6474	-10.1101	65.68
-4.5782	-9.7839	65.65
-4.5287	-9.6208	65.66
-4.5081	-9.4749	65.69
-4.4946	-9.3556	65.73
-4.4333	-9.1974	65.81
-4.4091	-8.9967	65.85
-4.4154	-8.7833	65.82
-4.3563	-8.5932	65.8
-4.2959	-8.363	65.74
-4.2251	-8.1479	65.73
-4.1637	-7.9493	65.75
-4.1093	-7.8156	65.78
-4.0561	-7.6599	65.79
-4.0219	-7.4764	65.8
-3.9748	-7.2835	65.77
-3.9713	-7.1037	65.78
-3.9627	-6.873	65.74
-3.9146	-6.6398	65.73
-3.9225	-6.4667	65.74
-3.8871	-6.288	65.77
-3.858	-6.0901	65.84
-3.8402	-5.8359	65.83
-3.8352	-5.6044	65.8
-3.7964	-5.3528	65.76
-3.7884	-5.3072	65.77
-3.7667	-5.2813	65.75
-3.7355	-5.2701	65.76
-3.666	-5.2311	65.78
-3.6551	-5.128	65.78
-3.5832	-4.9456	65.78
-3.587	-4.8348	65.79
-3.5261	-4.7797	65.8
-3.5277	-4.7682	65.76
-3.5388	-4.719	65.78
-3.5802	-4.7285	65.79
-3.6533	-4.7671	65.77
-3.7059	-4.8143	65.78
-3.7842	-4.9327	65.8
-3.8565	-5.0654	65.87
-3.8101	-5.1789	65.87
-3.8222	-5.2023	65.79
-3.7843	-5.1735	65.71
-3.7422	-5.193	65.63
-3.7452	-5.2612	65.64
-3.7537	-5.4166	65.69
-3.7638	-5.582	65.78
-3.7436	-5.7164	65.87
-3.7372	-5.7228	65.92
-3.75	-5.7318	65.89
-3.7517	-5.699	65.78
-3.7692	-5.7335	65.74
-3.7949	-5.8047	65.75
-3.8129	-5.9105	65.76
-3.8829	-6.0274	65.8
-3.9318	-6.1786	65.8
-3.9814	-6.3101	65.79
-4.0249	-6.3852	65.75
-4.0103	-6.4003	65.74
-3.987	-6.4588	65.74
-4.0055	-6.5409	65.75
-3.9945	-6.6393	65.8
-4.0467	-6.7895	65.81
-4.1083	-6.8736	65.8
-4.1728	-7.0287	65.79
-4.2201	-7.1595	65.75
-4.2086	-7.2497	65.75
-4.2262	-7.3651	65.76
-4.161	-7.4654	65.76
-4.1451	-7.6135	65.77
-4.152	-7.7267	65.77
-4.1661	-7.8665	65.78
-4.1877	-8.0653	65.79
-4.255	-8.2394	65.8
-4.323	-8.4079	65.8
-4.3864	-8.5436	65.81
-4.3956	-8.6682	65.78
-4.4554	-8.8044	65.79
-4.4587	-8.9422	65.79
-4.4289	-9.0065	65.77
-4.3764	-9.0664	65.82
-4.3595	-9.1705	65.84
-4.3269	-9.2283	65.87
-4.2926	-9.2336	65.81
-4.2933	-9.1186	65.74
-4.269	-9.0076	65.64
-4.2644	-8.8541	65.59
-4.2423	-8.7885	65.65
-4.232	-8.7499	65.77
-4.2525	-8.6426	65.88
-4.2644	-8.5316	65.95
-4.2549	-8.345	65.93
-4.2548	-8.0932	65.81
-4.2122	-7.9123	65.77
-4.2495	-7.8135	65.73
-4.2686	-7.6642	65.74
-4.3596	-7.5723	65.75
-4.4385	-7.4762	65.78
-4.4264	-7.3815	65.79
-4.4488	-7.2522	65.81
-4.4165	-7.1482	65.78
-4.3683	-7.0226	65.77
-4.3644	-6.9495	65.78
-4.414	-6.8939	65.78
-4.3897	-6.8848	65.8
-4.4073	-6.9066	65.83
-4.4366	-6.8317	65.85
-4.4	-6.7581	65.83
-4.418	-6.6932	65.79
-4.3933	-6.6131	65.76
-4.4706	-6.642	65.74
-4.5875	-6.6462	65.76
-4.7112	-6.594	65.8
-4.8393	-6.5808	65.82
-4.903	-6.5408	65.84
-4.9996	-6.511	65.82
-5.0158	-6.488	65.81
-5.0272	-6.4601	65.81
-5.0499	-6.4267	65.76
-5.0202	-6.4333	65.8
-5.0355	-6.5737	65.85
-5.0766	-6.633	65.91
-5.1003	-6.6253	65.84
-5.1245	-6.5487	65.78
-5.1615	-6.4945	65.69
-5.1961	-6.4612	65.63
-5.1553	-6.4721	65.67
-5.0586	-6.4973	65.74
-4.9351	-6.4771	65.82
-4.8597	-6.4147	65.87
-4.7838	-6.3982	65.87
-4.7192	-6.3486	65.81
-4.6789	-6.3268	65.79
-4.6693	-6.3086	65.76
-4.6658	-6.3194	65.75
-4.6733	-6.3921	65.75
-4.6484	-6.4206	65.78
-4.5913	-6.414	65.78
-4.6135	-6.4441	65.79
-4.6239	-6.4981	65.8
-4.6052	-6.5194	65.79
-4.5902	-6.4887	65.79
-4.5345	-6.4946	65.77
-4.4759	-6.5726	65.78
-4.4333	-6.6688	65.79
-4.3554	-6.8225	65.81
-4.2561	-6.8539	65.81
-4.1633	-6.9558	65.76
-4.0639	-7.0115	65.76
-3.9236	-7.1144	65.74
-3.8475	-7.1674	65.73
-3.7516	-7.2502	65.74
-3.7196	-7.3098	65.76
-3.6688	-7.4118	65.78
-3.6103	-7.4404	65.81
-3.5079	-7.4527	65.79
-3.4325	-7.4029	65.78
-3.3885	-7.3688	65.75
-3.3354	-7.2899	65.75
-3.3681	-7.2962	65.78
-3.4069	-7.3167	65.85
-3.3884	-7.2589	65.84
-3.4413	-7.2385	65.77
-3.461	-7.1893	65.68
-3.4903	-7.1984	65.62
-3.4856	-7.1789	65.64
-3.5374	-7.116	65.68
-3.5938	-7.0502	65.78
-3.619	-7.026	65.82
-3.6943	-6.9959	65.84
-3.7217	-6.966	65.83
-3.7519	-6.9278	65.76
-3.7315	-6.9294	65.71
-3.765	-6.9274	65.72
-3.8014	-6.9586	65.76
-3.858	-7.0404	65.76
-3.9098	-7.1309	65.78
-3.9182	-7.2365	65.76
-3.9225	-7.3555	65.74
-3.9379	-7.5017	65.73
-3.9189	-7.5644	65.72
-3.8879	-7.6505	65.73
-3.9364	-7.7696	65.74
-3.9563	-7.8433	65.79
-3.9706	-7.8619	65.8
-4.0069	-7.9249	65.76
-4.0673	-8.045	65.76
-4.1603	-8.0961	65.73
-4.2708	-8.1856	65.73
-4.3625	-8.2028	65.72
-4.4562	-8.3587	65.74
-4.6191	-8.4356	65.75
-4.75	-8.5514	65.78
-4.9141	-8.7174	65.77
-5.024	-8.844	65.77
-5.1321	-8.9916	65.74
-5.2425	-9.2163	65.73
-5.3758	-9.3125	65.78
-5.542	-9.475	65.74
-5.7504	-9.6381	65.75
-5.9365	-9.8824	65.8
-6.1394	-10.1399	65.82
-6.2639	-10.2615	65.78
-6.4144	-10.4294	65.71
-6.583	-10.515	65.62
-6.7598	-10.6929	65.6
-6.9052	-10.8321	65.63
-7.0465	-11.0344	65.7
-7.1572	-11.2134	65.8
-7.2829	-11.3832	65.83
-7.4054	-11.4215	65.82
-7.5254	-11.432	65.74
-7.6709	-11.4819	65.66
-7.761	-11.3921	65.68
-7.834	-11.4028	65.67
-7.9787	-11.3786	65.71
-8.0414	-11.4271	65.73
-8.1706	-11.3944	65.73
-8.2764	-11.3196	65.74
-8.3412	-11.1926	65.71
-8.3434	-11.121	65.73
-8.2793	-11.034	65.69
-8.1173	-10.8732	65.72
-7.9777	-10.8571	65.74
-7.7065	-10.7368	65.74
-7.4218	-10.5928	65.77
-7.1826	-10.3392	65.77
-6.93	-10.1681	65.75
-6.6933	-9.9079	65.73
-6.4283	-9.6664	65.72
-6.1147	-9.4901	65.73
-5.7427	-9.2876	65.77
-5.4128	-8.9701	65.76
-5.1836	-8.7726	65.73
-4.9935	-8.6776	65.67
-4.726	-8.6089	65.74
-4.4374	-8.64	65.78
-4.2045	-8.6961	65.78
-3.9823	-8.733	65.8
-3.7613	-8.7377	65.81
-3.603	-8.7536	65.77
-3.4801	-8.7624	65.79
-3.3453	-8.8637	65.81
-3.198	-8.8613	65.78
-3.0742	-8.795	65.74
-2.9869	-8.7325	65.64
-2.9426	-8.6261	65.61
-2.8195	-8.54	65.64
-2.7409	-8.5361	65.7
-2.7051	-8.2129	65.78
-2.6699	-8.1368	65.82
-2.6538	-8.1652	65.84
-2.5932	-8.1842	65.83
-2.6129	-8.2459	65.8
-2.6715	-8.2645	65.76
-2.7982	-8.3612	65.72
-2.9275	-8.4777	65.72
-3.0625	-8.585	65.77
-3.2457	-8.7343	65.75
-3.4494	-8.9535	65.78
-3.6477	-9.0849	65.76
-3.9296	-9.2393	65.75
-4.2173	-9.4052	65.71
-4.3609	-9.5577	65.72
-4.512	-9.7239	65.74
-4.6441	-9.8939	65.75
-4.7437	-10.0388	65.79
-4.8251	-10.1073	65.76
inclinaison X	inclinaison Y
1.0303	-0.1662
0.997	-0.2659
1.0303	-0.2326
1.0635	-0.1662
1.1632	-0.0997
1.0967	-0.1662
1.0635	-0.2326
1.0635	-0.1662
1.0635	-0.1994
0.997	-0.2326
1.0635	-0.1994
1.0303	-0.1329
1.0635	-0.1329
1.1632	-0.1994
0.997	-0.2326
0.9638	-0.1329
1.0635	-0.1662
1.1632	-0.1662
1.13	-0.1662
0.997	-0.1662
0.9305	-0.0665
1.0303	-0.1994
1.0635	-0.1994
0.997	-0.1662
0.9638	-0.2326
0.9638	-0.3323
1.0303	-0.1994
1.2297	-0.1329
1.2962	0.0332
1.1632	-0.0665
0.9638	-0.1662
0.9638	-0.2326
1.0967	-0.2659
1.13	-0.2326
1.13	-0.0332
1.13	-0.0332
1.0967	-0.0997
1.0967	-0.1329
1.0303	-0.1329
0.9305	-0.1662
0.9305	-0.2659
1.0303	-0.1994
1.2629	-0.2326
1.3294	-0.0665
1.0303	0.0665
0.8308	-0.1329
0.8641	-0.3656
1.0967	-0.2991
1.0967	-0.1329
1.0635	-0.0665
1.1964	-0.0997
1.13	-0.1329
1.0303	-0.1329
0.9638	-0.1994
1.0303	-0.1994
1.0303	-0.1662
1.13	-0.1662
0.997	-0.0665
0.8308	-0.2659
0.8973	-0.1994
1.0967	-0.2326
1.2629	-0.1662
1.2297	-0.0997
0.997	-0.0332
0.997	-0.1994
1.13	-0.1994
0.997	-0.2991
0.997	-0.1662
1.0635	-0.0997
1.1632	-0.1994
0.9638	-0.1662
1.0303	-0.1662
1.0967	-0.1994
1.13	-0.1329
1.0635	-0.1994
1.0635	-0.2326
1.0967	-0.0997
1.1964	-0.1662
1.0303	-0.0665
1.0303	-0.1994
0.997	-0.2659
0.997	-0.2326
1.0635	-0.1994
1.13	-0.1994
1.13	-0.0332
0.997	-0.1662
0.8973	-0.2326
1.0303	-0.1662
1.13	-0.1662
1.13	-0.1662
1.0967	-0.1329
0.9305	-0.2326
1.13	-0.1994
1.13	-0.1662
1.0635	-0.0665
1.0303	-0.1662
0.9638	-0.2659
1.0303	-0.1994
1.13	-0.1662
0.9638	-0.0997
0.9638	-0.0332
1.1632	-0.2326
1.0303	-0.1994
0.997	-0.1329
0.997	-0.0665
1.1632	-0.2326
1.0635	-0.1994
0.997	-0.1662
0.997	-0.1329
1.13	-0.2659
1.0303	-0.1994
0.997	-0.0997
1.0303	-0.2326
1.0967	-0.1994
1.0635	-0.1329
1.0303	-0.1329
0.9638	-0.1329
1.0967	-0.2326
1.2629	-0.2659
1.13	-0.0665
0.9638	-0.0332
0.9638	-0.1994
1.0635	-0.2659
1.0967	-0.2659
0.997	-0.0332
1.0303	-0.1329
1.0967	-0.2326
0.997	-0.1994
1.0303	-0.2326
1.0635	-0.1994
1.0635	-0.2326
1.0967	-0.1662
1.13	-0.1662
1.0635	-0.2326
0.997	-0.1662
1.0303	-0.0665
1.1964	-0.1994
1.0635	-0.1329
0.9638	-0.1994
0.8973	-0.0997
0.997	-0.1994
1.1964	-0.2326
1.0967	-0.1662
1.0303	-0.1329
1.0635	-0.2326
1.13	-0.2326
1.13	-0.2659
1.0303	-0.1994
1.0303	-0.1329
1.0635	-0.1994
0.997	-0.1994
1.0635	-0.1994
1.0635	-0.1994
1.0303	-0.1662
1.0635	-0.1662
0.9305	-0.0997
1.1632	-0.1662
1.0635	-0.2659
1.0635	-0.1994
1.13	-0.1329
1.1632	-0.1994
1.0635	-0.1994
0.9638	-0.1662
0.997	-0.1994
1.13	-0.1994
1.1632	-0.2326
0.997	-0.1994
1.0303	-0.1662
1.13	-0.0997
1.13	-0.2991
0.9638	-0.1329
0.997	-0.1662
1.0967	-0.1662
1.1632	-0.1994
1.0303	-0.0665
1.0303	-0.0997
1.13	-0.2326
1.0635	-0.2326
1.0303	-0.0997
0.997	-0.1994
1.0303	-0.1994
1.0967	-0.2659
1.0635	-0.1662
1.0303	-0.0997
1.13	-0.1662
1.0635	-0.2991
1.0635	-0.1662
0.997	-0.1662
1.0967	-0.1662
1.0967	-0.2326
1.0303	-0.2326
0.9305	-0.1662
1.0303	-0.1662
1.0967	-0.2659
1.0303	-0.2659
0.997	-0.1329
1.0303	-0.0665
1.0967	-0.1994
1.0967	-0.2326
0.9305	-0.0997
1.0303	-0.1994
1.0967	-0.2991
1.1632	-0.1994
1.0635	0
1.0967	-0.0997
1.0967	-0.2659
1.0967	-0.2326
0.997	-0.2326
1.0303	-0.1994
1.0635	-0.2326
1.0635	-0.0332
1.0635	-0.1662
1.0303	-0.1662
1.0635	-0.1329
0.997	-0.2326
0.997	-0.1994
1.0635	-0.1329
1.0967	-0.2326
1.1964	-0.1329
1.0303	-0.1662
1.0303	-0.2659
1.0635	-0.2326
1.0635	-0.2659
1.0303	-0.1329
1.0967	-0.1329
1.0967	-0.1994
1.0635	-0.2326
1.0967	-0.1994
1.0303	-0.2326
1.0303	-0.1329
1.0967	-0.1662
1.0635	-0.1994
0.997	-0.1994
1.0303	-0.1994
1.0967	-0.1994
1.0635	-0.1329
0.9638	-0.1662
1.0967	-0.1662
1.13	-0.1662
1.0635	-0.1329
1.0303	-0.1662
0.997	-0.1662
1.0967	-0.1994
1.1632	-0.1662
1.0303	-0.0997
1.0303	-0.1662
1.0967	-0.2326
1.0635	-0.2326
1.0635	-0.1662
1.0967	-0.1994
1.0303	-0.1994
1.0303	-0.1662
1.0303	-0.0997
1.0303	-0.1329
1.0635	-0.1662
1.0303	-0.1662
0.997	-0.1662
1.0303	-0.1994
1.1632	-0.1994
1.0635	-0.2326
0.9638	-0.1994
1.0635	-0.2326
1.13	-0.0997
1.0635	-0.1994
1.0303	-0.2326
1.0303	-0.1994
1.0635	-0.1662
1.0967	-0.1662
1.0303	-0.1329
1.0967	-0.2326
1.0303	-0.1329
1.0635	-0.1662
1.0967	-0.1662
0.997	-0.2326
0.997	-0.2326
1.0967	-0.2326
1.13	-0.2659
1.0967	-0.1662
1.0303	-0.0997
0.997	-0.1994
0.997	-0.2659
1.0635	-0.1329
1.0635	-0.1329
1.0303	-0.2326
1.0303	-0.0997
0.997	-0.1329
1.0967	-0.1662
1.0635	-0.2326
0.997	-0.1662
1.0635	-0.1662
1.0635	-0.1662
1.0967	-0.1994
1.0303	-0.1994
0.997	-0.2326
1.0303	-0.1662
1.0967	-0.1329
1.13	-0.0997
1.1964	-0.0997
1.13	-0.0997
0.9638	-0.2326
0.9638	-0.2659
0.997	-0.2326
1.0967	-0.1329
1.13	-0.1662
0.8973	-0.2326
