# Supplementary material for: Postural Control Can Be Well Maintained by Healthy, Young Adults in Difficult Visual Task, Even in Sway-Referenced Dynamic Conditions
Source: PLoS One. 2016 Oct 13;11(10):e0164400. doi: 10.1371/journal.pone.0164400 (PMC5063355; doi:10.1371/journal.pone.0164400)
Supplement: S2 File — (ZIP) [file pone.0164400.s002.zip › DATA_FRAMIRAL/S11B_FREE_MOBILE_I5.xls]

## Sheet: S11_MTT_2015040
gravite X	gravite Y	Poids
-7.6739	-4.3789	65.79
-7.6023	-4.2487	65.78
-7.6085	-4.1379	65.73
-7.612	-4.0463	65.7
-7.6099	-4.0418	65.72
-7.6111	-4.0455	65.78
-7.6428	-4.0544	65.8
-7.6694	-4.0128	65.81
-7.6425	-3.9561	65.78
-7.6311	-3.8629	65.78
-7.5738	-3.7546	65.75
-7.4985	-3.6226	65.78
-7.4388	-3.4684	65.85
-7.4245	-3.4225	65.88
-7.4176	-3.3796	65.83
-7.4136	-3.3137	65.77
-7.416	-3.2298	65.71
-7.3822	-3.2125	65.63
-7.3098	-3.168	65.63
-7.2616	-3.204	65.69
-7.1366	-3.2868	65.79
-7.0924	-3.3052	65.85
-7.0247	-3.2906	65.88
-7.013	-3.2316	65.81
-6.9539	-3.224	65.75
-6.8997	-3.3016	65.72
-6.9128	-3.316	65.7
-6.8852	-3.3004	65.75
-6.834	-3.3	65.77
-6.826	-3.3188	65.73
-6.7824	-3.3425	65.75
-6.7733	-3.3695	65.76
-6.7605	-3.4	65.78
-6.766	-3.4008	65.76
-6.7617	-3.3902	65.76
-6.7446	-3.374	65.74
-6.7287	-3.4721	65.79
-6.7085	-3.5856	65.79
-6.6813	-3.6752	65.8
-6.6944	-3.7864	65.77
-6.7043	-3.8912	65.75
-6.7278	-4.0157	65.73
-6.7811	-4.1639	65.73
-6.8221	-4.3462	65.73
-6.859	-4.5871	65.73
-6.9059	-4.751	65.75
-6.9043	-4.8639	65.77
-6.8537	-4.9879	65.77
-6.8948	-5.083	65.74
-6.9057	-5.2209	65.74
-6.9436	-5.3807	65.81
-6.9837	-5.5413	65.82
-7.0261	-5.5622	65.82
-7.0864	-5.6536	65.74
-7.1598	-5.7497	65.65
-7.1932	-5.8764	65.62
-7.2998	-5.9867	65.66
-7.3339	-6.1389	65.69
-7.3102	-6.312	65.77
-7.3202	-6.4215	65.81
-7.3219	-6.4679	65.79
-7.2987	-6.4676	65.76
-7.3005	-6.507	65.7
-7.27	-6.5315	65.7
-7.2245	-6.584	65.74
-7.2031	-6.665	65.76
-7.1527	-6.7233	65.76
-7.1453	-6.7686	65.76
-7.1486	-6.7889	65.72
-7.1839	-6.8034	65.71
-7.1641	-6.7718	65.72
-7.1743	-6.8225	65.73
-7.1739	-6.8913	65.73
-7.1494	-6.9313	65.75
-7.1358	-6.9225	65.77
-7.1393	-6.8737	65.78
-7.1814	-6.8875	65.77
-7.1563	-6.8684	65.76
-7.1348	-6.8836	65.74
-7.1597	-6.9235	65.72
-7.1458	-6.9835	65.74
-7.1801	-7.0386	65.74
-7.1477	-7.1927	65.75
-7.1527	-7.2665	65.74
-7.1128	-7.3826	65.75
-7.1161	-7.4825	65.75
-7.1013	-7.6111	65.74
-7.0583	-7.7348	65.75
-7.1084	-7.8666	65.74
-7.1304	-7.9797	65.74
-7.1618	-8.132	65.77
-7.2104	-8.2638	65.84
-7.2924	-8.397	65.82
-7.3905	-8.5009	65.75
-7.4414	-8.5525	65.67
-7.472	-8.7174	65.59
-7.5292	-8.8245	65.58
-7.5716	-9.0168	65.64
-7.5868	-9.0975	65.71
-7.6031	-9.2234	65.8
-7.6112	-9.2192	65.83
-7.5853	-9.1489	65.79
-7.5554	-9.0239	65.72
-7.5117	-8.8649	65.67
-7.4727	-8.7914	65.68
-7.4743	-8.7576	65.71
-7.4449	-8.6739	65.77
-7.3859	-8.5614	65.79
-7.3749	-8.4452	65.76
-7.3306	-8.1952	65.72
-7.3663	-7.9923	65.71
-7.3933	-7.7708	65.72
-7.4325	-7.6054	65.71
-7.4804	-7.5514	65.73
-7.5378	-7.5198	65.77
-7.566	-7.4689	65.79
-7.5319	-7.4106	65.79
-7.5854	-7.3172	65.76
-7.6017	-7.3218	65.71
-7.6154	-7.3065	65.69
-7.5916	-7.2954	65.7
-7.5592	-7.2627	65.72
-7.5166	-7.2174	65.73
-7.4909	-7.2874	65.75
-7.3919	-7.3399	65.78
-7.3547	-7.3271	65.78
-7.3064	-7.3495	65.76
-7.2506	-7.3411	65.71
-7.1743	-7.2793	65.71
-7.1449	-7.2318	65.74
-7.1288	-7.1964	65.75
-7.108	-7.1326	65.77
-7.0776	-7.0668	65.81
-7.07	-7.0075	65.89
-7.0658	-6.8279	65.86
-7.0817	-6.7146	65.79
-7.1621	-6.5554	65.68
-7.1727	-6.4782	65.57
-7.2598	-6.4283	65.55
-7.3044	-6.4375	65.63
-7.3214	-6.4327	65.76
-7.3404	-6.4777	65.84
-7.3883	-6.4142	65.89
-7.3991	-6.2649	65.86
-7.3967	-6.0892	65.79
-7.3651	-5.8976	65.73
-7.3508	-5.7842	65.73
-7.3477	-5.6915	65.72
-7.3553	-5.7052	65.72
-7.3326	-5.7579	65.75
-7.366	-5.7294	65.76
-7.3989	-5.7074	65.78
-7.377	-5.6489	65.74
-7.3821	-5.5357	65.73
-7.4169	-5.484	65.72
-7.3814	-5.4108	65.74
-7.4075	-5.3833	65.78
-7.4105	-5.3214	65.83
-7.4242	-5.2961	65.84
-7.4231	-5.3083	65.82
-7.4647	-5.3381	65.78
-7.4466	-5.515	65.77
-7.4626	-5.6704	65.72
-7.4797	-5.8693	65.73
-7.471	-6.0968	65.73
-7.4461	-6.3028	65.74
-7.4229	-6.5483	65.77
-7.4231	-6.7422	65.76
-7.3889	-6.9085	65.76
-7.3523	-7.007	65.74
-7.3583	-7.0954	65.75
-7.3611	-7.1742	65.72
-7.3649	-7.1668	65.79
-7.3897	-7.1819	65.85
-7.3892	-7.1709	65.89
-7.4694	-7.126	65.81
-7.4852	-7.0713	65.74
-7.4868	-6.9831	65.62
-7.4789	-6.8962	65.59
-7.452	-6.7854	65.63
-7.417	-6.7262	65.71
-7.3442	-6.6746	65.79
-7.3287	-6.6054	65.87
-7.2389	-6.4209	65.86
-7.2375	-6.2329	65.81
-7.2528	-6.056	65.74
-7.3053	-5.9469	65.68
-7.3491	-5.9342	65.66
-7.4135	-5.9789	65.7
-7.4943	-6.0455	65.77
-7.563	-6.0837	65.8
-7.579	-6.06	65.79
-7.5976	-6.0556	65.76
-7.6335	-6.0496	65.75
-7.601	-6.0271	65.73
-7.6351	-6.0613	65.73
-7.6327	-6.0006	65.76
-7.6466	-5.9339	65.77
-7.625	-5.7939	65.8
-7.6452	-5.7325	65.79
-7.6352	-5.6299	65.78
-7.5963	-5.615	65.75
-7.5705	-5.5571	65.75
-7.5629	-5.4707	65.75
-7.5758	-5.4786	65.74
-7.5679	-5.5484	65.77
-7.5815	-5.5989	65.79
-7.5273	-5.6747	65.79
-7.5161	-5.6362	65.75
-7.5007	-5.6258	65.76
-7.486	-5.6298	65.75
-7.4974	-5.6787	65.79
-7.4656	-5.6704	65.76
-7.4983	-5.6938	65.81
-7.5427	-5.7933	65.86
-7.608	-5.7899	65.85
-7.6426	-5.7333	65.78
-7.6665	-5.6842	65.7
-7.7101	-5.6212	65.62
-7.7439	-5.5617	65.63
-7.7757	-5.5606	65.69
-7.8355	-5.5576	65.76
-7.8133	-5.553	65.83
-7.8977	-5.5192	65.86
-7.933	-5.4463	65.82
-7.9641	-5.3341	65.75
-8.0108	-5.2435	65.71
-8.0487	-5.2223	65.71
-8.0619	-5.2279	65.73
-8.0848	-5.2403	65.79
-8.1381	-5.2779	65.79
-8.1776	-5.3441	65.78
-8.2659	-5.4155	65.74
-8.2925	-5.4981	65.74
-8.3461	-5.5809	65.73
-8.3592	-5.7245	65.75
-8.3803	-5.826	65.73
-8.3428	-5.863	65.78
-8.3276	-5.9011	65.78
-8.2997	-5.9488	65.79
-8.2447	-5.9506	65.77
-8.2265	-5.9444	65.77
-8.2191	-6.0165	65.73
-8.2226	-6.1026	65.73
-8.1415	-6.186	65.77
-8.1223	-6.269	65.77
-8.1179	-6.3964	65.77
-8.0825	-6.4926	65.77
-8.0811	-6.6501	65.75
-8.0209	-6.7514	65.73
-8.0426	-6.9301	65.74
-8.0469	-7.1278	65.76
-8.0703	-7.3564	65.75
-8.0647	-7.5138	65.76
-8.0746	-7.7404	65.8
-8.1067	-8.0248	65.84
-8.1902	-8.1798	65.8
-8.2485	-8.3331	65.76
-8.2447	-8.3828	65.66
-8.3167	-8.4518	65.6
-8.3671	-8.556	65.62
-8.4297	-8.6775	65.66
-8.4082	-8.8231	65.74
-8.4452	-8.9555	65.81
-8.5459	-9.073	65.86
-8.6302	-9.1566	65.82
-8.6951	-9.1712	65.75
-8.7735	-9.2601	65.7
-8.8408	-9.2969	65.68
-8.9094	-9.2721	65.69
-8.9364	-9.1921	65.72
-8.9868	-9.0749	65.71
-9.0316	-8.9109	65.73
-9.0442	-8.7147	65.72
-8.9919	-8.4806	65.75
-8.9643	-8.2171	65.74
-8.9791	-7.9849	65.75
-8.9994	-7.8371	65.74
-8.9195	-7.6478	65.78
-8.8473	-7.403	65.78
-8.7616	-7.2082	65.77
-8.6929	-7.0146	65.75
-8.6055	-6.873	65.72
-8.5341	-6.8778	65.71
-8.4878	-6.8604	65.72
-8.3638	-6.8146	65.74
-8.3142	-6.7216	65.74
-8.2621	-6.6404	65.76
-8.1886	-6.5502	65.77
-8.1317	-6.3918	65.78
-8.0826	-6.3055	65.74
-8.0454	-6.2166	65.74
-8.0321	-6.2388	65.72
-8.0524	-6.2886	65.74
-8.0375	-6.3212	65.8
-8.064	-6.3179	65.84
-8.0814	-6.2608	65.82
-8.0551	-6.1115	65.76
-8.0304	-5.9762	65.65
-8.0249	-5.9175	65.56
-8.0065	-5.9639	65.59
-7.9872	-6.0143	65.69
-7.9794	-6.1067	65.82
-7.9911	-6.1846	65.92
-8.02	-6.2689	65.89
-8.0493	-6.235	65.8
-8.0878	-6.2408	65.73
-8.1037	-6.3306	65.69
-8.1467	-6.3725	65.68
-8.1248	-6.5193	65.7
-8.0948	-6.6107	65.76
-8.0784	-6.7899	65.8
-8.0956	-6.9227	65.78
-8.1139	-7.0393	65.75
-8.1519	-7.1531	65.74
-8.1845	-7.2723	65.72
-8.2107	-7.4344	65.72
-8.236	-7.5333	65.76
-8.2258	-7.6831	65.78
-8.2527	-7.8596	65.77
-8.2254	-7.9871	65.77
-8.2293	-8.0045	65.77
-8.2346	-8.0407	65.72
-8.2204	-8.0906	65.68
-8.2059	-8.0911	65.71
-8.2338	-8.1504	65.76
-8.2478	-8.3048	65.76
-8.2635	-8.3082	65.79
-8.2948	-8.3468	65.78
-8.2967	-8.3352	65.74
-8.3092	-8.3739	65.76
-8.3143	-8.4137	65.71
-8.3379	-8.5484	65.77
-8.3029	-8.619	65.87
-8.4209	-8.7037	65.93
-8.4929	-8.7074	65.87
-8.548	-8.6582	65.76
-8.5792	-8.5285	65.63
-8.6377	-8.4573	65.53
-8.6844	-8.4159	65.56
-8.7387	-8.471	65.67
-8.7735	-8.5223	65.79
-8.8308	-8.5214	65.88
-8.9347	-8.5287	65.9
-9.0011	-8.3885	65.83
-9.0629	-8.3613	65.74
-9.0878	-8.318	65.69
-9.1507	-8.2638	65.65
-9.216	-8.2604	65.71
-9.3035	-8.2598	65.74
-9.3803	-8.2807	65.76
-9.4359	-8.303	65.74
-9.4731	-8.2537	65.78
-9.5888	-8.1608	65.77
-9.6318	-8.0885	65.74
-9.694	-7.9331	65.71
-9.7185	-7.8517	65.73
-9.7352	-7.6876	65.77
-9.7188	-7.6385	65.78
-9.6853	-7.4976	65.78
-9.6757	-7.4294	65.74
-9.6137	-7.3006	65.73
-9.5958	-7.2047	65.72
-9.588	-7.132	65.73
-9.5678	-7.0898	65.74
-9.5322	-6.9612	65.75
-9.4502	-6.8291	65.77
-9.3414	-6.6893	65.76
-9.2334	-6.582	65.77
-9.1632	-6.5218	65.75
-9.0648	-6.5444	65.78
-8.9526	-6.5067	65.82
-8.878	-6.5117	65.81
-8.7887	-6.4889	65.76
-8.7215	-6.5	65.72
-8.6652	-6.506	65.62
-8.5942	-6.5041	65.61
-8.5273	-6.5106	65.66
-8.4439	-6.5445	65.74
-8.4177	-6.6394	65.8
-8.3882	-6.7208	65.85
-8.398	-6.7397	65.83
-8.3721	-6.7775	65.76
-8.411	-6.8052	65.72
-8.3866	-6.9421	65.7
-8.4633	-7.0703	65.72
-8.4669	-7.264	65.75
-8.5363	-7.3265	65.74
-8.5702	-7.4052	65.71
-8.5873	-7.4761	65.73
-8.6161	-7.4777	65.71
-8.5665	-7.4678	65.74
-8.533	-7.4514	65.73
-8.5267	-7.3421	65.76
-8.4703	-7.2498	65.75
-8.5054	-7.1918	65.78
-8.5074	-7.0866	65.8
-8.4918	-7.0066	65.77
-8.4604	-6.8605	65.75
-8.4203	-6.7822	65.71
-8.3843	-6.712	65.73
-8.339	-6.6192	65.73
-8.2751	-6.5863	65.75
-8.2449	-6.6696	65.75
-8.2186	-6.7189	65.77
-8.1489	-6.76	65.78
-8.1397	-6.8209	65.79
-8.1387	-6.899	65.73
-8.102	-6.9526	65.75
-8.046	-7.0788	65.8
-7.9961	-7.2031	65.8
-7.9824	-7.3048	65.79
-7.9231	-7.4417	65.7
-7.8237	-7.4806	65.63
-7.7456	-7.5421	65.61
-7.6612	-7.6875	65.64
-7.5767	-7.8011	65.71
-7.5534	-7.8685	65.82
-7.4833	-7.8674	65.83
-7.4514	-7.8873	65.81
-7.4505	-7.8563	65.75
-7.4174	-7.8515	65.7
-7.4176	-7.7616	65.7
-7.3895	-7.7777	65.72
-7.3633	-7.8298	65.75
-7.3841	-7.8378	65.77
-7.4043	-7.8008	65.76
-7.4479	-7.7435	65.74
-7.4797	-7.748	65.73
-7.4866	-7.7957	65.74
-7.4984	-7.7718	65.73
-7.5094	-7.6605	65.74
-7.5641	-7.5815	65.77
-7.5983	-7.5397	65.77
-7.6642	-7.4539	65.76
-7.7513	-7.3559	65.77
-7.8079	-7.2825	65.78
-7.8855	-7.2349	65.73
-7.8817	-7.2037	65.74
-7.9047	-7.2141	65.73
-7.9293	-7.2639	65.75
-7.9433	-7.2696	65.76
-7.9576	-7.2963	65.74
-8.0128	-7.3184	65.75
-8.0578	-7.4524	65.75
-8.0568	-7.5171	65.76
-8.1196	-7.553	65.74
-8.1106	-7.683	65.82
-8.1548	-7.8403	65.82
-8.16	-7.9763	65.81
-8.2032	-8.1021	65.76
-8.1958	-8.1652	65.69
-8.2002	-8.2812	65.59
-8.1955	-8.4602	65.62
-8.2231	-8.6368	65.67
-8.2473	-8.799	65.75
-8.1836	-8.8858	65.8
-8.2224	-8.9001	65.8
-8.1986	-8.9034	65.77
-8.1951	-8.9322	65.74
-8.1704	-8.9969	65.72
-8.1839	-9.0371	65.7
-8.2086	-9.0833	65.71
-8.1713	-9.1702	65.74
-8.163	-9.2422	65.74
-8.1115	-9.2655	65.72
-8.0874	-9.1716	65.7
-8.0673	-9.0571	65.68
-8.0237	-8.9378	65.7
-7.9945	-8.8312	65.73
-7.9851	-8.8328	65.74
-7.9381	-8.8136	65.79
-7.8977	-8.736	65.78
-7.8911	-8.5717	65.74
-7.8587	-8.4632	65.73
-7.8314	-8.3283	65.7
-7.7755	-8.1939	65.76
-7.7267	-8.0773	65.76
-7.6695	-8.0223	65.76
-7.6516	-7.9614	65.75
-7.6302	-7.9008	65.74
-7.546	-7.8456	65.75
-7.4973	-7.8018	65.74
-7.465	-7.8007	65.72
-7.4381	-7.7897	65.76
-7.3755	-7.8236	65.74
-7.3384	-7.8686	65.8
-7.3138	-7.9388	65.85
-7.2958	-8.0023	65.84
-7.258	-7.987	65.76
-7.2782	-8.0305	65.71
-7.3104	-8.0925	65.62
-7.3423	-8.1944	65.6
-7.4057	-8.2782	65.65
-7.4598	-8.3497	65.72
-7.5271	-8.4881	65.79
-7.6151	-8.5797	65.86
-7.7414	-8.673	65.85
-7.8796	-8.6783	65.77
-7.9279	-8.6157	65.72
-8.0215	-8.7213	65.69
-8.114	-8.7937	65.72
-8.171	-8.8375	65.75
-8.237	-8.8764	65.74
-8.333	-8.9216	65.73
-8.3708	-8.914	65.73
-8.4567	-8.9226	65.72
-8.5125	-8.9686	65.76
-8.5666	-8.9829	65.75
-8.6225	-8.9431	65.76
-8.6466	-8.8509	65.76
-8.7057	-8.8382	65.77
-8.7167	-8.7374	65.78
-8.7206	-8.6859	65.75
-8.7431	-8.658	65.72
-8.7813	-8.6197	65.72
-8.7553	-8.5615	65.75
-8.742	-8.5424	65.77
-8.7538	-8.501	65.79
-8.7749	-8.4612	65.81
-8.8006	-8.3358	65.79
-8.8241	-8.1946	65.76
-8.7954	-8.1272	65.72
-8.7912	-8.0508	65.72
-8.7912	-8.0508	65.72
-8.7733	-8.1003	65.8
-8.7081	-8.1036	65.87
-8.7057	-8.0152	65.86
-8.7054	-7.9977	65.77
-8.7404	-7.8839	65.68
-8.7508	-7.7751	65.57
-8.7183	-7.6937	65.56
-8.7206	-7.6857	65.63
-8.745	-7.6944	65.74
-8.7384	-7.7477	65.85
-8.7565	-7.7365	65.89
-8.8378	-7.6404	65.85
-8.8635	-7.4901	65.77
-8.8689	-7.4735	65.7
-8.8596	-7.4269	65.69
-8.8683	-7.4623	65.68
-8.87	-7.5785	65.72
-8.8515	-7.6038	65.77
-8.8211	-7.6282	65.77
-8.8073	-7.6088	65.76
-8.7746	-7.5931	65.75
-8.7473	-7.5891	65.72
-8.7086	-7.6096	65.73
-8.7197	-7.6196	65.73
-8.6902	-7.652	65.75
-8.6693	-7.6575	65.77
-8.6596	-7.6036	65.75
-8.6569	-7.5772	65.78
-8.607	-7.494	65.75
-8.5615	-7.4944	65.72
-8.4881	-7.4525	65.73
-8.4293	-7.4307	65.74
-8.3388	-7.3908	65.77
-8.2724	-7.3586	65.78
-8.2096	-7.2364	65.77
-8.0767	-7.0509	65.77
-8.0314	-6.9582	65.77
-7.9616	-6.8261	65.75
-7.8877	-6.7941	65.77
-7.8721	-6.7631	65.8
-7.8217	-6.7595	65.84
-7.8294	-6.6695	65.81
-7.8455	-6.6418	65.74
-7.8523	-6.5364	65.65
-7.9053	-6.5041	65.62
-7.9563	-6.5156	65.64
-8.0243	-6.5016	65.71
-8.0395	-6.5408	65.81
-8.0626	-6.524	65.84
-8.157	-6.4538	65.85
-8.2151	-6.384	65.78
-8.2331	-6.3335	65.73
-8.2359	-6.3183	65.71
-8.2698	-6.342	65.71
-8.2714	-6.417	65.76
-8.2013	-6.5511	65.76
-8.1976	-6.5927	65.76
-8.2247	-6.617	65.76
-8.2176	-6.6348	65.75
-8.2264	-6.6183	65.74
-8.2786	-6.6615	65.72
-8.2755	-6.6448	65.71
-8.2934	-6.7653	65.75
-8.278	-6.9281	65.78
-8.2655	-7.0347	65.82
-8.268	-7.1854	65.79
-8.2368	-7.2228	65.76
-8.2156	-7.3004	65.71
-8.1897	-7.3947	65.7
-8.2151	-7.5318	65.71
-8.2337	-7.68	65.74
-8.2866	-7.8107	65.74
-8.3281	-7.9205	65.77
-8.3711	-8.0456	65.79
-8.3865	-8.1704	65.75
-8.4072	-8.2754	65.77
-8.4645	-8.3204	65.74
-8.4731	-8.4525	65.75
-8.5351	-8.5599	65.77
-8.616	-8.6564	65.83
-8.6932	-8.7715	65.78
-8.7284	-8.8209	65.74
-8.7378	-8.8896	65.64
-8.8061	-8.9377	65.61
-8.857	-9.0215	65.63
-8.8752	-9.0889	65.69
-8.896	-9.103	65.77
-8.9383	-9.095	65.85
-8.9606	-9.0011	65.86
-9.0009	-8.9242	65.79
-9.0383	-8.8477	65.74
-9.0284	-8.7835	65.72
-9.0518	-8.7527	65.72
-9.0517	-8.7212	65.75
-9.049	-8.6878	65.75
-9.0544	-8.6235	65.74
-9.037	-8.6388	65.75
-9.0267	-8.6677	65.74
-9.0247	-8.6763	65.73
-8.9646	-8.6396	65.72
-8.9343	-8.5742	65.72
-8.8323	-8.5375	65.75
-8.7939	-8.5857	65.78
-8.7155	-8.591	65.79
-8.6388	-8.5357	65.8
-8.6013	-8.433	65.77
-8.5991	-8.3345	65.73
-8.577	-8.2663	65.69
-8.532	-8.2014	65.72
-8.4802	-8.1892	65.74
-8.4503	-8.1033	65.77
-8.3517	-7.9936	65.8
-8.3406	-7.9491	65.76
-8.2797	-7.9256	65.73
-8.2268	-7.8191	65.73
-8.1201	-7.7195	65.73
-8.0843	-7.5108	65.75
-8.0365	-7.4055	65.74
-8.008	-7.3521	65.83
-7.99	-7.3428	65.88
-7.9742	-7.2768	65.86
-7.9932	-7.159	65.8
-8.0098	-7.0629	65.69
-7.9905	-6.9723	65.59
-7.9832	-6.9172	65.59
-7.9915	-6.9215	65.65
-7.9395	-6.9272	65.74
-7.9142	-6.8913	65.86
-7.9185	-6.8918	65.89
-7.9233	-6.782	65.85
-7.8832	-6.6343	65.74
-7.8678	-6.5852	65.68
-7.8814	-6.5592	65.66
-7.8968	-6.5457	65.69
-7.8858	-6.5227	65.76
-7.8918	-6.5113	65.81
-7.8261	-6.4696	65.82
-7.8337	-6.4691	65.78
-7.8029	-6.4341	65.75
-7.7747	-6.3497	65.73
-7.754	-6.2927	65.72
-7.7501	-6.3376	65.72
-7.7889	-6.328	65.74
-7.8066	-6.3203	65.79
-7.8635	-6.3301	65.79
-7.9285	-6.4439	65.79
-7.9496	-6.5322	65.8
-7.9544	-6.5844	65.76
-7.9782	-6.6435	65.71
-8.0204	-6.6711	65.71
-8.0329	-6.6999	65.73
-8.0912	-6.8633	65.75
-8.1234	-6.9236	65.77
-8.0925	-6.9683	65.77
-8.0945	-7.0011	65.75
-8.0656	-7.0029	65.77
-8.0997	-7.0613	65.77
-8.0787	-7.0217	65.79
-8.0655	-7.0166	65.77
-8.0425	-6.9687	65.84
-8.0311	-6.9621	65.87
-8.0455	-6.9127	65.85
-8.0291	-6.8178	65.76
-8.0494	-6.6555	65.69
-8.0356	-6.5586	65.58
-8.005	-6.4721	65.58
-7.9571	-6.4682	65.67
-7.9025	-6.5517	65.78
-7.8719	-6.5944	65.88
-7.8228	-6.5986	65.91
-7.8162	-6.4819	65.87
-7.8209	-6.3951	65.76
-7.8217	-6.3434	65.72
-7.8155	-6.3342	65.71
-7.7801	-6.3098	65.76
-7.8458	-6.3279	65.78
-7.8664	-6.2736	65.77
-7.8819	-6.208	65.77
-7.8744	-6.142	65.74
-7.9014	-6.0936	65.74
-7.8625	-6.0553	65.74
-7.8749	-6.0352	65.74
-7.8637	-6.0637	65.77
-7.8467	-6.1046	65.81
-7.8046	-6.1392	65.82
-7.8341	-6.1273	65.79
-7.8633	-6.0945	65.77
-7.9235	-6.1171	65.74
-7.9363	-6.1527	65.73
-7.9765	-6.1718	65.74
-8.0028	-6.2099	65.78
-8.0062	-6.2096	65.78
-8.0266	-6.2071	65.77
-8.0129	-6.1985	65.79
-8.0757	-6.1954	65.74
-8.0879	-6.1897	65.77
-8.0869	-6.2166	65.78
-8.0733	-6.2179	65.76
-8.0825	-6.3065	65.81
-8.1482	-6.446	65.86
-8.1129	-6.5179	65.87
-8.1294	-6.549	65.79
-8.1464	-6.5251	65.71
-8.1036	-6.5579	65.62
-8.116	-6.6002	65.61
-8.0716	-6.6163	65.66
-8.0257	-6.6311	65.73
-7.9736	-6.6508	65.82
-7.9346	-6.6299	65.86
-7.9055	-6.5963	65.82
-7.8829	-6.5791	65.78
-7.9119	-6.5493	65.73
-7.9097	-6.5679	65.71
-7.9522	-6.6031	65.74
-7.9933	-6.6471	65.75
-8.0075	-6.7118	65.75
-8.0587	-6.7439	65.74
-8.0697	-6.7678	65.74
-8.1067	-6.7839	65.75
-8.1365	-6.7447	65.72
-8.1482	-6.7345	65.72
-8.1932	-6.7958	65.73
-8.2258	-6.8499	65.77
-8.2949	-6.8641	65.8
-8.3274	-6.8482	65.78
-8.3776	-6.8692	65.78
-8.4497	-6.9199	65.75
-8.5129	-7.025	65.73
-8.5532	-7.1168	65.74
-8.5533	-7.2275	65.73
-8.5627	-7.3122	65.75
-8.5752	-7.5033	65.73
-8.584	-7.6081	65.75
-8.5605	-7.7288	65.75
-8.4982	-7.8352	65.76
-8.4815	-7.9308	65.77
-8.4333	-8.0051	65.75
-8.3733	-8.0928	65.74
-8.3703	-8.2315	65.79
-8.3159	-8.393	65.83
-8.3027	-8.5888	65.8
-8.2994	-8.7183	65.73
-8.2184	-8.7577	65.64
-8.1871	-8.8485	65.58
-8.1433	-8.9399	65.62
-8.0328	-9.1161	65.68
-7.9841	-9.2956	65.73
-7.9002	-9.4082	65.8
-7.7826	-9.4707	65.83
-7.7252	-9.517	65.79
-7.7094	-9.5986	65.72
-7.604	-9.6891	65.67
-7.5655	-9.7687	65.67
-7.5114	-9.7944	65.71
-7.4682	-9.845	65.72
-7.454	-9.9177	65.75
-7.3919	-9.9703	65.72
-7.3535	-9.9737	65.72
-7.3529	-9.992	65.69
-7.3891	-9.9231	65.71
-7.4373	-9.8759	65.73
-7.4991	-9.8384	65.72
-7.524	-9.7111	65.74
-7.569	-9.5609	65.75
-7.5629	-9.3157	65.78
-7.5347	-9.059	65.77
-7.5192	-8.7622	65.75
-7.505	-8.47	65.72
-7.4329	-8.2597	65.72
-7.3963	-8.0503	65.71
-7.3923	-7.9283	65.76
-7.3901	-7.809	65.75
-7.3486	-7.6851	65.75
-7.3231	-7.5618	65.74
-7.267	-7.4695	65.77
-7.2271	-7.3818	65.75
-7.1799	-7.3322	65.77
-7.1706	-7.3275	65.75
-7.1615	-7.3642	65.76
-7.1834	-7.4005	65.81
-7.188	-7.4493	65.84
-7.2493	-7.4602	65.79
-7.2676	-7.3805	65.73
-7.2961	-7.3448	65.64
-7.328	-7.3671	65.59
-7.4049	-7.4881	65.62
-7.413	-7.602	65.68
-7.366	-7.6619	65.8
-7.3772	-7.675	65.84
-7.3716	-7.5942	65.82
-7.361	-7.4953	65.78
-7.324	-7.4421	65.7
-7.2831	-7.3706	65.69
-7.3013	-7.3661	65.7
-7.317	-7.3765	65.73
-7.2814	-7.3854	65.78
-7.274	-7.4307	65.78
-7.2606	-7.45	65.76
-7.334	-7.4474	65.71
-7.3557	-7.5227	65.68
-7.3969	-7.5909	65.69
-7.4128	-7.6222	65.72
-7.4526	-7.6613	65.74
-7.4652	-7.6654	65.76
-7.5063	-7.685	65.77
-7.5649	-7.7795	65.75
-7.6611	-7.8213	65.74
-7.6646	-7.8422	65.71
-7.7188	-7.8639	65.67
-7.7479	-7.8726	65.68
-7.7405	-7.8694	65.68
-7.8101	-7.9453	65.74
-7.8395	-7.999	65.78
-7.8693	-8.0707	65.78
-7.9	-8.13	65.74
-7.915	-8.1711	65.74
-7.9458	-8.1786	65.71
-7.9891	-8.2386	65.69
-8.0217	-8.2955	65.71
-8.0391	-8.3249	65.72
-8.0476	-8.3109	65.78
-8.0893	-8.3682	65.85
-8.0929	-8.4267	65.85
-8.1434	-8.4837	65.77
-8.1886	-8.5086	65.68
-8.2295	-8.464	65.56
-8.2375	-8.4956	65.55
-8.238	-8.5471	65.61
-8.2724	-8.6702	65.7
-8.2972	-8.7564	65.81
-8.3137	-8.7704	65.87
-8.3743	-8.7391	65.84
-8.3867	-8.7134	65.77
-8.4192	-8.7301	65.69
-8.414	-8.7806	65.7
-8.4268	-8.8645	65.71
-8.467	-8.9034	65.76
-8.4719	-8.9565	65.75
-8.5149	-8.9607	65.74
-8.5413	-8.8703	65.74
-8.6094	-8.5444	65.73
-8.6548	-8.5163	65.7
-8.7286	-8.6484	65.72
-8.8214	-8.7558	65.76
-8.845	-8.8909	65.78
-8.9085	-8.9062	65.82
-8.9797	-8.9706	65.8
-9.0281	-9.0183	65.75
-9.0711	-9.0646	65.68
-9.0896	-9.1402	65.68
-9.0965	-9.1498	65.69
-9.0995	-9.2213	65.72
-9.112	-9.2733	65.77
-9.1806	-9.314	65.8
-9.1821	-9.3497	65.81
-9.1882	-9.352	65.8
-9.1523	-9.3995	65.78
-9.0836	-9.3894	65.78
-9.0384	-9.415	65.75
-8.9535	-9.3566	65.7
-8.9109	-9.3828	65.76
-8.896	-9.3649	65.82
-8.8588	-9.4029	65.87
-8.8784	-9.4455	65.83
-8.8644	-9.4308	65.76
-8.8722	-9.3674	65.65
-8.8943	-9.3473	65.56
-8.8955	-9.3683	65.61
-8.8601	-9.4695	65.71
-8.8213	-9.533	65.8
-8.8532	-9.5945	65.88
-8.8393	-9.6029	65.87
-8.8029	-9.5061	65.8
-8.7974	-9.4163	65.72
-8.7632	-9.4213	65.66
-8.7356	-9.3894	65.67
-8.7086	-9.4122	65.73
-8.7041	-9.4973	65.76
-8.5948	-9.5332	65.78
-8.5653	-9.5207	65.78
-8.5397	-9.4874	65.77
-8.4815	-9.4294	65.72
-8.451	-9.3334	65.69
-8.4453	-9.3279	65.7
-8.3932	-9.3904	65.75
-8.3535	-9.3846	65.8
-8.3127	-9.3852	65.82
-8.3014	-9.2687	65.79
-8.2516	-9.1449	65.77
-8.2345	-9.1134	65.72
-8.1867	-9.0949	65.7
-8.2327	-9.1391	65.73
-8.2548	-9.1962	65.77
-8.2695	-9.1919	65.78
-8.2804	-9.2052	65.78
-8.2945	-9.2358	65.76
-8.2708	-9.1727	65.76
-8.2349	-9.1303	65.75
-8.2183	-9.1497	65.76
-8.211	-9.1328	65.76
-8.2151	-9.1566	65.78
-8.1717	-9.1578	65.83
-8.1947	-9.1448	65.8
-8.1863	-9.1206	65.77
-8.1535	-9.0479	65.7
-8.1113	-8.9732	65.63
-8.0794	-8.8589	65.59
-8.0896	-8.7798	65.66
-8.0617	-8.8015	65.74
-8.0705	-8.7315	65.83
-8.0416	-8.6463	65.85
-8.0605	-8.5187	65.83
-8.052	-8.3466	65.74
-8.0309	-8.2728	65.69
-8.0116	-8.2069	65.7
-8.0488	-8.171	65.71
-8.0789	-8.187	65.78
-8.1282	-8.1968	65.78
-8.1239	-8.2344	65.78
-8.1315	-8.2105	65.75
-8.1243	-8.1697	65.72
-8.1418	-8.0992	65.7
-8.1389	-8.079	65.72
-8.1089	-8.1071	65.75
-8.0955	-8.1533	65.8
-8.0635	-8.2141	65.81
-8.0646	-8.16	65.8
-8.1272	-8.1373	65.76
-8.1088	-8.135	65.72
-8.1013	-8.1213	65.72
-8.1236	-8.2037	65.72
-8.1252	-8.253	65.77
-8.1501	-8.3963	65.78
-8.1625	-8.4387	65.77
-8.1283	-8.5186	65.77
-8.0971	-8.5186	65.74
-8.105	-8.5638	65.74
-8.0982	-8.6271	65.73
-8.0866	-8.7337	65.76
-8.1074	-8.777	65.74
-8.1284	-8.8163	65.76
-8.1527	-8.8544	65.81
-8.1377	-8.937	65.84
-8.216	-8.9569	65.78
-8.2834	-8.9911	65.73
-8.3115	-9.0312	65.68
-8.3295	-9.0833	65.63
-8.3735	-9.1574	65.64
-8.4016	-9.237	65.69
-8.4496	-9.2819	65.76
-8.4866	-9.3758	65.83
-8.5352	-9.4057	65.84
-8.5802	-9.4572	65.81
-8.6261	-9.4897	65.75
-8.6869	-9.5105	65.72
-8.7555	-9.5481	65.72
-8.8081	-9.6821	65.72
-8.8743	-9.8444	65.76
-8.9213	-9.9208	65.78
-8.9774	-10.0861	65.75
-9.0036	-10.1936	65.73
-9.017	-10.2919	65.74
-9.0624	-10.3925	65.71
-9.0857	-10.5166	65.73
-9.1352	-10.6399	65.76
-9.1704	-10.7886	65.77
-9.1772	-10.8498	65.78
-9.2157	-10.9193	65.77
-9.2596	-10.9986	65.73
-9.2642	-11.1184	65.69
-9.3187	-11.1702	65.71
-9.3281	-11.3271	65.72
-9.3738	-11.4029	65.72
-9.3656	-11.4739	65.75
-9.3983	-11.5353	65.73
-9.3942	-11.6458	65.73
-9.4321	-11.7111	65.73
-9.4356	-11.7972	65.73
-9.4463	-11.8621	65.73
-9.421	-11.9022	65.72
-9.4105	-11.8722	65.71
-9.4052	-11.8197	65.7
-9.3879	-11.7952	65.74
-9.3511	-11.7596	65.79
-9.3447	-11.6214	65.81
-9.3723	-11.5085	65.72
-9.3981	-11.3573	65.68
-9.3888	-11.1956	65.61
-9.4188	-11.0362	65.59
-9.4164	-10.8659	65.64
-9.4348	-10.7453	65.71
-9.3748	-10.6403	65.79
-9.3525	-10.4984	65.82
-9.3104	-10.2944	65.82
-9.3087	-10.1426	65.76
-9.2791	-9.9753	65.7
-9.2507	-9.8739	65.68
-9.2548	-9.8043	65.71
-9.2546	-9.7724	65.74
-9.2282	-9.7792	65.77
-9.2118	-9.7648	65.75
-9.1643	-9.7327	65.74
-9.1231	-9.6512	65.7
-9.0562	-9.4908	65.69
-8.9464	-9.475	65.69
-8.9392	-9.4126	65.72
-8.8736	-9.3978	65.75
-8.8105	-9.3129	65.77
-8.7426	-9.2415	65.77
-8.6	-9.1714	65.78
-8.5457	-9.1466	65.79
-8.4361	-9.0791	65.79
-8.331	-9.0468	65.78
-8.2724	-9.0014	65.76
-8.1669	-9.0111	65.71
-8.0793	-9.0291	65.71
-8.0252	-9.0772	65.72
-7.9904	-9.153	65.72
-7.8997	-9.1537	65.74
-7.834	-9.1623	65.79
-7.7576	-9.2526	65.78
-7.7149	-9.2946	65.75
-7.7015	-9.342	65.74
-7.6495	-9.3093	65.72
-7.6174	-9.3479	65.77
-7.5473	-9.3889	65.86
-7.5133	-9.4655	65.85
-7.4641	-9.5106	65.77
-7.4252	-9.4274	65.68
-7.4144	-9.3494	65.57
-7.3584	-9.3236	65.55
-7.2606	-9.3338	65.61
-7.2017	-9.4072	65.74
-7.1244	-9.4376	65.82
-7.0772	-9.3581	65.88
-6.9998	-9.2617	65.85
-6.9552	-9.1664	65.77
-6.9017	-9.0989	65.74
-6.8726	-9.0766	65.72
-6.7962	-9.0423	65.73
-6.8218	-9.0876	65.77
-6.8529	-9.102	65.77
-6.8344	-9.1479	65.76
-6.8993	-9.0939	65.72
-6.9358	-9.1	65.7
-7.0082	-9.0959	65.7
-7.0625	-9.0745	65.73
-7.1106	-9.0549	65.75
-7.0764	-9.0296	65.78
-7.0935	-8.9439	65.81
-7.0917	-8.8564	65.79
-7.0876	-8.8228	65.76
-7.0601	-8.761	65.73
-7.0967	-8.6804	65.71
-7.0998	-8.6621	65.72
-7.1572	-8.6574	65.75
-7.2276	-8.7203	65.77
-7.2526	-8.7527	65.79
-7.2878	-8.795	65.78
-7.3557	-8.8365	65.74
-7.3911	-8.8514	65.73
-7.4606	-8.8243	65.73
-7.4808	-8.866	65.75
-7.5355	-8.9434	65.73
-7.5824	-9.0184	65.79
-7.6238	-9.0224	65.87
-7.6269	-8.988	65.84
-7.7136	-9.0161	65.78
-7.804	-8.9791	65.68
-7.8526	-8.9621	65.63
-7.8966	-8.9754	65.57
-7.9245	-9.0025	65.63
-7.9374	-9.0603	65.72
-7.9082	-9.1284	65.8
-7.8593	-9.1009	65.83
-7.8796	-9.0261	65.82
-7.8249	-8.9471	65.77
-7.7855	-8.8404	65.72
-7.7826	-8.87	65.68
-7.7879	-8.8916	65.7
-7.8022	-8.9449	65.74
-7.8033	-8.9903	65.76
-7.8138	-9.0108	65.73
-7.7881	-8.9904	65.76
-7.7953	-8.9215	65.73
-7.8328	-8.9042	65.7
-7.8513	-8.9449	65.71
-7.8634	-8.9655	65.73
-7.8948	-8.9654	65.76
-7.9505	-8.9661	65.81
-7.9805	-8.9869	65.78
-7.9695	-8.9114	65.78
-7.9828	-8.8787	65.76
-8.0052	-8.91	65.73
-8.0791	-8.9319	65.72
-8.1124	-9.0275	65.72
-8.1577	-9.0814	65.76
-8.1762	-9.1706	65.76
-8.1675	-9.2733	65.76
-8.1599	-9.3356	65.76
-8.1311	-9.3863	65.75
-8.1204	-9.4565	65.74
-8.1529	-9.551	65.75
-8.2393	-9.6494	65.76
-8.2591	-9.7194	65.75
-8.3087	-9.7216	65.78
-8.3634	-9.7693	65.83
-8.3769	-9.7231	65.82
-8.4159	-9.7388	65.78
-8.4597	-9.6905	65.7
-8.4878	-9.6487	65.63
-8.5264	-9.6177	65.62
-8.5711	-9.6596	65.69
-8.6135	-9.762	65.75
-8.6459	-9.8444	65.82
-8.6963	-9.8822	65.84
-8.7118	-9.8729	65.81
-8.7629	-9.8829	65.74
-8.8371	-9.9476	65.69
-8.8841	-10.0241	65.71
-8.97	-10.1151	65.72
-8.982	-10.1623	65.78
-9.0398	-10.2353	65.77
-9.0273	-10.2004	65.75
-9.0459	-10.1695	65.72
-9.0591	-10.116	65.71
-9.0012	-10.0567	65.72
-9.0047	-10.0287	65.72
-8.9518	-9.9829	65.78
-8.8822	-9.9718	65.79
-8.8401	-9.9122	65.82
-8.708	-9.7415	65.82
-8.5715	-9.6264	65.78
-8.4639	-9.4996	65.73
-8.3634	-9.4476	65.71
-8.2703	-9.3703	65.73
-8.1848	-9.3066	65.75
-8.1104	-9.2668	65.76
-7.9949	-9.197	65.78
-7.878	-9.1369	65.77
-7.803	-9.157	65.72
-7.7132	-9.1205	65.74
-7.6967	-9.0776	65.76
-7.681	-9.0727	65.79
-7.6328	-8.9846	65.78
-7.578	-8.8942	65.77
-7.5259	-8.8292	65.79
-7.4534	-8.7825	65.87
-7.4215	-8.7648	65.85
-7.39	-8.6863	65.79
-7.3532	-8.6071	65.7
-7.3476	-8.5421	65.61
-7.3576	-8.517	65.59
-7.3706	-8.5689	65.65
-7.3079	-8.631	65.74
-7.304	-8.6658	65.84
-7.3387	-8.6928	65.88
-7.3413	-8.6889	65.85
-7.3889	-8.6376	65.76
-7.418	-8.7002	65.7
-7.4498	-8.7673	65.69
-7.538	-8.9048	65.71
-7.5976	-9.0159	65.76
-7.6607	-9.1589	65.77
-7.7194	-9.3161	65.75
-7.7553	-9.4461	65.73
-7.8083	-9.6012	65.73
-7.8629	-9.6577	65.71
-7.8784	-9.703	65.71
-7.8921	-9.7391	65.72
-7.9318	-9.8019	65.74
-7.9476	-9.8184	65.77
-7.9679	-9.8048	65.79
-7.976	-9.7604	65.79
-7.9566	-9.7232	65.76
-7.9603	-9.745	65.73
-7.9524	-9.7863	65.73
-7.91	-9.7998	65.73
-7.9316	-9.8051	65.74
-7.9121	-9.8047	65.75
-7.9336	-9.8374	65.76
-7.8918	-9.9162	65.79
-7.8819	-9.9631	65.77
-7.8941	-9.9828	65.73
-7.9389	-10.009	65.74
-7.9549	-10.0723	65.73
-8.0051	-10.1302	65.75
-8.0306	-10.1514	65.8
-8.0902	-10.2537	65.87
-8.1739	-10.3776	65.87
-8.269	-10.4143	65.8
-8.3307	-10.4154	65.7
-8.3883	-10.3826	65.57
-8.4354	-10.2947	65.53
-8.4353	-10.2991	65.6
-8.4486	-10.3333	65.74
-8.4094	-10.3596	65.84
-8.4191	-10.2974	65.89
-8.4877	-10.2256	65.86
-8.5089	-10.099	65.78
-8.4864	-9.9909	65.72
-8.4948	-9.9813	65.71
-8.5433	-9.9763	65.72
-8.6252	-10.0149	65.74
-8.6357	-10.0025	65.78
-8.6948	-9.9697	65.76
-8.7593	-9.9551	65.77
-8.8182	-9.9575	65.72
-8.8562	-9.971	65.72
-8.939	-9.9345	65.73
-8.9821	-9.8552	65.76
-9.0135	-9.856	65.75
-9.0393	-9.8099	65.76
-9.0196	-9.7914	65.79
-9.0587	-9.7784	65.78
-9.0752	-9.7076	65.75
-9.1536	-9.6677	65.73
-9.1174	-9.6562	65.72
-9.1292	-9.649	65.74
-9.1245	-9.6717	65.78
-9.1404	-9.7167	65.8
-9.1542	-9.6598	65.81
-9.097	-9.626	65.79
-9.0682	-9.4867	65.75
-8.9958	-9.3631	65.72
-8.9537	-9.2837	65.73
-8.8965	-9.2286	65.73
-8.8272	-9.2377	65.79
-8.7482	-9.2134	65.88
-8.6873	-9.158	65.91
-8.6131	-9.0441	65.84
-8.5337	-8.9327	65.74
-8.5097	-8.8021	65.63
-8.4578	-8.7147	65.56
-8.4267	-8.6892	65.63
-8.4427	-8.6396	65.75
-8.4493	-8.6925	65.85
-8.4801	-8.5917	65.91
-8.545	-8.5366	65.88
-8.5751	-8.3158	65.8
-8.5942	-8.1848	65.71
-8.6273	-8.0624	65.69
-8.6117	-7.9791	65.7
-8.5795	-7.8739	65.75
-8.6057	-7.8318	65.78
-8.5958	-7.8126	65.8
-8.5788	-7.7419	65.79
-8.5537	-7.6431	65.75
-8.4959	-7.5875	65.72
-8.4666	-7.5334	65.71
-8.4158	-7.4566	65.73
-8.372	-7.4242	65.77
-8.4012	-7.4678	65.78
-8.3802	-7.4975	65.83
-8.3797	-7.4831	65.8
-8.3562	-7.4825	65.78
-8.3704	-7.4641	65.72
-8.4083	-7.5431	65.72
-8.4046	-7.6091	65.72
-8.4196	-7.7091	65.75
-8.4565	-7.8011	65.76
-8.4895	-7.9	65.76
-8.5012	-8.0144	65.76
-8.477	-8.0962	65.77
-8.4664	-8.0902	65.76
-8.4417	-8.1822	65.74
-8.4442	-8.1947	65.75
-8.4575	-8.317	65.79
-8.4352	-8.3897	65.85
-8.3958	-8.4957	65.86
-8.4357	-8.5357	65.81
-8.4623	-8.5296	65.72
-8.4547	-8.5898	65.62
-8.4626	-8.6246	65.62
-8.4564	-8.7466	65.66
-8.4318	-8.9136	65.73
-8.409	-9.0642	65.82
-8.407	-9.0753	65.87
-8.4046	-9.1398	65.83
-8.4303	-9.1716	65.74
-8.4956	-9.2042	65.67
-8.4896	-9.2401	65.69
-8.528	-9.3233	65.68
-8.5791	-9.4194	65.76
-8.5413	-9.3985	65.79
-8.5678	-9.3566	65.79
-8.5573	-9.2684	65.76
-8.5757	-9.2128	65.73
-8.5237	-9.1073	65.73
-8.5344	-8.9813	65.77
-8.5184	-8.8422	65.78
-8.4857	-8.6846	65.8
-8.4617	-8.5141	65.82
-8.4166	-8.394	65.81
-8.3337	-8.2572	65.81
-8.2622	-8.0305	65.78
-8.2263	-7.8876	65.77
-8.1503	-7.7363	65.74
-8.113	-7.6369	65.77
-8.051	-7.6018	65.77
-8.0405	-7.5576	65.8
-8.0568	-7.5793	65.79
-8.0796	-7.6171	65.79
-8.0982	-7.6546	65.79
-8.1116	-7.6944	65.78
-8.1386	-7.7948	65.77
-8.1361	-7.8443	65.79
-8.1628	-7.9859	65.78
-8.1727	-8.0881	65.79
-8.2233	-8.2369	65.84
-8.259	-8.3448	65.86
-8.27	-8.3866	65.8
-8.3015	-8.43	65.69
-8.3384	-8.5402	65.63
-8.3635	-8.5939	65.65
-8.3841	-8.5978	65.7
-8.3696	-8.6429	65.75
-8.351	-8.6835	65.84
-8.3395	-8.676	65.88
-8.3617	-8.5998	65.85
-8.3729	-8.5415	65.79
-8.3938	-8.416	65.72
-8.3569	-8.4106	65.71
-8.3914	-8.4483	65.74
-8.4047	-8.522	65.78
-8.4423	-8.5623	65.82
-8.4747	-8.619	65.83
-8.4973	-8.5675	65.77
-8.5429	-8.5362	65.74
-8.5488	-8.476	65.73
-8.6041	-8.4703	65.74
-8.6068	-8.4415	65.75
-8.5639	-8.4198	65.79
-8.631	-8.3385	65.81
-8.5878	-8.2511	65.82
-8.5361	-8.2288	65.81
-8.5264	-8.1788	65.76
-8.4623	-8.1764	65.76
-8.4689	-8.2067	65.73
-8.485	-8.2037	65.76
-8.4446	-8.2606	65.78
-8.4451	-8.3749	65.8
-8.4529	-8.4961	65.79
-8.4581	-8.6081	65.78
-8.4521	-8.7239	65.76
-8.4224	-8.8496	65.75
-8.3797	-8.9667	65.75
-8.3706	-9.0621	65.76
-8.3379	-9.1567	65.78
-8.3746	-9.2622	65.79
-8.348	-9.3516	65.81
-8.3711	-9.478	65.87
-8.3999	-9.6383	65.88
-8.4424	-9.7504	65.84
-8.4757	-9.8453	65.75
-8.5131	-9.8818	65.66
-8.5869	-9.9818	65.59
-8.6174	-10.0639	65.61
-8.5856	-10.1774	65.71
-8.5759	-10.2893	65.82
-8.5678	-10.3153	65.85
-8.5369	-10.3218	65.86
-8.5193	-10.2765	65.82
-8.4696	-10.1958	65.76
-8.4273	-10.1818	65.76
-8.3917	-10.2185	65.77
-8.3434	-10.2675	65.79
-8.3052	-10.3438	65.79
-8.2621	-10.3335	65.77
-8.1917	-10.3366	65.75
-8.1632	-10.331	65.76
-8.1227	-10.3677	65.75
-8.1429	-10.4453	65.74
-8.0951	-10.4741	65.76
-8.1213	-10.4856	65.79
-8.0876	-10.4816	65.82
-8.1011	-10.3458	65.81
-8.1476	-10.2599	65.8
-8.1504	-10.17	65.78
-8.1073	-10.1459	65.76
-8.1497	-10.1081	65.76
-8.1866	-10.0766	65.74
-8.1981	-10.0165	65.77
-8.2158	-9.98	65.78
-8.2147	-9.9579	65.79
-8.1786	-9.9295	65.78
-8.1594	-9.8636	65.78
-8.1029	-9.761	65.78
-8.0708	-9.7119	65.76
-8.0307	-9.6543	65.78
-8.0172	-9.6045	65.77
-8.0344	-9.5354	65.82
-8.0266	-9.5364	65.89
-7.9675	-9.448	65.91
-7.9795	-9.2986	65.84
-7.9737	-9.1609	65.76
-7.9335	-9.0309	65.65
-7.8862	-8.9411	65.6
-7.8521	-8.8704	65.67
-7.8244	-8.8807	65.78
-7.7322	-8.8709	65.89
-7.6967	-8.8108	65.9
-7.7215	-8.7301	65.89
-7.7513	-8.551	65.83
-7.8199	-8.4108	65.73
-7.8763	-8.2786	65.71
-7.9407	-8.1531	65.72
-8.0052	-8.1139	65.76
-8.1171	-8.0966	65.81
-8.153	-7.9663	65.84
-8.2208	-7.841	65.81
-8.232	-7.6922	65.76
-8.2548	-7.5329	65.73
-8.2776	-7.4705	65.73
-8.2723	-7.3344	65.78
-8.2913	-7.203	65.82
-8.3776	-7.1119	65.86
-8.4027	-6.979	65.85
-8.4519	-6.7675	65.83
-8.4725	-6.6299	65.79
-8.5153	-6.5398	65.75
-8.5816	-6.4748	65.74
-8.6622	-6.4443	65.77
-8.6728	-6.3987	65.78
-8.7011	-6.3659	65.8
-8.754	-6.3583	65.8
-8.7674	-6.3708	65.81
-8.8034	-6.4029	65.8
-8.8284	-6.4491	65.78
-8.8503	-6.4621	65.79
-8.8972	-6.4454	65.78
-8.9259	-6.4819	65.79
-8.9753	-6.6142	65.85
-9.0916	-6.7295	65.86
-9.1455	-6.8332	65.85
-9.2779	-6.9229	65.77
-9.3633	-6.9525	65.67
-9.4496	-6.966	65.6
-9.5379	-7.0323	65.62
-9.5982	-7.1511	65.71
-9.6527	-7.3097	65.8
-9.7079	-7.4059	65.87
-9.768	-7.4152	65.87
-9.8057	-7.4411	65.82
-9.8801	-7.4436	65.73
-9.9099	-7.4243	65.68
-9.9833	-7.4702	65.7
-9.972	-7.5263	65.72
-9.9303	-7.6311	65.74
-9.8614	-7.6872	65.77
-9.7689	-7.6628	65.78
-9.6985	-7.6579	65.77
-9.5925	-7.6004	65.76
-9.4809	-7.5168	65.74
-9.4142	-7.4565	65.73
-9.3343	-7.4606	65.73
-9.2886	-7.4269	65.76
-9.2809	-7.3824	65.79
-9.2561	-7.3568	65.8
-9.2744	-7.3314	65.78
-9.268	-7.3734	65.74
-9.2569	-7.4014	65.74
-9.2582	-7.4474	65.73
-9.2722	-7.4498	65.74
-9.2632	-7.5179	65.75
-9.2794	-7.6607	65.76
-9.3179	-7.7679	65.76
-9.3143	-7.8096	65.76
-9.3003	-7.9355	65.77
-9.2331	-8.02	65.76
-9.1746	-8.1057	65.76
-9.1611	-8.0832	65.75
-9.1649	-8.09	65.75
-9.1336	-8.1485	65.81
-9.1221	-8.235	65.84
-9.136	-8.2647	65.85
-9.1512	-8.2887	65.76
-9.1667	-8.3094	65.67
-9.1689	-8.3217	65.6
-9.1332	-8.3831	65.61
-9.0955	-8.4669	65.69
-9.0681	-8.5734	65.78
-9.0229	-8.6775	65.83
-8.9929	-8.6642	65.86
-8.9585	-8.675	65.8
-8.925	-8.6972	65.73
-8.9118	-8.7272	65.68
-8.847	-8.8212	65.68
-8.7819	-8.8869	65.71
-8.7229	-8.9992	65.75
-8.6973	-9.1245	65.77
-8.6615	-9.2512	65.78
-8.645	-9.3475	65.75
-8.6195	-9.3808	65.71
-8.6177	-9.435	65.69
-8.5313	-9.4327	65.71
-8.4787	-9.4921	65.74
-8.4072	-9.5204	65.76
-8.3764	-9.509	65.79
-8.3361	-9.48	65.78
-8.2589	-9.411	65.76
-8.2434	-9.3425	65.73
-8.1744	-9.2499	65.71
inclinaison X	inclinaison Y
1.0303	-0.1662
1.0967	-0.1329
1.1632	-0.1329
1.0635	-0.1662
0.997	-0.1994
0.9638	-0.1662
1.0635	-0.2326
1.13	-0.1994
0.9638	-0.1329
0.997	-0.2326
1.0635	-0.1994
1.0967	-0.1329
1.0303	-0.0997
1.0303	-0.1994
1.0635	-0.2326
1.0303	-0.1662
1.0303	-0.0997
1.0967	-0.1994
0.997	-0.1329
0.997	-0.2326
1.0303	-0.1662
1.13	-0.0665
1.13	-0.1662
1.0303	-0.2326
0.9305	-0.2326
1.0303	-0.2326
1.13	-0.1329
1.0967	-0.0665
0.997	-0.1994
0.997	-0.2326
1.0303	-0.2326
0.997	-0.1329
1.0303	-0.0997
1.0635	-0.2991
1.0635	-0.3323
1.0303	-0.0997
1.2297	-0.0332
1.0967	-0.1994
1.0303	-0.2326
0.9305	-0.2326
1.0303	-0.1662
1.0967	-0.1662
1.0635	-0.1994
1.0635	-0.1994
0.997	-0.1329
0.997	-0.0997
1.1964	-0.1994
1.0303	-0.2991
0.997	-0.2326
1.0967	-0.0665
1.13	-0.1662
1.0635	-0.1662
0.997	-0.1994
0.997	-0.2326
0.997	-0.1662
1.0967	-0.1662
1.0967	0
1.1632	-0.1662
1.0635	-0.2326
0.997	-0.2659
0.997	-0.1329
1.13	-0.0997
1.13	-0.1994
0.997	-0.2326
0.9305	-0.1329
1.0303	-0.0997
1.0967	-0.1994
1.0967	-0.1662
1.0303	-0.2659
1.0303	-0.1994
1.0967	-0.0997
1.13	-0.1994
0.9638	-0.1662
0.997	-0.1994
1.0967	-0.1994
1.0967	-0.1662
1.0635	-0.1329
1.0635	-0.2659
1.0303	-0.2326
0.997	-0.1662
1.0635	-0.0332
1.0967	-0.1662
1.0635	-0.2326
0.9638	-0.2991
0.997	-0.2326
1.0635	-0.0332
1.0967	-0.1994
1.0303	-0.1329
1.0303	-0.1994
1.0967	-0.2659
1.0967	-0.1994
1.0303	-0.1994
1.0635	-0.0665
1.0967	-0.1662
1.0303	-0.1662
1.0303	-0.0332
0.997	-0.1662
1.0635	-0.2659
1.0303	-0.2326
0.9638	-0.1994
0.997	-0.0665
1.1964	-0.2659
1.13	-0.1994
0.997	-0.0665
1.0303	-0.1662
1.0967	-0.2326
1.0967	-0.1994
0.997	-0.2326
1.0303	-0.1329
1.1632	-0.3656
1.0967	-0.1994
1.0303	-0.1329
1.0635	-0.1662
1.13	-0.1662
1.0635	-0.2326
0.9638	-0.1662
1.13	-0.2659
1.13	-0.2326
1.0303	-0.1662
1.0635	-0.1329
0.997	-0.2326
1.0635	-0.2326
1.0635	-0.2659
1.0635	-0.1329
1.13	-0.0997
1.0967	-0.2326
1.0635	-0.1994
1.0303	-0.1329
1.0635	-0.1994
1.13	-0.1662
1.0967	-0.1329
0.997	-0.1994
1.0635	-0.2326
1.0967	-0.1662
1.0303	-0.1329
0.997	-0.2326
0.997	-0.2659
1.0303	-0.1662
1.0967	-0.0997
1.0303	-0.2326
1.0303	-0.1994
1.0303	-0.1662
1.0635	-0.2326
1.0635	-0.1329
1.0303	-0.1662
1.0303	-0.1662
1.0635	-0.2326
1.0635	-0.1662
1.0303	-0.1329
1.0967	-0.1994
0.997	-0.2326
1.0967	-0.1994
1.0635	-0.2326
1.0635	-0.1662
1.0635	-0.1662
1.0967	-0.1662
1.0303	-0.1662
1.0303	-0.1994
0.997	-0.0997
1.1632	-0.0997
1.13	-0.2326
0.9638	-0.2659
0.997	-0.2326
1.0635	-0.1994
1.13	-0.1329
1.0967	-0.1662
1.0303	-0.1994
0.997	-0.2326
1.0967	-0.1994
1.0635	-0.0665
1.0967	-0.1662
1.0635	-0.1994
1.0303	-0.1994
1.0635	-0.1329
1.0303	-0.1662
1.0635	-0.1994
0.997	-0.1994
1.0967	-0.1662
1.0967	-0.1329
1.0303	-0.0997
1.0303	-0.1662
1.0967	-0.2326
1.0635	-0.2659
1.0303	-0.0997
1.0635	-0.1994
1.0635	-0.2659
1.0303	-0.1994
1.0303	-0.0997
1.13	-0.1329
1.0303	-0.2659
1.0303	-0.1994
1.0635	-0.1662
1.0967	-0.1662
1.0967	-0.1994
1.0303	-0.1329
1.0303	-0.1662
1.0967	-0.1662
1.0635	-0.1994
1.0303	-0.2326
1.0635	-0.1329
1.0967	-0.1329
1.13	-0.1662
1.0967	-0.1662
1.0303	-0.1994
1.0635	-0.0665
1.0635	-0.2659
1.0967	-0.2326
1.0635	-0.1329
1.0967	-0.1994
1.0635	-0.2659
1.0303	-0.1329
0.997	-0.1662
1.0635	-0.1662
1.13	-0.1662
1.0635	-0.2326
0.997	-0.2326
1.0635	-0.1329
1.1632	-0.1994
1.0303	-0.1329
0.997	-0.1329
1.0303	-0.1662
1.13	-0.2326
1.0967	-0.2326
0.997	-0.1994
1.0967	-0.1662
1.13	-0.2659
1.0303	-0.1994
1.0303	-0.0665
0.997	-0.0997
1.13	-0.2991
1.0635	-0.1994
0.997	-0.1994
1.0635	-0.1662
1.1632	-0.2659
1.0303	-0.1994
0.997	-0.1994
1.0303	-0.2326
1.13	-0.1994
1.0303	-0.2659
0.997	-0.2326
1.0635	-0.0997
1.1632	-0.1329
1.13	-0.2326
1.0303	-0.2326
1.0303	-0.1329
1.0635	-0.1329
1.0967	-0.1329
0.997	-0.2326
0.9638	-0.1994
1.13	-0.2326
1.13	-0.2326
1.13	-0.1662
0.997	-0.1329
1.0303	-0.1994
1.13	-0.1662
1.13	-0.1662
0.997	-0.0997
0.9638	-0.1994
1.0635	-0.2991
1.0635	-0.1662
1.0635	-0.1329
1.0303	-0.0997
1.0635	-0.2326
1.0635	-0.1662
1.0635	-0.0997
1.0635	-0.0997
1.0635	-0.1994
1.0303	-0.3323
0.997	-0.2659
1.0635	-0.0997
1.13	-0.0665
1.0635	-0.2659
0.997	-0.1994
1.0635	-0.2326
1.1632	-0.2659
1.0635	-0.1662
0.997	-0.1662
1.0303	-0.1329
1.0967	-0.1329
1.13	-0.0997
0.997	-0.2659
0.9305	-0.1329
1.0635	-0.1662
1.1632	-0.1994
1.0967	-0.0665
1.0303	-0.1662
1.0303	-0.1662
1.0635	-0.2991
1.0635	-0.1662
1.0967	-0.0997
1.0303	-0.1994
1.0635	-0.2659
1.0635	-0.1662
1.0303	-0.1994
1.0635	-0.1662
1.0967	-0.2659
1.0967	-0.2326
1.0635	-0.0665
1.0635	-0.2326
1.0635	-0.3323
1.0635	-0.1329
1.0303	-0.1329
1.0967	-0.1662
1.13	-0.2326
1.0967	-0.2326
0.997	-0.1662
