# Supplementary material for: Postural Control Can Be Well Maintained by Healthy, Young Adults in Difficult Visual Task, Even in Sway-Referenced Dynamic Conditions
Source: PLoS One. 2016 Oct 13;11(10):e0164400. doi: 10.1371/journal.pone.0164400 (PMC5063355; doi:10.1371/journal.pone.0164400)
Supplement: S2 File — (ZIP) [file pone.0164400.s002.zip › DATA_FRAMIRAL/S11B_FREE_MOBILE_I6.xls]

## Sheet: S11_MTT_2015040
gravite X	gravite Y	Poids
-10.1936	-4.9605	65.76
-10.183	-5.1109	65.83
-10.1881	-5.2285	65.87
-10.2132	-5.2777	65.86
-10.2003	-5.3241	65.79
-10.1926	-5.4261	65.76
-10.1835	-5.531	65.74
-10.1404	-5.6515	65.74
-10.12	-5.7262	65.8
-10.1507	-5.8746	65.8
-10.1007	-6.0114	65.77
-10.1077	-6.1319	65.77
-10.0767	-6.2009	65.77
-10.0865	-6.3644	65.75
-10.0691	-6.491	65.77
-10.0929	-6.6054	65.76
-10.1058	-6.7085	65.79
-10.0874	-6.7963	65.81
-10.0384	-6.8738	65.84
-10.0529	-6.9068	65.81
-10.0575	-6.9652	65.78
-10.0424	-7.0266	65.75
-10.0176	-7.1499	65.76
-9.9947	-7.2268	65.78
-9.9586	-7.3812	65.79
-9.954	-7.46	65.8
-9.9561	-7.586	65.78
-9.9175	-7.6549	65.78
-9.8845	-7.6838	65.77
-9.831	-7.7496	65.77
-9.7851	-7.7394	65.77
-9.7406	-7.7279	65.82
-9.7087	-7.7481	65.85
-9.6817	-7.7485	65.88
-9.6601	-7.618	65.85
-9.6625	-7.4461	65.78
-9.6118	-7.3187	65.69
-9.6129	-7.1769	65.65
-9.6053	-7.1009	65.66
-9.5888	-7.0123	65.75
-9.6174	-6.9398	65.82
-9.6076	-6.8942	65.87
-9.6388	-6.7462	65.86
-9.6985	-6.6431	65.82
-9.7272	-6.5181	65.76
-9.7617	-6.4064	65.73
-9.7472	-6.3344	65.73
-9.8008	-6.2983	65.78
-9.766	-6.2752	65.81
-9.789	-6.2613	65.81
-9.8187	-6.2423	65.79
-9.7903	-6.1677	65.78
-9.7928	-6.1094	65.74
-9.7722	-6.0072	65.72
-9.7319	-5.9336	65.74
-9.6936	-5.9155	65.8
-9.6918	-5.8535	65.84
-9.6889	-5.7851	65.83
-9.667	-5.7237	65.83
-9.6579	-5.6236	65.79
-9.5912	-5.534	65.75
-9.6188	-5.4701	65.77
-9.5829	-5.3452	65.79
-9.5499	-5.2647	65.81
-9.528	-5.2032	65.8
-9.543	-5.1547	65.8
-9.5416	-5.0938	65.79
-9.5193	-5.0202	65.76
-9.4588	-4.9518	65.76
-9.4025	-4.9353	65.75
-9.3009	-4.8983	65.8
-9.287	-4.911	65.82
-9.2247	-4.9175	65.83
-9.1584	-4.9256	65.87
-9.1854	-4.9202	65.89
-9.1644	-4.8784	65.85
-9.222	-4.8356	65.77
-9.2555	-4.7715	65.69
-9.3327	-4.7371	65.63
-9.3407	-4.7492	65.65
-9.3064	-4.7336	65.74
-9.3423	-4.7407	65.84
-9.3794	-4.7123	65.9
-9.3733	-4.6924	65.89
-9.39	-4.5189	65.86
-9.397	-4.4132	65.72
-9.4518	-4.3202	65.72
-9.4854	-4.3473	65.72
-9.5431	-4.444	65.77
-9.5765	-4.4815	65.83
-9.6787	-4.4944	65.83
-9.7147	-4.4914	65.82
-9.7491	-4.455	65.8
-9.8191	-4.4862	65.78
-9.8366	-4.4836	65.77
-9.906	-4.4352	65.76
-9.899	-4.5063	65.78
-9.8743	-4.5317	65.82
-9.8368	-4.6029	65.84
-9.8348	-4.6623	65.83
-9.8595	-4.7371	65.79
-9.8315	-4.7074	65.77
-9.8249	-4.7855	65.79
-9.839	-4.9367	65.79
-9.8189	-5.0571	65.8
-9.8678	-5.2083	65.8
-9.8497	-5.2933	65.81
-9.911	-5.3517	65.81
-9.9254	-5.4222	65.79
-9.9091	-5.5722	65.76
-9.9485	-5.6341	65.81
-9.9735	-5.7228	65.82
-9.9998	-5.7845	65.82
-10.0399	-5.8854	65.8
-10.0421	-5.963	65.86
-10.0994	-6.1054	65.88
-10.1647	-6.1927	65.9
-10.196	-6.2941	65.84
-10.2724	-6.3546	65.74
-10.3087	-6.3508	65.62
-10.365	-6.4317	65.6
-10.3875	-6.5352	65.67
-10.3743	-6.6354	65.79
-10.3966	-6.7141	65.86
-10.4371	-6.784	65.92
-10.4516	-6.717	65.9
-10.4598	-6.6761	65.82
-10.476	-6.5915	65.77
-10.4885	-6.6231	65.76
-10.4636	-6.584	65.78
-10.4865	-6.669	65.82
-10.4754	-6.6325	65.85
-10.4882	-6.5735	65.81
-10.4805	-6.4641	65.77
-10.461	-6.3246	65.75
-10.5242	-6.2736	65.74
-10.4969	-6.2251	65.74
-10.5153	-6.1857	65.8
-10.4886	-6.1665	65.82
-10.468	-6.1278	65.83
-10.424	-6.0199	65.85
-10.3818	-5.9173	65.8
-10.3675	-5.7819	65.78
-10.414	-5.7219	65.75
-10.4379	-5.6719	65.77
-10.4351	-5.6651	65.81
-10.4803	-5.6576	65.82
-10.4989	-5.6454	65.79
-10.5308	-5.6026	65.81
-10.4883	-5.5025	65.82
-10.4815	-5.4565	65.79
-10.432	-5.3119	65.79
-10.4037	-5.2234	65.78
-10.3644	-5.0868	65.82
-10.3227	-5.0284	65.87
-10.3256	-4.9574	65.9
-10.301	-4.8895	65.84
-10.2594	-4.7656	65.79
-10.2667	-4.7168	65.69
-10.2412	-4.6447	65.63
-10.268	-4.6516	65.68
-10.2364	-4.6293	65.77
-10.2005	-4.6429	65.83
-10.1893	-4.5985	65.88
-10.1816	-4.5502	65.88
-10.1188	-4.4684	65.82
-10.1066	-4.3815	65.78
-10.0887	-4.3215	65.74
-10.0737	-4.2561	65.74
-10.0642	-4.2298	65.78
-10.051	-4.2967	65.82
-10.0469	-4.305	65.79
-10.0208	-4.3054	65.79
-9.9717	-4.2817	65.79
-9.94	-4.2692	65.77
-9.9257	-4.2834	65.76
-9.8802	-4.334	65.79
-9.8074	-4.3604	65.82
-9.8227	-4.3759	65.84
-9.7751	-4.3839	65.83
-9.7839	-4.3189	65.82
-9.7504	-4.3382	65.79
-9.7804	-4.3309	65.79
-9.8385	-4.3758	65.79
-9.8417	-4.4273	65.79
-9.8519	-4.4474	65.8
-9.8529	-4.4858	65.79
-9.8613	-4.4913	65.81
-9.8697	-4.4571	65.8
-9.8724	-4.4394	65.81
-9.8577	-4.457	65.81
-9.9062	-4.4233	65.79
-9.9075	-4.4222	65.81
-9.9331	-4.3508	65.79
-9.9363	-4.3421	65.82
-10.0014	-4.3973	65.87
-10.046	-4.3985	65.9
-10.0882	-4.4221	65.85
-10.1208	-4.381	65.78
-10.1879	-4.393	65.69
-10.1901	-4.3539	65.65
-10.25	-4.393	65.68
-10.2644	-4.4053	65.76
-10.3103	-4.4419	65.84
-10.3034	-4.4599	65.88
-10.3385	-4.4428	65.88
-10.3769	-4.4009	65.83
-10.4196	-4.3467	65.75
-10.4404	-4.3197	65.74
-10.484	-4.3442	65.73
-10.4811	-4.4279	65.77
-10.4965	-4.5008	65.81
-10.479	-4.5275	65.83
-10.4414	-4.5226	65.8
-10.4339	-4.5085	65.75
-10.424	-4.523	65.74
-10.4672	-4.6528	65.75
-10.4339	-4.7106	65.77
-10.4505	-4.7198	65.79
-10.4354	-4.7926	65.83
-10.4677	-4.8345	65.82
-10.4905	-4.8344	65.82
-10.4953	-4.8433	65.79
-10.462	-4.8767	65.76
-10.44	-4.9048	65.75
-10.4068	-4.9867	65.77
-10.3794	-5.0262	65.79
-10.3698	-5.0495	65.81
-10.3916	-5.1248	65.81
-10.3577	-5.1891	65.78
-10.3318	-5.162	65.78
-10.3455	-5.2424	65.76
-10.3254	-5.2489	65.77
-10.3283	-5.3037	65.77
-10.2971	-5.2998	65.83
-10.28	-5.2457	65.82
-10.2357	-5.2551	65.83
-10.2313	-5.2565	65.86
-10.2979	-5.3034	65.87
-10.2933	-5.255	65.83
-10.2941	-5.2712	65.75
-10.3028	-5.1943	65.66
-10.2858	-5.2023	65.65
-10.2686	-5.1617	65.69
-10.2723	-5.1458	65.77
-10.2691	-5.158	65.84
-10.289	-5.1167	65.89
-10.2954	-5.0559	65.87
-10.2847	-4.9891	65.79
-10.311	-4.987	65.72
-10.3029	-5.0422	65.72
-10.3383	-5.1114	65.76
-10.3781	-5.1671	65.8
-10.4188	-5.2249	65.81
-10.4592	-5.2361	65.79
-10.4813	-5.2823	65.77
-10.5122	-5.303	65.77
-10.5571	-5.3628	65.74
-10.579	-5.3484	65.75
-10.6324	-5.3481	65.75
-10.6299	-5.4382	65.79
-10.6872	-5.5155	65.81
-10.7219	-5.6033	65.83
-10.7671	-5.7116	65.81
-10.8072	-5.8937	65.77
-10.8218	-5.9782	65.74
-10.8339	-6.0628	65.76
-10.8128	-6.095	65.75
-10.8001	-6.2312	65.73
-10.7773	-6.2893	65.78
-10.7389	-6.4403	65.82
-10.7465	-6.4804	65.8
-10.7704	-6.5948	65.79
-10.7891	-6.743	65.79
-10.8202	-6.91	65.8
-10.8415	-7.0918	65.81
-10.8788	-7.242	65.78
-10.9496	-7.3269	65.79
-10.9871	-7.5663	65.84
-11.0455	-7.7652	65.87
-11.1183	-7.9548	65.86
-11.1857	-8.0003	65.82
-11.2399	-8.09	65.7
-11.3308	-8.1031	65.61
-11.3969	-8.2247	65.6
-11.443	-8.308	65.71
-11.462	-8.3937	65.8
-11.4916	-8.4985	65.87
-11.5611	-8.514	65.91
-11.5759	-8.5053	65.87
-11.5847	-8.4411	65.77
-11.5591	-8.4551	65.74
-11.5477	-8.4165	65.72
-11.5196	-8.406	65.75
-11.4804	-8.4069	65.8
-11.4378	-8.3749	65.79
-11.4686	-8.3016	65.76
-11.4576	-8.1698	65.74
-11.4485	-8.0522	65.78
-11.4952	-7.9662	65.77
-11.5305	-7.9434	65.79
-11.6135	-7.8491	65.8
-11.6328	-7.7007	65.8
-11.6666	-7.5724	65.8
-11.7113	-7.392	65.82
-11.7882	-7.2251	65.79
-11.8098	-7.0538	65.78
-11.82	-6.9711	65.75
-11.8192	-6.9154	65.75
-11.8211	-6.8142	65.77
-11.7604	-6.6724	65.81
-11.7095	-6.5354	65.85
-11.6537	-6.4102	65.86
-11.6044	-6.2437	65.84
-11.5537	-6.0522	65.83
-11.5343	-5.9593	65.79
-11.4694	-5.8201	65.77
-11.3882	-5.7045	65.76
-11.3564	-5.6297	65.84
-11.3493	-5.5867	65.91
-11.3248	-5.5327	65.89
-11.3304	-5.4698	65.82
-11.3503	-5.4079	65.72
-11.308	-5.299	65.61
-11.3023	-5.1979	65.62
-11.2126	-5.1892	65.7
-11.1219	-5.2784	65.81
-11.1056	-5.3022	65.91
-11.0663	-5.3518	65.95
-11.0959	-5.2806	65.88
-11.0963	-5.1721	65.81
-11.0888	-5.1427	65.74
-11.0989	-5.1316	65.7
-11.0472	-5.2467	65.73
-10.9969	-5.3192	65.78
-10.9407	-5.4148	65.8
-10.8887	-5.4105	65.82
-10.9143	-5.4427	65.8
-10.8409	-5.4894	65.78
-10.8114	-5.502	65.8
-10.7994	-5.5416	65.78
-10.7508	-5.6371	65.79
-10.7172	-5.7358	65.81
-10.6437	-5.7806	65.81
-10.6255	-5.8156	65.81
-10.6023	-5.7831	65.79
-10.6138	-5.8782	65.76
-10.5704	-5.9641	65.77
-10.5167	-6.1313	65.79
-10.5095	-6.2282	65.78
-10.5172	-6.3262	65.81
-10.5233	-6.3447	65.79
-10.5361	-6.4605	65.8
-10.5313	-6.5532	65.81
-10.5799	-6.6455	65.81
-10.5788	-6.7116	65.77
-10.581	-6.7486	65.78
-10.581	-6.8716	65.82
-10.5776	-7.0085	65.87
-10.5815	-7.0524	65.84
-10.5913	-7.0804	65.8
-10.5879	-7.0881	65.72
-10.5851	-6.9994	65.64
-10.6122	-7.0651	65.64
-10.6147	-7.0697	65.7
-10.5428	-7.1642	65.79
-10.5291	-7.1681	65.86
-10.532	-7.0822	65.89
-10.5324	-7.0426	65.84
-10.4943	-7.034	65.79
-10.4807	-7.0549	65.75
-10.5007	-7.127	65.72
-10.4821	-7.1751	65.79
-10.4697	-7.3438	65.79
-10.4592	-7.4274	65.78
-10.4762	-7.4458	65.77
-10.4823	-7.576	65.78
-10.4919	-7.6783	65.79
-10.5113	-7.8089	65.76
-10.5381	-7.9292	65.73
-10.5675	-8.0532	65.76
-10.6234	-8.1079	65.79
-10.6301	-8.2044	65.82
-10.6805	-8.1875	65.81
-10.6984	-8.1583	65.79
-10.7166	-8.0526	65.75
-10.7231	-7.9135	65.76
-10.7981	-7.812	65.77
-10.7788	-7.6565	65.78
-10.7863	-7.456	65.79
-10.7868	-7.1731	65.79
-10.9032	-6.8675	65.81
-10.9631	-6.5409	65.8
-10.9723	-6.267	65.82
-11.0557	-5.8818	65.81
-11.0983	-5.5422	65.79
-11.1049	-5.1621	65.8
-11.1447	-4.8077	65.85
-11.1935	-4.5556	65.86
-11.2561	-4.3414	65.81
-11.2169	-4.0197	65.78
-11.224	-3.7723	65.69
-11.2068	-3.5554	65.69
-11.1909	-3.4334	65.72
-11.1516	-3.214	65.78
-11.1028	-3.1195	65.82
-11.0482	-2.9903	65.88
-10.9502	-2.8052	65.88
-10.9134	-2.717	65.85
-10.822	-2.5959	65.78
-10.7338	-2.4971	65.76
-10.6775	-2.4562	65.76
-10.6649	-2.5009	65.76
-10.6009	-2.549	65.78
-10.5951	-2.5659	65.79
-10.5544	-2.6215	65.78
-10.5578	-2.6326	65.76
-10.5422	-2.6878	65.76
-10.4668	-2.6781	65.76
-10.4527	-2.7535	65.77
-10.4175	-2.8845	65.78
-10.4306	-3.0597	65.78
-10.4277	-3.1073	65.8
-10.4026	-3.2458	65.79
-10.3553	-3.3777	65.77
-10.3547	-3.4718	65.75
-10.3337	-3.5519	65.73
-10.3162	-3.6031	65.75
-10.2293	-3.7027	65.76
-10.2596	-3.7301	65.76
-10.2151	-3.7791	65.75
-10.1881	-3.8516	65.75
-10.1465	-3.8817	65.78
-10.1217	-3.8674	65.79
-10.0981	-3.9018	65.79
-10.0794	-3.9517	65.76
-10.0664	-3.9933	65.83
-10.0337	-4.0961	65.84
-10.0596	-4.133	65.79
-10.003	-4.1557	65.76
-10.0501	-4.2224	65.67
-10.0177	-4.2644	65.6
-10.0598	-4.3215	65.63
-10.0571	-4.4851	65.72
-10.0883	-4.5564	65.79
-10.0746	-4.6936	65.86
-10.0816	-4.7363	65.83
-10.0802	-4.8029	65.81
-10.07	-4.9157	65.72
-10.0413	-5.06	65.73
-10.0641	-5.2102	65.7
-10.0396	-5.332	65.74
-10.0535	-5.5094	65.72
-10.0435	-5.6395	65.73
-10.0106	-5.7193	65.77
-10.016	-5.8582	65.76
-10.0275	-5.9135	65.75
-9.9933	-5.969	65.75
-10.0332	-6.0354	65.74
-10.0118	-6.0216	65.78
-9.9835	-6.0334	65.76
-9.9752	-5.9779	65.77
-9.9167	-5.9636	65.78
-9.9316	-5.9655	65.76
-9.903	-5.8804	65.74
-9.8984	-5.8442	65.72
-9.8881	-5.8013	65.74
-9.8865	-5.7071	65.76
-9.8449	-5.6213	65.76
-9.9112	-5.5989	65.78
-9.8476	-5.6565	65.79
-9.8499	-5.7178	65.8
-9.8488	-5.7297	65.78
-9.8751	-5.7383	65.76
-9.8703	-5.746	65.79
-9.8638	-5.8115	65.83
-9.8682	-5.8359	65.83
-9.8658	-5.8341	65.77
-9.8781	-5.8237	65.68
-9.9033	-5.7274	65.59
-9.9016	-5.6698	65.57
-9.9247	-5.7755	65.68
-9.8798	-5.861	65.77
-9.8719	-5.9337	65.85
-9.8923	-5.9415	65.92
-9.9542	-5.8737	65.87
-9.971	-5.7891	65.8
-9.9605	-5.7331	65.77
-9.9803	-5.7272	65.72
-10.0014	-5.7973	65.7
-9.9945	-5.7645	65.72
-10.0016	-5.7331	65.73
-9.9786	-5.6482	65.76
-9.999	-5.5639	65.77
-10.0357	-5.4406	65.76
-10.0351	-5.2454	65.75
-10.0635	-5.1061	65.76
-10.1018	-4.9402	65.77
-10.1108	-4.7735	65.79
-10.1658	-4.5771	65.78
-10.1425	-4.4322	65.79
-10.1369	-4.2832	65.81
-10.1281	-4.1063	65.77
-10.1318	-3.9869	65.74
-10.1552	-3.8682	65.77
-10.1317	-3.775	65.78
-10.149	-3.7019	65.79
-10.1962	-3.6974	65.81
-10.1933	-3.6541	65.78
-10.2492	-3.5476	65.76
-10.2744	-3.5102	65.82
-10.3088	-3.5042	65.87
-10.3441	-3.4963	65.82
-10.3872	-3.4113	65.79
-10.4561	-3.2683	65.74
-10.501	-3.1638	65.67
-10.5565	-3.1018	65.66
-10.6246	-3.1209	65.69
-10.6122	-3.1499	65.74
-10.6168	-3.1712	65.81
-10.6471	-3.1596	65.84
-10.6649	-3.1051	65.82
-10.6945	-3.1031	65.78
-10.6354	-3.1326	65.74
-10.6503	-3.1496	65.74
-10.6541	-3.1807	65.74
-10.585	-3.2627	65.77
-10.6094	-3.3837	65.75
-10.5579	-3.4892	65.71
-10.5138	-3.5706	65.75
-10.5096	-3.6188	65.75
-10.504	-3.6459	65.76
-10.5135	-3.5739	65.75
-10.5152	-3.6043	65.77
-10.5379	-3.6443	65.79
-10.5533	-3.6547	65.79
-10.5435	-3.6552	65.78
-10.5263	-3.6145	65.77
-10.5161	-3.5943	65.76
-10.4892	-3.5909	65.76
-10.4589	-3.5636	65.76
-10.4239	-3.5912	65.76
-10.4067	-3.6643	65.75
-10.4096	-3.7318	65.78
-10.3361	-3.7388	65.79
-10.3038	-3.696	65.75
-10.2222	-3.7362	65.78
-10.1966	-3.7445	65.83
-10.1791	-3.7451	65.82
-10.1555	-3.7153	65.8
-10.1418	-3.692	65.71
-10.1461	-3.7154	65.65
-10.1153	-3.7432	65.66
-10.0832	-3.8521	65.69
-10.0441	-3.9205	65.77
-10.0105	-4.0754	65.84
-10.1048	-4.1557	65.87
-10.1001	-4.1707	65.85
-10.1603	-4.2241	65.75
-10.2074	-4.2569	65.72
-10.2516	-4.363	65.72
-10.3002	-4.5695	65.72
-10.3134	-4.7449	65.78
-10.3272	-4.9891	65.79
-10.3358	-5.1915	65.75
-10.3609	-5.3927	65.73
-10.3798	-5.5894	65.73
-10.4159	-5.6621	65.76
-10.4583	-5.7761	65.76
-10.4722	-5.8926	65.76
-10.4988	-5.9491	65.79
-10.5255	-5.9779	65.81
-10.5591	-6.0312	65.79
-10.5717	-6.087	65.78
-10.5925	-6.112	65.77
-10.6342	-6.1344	65.74
-10.6114	-6.1851	65.72
-10.6113	-6.1747	65.72
-10.6067	-6.2378	65.75
-10.649	-6.2632	65.77
-10.6347	-6.1754	65.79
-10.6461	-6.0683	65.79
-10.5977	-5.9525	65.74
-10.5811	-5.8413	65.75
-10.5325	-5.7823	65.84
-10.5193	-5.6711	65.86
-10.4898	-5.486	65.81
-10.5139	-5.385	65.73
-10.5074	-5.3116	65.65
-10.4759	-5.1714	65.63
-10.4654	-5.0785	65.68
-10.4928	-5.0371	65.72
-10.4882	-5.0385	65.81
-10.5126	-5.0305	65.87
-10.4624	-5.0081	65.85
-10.4829	-4.9741	65.79
-10.4863	-4.9859	65.72
-10.5142	-4.9413	65.71
-10.5221	-4.9258	65.69
-10.5179	-5.0363	65.74
-10.5007	-5.0579	65.77
-10.5129	-5.1307	65.77
-10.5232	-5.137	65.77
-10.5224	-5.147	65.78
-10.5152	-5.0799	65.75
-10.5401	-5.0186	65.74
-10.5385	-4.9488	65.75
-10.5278	-4.882	65.77
-10.5567	-4.85	65.79
-10.5416	-4.7968	65.81
-10.5789	-4.7185	65.79
-10.5376	-4.6186	65.74
-10.5491	-4.5614	65.72
-10.5164	-4.4986	65.73
-10.5222	-4.4564	65.75
-10.4887	-4.3657	65.77
-10.3937	-4.2684	65.8
-10.374	-4.1696	65.78
-10.3339	-4.1292	65.77
-10.3098	-4.0681	65.75
-10.2474	-4.0473	65.76
-10.1529	-4.0468	65.78
-10.1363	-4.0637	65.79
-10.1444	-4.0589	65.81
-10.1216	-4.0736	65.86
-10.1295	-4.0323	65.86
-10.1109	-3.9919	65.78
-10.0998	-3.9133	65.7
-10.1116	-3.8841	65.6
-10.1146	-3.9253	65.6
-10.1291	-3.99	65.68
-10.156	-4.1121	65.78
-10.2002	-4.1449	65.87
-10.2029	-4.1534	65.9
-10.2209	-4.1316	65.86
-10.2611	-4.0273	65.75
-10.2746	-4.0204	65.68
-10.2931	-4.058	65.68
-10.3097	-4.1316	65.72
-10.3589	-4.2679	65.75
-10.3446	-4.2827	65.79
-10.337	-4.3207	65.79
-10.3283	-4.3582	65.8
-10.2901	-4.3338	65.75
-10.3316	-4.2692	65.73
-10.348	-4.2296	65.69
-10.361	-4.2568	65.76
-10.4136	-4.2396	65.82
-10.4357	-4.1978	65.82
-10.417	-4.1118	65.82
-10.4483	-4.0525	65.77
-10.4969	-4.0187	65.75
-10.5435	-3.9959	65.72
-10.5576	-4.0472	65.73
-10.5207	-4.1087	65.74
-10.5132	-4.1819	65.79
-10.4901	-4.2481	65.84
-10.4458	-4.2696	65.83
-10.4244	-4.2662	65.77
-10.3933	-4.2731	65.77
-10.3192	-4.2862	65.73
-10.276	-4.3087	65.77
-10.2771	-4.3475	65.81
-10.2515	-4.4692	65.85
-10.3061	-4.4399	65.82
-10.3136	-4.3773	65.77
-10.3473	-4.2751	65.62
-10.3561	-4.2611	65.56
-10.3767	-4.3506	65.63
-10.3901	-4.5372	65.74
-10.4034	-4.6853	65.85
-10.3754	-4.7574	65.9
-10.3908	-4.7556	65.88
-10.4085	-4.7391	65.81
-10.4023	-4.7239	65.73
-10.3928	-4.7453	65.66
-10.4091	-4.7716	65.68
-10.3933	-4.8408	65.73
-10.4001	-4.887	65.76
-10.395	-4.8589	65.77
-10.4053	-4.8652	65.78
-10.4241	-4.8114	65.76
-10.4102	-4.6947	65.75
-10.4342	-4.6191	65.75
-10.4152	-4.5364	65.75
-10.4137	-4.4273	65.78
-10.4131	-4.3339	65.79
-10.3958	-4.207	65.78
-10.4272	-4.1451	65.78
-10.4507	-4.0741	65.75
-10.467	-3.9743	65.75
-10.486	-3.9306	65.72
-10.479	-3.873	65.77
-10.5106	-3.8594	65.76
-10.4946	-3.8683	65.79
-10.4939	-3.8763	65.77
-10.4965	-3.8586	65.78
-10.4645	-3.8263	65.74
-10.4782	-3.8314	65.78
-10.4832	-3.912	65.82
-10.4787	-3.9393	65.82
-10.4993	-3.9652	65.79
-10.4886	-3.9384	65.71
-10.526	-3.8968	65.64
-10.5352	-3.9042	65.63
-10.5379	-3.9358	65.68
-10.5252	-3.9812	65.74
-10.4959	-4.0675	65.81
-10.5099	-4.0945	65.81
-10.4467	-4.1713	65.8
-10.4798	-4.1286	65.76
-10.4889	-4.0614	65.73
-10.4887	-4.051	65.73
-10.5037	-4.0025	65.73
-10.5102	-4.0538	65.74
-10.4479	-4.0697	65.77
-10.4338	-4.0564	65.76
-10.4653	-4.0565	65.76
-10.4184	-4.0198	65.74
-10.4193	-4.0098	65.73
-10.384	-3.9902	65.72
-10.3559	-3.9506	65.75
-10.3267	-3.9107	65.79
-10.3231	-3.8901	65.79
-10.2968	-3.8537	65.77
-10.2531	-3.8305	65.75
-10.2168	-3.8474	65.77
-10.2101	-3.8352	65.73
-10.1483	-3.8836	65.74
-10.1427	-3.9486	65.75
-10.137	-3.9653	65.76
-10.1566	-4.0654	65.75
-10.1009	-4.1423	65.74
-10.0499	-4.2421	65.75
-10.021	-4.376	65.76
-10.0286	-4.4917	65.78
-9.9764	-4.6149	65.75
-9.9999	-4.7342	65.77
-9.9899	-4.892	65.83
-10.0403	-5.0111	65.79
-10.0381	-5.0344	65.76
-10.0922	-5.1227	65.67
-10.1155	-5.1419	65.64
-10.1847	-5.1744	65.66
-10.1848	-5.2123	65.71
-10.1909	-5.2941	65.77
-10.218	-5.3214	65.82
-10.236	-5.2898	65.83
-10.2838	-5.2268	65.79
-10.3506	-5.2084	65.75
-10.3188	-5.0855	65.74
-10.3529	-5.0817	65.74
-10.3952	-5.0833	65.76
-10.3942	-5.145	65.77
-10.396	-5.1492	65.81
-10.3953	-5.1196	65.79
-10.4	-5.0268	65.78
-10.4016	-4.9585	65.78
-10.4153	-4.8886	65.74
-10.415	-4.778	65.74
-10.4198	-4.7095	65.79
-10.3904	-4.6223	65.81
-10.4244	-4.5427	65.81
-10.4336	-4.3984	65.81
-10.4119	-4.2852	65.8
-10.391	-4.2116	65.76
-10.3981	-4.1161	65.74
-10.3866	-4.1107	65.72
-10.3662	-4.171	65.75
-10.3532	-4.1967	65.79
-10.3463	-4.2764	65.78
-10.3036	-4.3296	65.76
-10.3414	-4.4205	65.73
-10.3355	-4.5646	65.74
-10.3029	-4.6779	65.75
-10.2511	-4.7619	65.79
-10.2581	-4.8564	65.77
-10.2545	-4.898	65.77
-10.2658	-5.0203	65.84
-10.2452	-5.1834	65.87
-10.3194	-5.2304	65.83
-10.3192	-5.2444	65.78
-10.3168	-5.2473	65.65
-10.3326	-5.2407	65.59
-10.3534	-5.2274	65.63
-10.3538	-5.2981	65.7
-10.3939	-5.3621	65.82
-10.3752	-5.4135	65.91
-10.3484	-5.3722	65.92
-10.4034	-5.3024	65.83
-10.4364	-5.1984	65.74
-10.4248	-5.1191	65.69
-10.4563	-5.0813	65.74
-10.4922	-5.1439	65.78
-10.4524	-5.1881	65.84
-10.456	-5.1967	65.81
-10.4442	-5.1949	65.79
-10.4612	-5.1249	65.75
-10.4501	-5.1027	65.73
-10.4733	-5.0233	65.73
-10.4615	-4.9713	65.73
-10.4407	-4.9087	65.8
-10.423	-4.9112	65.86
-10.4067	-4.873	65.87
-10.3724	-4.8179	65.82
-10.3374	-4.6692	65.78
-10.3488	-4.5998	65.73
-10.2991	-4.5568	65.71
-10.3136	-4.5529	65.71
-10.2961	-4.5801	65.78
-10.2674	-4.6245	65.84
-10.2664	-4.6363	65.87
-10.2424	-4.6375	65.86
-10.2615	-4.6285	65.78
-10.2864	-4.6292	65.76
-10.2656	-4.6302	65.75
-10.3356	-4.715	65.76
-10.2951	-4.7177	65.78
-10.277	-4.7271	65.85
-10.2725	-4.8183	65.93
-10.2425	-4.8893	65.95
-10.2717	-4.9143	65.83
-10.3027	-4.8676	65.7
-10.3253	-4.8827	65.57
-10.2976	-4.8876	65.55
-10.3033	-4.9992	65.64
-10.3262	-5.1008	65.77
-10.293	-5.1961	65.88
-10.3118	-5.2181	65.91
-10.3182	-5.1693	65.92
-10.3102	-5.0971	65.82
-10.3634	-5.0225	65.75
-10.3398	-5.031	65.73
-10.339	-5.041	65.73
-10.296	-5.0097	65.79
-10.3363	-5.0345	65.83
-10.3247	-5.0052	65.8
-10.2962	-4.9563	65.77
-10.3135	-4.907	65.73
-10.3295	-4.8105	65.73
-10.3109	-4.7988	65.75
-10.2905	-4.7208	65.79
-10.2049	-4.655	65.8
-10.205	-4.5914	65.83
-10.1589	-4.4708	65.83
-10.1118	-4.2859	65.82
-10.0582	-4.1477	65.77
-10.0553	-4.0169	65.77
-10.0261	-3.874	65.74
-10.013	-3.8252	65.75
-9.9758	-3.7796	65.77
-9.9229	-3.727	65.8
-9.884	-3.7016	65.83
-9.9089	-3.6642	65.82
-9.8765	-3.5719	65.81
-9.8658	-3.4286	65.78
-9.8787	-3.3289	65.77
-9.8508	-3.3196	65.84
-9.8875	-3.3006	65.87
-9.9021	-3.2808	65.85
-9.9536	-3.158	65.81
-9.9218	-3.0161	65.75
-9.9453	-2.9501	65.67
-9.9253	-2.8508	65.65
-9.9008	-2.8116	65.69
-9.8343	-2.7605	65.78
-9.794	-2.6827	65.85
-9.7749	-2.6062	65.88
-9.7357	-2.5416	65.86
-9.791	-2.4545	65.77
-9.799	-2.3829	65.74
-9.8017	-2.3082	65.7
-9.7959	-2.2933	65.74
-9.7722	-2.3416	65.75
-9.7905	-2.3069	65.75
-9.8187	-2.2932	65.74
-9.8239	-2.3237	65.76
-9.8323	-2.2893	65.75
-9.8357	-2.359	65.73
-9.8683	-2.3998	65.74
-9.8759	-2.3618	65.74
-9.8767	-2.3681	65.76
-9.8407	-2.3742	65.8
-9.8712	-2.3981	65.8
-9.844	-2.3955	65.78
-9.857	-2.4413	65.74
-9.9256	-2.4573	65.76
-9.9666	-2.4362	65.77
-10.0086	-2.4911	65.77
-10.0624	-2.5331	65.74
-10.0968	-2.5528	65.76
-10.1253	-2.5901	65.78
-10.1017	-2.6866	65.78
-10.1262	-2.7799	65.76
-10.1334	-2.835	65.76
-10.1311	-2.8733	65.75
-10.1342	-2.9411	65.78
-10.1611	-3.0735	65.83
-10.1555	-3.1385	65.84
-10.238	-3.188	65.8
-10.1966	-3.2088	65.71
-10.1937	-3.226	65.63
-10.2163	-3.2787	65.61
-10.2587	-3.3582	65.68
-10.2987	-3.3897	65.74
-10.2615	-3.4455	65.81
-10.2452	-3.4338	65.84
-10.2402	-3.4036	65.83
-10.2041	-3.3779	65.79
-10.1958	-3.319	65.72
-10.1951	-3.3154	65.72
-10.1777	-3.3287	65.74
-10.1861	-3.3588	65.76
-10.2	-3.3882	65.79
-10.2217	-3.4015	65.8
-10.2519	-3.4162	65.77
-10.2793	-3.3621	65.74
-10.2588	-3.2708	65.7
-10.2985	-3.2527	65.72
-10.3164	-3.2478	65.75
-10.3297	-3.2347	65.82
-10.3439	-3.2457	65.8
-10.3879	-3.1277	65.81
-10.3823	-3.0397	65.78
-10.3883	-2.9954	65.76
-10.3488	-2.9479	65.75
-10.3137	-2.8893	65.76
-10.3031	-2.8482	65.75
-10.267	-2.7997	65.76
-10.2391	-2.7582	65.77
-10.2557	-2.6791	65.77
-10.1953	-2.5968	65.76
-10.1879	-2.5425	65.74
-10.1966	-2.5427	65.73
-10.1604	-2.5081	65.75
-10.1267	-2.462	65.8
-10.1092	-2.4598	65.76
-10.1013	-2.4659	65.79
-10.1146	-2.5052	65.85
-10.0924	-2.4986	65.85
-10.1131	-2.477	65.76
-10.0967	-2.437	65.71
-10.0852	-2.485	65.61
-10.045	-2.4496	65.65
-10.0461	-2.5388	65.67
-9.9868	-2.5509	65.73
-9.9231	-2.6042	65.8
-9.8892	-2.6209	65.83
-9.8697	-2.5831	65.83
-9.7954	-2.6167	65.76
-9.7338	-2.5289	65.71
-9.6835	-2.5782	65.69
-9.6482	-2.6395	65.72
-9.5677	-2.7563	65.75
-9.5624	-2.8619	65.79
-9.5022	-2.898	65.75
-9.4937	-2.8919	65.73
-9.4898	-2.8988	65.73
-9.5057	-2.9403	65.72
-9.5243	-2.9401	65.73
-9.5659	-2.9801	65.76
-9.6118	-3.0202	65.78
-9.6458	-3.0464	65.81
-9.7129	-3.0225	65.8
-9.7056	-3.0271	65.77
-9.771	-2.9589	65.74
-9.7787	-2.8908	65.71
-9.7443	-2.8521	65.74
-9.7322	-2.8417	65.74
-9.7281	-2.8303	65.77
-9.7645	-2.8858	65.76
-9.7948	-2.8752	65.76
-9.7938	-2.837	65.77
-9.759	-2.8509	65.77
-9.751	-2.876	65.75
-9.7676	-2.9132	65.76
-9.7619	-2.9058	65.78
-9.765	-2.9495	65.81
-9.7691	-3.0095	65.86
-9.7815	-3.0569	65.88
-9.8111	-3.0482	65.83
-9.8678	-3.037	65.75
-9.9459	-2.9675	65.66
-9.9877	-2.9805	65.58
-9.9948	-3.052	65.61
-10.0464	-3.1068	65.7
-10.0463	-3.2302	65.8
-10.0629	-3.2824	65.87
-10.0731	-3.3405	65.88
-10.0945	-3.264	65.81
-10.0866	-3.1982	65.74
-10.0679	-3.1615	65.71
-10.0422	-3.1551	65.7
-10.0616	-3.1874	65.75
-10.0539	-3.2922	65.8
-10.0371	-3.3011	65.84
-10.0313	-3.2269	65.8
-10.0511	-3.1591	65.77
-10.0672	-3.0706	65.74
-10.1309	-2.9501	65.73
-10.1623	-2.8146	65.75
-10.1987	-2.6967	65.77
-10.2523	-2.606	65.79
-10.2946	-2.5575	65.79
-10.3356	-2.4985	65.8
-10.3724	-2.4367	65.78
-10.3425	-2.3412	65.76
-10.3421	-2.2694	65.74
-10.332	-2.2593	65.73
-10.3415	-2.3031	65.76
-10.3235	-2.3744	65.81
-10.3216	-2.3575	65.79
-10.2867	-2.3714	65.8
-10.3052	-2.3581	65.78
-10.2752	-2.3763	65.75
-10.1989	-2.4175	65.77
-10.1655	-2.4569	65.84
-10.1525	-2.4567	65.85
-10.1307	-2.4303	65.82
-10.1231	-2.3981	65.74
-10.1277	-2.3763	65.66
-10.1231	-2.35	65.61
-10.0734	-2.3626	65.67
-10.0229	-2.3744	65.75
-9.9912	-2.4211	65.81
-9.9689	-2.4577	65.86
-9.9314	-2.4347	65.83
-9.9256	-2.4221	65.79
-9.9006	-2.3923	65.75
-9.8563	-2.3971	65.72
-9.8215	-2.4214	65.72
-9.8108	-2.4726	65.74
-9.7374	-2.5418	65.74
-9.7066	-2.5833	65.74
-9.6759	-2.6249	65.74
-9.6427	-2.621	65.76
-9.5989	-2.6217	65.75
-9.5584	-2.6223	65.74
-9.5018	-2.653	65.76
-9.456	-2.6533	65.76
-9.4229	-2.5632	65.78
-9.3634	-2.557	65.77
-9.3108	-2.5092	65.77
-9.31	-2.5134	65.75
-9.2945	-2.5548	65.75
-9.2585	-2.5521	65.73
-9.219	-2.621	65.74
-9.1695	-2.6342	65.77
-9.157	-2.7168	65.77
-9.0803	-2.762	65.78
-9.0349	-2.8027	65.8
-9.0248	-2.7835	65.76
-9.0162	-2.8395	65.74
-8.9857	-2.8928	65.8
-9.0186	-2.9635	65.83
-9.0292	-2.9849	65.81
-9.0423	-2.9485	65.77
-9.0506	-2.9035	65.68
-9.0251	-2.8602	65.64
-9.0267	-2.8975	65.66
-8.9691	-2.9371	65.72
-8.9614	-3.004	65.77
-8.9412	-3.0095	65.81
-8.9054	-3.0127	65.82
-8.9543	-2.9685	65.8
-8.9683	-3.0186	65.75
-8.9651	-3.0959	65.71
-8.9714	-3.1265	65.72
-9.0092	-3.2056	65.72
-9.0121	-3.3075	65.76
-8.9919	-3.4039	65.76
-8.9798	-3.4361	65.74
-8.9271	-3.4781	65.73
-8.9419	-3.5469	65.73
-8.9106	-3.5524	65.77
-8.9378	-3.6145	65.76
-8.9477	-3.6794	65.77
-8.9099	-3.7005	65.77
-8.9117	-3.7342	65.78
-8.9218	-3.7869	65.76
-8.9255	-3.8696	65.76
-8.9283	-3.9278	65.77
-8.9226	-4.0062	65.72
-8.9212	-4.0747	65.73
-8.9494	-4.1806	65.74
-8.9718	-4.3252	65.74
-8.9701	-4.397	65.75
-8.992	-4.4482	65.76
-9.0089	-4.5333	65.77
-9.0047	-4.5815	65.77
-9.0265	-4.5758	65.75
-9.0352	-4.6435	65.77
-9.0934	-4.6933	65.85
-9.1621	-4.7086	65.82
-9.2857	-4.6414	65.78
-9.3681	-4.5937	65.71
-9.4099	-4.5744	65.62
-9.4844	-4.497	65.64
-9.5563	-4.4531	65.67
-9.6352	-4.4177	65.74
-9.63	-4.3621	65.81
-9.6691	-4.2714	65.88
-9.6667	-4.1185	65.85
-9.7404	-3.947	65.76
-9.7955	-3.767	65.7
-9.8569	-3.6873	65.7
-9.8609	-3.6468	65.76
-9.9076	-3.6249	65.78
-9.9294	-3.5266	65.81
-9.9813	-3.4765	65.77
-9.9735	-3.35	65.75
-9.9955	-3.2955	65.73
-10.0261	-3.2056	65.73
-10.057	-3.1503	65.73
-10.0229	-3.0944	65.76
-10.0388	-3.1003	65.78
-9.9966	-2.9995	65.81
-9.9445	-2.9726	65.8
-9.9227	-2.873	65.8
-9.8901	-2.7918	65.76
-9.8256	-2.7415	65.73
-9.7736	-2.7249	65.72
-9.7769	-2.7247	65.73
-9.7344	-2.755	65.76
-9.7135	-2.7478	65.77
-9.7136	-2.7582	65.77
-9.7167	-2.7614	65.78
-9.6515	-2.8238	65.78
-9.6455	-2.9036	65.76
-9.5895	-2.9077	65.75
-9.5799	-2.9589	65.77
-9.5748	-3.0531	65.83
-9.5816	-3.1551	65.86
-9.6265	-3.1729	65.84
-9.6732	-3.1728	65.75
-9.7453	-3.18	65.64
-9.7762	-3.2063	65.58
-9.781	-3.2701	65.63
-9.8161	-3.353	65.7
-9.7963	-3.4529	65.79
-9.7915	-3.4915	65.85
-9.7584	-3.5116	65.86
-9.753	-3.4929	65.82
-9.7936	-3.4705	65.78
-9.8399	-3.4854	65.75
-9.8994	-3.5134	65.73
-9.9361	-3.5299	65.74
-9.9528	-3.6131	65.73
-9.9228	-3.6446	65.72
-9.8991	-3.6708	65.75
-9.8901	-3.7277	65.79
-9.8475	-3.7153	65.77
-9.8354	-3.7048	65.77
-9.8172	-3.65	65.77
-9.7736	-3.6393	65.78
-9.7067	-3.5437	65.77
-9.6906	-3.5677	65.78
-9.6235	-3.5156	65.79
-9.5651	-3.4962	65.78
-9.4754	-3.4628	65.76
-9.3611	-3.4635	65.76
-9.2512	-3.4748	65.76
-9.1901	-3.4648	65.76
-9.2365	-3.4496	65.78
-9.2654	-3.4075	65.8
-9.3522	-3.4045	65.77
-9.3689	-3.3416	65.79
-9.4484	-3.2973	65.77
-9.4611	-3.2251	65.76
-9.4401	-3.1557	65.78
-9.4587	-3.1291	65.84
-9.5736	-3.178	65.89
-9.6585	-3.1365	65.88
-9.6871	-3.0436	65.79
-9.7553	-2.9816	65.68
-9.7896	-2.8229	65.58
-9.8115	-2.896	65.56
-9.8294	-2.8893	65.65
-9.8581	-2.9365	65.77
-9.8972	-2.9119	65.87
-9.9369	-2.8586	65.91
-10.0086	-2.7531	65.87
-10.0618	-2.621	65.79
-10.0959	-2.474	65.74
-10.1714	-2.4673	65.72
-10.2205	-2.4558	65.75
-10.2967	-2.471	65.8
-10.3815	-2.5706	65.79
-10.4551	-2.5248	65.81
-10.5772	-2.4704	65.76
-10.616	-2.3876	65.76
-10.7044	-2.3085	65.73
-10.7457	-2.246	65.74
-10.7929	-2.2281	65.76
-10.866	-2.161	65.8
-10.8671	-2.1606	65.82
-10.9053	-2.0949	65.82
-10.9741	-2.0434	65.8
-11.0074	-1.9988	65.78
-11.07	-1.944	65.75
-11.1285	-1.9093	65.74
-11.1658	-1.9671	65.77
-11.2048	-1.99	65.81
-11.2525	-2.0274	65.82
-11.2511	-2.0208	65.8
-11.2609	-2.0349	65.79
-11.2508	-2.0765	65.78
-11.2073	-2.1718	65.83
-11.1514	-2.2366	65.87
-11.162	-2.2307	65.83
-11.165	-2.1629	65.79
-11.1674	-2.1685	65.7
-11.1388	-2.0912	65.62
-11.089	-2.0599	65.65
-11.06	-2.0241	65.71
-10.9873	-2.0298	65.78
-10.9023	-2.0147	65.86
-10.8343	-1.9837	65.89
-10.7534	-1.9025	65.85
-10.674	-1.8662	65.79
-10.5974	-1.8337	65.72
-10.562	-1.8653	65.7
-10.5146	-1.9097	65.74
-10.4848	-2.0296	65.78
-10.4348	-2.0919	65.78
-10.3984	-2.2234	65.77
-10.2831	-2.286	65.77
-10.2237	-2.3315	65.76
-10.145	-2.4357	65.75
-10.049	-2.5017	65.75
-9.9251	-2.5641	65.76
-9.8605	-2.6465	65.79
-9.7586	-2.768	65.78
-9.7158	-2.8233	65.78
-9.7051	-2.9038	65.75
-9.6199	-3.0593	65.75
-9.6073	-3.2016	65.73
-9.5451	-3.3811	65.73
-9.491	-3.578	65.73
-9.3951	-3.7737	65.76
-9.3333	-3.9277	65.79
-9.2947	-4.0105	65.79
-9.2407	-3.9638	65.77
-9.2061	-3.9984	65.77
-9.2205	-4.0792	65.8
-9.211	-4.0785	65.81
-9.2222	-4.0937	65.79
-9.2594	-4.0686	65.74
-9.3119	-4.0621	65.66
-9.3027	-3.9767	65.64
-9.2574	-3.9895	65.67
-9.2237	-3.9869	65.72
-9.2197	-3.9701	65.78
-9.2112	-3.951	65.82
-9.2316	-3.7948	65.84
-9.2917	-3.6176	65.79
-9.2824	-3.4783	65.75
-9.3096	-3.3829	65.72
-9.3664	-3.2685	65.73
-9.3596	-3.2262	65.75
-9.3697	-3.2119	65.76
-9.3652	-3.1152	65.77
-9.3836	-3.0045	65.78
-9.3149	-2.9508	65.75
-9.3093	-2.9238	65.74
-9.2959	-2.9002	65.73
-9.2792	-2.8688	65.74
-9.3028	-2.822	65.79
-9.3336	-2.8288	65.79
-9.3822	-2.7913	65.77
-9.4025	-2.7812	65.76
-9.4138	-2.7017	65.76
-9.3543	-2.6576	65.75
-9.3708	-2.6164	65.75
-9.3705	-2.5577	65.75
-9.3247	-2.5718	65.75
-9.3009	-2.5579	65.76
-9.2998	-2.5232	65.77
-9.3144	-2.5057	65.77
-9.3025	-2.4436	65.78
-9.3263	-2.4058	65.77
-9.3467	-2.3818	65.76
-9.3657	-2.4386	65.82
-9.4178	-2.4794	65.82
-9.4307	-2.4219	65.79
-9.443	-2.3986	65.75
-9.5061	-2.3803	65.65
-9.5052	-2.3118	65.64
-9.5438	-2.2487	65.66
-9.6014	-2.209	65.72
-9.6884	-2.1994	65.8
-9.7292	-2.1603	65.84
-9.7932	-2.1088	65.82
-9.8289	-1.9923	65.79
-9.886	-1.9414	65.73
-9.9096	-1.8827	65.73
-9.9449	-1.8757	65.72
-9.9975	-1.9126	65.75
-10.046	-1.957	65.76
-10.0442	-1.9671	65.77
-10.0284	-2.009	65.75
-10.0687	-2.0086	65.76
-10.0693	-1.9638	65.76
-10.1431	-1.9532	65.75
-10.1669	-1.9561	65.77
-10.2158	-1.9074	65.77
-10.2582	-1.8584	65.8
-10.298	-1.7998	65.79
-10.3596	-1.8168	65.78
-10.4165	-1.8375	65.76
-10.4519	-1.7926	65.75
-10.5415	-1.813	65.74
-10.5719	-1.8266	65.74
-10.6675	-1.8531	65.76
-10.6952	-1.8354	65.78
-10.7452	-1.9115	65.75
-10.7509	-1.9836	65.76
-10.7649	-2.0494	65.74
-10.7951	-2.1135	65.79
-10.8344	-2.1375	65.78
-10.831	-2.1887	65.81
-10.797	-2.2159	65.83
-10.8309	-2.3011	65.85
-10.8608	-2.2711	65.81
-10.85	-2.2726	65.75
-10.8198	-2.2092	65.68
-10.8225	-2.1935	65.62
-10.8311	-2.2449	65.63
-10.752	-2.2885	65.7
-10.6853	-2.3659	65.78
-10.6402	-2.3952	65.85
-10.5978	-2.3713	65.86
-10.5741	-2.3175	65.81
-10.5711	-2.2639	65.76
-10.5444	-2.3337	65.73
-10.5423	-2.3713	65.75
-10.5506	-2.4637	65.76
-10.5635	-2.5287	65.78
-10.5173	-2.6607	65.75
-10.505	-2.727	65.73
-10.5272	-2.8741	65.76
-10.5257	-3.0049	65.76
-10.5673	-3.077	65.76
-10.5625	-3.196	65.72
-10.6093	-3.2457	65.76
-10.6463	-3.2832	65.76
-10.6481	-3.3378	65.78
-10.6319	-3.3628	65.76
-10.6737	-3.3315	65.76
-10.6632	-3.3535	65.73
-10.6718	-3.4055	65.72
-10.6753	-3.3767	65.75
-10.6483	-3.385	65.8
-10.5803	-3.3673	65.82
-10.5285	-3.337	65.81
-10.5245	-3.2829	65.79
-10.4605	-3.2052	65.76
-10.4015	-3.1313	65.72
-10.3782	-3.0485	65.73
-10.3121	-2.882	65.77
-10.2145	-2.7209	65.86
-10.2074	-2.5301	65.92
-10.2022	-2.3111	65.88
-10.1969	-2.1276	65.79
-10.1719	-1.8406	65.69
-10.1616	-1.6112	65.58
-10.1542	-1.4043	65.56
-10.1569	-1.3199	65.67
-10.0829	-1.2673	65.79
-10.0698	-1.2285	65.88
-10.0787	-1.1421	65.93
-10.0455	-1.0052	65.87
-10.0775	-0.9643	65.78
-10.012	-0.8857	65.74
-9.9521	-0.807	65.7
-9.9329	-0.8486	65.68
-9.8759	-0.8728	65.73
-9.8286	-0.935	65.76
-9.8277	-1.0002	65.8
-9.8214	-1.0759	65.81
-9.7944	-1.0864	65.81
-9.7915	-1.0763	65.78
-9.7781	-1.0283	65.77
-9.756	-0.994	65.76
-9.7281	-0.9287	65.77
-9.7428	-0.8804	65.75
-9.7026	-0.8324	65.77
-9.6901	-0.7394	65.78
-9.6778	-0.6947	65.79
-9.6401	-0.6398	65.79
-9.635	-0.5813	65.77
-9.5652	-0.5542	65.75
-9.5189	-0.5372	65.75
-9.476	-0.5375	65.79
-9.4379	-0.5515	65.79
-9.4236	-0.5757	65.78
-9.3668	-0.5657	65.78
-9.3313	-0.683	65.81
-9.3272	-0.7448	65.87
-9.3375	-0.8411	65.88
-9.3414	-0.8447	65.82
-9.3707	-0.8518	65.74
-9.412	-0.8589	65.66
-9.4103	-0.9316	65.62
-9.4242	-0.9555	65.65
-9.3958	-1.1104	65.72
-9.4002	-1.2093	65.82
-9.3629	-1.2881	65.87
-9.3935	-1.3915	65.84
-9.3762	-1.406	65.8
-9.3941	-1.4272	65.75
-9.4385	-1.5134	65.73
-9.4912	-1.5716	65.73
-9.5156	-1.6953	65.74
-9.4992	-1.8608	65.75
-9.4914	-1.9809	65.77
-9.4922	-2.0844	65.77
-9.4883	-2.2293	65.76
-9.4621	-2.3295	65.76
-9.4825	-2.4056	65.74
-9.51	-2.4565	65.76
-9.495	-2.5213	65.79
-9.5084	-2.5527	65.77
-9.4939	-2.6107	65.79
-9.4492	-2.6733	65.78
-9.4539	-2.6562	65.78
-9.3967	-2.6575	65.75
-9.3714	-2.6959	65.74
-9.3432	-2.6716	65.75
-9.3527	-2.6538	65.77
-9.3009	-2.6398	65.78
-9.2916	-2.6119	65.8
-9.2584	-2.5917	65.79
-9.2347	-2.5141	65.74
-9.2375	-2.4966	65.75
-9.2351	-2.5047	65.82
-9.2579	-2.5484	65.85
-9.2759	-2.5429	65.8
-9.2786	-2.5134	65.75
-9.2661	-2.3957	65.65
-9.2791	-2.4063	65.64
-9.2819	-2.4191	65.67
-9.2912	-2.4791	65.75
-9.287	-2.5531	65.8
-9.3411	-2.5926	65.85
-9.3308	-2.5963	65.84
-9.327	-2.6154	65.79
-9.38	-2.6581	65.73
-9.3839	-2.7454	65.7
-9.4021	-2.8382	65.7
-9.4522	-2.9924	65.72
-9.432	-3.1326	65.76
-9.4436	-3.2418	65.78
-9.484	-3.279	65.79
-9.5165	-3.2656	65.78
-9.5553	-3.2392	65.74
-9.5936	-3.2953	65.71
-9.5973	-3.3321	65.74
-9.658	-3.4029	65.77
-9.6541	-3.4637	65.79
-9.6494	-3.3807	65.8
-9.6552	-3.3503	65.79
-9.5889	-3.2962	65.77
-9.5968	-3.2629	65.75
-9.5483	-3.2566	65.74
-9.4872	-3.2328	65.74
-9.4723	-3.2215	65.77
-9.4291	-3.1318	65.78
-9.4404	-3.0902	65.78
-9.4265	-2.9976	65.77
-9.4011	-2.9557	65.79
-9.3888	-2.8669	65.77
-9.3656	-2.7463	65.78
-9.3134	-2.6253	65.8
-9.3122	-2.5724	65.84
-9.302	-2.5323	65.81
-9.3477	-2.488	65.78
-9.3526	-2.3416	65.72
-9.3594	-2.2469	65.64
-9.3026	-2.1092	65.64
-9.2796	-2.0493	65.7
-9.2862	-2.0133	65.77
-9.2664	-2.0051	65.83
-9.2787	-1.9942	65.85
-9.2858	-1.8948	65.83
-9.2914	-1.8199	65.79
-9.3036	-1.7658	65.73
-9.338	-1.7765	65.7
-9.3067	-1.8249	65.71
-9.3281	-1.8757	65.74
-9.3408	-1.9718	65.76
-9.3547	-2.0266	65.77
-9.4346	-2.0785	65.74
-9.4516	-2.1229	65.75
-9.4579	-2.1536	65.76
-9.4954	-2.1981	65.77
-9.4478	-2.1919	65.75
-9.4348	-2.1813	65.76
-9.3948	-2.1812	65.78
-9.4064	-2.1605	65.78
-9.3725	-2.0987	65.78
-9.3547	-2.0825	65.74
-9.3647	-2.058	65.75
-9.369	-2.0518	65.72
-9.3418	-2.014	65.72
-9.3216	-1.9546	65.76
-9.2959	-1.9038	65.73
-9.191	-1.845	65.77
-9.1263	-1.8006	65.77
-9.0283	-1.632	65.8
-8.9427	-1.4704	65.82
-8.8498	-1.3334	65.8
-8.7827	-1.1614	65.83
-8.7766	-1.089	65.85
-8.7999	-1.0063	65.85
-8.7886	-0.8793	65.79
-8.7709	-0.8351	65.69
-8.796	-0.8215	65.61
-8.8074	-0.8664	65.61
-8.8178	-0.9315	65.68
-8.8084	-0.9897	65.75
-8.7521	-1.0515	65.83
-8.7557	-1.034	65.87
-8.7344	-1.0895	65.82
-8.7766	-1.0829	65.76
-8.7408	-1.1247	65.74
-8.7375	-1.1247	65.74
-8.7203	-1.1523	65.75
inclinaison X	inclinaison Y
0.9638	-0.1329
0.997	-0.1662
1.0967	-0.2326
1.0635	-0.2326
0.997	-0.1662
1.0967	-0.1662
1.0967	-0.1662
1.0303	-0.0997
0.997	-0.1329
1.0635	-0.2326
1.0967	-0.2659
1.0967	-0.1994
1.0635	-0.0665
1.0635	-0.1329
1.0967	-0.1994
1.0635	-0.1994
1.0303	-0.1662
1.0635	-0.1329
1.0635	-0.1994
0.997	-0.2326
0.997	-0.1329
1.13	-0.2326
1.0967	-0.2326
1.0635	-0.1662
1.0303	-0.2326
1.0635	-0.1662
1.13	-0.1329
1.13	-0.2326
0.997	-0.1329
0.997	-0.1994
1.0967	-0.3323
1.0303	-0.1662
1.0635	-0.1329
0.997	-0.1662
1.0303	-0.1662
1.0635	-0.1994
1.0303	-0.1329
1.13	-0.1662
1.0635	-0.1994
1.0303	-0.1994
1.0303	-0.2326
1.0967	-0.1662
1.0635	-0.1662
1.0635	-0.2659
1.0635	-0.1994
1.0635	-0.2659
1.13	-0.2659
1.0635	-0.0665
0.997	-0.2326
1.0635	-0.1662
1.0967	-0.1662
1.13	-0.1662
1.0303	-0.1662
1.0635	-0.2326
1.0967	-0.1662
1.0635	-0.1994
1.0635	-0.1662
1.0635	-0.2326
1.0967	-0.1662
1.13	-0.1329
1.0635	-0.1994
0.9638	-0.0997
1.0635	-0.2659
1.0967	-0.2326
1.0635	-0.1329
1.0303	-0.1994
1.0303	-0.1662
1.1632	-0.2326
1.0303	-0.2326
1.0303	-0.1994
1.0635	-0.1994
1.0303	-0.2326
1.0635	-0.1662
1.0303	-0.1662
1.1632	-0.1329
1.0967	-0.2659
0.9305	-0.2991
0.9638	-0.0997
1.0967	-0.0997
1.0967	0
1.0635	-0.1329
1.0303	-0.1662
1.0303	-0.2326
1.0635	-0.2326
1.0303	-0.1662
1.0967	-0.1994
1.0635	-0.1329
1.0635	-0.1329
1.0635	-0.2659
0.997	-0.1994
1.1632	-0.1662
1.0967	-0.2326
1.0635	-0.1994
0.997	-0.1329
1.0967	-0.2326
1.0635	-0.2326
0.997	-0.1662
0.997	-0.1329
1.0303	-0.1662
1.0303	-0.1662
1.0303	-0.0997
1.13	-0.1994
1.0967	-0.2326
1.0967	-0.1662
0.9638	-0.1662
1.13	-0.2326
1.1632	-0.2659
1.0635	-0.1329
1.0303	-0.1329
1.0967	-0.2326
1.0967	-0.1662
0.997	-0.0997
1.0303	-0.1994
1.0967	-0.3656
1.0635	-0.1329
1.0635	-0.0665
1.0635	-0.1994
1.0967	-0.1994
0.997	-0.1994
0.997	-0.1662
1.0967	-0.2326
1.0967	-0.1994
1.0635	-0.1329
1.13	-0.1329
1.0967	-0.2326
1.0303	-0.1994
1.0303	-0.1994
1.0635	-0.1662
1.13	-0.2659
1.0635	-0.2326
1.0303	-0.0997
1.0303	-0.1662
1.1632	-0.2659
1.0635	-0.1662
0.997	-0.1662
1.0635	-0.1662
1.13	-0.2326
1.0635	-0.1329
0.997	-0.1329
1.0635	-0.2659
1.0967	-0.2659
1.0303	-0.1994
1.0303	-0.0997
1.0967	-0.1662
1.0967	-0.2326
0.9638	-0.1662
1.0635	-0.0997
1.1632	-0.2326
1.0635	-0.2326
1.0635	-0.1662
1.0635	-0.0665
1.1632	-0.1994
0.997	-0.2326
1.0303	-0.1329
1.0635	-0.2326
1.0967	-0.2659
1.0303	-0.1329
1.0303	-0.0665
1.0967	-0.1329
1.1632	-0.1994
1.0303	-0.2326
0.997	-0.0997
1.0967	-0.1662
1.0967	-0.2326
1.0303	-0.1994
1.0303	-0.1994
1.0967	-0.2326
1.0967	-0.1329
1.0635	-0.1994
1.0303	-0.1329
1.0635	-0.1994
1.0635	-0.1994
1.13	-0.1662
1.0303	-0.1662
1.0635	-0.1662
1.0635	-0.1994
0.997	-0.2326
1.0635	-0.0997
1.0635	-0.1662
1.0967	-0.2326
1.13	-0.2326
0.9638	-0.1662
1.13	-0.1662
1.13	-0.2326
1.0303	-0.0997
1.0303	-0.1329
1.0303	-0.1662
1.0967	-0.1994
0.997	-0.1994
0.997	-0.2659
1.0967	-0.1994
1.0967	-0.2326
1.0303	-0.1662
0.997	-0.1329
1.0967	-0.1994
1.0967	-0.1994
1.0967	-0.1329
1.0303	-0.1994
0.997	-0.1994
1.13	-0.1994
1.0635	-0.1329
0.997	-0.0997
1.0967	-0.1994
1.0635	-0.1994
1.0635	-0.1662
1.0635	-0.0997
1.0967	-0.0997
1.0303	-0.2659
0.997	-0.1662
1.0635	-0.1329
1.0967	-0.1994
1.0967	-0.1994
0.997	-0.1329
1.13	-0.1329
1.1632	-0.2659
1.0303	-0.1994
1.0635	-0.0997
1.0635	-0.1329
1.0635	-0.1994
0.997	-0.1329
1.0303	-0.1329
1.1632	-0.1994
1.0635	-0.2991
0.997	-0.2326
1.0635	-0.1329
1.13	-0.2326
1.0967	-0.1329
0.997	-0.1994
0.9638	-0.2326
1.13	-0.0997
1.13	-0.1662
0.997	-0.1662
1.0635	-0.1662
0.997	-0.1994
1.0635	-0.2659
1.0967	-0.0997
1.0635	-0.1662
1.0635	-0.1994
1.0635	-0.2659
1.0635	-0.1994
1.0967	-0.0997
1.0967	-0.2659
1.0967	-0.2326
1.0303	-0.1329
1.0635	-0.1329
1.13	-0.2326
1.13	-0.2659
0.997	-0.1329
1.13	-0.2326
1.0967	-0.2326
1.0303	-0.1329
1.0303	-0.1994
1.0303	-0.2326
1.0635	-0.2326
0.997	-0.2659
0.997	-0.1994
1.0635	-0.1994
1.13	-0.1329
0.997	-0.1994
1.0303	-0.1994
1.0635	-0.2659
1.0303	-0.1994
1.0635	-0.1662
1.0967	-0.2326
1.0635	-0.1329
1.0303	-0.1662
0.997	-0.1994
1.13	-0.1994
1.0967	-0.2991
0.9638	-0.2659
1.0967	-0.1329
1.1632	-0.1329
1.0967	-0.0665
1.0303	-0.1662
0.997	-0.2659
1.0967	-0.2991
1.0303	-0.2659
1.0635	-0.1329
1.0967	-0.0665
1.13	-0.1662
1.0635	-0.1994
0.9638	-0.1994
1.0303	-0.1994
1.13	-0.1662
1.0635	-0.1329
1.0303	-0.1329
1.0635	-0.1329
1.0635	-0.1662
0.997	-0.2326
1.0303	-0.1994
1.0635	-0.1994
1.13	-0.1994
1.0303	-0.0665
1.0635	-0.1329
1.0635	-0.2659
1.0967	-0.2326
1.0967	-0.1662
0.997	-0.1329
1.0635	-0.1662
1.0967	-0.2326
1.0303	-0.0665
1.0967	-0.1662
1.0635	-0.1329
1.0967	-0.1662
0.997	-0.2659
1.0635	-0.1994
