# Supplementary material for: Postural Control Can Be Well Maintained by Healthy, Young Adults in Difficult Visual Task, Even in Sway-Referenced Dynamic Conditions
Source: PLoS One. 2016 Oct 13;11(10):e0164400. doi: 10.1371/journal.pone.0164400 (PMC5063355; doi:10.1371/journal.pone.0164400)
Supplement: S2 File — (ZIP) [file pone.0164400.s002.zip › DATA_FRAMIRAL/S11B_FREE_STABLE_I1.xls]

## Sheet: S11_MTT_2015040
gravite X	gravite Y	Poids
-12.8703	-15.108	66.03
-12.8516	-15.0854	66.01
-12.9522	-15.0559	66
-13.0097	-14.9438	66.04
-13.0672	-14.7916	66.06
-13.1386	-14.6637	66.04
-13.2679	-14.495	66.03
-13.3098	-14.3093	66.01
-13.398	-14.1546	66.01
-13.4694	-13.912	66.02
-13.5909	-13.6042	66.04
-13.6567	-13.3192	66.04
-13.7439	-13.0567	66.07
-13.7831	-12.9062	66.06
-13.8227	-12.7008	66.08
-13.8513	-12.5373	66.07
-13.8996	-12.3363	66.06
-13.931	-12.1373	66.04
-13.964	-11.9364	66.05
-13.9737	-11.7933	66.03
-13.9779	-11.7047	66.06
-14	-11.5942	66.09
-14.024	-11.5575	66.1
-14.0713	-11.4929	66.07
-14.1275	-11.4947	66.04
-14.1192	-11.5117	66.06
-14.1756	-11.5864	66.04
-14.1817	-11.6474	66.07
-14.2516	-11.6831	66.08
-14.2941	-11.6318	66.08
-14.3486	-11.6735	66.05
-14.4119	-11.7971	66.11
-14.4546	-11.9156	66.15
-14.5163	-11.9088	66.13
-14.5675	-11.8921	66.09
-14.6123	-11.951	65.98
-14.6466	-11.9559	65.89
-14.6419	-12.0283	65.93
-14.6692	-12.0363	65.96
-14.6989	-12.0408	66.06
-14.6945	-12.0658	66.13
-14.6969	-12.0169	66.15
-14.6824	-11.9381	66.13
-14.7084	-11.8569	66.07
-14.6549	-11.8148	66.04
-14.7124	-11.7043	66.02
-14.7364	-11.6509	66.05
-14.7609	-11.6187	66.08
-14.7952	-11.598	66.07
-14.8417	-11.5777	66.07
-14.923	-11.4684	66.07
-14.981	-11.3003	66.06
-15.0486	-11.2058	66.05
-15.1499	-10.9773	66.06
-15.1786	-10.8651	66.05
-15.2475	-10.7799	66.07
-15.3339	-10.6351	66.09
-15.382	-10.4802	66.12
-15.4643	-10.2915	66.09
-15.5241	-10.1648	66.07
-15.5229	-9.99	66.04
-15.5343	-9.872	66.03
-15.5037	-9.7424	66.05
-15.4563	-9.6257	66.07
-15.4388	-9.5121	66.1
-15.3719	-9.4137	66.1
-15.3343	-9.389	66.08
-15.2937	-9.3784	66.06
-15.2299	-9.4308	66.05
-15.1504	-9.5357	66.07
-15.0902	-9.6626	66.05
-15.008	-9.7785	66.05
-14.937	-9.9122	66.08
-14.8812	-9.9615	66.08
-14.7736	-10.048	66.1
-14.7227	-10.1899	66.14
-14.6688	-10.3348	66.16
-14.6647	-10.412	66.12
-14.6508	-10.4699	66.08
-14.6043	-10.4787	65.98
-14.5351	-10.5446	65.91
-14.5007	-10.704	65.92
-14.4494	-10.8736	65.98
-14.4034	-11.059	66.07
-14.3194	-11.185	66.14
-14.27	-11.3437	66.16
-14.2021	-11.4467	66.12
-14.1526	-11.4865	66.05
-14.0704	-11.5806	66.02
-14.0289	-11.6118	66
-13.9626	-11.6941	66.04
-13.8934	-11.766	66.05
-13.8323	-11.8455	66.07
-13.8036	-11.871	66.04
-13.753	-11.8876	66.06
-13.6978	-11.9065	66.04
-13.6402	-11.9063	66.04
-13.6417	-11.8424	66.07
-13.6031	-11.7594	66.06
-13.5738	-11.6367	66.07
-13.5079	-11.6428	66.08
-13.4825	-11.6647	66.07
-13.485	-11.6186	66.06
-13.4478	-11.6126	66.06
-13.4182	-11.5686	66.06
-13.4424	-11.5558	66.03
-13.4195	-11.494	66.05
-13.4117	-11.5591	66.03
-13.4084	-11.5875	66.07
-13.3805	-11.6175	66.07
-13.344	-11.6191	66.08
-13.3109	-11.6545	66.06
-13.319	-11.7133	66.04
-13.2825	-11.7526	66.03
-13.3114	-11.8786	66.03
-13.2989	-11.9467	66.08
-13.3217	-12.0223	66.07
-13.3341	-12.1849	66.07
-13.3385	-12.3264	66.12
-13.3018	-12.5202	66.15
-13.399	-12.7215	66.11
-13.3927	-12.8504	66.06
-13.464	-12.9016	65.99
-13.4883	-13.0175	65.9
-13.4736	-13.1665	65.9
-13.5462	-13.3212	65.93
-13.5332	-13.4909	66.01
-13.5425	-13.6905	66.09
-13.5627	-13.9003	66.14
-13.6523	-13.974	66.15
-13.6878	-13.983	66.1
-13.7322	-13.9828	66.05
-13.7991	-14.0619	65.98
-13.8907	-14.2095	65.99
-13.9738	-14.2973	66.03
-14.0513	-14.3841	66.04
-14.0645	-14.4652	66.03
-14.1156	-14.5316	66.04
-14.1353	-14.6317	66.05
-14.1661	-14.6944	66.03
-14.1845	-14.7178	66.03
-14.2094	-14.6987	66.04
-14.254	-14.7181	66.05
-14.2159	-14.7556	66.06
-14.2558	-14.7879	66.07
-14.257	-14.8069	66.05
-14.2232	-14.8109	66.05
-14.2509	-14.7986	66.02
-14.2612	-14.8486	66.04
-14.2556	-14.8714	66.03
-14.1895	-14.9288	66.04
-14.1387	-14.9579	66.07
-14.1918	-14.9341	66.05
-14.1796	-14.9751	66.03
-14.2316	-14.9983	66.02
-14.2168	-14.9954	66.02
-14.2585	-15.0254	66.04
-14.2576	-15.1211	66.04
-14.2916	-15.1413	66.04
-14.2806	-15.155	66.06
-14.3024	-15.2077	66.09
-14.3074	-15.3105	66.14
-14.3481	-15.3269	66.13
-14.4008	-15.3383	66.08
-14.4235	-15.3509	66
-14.5008	-15.3305	65.91
-14.5168	-15.3624	65.9
-14.62	-15.3537	65.96
-14.6857	-15.4005	66.02
-14.7636	-15.4247	66.06
-14.797	-15.3739	66.12
-14.9018	-15.2588	66.11
-14.9957	-15.0619	66.08
-15.0784	-14.8202	66.06
-15.1489	-14.5433	66.02
-15.229	-14.2952	66
-15.2373	-13.9788	66.02
-15.2647	-13.7486	66.02
-15.2407	-13.5239	66.05
-15.2813	-13.2954	66.06
-15.2607	-13.1737	66.07
-15.2608	-13.1221	66.07
-15.2815	-12.9618	66.06
-15.3035	-12.8437	66.05
-15.2713	-12.67	66.05
-15.2702	-12.5761	66.05
-15.2087	-12.4933	66.06
-15.1895	-12.4213	66.08
-15.1665	-12.3215	66.08
-15.1366	-12.2291	66.08
-15.1587	-12.1519	66.05
-15.1608	-12.0848	66.04
-15.1009	-12.1107	66.07
-15.0887	-12.1618	66.08
-15.0203	-12.1213	66.09
-15.0246	-12.1659	66.07
-14.9893	-12.1338	66.06
-15.0264	-12.1429	66.05
-15.0196	-12.261	66.06
-14.9729	-12.4327	66.08
-15.0011	-12.5922	66.07
-14.9972	-12.7546	66.12
-14.9685	-12.8599	66.16
-14.9709	-12.913	66.11
-14.9684	-12.9617	66.04
-14.9619	-13.0414	65.98
-14.9413	-13.0774	65.9
-14.8688	-13.0604	65.9
-14.858	-13.1131	65.97
-14.812	-13.1961	66.02
-14.737	-13.2252	66.1
-14.6534	-13.26	66.14
-14.559	-13.1783	66.12
-14.5118	-13.1082	66.09
-14.3912	-13.0547	66.07
-14.3167	-13.0598	66.05
-14.2964	-13.1276	66.05
-14.2736	-13.2173	66.05
-14.2842	-13.2681	66.06
-14.2827	-13.2841	66.03
-14.2594	-13.2631	66.03
-14.2127	-13.2966	66.05
-14.2167	-13.3519	66.05
-14.1934	-13.3927	66.07
-14.1668	-13.3997	66.07
-14.1483	-13.39	66.07
-14.1402	-13.3173	66.07
-14.1177	-13.328	66.07
-14.1455	-13.3357	66.08
-14.1463	-13.2401	66.08
-14.1967	-13.2031	66.04
-14.2481	-13.1668	66.03
-14.2674	-13.1049	66.05
-14.2532	-13.0061	66.06
-14.2317	-12.9454	66.06
-14.1822	-13.0178	66.06
-14.2167	-13.042	66.09
-14.2261	-13.0023	66.08
-14.2715	-12.9433	66.05
-14.2589	-12.8356	66.02
-14.2655	-12.7037	66.03
-14.188	-12.6479	66.09
-14.1665	-12.567	66.16
-14.0643	-12.4337	66.16
-14.0387	-12.3242	66.09
-14.0476	-12.1906	66.03
-14.0497	-12.0535	65.93
-14.0237	-11.957	65.87
-13.9735	-11.9918	65.93
-13.9383	-11.9371	66.03
-13.8311	-11.9036	66.13
-13.8011	-11.7979	66.17
-13.755	-11.6528	66.13
-13.7135	-11.4429	66.1
-13.6282	-11.3072	66.07
-13.5788	-11.2514	66.02
-13.542	-11.1524	65.99
-13.5121	-11.1364	66.03
-13.4459	-11.0942	66.04
-13.3923	-11.0738	66.06
-13.3471	-10.9952	66.06
-13.3779	-11.0157	66.04
-13.3455	-11.0211	66.05
-13.3838	-11.018	66.07
-13.4069	-11.0148	66.07
-13.3863	-10.9722	66.08
-13.422	-10.9014	66.09
-13.4131	-10.7727	66.08
-13.3872	-10.7734	66.08
-13.3381	-10.6775	66.08
-13.2941	-10.6132	66.05
-13.2825	-10.5439	66.03
-13.2544	-10.4504	66.06
-13.229	-10.3591	66.08
-13.2151	-10.2988	66.09
-13.1979	-10.2142	66.08
-13.1502	-10.1578	66.1
-13.1265	-10.1023	66.1
-13.1606	-10.0189	66.09
-13.1163	-9.9588	66.1
-13.1078	-9.8941	66.15
-13.1208	-9.823	66.14
-13.1406	-9.6682	66.12
-13.1881	-9.5571	66.05
-13.2185	-9.3103	66
-13.2596	-9.0763	65.95
-13.2662	-8.9205	65.96
-13.2617	-8.7179	65.98
-13.2206	-8.6366	66.06
-13.1819	-8.5088	66.12
-13.156	-8.3363	66.16
-13.1213	-8.2309	66.13
-13.112	-8.1281	66.1
-13.0914	-8.0791	66.05
-13.062	-8.0306	66.03
-13.0327	-8.0875	66.04
-13.0948	-8.127	66.05
-13.125	-8.0877	66.03
-13.1446	-8.1029	66.05
-13.1132	-8.1506	66.06
-13.1179	-8.1385	66.07
-13.137	-8.1694	66.07
-13.1569	-8.1286	66.07
-13.1422	-8.1267	66.08
-13.1443	-8.0844	66.09
-13.1951	-8.0792	66.1
-13.2577	-8.0869	66.09
-13.2707	-8.129	66.08
-13.3233	-8.1822	66.07
-13.3564	-8.2215	66.05
-13.4068	-8.2573	66.07
-13.4201	-8.2722	66.06
-13.4131	-8.2428	66.07
-13.3709	-8.229	66.08
-13.4265	-8.2588	66.08
-13.4239	-8.3569	66.09
-13.4513	-8.5463	66.08
-13.509	-8.6966	66.06
-13.5427	-8.8598	66.09
-13.5767	-8.946	66.17
-13.6096	-9.0504	66.16
-13.6866	-9.1656	66.11
-13.7137	-9.3315	66.05
-13.7157	-9.467	65.96
-13.6891	-9.5999	65.92
-13.6956	-9.6731	65.96
-13.694	-9.8396	66.02
-13.6895	-9.9926	66.08
-13.6792	-10.1166	66.15
-13.6912	-10.1685	66.14
-13.711	-10.2055	66.1
-13.7354	-10.2431	66.05
-13.7183	-10.3231	66.02
-13.7578	-10.3991	65.99
-13.8065	-10.4477	66.03
-13.774	-10.5295	66.06
-13.865	-10.5289	66.06
-13.9114	-10.5086	66.06
-13.9128	-10.4849	66.03
-13.936	-10.3922	66.03
-13.985	-10.2987	66.04
-13.9626	-10.1553	66.06
-13.9709	-10.0732	66.05
-13.9673	-9.9254	66.06
-13.9663	-9.8438	66.1
-13.9635	-9.7525	66.12
-13.9863	-9.6759	66.1
-13.9793	-9.5827	66.08
-13.9946	-9.5318	66.02
-13.9638	-9.5223	66.04
-13.9868	-9.5593	66.02
-13.9233	-9.5956	66.04
-13.9107	-9.6371	66.06
-13.9006	-9.7214	66.07
-13.9283	-9.7185	66.07
-13.8779	-9.7843	66.09
-13.8832	-9.8678	66.08
-13.8938	-9.9826	66.04
-13.8704	-10.0133	66.05
-13.8902	-10.126	66.1
-13.8747	-10.2166	66.13
-13.8933	-10.3153	66.11
-13.9705	-10.4183	66.09
-13.9674	-10.4988	66.01
-13.9701	-10.5678	65.94
-13.9632	-10.6132	65.93
-13.9451	-10.7255	65.96
-13.9373	-10.8894	66.04
-13.9278	-11.0171	66.12
-13.9118	-11.0592	66.18
-13.9284	-11.0357	66.15
-13.9393	-10.9607	66.06
-13.9254	-10.9264	66.02
-13.9244	-10.9108	65.99
-13.9188	-10.8928	66.01
-13.9307	-10.8941	66.05
-13.9548	-10.895	66.04
-13.9297	-10.8761	66.05
-13.9243	-10.8331	66.04
-13.9251	-10.8647	66.04
-13.9202	-10.8048	66.03
-13.8703	-10.8288	66.03
-13.8365	-10.8195	66.05
-13.7895	-10.8059	66.09
-13.7807	-10.7775	66.1
-13.7794	-10.6866	66.09
-13.7653	-10.6147	66.07
-13.7623	-10.5769	66.04
-13.7413	-10.5371	66.04
-13.7403	-10.5329	66.04
-13.7231	-10.5241	66.03
-13.7285	-10.5298	66.06
-13.7155	-10.4605	66.09
-13.6591	-10.4125	66.07
-13.6736	-10.3803	66.06
-13.6861	-10.4149	66.03
-13.6742	-10.4897	66.01
-13.6872	-10.5201	66.06
-13.659	-10.5913	66.07
-13.6629	-10.6601	66.06
-13.662	-10.7563	66.09
-13.6807	-10.8158	66.14
-13.6929	-10.8782	66.14
-13.7127	-10.9157	66.1
-13.7507	-11.0174	66.04
-13.8021	-11.0588	65.97
-13.8467	-11.0046	65.92
-13.9187	-11.063	65.94
-13.9002	-11.0753	65.99
-13.9193	-11.1286	66.06
-13.945	-11.1124	66.14
-13.9616	-11.0108	66.16
-14.0197	-10.8179	66.12
-14.0258	-10.6425	66.05
-14.0126	-10.4879	66.01
-14.0715	-10.3512	66
-14.0537	-10.2304	66.05
-14.0571	-10.1758	66.08
-14.0565	-10.1169	66.08
-14.0361	-10.0087	66.07
-14.0267	-9.9612	66.04
-14.0448	-9.8985	66.05
-14.0388	-9.861	66.02
-14.072	-9.861	66.05
-14.1005	-9.8878	66.07
-14.128	-9.9235	66.09
-14.1065	-10.0258	66.12
-14.1099	-10.1649	66.08
-14.0857	-10.2665	66.06
-14.1356	-10.2693	66.04
-14.139	-10.2924	66.03
-14.1186	-10.3114	66.01
-14.1237	-10.3309	66.04
-14.1324	-10.3461	66.06
-14.1471	-10.3492	66.06
-14.1457	-10.3482	66.07
-14.1461	-10.3718	66.05
-14.1649	-10.3406	66.05
-14.1962	-10.2936	66.06
-14.1833	-10.3374	66.07
-14.1787	-10.3395	66.05
-14.1873	-10.3795	66.08
-14.1509	-10.4523	66.15
-14.1679	-10.4989	66.16
-14.1462	-10.519	66.12
-14.1395	-10.6554	66.05
-14.1588	-10.7529	65.98
-14.1302	-10.7803	65.91
-14.1451	-10.819	65.95
-14.1496	-10.8551	65.98
-14.1164	-10.8996	66.05
-14.0812	-10.9601	66.15
-14.071	-11.0823	66.18
-14.0324	-11.0777	66.14
-14.0278	-11.1336	66.07
-14.0427	-11.0605	66.06
-14.0665	-11.1183	65.99
-14.059	-11.2433	66.03
-14.063	-11.3475	66.06
-14.1174	-11.4622	66.07
-14.1283	-11.5236	66.07
-14.1758	-11.6485	66.04
-14.2641	-11.6969	66.04
-14.2833	-11.8522	66.05
-14.3437	-11.9414	66.07
-14.357	-12.0326	66.08
-14.3989	-12.0603	66.09
-14.4641	-12.0711	66.11
-14.4662	-12.0419	66.1
-14.4679	-12.0946	66.07
-14.4885	-12.1646	66.06
-14.4764	-12.2398	66.06
-14.4796	-12.2634	66.07
-14.4812	-12.2616	66.08
-14.468	-12.3356	66.07
-14.4651	-12.2815	66.08
-14.4608	-12.3325	66.06
-14.4809	-12.3299	66.06
-14.4839	-12.3808	66.06
-14.4535	-12.3537	66.08
-14.4909	-12.3702	66.08
-14.5211	-12.4247	66.06
-14.5631	-12.4765	66.08
-14.5622	-12.5625	66.15
-14.5375	-12.5781	66.16
-14.5571	-12.5713	66.12
-14.6127	-12.6209	66.08
-14.633	-12.6176	65.98
-14.6628	-12.6745	65.89
-14.6886	-12.7222	65.92
-14.6838	-12.8392	65.99
-14.6591	-12.9898	66.1
-14.6616	-13.1093	66.17
-14.6873	-13.1566	66.19
-14.714	-13.1323	66.14
-14.7117	-13.0853	66.08
-14.7365	-13.0281	66.02
-14.7697	-13.0475	65.99
-14.7824	-13.073	66.04
-14.8062	-13.0739	66.05
-14.8269	-13.0892	66.06
-14.792	-13.0129	66.06
-14.7832	-12.9295	66.09
-14.826	-12.8543	66.07
-14.8454	-12.7548	66.07
-14.879	-12.6024	66.06
-14.8873	-12.4277	66.07
-14.8939	-12.196	66.06
-14.9222	-11.9915	66.09
-14.9593	-11.8566	66.1
-14.9295	-11.7157	66.08
-14.9267	-11.6162	66.06
-14.9333	-11.5117	66.05
-14.9112	-11.3919	66.05
-14.8397	-11.328	66.07
-14.8621	-11.2387	66.09
-14.8284	-11.1883	66.1
-14.8315	-11.1362	66.11
-14.807	-11.0788	66.08
-14.7541	-11.1412	66.08
-14.7239	-11.2171	66.08
-14.7032	-11.3261	66.08
-14.6856	-11.4751	66.08
-14.6346	-11.5512	66.13
-14.6016	-11.5782	66.2
-14.5563	-11.6842	66.16
-14.491	-11.7472	66.08
-14.5287	-11.7968	66
-14.5206	-11.7846	65.94
-14.5402	-11.9156	65.91
-14.5063	-12.0867	66
-14.4979	-12.2217	66.09
-14.4511	-12.325	66.16
-14.4055	-12.4493	66.2
-14.405	-12.4933	66.18
-14.3931	-12.4751	66.11
-14.3842	-12.515	66.08
-14.3232	-12.5628	66.03
-14.3306	-12.5901	66.03
-14.3136	-12.6783	66.05
-14.2795	-12.6854	66.05
-14.2782	-12.7084	66.06
-14.2758	-12.627	66.05
-14.2611	-12.5829	66.07
-14.2611	-12.545	66.07
-14.2402	-12.5813	66.06
-14.2364	-12.5712	66.1
-14.2159	-12.539	66.11
-14.206	-12.4682	66.12
-14.1918	-12.3212	66.12
-14.1566	-12.1725	66.11
-14.1743	-11.9991	66.1
-14.2019	-11.8828	66.1
-14.1743	-11.7446	66.1
-14.2071	-11.5848	66.09
-14.2201	-11.4381	66.09
-14.2157	-11.3211	66.11
-14.196	-11.2313	66.12
-14.145	-11.0751	66.11
-14.1388	-10.9627	66.11
-14.0832	-10.8575	66.1
-14.0844	-10.8211	66.12
-14.0398	-10.8998	66.18
-14.0457	-10.9392	66.17
-14.0389	-10.9353	66.13
-14.0084	-10.927	66.08
-14.0054	-11.0057	66.03
-13.9978	-10.9969	65.96
-14.0311	-11.0748	65.95
-14.0953	-11.1823	66
-14.0755	-11.3178	66.08
-14.0527	-11.4292	66.13
-14.0565	-11.4711	66.16
-14.0928	-11.4616	66.12
-14.1177	-11.4483	66.05
-14.1175	-11.3862	66.05
-14.1816	-11.4634	66
-14.1676	-11.5516	66.05
-14.1982	-11.6622	66.06
-14.1953	-11.7492	66.07
-14.1919	-11.7637	66.09
-14.1824	-11.755	66.08
-14.1854	-11.8059	66.08
-14.1939	-11.851	66.06
-14.1846	-11.8666	66.05
-14.1302	-11.8627	66.08
-14.1422	-11.8497	66.09
-14.1861	-11.9134	66.1
-14.2149	-11.9635	66.1
-14.1816	-11.9507	66.1
-14.1893	-11.9263	66.08
-14.1832	-11.876	66.08
-14.2171	-11.8856	66.06
-14.2119	-11.8776	66.07
-14.2236	-11.8813	66.06
-14.2256	-11.8763	66.07
-14.2262	-11.8702	66.09
-14.2314	-11.851	66.1
-14.2401	-11.8931	66.09
-14.2418	-11.9321	66.07
-14.2263	-11.9732	66.07
-14.2458	-12.0571	66.14
-14.2397	-12.069	66.15
-14.2403	-12.0552	66.11
-14.3151	-12.0428	66.06
-14.3451	-12.0062	65.95
-14.3582	-11.9624	65.93
-14.3721	-11.9201	65.95
-14.3685	-11.9529	66.04
-14.3291	-11.946	66.1
-14.3201	-11.9389	66.16
-14.3678	-11.817	66.17
-14.3683	-11.7167	66.12
-14.4092	-11.6352	66.05
-14.3974	-11.6237	66.02
-14.3888	-11.6574	66.02
-14.4279	-11.7587	66.05
-14.445	-11.9023	66.09
-14.4401	-12.0321	66.1
-14.4747	-12.1386	66.07
-14.4903	-12.2522	66.05
-14.5229	-12.3365	66.04
-14.5058	-12.4279	66.05
-14.5037	-12.495	66.06
-14.5136	-12.6383	66.08
-14.5059	-12.7487	66.11
-14.5124	-12.8336	66.12
-14.527	-12.8914	66.1
-14.5787	-12.993	66.09
-14.57	-12.992	66.07
-14.6332	-13.0006	66.04
-14.6586	-12.9513	66.05
-14.6747	-12.9829	66.05
-14.692	-12.9986	66.07
-14.735	-13.0169	66.08
-14.7668	-12.9801	66.08
-14.7577	-12.9409	66.08
-14.7426	-12.8862	66.1
-14.7298	-12.8364	66.06
-14.7202	-12.8931	66.05
-14.7728	-12.9479	66.12
-14.7815	-12.9905	66.18
-14.8207	-13.0151	66.12
-14.8773	-13.0073	66.07
-14.8864	-12.9839	66
-14.8932	-13.0032	65.93
-14.9085	-13.0378	65.95
-14.9558	-13.074	66.01
-14.9768	-13.1624	66.08
-14.9826	-13.2539	66.14
-15.0295	-13.3239	66.17
-15.0788	-13.2993	66.13
-15.1339	-13.2695	66.07
-15.1375	-13.2895	66.02
-15.1356	-13.3496	66
-15.1538	-13.4213	66.02
-15.1652	-13.5179	66.07
-15.1619	-13.6148	66.1
-15.1645	-13.6206	66.08
-15.1616	-13.6592	66.08
-15.1553	-13.6707	66.04
-15.1612	-13.6485	66.03
-15.116	-13.6594	66.03
-15.1213	-13.647	66.06
-15.099	-13.6613	66.09
-15.084	-13.6685	66.1
-15.1109	-13.6171	66.12
-15.0681	-13.5544	66.07
-15.0884	-13.5208	66.04
-15.0808	-13.4864	66.02
-15.0992	-13.4032	66.04
-15.0782	-13.4085	66.07
-15.0681	-13.303	66.06
-15.0681	-13.303	66.06
-15.0405	-13.292	66.07
-15.0155	-13.3037	66.04
-14.9769	-13.2449	66.05
-14.976	-13.1719	66.07
-14.9765	-13.1206	66.05
-14.9268	-13.0277	66.05
-14.9109	-12.9692	66.13
-14.8745	-13.002	66.16
-14.8455	-12.9415	66.15
-14.8867	-12.8918	66.07
-14.867	-12.7801	65.99
-14.8893	-12.6685	65.92
-14.8497	-12.5915	65.93
-14.8155	-12.5889	65.98
-14.7515	-12.6529	66.06
-14.7327	-12.6817	66.15
-14.7146	-12.6277	66.17
-14.6819	-12.5152	66.13
-14.6061	-12.4527	66.04
-14.5823	-12.438	66.03
-14.5749	-12.4518	66.01
-14.539	-12.4923	66.05
-14.5059	-12.5521	66.06
-14.4779	-12.6337	66.07
-14.4754	-12.645	66.04
-14.4767	-12.6736	66.04
-14.4413	-12.69	66.04
-14.4501	-12.6911	66.05
-14.4369	-12.6861	66.06
-14.458	-12.6605	66.07
-14.396	-12.5944	66.08
-14.3927	-12.5466	66.08
-14.3354	-12.4401	66.1
-14.3844	-12.374	66.08
-14.3543	-12.3363	66.07
-14.3526	-12.3898	66.05
-14.3723	-12.3903	66.05
-14.3739	-12.3368	66.06
-14.3691	-12.3257	66.07
-14.33	-12.27	66.09
-14.3525	-12.2078	66.09
-14.3513	-12.2277	66.12
-14.3204	-12.1311	66.12
-14.2594	-12.0452	66.13
-14.2442	-11.9802	66.14
-14.2333	-11.9963	66.27
-14.1809	-12.0963	66.52
-14.1959	-12.1728	66.65
-14.225	-12.1113	66.45
-14.2763	-11.9113	66.05
-14.2978	-11.7873	65.75
-14.3529	-11.7097	65.61
-14.3674	-11.5085	65.64
-14.3508	-11.3653	65.78
-14.376	-11.2619	65.96
-14.4028	-11.0706	66.13
-14.4096	-10.9366	66.26
-14.4265	-10.7648	66.31
-14.4825	-10.5334	66.21
-14.4871	-10.31	66.03
-14.4893	-10.187	65.93
-14.5107	-10.1818	65.85
-14.5256	-10.2916	65.92
-14.5662	-10.5011	66.01
-14.6456	-10.7166	66.08
-14.6716	-10.9133	66.12
-14.7626	-11.0777	66.11
-14.8477	-11.2325	66.08
-14.9011	-11.4244	66.06
-14.9282	-11.5629	66.07
-14.9045	-11.7239	66.08
-14.9717	-11.8647	66.11
-14.9834	-11.9198	66.11
-15.0249	-11.9233	66.13
-15.0238	-11.9736	66.12
-15.0694	-12.1234	66.06
-15.0873	-12.2245	66.01
-15.1206	-12.3268	66.01
-15.0781	-12.3824	66.05
-15.0636	-12.4415	66.05
-15.0568	-12.4122	66.1
-15.0627	-12.3867	66.1
-15.0067	-12.3393	66.08
-14.9724	-12.3253	66.07
-14.9315	-12.2398	66.05
-14.8783	-12.1675	66.03
-14.8264	-12.1462	66.1
-14.8168	-12.1587	66.12
-14.7766	-12.167	66.12
-14.7454	-12.0902	66.09
-14.7206	-12.0636	66.04
-14.7054	-12.0274	65.96
-14.6467	-12.0501	65.95
-14.6853	-12.1134	65.99
-14.6377	-12.1853	66.06
-14.5896	-12.236	66.12
-14.5633	-12.3093	66.17
-14.5171	-12.3947	66.15
-14.487	-12.4874	66.12
-14.4827	-12.6174	66.08
-14.4516	-12.7303	66.05
-14.4799	-12.835	66.05
-14.4534	-13.0556	66.07
-14.484	-13.3207	66.06
-14.4755	-13.4782	66.08
-14.4874	-13.6335	66.07
-14.4778	-13.7282	66.06
-14.5554	-13.8292	66.05
-14.5947	-13.8885	66.08
-14.5922	-13.9619	66.08
-14.6311	-13.9863	66.11
-14.6602	-14.0747	66.09
-14.652	-14.1015	66.11
-14.6881	-14.0928	66.1
-14.6834	-14.03	66.11
-14.6915	-13.9172	66.07
-14.6936	-13.8124	66.07
-14.6766	-13.7146	66.06
-14.6774	-13.5396	66.08
-14.6612	-13.3977	66.06
-14.7067	-13.27	66.07
-14.7016	-13.1175	66.09
-14.7024	-13.0701	66.11
-14.7301	-12.9781	66.11
-14.7566	-12.9365	66.09
-14.7702	-12.9389	66.15
-14.8122	-12.9012	66.17
-14.8359	-12.9257	66.13
-14.9002	-12.9073	66.06
-14.9328	-12.8878	65.99
-14.9063	-12.9426	65.94
-14.9385	-12.9654	66
-14.9386	-13.0346	66.04
-14.9625	-13.1014	66.1
-15.0052	-13.2126	66.16
-15.0109	-13.2006	66.17
-15.0364	-13.1926	66.16
-15.054	-13.1768	66.08
-15.0533	-13.1551	66.03
-15.0998	-13.2075	66.04
-15.141	-13.3241	66.08
-15.1899	-13.4784	66.11
-15.2725	-13.5941	66.13
-15.3147	-13.6561	66.09
-15.3605	-13.7386	66.05
-15.3968	-13.7677	66.04
-15.4571	-13.8083	66.04
-15.499	-13.7875	66.04
-15.5477	-13.7628	66.08
-15.5953	-13.7678	66.09
-15.5963	-13.7688	66.1
-15.6002	-13.8105	66.15
-15.666	-13.842	66.11
-15.7217	-13.892	66.08
-15.7438	-13.8944	66.05
-15.7855	-13.8494	66.05
-15.819	-13.8727	66.05
-15.8048	-13.8808	66.08
-15.8185	-13.9035	66.09
-15.8504	-13.9563	66.08
-15.8635	-13.9508	66.07
-15.8785	-13.9335	66.09
-15.927	-13.9047	66.06
-15.9254	-13.9033	66.07
-15.9375	-13.9387	66.11
-15.9424	-13.9332	66.16
-15.9893	-13.9101	66.15
-15.9948	-13.9073	66.06
-16.0225	-13.8902	66
-16.0173	-13.7883	65.94
-16.0341	-13.7588	65.95
-16.0327	-13.7442	65.99
-16.0388	-13.713	66.07
-16.0238	-13.6834	66.15
-16.0154	-13.6073	66.18
-16.0082	-13.4628	66.14
-16.0177	-13.3945	66.07
-15.9705	-13.334	66.03
-15.9971	-13.3198	66.02
-16.0252	-13.3043	66.04
-16.022	-13.2951	66.07
-16.0216	-13.3877	66.07
-16.0323	-13.4112	66.07
-16.0272	-13.4201	66.06
-16.0495	-13.4466	66.03
-16.0986	-13.4216	66.02
-16.1077	-13.4438	66.03
-16.1017	-13.4288	66.07
-16.1257	-13.516	66.08
-16.1041	-13.5492	66.14
-16.0841	-13.5688	66.13
-16.1311	-13.5385	66.1
-16.1088	-13.4762	66.06
-16.1138	-13.4215	66.02
-16.1212	-13.3456	66.02
-16.0885	-13.2854	66.03
-16.0579	-13.1999	66.07
-16.0227	-13.093	66.09
-15.9579	-12.9036	66.08
-15.9592	-12.7154	66.08
-15.9178	-12.6079	66.03
-15.8804	-12.5093	66.04
-15.8586	-12.4442	66.02
-15.8277	-12.4381	66.06
-15.7939	-12.438	66.15
-15.8117	-12.4836	66.22
-15.7781	-12.6167	66.17
-15.8026	-12.7263	66.1
-15.8355	-12.8531	65.98
-15.8989	-12.8808	65.91
-15.9279	-12.9416	65.91
-15.9537	-13.1628	65.98
-15.9683	-13.3566	66.06
-15.9798	-13.5407	66.17
-15.9792	-13.6983	66.17
-16.0383	-13.7818	66.11
-16.0582	-13.8298	66.04
-16.1182	-13.9044	66.02
-16.1707	-14.0103	66.03
-16.1592	-14.0828	66.06
-16.1656	-14.1681	66.09
-16.216	-14.2306	66.09
-16.2436	-14.2485	66.07
-16.2836	-14.3359	66.02
-16.3416	-14.4433	66.03
-16.3876	-14.4848	66.05
-16.4133	-14.5287	66.07
-16.4408	-14.5021	66.09
-16.467	-14.4981	66.09
-16.502	-14.5881	66.09
-16.5678	-14.63	66.07
-16.5788	-14.6641	66.07
-16.6674	-14.668	66.05
-16.7385	-14.6288	66.05
-16.7881	-14.6255	66.07
-16.8482	-14.6729	66.08
-16.8811	-14.6613	66.09
-16.8761	-14.65	66.09
-16.9034	-14.633	66.08
-16.9248	-14.6799	66.08
-16.946	-14.6023	66.06
-16.9988	-14.5981	66.04
-16.993	-14.6308	66.05
-17.0092	-14.6635	66.12
-16.9941	-14.6917	66.17
-17.0602	-14.6792	66.18
-17.0957	-14.6038	66.11
-17.1813	-14.5968	66.01
-17.2391	-14.5025	65.92
-17.3178	-14.4798	65.9
-17.3602	-14.5019	65.95
-17.4195	-14.5058	66.06
-17.4972	-14.5427	66.13
-17.5396	-14.4683	66.17
-17.6324	-14.438	66.15
-17.7203	-14.3575	66.09
-17.8053	-14.3506	66.06
-17.9197	-14.2181	66.01
-17.9543	-14.17	66.01
-18.0062	-14.1254	66.06
-18.0608	-14.0682	66.07
-18.0923	-14.0006	66.08
-18.2343	-13.8725	66.05
-18.2782	-13.7403	66.06
-18.3463	-13.523	66.06
-18.3942	-13.3703	66.07
-18.4857	-13.3192	66.08
-18.5285	-13.3059	66.08
-18.5771	-13.2165	66.09
-18.6471	-13.132	66.1
-18.7562	-13.0654	66.11
-18.8229	-13.0512	66.07
-18.8641	-13.0187	66.06
-18.9705	-13.0517	66.05
-19.0938	-13.0196	66.07
-19.1964	-12.9752	66.08
-19.2862	-12.9429	66.09
-19.3661	-12.8934	66.07
-19.4144	-12.7947	66.1
-19.4193	-12.7247	66.07
-19.3996	-12.6536	66.05
-19.408	-12.5254	66.08
-19.3383	-12.4486	66.16
-19.2739	-12.3529	66.16
-19.2687	-12.2276	66.12
-19.2578	-12.1687	66.06
-19.2107	-12.0676	65.98
-19.1563	-12.0306	65.95
-19.0904	-12.1001	65.97
-19.0444	-12.1571	66.04
-18.9984	-12.199	66.09
-18.9174	-12.2213	66.13
-18.8178	-12.2189	66.14
-18.8249	-12.3436	66.12
-18.8545	-12.421	66.1
-18.8617	-12.4807	66.08
-18.8888	-12.5124	66.03
-18.9012	-12.5415	66.04
-18.9213	-12.6599	66.05
-18.9578	-12.7448	66.06
-18.9653	-12.8994	66.05
-19.0189	-13.0791	66.06
-19.0293	-13.1395	66.05
-18.9988	-13.1249	66.04
-18.9767	-13.1695	66.02
-18.9124	-13.201	66.02
-18.8332	-13.2757	66.05
-18.6895	-13.3198	66.07
-18.584	-13.3458	66.08
-18.4881	-13.3174	66.07
-18.4261	-13.3147	66.03
-18.3606	-13.3282	66.04
-18.2325	-13.3786	66.05
-18.0853	-13.3601	66.06
-18.0054	-13.3433	66.06
-17.8841	-13.3144	66.09
-17.8636	-13.3087	66.07
-17.7393	-13.3239	66.06
-17.6193	-13.363	66.04
-17.5536	-13.3901	66.05
-17.467	-13.4187	66.04
-17.4611	-13.5402	66.12
-17.4858	-13.6702	66.16
-17.5365	-13.6321	66.12
-17.5646	-13.6007	66.07
-17.5727	-13.5606	66
-17.6141	-13.605	65.91
-17.613	-13.6426	65.93
-17.6378	-13.7593	65.96
-17.5947	-13.8746	66.04
-17.5987	-13.9287	66.11
-17.5801	-13.9299	66.14
-17.637	-13.939	66.11
-17.6479	-13.9122	66.04
-17.684	-13.9051	65.99
-17.7377	-13.9057	66
-17.8183	-13.9275	66.03
-18.0119	-13.9908	66.1
-18.1771	-14.0504	66.1
-18.3948	-14.0765	66.07
-18.5633	-14.1099	66.04
-18.6942	-14.2195	66
-18.7698	-14.2365	66.01
-18.862	-14.2677	66.01
-18.9153	-14.3053	66.01
-18.8969	-14.3226	66.07
-18.8978	-14.372	66.08
-18.9018	-14.3612	66.07
-18.8979	-14.3595	66.03
-18.8534	-14.3157	66.03
-18.8278	-14.3264	66.01
-18.7774	-14.2686	66.04
-18.7597	-14.2324	66.05
-18.7183	-14.1985	66.05
-18.7158	-14.0687	66.05
-18.6685	-14.0121	66.04
-18.6532	-14.0161	66.05
-18.6402	-13.9202	66.02
-18.6002	-13.8714	66.04
-18.5581	-13.8067	66.06
-18.5381	-13.6843	66.04
-18.507	-13.5642	66.05
-18.5056	-13.5391	66.13
-18.5468	-13.3887	66.16
-18.5856	-13.2659	66.1
-18.6455	-13.0762	66.05
-18.6638	-12.9692	65.95
-18.7665	-12.8962	65.9
-18.8068	-12.8278	65.93
-18.8822	-12.8305	65.99
-18.8872	-12.8365	66.06
-18.895	-12.7904	66.14
-18.896	-12.7937	66.13
-18.8833	-12.7729	66.09
-18.8663	-12.7579	66.04
-18.8853	-12.8636	66.03
-18.9264	-12.9154	66.04
-18.9029	-12.9133	66.07
-18.885	-12.952	66.07
-18.8654	-12.9431	66.04
-18.8554	-12.9639	66.03
-18.8508	-12.9591	66.01
-18.8053	-12.9689	66
-18.747	-12.9485	66.02
-18.7223	-12.9664	66
-18.723	-12.9727	66.04
-18.6614	-12.9983	66.07
-18.6068	-12.9753	66.05
-18.557	-12.873	66.06
-18.4956	-12.8007	66.07
-18.5185	-12.7868	66.07
-18.5057	-12.7378	66.07
-18.4763	-12.7455	66.07
-18.4476	-12.7227	66.06
-18.4165	-12.7112	66.05
-18.3884	-12.676	66.06
-18.3419	-12.5845	66.03
-18.2845	-12.5432	66.04
-18.192	-12.5016	66.04
-18.1053	-12.4965	66.05
-18.1099	-12.5108	66.05
-18.0487	-12.5616	66.04
-18.0134	-12.6056	66.1
-17.9142	-12.6716	66.17
-17.8619	-12.6667	66.13
-17.7487	-12.5642	66.05
-17.7246	-12.5312	65.97
-17.6576	-12.4374	65.87
-17.6044	-12.3163	65.85
-17.5204	-12.2732	65.94
-17.449	-12.255	66.03
-17.3682	-12.2449	66.11
-17.3723	-12.1196	66.14
-17.3229	-12.0193	66.12
-17.3348	-11.7824	66.07
-17.3362	-11.5426	66.06
-17.3059	-11.3851	66.02
-17.3405	-11.2156	66.01
-17.3292	-11.0481	66.03
-17.2941	-10.8161	66.06
-17.2912	-10.7272	66.06
-17.2725	-10.5349	66.02
-17.2219	-10.4347	66.02
-17.1493	-10.2847	66.04
-17.0924	-10.151	66.05
-17.0442	-10.0156	66.06
-16.9433	-9.8912	66.07
-16.7862	-9.7628	66.06
-16.6544	-9.5662	66.08
-16.5046	-9.3731	66.04
-16.4225	-9.1852	66.04
-16.3302	-9.0435	66
-16.2229	-8.8854	66
-16.1753	-8.8797	66
-16.1007	-8.806	66.04
-16.0416	-8.7345	66.07
-16.0712	-8.6838	66.09
-16.1026	-8.6469	66.05
-16.1541	-8.5858	66.04
-16.2253	-8.5903	66.03
-16.324	-8.6275	66.03
-16.3751	-8.611	66.13
-16.5269	-8.572	66.16
-16.6198	-8.4934	66.16
-16.7496	-8.3584	66.05
-16.8947	-8.348	65.98
-17.0145	-8.3435	65.9
-17.1079	-8.3731	65.91
-17.2191	-8.443	65.98
-17.2833	-8.5469	66.05
-17.3292	-8.6269	66.12
-17.378	-8.7307	66.17
-17.4583	-8.8335	66.16
-17.5458	-8.8646	66.1
-17.5853	-8.9585	66.04
-17.6402	-9.0954	65.98
-17.6706	-9.255	66
-17.7671	-9.4169	65.99
-17.7936	-9.5131	65.99
-17.8092	-9.6365	66.01
-17.7952	-9.8189	66.03
-17.8187	-10.0372	66.04
-17.8813	-10.1835	66.05
-17.9013	-10.358	66.03
-17.9486	-10.4666	66.03
-18.0038	-10.6658	66.01
-18.0061	-10.8324	66.04
-18.0402	-11.0363	66.05
-18.0636	-11.2497	66.04
-18.0777	-11.4151	66.06
-18.1543	-11.6572	66.03
-18.1836	-11.818	66.03
-18.258	-12.0107	66
-18.3095	-12.1229	66.01
-18.366	-12.3072	65.99
-18.432	-12.492	66.01
-18.5101	-12.6393	66.03
-18.6126	-12.7488	66.08
-18.6866	-12.9121	66.03
-18.8036	-13.0434	66.06
-18.9008	-13.2402	66.1
-19.0306	-13.355	66.13
-19.1477	-13.5338	66.08
-19.2746	-13.7471	66.01
-19.3339	-13.9018	65.97
-19.3643	-14.08	65.89
-19.3404	-14.1945	65.92
-19.2858	-14.3647	65.96
-19.2762	-14.6308	66.02
-19.2375	-14.9429	66.08
-19.233	-15.4076	66.1
-19.3147	-15.8149	66.11
-19.3514	-16.0466	66.07
-19.4143	-16.3324	65.99
-19.4704	-16.5861	65.97
-19.5455	-16.8089	65.97
-19.6048	-17.0144	66.02
-19.6089	-17.3281	66.01
-19.6281	-17.5623	65.98
-19.6841	-17.6507	65.98
-19.6498	-17.5922	65.97
-19.6121	-17.541	65.98
-19.5723	-17.4225	65.99
-19.5581	-17.3546	66
-19.5139	-17.222	66.03
-19.4484	-17.0047	66.05
-19.4512	-16.8312	66.01
-19.3853	-16.5995	66.01
-19.3361	-16.3626	66.02
-19.307	-16.1503	66.02
-19.2486	-15.9701	66.02
-19.2164	-15.8138	66.02
-19.1485	-15.6263	66.07
-19.1321	-15.487	66.04
-19.0903	-15.325	66.03
-19.0379	-15.2391	66.01
-18.9847	-15.0883	66.02
-18.882	-14.9683	66.02
-18.8141	-14.908	66.05
-18.756	-14.8439	66.11
-18.6561	-14.7885	66.12
-18.63	-14.7803	66.06
-18.5849	-14.7236	65.99
-18.4857	-14.6041	65.91
-18.41	-14.5255	65.91
-18.2954	-14.4474	65.94
-18.2058	-14.4368	65.98
-18.1016	-14.2978	66.07
-18.0436	-14.14	66.1
-17.9343	-13.9044	66.12
-17.8627	-13.8235	66.05
-17.7619	-13.6833	66.01
-17.6435	-13.5963	65.99
-17.4702	-13.4608	65.99
-17.4002	-13.3406	66.02
-17.3033	-13.2329	66.03
-17.2327	-13.1278	66.03
-17.1164	-13.1262	66.02
-17.0449	-13.1168	66.02
-16.9466	-13.1281	66.02
-16.8471	-13.1148	66.04
-16.7841	-13.1371	66.03
-16.6813	-13.134	66.03
-16.5849	-13.1709	66.02
-16.4785	-13.224	66.05
-16.3917	-13.2662	66.05
-16.2971	-13.3359	66.05
-16.1991	-13.3642	66.03
-16.1099	-13.3761	65.99
-16.0068	-13.3488	65.99
-15.9922	-13.3909	66
-15.9711	-13.4519	66.04
-15.9478	-13.5275	66.06
-16.0207	-13.5348	66.07
-16.0345	-13.4473	66.07
-16.1169	-13.5039	66.04
-16.2247	-13.5039	66
-16.3315	-13.487	66.03
-16.4389	-13.4855	66.1
-16.5489	-13.4649	66.13
-16.6739	-13.3494	66.09
-16.8053	-13.3009	66.03
-16.9418	-13.2143	65.95
-17.0799	-13.2152	65.87
-17.219	-13.2239	65.89
-17.3054	-13.2495	65.96
-17.4282	-13.2503	66.06
-17.5181	-13.3068	66.14
-17.6389	-13.2794	66.17
-17.7946	-13.2205	66.1
-17.9205	-13.1563	66.05
-18.0437	-13.1402	65.99
-18.1365	-13.1546	65.98
-18.1735	-13.1593	66.03
-18.2707	-13.1637	66.02
-18.3232	-13.1244	66.01
-18.4055	-13.0488	66.04
-18.4855	-13.0561	66.06
-18.5343	-13.1131	66.04
-18.505	-13.1072	66.04
-18.5162	-13.0339	66.03
-18.506	-13.0073	66.02
-18.519	-13.0427	66.02
-18.4563	-13.0407	66.07
-18.3566	-13.0612	66.07
-18.3079	-13.0421	66.08
-18.252	-13.1421	66.06
-18.224	-13.188	66.04
-18.2154	-13.2458	66.04
-18.1825	-13.3605	66.04
-18.1346	-13.5077	66.06
-18.0834	-13.6546	66.06
-18.0558	-13.7612	66.08
-18.0409	-13.863	66.03
-18.0233	-13.9124	66.03
-18.0154	-13.9835	66
-17.9468	-14.0408	66.06
-17.929	-14.2063	66.14
-17.8757	-14.3108	66.18
-17.8783	-14.4014	66.14
-17.9048	-14.3876	66.02
-17.924	-14.402	65.92
-17.9316	-14.4068	65.85
-17.8731	-14.4827	65.88
-17.8154	-14.5193	65.97
-17.7745	-14.5465	66.05
-17.761	-14.4809	66.12
-17.7458	-14.413	66.15
-17.729	-14.2521	66.1
-17.745	-14.1134	66.04
-17.7059	-14.0099	66.06
-17.683	-13.861	66.04
-17.6601	-13.7337	66.04
-17.614	-13.592	66.03
-17.5631	-13.322	66.03
-17.4658	-13.1344	66.02
-17.4435	-12.8113	66.03
-17.4036	-12.5418	66.04
-17.3502	-12.2476	66.07
-17.3418	-11.9582	66.08
-17.3286	-11.6639	66.08
-17.2916	-11.4791	66.08
-17.2408	-11.4259	66.07
-17.2073	-11.4025	66.07
-17.1396	-11.2967	66.07
-17.1068	-11.2565	66.06
-17.0384	-11.2584	66.03
-16.9948	-11.2142	66.01
-16.9078	-11.1231	66.02
-16.8545	-11.0992	66.02
-16.7937	-11.0042	66.04
-16.6885	-10.9791	66.05
-16.6076	-10.9247	66.07
-16.5315	-10.7797	66.06
-16.4396	-10.7311	66.11
-16.3587	-10.6548	66.17
-16.2867	-10.567	66.19
-16.2086	-10.4063	66.12
-16.153	-10.2967	66.05
-16.1038	-10.161	65.97
-16.0703	-10.0677	65.91
-16.0288	-10.0497	65.94
-15.9864	-10.1056	66
-15.9515	-10.1452	66.09
-15.889	-10.2094	66.14
-15.8611	-10.3073	66.13
-15.8533	-10.4024	66.11
-15.8324	-10.4877	66.07
-15.818	-10.6368	66.02
-15.7944	-10.7413	65.99
-15.773	-10.8887	66.01
-15.729	-11.0011	66.02
-15.7013	-11.1098	66
-15.6485	-11.1801	66.02
-15.6072	-11.3026	66.05
-15.5738	-11.3597	66.08
-15.5697	-11.4318	66.08
-15.5835	-11.4713	66.06
-15.586	-11.5936	66.05
-15.6839	-11.6158	66.04
-15.6925	-11.655	66.05
-15.6864	-11.6698	66.04
-15.7379	-11.7669	66.02
-15.7568	-11.7948	66.03
-15.7996	-11.8345	66.06
-15.8032	-11.8474	66.04
-15.8877	-11.9543	66.04
-15.9682	-11.9998	66.05
-16.0281	-12.0435	66.05
-16.0885	-12.0779	66.07
-16.1655	-12.0804	66.03
-16.2159	-12.0533	66.03
-16.2838	-12.0965	66.09
-16.3749	-12.2108	66.12
-16.45	-12.2847	66.11
-16.5738	-12.4007	66.05
-16.6297	-12.4005	65.99
-16.7514	-12.4564	65.94
-16.8594	-12.5086	65.94
-16.9161	-12.5858	65.98
-16.9617	-12.6983	66.04
-17.0373	-12.7997	66.1
-17.1212	-12.8833	66.13
-17.2024	-12.7837	66.11
-17.3116	-12.8329	66.01
-17.352	-12.8551	66
-17.4487	-12.9184	66
-17.5337	-12.9622	66.04
-17.6526	-13.0284	66.05
-17.7639	-13.1105	66.03
-17.8185	-13.1566	66.04
-17.9009	-13.2097	66.03
-17.9934	-13.2295	65.99
-18.0629	-13.2649	66
-18.1145	-13.2779	66.02
-18.1696	-13.2817	66.07
-18.2496	-13.2416	66.1
-18.3277	-13.2435	66.1
-18.4338	-13.2061	66.06
-18.4977	-13.1694	66.04
-18.5377	-13.1147	66.02
-18.5721	-13.1319	66.02
-18.6612	-13.1246	66.05
-18.7555	-13.1813	66.04
-18.8113	-13.255	66.03
-18.8597	-13.2308	66.05
-18.8495	-13.2463	66.06
-18.8511	-13.2275	66.06
-18.8306	-13.23	66.07
-18.8252	-13.2464	66.02
-18.8108	-13.2674	66.07
-18.7923	-13.313	66.14
-18.8553	-13.3341	66.12
-18.8681	-13.2708	66.07
-18.8894	-13.1769	66.02
-18.9025	-13.1283	65.94
-18.8897	-13.037	65.93
-18.8749	-12.977	65.96
-18.8402	-12.9356	66.01
-18.8425	-12.9285	66.09
-18.7699	-12.8685	66.12
-18.7433	-12.7767	66.13
-18.7405	-12.6698	66.06
-18.7334	-12.6055	66.02
-18.6992	-12.5188	66.01
-18.6971	-12.5922	66
-18.6637	-12.7849	66.03
-18.5854	-12.9704	66.05
-18.5397	-13.1391	66.05
-18.4728	-13.2946	66.03
-18.4065	-13.3398	65.99
-18.3285	-13.4518	65.99
-18.24	-13.6203	65.99
-18.1224	-13.8191	66.03
-18.0736	-13.9208	66.05
-17.9717	-13.9671	66.06
-17.9067	-14.0035	66.02
-17.8046	-14.0772	66.03
-17.718	-14.1222	66
-17.6074	-14.2401	66.02
-17.501	-14.3753	66.03
-17.4148	-14.542	66.02
-17.3269	-14.7278	66.01
-17.2303	-14.913	66.01
-17.1704	-15.1002	66
-17.0722	-15.2391	66
-16.9767	-15.3323	66.01
-16.8705	-15.4226	66.01
-16.7759	-15.582	66.01
-16.6853	-15.7001	66.02
-16.5691	-15.791	66.09
-16.4967	-15.8701	66.11
-16.4033	-15.9652	66.08
-16.325	-16.1438	66.01
-16.2664	-16.2339	65.94
-16.1464	-16.2823	65.88
-16.0376	-16.3498	65.89
-15.9594	-16.3718	65.92
-15.7955	-16.4941	66
-15.7197	-16.534	66.06
-15.6532	-16.6206	66.1
-15.5965	-16.5604	66.07
-15.5009	-16.4822	66.04
-15.4765	-16.3508	66.01
-15.4544	-16.2626	66
-15.3958	-16.1785	66.01
-15.3563	-16.1255	66.01
-15.2995	-16.0496	66.03
-15.2665	-15.9718	66.03
-15.2588	-15.9339	66.03
-15.2744	-15.9485	66.01
-15.2311	-15.9201	66
-15.2561	-15.8557	66.02
-15.251	-15.816	66.05
-15.3039	-15.7357	66.07
-15.3271	-15.6986	66.05
-15.3769	-15.6531	66.08
-15.4108	-15.653	66.07
-15.5012	-15.5592	66.05
-15.5625	-15.5015	66.02
-15.6256	-15.4273	66.03
-15.7359	-15.3341	66.01
-15.8208	-15.19	66.02
-15.8067	-15.0875	66.04
-15.8057	-14.9282	66.04
-15.8151	-14.8264	66.04
-15.8277	-14.7967	66
-15.7996	-14.7369	66.01
-15.7373	-14.6321	66.1
-15.7207	-14.5756	66.16
-15.6912	-14.3909	66.16
-15.7298	-14.2262	66.06
-15.7972	-14.0663	65.98
-15.7803	-13.8438	65.93
-15.7506	-13.6371	65.88
-15.7528	-13.4466	65.94
-15.7516	-13.2812	66.01
-15.7165	-13.1853	66.08
-15.6768	-13.0889	66.16
-15.6822	-12.9868	66.14
-15.6626	-12.8131	66.08
-15.6187	-12.6453	66.04
-15.5837	-12.527	66.01
-15.602	-12.3808	65.98
-15.5515	-12.3742	66.02
-15.5616	-12.3176	66.01
-15.5246	-12.3191	66.02
-15.5255	-12.3129	66.02
-15.5659	-12.2604	66.04
-15.5375	-12.1525	66.05
-15.5769	-12.0776	66.05
-15.5247	-11.9352	66.08
-15.5252	-11.7699	66.07
-15.5107	-11.6501	66.06
-15.4782	-11.4871	66.08
-15.4957	-11.3002	66.09
-15.4102	-11.1327	66.06
-15.3892	-10.9794	66.06
-15.361	-10.8014	66.04
-15.3299	-10.7563	66.04
-15.2977	-10.7664	66.07
-15.3249	-10.8156	66.08
-15.3135	-10.8439	66.1
-15.3	-10.9209	66.09
-15.3252	-10.8425	66.06
-15.3963	-10.8551	66.06
-15.3983	-10.9147	66.12
-15.4375	-11.075	66.15
-15.5456	-11.178	66.12
-15.6223	-11.1586	66.07
-15.7172	-11.1687	66
-15.7804	-11.1945	65.92
-15.8637	-11.2213	65.92
-15.9636	-11.2315	65.98
-16.0301	-11.2442	66.07
-16.1352	-11.3319	66.14
-16.2704	-11.4144	66.11
-16.4379	-11.4147	66.13
-16.5601	-11.412	66.07
-16.6706	-11.3754	66.04
-16.7785	-11.3121	66.01
-16.8884	-11.4016	66.02
-16.945	-11.4992	66.05
-17.0058	-11.5548	66.07
-17.0344	-11.5732	66.06
-17.0926	-11.6415	66.04
-17.0973	-11.6405	66.06
-17.134	-11.6041	66.05
-17.1775	-11.5784	66.06
-17.2445	-11.5737	66.07
-17.3041	-11.4704	66.09
-17.3732	-11.4258	66.08
-17.3928	-11.3839	66.07
-17.4821	-11.4352	66.04
inclinaison X	inclinaison Y
