# Supplementary material for: Postural Control Can Be Well Maintained by Healthy, Young Adults in Difficult Visual Task, Even in Sway-Referenced Dynamic Conditions
Source: PLoS One. 2016 Oct 13;11(10):e0164400. doi: 10.1371/journal.pone.0164400 (PMC5063355; doi:10.1371/journal.pone.0164400)
Supplement: S2 File — (ZIP) [file pone.0164400.s002.zip › DATA_FRAMIRAL/S11B_FREE_STABLE_I2.xls]

## Sheet: S11_MTT_2015040
gravite X	gravite Y	Poids
-17.9079	-12.8336	66.09
-17.9121	-12.8121	66.13
-17.873	-12.8017	66.08
-17.8351	-12.8093	66.02
-17.8328	-12.7626	65.96
-17.819	-12.8462	65.88
-17.8042	-13.0204	65.91
-17.7668	-13.2628	65.99
-17.724	-13.4272	66.06
-17.7556	-13.5958	66.13
-17.7154	-13.6316	66.12
-17.7095	-13.6588	66.07
-17.7067	-13.7435	66.01
-17.735	-13.8928	66
-17.7209	-14.0319	66.01
-17.6982	-14.1432	66.03
-17.6855	-14.2011	66.05
-17.6774	-14.2383	66.04
-17.7316	-14.3037	66.02
-17.7613	-14.4059	66.01
-17.8043	-14.4725	66.01
-17.8198	-14.5005	66.03
-17.8394	-14.5323	66.04
-17.9122	-14.5083	66.04
-17.9048	-14.4985	66.05
-17.9405	-14.6273	66.06
-17.955	-14.6098	66.07
-17.9862	-14.5617	66.06
-18.01	-14.5039	66.05
-18.0259	-14.3586	66.01
-18.0681	-14.2725	66.01
-18.0486	-14.046	66.04
-18.0241	-13.9416	66.05
-18.0286	-13.7849	66.08
-18.0655	-13.5644	66.1
-18.0915	-13.326	66.09
-18.1385	-13.1197	66.08
-18.1565	-13.0716	66.1
-18.2255	-13.1871	66.06
-18.2478	-13.2266	66.11
-18.2553	-13.2472	66.18
-18.3437	-13.2957	66.17
-18.3668	-13.2654	66.11
-18.4	-13.2766	66.02
-18.442	-13.2992	65.99
-18.5269	-13.2759	65.93
-18.6116	-13.2651	65.91
-18.6072	-13.283	66
-18.5933	-13.2197	66.08
-18.5783	-13.2238	66.15
-18.5675	-13.1422	66.21
-18.5863	-12.9662	66.2
-18.602	-12.8001	66.12
-18.5462	-12.6138	66.09
-18.5446	-12.5154	66.03
-18.577	-12.4418	66.04
-18.5976	-12.4583	66.06
-18.5832	-12.5124	66.08
-18.6412	-12.499	66.08
-18.6217	-12.4668	66.07
-18.6213	-12.4234	66.04
-18.5455	-12.3724	66.04
-18.5334	-12.2929	66.05
-18.4187	-12.1918	66.08
-18.3143	-12.1174	66.12
-18.2529	-12.0496	66.13
-18.2253	-11.9691	66.12
-18.1744	-11.854	66.12
-18.1667	-11.7179	66.09
-18.1525	-11.6224	66.09
-18.1444	-11.6637	66.05
-18.1428	-11.6441	66.08
-18.1495	-11.6411	66.1
-18.1643	-11.5879	66.13
-18.2123	-11.5675	66.11
-18.2244	-11.5393	66.09
-18.2198	-11.4692	66.04
-18.2163	-11.4016	66.1
-18.1648	-11.4015	66.16
-18.1675	-11.3676	66.18
-18.201	-11.2789	66.15
-18.2604	-11.2985	66.07
-18.2883	-11.2534	66.01
-18.3424	-11.2513	65.94
-18.3865	-11.2558	65.97
-18.417	-11.2798	66.01
-18.4607	-11.2601	66.09
-18.4303	-11.3451	66.16
-18.4438	-11.3211	66.18
-18.4469	-11.2554	66.14
-18.4505	-11.1865	66.1
-18.4492	-11.1306	66.07
-18.4525	-11.1405	66.03
-18.5052	-11.1767	66.05
-18.4899	-11.2329	66.07
-18.5047	-11.2647	66.08
-18.5174	-11.3272	66.08
-18.5441	-11.2974	66.09
-18.5897	-11.3017	66.06
-18.5889	-11.3322	66.07
-18.5983	-11.3287	66.09
-18.6307	-11.3068	66.09
-18.6134	-11.3331	66.1
-18.5748	-11.3502	66.1
-18.561	-11.4244	66.07
-18.5558	-11.4648	66.07
-18.4994	-11.5536	66.1
-18.4888	-11.6287	66.08
-18.4796	-11.5911	66.1
-18.4621	-11.5933	66.07
-18.4247	-11.5905	66.07
-18.4073	-11.6259	66.06
-18.3595	-11.6661	66.07
-18.3236	-11.7007	66.09
-18.2971	-11.6985	66.1
-18.2583	-11.7476	66.08
-18.226	-11.76	66.12
-18.1684	-11.8443	66.15
-18.1524	-11.8326	66.14
-18.1412	-11.8975	66.09
-18.1071	-11.9764	66.03
-18.127	-12.0532	65.98
-18.1276	-12.144	65.99
-18.1169	-12.2747	66.03
-18.1291	-12.4472	66.08
-18.1627	-12.6013	66.14
-18.1792	-12.614	66.16
-18.2468	-12.6175	66.12
-18.2449	-12.5192	66.06
-18.2936	-12.4823	66.03
-18.3278	-12.4279	66.05
-18.3494	-12.4476	66.05
-18.331	-12.4886	66.09
-18.377	-12.4852	66.09
-18.406	-12.4197	66.11
-18.4503	-12.3549	66.09
-18.4721	-12.3101	66.05
-18.5104	-12.2688	66.05
-18.5281	-12.201	66.08
-18.5143	-12.1583	66.09
-18.5504	-12.1431	66.1
-18.5441	-12.1941	66.12
-18.5599	-12.3181	66.12
-18.5243	-12.4332	66.11
-18.5601	-12.5629	66.07
-18.5604	-12.6156	66.08
-18.5924	-12.6534	66.06
-18.6065	-12.7163	66.04
-18.6052	-12.7025	66.06
-18.6337	-12.7294	66.08
-18.6283	-12.7362	66.09
-18.6306	-12.7007	66.1
-18.636	-12.6424	66.08
-18.6119	-12.634	66.07
-18.6121	-12.5687	66.07
-18.5903	-12.4733	66.07
-18.5473	-12.4479	66.12
-18.5166	-12.5074	66.19
-18.511	-12.5138	66.15
-18.5343	-12.4735	66.11
-18.5413	-12.557	66.03
-18.5746	-12.6232	65.95
-18.5458	-12.6141	65.94
-18.5796	-12.6851	65.98
-18.506	-12.7578	66.06
-18.5106	-12.7943	66.14
-18.4975	-12.8189	66.17
-18.4528	-12.8498	66.15
-18.4697	-12.8236	66.09
-18.4824	-12.8073	66.03
-18.5036	-12.8827	65.99
-18.5359	-12.9639	66
-18.5227	-13.0199	66.1
-18.5024	-13.1119	66.11
-18.5381	-13.0914	66.09
-18.5505	-13.0079	66.06
-18.5977	-12.9804	66.04
-18.5984	-12.9121	66.04
-18.6157	-12.7964	66.03
-18.6257	-12.6862	66.05
-18.5678	-12.5304	66.1
-18.5282	-12.2575	66.15
-18.5205	-11.9473	66.14
-18.4764	-11.6326	66.1
-18.4217	-11.2712	66.07
-18.3919	-11.0378	66.03
-18.3432	-10.878	66.04
-18.3362	-10.7765	66.05
-18.3334	-10.6743	66.09
-18.2905	-10.5605	66.1
-18.2357	-10.4899	66.09
-18.1678	-10.3269	66.11
-18.1621	-10.2717	66.09
-18.1259	-10.2819	66.07
-18.0949	-10.2706	66.1
-18.118	-10.4171	66.08
-18.1066	-10.6543	66.08
-18.0873	-10.9089	66.16
-18.1108	-11.0934	66.23
-18.1269	-11.0733	66.18
-18.1467	-10.9659	66.08
-18.1419	-10.942	65.97
-18.1939	-10.8442	65.89
-18.1559	-10.7172	65.93
-18.1654	-10.6857	66.03
-18.1582	-10.5838	66.15
-18.164	-10.4425	66.21
-18.185	-10.2918	66.23
-18.2196	-10.0792	66.16
-18.2248	-9.8786	66.1
-18.2408	-9.6925	66.06
-18.2691	-9.6107	66.05
-18.2605	-9.519	66.07
-18.2724	-9.5187	66.1
-18.2874	-9.4896	66.09
-18.3226	-9.4712	66.07
-18.2838	-9.5157	66.07
-18.2705	-9.5167	66.06
-18.2728	-9.5243	66.08
-18.2982	-9.5938	66.1
-18.3481	-9.6679	66.08
-18.3397	-9.8015	66.08
-18.3274	-9.8438	66.1
-18.2921	-9.8748	66.08
-18.2514	-9.9086	66.06
-18.2265	-9.9343	66.02
-18.2053	-10.0612	66
-18.1354	-10.1323	66.03
-18.1497	-10.2706	66.05
-18.1449	-10.336	66.09
-18.1594	-10.4042	66.1
-18.1388	-10.4296	66.09
-18.1299	-10.407	66.08
-18.1429	-10.3954	66.09
-18.0966	-10.412	66.05
-18.0863	-10.3426	66.03
-18.0705	-10.2891	66.09
-18.0408	-10.31	66.16
-18.0406	-10.2906	66.17
-18.0291	-10.1707	66.1
-18.0339	-10.0819	66.03
-18.0306	-9.9535	65.95
-18.0264	-9.8602	65.88
-17.9823	-9.7809	65.93
-17.9307	-9.73	66.02
-17.858	-9.67	66.11
-17.8169	-9.5664	66.17
-17.8244	-9.4207	66.16
-17.8206	-9.1931	66.12
-17.8365	-8.9879	66.06
-17.8057	-8.8078	66.02
-17.7875	-8.6056	65.99
-17.7838	-8.4817	66.02
-17.7184	-8.327	66.06
-17.6749	-8.2113	66.05
-17.6801	-8.1569	66.05
-17.6703	-8.0427	66.09
-17.6657	-8.0045	66.06
-17.6618	-7.9546	66.05
-17.6958	-7.8908	66.07
-17.722	-7.8733	66.07
-17.7204	-7.8641	66.09
-17.7674	-7.8784	66.11
-17.79	-7.8919	66.11
-17.848	-7.8918	66.08
-17.8897	-7.912	66.05
-17.8809	-7.9785	66.04
-17.9155	-8.0386	66.05
-17.9178	-8.0604	66.07
-17.9195	-8.1368	66.09
-17.9519	-8.2183	66.1
-17.9521	-8.2991	66.11
-18.0312	-8.2897	66.1
-18.0493	-8.26	66.06
-18.1168	-8.2059	66.08
-18.1256	-8.1929	66.13
-18.1583	-8.1545	66.16
-18.1911	-8.133	66.14
-18.2434	-8.0582	66.1
-18.2925	-8.0176	66
-18.3173	-7.8992	65.96
-18.3506	-7.7954	65.96
-18.3592	-7.7964	66.01
-18.3197	-7.7623	66.08
-18.2675	-7.7774	66.13
-18.2365	-7.6644	66.16
-18.2176	-7.6146	66.15
-18.1807	-7.5031	66.1
-18.1621	-7.5045	66.06
-18.1574	-7.488	66.02
-18.1556	-7.582	66.04
-18.1535	-7.7087	66.07
-18.1046	-7.8587	66.08
-18.1475	-8.0701	66.06
-18.1199	-8.3602	66.05
-18.0974	-8.6714	66.06
-18.1197	-8.9563	66.05
-18.1234	-9.24	66.04
-18.0811	-9.3913	66.04
-18.0517	-9.5447	66.04
-18.0126	-9.6779	66.07
-17.9768	-9.7412	66.07
-17.9035	-9.8386	66.08
-17.9334	-9.8794	66.08
-17.9343	-9.9246	66.08
-17.9245	-9.9035	66.06
-17.9125	-9.9136	66.06
-17.9298	-9.9386	66.05
-17.9281	-9.9288	66.07
-17.9038	-9.9055	66.1
-17.9548	-9.9081	66.07
-17.9677	-9.8538	66.07
-17.9823	-9.8569	66.07
-18.0274	-9.8315	66.03
-18.0531	-9.7939	66.08
-18.0666	-9.8035	66.15
-18.0726	-9.8266	66.16
-18.0872	-9.7685	66.13
-18.1348	-9.7272	66.08
-18.1714	-9.6556	66.01
-18.1634	-9.6722	65.94
-18.1795	-9.732	65.97
-18.1672	-9.8406	66.03
-18.1448	-10.026	66.13
-18.1733	-10.1189	66.15
-18.1621	-10.15	66.15
-18.1505	-10.1514	66.09
-18.1422	-10.2144	66.04
-18.1808	-10.2304	66.02
-18.241	-10.2847	66.02
-18.2733	-10.3287	66.07
-18.3095	-10.4547	66.07
-18.3338	-10.5818	66.09
-18.3782	-10.6436	66.07
-18.4091	-10.6402	66.07
-18.3885	-10.6094	66.05
-18.3986	-10.6541	66.02
-18.3865	-10.5794	66.04
-18.4034	-10.5004	66.06
-18.3819	-10.3643	66.1
-18.4072	-10.2501	66.11
-18.399	-10.1214	66.1
-18.3724	-9.9488	66.06
-18.3831	-9.8227	66.08
-18.4202	-9.716	66.05
-18.4425	-9.5605	66.09
-18.4402	-9.4598	66.1
-18.3986	-9.3551	66.11
-18.4121	-9.284	66.1
-18.3914	-9.177	66.08
-18.36	-9.1445	66.05
-18.3317	-9.1747	66.05
-18.2974	-9.1453	66.1
-18.2851	-9.1914	66.08
-18.2456	-9.1684	66.1
-18.228	-9.275	66.15
-18.229	-9.3777	66.21
-18.2476	-9.49	66.13
-18.2117	-9.6639	66.07
-18.2391	-9.7935	65.95
-18.2296	-9.8901	65.9
-18.271	-10.0234	65.93
-18.211	-10.1496	66.01
-18.1774	-10.2674	66.12
-18.1555	-10.3413	66.2
-18.1661	-10.327	66.2
-18.1695	-10.2529	66.15
-18.1836	-10.1967	66.04
-18.1799	-10.1899	66.04
-18.2288	-10.1391	66.05
-18.2491	-10.1459	66.08
-18.2625	-10.1311	66.08
-18.2793	-10.1079	66.08
-18.2952	-10.0813	66.05
-18.29	-10.0792	66.04
-18.2922	-10.0488	66.06
-18.3059	-10.1049	66.05
-18.3401	-10.1405	66.06
-18.3455	-10.2142	66.1
-18.33	-10.2979	66.11
-18.3236	-10.3295	66.11
-18.2812	-10.344	66.08
-18.261	-10.3283	66.07
-18.2887	-10.3102	66.05
-18.2882	-10.2666	66.07
-18.3196	-10.2512	66.08
-18.3045	-10.2465	66.07
-18.2756	-10.2467	66.09
-18.2542	-10.2558	66.1
-18.2983	-10.204	66.08
-18.2722	-10.203	66.06
-18.2874	-10.1982	66.05
-18.26	-10.193	66.04
-18.2412	-10.2818	66.13
-18.2617	-10.3694	66.21
-18.2716	-10.4234	66.21
-18.3075	-10.5193	66.12
-18.3226	-10.5656	66.07
-18.3373	-10.7089	65.98
-18.3767	-10.8112	65.92
-18.3813	-10.9153	65.96
-18.3882	-11.0219	66.04
-18.3836	-11.1958	66.11
-18.3633	-11.3302	66.17
-18.3897	-11.4776	66.17
-18.3618	-11.4381	66.12
-18.3808	-11.5298	66.06
-18.3461	-11.5402	66.02
-18.3606	-11.5569	66.02
-18.3842	-11.62	66.07
-18.4348	-11.6732	66.08
-18.4365	-11.6457	66.06
-18.4906	-11.5404	66.08
-18.5516	-11.4187	66.06
-18.5843	-11.2755	66.06
-18.684	-11.123	66.04
-18.6993	-10.8986	66.07
-18.6652	-10.7041	66.09
-18.6597	-10.4812	66.11
-18.6582	-10.2043	66.11
-18.6353	-9.9919	66.08
-18.6292	-9.7522	66.08
-18.6246	-9.601	66.06
-18.6341	-9.4522	66.07
-18.6126	-9.3206	66.08
-18.5945	-9.2368	66.09
-18.5484	-9.2024	66.09
-18.4753	-9.1181	66.11
-18.4726	-9.0534	66.11
-18.4152	-8.9695	66.1
-18.3994	-8.9421	66.04
-18.3761	-8.9484	66.13
-18.3555	-9.0178	66.18
-18.3305	-9.0102	66.16
-18.333	-9.0015	66.09
-18.3226	-9.0471	66.03
-18.3	-9.017	65.95
-18.2982	-9.0161	65.95
-18.2995	-9.0267	66.01
-18.3344	-9.0521	66.07
-18.314	-9.0577	66.16
-18.3508	-9.021	66.15
-18.3581	-8.9025	66.14
-18.364	-8.787	66.08
-18.3704	-8.7641	66.07
-18.4069	-8.6653	66.06
-18.4145	-8.6189	66.08
-18.4649	-8.5967	66.09
-18.4712	-8.6304	66.09
-18.4822	-8.6216	66.08
-18.5227	-8.6053	66.07
-18.5447	-8.5791	66.06
-18.5508	-8.5972	66.05
-18.5789	-8.615	66.07
-18.5298	-8.5999	66.09
-18.5458	-8.6466	66.12
-18.5369	-8.6889	66.11
-18.5588	-8.6764	66.1
-18.5513	-8.7143	66.1
-18.5548	-8.7605	66.06
-18.5568	-8.7993	66.05
-18.5742	-8.905	66.06
-18.6045	-8.9992	66.07
-18.615	-9.1222	66.1
-18.6211	-9.2211	66.1
-18.6655	-9.2873	66.09
-18.6358	-9.3737	66.09
-18.6807	-9.394	66.06
-18.6707	-9.4051	66.06
-18.6934	-9.4905	66.08
-18.6849	-9.5425	66.16
-18.6941	-9.5707	66.15
-18.7052	-9.6086	66.12
-18.7223	-9.6018	66.05
-18.7577	-9.5758	65.96
-18.7804	-9.6069	65.93
-18.758	-9.6631	66
-18.7414	-9.727	66.06
-18.7392	-9.859	66.12
-18.7584	-9.9527	66.16
-18.757	-10.0089	66.15
-18.7566	-9.9911	66.08
-18.784	-10.0583	66
-18.758	-10.0823	66.02
-18.7827	-10.137	66.07
-18.7717	-10.2083	66.12
-18.7757	-10.2818	66.13
-18.7975	-10.3526	66.09
-18.8088	-10.3683	66.08
-18.882	-10.4419	66.02
-18.9222	-10.4959	66.03
-18.9183	-10.5742	66.05
-18.9506	-10.6981	66.07
-18.9714	-10.7456	66.12
-18.9982	-10.8142	66.12
-19.0371	-10.8819	66.1
-19.0675	-10.9286	66.08
-19.0726	-10.9624	66.06
-19.112	-10.9663	66.06
-19.143	-11.0099	66.04
-19.1358	-11.0175	66.08
-19.1145	-11.0129	66.09
-19.1209	-11.01	66.11
-19.1507	-11.016	66.07
-19.1447	-10.9778	66.05
-19.1245	-10.9531	66.06
-19.1423	-10.9055	66.07
-19.123	-10.8595	66.06
-19.1331	-10.8833	66.11
-19.1324	-10.8972	66.15
-19.1297	-10.9068	66.13
-19.1498	-10.9253	66.1
-19.2081	-10.9995	66.04
-19.2456	-11.0023	65.94
-19.2773	-11.0201	65.93
-19.2936	-11.0547	65.99
-19.2906	-11.1295	66.08
-19.3034	-11.21	66.16
-19.3215	-11.2304	66.2
-19.3717	-11.2019	66.18
-19.419	-11.1757	66.11
-19.4413	-11.2122	66.03
-19.4884	-11.254	66.03
-19.5271	-11.2293	66.05
-19.5441	-11.265	66.08
-19.5431	-11.2864	66.1
-19.5119	-11.2732	66.08
-19.5616	-11.2843	66.05
-19.5214	-11.2364	66.07
-19.4878	-11.1828	66.04
-19.4763	-11.1291	66.06
-19.4264	-11.0651	66.07
-19.374	-11.0774	66.08
-19.3483	-10.9858	66.12
-19.2674	-10.9237	66.13
-19.2309	-10.8191	66.1
-19.1692	-10.6877	66.06
-19.144	-10.5896	66.03
-19.0927	-10.5442	66.04
-19.086	-10.379	66.07
-19.0321	-10.289	66.1
-18.9774	-10.1491	66.12
-18.8986	-9.9714	66.12
-18.8179	-9.7123	66.11
-18.769	-9.5552	66.08
-18.6819	-9.3565	66.09
-18.5928	-9.2904	66.15
-18.5683	-9.2549	66.21
-18.5461	-9.2605	66.2
-18.6417	-9.2126	66.17
-18.7016	-9.221	66.1
-18.75	-9.1953	65.98
-18.8009	-9.2184	65.93
-18.8033	-9.2621	65.99
-18.8569	-9.3472	66.07
-18.8865	-9.4727	66.18
-18.9217	-9.531	66.2
-18.9578	-9.4822	66.18
-19.0463	-9.4091	66.11
-19.1106	-9.3282	66.07
-19.1699	-9.2312	66.03
-19.2838	-9.105	66.04
-19.3636	-9.0083	66.1
-19.4294	-8.9227	66.12
-19.4604	-8.8318	66.13
-19.4989	-8.7922	66.09
-19.5239	-8.7948	66.1
-19.5728	-8.7393	66.1
-19.6183	-8.7098	66.08
-19.626	-8.6738	66.1
-19.6489	-8.6755	66.11
-19.6599	-8.6874	66.12
-19.6899	-8.6631	66.13
-19.7284	-8.6885	66.08
-19.7453	-8.6651	66.08
-19.7881	-8.6294	66.09
-19.8458	-8.679	66.07
-19.8422	-8.7256	66.08
-19.8872	-8.7596	66.11
-19.9183	-8.8163	66.1
-19.9858	-8.8483	66.11
-20.0098	-8.8951	66.12
-20.0469	-8.8962	66.11
-20.0756	-8.9415	66.1
-20.1024	-8.9692	66.15
-20.1005	-9.0062	66.16
-20.1222	-9.0397	66.11
-20.1554	-9.008	66.09
-20.2099	-9.0696	65.98
-20.1725	-9.0356	65.95
-20.1705	-9.0521	65.98
-20.1442	-9.1316	66.03
-20.13	-9.1822	66.12
-20.1018	-9.247	66.17
-20.0955	-9.2476	66.14
-20.0772	-9.2634	66.08
-20.0243	-9.2346	66.06
-20.0213	-9.2985	66.05
-19.9928	-9.3803	66.05
-19.9851	-9.4918	66.09
-20.0075	-9.6067	66.08
-19.9948	-9.6851	66.08
-19.9859	-9.7775	66.06
-19.9793	-9.8156	66.08
-19.9976	-9.8617	66.07
-20.018	-9.9241	66.06
-20.0412	-9.9876	66.07
-20.0285	-10.0146	66.08
-20.0324	-10.0746	66.09
-20.0306	-10.0615	66.11
-20.0134	-9.9938	66.1
-20.064	-9.9513	66.09
-20.0433	-9.8856	66.07
-20.0837	-9.8453	66.06
-20.0967	-9.8063	66.07
-20.0922	-9.727	66.07
-20.1067	-9.6407	66.08
-20.092	-9.6152	66.09
-20.1141	-9.5975	66.11
-20.0778	-9.5658	66.12
-20.101	-9.5299	66.08
-20.0786	-9.5251	66.07
-20.0991	-9.5839	66.11
-20.0918	-9.6696	66.16
-20.1142	-9.7329	66.15
-20.1292	-9.7365	66.1
-20.1506	-9.7792	66.02
-20.1979	-9.8988	65.94
-20.2203	-9.9931	65.96
-20.2354	-10.1591	66.02
-20.203	-10.3105	66.09
-20.1928	-10.4325	66.12
-20.2113	-10.3925	66.13
-20.1999	-10.4567	66.1
-20.2253	-10.4434	66.02
-20.2133	-10.4382	66.01
-20.2349	-10.5112	66.03
-20.2412	-10.5616	66.06
-20.1961	-10.6044	66.09
-20.2343	-10.6647	66.08
-20.2305	-10.6411	66.05
-20.2608	-10.6394	66.04
-20.2602	-10.6273	66.03
-20.2617	-10.6468	66.04
-20.292	-10.645	66.03
-20.242	-10.6706	66.04
-20.2299	-10.7262	66.08
-20.2363	-10.7477	66.1
-20.2265	-10.833	66.08
-20.2003	-10.9385	66.06
-20.1425	-11.0855	66.02
-20.1349	-11.2403	66.02
-20.1217	-11.5209	65.99
-20.1021	-11.6657	66.03
-20.0845	-11.8766	66.06
-20.0336	-11.9976	66.07
-19.9666	-12.1558	66.05
-19.9205	-12.3357	66.03
-19.8355	-12.4499	66.04
-19.8313	-12.4842	66.04
-19.7926	-12.5297	66.06
-19.743	-12.6289	66.14
-19.7755	-12.7176	66.19
-19.7888	-12.7937	66.13
-19.8165	-12.8422	66.04
-19.8759	-12.9593	65.92
-19.933	-13.0195	65.86
-19.9322	-13.1091	65.91
-19.9248	-13.1756	66.01
-19.915	-13.15	66.11
-19.9182	-13.0264	66.17
-19.9596	-12.8542	66.17
-19.9899	-12.6771	66.11
-20.0157	-12.4052	66.04
-20.0339	-12.1845	66.04
-20.0537	-12.0128	66
-20.046	-11.865	66.05
-20.0759	-11.7798	66.06
-20.1255	-11.6572	66.07
-20.1274	-11.5525	66.04
-20.0972	-11.4875	66.04
-20.1396	-11.3892	66.06
-20.1949	-11.3914	66.06
-20.1918	-11.4193	66.06
-20.2036	-11.5411	66.07
-20.1863	-11.6947	66.07
-20.214	-11.7845	66.07
-20.2524	-11.7798	66.05
-20.2509	-11.7455	66.03
-20.2476	-11.6761	66.06
-20.2828	-11.6413	66.08
-20.2566	-11.6223	66.09
-20.2763	-11.5269	66.13
-20.2859	-11.4387	66.12
-20.3012	-11.3419	66.09
-20.3248	-11.2432	66.06
-20.3344	-11.1232	66.02
-20.2848	-11.0513	66.08
-20.2908	-10.9545	66.15
-20.29	-10.9334	66.16
-20.3084	-10.8282	66.08
-20.2848	-10.7072	66.02
-20.2728	-10.5544	65.9
-20.2145	-10.4615	65.88
-20.1464	-10.3939	65.94
-20.068	-10.335	66.04
-19.9878	-10.2978	66.13
-19.9223	-10.1803	66.19
-19.8772	-10.0504	66.19
-19.8433	-9.8063	66.1
-19.8316	-9.6469	66.04
-19.8318	-9.5063	65.99
-19.7665	-9.4048	66.01
-19.775	-9.4051	66.03
-19.7763	-9.3935	66.07
-19.7727	-9.373	66.07
-19.6808	-9.3148	66.07
-19.6567	-9.3487	66.07
-19.67	-9.3494	66.09
-19.6902	-9.307	66.08
-19.7172	-9.362	66.07
-19.7355	-9.4388	66.09
-19.7383	-9.5638	66.08
-19.7668	-9.6898	66.08
-19.8838	-9.7731	66.07
-19.9374	-9.7695	66.07
-20.0038	-9.7462	66.04
-20.0715	-9.7127	66.05
-20.1136	-9.6782	66.05
-20.1749	-9.671	66.1
-20.1811	-9.5809	66.13
-20.275	-9.5371	66.12
-20.3561	-9.4978	66.13
-20.4394	-9.425	66.08
-20.5433	-9.4216	66.08
-20.6374	-9.5049	66.14
-20.7112	-9.5448	66.17
-20.7395	-9.5626	66.14
-20.8465	-9.6257	66.08
-20.973	-9.6529	66
-21.073	-9.639	65.95
-21.1443	-9.6021	65.98
-21.1847	-9.598	66.06
-21.1997	-9.5911	66.11
-21.1371	-9.5667	66.14
-21.1667	-9.52	66.16
-21.1594	-9.4532	66.14
-21.1688	-9.3472	66.09
-21.1094	-9.3496	66.05
-21.0409	-9.3259	66.05
-20.9243	-9.3324	66.09
-20.8338	-9.3968	66.1
-20.8	-9.4108	66.07
-20.792	-9.4484	66.05
-20.7571	-9.5755	66.05
-20.717	-9.6263	66.05
-20.6786	-9.7396	66.1
-20.6643	-9.8156	66.12
-20.5994	-9.8655	66.14
-20.5353	-9.9331	66.12
-20.469	-9.9981	66.1
-20.4095	-10.0437	66.1
-20.3752	-10.1159	66.1
-20.3332	-10.2228	66.07
-20.3114	-10.3503	66.09
-20.2527	-10.4532	66.07
-20.2266	-10.5542	66.11
-20.2171	-10.6485	66.07
-20.2302	-10.8186	66.1
-20.2351	-10.9964	66.08
-20.2397	-11.1652	66.08
-20.2668	-11.2368	66.1
-20.3445	-11.339	66.08
-20.4442	-11.4717	66.06
-20.4636	-11.6275	66.14
-20.4962	-11.7218	66.16
-20.536	-11.8204	66.11
-20.6073	-11.9154	66.07
-20.6883	-12.0214	65.99
-20.7541	-12.0937	65.95
-20.8879	-12.2091	65.93
-20.915	-12.3084	65.99
-20.9839	-12.3892	66.07
-20.9889	-12.5746	66.13
-21.0603	-12.6219	66.13
-21.0718	-12.5724	66.08
-21.129	-12.5089	66.03
-21.1593	-12.4684	66.01
-21.1929	-12.5172	66.02
-21.2637	-12.5575	66.06
-21.3382	-12.6046	66.1
-21.3796	-12.5983	66.08
-21.4394	-12.6521	66.05
-21.4944	-12.6663	66
-21.4586	-12.6956	66.03
-21.4622	-12.7149	66.02
-21.4208	-12.6181	66.04
-21.3886	-12.5256	66.06
-21.3707	-12.412	66.09
-21.3117	-12.4055	66.1
-21.3349	-12.4147	66.09
-21.3819	-12.4561	66.05
-21.3801	-12.4904	66.03
-21.3407	-12.5746	66.02
-21.2936	-12.6108	66.05
-21.2954	-12.6796	66.07
-21.3108	-12.7163	66.06
-21.2976	-12.7841	66.06
-21.3033	-12.7944	66.08
-21.3505	-12.8615	66.05
-21.3458	-12.9367	66.05
-21.4048	-13.0602	66.03
-21.3799	-13.1095	66.02
-21.3673	-13.1616	66.04
-21.3423	-13.2152	66.12
-21.3319	-13.257	66.15
-21.313	-13.1966	66.09
-21.2827	-13.1683	66.04
-21.2441	-13.0387	65.95
-21.2436	-12.9603	65.89
-21.2223	-12.943	65.95
-21.1831	-12.9162	66.04
-21.1528	-12.8821	66.11
-21.1279	-12.7676	66.15
-21.1435	-12.6349	66.13
-21.1366	-12.5265	66.11
-21.1624	-12.5198	66.05
-21.1435	-12.5545	66.08
-21.1462	-12.5136	66.06
-21.1462	-12.5011	66.07
-21.1315	-12.4715	66.05
-21.0932	-12.4713	66.01
-21.0572	-12.4474	66
-21.0148	-12.4463	66.02
-20.9812	-12.4011	66.05
-20.9271	-12.394	66.05
-20.8927	-12.3644	66.06
-20.8382	-12.2964	66.08
-20.8082	-12.3208	66.08
-20.7294	-12.3002	66.1
-20.6683	-12.2864	66.07
-20.6158	-12.2321	66.06
-20.585	-12.2193	66.04
-20.5072	-12.1887	66.02
-20.4441	-12.127	66.04
-20.3863	-12.0982	66.03
-20.3052	-12.0143	66.06
-20.2888	-11.8797	66.07
-20.1798	-11.7185	66.09
-20.0907	-11.505	66.1
-20.0286	-11.4044	66.07
-19.9339	-11.2724	66.09
-19.8544	-11.2296	66.1
-19.7758	-11.1486	66.2
-19.7685	-11.1288	66.24
-19.7927	-11.0816	66.17
-19.862	-10.875	66.06
-19.9219	-10.7335	65.98
-19.9806	-10.6024	65.85
-20.0259	-10.5034	65.86
-20.0664	-10.4972	65.97
-20.1001	-10.4984	66.07
-20.1272	-10.4041	66.17
-20.1576	-10.3692	66.2
-20.2324	-10.2642	66.17
-20.3496	-10.115	66.08
-20.4499	-9.9848	66.05
-20.5263	-9.9092	66
-20.6153	-9.8577	66.02
-20.6341	-9.8332	66.07
-20.6621	-9.8113	66.11
-20.6519	-9.7965	66.09
-20.7174	-9.6918	66.07
-20.7225	-9.5205	66.05
-20.763	-9.377	66.04
-20.7652	-9.2251	66.05
-20.7384	-9.0551	66.06
-20.7281	-8.9563	66.09
-20.7251	-8.7459	66.12
-20.7456	-8.5012	66.13
-20.7469	-8.2654	66.07
-20.7634	-8.0906	66.07
-20.7942	-7.9422	66.05
-20.7961	-7.9209	66.05
-20.8313	-7.9211	66.05
-20.8046	-7.9321	66.07
-20.8487	-7.9677	66.09
-20.8204	-8.1866	66.15
-20.83	-8.5457	66.13
-20.8742	-8.9599	66.1
-20.9246	-9.4596	66.08
-21.0033	-9.888	66.13
-21.0344	-10.2249	66.07
-21.0476	-10.5237	66
-20.9827	-10.7617	65.98
-20.9849	-11.0681	65.93
-20.9439	-11.3438	65.95
-20.9484	-11.5755	66.04
-20.9412	-11.6809	66.09
-20.8976	-11.8546	66.11
-20.8806	-12.0825	66.11
-20.8937	-12.2724	66.1
-20.9423	-12.3927	66.04
-21.0023	-12.5099	66.01
-20.9715	-12.6429	66.04
-20.9809	-12.7758	66.04
-20.9631	-12.8672	66.05
-20.9464	-13.0155	66.03
-20.9666	-13.1034	66
-20.9415	-13.2202	66.02
-20.9592	-13.3868	66.01
-21.005	-13.4528	66.05
-21.0586	-13.5525	66.05
-21.1006	-13.6339	66.04
-21.1548	-13.6682	66.07
-21.197	-13.7739	66.05
-21.2471	-13.7627	66.04
-21.2274	-13.761	66.07
-21.1928	-13.7692	66.04
-21.1701	-13.7802	66.01
-21.1885	-13.7772	66.02
-21.2272	-13.8001	66.04
-21.1701	-13.7566	66.06
-21.2039	-13.7906	66.06
-21.2169	-13.7492	66.04
-21.2405	-13.7314	66.02
-21.222	-13.672	66.05
-21.2163	-13.6093	66.02
-21.1646	-13.5781	66.04
-21.1182	-13.4717	66.13
-21.0764	-13.3884	66.12
-21.05	-13.2998	66.04
-21.0326	-13.2174	65.99
-21.0092	-13.0889	65.95
-20.9661	-13.0631	65.94
-20.9465	-12.9595	65.98
-20.8795	-12.8918	66.01
-20.8782	-12.8509	66.07
-20.8052	-12.8014	66.09
-20.7662	-12.6532	66.1
-20.747	-12.4618	66.04
-20.7387	-12.3177	65.98
-20.6845	-12.2211	65.99
-20.6618	-12.1205	66.01
-20.6614	-12.0609	66.04
-20.635	-11.9171	66.08
-20.6883	-11.8881	66.07
-20.6748	-11.8234	66.03
-20.6656	-11.8681	66
-20.633	-11.8645	65.99
-20.5745	-11.8158	65.99
-20.5473	-11.8272	66.01
-20.4834	-11.834	66.03
-20.4791	-11.8453	66.04
-20.4287	-11.845	66.05
-20.3945	-11.8521	66.05
-20.3133	-11.8239	66.02
-20.2623	-11.7588	66
-20.2187	-11.774	65.99
-20.1933	-11.6879	66.01
-20.1328	-11.6381	66.02
-20.1375	-11.5427	66.06
-20.1319	-11.5375	66.09
-20.1867	-11.5492	66.06
-20.1778	-11.5377	66.03
-20.15	-11.551	66.03
-20.1215	-11.6013	66
-20.1001	-11.6194	65.99
-20.0517	-11.621	66.07
-20.0767	-11.6697	66.12
-20.0718	-11.6828	66.13
-20.0839	-11.6507	66.07
-20.1139	-11.6745	65.97
-20.1656	-11.673	65.84
-20.2367	-11.7374	65.84
-20.289	-11.8454	65.93
-20.3065	-11.9483	66.01
-20.3506	-12.0098	66.13
-20.383	-12.127	66.22
-20.4531	-12.1929	66.21
-20.551	-12.1456	66.13
-20.6384	-12.1916	66.04
-20.7064	-12.1482	65.99
-20.725	-12.1823	65.99
-20.7565	-12.2803	66
-20.7687	-12.3106	66.02
-20.7688	-12.351	66.05
-20.7559	-12.3399	66.05
-20.8032	-12.329	66.03
-20.7634	-12.3019	66.05
-20.7262	-12.2842	66.04
-20.7199	-12.2128	66.03
-20.6972	-12.2166	66.07
-20.6572	-12.2157	66.08
-20.6448	-12.1661	66.11
-20.639	-12.0891	66.08
-20.5959	-12.0092	66.04
-20.5329	-11.9163	66.03
-20.5085	-11.8214	66.02
-20.4573	-11.6616	66.06
-20.442	-11.5723	66.06
-20.3759	-11.4872	66.08
-20.3667	-11.3585	66.11
-20.3493	-11.3196	66.12
-20.3716	-11.344	66.09
-20.3839	-11.2901	66.07
-20.3657	-11.2982	66.1
-20.3198	-11.2845	66.16
-20.3413	-11.2892	66.16
-20.4162	-11.2861	66.11
-20.4378	-11.2579	66.05
-20.5394	-11.2966	65.98
-20.6013	-11.325	65.95
-20.6649	-11.468	65.98
-20.7438	-11.513	66.05
-20.7871	-11.5156	66.1
-20.8315	-11.5134	66.15
-20.8904	-11.4681	66.13
-20.9618	-11.3813	66.07
-20.9465	-11.3014	66.04
-20.9529	-11.2547	66.03
-20.9413	-11.1735	66.04
-20.9471	-11.1843	66.06
-20.9517	-11.1134	66.1
-20.961	-10.9995	66.08
-20.8977	-10.8443	66.07
-20.9081	-10.7361	66.03
-20.8533	-10.6959	66.05
-20.8326	-10.6607	66.06
-20.825	-10.6638	66.08
-20.7708	-10.7251	66.11
-20.7656	-10.9064	66.11
-20.7481	-11.0692	66.08
-20.7886	-11.1729	66.1
-20.8342	-11.3093	66.06
-20.8425	-11.4471	66.05
-20.9288	-11.5856	66.04
-20.933	-11.6951	66.06
-20.9879	-11.8264	66.06
-20.9987	-11.9773	66.06
-21.0203	-12.0753	66.08
-21.0552	-12.2173	66.05
-21.0057	-12.3401	66.04
-20.9835	-12.5232	66.11
-20.9971	-12.5589	66.14
-21.003	-12.5771	66.1
-21.027	-12.6188	66.05
-21.0458	-12.6471	65.99
-21.0708	-12.6573	65.94
-21.072	-12.7027	65.93
-21.0858	-12.765	65.99
-21.0238	-12.8657	66.04
-21.0194	-12.9581	66.11
-21.0605	-13.0467	66.15
-21.0671	-13.1	66.1
-21.0422	-13.1208	66.05
-21.0618	-13.1624	66.05
-21.0861	-13.2298	66.02
-21.1492	-13.3076	66.02
-21.0907	-13.401	66.03
-21.127	-13.4069	66
-21.1548	-13.3947	66.01
-21.1248	-13.3949	66.05
-21.105	-13.4702	66.05
-21.0489	-13.447	66.05
-21.0137	-13.4582	66.03
-20.95	-13.4351	66.02
-20.8596	-13.421	66.05
-20.8347	-13.4188	66.04
-20.7396	-13.403	66.05
-20.654	-13.4002	66.04
-20.5369	-13.4048	66.03
-20.4973	-13.3627	66.04
-20.4576	-13.3711	66.03
-20.4228	-13.396	66.05
-20.4036	-13.4166	66.05
-20.3532	-13.4678	66.05
-20.3245	-13.4882	66.07
-20.2991	-13.5639	66.05
-20.2514	-13.5978	66.02
-20.2322	-13.6856	66.05
-20.1627	-13.7653	66.11
-20.1305	-13.7874	66.11
-20.0969	-13.7622	66.08
-20.0819	-13.6902	66.03
-20.1451	-13.6645	65.93
-20.1366	-13.6794	65.91
-20.1298	-13.6783	65.93
-20.1345	-13.7522	65.99
-20.1334	-13.7438	66.08
-20.1643	-13.6813	66.12
-20.1907	-13.5849	66.12
-20.2223	-13.4527	66.04
-20.2259	-13.3553	66.03
-20.2236	-13.2993	66
-20.2513	-13.2492	66.01
-20.2316	-13.2002	66.05
-20.2623	-13.1948	66.03
-20.2379	-13.1526	66.03
-20.2325	-13.1772	66.01
-20.1834	-13.1202	66.03
-20.1802	-13.0207	66.03
-20.1981	-12.9536	66.02
-20.1917	-12.859	66.03
-20.1941	-12.8121	66.06
-20.2563	-12.7278	66.07
-20.264	-12.714	66.07
-20.2827	-12.6977	66.08
-20.342	-12.6484	66.05
-20.4002	-12.5318	66.05
-20.4569	-12.5727	66.01
-20.4811	-12.5917	66.02
-20.4859	-12.5716	66.05
-20.5478	-12.6545	66.04
-20.5907	-12.6916	66.03
-20.5885	-12.7419	66.03
-20.5953	-12.8607	66.02
-20.6056	-13.0169	66.05
-20.6573	-13.1363	66.02
-20.6786	-13.2381	66.06
-20.6652	-13.3898	66.12
-20.6787	-13.4874	66.11
-20.7002	-13.5925	66.07
-20.7114	-13.7501	66.02
-20.7986	-13.853	65.93
-20.825	-13.9214	65.88
-20.8046	-13.999	65.87
-20.8274	-14.0957	65.97
-20.8408	-14.1643	66.08
-20.8447	-14.2495	66.12
-20.8652	-14.2607	66.11
-20.8963	-14.1879	66.05
-20.9316	-14.1359	66.04
-20.941	-14.0733	66.01
-21.0273	-14.0058	66
-21.0549	-14.0072	66.01
-21.0432	-13.9908	66.02
-21.0183	-13.9886	66.02
-21.0154	-13.9514	66.01
-21.0002	-13.9126	66
-20.9559	-13.8434	66.02
-20.9219	-13.7725	66.04
-20.8684	-13.7632	66.05
-20.8622	-13.7842	66.08
-20.8255	-13.7793	66.09
-20.7844	-13.8213	66.09
-20.7757	-13.8762	66.05
-20.7526	-13.9018	66.03
-20.702	-13.964	66
-20.6611	-14.0819	65.99
-20.6324	-14.0893	66.02
-20.6075	-14.1396	66.03
-20.573	-14.1732	66.02
-20.5961	-14.1981	66.03
-20.5964	-14.1708	66.03
-20.5913	-14.1304	66.01
-20.5781	-14.0062	66.03
-20.5975	-13.9564	66
-20.5621	-13.8459	66.06
-20.5298	-13.8134	66.15
-20.4797	-13.7119	66.18
-20.5081	-13.5974	66.1
-20.5407	-13.3969	66.02
-20.5359	-13.2067	65.94
-20.5551	-13.0995	65.85
-20.5432	-13.061	65.89
-20.472	-13.1255	65.99
-20.4033	-13.1639	66.08
-20.3268	-13.1549	66.18
-20.3454	-13.1227	66.17
-20.3814	-12.9937	66.09
-20.3655	-12.8746	66.03
-20.3602	-12.8475	66.01
-20.3849	-12.8255	66.02
-20.399	-12.9013	66.07
-20.4331	-12.9606	66.08
-20.3921	-12.9877	66.07
-20.3895	-12.9073	66.04
-20.4026	-12.8373	66.01
-20.3875	-12.7869	66.02
-20.3753	-12.7946	66
-20.3902	-12.7862	66.02
-20.397	-12.7662	66.04
-20.3597	-12.691	66.08
-20.3938	-12.6312	66.06
-20.3936	-12.5405	66.05
-20.4267	-12.5236	66.03
-20.4421	-12.4595	66.05
-20.4443	-12.4103	66.05
-20.4957	-12.3677	66.06
-20.4896	-12.2678	66.04
-20.529	-12.1985	66.06
-20.507	-12.1831	66.07
-20.4668	-12.1797	66.06
-20.4948	-12.1012	66.05
-20.4567	-12.0107	66.04
-20.4674	-11.9662	66.12
-20.4549	-11.8939	66.16
-20.5193	-11.8677	66.11
-20.5288	-11.7945	66.02
-20.558	-11.7313	65.99
-20.6142	-11.6295	65.92
-20.6574	-11.639	65.9
-20.6484	-11.6442	65.99
-20.6213	-11.7642	66.05
-20.5844	-11.86	66.13
-20.6307	-11.882	66.14
-20.6173	-11.8037	66.1
-20.697	-11.7734	66.02
-20.6582	-11.8028	66.01
-20.6612	-11.8618	65.98
-20.6591	-11.9664	66.01
-20.6325	-11.9747	66.02
-20.5664	-11.9776	66.03
-20.535	-11.9854	66.05
-20.503	-11.98	66.04
-20.527	-12.0115	66.03
-20.5148	-11.9973	66.04
-20.5175	-11.9966	66.04
-20.4776	-12.0336	66.05
-20.4725	-12.1132	66.06
-20.4565	-12.1804	66.05
-20.5136	-12.2626	66.05
-20.5258	-12.3272	66.03
-20.5502	-12.3338	66.05
-20.5692	-12.3256	66.04
-20.5983	-12.4336	66.03
-20.6256	-12.513	66.03
-20.6199	-12.5428	66.03
-20.692	-12.5527	66.07
-20.7353	-12.5476	66.04
-20.7192	-12.5793	66.06
-20.7796	-12.5535	66.04
-20.8355	-12.4997	66.04
-20.8356	-12.5411	66.07
-20.8367	-12.4881	66.12
-20.8672	-12.4228	66.12
-20.8468	-12.4045	66.05
-20.8816	-12.3895	66
-20.9123	-12.4188	65.91
-20.8969	-12.4326	65.91
-20.8119	-12.4704	65.95
-20.7904	-12.5106	66.04
-20.7473	-12.5446	66.11
-20.7343	-12.5472	66.12
-20.74	-12.5127	66.06
-20.7203	-12.4285	66.02
-20.6848	-12.491	66
-20.7066	-12.5877	66.01
-20.7358	-12.6477	66.04
-20.7436	-12.7761	66.05
-20.7117	-12.8224	66.04
-20.7204	-12.8666	66.02
-20.6725	-12.8414	66.03
-20.7041	-12.8191	66
-20.7552	-12.806	66.03
-20.8059	-12.7778	66.02
-20.813	-12.8199	66.03
-20.8226	-12.8887	66.05
-20.8025	-12.9408	66.06
-20.8244	-12.9184	66.05
-20.8209	-12.898	66.05
-20.7678	-12.8445	66.03
-20.7633	-12.7661	66.05
-20.7721	-12.6934	66.03
-20.759	-12.6077	66.05
-20.7814	-12.4914	66.03
-20.7906	-12.3901	66
-20.7845	-12.203	66.01
-20.7568	-11.9608	66.04
-20.6988	-11.7191	66.07
-20.6375	-11.4257	66.07
-20.5926	-11.1622	66.04
-20.487	-10.9535	66.04
-20.4381	-10.7787	66.13
-20.4186	-10.7221	66.12
-20.3694	-10.5596	66.11
-20.4002	-10.4696	66.05
-20.4286	-10.3873	65.95
-20.4336	-10.3556	65.91
-20.4202	-10.5043	65.93
-20.4192	-10.6869	65.99
-20.4114	-10.9585	66.08
-20.4516	-11.0333	66.15
-20.481	-11.097	66.11
-20.4984	-11.0649	66.05
-20.5025	-11.1522	66
-20.5374	-11.2481	66.02
-20.59	-11.3919	66.02
-20.5697	-11.4896	66.08
-20.5732	-11.6118	66.06
-20.5886	-11.6848	66.04
-20.6587	-11.7671	66.05
-20.7007	-11.9402	66.06
-20.7385	-12.1449	66.05
-20.775	-12.2273	66.03
-20.8023	-12.3091	66.05
-20.8334	-12.2934	66.06
-20.8384	-12.2815	66.07
-20.8384	-12.2312	66.08
-20.8335	-12.1778	66.07
-20.8793	-12.1477	66.05
-20.8988	-12.0997	66.05
-20.9013	-12.0233	66.05
-20.8756	-11.9457	66.02
-20.8818	-11.9165	66.05
-20.8685	-12.0496	66.06
-20.858	-12.2224	66.09
-20.8731	-12.3266	66.1
-20.829	-12.4467	66.08
-20.791	-12.5087	66.05
-20.8115	-12.6069	66.01
-20.7593	-12.6835	66.05
-20.6796	-12.7652	66.15
-20.6114	-12.7301	66.17
-20.6201	-12.7571	66.12
-20.6051	-12.6555	66.02
-20.6211	-12.6388	65.9
-20.5972	-12.575	65.86
-20.4907	-12.5734	65.95
-20.4654	-12.5961	66.03
-20.4111	-12.5772	66.13
-20.3579	-12.5191	66.17
-20.3202	-12.4015	66.16
-20.3253	-12.2086	66.07
-20.2835	-12.0436	66.04
-20.262	-11.8691	66.03
-20.2561	-11.7351	66.06
-20.2183	-11.597	66.08
-20.1834	-11.5328	66.1
-20.1393	-11.4316	66.07
-20.1406	-11.33	66.04
-20.1048	-11.2798	66.03
-20.1068	-11.155	66.04
-20.1362	-11.0594	66.06
-20.1359	-10.9685	66.05
-20.1005	-10.8712	66.08
-20.0842	-10.7518	66.1
-20.0467	-10.6807	66.07
-20.0312	-10.5157	66.07
-20.0183	-10.3848	66.06
-20.0228	-10.2717	66.06
-20.0097	-10.2213	66.05
-19.9907	-10.1557	66.08
-19.9753	-10.1107	66.1
-19.9877	-10.0597	66.1
-19.9696	-10.0208	66.08
-19.9735	-9.9931	66.11
-20.0077	-9.9779	66.07
-19.997	-9.9679	66.07
-20.0148	-9.9546	66.14
-20.0671	-9.9502	66.17
-20.0799	-9.862	66.11
-20.1439	-9.7811	66.05
-20.1938	-9.7075	65.99
-20.2536	-9.6192	65.9
-20.2634	-9.5495	65.93
-20.26	-9.5289	66.01
-20.2533	-9.4776	66.11
-20.2283	-9.4184	66.14
-20.1781	-9.2947	66.17
-20.2054	-9.2073	66.11
-20.219	-9.0499	66.05
-20.1926	-8.9247	66.04
-20.1983	-8.8789	66.02
-20.1543	-8.7958	66.03
-20.135	-8.6863	66.08
-20.1348	-8.5435	66.07
-20.1322	-8.4272	66.07
-20.1504	-8.3478	66.07
-20.1627	-8.2946	66.06
-20.1664	-8.2479	66.05
-20.2033	-8.2046	66.06
-20.2385	-8.1532	66.06
-20.2621	-8.2275	66.07
-20.269	-8.2444	66.07
-20.2452	-8.2686	66.1
-20.2532	-8.3149	66.09
-20.2796	-8.4245	66.08
-20.3194	-8.6964	66.07
-20.3503	-8.9884	66.07
-20.401	-9.1709	66.09
-20.4282	-9.3016	66.08
-20.4647	-9.4037	66.04
-20.4652	-9.4503	66.02
-20.4211	-9.5733	66.03
-20.405	-9.5832	66.06
-20.357	-9.5738	66.08
-20.286	-9.5351	66.14
-20.2295	-9.3932	66.18
-20.2012	-9.2055	66.12
-20.1722	-9.0033	66.04
-20.1288	-8.8012	65.99
-20.1149	-8.5777	65.93
-20.1386	-8.4436	65.93
-20.0955	-8.3271	65.99
-19.9968	-8.245	66.08
-19.9444	-8.1346	66.12
-19.8712	-8.039	66.15
-19.7826	-7.9302	66.12
-19.7665	-7.7792	66.06
-19.7881	-7.673	66.02
-19.7226	-7.5383	66
-19.6596	-7.5138	66.01
-19.5847	-7.4356	66.07
-19.5887	-7.415	66.07
-19.5402	-7.4136	66.06
-19.4378	-7.3696	66.06
-19.3929	-7.3151	66.06
-19.3024	-7.3125	66.05
-19.2951	-7.3071	66.04
-19.2609	-7.3657	66.04
-19.2265	-7.3857	66.08
-19.1235	-7.4775	66.09
-19.1066	-7.5221	66.13
-19.141	-7.5695	66.1
-19.2192	-7.6621	66.06
-19.2806	-7.7047	66.05
-19.349	-7.823	66.06
-19.4252	-7.8624	66.07
-19.5077	-7.9955	66.07
-19.5758	-8.0759	66.08
-19.6597	-8.1973	66.07
-19.7024	-8.249	66.06
-19.76	-8.3344	66.03
-19.7506	-8.3937	66.03
-19.7035	-8.4709	66.04
-19.6647	-8.531	66.06
-19.6559	-8.6116	66.1
-19.7028	-8.6536	66.15
-19.7554	-8.6875	66.17
-19.8088	-8.7314	66.09
-19.8822	-8.7689	66.04
-19.9146	-8.7811	65.97
-19.9417	-8.8118	65.91
-20.003	-8.891	65.94
-20.0574	-8.9483	66
-20.0274	-9.1037	66.07
-20.032	-9.1574	66.13
-20.0614	-9.2237	66.12
-20.0913	-9.2851	66.09
-20.1727	-9.3609	66.04
-20.2253	-9.5254	66.01
-20.2926	-9.724	66.01
-20.364	-9.9585	66.05
-20.424	-10.0966	66.09
-20.4944	-10.2549	66.1
-20.5519	-10.3654	66.05
-20.6475	-10.4759	66
-20.6999	-10.6456	65.98
-20.7671	-10.8442	65.98
-20.7845	-11.0452	66.04
-20.8833	-11.2278	66.07
-20.9188	-11.4476	66.09
-20.989	-11.6166	66.08
-21.0183	-11.7217	66.05
-21.0401	-11.763	66.02
-21.0685	-11.7969	66
-21.0392	-11.753	66
-21.0256	-11.8495	66.02
-21.0083	-11.7982	66.04
-20.98	-11.7533	66.08
-21.0066	-11.6432	66.08
-20.9936	-11.4898	66.08
-20.9786	-11.3339	66.07
-20.9208	-11.164	66.06
-20.8946	-10.9375	66.06
-20.8808	-10.7614	66.05
-20.8403	-10.5955	66.06
-20.8077	-10.4505	66.04
-20.7614	-10.3845	66.1
-20.6661	-10.3186	66.2
-20.5738	-10.2137	66.22
-20.5431	-10.0602	66.12
-20.5783	-9.9701	66.03
-20.5996	-9.8047	65.91
-20.6569	-9.7649	65.87
-20.69	-9.702	65.98
-20.7314	-9.7512	66.09
-20.7841	-9.802	66.17
-20.818	-9.8651	66.2
-20.8467	-9.806	66.18
-20.8911	-9.7504	66.11
-20.9526	-9.6731	66.05
-20.9762	-9.7042	66.02
-20.9953	-9.6938	66
-21.0339	-9.7214	66.04
-21.0353	-9.7925	66.05
-21.0588	-9.8167	66.07
-21.1235	-9.8456	66.06
-21.1247	-9.8393	66.06
-21.1149	-9.84	66.08
-21.1088	-9.8476	66.1
-21.0933	-9.8647	66.12
-21.0898	-9.8957	66.12
-21.0981	-9.939	66.08
-21.0504	-9.9487	66.06
-21.0253	-9.9615	66.07
-21.0037	-9.957	66.08
-20.947	-9.99	66.09
-20.8997	-9.9105	66.1
-20.8474	-9.8425	66.09
-20.76	-9.7056	66.07
-20.7003	-9.6223	66.06
-20.5981	-9.5492	66.05
-20.4963	-9.435	66.03
-20.3607	-9.3555	66.04
-20.2334	-9.2026	66.09
-20.1366	-9.1111	66.06
-19.9948	-8.9708	66.12
-19.8601	-8.9126	66.18
-19.7713	-8.8559	66.2
-19.643	-8.733	66.12
-19.5306	-8.6616	66.01
-19.4007	-8.6118	65.95
-19.2987	-8.6399	65.89
-19.1895	-8.6759	65.97
-19.1075	-8.7273	66.08
-19.0526	-8.7528	66.18
-19.057	-8.7634	66.21
-19.051	-8.7538	66.2
-19.1006	-8.769	66.1
-19.174	-8.7518	66.05
-19.2622	-8.8032	66.04
-19.3843	-8.8902	66
-19.4465	-8.9748	66.06
-19.5234	-9.1672	66.08
inclinaison X	inclinaison Y
