# Supplementary material for: Postural Control Can Be Well Maintained by Healthy, Young Adults in Difficult Visual Task, Even in Sway-Referenced Dynamic Conditions
Source: PLoS One. 2016 Oct 13;11(10):e0164400. doi: 10.1371/journal.pone.0164400 (PMC5063355; doi:10.1371/journal.pone.0164400)
Supplement: S2 File — (ZIP) [file pone.0164400.s002.zip › DATA_FRAMIRAL/S11B_FREE_STABLE_I3.xls]

## Sheet: S11_MTT_2015040
gravite X	gravite Y	Poids
-20.6825	-10.5082	66.03
-20.6107	-10.4397	66.05
-20.5909	-10.4088	66.03
-20.5673	-10.3864	66.02
-20.5646	-10.3869	66.02
-20.5378	-10.4076	66.02
-20.4998	-10.4247	66.04
-20.4278	-10.4699	66.04
-20.3741	-10.4719	66.03
-20.3763	-10.5108	66.03
-20.3778	-10.5818	66.03
-20.4152	-10.6574	66.01
-20.4605	-10.7376	66.02
-20.4941	-10.8353	66.01
-20.5075	-10.9129	66.04
-20.5688	-10.9624	66.05
-20.6129	-11.0307	66.03
-20.6703	-11.0325	66.01
-20.7027	-11.1074	66.08
-20.7282	-11.214	66.12
-20.7747	-11.2547	66.08
-20.8494	-11.2562	66.04
-20.9338	-11.2805	65.96
-21.0284	-11.3724	65.9
-21.0783	-11.5199	65.92
-21.1734	-11.6847	65.97
-21.2006	-11.7839	66.06
-21.2919	-11.8872	66.09
-21.3592	-11.8656	66.09
-21.3828	-11.844	66.02
-21.4135	-11.8006	65.97
-21.3899	-11.7672	65.99
-21.3914	-11.6697	65.99
-21.3845	-11.5657	66.04
-21.3554	-11.4848	66.07
-21.3803	-11.3164	66.03
-21.3892	-11.1648	66
-21.3953	-11.0164	65.98
-21.3356	-10.8981	66.01
-21.3816	-10.8567	66.01
-21.3639	-10.8315	66.02
-21.3166	-10.7396	66.04
-21.2589	-10.7121	66.04
-21.2402	-10.7311	66.05
-21.2116	-10.825	66.05
-21.1682	-10.8901	66.03
-21.1466	-11.0387	66.02
-21.1037	-11.1932	66.02
-21.0585	-11.3602	66.03
-21.0714	-11.5164	66.06
-20.9861	-11.6418	66.05
-20.9538	-11.7766	66.01
-20.9321	-11.9364	65.98
-20.8843	-12.0916	65.99
-20.8409	-12.2996	65.99
-20.7928	-12.4797	65.98
-20.792	-12.7111	66.06
-20.7292	-12.9231	66.14
-20.6999	-13.0831	66.11
-20.6424	-13.1786	66.06
-20.6502	-13.1796	65.95
-20.649	-13.2164	65.87
-20.6663	-13.2166	65.85
-20.6441	-13.1809	65.91
-20.603	-13.1913	65.98
-20.5578	-13.2022	66.1
-20.5316	-13.1314	66.12
-20.5488	-12.8886	66.11
-20.5496	-12.6315	66.04
-20.5503	-12.4048	66
-20.5226	-12.3503	65.98
-20.5556	-12.314	66.01
-20.5318	-12.2688	66.02
-20.524	-12.178	66
-20.5138	-12.1122	65.99
-20.4657	-11.9962	65.99
-20.4401	-11.9087	66
-20.3889	-11.8507	66.02
-20.3779	-11.8166	66.02
-20.3045	-11.7407	66.02
-20.2363	-11.6178	66.06
-20.176	-11.5092	66.03
-20.1323	-11.3833	66.03
-20.0707	-11.3827	65.99
-20.0278	-11.3596	66.01
-19.9579	-11.3329	66.03
-19.8887	-11.3046	66.06
-19.8563	-11.2735	66.04
-19.8058	-11.1761	66.07
-19.7769	-11.0988	66.04
-19.7591	-11.0342	66.04
-19.711	-10.9547	66.02
-19.7025	-10.8958	66.03
-19.7266	-10.8985	66.07
-19.7163	-10.8991	66.13
-19.7202	-10.9377	66.11
-19.7078	-10.9523	66.06
-19.7531	-11.0538	65.98
-19.7555	-11.0504	65.89
-19.7782	-11.0791	65.91
-19.7686	-11.0856	65.95
-19.7825	-11.1204	66.03
-19.7219	-11.1206	66.1
-19.7707	-11.1166	66.1
-19.755	-11.0017	66.09
-19.7731	-10.8767	66.06
-19.7619	-10.7228	66.03
-19.758	-10.6187	66
-19.7402	-10.5467	66.02
-19.7248	-10.4484	66.03
-19.7351	-10.3809	66.03
-19.7271	-10.2963	66.04
-19.7057	-10.1596	66.04
-19.7199	-10.0627	66.04
-19.7499	-9.9715	66.03
-19.7611	-9.8888	66.03
-19.7648	-9.9246	66.05
-19.7515	-9.8807	66.07
-19.8174	-9.8913	66.06
-19.8242	-10.0627	66.06
-19.8436	-10.2434	66.05
-19.9254	-10.4144	66.02
-19.9348	-10.5096	66.03
-19.9666	-10.6015	66.01
-19.9959	-10.7123	66.02
-19.9864	-10.7855	66.02
-19.9542	-10.8605	66.02
-19.9725	-10.8931	66.08
-19.9659	-10.9611	66.12
-19.9676	-10.9305	66.14
-19.974	-10.8246	66.1
-19.9933	-10.7719	65.99
-20.0284	-10.7843	65.91
-20.0416	-10.7527	65.9
-20.0363	-10.7872	65.94
-20.085	-10.8061	65.99
-20.0687	-10.8004	66.07
-20.0648	-10.8165	66.12
-20.085	-10.8244	66.09
-20.1101	-10.7888	66.04
-20.121	-10.8062	66.01
-20.1463	-10.7509	65.99
-20.1497	-10.7487	66.01
-20.1685	-10.7116	66.04
-20.1609	-10.748	66.03
-20.1444	-10.7514	66.01
-20.1736	-10.7423	66
-20.1995	-10.6626	66.01
-20.2035	-10.642	66
-20.2133	-10.5566	66.02
-20.197	-10.563	66.03
-20.1843	-10.5189	66.07
-20.2245	-10.4392	66.05
-20.2542	-10.4043	66.05
-20.2778	-10.322	66.05
-20.3218	-10.3007	66.03
-20.3462	-10.2741	66
-20.4042	-10.2243	66.01
-20.4185	-10.27	66.03
-20.4105	-10.3127	66.04
-20.4658	-10.3681	66.06
-20.5079	-10.4183	66.02
-20.5036	-10.521	66.04
-20.4926	-10.6598	66.08
-20.5416	-10.8527	66.11
-20.5867	-11.1193	66.07
-20.6588	-11.4034	66.03
-20.7072	-11.6071	65.92
-20.8028	-11.7449	65.86
-20.7926	-11.9426	65.89
-20.8435	-12.207	65.97
-20.842	-12.4442	66.08
-20.8848	-12.6429	66.13
-20.9337	-12.7774	66.11
-20.9912	-12.774	66.03
-21.0093	-12.81	66.02
-21.0315	-12.8232	65.99
-21.0438	-12.9293	66.01
-21.0332	-13.1006	66.03
-21.0616	-13.2392	66.02
-21.0638	-13.3311	66.02
-21.0897	-13.403	65.99
-21.119	-13.4596	65.98
-21.1602	-13.5471	66
-21.1263	-13.6583	66.05
-21.0787	-13.7467	66.06
-21.0697	-13.8308	66.05
-21.0971	-13.9093	66.03
-21.1099	-13.9215	66.04
-21.1273	-13.9862	66.01
-21.1035	-14.0305	66.01
-21.1347	-14.0506	65.99
-21.0778	-14.045	66.01
-21.0587	-14.0529	66.02
-21.069	-14.0521	66.02
-21.0664	-13.9894	66.04
-21.0469	-13.8944	66.02
-20.9714	-13.7428	66.1
-20.9731	-13.5838	66.15
-20.9574	-13.3295	66.16
-20.9967	-13.0191	66.06
-21.0443	-12.7437	65.97
-21.082	-12.4925	65.88
-21.0901	-12.3075	65.86
-21.1435	-12.2597	65.93
-21.1224	-12.2206	66.03
-21.058	-12.1428	66.11
-21.0407	-12.079	66.14
-21.0197	-11.9779	66.11
-21.0124	-11.9076	66.06
-21.0064	-11.7793	66.01
-20.9642	-11.7313	65.95
-20.8959	-11.7221	65.99
-20.8367	-11.7837	66.03
-20.7504	-11.7497	66.05
-20.7004	-11.8089	66.03
-20.6565	-11.8161	66.05
-20.6074	-11.8462	66.03
-20.5544	-11.8316	66.02
-20.4603	-11.8236	66.03
-20.4158	-11.8327	66.04
-20.349	-11.8687	66.07
-20.3153	-11.8348	66.07
-20.2919	-11.8015	66.09
-20.2819	-11.8995	66.06
-20.2047	-12.0435	66.02
-20.1393	-12.1545	66
-20.0805	-12.2513	66.01
-19.9817	-12.2955	66.04
-19.9375	-12.3505	66.02
-19.8578	-12.2982	66.05
-19.7666	-12.3478	66.1
-19.7722	-12.3098	66.12
-19.7425	-12.2865	66.08
-19.7899	-12.1682	66.05
-19.84	-12.0421	65.98
-19.8488	-11.9186	65.9
-19.8481	-11.817	65.89
-19.8131	-11.7734	65.95
-19.7945	-11.7535	66.02
-19.7657	-11.7207	66.1
-19.7469	-11.6259	66.11
-19.7529	-11.5328	66.05
-19.7318	-11.4054	66.04
-19.766	-11.3243	65.98
-19.7436	-11.2757	66.01
-19.7766	-11.237	66.01
-19.7636	-11.2168	66.03
-19.7462	-11.1477	66.02
-19.7266	-11.0986	66.04
-19.7278	-11.0119	66.03
-19.6912	-10.9785	66.02
-19.6836	-10.9118	66.01
-19.6462	-10.8862	66.02
-19.6318	-10.8558	66.02
-19.5892	-10.8419	66.02
-19.5253	-10.7869	66.05
-19.5258	-10.7837	66.05
-19.5279	-10.7848	66.04
-19.5171	-10.7976	66.03
-19.5305	-10.8722	66.03
-19.5355	-10.9774	66.04
-19.5348	-11.2155	66.05
-19.4861	-11.4044	66.07
-19.4998	-11.5638	66.06
-19.5031	-11.6861	66.05
-19.5297	-11.803	66.09
-19.5748	-11.8895	66.06
-19.599	-11.9532	66.03
-19.6386	-12.064	65.98
-19.6786	-12.1993	65.93
-19.7031	-12.3311	65.93
-19.7096	-12.4555	65.94
-19.7489	-12.5751	66
-19.7462	-12.6921	66.07
-19.7362	-12.7982	66.09
-19.7517	-12.8086	66.09
-19.7882	-12.8953	66.03
-19.831	-12.904	66
-19.8754	-12.9468	65.99
-19.8651	-12.9106	66
-19.9014	-12.9492	66.03
-19.903	-12.9684	66.04
-19.9336	-12.9261	66.03
-19.957	-12.8428	66.01
-19.9727	-12.7352	66
-20	-12.6379	66.02
-20.0627	-12.6156	66.03
-20.1279	-12.7096	66.04
-20.1616	-12.8099	66.05
-20.2203	-12.8977	66.06
-20.2041	-12.8376	66.05
-20.2052	-12.8018	66.02
-20.1995	-12.7493	65.99
-20.212	-12.6982	65.99
-20.1984	-12.5936	66.03
-20.1763	-12.5035	66.06
-20.2071	-12.4474	66.04
-20.2111	-12.3386	66.06
-20.183	-12.2897	66.06
-20.1955	-12.2605	66.03
-20.1573	-12.1849	66.04
-20.1873	-12.2568	66.08
-20.1817	-12.3542	66.11
-20.1525	-12.4216	66.08
-20.1279	-12.3255	66.06
-20.1113	-12.2686	65.97
-20.1399	-12.2522	65.89
-20.1018	-12.2456	65.93
-20.0528	-12.2863	65.99
-19.9896	-12.3792	66.09
-19.9582	-12.4965	66.14
-19.9727	-12.5943	66.17
-19.9898	-12.6025	66.12
-20.0121	-12.5911	66.03
-20.0046	-12.5845	66
-20.0102	-12.6579	65.99
-20.0058	-12.764	66.03
-19.9745	-12.8527	66.07
-20.006	-12.9137	66.09
-20.0105	-13.0521	66.05
-20.04	-13.0823	66.05
-20.0388	-13.1021	66.05
-20.1023	-13.0726	66.04
-20.0843	-13.0576	66.02
-20.125	-13.0566	66.02
-20.1331	-13.0462	66.06
-20.1392	-12.9901	66.06
-20.1687	-12.9172	66.07
-20.1763	-12.7773	66.08
-20.2005	-12.6257	66.06
-20.1694	-12.4707	66.03
-20.1434	-12.3199	66.03
-20.1685	-12.2271	66.01
-20.1414	-12.149	66.03
-20.1566	-12.165	66.05
-20.1232	-12.1349	66.09
-20.0841	-12.155	66.09
-20.1049	-12.125	66.09
-20.0774	-12.0798	66.05
-20.0984	-12.0063	66.02
-20.0872	-11.9941	66.07
-20.0762	-11.9533	66.11
-20.0663	-11.898	66.09
-20.0799	-11.9518	66.06
-20.0468	-11.9594	66.02
-20.0566	-11.9453	65.92
-20.0735	-11.9508	65.93
-20.0428	-12.0383	65.98
-19.9906	-12.0911	66.09
-19.9503	-12.2136	66.13
-19.937	-12.2721	66.15
-19.9354	-12.2895	66.13
-19.9579	-12.3683	66.05
-19.9861	-12.4403	66.03
-20.0216	-12.5395	66.02
-20.0217	-12.6587	66.04
-20.0521	-12.7628	66.05
-20.0922	-12.8314	66.07
-20.1116	-12.9013	66.08
-20.1094	-12.9357	66.06
-20.1664	-12.9653	66.05
-20.2058	-13.0578	66.03
-20.2844	-13.0566	66.03
-20.324	-13.0618	66.04
-20.3635	-13.0976	66.08
-20.3929	-13.1794	66.09
-20.4262	-13.1659	66.1
-20.4565	-13.1499	66.08
-20.4856	-13.0495	66.04
-20.4966	-13.0161	66.02
-20.577	-12.9382	65.99
-20.5524	-12.8751	66.04
-20.55	-12.7623	66.07
-20.5681	-12.6987	66.1
-20.5466	-12.6594	66.15
-20.5484	-12.7383	66.13
-20.6087	-12.747	66.08
-20.6014	-12.7197	66.08
-20.6087	-12.6427	66.07
-20.6155	-12.6262	66.12
-20.6495	-12.5972	66.15
-20.6388	-12.4832	66.13
-20.6182	-12.3619	66.07
-20.6318	-12.1804	65.99
-20.6379	-12.0327	65.87
-20.6191	-11.8747	65.91
-20.5943	-11.7933	66
-20.4919	-11.7683	66.15
-20.4695	-11.7399	66.24
-20.4679	-11.7181	66.31
-20.5188	-11.6312	66.25
-20.5706	-11.584	66.15
-20.6032	-11.4788	66.02
-20.7079	-11.4312	65.88
-20.757	-11.4134	65.89
-20.7671	-11.4471	65.95
-20.7676	-11.5025	66.01
-20.7689	-11.5382	66.04
-20.7488	-11.5054	66.1
-20.7462	-11.5425	66.08
-20.8117	-11.5887	66.03
-20.8114	-11.5088	65.99
-20.7674	-11.428	66.03
-20.6947	-11.3883	66.04
-20.6615	-11.4056	66.06
-20.6114	-11.3958	66.1
-20.61	-11.3765	66.09
-20.6195	-11.3885	66.06
-20.6406	-11.4328	66.04
-20.651	-11.5216	66.04
-20.6936	-11.6388	66.04
-20.737	-11.7404	66.05
-20.7647	-11.7814	66.07
-20.7547	-11.8076	66.07
-20.7885	-11.7913	66.09
-20.7907	-11.7761	66.06
-20.8032	-11.7238	66.04
-20.7953	-11.7049	66.09
-20.7699	-11.6622	66.16
-20.7764	-11.6102	66.1
-20.7562	-11.5176	66.09
-20.8095	-11.441	65.99
-20.789	-11.3197	65.93
-20.7884	-11.3243	65.95
-20.7322	-11.3733	66
-20.6926	-11.546	66.08
-20.6818	-11.6609	66.15
-20.6762	-11.7272	66.15
-20.6712	-11.7729	66.1
-20.6859	-11.8438	66.03
-20.6987	-11.9201	66.02
-20.6986	-12.1265	66.02
-20.7199	-12.3171	66.04
-20.6947	-12.4981	66.05
-20.6654	-12.6973	66.03
-20.6233	-12.9233	66.02
-20.5927	-13.1584	66.03
-20.5652	-13.3885	66.03
-20.5811	-13.5431	66.06
-20.5892	-13.6957	66.07
-20.5915	-13.8742	66.03
-20.6534	-14.0088	66.03
-20.6423	-14.1295	66.03
-20.6821	-14.2621	66.03
-20.7278	-14.3368	66.02
-20.7009	-14.3204	66.03
-20.6981	-14.2841	66.04
-20.6552	-14.1941	66.05
-20.684	-13.9821	66.04
-20.6882	-13.8448	66.04
-20.6593	-13.7074	66.03
-20.657	-13.5785	66.04
-20.6095	-13.409	66.04
-20.633	-13.2374	66.04
-20.6114	-13.0398	66.06
-20.612	-12.8315	66.07
-20.6157	-12.6137	66.13
-20.6193	-12.4245	66.1
-20.6252	-12.3122	66.06
-20.6297	-12.232	66.01
-20.6447	-12.1728	65.93
-20.6593	-12.1746	65.92
-20.6616	-12.1292	65.97
-20.6277	-12.0785	66.04
-20.5988	-12.0664	66.11
-20.5539	-12.0296	66.15
-20.5836	-12.0138	66.1
-20.5593	-11.9895	66.04
-20.5743	-12.0018	66.03
-20.5878	-12.0477	66.02
-20.5764	-12.1249	66.07
-20.5791	-12.3156	66.06
-20.573	-12.438	66.06
-20.5863	-12.548	66.04
-20.6078	-12.6549	66.02
-20.628	-12.746	66.03
-20.6742	-12.831	66.01
-20.6924	-12.9072	66.03
-20.7101	-12.9201	66.03
-20.7124	-13.0142	66.06
-20.7034	-13.0488	66.08
-20.7294	-13.0975	66.09
-20.7636	-13.0894	66.08
-20.7644	-13.1084	66.05
-20.7945	-13.0818	66.03
-20.8041	-13.0957	66.01
-20.8439	-13.1262	66.03
-20.8354	-13.1577	66.04
-20.8668	-13.2051	66.06
-20.9145	-13.2566	66.04
-20.8916	-13.2704	66.04
-20.9304	-13.2924	66.05
-20.952	-13.349	66.04
-20.9403	-13.3811	66.02
-20.9483	-13.4347	66.08
-20.9363	-13.4876	66.14
-20.9502	-13.5558	66.11
-20.9502	-13.5538	66.08
-21.0344	-13.5569	65.99
-21.0398	-13.5877	65.89
-21.043	-13.6473	65.87
-20.9728	-13.6989	65.92
-20.9228	-13.7937	66.03
-20.8775	-13.8248	66.12
-20.8514	-13.781	66.17
-20.8954	-13.6694	66.12
-20.9096	-13.5139	66.04
-20.903	-13.4173	66.03
-20.8686	-13.2959	66.02
-20.8528	-13.198	66.05
-20.8105	-13.0567	66.09
-20.8007	-12.91	66.05
-20.7478	-12.7901	66.01
-20.6995	-12.8438	66.02
-20.6475	-12.8551	66.05
-20.6739	-12.8606	66.04
-20.6456	-12.8769	66.04
-20.6197	-12.9209	66.07
-20.6066	-12.9909	66.1
-20.5967	-13.018	66.12
-20.5978	-13.0634	66.11
-20.595	-13.0619	66.08
-20.5947	-13.0702	66.02
-20.5964	-13.1125	66.02
-20.5686	-13.2289	66.02
-20.5654	-13.34	66.07
-20.549	-13.4135	66.09
-20.5324	-13.5492	66.08
-20.563	-13.6092	66.06
-20.5114	-13.6646	66.04
-20.5261	-13.7055	66.04
-20.527	-13.7267	66.04
-20.4869	-13.7217	66.13
-20.4824	-13.7986	66.16
-20.4795	-13.813	66.15
-20.5347	-13.7655	66.05
-20.5589	-13.6462	65.96
-20.5873	-13.5966	65.88
-20.5967	-13.5376	65.9
-20.5749	-13.492	66.01
-20.5794	-13.3638	66.12
-20.5504	-13.1718	66.19
-20.5804	-12.9048	66.21
-20.5913	-12.6231	66.14
-20.6255	-12.232	66.04
-20.6386	-12.0069	66.02
-20.6498	-11.8171	65.98
-20.6293	-11.6662	66
-20.6093	-11.5301	66.06
-20.6285	-11.4092	66.08
-20.5922	-11.3443	66.04
-20.6203	-11.1655	66.06
-20.6336	-11.0309	66.05
-20.6409	-10.905	66.06
-20.6445	-10.8224	66.06
-20.6732	-10.7816	66.08
-20.6725	-10.7469	66.08
-20.6512	-10.7664	66.09
-20.6749	-10.8222	66.06
-20.6527	-10.8722	66.07
-20.614	-10.8848	66.04
-20.5939	-10.8996	66.05
-20.5545	-10.8819	66.06
-20.5631	-10.8908	66.07
-20.5423	-10.8693	66.07
-20.5349	-10.8587	66.1
-20.5286	-10.7342	66.08
-20.5418	-10.6678	66.09
-20.5211	-10.6162	66.16
-20.5486	-10.5288	66.17
-20.5527	-10.4233	66.12
-20.5497	-10.3281	66.07
-20.5667	-10.2316	66
-20.5635	-10.0966	65.94
-20.5532	-10.0472	65.95
-20.5698	-9.9973	66.01
-20.5352	-9.9796	66.08
-20.4351	-9.8557	66.14
-20.3846	-9.7799	66.15
-20.3831	-9.6403	66.11
-20.3921	-9.5723	66.06
-20.3618	-9.4694	66.06
-20.3663	-9.444	66.05
-20.3373	-9.4585	66.09
-20.3438	-9.4666	66.11
-20.3518	-9.4752	66.1
-20.3753	-9.4943	66.08
-20.4019	-9.6111	66.05
-20.4433	-9.6982	66.07
-20.486	-9.7671	66.09
-20.5219	-9.905	66.08
-20.563	-10.0041	66.08
-20.6015	-10.0555	66.1
-20.6161	-10.0553	66.08
-20.6455	-10.0856	66.08
-20.6965	-10.172	66.07
-20.7506	-10.2354	66.11
-20.7942	-10.3065	66.09
-20.8231	-10.3384	66.08
-20.8431	-10.3903	66.08
-20.9143	-10.4135	66.08
-20.9594	-10.4027	66.08
-21.0004	-10.4124	66.08
-21.0028	-10.345	66.05
-20.9926	-10.3278	66.12
-21.0452	-10.3065	66.15
-21.036	-10.2629	66.14
-21.0643	-10.2038	66.1
-21.0959	-10.1617	66.01
-21.0817	-10.1885	65.95
-21.1065	-10.2563	65.95
-21.1006	-10.2807	66.02
-21.0995	-10.3675	66.06
-21.0429	-10.3795	66.12
-21.0262	-10.3665	66.16
-21.0251	-10.3681	66.13
-21.0273	-10.3249	66.07
-21.0369	-10.3501	66.04
-21.0401	-10.3995	66.05
-21.0647	-10.4809	66.06
-21.027	-10.5994	66.09
-21.0296	-10.7155	66.09
-21.0296	-10.764	66.07
-21.0052	-10.8221	66.05
-21.0087	-10.8563	66.05
-20.9776	-10.9765	66.05
-21.0291	-11.0627	66.07
-21.0157	-11.1457	66.08
-20.9832	-11.2507	66.12
-20.9483	-11.3247	66.1
-20.9277	-11.3775	66.1
-20.9069	-11.4549	66.07
-20.9162	-11.497	66.06
-20.91	-11.5164	66.07
-20.8743	-11.6072	66.06
-20.8847	-11.6471	66.09
-20.855	-11.6958	66.08
-20.8624	-11.7094	66.08
-20.8204	-11.7412	66.06
-20.8239	-11.7114	66.07
-20.8121	-11.6549	66.06
-20.7548	-11.6014	66.08
-20.7103	-11.4545	66.07
-20.699	-11.3948	66.06
-20.6989	-11.2245	66.14
-20.6264	-11.0819	66.16
-20.6485	-10.9761	66.11
-20.6511	-10.812	66.04
-20.6901	-10.6415	65.97
-20.6784	-10.6059	65.93
-20.6518	-10.5827	65.99
-20.6171	-10.5991	66.04
-20.5639	-10.686	66.1
-20.5364	-10.7917	66.13
-20.5333	-10.8711	66.13
-20.5397	-10.8562	66.07
-20.509	-10.9142	66.01
-20.4422	-10.8309	66.02
-20.424	-10.8589	66.01
-20.3978	-10.8946	66.05
-20.356	-10.9865	66.1
-20.3116	-11.0987	66.11
-20.3245	-11.1826	66.07
-20.3454	-11.189	66.06
-20.3275	-11.1746	66.04
-20.3016	-11.1648	66.04
-20.2938	-11.1771	66.03
-20.2782	-11.1983	66.06
-20.2335	-11.2347	66.07
-20.2321	-11.2168	66.08
-20.2254	-11.1864	66.08
-20.2054	-11.1543	66.04
-20.2233	-11.1021	66.05
-20.2084	-11.1264	66.05
-20.2068	-11.1888	66.06
-20.2062	-11.2435	66.06
-20.1839	-11.2542	66.06
-20.1935	-11.3219	66.07
-20.1957	-11.4489	66.05
-20.1894	-11.5172	66.03
-20.1947	-11.5447	66.05
-20.1731	-11.5751	66.03
-20.1059	-11.6359	66.04
-20.1606	-11.6047	66.06
-20.1408	-11.6434	66.07
-20.123	-11.669	66.15
-20.1412	-11.6723	66.19
-20.1495	-11.6091	66.13
-20.2031	-11.5507	66.03
-20.2372	-11.5309	65.94
-20.2938	-11.5685	65.88
-20.3031	-11.6083	65.95
-20.3307	-11.6552	66
-20.3007	-11.7084	66.11
-20.3246	-11.7347	66.16
-20.354	-11.7284	66.17
-20.372	-11.665	66.1
-20.4238	-11.5324	66.03
-20.4594	-11.4387	66.01
-20.5284	-11.3863	66.04
-20.5255	-11.3669	66.07
-20.589	-11.3157	66.09
-20.636	-11.2682	66.08
-20.66	-11.0906	66.06
-20.688	-10.959	66.04
-20.6741	-10.8345	66.03
-20.706	-10.7354	66.02
-20.6893	-10.6797	66.03
-20.6708	-10.6502	66.07
-20.7046	-10.5873	66.12
-20.6911	-10.5432	66.14
-20.7461	-10.4514	66.11
-20.7427	-10.4125	66.07
-20.7594	-10.3651	66.07
-20.7372	-10.3573	66.03
-20.7308	-10.3526	66.04
-20.6875	-10.3587	66.06
-20.708	-10.376	66.11
-20.7317	-10.3348	66.13
-20.716	-10.2866	66.13
-20.6868	-10.2226	66.08
-20.6295	-10.1975	66.02
-20.5924	-10.114	66.01
-20.5649	-10.0654	66.04
-20.5313	-9.9695	66.06
-20.5092	-9.9709	66.17
-20.5007	-9.9478	66.24
-20.5512	-9.9037	66.21
-20.5451	-9.7796	66.12
-20.6558	-9.7125	66
-20.7419	-9.5944	65.91
-20.8332	-9.5903	65.89
-20.8361	-9.6262	65.97
-20.8494	-9.7026	66.09
-20.7873	-9.8498	66.17
-20.7652	-9.9016	66.19
-20.7643	-9.8225	66.14
-20.761	-9.713	66.07
-20.8107	-9.6217	66.03
-20.8226	-9.5187	66.01
-20.8755	-9.4444	66.02
-20.8746	-9.3789	66.07
-20.9161	-9.389	66.1
-20.9639	-9.3262	66.1
-21.0201	-9.2411	66.07
-21.0372	-9.1644	66.05
-21.0287	-9.1517	66.02
-21.008	-9.1067	66.05
-21.0601	-9.0493	66.07
-21.0598	-9.0667	66.09
-21.0586	-9.0234	66.11
-21.0469	-8.9547	66.11
-21.0712	-8.9171	66.08
-21.0447	-8.8688	66.06
-21.0555	-8.8235	66.04
-21.0597	-8.7912	66.05
-21.0101	-8.7643	66.07
-21.0146	-8.7424	66.08
-21.0242	-8.7588	66.09
-21.0128	-8.7638	66.08
-21.0658	-8.7138	66.09
-21.0976	-8.6779	66.07
-21.114	-8.723	66.07
-21.1742	-8.7636	66.07
-21.1623	-8.7582	66.06
-21.1551	-8.7606	66.09
-21.1931	-8.8317	66.15
-21.185	-8.8746	66.17
-21.2315	-8.963	66.09
-21.2333	-8.9218	66.04
-21.2888	-8.9902	65.96
-21.2995	-9.0121	65.95
-21.312	-9.0937	65.98
-21.3364	-9.2067	66.03
-21.3266	-9.3164	66.11
-21.3791	-9.4895	66.14
-21.3843	-9.5141	66.14
-21.4359	-9.518	66.11
-21.4115	-9.4689	66.04
-21.3894	-9.5396	66
-21.414	-9.6194	66
-21.4389	-9.7184	66.07
-21.4258	-9.802	66.11
-21.4127	-9.827	66.08
-21.396	-9.8453	66.05
-21.4211	-9.8444	66.03
-21.4271	-9.8282	66.05
-21.3823	-9.8117	66.05
-21.387	-9.7759	66.06
-21.345	-9.723	66.09
-21.3045	-9.7118	66.1
-21.2711	-9.6385	66.11
-21.231	-9.5983	66.11
-21.1802	-9.5067	66.08
-21.1634	-9.4715	66.03
-21.1477	-9.4233	66.04
-21.1279	-9.3956	66.04
-21.106	-9.3669	66.05
-21.109	-9.329	66.08
-21.0667	-9.2877	66.08
-21.0248	-9.257	66.08
-21.0009	-9.212	66.08
-21.007	-9.2043	66.07
-20.955	-9.2498	66.06
-20.9045	-9.2651	66.08
-20.851	-9.358	66.08
-20.8585	-9.4113	66.09
-20.8289	-9.5578	66.15
-20.7818	-9.7118	66.17
-20.8064	-9.7863	66.13
-20.7903	-9.8051	66.05
-20.8158	-9.8959	65.96
-20.7775	-9.9685	65.91
-20.7481	-10.1359	65.94
-20.697	-10.2655	66.02
-20.7072	-10.4427	66.1
-20.6878	-10.55	66.16
-20.7046	-10.5587	66.19
-20.7012	-10.6062	66.13
-20.7241	-10.6194	66.04
-20.7513	-10.6077	66.03
-20.7758	-10.6482	66.01
-20.7602	-10.6908	66.02
-20.7705	-10.6933	66.05
-20.8107	-10.685	66.08
-20.8316	-10.6049	66.09
-20.8436	-10.5402	66.06
-20.8339	-10.4877	66.07
-20.8252	-10.3862	66.04
-20.8081	-10.2717	66.07
-20.8253	-10.18	66.04
-20.7848	-10.0689	66.07
-20.7684	-9.9361	66.09
-20.723	-9.835	66.1
-20.7182	-9.6766	66.09
-20.7135	-9.556	66.06
-20.7013	-9.4732	66.04
-20.6819	-9.3666	66.05
-20.6922	-9.3127	66.04
-20.6229	-9.2716	66.07
-20.622	-9.2524	66.08
-20.6487	-9.1975	66.11
-20.6119	-9.1895	66.09
-20.5974	-9.1692	66.06
-20.6044	-9.1705	66.05
-20.5559	-9.1987	66.05
-20.5425	-9.191	66.06
-20.4887	-9.2082	66.06
-20.4461	-9.2325	66.14
-20.3933	-9.3223	66.21
-20.393	-9.3342	66.2
-20.3621	-9.3184	66.09
-20.3863	-9.3049	65.98
-20.3982	-9.291	65.88
-20.399	-9.3121	65.88
-20.357	-9.4192	66
-20.3193	-9.4899	66.11
-20.3029	-9.5237	66.19
-20.2998	-9.4794	66.22
-20.269	-9.4194	66.16
-20.3003	-9.2925	66.05
-20.3078	-9.2218	66.02
-20.2904	-9.2192	66.01
-20.3515	-9.2621	66.05
-20.3714	-9.3466	66.08
-20.3808	-9.4075	66.11
-20.3912	-9.4276	66.09
-20.4137	-9.4737	66.05
-20.4087	-9.4852	66.04
-20.4414	-9.5617	66.04
-20.4866	-9.6765	66.02
-20.5089	-9.786	66.05
-20.5544	-9.8576	66.1
-20.5456	-9.9325	66.13
-20.5505	-9.9845	66.12
-20.6043	-10.0018	66.09
-20.6488	-10.0288	66.07
-20.7296	-9.9569	66.02
-20.7502	-9.9541	66.01
-20.7791	-9.941	66.06
-20.7814	-9.9316	66.07
-20.8514	-9.8752	66.11
-20.8459	-9.8264	66.11
-20.9003	-9.7545	66.11
-20.947	-9.6414	66.08
-20.9459	-9.5945	66.07
-20.9553	-9.4784	66.04
-20.8686	-9.383	66.07
-20.8189	-9.2755	66.16
-20.7721	-9.212	66.2
-20.7874	-9.0863	66.14
-20.8297	-8.9223	66.05
-20.8828	-8.7678	65.97
-20.925	-8.6285	65.87
-20.9179	-8.5297	65.92
-20.8808	-8.503	66.03
-20.8432	-8.4301	66.15
-20.7756	-8.3856	66.21
-20.7196	-8.1703	66.21
-20.7203	-7.9871	66.14
-20.7008	-7.8169	66.07
-20.6862	-7.7561	66.03
-20.6743	-7.6947	65.99
-20.6756	-7.6829	66.04
-20.6896	-7.6619	66.11
-20.7265	-7.6544	66.11
-20.7656	-7.6477	66.11
-20.8291	-7.5775	66.08
-20.8701	-7.5852	66.07
-20.8852	-7.5452	66.06
-20.9199	-7.5349	66.06
-20.9613	-7.4606	66.11
-20.9725	-7.4274	66.1
-21.0152	-7.4297	66.11
-21.0075	-7.3919	66.11
-21.0091	-7.3023	66.08
-21.0067	-7.2216	66.07
-21.0189	-7.1956	66.05
-21.0193	-7.1074	66.08
-21.0622	-6.9908	66.07
-21.0497	-6.8942	66.12
-21.0658	-6.8498	66.11
-21.0878	-6.7213	66.09
-21.0662	-6.6657	66.1
-21.0665	-6.596	66.08
-21.0464	-6.5534	66.06
-21.0434	-6.5161	66.13
-21.0061	-6.5086	66.18
-20.9811	-6.4771	66.15
-21.0234	-6.422	66.11
-20.9806	-6.4332	66.03
-20.9797	-6.3742	65.96
-20.9476	-6.4312	65.94
-20.9517	-6.4979	66
-20.8664	-6.6228	66.06
-20.8709	-6.7178	66.14
-20.8417	-6.8233	66.19
-20.8148	-6.8018	66.17
-20.8004	-6.7692	66.08
-20.7974	-6.7409	66.05
-20.8265	-6.8079	66.03
-20.8382	-6.8789	66.04
-20.8084	-6.9319	66.06
-20.855	-6.9788	66.07
-20.8695	-6.9934	66.06
-20.8297	-6.9656	66.07
-20.7994	-7.0129	66.04
-20.7767	-6.9993	66.04
-20.8047	-6.9743	66.05
-20.7899	-6.8841	66.06
-20.791	-6.8442	66.08
-20.7451	-6.7848	66.1
-20.7334	-6.7654	66.09
-20.7537	-6.7337	66.06
-20.6983	-6.691	66.04
-20.6688	-6.7098	66.02
-20.592	-6.6562	66.05
-20.5582	-6.6222	66.05
-20.5431	-6.573	66.07
-20.515	-6.5247	66.07
-20.4891	-6.5147	66.07
-20.4316	-6.4382	66.08
-20.4245	-6.4327	66.07
-20.3781	-6.4098	66.06
-20.3297	-6.4241	66.06
-20.3027	-6.4207	66.06
-20.2798	-6.5032	66.13
-20.2265	-6.5137	66.17
-20.2731	-6.5081	66.12
-20.2467	-6.5221	66.04
-20.2425	-6.4878	65.97
-20.2281	-6.526	65.93
-20.2302	-6.6838	65.93
-20.2303	-6.7719	65.98
-20.1709	-6.9037	66.07
-20.0738	-6.9326	66.17
-20.047	-6.951	66.16
-20.047	-6.923	66.1
-19.9862	-6.909	66.03
-20.0072	-6.9383	66.01
-19.9989	-6.991	66
-20.0073	-7.0754	66.05
-19.9851	-7.1715	66.08
-19.9637	-7.2408	66.08
-19.9649	-7.2562	66.06
-19.9776	-7.2648	66.04
-19.9785	-7.2403	66.02
-19.9507	-7.2675	66.02
-19.8809	-7.3155	66.02
-19.8562	-7.311	66.07
-19.8524	-7.3495	66.09
-19.8377	-7.3402	66.12
-19.8211	-7.3487	66.07
-19.8579	-7.4263	66.05
-19.8269	-7.4139	66.04
-19.8152	-7.4482	66.04
-19.8204	-7.5105	66.03
-19.8382	-7.6069	66.06
-19.8742	-7.6952	66.07
-19.8701	-7.7515	66.05
-19.9059	-7.8315	66.07
-19.9125	-7.9336	66.05
-19.9029	-7.9844	66.06
-19.9398	-8.0441	66.07
-20.0164	-8.1161	66.07
-20.0262	-8.1703	66.07
-20.0629	-8.275	66.11
-20.0765	-8.3692	66.16
-20.114	-8.4146	66.12
-20.1806	-8.4284	66.09
-20.2105	-8.4407	66.01
-20.2788	-8.4437	65.9
-20.3294	-8.4301	65.89
-20.3608	-8.4207	65.94
-20.3691	-8.3332	66.04
-20.3713	-8.2519	66.15
-20.3712	-8.1803	66.17
-20.4067	-8.0149	66.12
-20.4439	-7.788	66.06
-20.4776	-7.6454	66.02
-20.5019	-7.544	66
-20.4685	-7.5048	66.05
-20.4733	-7.4873	66.08
-20.463	-7.4899	66.09
-20.4732	-7.5031	66.1
-20.4651	-7.4906	66.09
-20.4573	-7.5022	66.07
-20.4712	-7.5717	66.06
-20.4287	-7.6294	66.04
-20.4005	-7.7018	66.07
-20.3876	-7.7583	66.09
-20.3653	-7.8225	66.1
-20.3783	-7.871	66.09
-20.3374	-7.9349	66.08
-20.3936	-7.9626	66.04
-20.4247	-7.997	66.04
-20.4438	-8.0794	66.04
-20.3735	-8.1326	66.05
-20.384	-8.1877	66.08
-20.3481	-8.2559	66.09
-20.3702	-8.3105	66.09
-20.3894	-8.3413	66.09
-20.4073	-8.3571	66.04
-20.3807	-8.3661	66.05
-20.4114	-8.3744	66.04
-20.3691	-8.3332	66.04
-20.3218	-8.3223	66.13
-20.3638	-8.3562	66.22
-20.3662	-8.3811	66.21
-20.4197	-8.3763	66.14
-20.4523	-8.3803	66.02
-20.4749	-8.2834	65.9
-20.5065	-8.295	65.86
-20.4774	-8.332	65.96
-20.4324	-8.5045	66.07
-20.4155	-8.5843	66.17
-20.3799	-8.6581	66.21
-20.3492	-8.6304	66.19
-20.3957	-8.5353	66.13
-20.3772	-8.5196	66.09
-20.3929	-8.4812	66.03
-20.3782	-8.4937	66.05
-20.3615	-8.5589	66.08
-20.3329	-8.6029	66.08
-20.349	-8.5741	66.09
-20.2817	-8.5643	66.06
-20.2728	-8.4795	66.06
-20.2861	-8.4852	66.04
-20.2728	-8.3745	66.04
-20.2426	-8.3095	66.04
-20.201	-8.1973	66.1
-20.2348	-8.1283	66.1
-20.1788	-8.0176	66.11
-20.148	-7.9381	66.09
-20.1546	-7.8994	66.07
-20.1292	-7.8327	66.05
-20.1307	-7.8009	66.06
-20.0691	-7.7226	66.09
-20.0318	-7.6839	66.1
-20.0082	-7.6631	66.1
-19.9718	-7.5939	66.11
-19.9413	-7.5048	66.11
-19.9588	-7.3949	66.08
-19.9268	-7.3314	66.1
-19.8736	-7.3195	66.15
-19.8607	-7.3224	66.16
-19.8693	-7.2328	66.13
-19.8769	-7.1754	66.05
-19.8759	-7.0751	65.99
-19.9113	-7.0873	65.94
-19.9126	-7.1148	65.97
-19.8618	-7.0944	66.04
-19.8137	-7.101	66.11
-19.8047	-7.0714	66.17
-19.7992	-7.0207	66.16
-19.8174	-6.9156	66.12
-19.8896	-6.9006	66.09
-19.9159	-6.9247	66.05
-19.9259	-6.9873	66.04
-19.9484	-7.0463	66.07
-19.9815	-7.1707	66.06
-19.963	-7.226	66.06
-19.9526	-7.3295	66.05
-19.8788	-7.3919	66.08
-19.8531	-7.4418	66.06
-19.8331	-7.5151	66.05
-19.8388	-7.5521	66.06
-19.7828	-7.5603	66.08
-19.8069	-7.5778	66.08
-19.7684	-7.5593	66.09
-19.7406	-7.535	66.1
-19.7812	-7.5405	66.08
-19.7801	-7.5827	66.07
-19.775	-7.5582	66.07
-19.7903	-7.5287	66.06
-19.7699	-7.5853	66.07
-19.7384	-7.5699	66.09
-19.7008	-7.5428	66.09
-19.692	-7.541	66.11
-19.6791	-7.5049	66.06
-19.6622	-7.4927	66.08
-19.6661	-7.4796	66.11
-19.6693	-7.4993	66.15
-19.6749	-7.5109	66.1
-19.629	-7.4775	66.06
-19.6378	-7.4759	65.98
-19.5844	-7.4445	65.96
-19.5404	-7.4942	65.98
-19.5201	-7.5962	66.02
-19.4856	-7.6907	66.1
-19.5055	-7.7215	66.16
-19.5165	-7.7556	66.16
-19.5396	-7.8163	66.11
-19.5469	-7.8647	66.04
-19.5838	-7.9446	66.03
-19.6652	-8.0685	66.02
-19.7349	-8.2202	66.04
-19.7616	-8.3632	66.08
-19.8693	-8.5074	66.07
-19.9117	-8.6224	66.06
-19.9524	-8.7674	66.02
-19.9851	-8.8817	66.01
-20.0255	-9.0991	66
-20.0067	-9.2129	66.02
-20.0492	-9.3917	66.07
-20.0794	-9.5769	66.09
-20.1167	-9.7497	66.1
-20.1838	-9.8795	66.08
-20.1839	-9.9897	66.05
-20.2628	-10.1732	66.02
-20.3279	-10.4222	66.02
-20.3752	-10.7082	66.01
-20.4435	-10.9686	66.04
-20.5134	-11.1665	66.04
-20.5407	-11.2973	66.04
-20.5644	-11.4077	66.03
-20.6254	-11.4831	66.03
-20.6179	-11.4681	66.02
-20.6629	-11.4531	65.98
-20.639	-11.4787	66.03
-20.6789	-11.4637	66.1
-20.6655	-11.3556	66.14
-20.7255	-11.2468	66.07
-20.7367	-11.1039	65.99
-20.7458	-10.9429	65.9
-20.7408	-10.7996	65.9
-20.7041	-10.7479	65.94
-20.6728	-10.6967	66.01
-20.6445	-10.7345	66.08
-20.6617	-10.7552	66.12
-20.6649	-10.6606	66.11
-20.6767	-10.6081	66.07
-20.655	-10.6822	65.99
-20.6504	-10.8061	65.97
-20.6325	-10.913	65.99
-20.6116	-11.0507	66.03
-20.5909	-11.1702	66.04
-20.6201	-11.3145	66.01
-20.5954	-11.4409	66.02
-20.5634	-11.5902	66.01
-20.5401	-11.7849	65.99
-20.5308	-11.8107	66.02
-20.5228	-11.9399	66.01
-20.5401	-12.0617	66.04
-20.5532	-12.1133	66.06
-20.5369	-12.2581	66.04
-20.5717	-12.3717	65.99
-20.5665	-12.5166	66.01
-20.5699	-12.7423	66
-20.5819	-12.9388	65.99
-20.614	-13.0348	66.01
-20.6086	-13.1257	66
-20.6115	-13.1124	66.02
-20.6109	-13.0628	66.01
-20.5802	-12.9492	66.01
-20.5611	-12.8507	65.99
-20.4779	-12.6323	66
-20.4881	-12.4537	66.02
-20.4418	-12.2781	66.02
-20.4307	-12.0525	66.04
-20.3779	-11.8465	66.14
-20.3903	-11.6196	66.17
-20.3252	-11.3898	66.11
-20.3056	-11.1627	65.99
-20.3193	-10.9597	65.88
-20.2758	-10.7893	65.85
-20.2949	-10.6745	65.9
-20.2441	-10.5881	66
-20.2051	-10.5344	66.1
-20.1769	-10.4799	66.15
-20.1442	-10.4381	66.13
-20.1098	-10.3238	66.09
-20.1154	-10.2979	66.04
-20.1159	-10.2778	66.01
-20.0808	-10.2696	65.98
-20.0663	-10.3655	66.02
-20.0407	-10.4694	66.02
-20.0149	-10.5643	66.03
-19.9913	-10.5797	66.02
-19.9877	-10.5592	66.02
-19.9746	-10.5451	66
-19.9374	-10.5075	66.02
-19.9011	-10.5135	66.03
-19.8458	-10.4523	66.05
-19.7931	-10.4042	66.07
-19.706	-10.398	66.07
-19.665	-10.3593	66.06
-19.6723	-10.3135	66.02
-19.6791	-10.2924	66.02
-19.6137	-10.3149	66.01
-19.5937	-10.3145	66.02
-19.5859	-10.3572	66.03
-19.5309	-10.3644	66.08
-19.5397	-10.4249	66.08
-19.5449	-10.4359	66.08
-19.5809	-10.422	66.03
-19.5396	-10.3817	66.01
-19.495	-10.3225	65.99
-19.4875	-10.3368	66.06
-19.4661	-10.4117	66.13
-19.4437	-10.4801	66.15
-19.532	-10.4538	66.1
-19.5364	-10.4449	66.04
-19.6587	-10.4446	65.95
-19.7684	-10.5141	65.87
-19.8472	-10.609	65.9
-19.8657	-10.7027	66
-19.9114	-10.883	66.08
-19.9248	-11.018	66.13
-20.0288	-11.1192	66.14
-20.1669	-11.1728	66.06
-20.2165	-11.1947	66
-20.2411	-11.2809	65.96
-20.2511	-11.3428	65.94
-20.2409	-11.4596	66.02
-20.2807	-11.6087	66.05
-20.3372	-11.6941	66.05
-20.3567	-11.7858	66.04
-20.3549	-11.9336	66.01
-20.3819	-12.1436	66.01
-20.3555	-12.278	66.01
-20.3682	-12.4073	66.01
-20.3892	-12.4829	66.03
-20.3159	-12.548	66.03
-20.2754	-12.5352	66.03
-20.2117	-12.5121	66.03
-20.1666	-12.4565	66.01
-20.1032	-12.4278	65.99
-20.0384	-12.3076	65.99
-19.98	-12.1855	66.02
-19.9344	-12.0746	66.05
-19.8848	-11.9245	66.02
-19.827	-11.7329	66.04
-19.7802	-11.5606	66.05
-19.7698	-11.4202	66.05
-19.6884	-11.2521	66.03
-19.6198	-11.1101	66.02
-19.525	-11.0644	66.07
-19.5056	-11.0305	66.11
-19.5016	-11.0298	66.08
-19.5147	-11.0302	66.03
-19.5033	-11.0326	65.95
-19.5046	-11.0004	65.89
-19.5272	-11.0277	65.9
-19.4864	-11.071	65.97
-19.4611	-11.1807	66.06
-19.4576	-11.248	66.11
-19.4308	-11.2823	66.11
-19.4176	-11.2109	66.06
-19.3779	-11.2163	65.99
-19.3724	-11.2554	65.98
-19.3747	-11.2808	65.97
-19.3953	-11.3507	66.01
-19.3647	-11.3614	66.05
-19.3324	-11.3696	66.04
-19.3355	-11.3645	66.03
-19.3153	-11.3339	66.01
-19.3033	-11.3211	66.02
-19.2872	-11.3366	66.01
-19.3056	-11.3465	66.01
-19.315	-11.3384	66.02
-19.3312	-11.3001	66.04
-19.3147	-11.2307	66.05
-19.2765	-11.178	66.04
-19.2879	-11.1332	66.04
-19.2929	-11.1291	66.02
-19.2731	-11.0862	66.01
-19.2794	-11.0682	66.02
-19.306	-11.0384	66.03
-19.3156	-11.0911	66.02
-19.3336	-11.0676	66.04
-19.3463	-11.1302	66.03
-19.3356	-11.1354	66.04
-19.3464	-11.1969	66.05
-19.3396	-11.2408	66.03
-19.3317	-11.2394	66.02
-19.3236	-11.4184	66.06
-19.3429	-11.5791	66.12
-19.4065	-11.6995	66.09
-19.4228	-11.7768	66.06
-19.4673	-11.949	66
-19.5328	-12.0204	65.9
-19.5709	-12.0948	65.89
-19.6388	-12.2077	65.93
-19.6845	-12.3392	66.02
-19.7282	-12.4921	66.1
-19.777	-12.561	66.15
-19.9153	-12.6347	66.12
-20.0177	-12.6496	66.01
-20.0541	-12.674	65.96
-20.1016	-12.7772	65.94
-20.1276	-12.8841	65.99
-20.1923	-13.0487	66.02
-20.275	-13.1986	66.06
-20.2934	-13.2452	66.05
-20.3251	-13.3727	65.99
-20.319	-13.4278	65.97
-20.347	-13.4759	65.96
-20.3093	-13.5455	66.01
-20.2768	-13.559	66.03
-20.255	-13.5823	66.05
-20.1878	-13.5543	66.07
-20.1523	-13.5802	66.06
-20.1259	-13.5296	66.02
-20.1063	-13.4587	66
-20.0846	-13.3706	65.96
-20.0674	-13.2808	65.98
-20.0362	-13.2229	66
-19.9945	-13.0679	66.04
-20.0187	-12.8722	66.07
-20.0295	-12.5567	66.05
-20.035	-12.2149	66.03
-19.9757	-11.9971	66
-19.9295	-11.7399	65.98
-19.9053	-11.626	66.02
-19.8691	-11.5438	66.04
-19.841	-11.4799	66.04
-19.7738	-11.4507	66.11
-19.7589	-11.4823	66.15
-19.7782	-11.5001	66.08
-19.7965	-11.5104	66.02
-19.8188	-11.5584	65.92
-19.8637	-11.5605	65.84
-19.8313	-11.5897	65.88
-19.8218	-11.6488	65.93
-19.7827	-11.6617	66.04
-19.7265	-11.6951	66.13
-19.7517	-11.7138	66.16
-19.7398	-11.7109	66.1
-19.7459	-11.6486	66
-19.738	-11.5734	65.93
-19.7178	-11.5638	65.95
-19.6772	-11.6019	66.01
-19.681	-11.6675	66.05
-19.6601	-11.7112	66.06
-19.6019	-11.792	66.01
-19.5937	-11.8547	65.98
-19.5709	-11.9375	65.94
-19.5925	-12.0009	65.97
-19.5598	-12.0559	65.99
-19.5528	-12.1629	66.03
-19.5373	-12.268	66.09
-19.5174	-12.3109	66.12
-19.5235	-12.4041	66.1
-19.5043	-12.4734	66.02
-19.5849	-12.4668	65.98
-19.5717	-12.5198	65.97
-19.587	-12.6242	65.98
-19.6252	-12.7431	66.01
-19.6347	-12.793	66.05
-19.6704	-12.8935	66.04
-19.6969	-12.9233	66.03
-19.7224	-13.034	66.01
-19.7449	-13.136	65.99
-19.7644	-13.1629	65.98
-19.7804	-13.1239	66
-19.7997	-13.0811	66.03
-19.8206	-13.066	66.03
-19.7474	-13.069	66.13
-19.7409	-13.1354	66.18
-19.7249	-13.0933	66.13
-19.7196	-13.0347	66
-19.7583	-12.9997	65.9
-19.7811	-12.9867	65.82
-19.746	-13.0159	65.85
-19.693	-13.0818	65.94
-19.6214	-13.1471	66.06
-19.5973	-13.229	66.12
-19.5754	-13.2333	66.17
-19.6169	-13.1159	66.12
-19.6621	-12.9934	66.01
-19.6614	-12.7973	65.97
-19.6706	-12.7066	65.94
-19.6729	-12.569	65.96
-19.649	-12.4693	66.02
-19.6499	-12.3276	66.04
-19.6566	-12.1734	66.02
-19.6119	-11.9506	66.02
-19.6437	-11.7699	65.99
-19.5707	-11.6379	65.99
-19.6108	-11.5506	65.99
-19.5705	-11.472	66.05
-19.5536	-11.5238	66.07
-19.5995	-11.6235	66.07
-19.6374	-11.6082	66.06
-19.6697	-11.617	66.02
-19.6717	-11.5594	65.98
-19.6765	-11.5907	65.94
-19.6978	-11.615	65.95
-19.6564	-11.632	66.02
-19.6221	-11.622	66.06
-19.5987	-11.513	66.07
-19.5943	-11.4505	66.04
-19.5993	-11.2826	66.04
-19.5658	-11.1258	66.01
-19.5845	-10.9536	66.01
-19.595	-10.8209	66
-19.6097	-10.7346	66.07
-19.6447	-10.7625	66.14
-19.6426	-10.7902	66.16
-19.6977	-10.7846	66.06
-19.729	-10.7628	65.98
-19.7868	-10.746	65.88
-19.812	-10.7423	65.86
-19.7919	-10.7785	65.92
-19.811	-10.8764	65.99
-19.8187	-10.9658	66.06
-19.8002	-10.9696	66.12
-19.8009	-10.9528	66.12
-19.8044	-10.8323	66.05
-19.8039	-10.7838	65.99
-19.8236	-10.7295	65.96
-19.8096	-10.7765	65.97
-19.7999	-10.7968	66.02
-19.755	-10.847	66.03
-19.7448	-10.8704	66.01
-19.7722	-10.8844	66.01
-19.7403	-10.8652	66
-19.7588	-10.8614	66
-19.7248	-10.8927	66
-19.7412	-10.9166	66.02
-19.7144	-10.9373	66.02
-19.7228	-10.8992	66.05
-19.7365	-10.8797	66.04
-19.7435	-10.8312	66.04
-19.7238	-10.7958	66.01
-19.7284	-10.7948	65.99
-19.7146	-10.7537	66.01
-19.7061	-10.7691	66
-19.6756	-10.7755	66.03
-19.6856	-10.8159	66.03
-19.6541	-10.8224	66.04
-19.6667	-10.8319	66.02
-19.6745	-10.8333	66.03
-19.6654	-10.8883	66.01
-19.6702	-10.9404	66.01
-19.6383	-11.0168	66.02
-19.6098	-11.1635	66.09
-19.5997	-11.2609	66.13
-19.6134	-11.3326	66.07
-19.6466	-11.4081	66
-19.6843	-11.4814	65.91
-19.7275	-11.5367	65.87
-19.7446	-11.685	65.88
-19.7376	-11.7995	65.96
-19.6933	-11.9408	66.06
-19.7072	-12.0477	66.11
-19.7467	-12.2076	66.12
-19.8411	-12.2343	66.08
-19.8888	-12.2595	65.99
-19.9167	-12.2774	65.95
-19.9504	-12.3767	65.95
-19.9766	-12.4703	66
-19.9775	-12.5727	66.02
-19.9916	-12.6832	66.04
-20.0265	-12.7993	66.02
-20.0635	-12.9547	66
-20.105	-13.0118	65.98
-20.1218	-13.1204	65.99
-20.1004	-13.2051	66
-20.1181	-13.2696	66
-20.1236	-13.3492	66.03
-20.0881	-13.4054	66.06
-20.1156	-13.4788	66.02
-20.1128	-13.487	65.98
-20.0587	-13.5315	65.98
-20.0171	-13.5776	65.99
-20.0268	-13.5936	66
-19.9749	-13.5741	65.99
-19.986	-13.5713	66.01
-20.0094	-13.569	66.02
-19.9838	-13.5173	66
-19.9565	-13.4894	66.01
-19.9822	-13.357	66
-19.976	-13.2866	66.01
-19.9939	-13.1815	66
-19.993	-13.0782	66.05
-19.9712	-12.9523	66.1
-19.9797	-12.6938	66.13
-20.0125	-12.402	66.07
-20.0589	-12.2154	65.98
-20.0598	-12.102	65.87
-20.0566	-12.0037	65.88
-20.0377	-11.8869	65.92
-19.9609	-11.8666	66
-19.9366	-11.8113	66.08
-19.9509	-11.7972	66.12
inclinaison X	inclinaison Y
