# Supplementary material for: Postural Control Can Be Well Maintained by Healthy, Young Adults in Difficult Visual Task, Even in Sway-Referenced Dynamic Conditions
Source: PLoS One. 2016 Oct 13;11(10):e0164400. doi: 10.1371/journal.pone.0164400 (PMC5063355; doi:10.1371/journal.pone.0164400)
Supplement: S2 File — (ZIP) [file pone.0164400.s002.zip › DATA_FRAMIRAL/S11B_SEARCH_MOBILE_I7.xls]

## Sheet: TRINGALI_Margherita_MTT_2015040
gravite X	gravite Y	Poids
-8.2931	-0.4725	65.68
-8.3239	-0.7205	65.76
-8.3146	-0.9094	65.87
-8.3263	-0.9986	65.89
-8.2959	-0.9476	65.83
-8.2957	-0.8481	65.77
-8.2521	-0.8038	65.72
-8.1902	-0.7421	65.73
-8.1574	-0.6664	65.75
-8.0968	-0.5772	65.79
-8.0503	-0.5361	65.76
-8.002	-0.4744	65.75
-7.9613	-0.3782	65.78
-7.9337	-0.1854	65.76
-7.9332	-0.0821	65.77
-7.9015	-0.0098	65.75
-7.8433	0.0036	65.76
-7.7955	0.0444	65.78
-7.7439	0.0922	65.8
-7.6939	0.1262	65.8
-7.6554	0.0884	65.77
-7.6256	0.0504	65.76
-7.6212	-0.07	65.73
-7.6001	-0.184	65.74
-7.5988	-0.3529	65.75
-7.5648	-0.522	65.78
-7.4798	-0.6155	65.78
-7.4317	-0.7673	65.8
-7.3051	-0.8785	65.77
-7.187	-1.0446	65.76
-7.1132	-1.2583	65.8
-7.1	-1.4442	65.81
-7.1026	-1.63	65.82
-7.0612	-1.7033	65.77
-7.0685	-1.7115	65.7
-7.0386	-1.727	65.62
-7.0355	-1.7817	65.64
-6.9984	-1.8608	65.67
-6.9521	-1.9423	65.75
-6.8896	-2.0208	65.8
-6.8685	-1.9412	65.82
-6.8334	-1.8869	65.79
-6.7993	-1.7914	65.76
-6.7376	-1.7648	65.73
-6.7032	-1.7478	65.73
-6.6367	-1.7375	65.75
-6.5705	-1.6963	65.76
-6.5067	-1.6107	65.75
-6.4435	-1.5389	65.74
-6.3535	-1.3879	65.73
-6.3038	-1.1537	65.74
-6.2777	-0.9781	65.74
-6.2513	-0.7473	65.75
-6.2488	-0.5199	65.75
-6.2287	-0.4029	65.76
-6.2382	-0.2272	65.79
-6.2005	-0.0381	65.8
-6.1761	0.172	65.78
-6.136	0.3235	65.77
-6.0975	0.4478	65.73
-6.0666	0.5612	65.74
-6.1074	0.6645	65.76
-6.1389	0.6856	65.75
-6.1588	0.6239	65.74
-6.1691	0.5101	65.75
-6.1422	0.4645	65.79
-6.161	0.4404	65.79
-6.1573	0.3998	65.74
-6.1173	0.289	65.76
-6.1597	0.185	65.84
-6.1991	0.1167	65.82
-6.2145	0.0449	65.77
-6.2643	0.0253	65.68
-6.3226	0.0124	65.63
-6.3595	0.0366	65.64
-6.4056	-0.0255	65.68
-6.4091	-0.0641	65.76
-6.4294	-0.0369	65.84
-6.4441	-0.0231	65.84
-6.4812	-0.0227	65.81
-6.4748	0.057	65.76
-6.4413	0.1331	65.71
-6.4079	0.195	65.7
-6.4354	0.2327	65.74
-6.4858	0.1638	65.77
-6.4728	0.1153	65.78
-6.5004	0.1156	65.77
-6.4895	0.0949	65.77
-6.5703	0.1338	65.72
-6.554	0.1267	65.73
-6.5457	0.1507	65.74
-6.5333	0.1367	65.75
-6.5572	0.14	65.78
-6.5413	0.1398	65.79
-6.4806	0.1429	65.78
-6.4703	0.1538	65.73
-6.4428	0.1264	65.7
-6.4614	0.123	65.7
-6.4859	0.0746	65.72
-6.5359	0.109	65.76
-6.5675	0.1365	65.79
-6.5681	0.1366	65.78
-6.6545	0.1718	65.76
-6.6284	0.1648	65.75
-6.656	0.1513	65.74
-6.6853	0.0446	65.75
-6.7427	-0.0067	65.75
-6.7453	-0.0343	65.76
-6.78	-0.1101	65.79
-6.8608	-0.1511	65.82
-6.8848	-0.1922	65.81
-6.919	-0.1849	65.77
-6.9751	-0.1219	65.67
-6.9658	-0.0525	65.61
-6.9642	0.006	65.63
-6.9779	0.0505	65.68
-6.9712	0.1252	65.79
-6.8837	0.2413	65.84
-6.8128	0.3677	65.87
-6.7627	0.5405	65.8
-6.7129	0.6104	65.72
-6.6489	0.5826	65.71
-6.5683	0.4987	65.76
-6.5031	0.4046	65.8
-6.4195	0.2492	65.79
-6.3467	0.232	65.75
-6.3621	0.1086	65.7
-6.4115	0.002	65.7
-6.3975	-0.1638	65.72
-6.3863	-0.3121	65.71
-6.3641	-0.4537	65.74
-6.3851	-0.6224	65.75
-6.3704	-0.681	65.79
-6.3463	-0.7294	65.8
-6.2609	-0.7162	65.77
-6.2412	-0.7026	65.74
-6.2334	-0.6855	65.7
-6.2234	-0.72	65.72
-6.1668	-0.8581	65.75
-6.1488	-0.9132	65.78
-6.1504	-0.9647	65.81
-6.1971	-1.0058	65.79
-6.2296	-0.9886	65.77
-6.2517	-0.9714	65.74
-6.2506	-0.9233	65.71
-6.2643	-0.8438	65.73
-6.2637	-0.7437	65.78
-6.2686	-0.709	65.86
-6.2513	-0.6403	65.89
-6.3203	-0.6571	65.84
-6.3789	-0.5776	65.78
-6.4006	-0.4464	65.67
-6.4336	-0.3596	65.56
-6.4951	-0.2972	65.61
-6.478	-0.3081	65.71
-6.5103	-0.353	65.81
-6.5373	-0.3874	65.89
-6.5759	-0.339	65.89
-6.6288	-0.2524	65.81
-6.6353	-0.1177	65.75
-6.6201	-0.1003	65.71
-6.6691	-0.0135	65.68
-6.6925	-0.1067	65.71
-6.7511	-0.1791	65.77
-6.7853	-0.2478	65.77
-6.8233	-0.2372	65.77
-6.9146	-0.2263	65.77
-6.967	-0.2052	65.74
-7.0033	-0.1635	65.73
-7.0856	-0.1665	65.74
-7.1288	-0.125	65.77
-7.1554	-0.0081	65.81
-7.1938	0.1333	65.81
-7.2133	0.306	65.78
-7.2685	0.4616	65.77
-7.2828	0.6274	65.75
-7.3886	0.7319	65.72
-7.4148	0.7802	65.73
-7.4369	0.7829	65.77
-7.4729	0.7724	65.79
-7.4603	0.8684	65.81
-7.4881	0.9686	65.8
-7.5189	1.0696	65.77
-7.4785	1.1626	65.75
-7.4552	1.2199	65.8
-7.4517	1.2706	65.83
-7.4164	1.2814	65.81
-7.4252	1.3344	65.76
-7.4152	1.3874	65.71
-7.4291	1.4179	65.62
-7.4399	1.4627	65.63
-7.4457	1.3853	65.68
-7.4487	1.2728	65.75
-7.4883	1.2061	65.81
-7.4928	1.1297	65.83
-7.5862	1.1273	65.82
-7.625	1.0357	65.77
-7.6898	0.9749	65.73
-7.762	0.9168	65.73
-7.8747	0.7794	65.74
-7.9338	0.6182	65.72
-7.9498	0.4805	65.71
-7.9744	0.4046	65.73
-8.0117	0.2807	65.73
-8.0557	0.1292	65.74
-8.0623	0.0154	65.74
-8.0243	-0.0951	65.74
-8.0385	-0.1605	65.75
-7.9842	-0.2162	65.78
-7.9153	-0.1857	65.79
-7.8128	-0.1243	65.79
-7.6976	0.0129	65.77
-7.5878	0.1294	65.76
-7.4846	0.2118	65.73
-7.4088	0.1941	65.73
-7.316	0.159	65.74
-7.2256	0.1413	65.73
-7.0908	0.1472	65.74
-6.9391	0.1838	65.77
-6.8587	0.1213	65.77
-6.7347	0.1207	65.76
-6.6681	0.0925	65.77
-6.6664	0.1676	65.83
-6.6876	0.2265	65.81
-6.7353	0.3653	65.76
-6.7528	0.4111	65.7
-6.7435	0.4361	65.64
-6.7479	0.5018	65.63
-6.7827	0.598	65.67
-6.7838	0.6244	65.74
-6.8044	0.6646	65.81
-6.8423	0.6752	65.81
-6.8526	0.7094	65.82
-6.8372	0.7969	65.75
-6.8163	0.8936	65.73
-6.8029	0.8664	65.71
-6.7501	0.8619	65.74
-6.7259	0.8614	65.76
-6.6466	0.9059	65.75
-6.526	1.0156	65.74
-6.4131	1.0326	65.73
-6.3433	1.0938	65.74
-6.2526	1.1692	65.74
-6.1813	1.2586	65.73
-6.0993	1.347	65.75
-5.9841	1.4733	65.77
-5.9186	1.5964	65.78
-5.8699	1.679	65.78
-5.7559	1.7334	65.78
-5.6045	1.8155	65.77
-5.475	1.8525	65.77
-5.3387	1.9071	65.76
-5.2474	1.9582	65.76
-5.2164	2.0059	65.77
-5.1711	1.9921	65.76
-5.1791	2.013	65.76
-5.1333	2.0127	65.76
-5.1498	2.0066	65.74
-5.1441	2.0261	65.77
-5.1124	1.9256	65.78
-5.1464	1.9703	65.79
-5.1853	1.9518	65.83
-5.2099	1.9543	65.86
-5.2634	1.9396	65.8
-5.326	1.9324	65.73
-5.4658	1.9434	65.64
-5.5493	1.9421	65.6
-5.6533	1.8517	65.63
-5.7546	1.6914	65.7
-5.8116	1.5027	65.78
-5.8663	1.3804	65.85
-5.908	1.226	65.85
-5.9727	1.1382	65.8
-5.997	1.0608	65.73
-5.9976	0.8932	65.67
-6.0173	0.6824	65.7
-6.037	0.5302	65.73
-6.0303	0.3196	65.75
-6.1005	0.1475	65.77
-6.142	-0.0382	65.77
-6.2588	-0.182	65.73
-6.3444	-0.3296	65.71
-6.4683	-0.4702	65.72
-6.56	-0.6248	65.72
-6.5837	-0.7728	65.74
-6.6147	-0.8485	65.73
-6.6193	-0.869	65.76
-6.6054	-0.8554	65.75
-6.5478	-0.8212	65.76
-6.4442	-0.7805	65.77
-6.3359	-0.788	65.78
-6.2844	-0.8263	65.76
-6.2207	-0.8475	65.75
-6.1643	-0.8858	65.74
-6.194	-0.9511	65.74
-6.243	-1.0403	65.74
-6.2622	-1.092	65.74
-6.3047	-1.209	65.73
-6.3658	-1.3535	65.72
-6.3662	-1.4978	65.75
-6.4125	-1.6521	65.78
-6.3818	-1.8643	65.86
-6.4276	-2.0328	65.85
-6.396	-2.1095	65.82
-6.4448	-2.2283	65.74
-6.5021	-2.3142	65.61
-6.5015	-2.457	65.57
-6.5229	-2.5866	65.62
-6.5213	-2.7733	65.71
-6.5471	-2.9252	65.8
-6.5757	-2.9883	65.86
-6.6492	-3.0194	65.84
-6.7105	-3.0325	65.76
-6.7689	-3.0775	65.74
-6.8261	-3.0821	65.7
-6.8404	-3.1127	65.71
-6.8734	-3.1293	65.72
-6.8987	-3.0491	65.74
-6.9407	-2.9315	65.75
-6.9197	-2.6653	65.78
-6.8772	-2.3998	65.79
-6.8798	-2.0591	65.78
-6.8332	-1.6084	65.77
-6.8586	-1.0846	65.77
-6.8606	-0.5815	65.76
-6.8807	-0.2127	65.77
-6.9092	-0.0264	65.76
-6.9983	0.1534	65.75
-6.9999	0.2053	65.74
-7.0185	0.1915	65.74
-7.002	0.243	65.76
-6.998	0.3187	65.76
-7.0166	0.4152	65.77
-7.054	0.4773	65.78
-7.056	0.4632	65.8
-7.005	0.356	65.81
-6.9546	0.3836	65.78
-6.871	0.4824	65.82
-6.7996	0.564	65.85
-6.7332	0.6396	65.83
-6.7001	0.7574	65.79
-6.6552	0.8132	65.74
-6.6221	0.8529	65.65
-6.605	0.83	65.58
-6.5362	0.8597	65.62
-6.4468	0.8191	65.72
-6.3906	0.8894	65.8
-6.3533	0.9356	65.88
-6.2613	1.1032	65.9
-6.2135	1.3107	65.84
-6.1571	1.5113	65.8
-6.1086	1.709	65.75
-6.0352	1.7062	65.72
-5.9565	1.7391	65.75
-5.9203	1.7518	65.77
-5.8938	1.7862	65.77
-5.8902	1.7002	65.76
-5.8905	1.6212	65.76
-5.9277	1.6864	65.77
-5.9668	1.7697	65.76
-5.9556	1.7319	65.76
-5.9246	1.6971	65.76
-5.9227	1.5587	65.78
-5.9333	1.4278	65.78
-5.9816	1.3829	65.8
-6.055	1.2771	65.78
-6.1294	1.0958	65.75
-6.1777	0.9787	65.76
-6.2373	0.8307	65.76
-6.306	0.6624	65.76
-6.3152	0.4658	65.77
-6.3352	0.3003	65.8
-6.3514	0.1008	65.78
-6.3083	-0.027	65.79
-6.3094	-0.1718	65.81
-6.3842	-0.2953	65.82
-6.4766	-0.3842	65.8
-6.5611	-0.3904	65.76
-6.6597	-0.4276	65.68
-6.7465	-0.3855	65.65
-6.8276	-0.2782	65.68
-6.9256	-0.25	65.7
-6.9895	-0.2361	65.75
-7.0397	-0.1948	65.82
-7.1379	-0.0841	65.83
-7.1438	0.0813	65.82
-7.1481	0.2057	65.78
-7.1517	0.2923	65.75
-7.1487	0.3991	65.74
-7.1535	0.3988	65.77
-7.1247	0.3673	65.79
-7.1164	0.3298	65.76
-7.1188	0.2991	65.73
-7.1433	0.2788	65.72
-7.1434	0.3167	65.72
-7.1292	0.3369	65.75
-7.1099	0.3373	65.71
-7.0729	0.2467	65.77
-7.0425	0.1875	65.81
-6.9762	0.1525	65.82
-6.9529	0.17	65.79
-6.9668	0.1462	65.76
-6.9712	0.1015	65.75
-6.9909	0.0225	65.74
-7.0127	-0.0223	65.75
-7.0097	-0.1601	65.74
-6.9836	-0.2672	65.77
-6.9476	-0.3536	65.78
-6.8663	-0.4334	65.79
-6.8173	-0.4061	65.79
-6.7516	-0.4133	65.76
-6.7237	-0.4067	65.77
-6.7359	-0.4893	65.84
-6.7965	-0.5784	65.8
-6.7791	-0.7508	65.77
-6.7182	-0.4893	65.74
-6.7035	-0.2476	65.63
-6.7365	-0.0056	65.61
-6.7563	0.1806	65.65
-6.7305	0.3071	65.73
-6.6669	0.4945	65.84
-6.6417	0.6795	65.88
-6.61	0.893	65.86
-6.5346	1.0828	65.82
-6.4499	1.2872	65.75
-6.3793	1.487	65.74
-6.3545	1.5667	65.72
-6.3257	1.5657	65.75
-6.3067	1.6344	65.75
-6.3178	1.6344	65.75
-6.2931	1.6177	65.73
-6.2872	1.5825	65.75
-6.2716	1.5754	65.76
-6.2791	1.5376	65.75
-6.3311	1.5099	65.77
-6.413	1.4719	65.79
-6.4535	1.4029	65.8
-6.5357	1.294	65.77
-6.6363	1.2561	65.8
-6.7352	1.1373	65.75
-6.8192	0.9933	65.75
-6.9112	0.8562	65.74
-6.9589	0.6943	65.75
-7.0544	0.5571	65.74
-7.1151	0.4059	65.74
-7.2051	0.2444	65.75
-7.2195	0.1686	65.75
-7.1949	0.0408	65.76
-7.2062	-0.0177	65.76
-7.2658	-0.1139	65.77
-7.3123	-0.1964	65.8
-7.3543	-0.2961	65.83
-7.4155	-0.3405	65.83
-7.4597	-0.2746	65.77
-7.4492	-0.2396	65.65
-7.5037	-0.194	65.57
-7.4836	-0.1665	65.58
-7.4831	-0.1428	65.66
-7.4918	-0.1847	65.76
-7.5073	-0.2161	65.86
-7.4931	-0.1508	65.85
-7.4945	0.0044	65.81
-7.4602	0.1254	65.74
-7.4231	0.2738	65.7
-7.3705	0.3115	65.7
-7.3815	0.2766	65.74
-7.368	0.1488	65.75
-7.3325	0.1347	65.76
-7.3113	0.1382	65.75
-7.2994	0.1725	65.75
-7.3236	0.221	65.74
-7.3471	0.1937	65.74
-7.3324	0.2281	65.73
-7.3009	0.2377	65.78
-7.3238	0.1655	65.77
-7.3367	0.1137	65.79
-7.3324	0.1102	65.8
-7.3043	0.0655	65.77
-7.283	0.0762	65.72
-7.2787	0.0865	65.73
-7.2481	0.0483	65.73
-7.2298	-0.0037	65.75
-7.2428	-0.0796	65.77
-7.2335	-0.2072	65.79
-7.2551	-0.2656	65.8
-7.2357	-0.2899	65.8
-7.257	-0.331	65.77
-7.2893	-0.3376	65.76
-7.2912	-0.4101	65.81
-7.3128	-0.4651	65.86
-7.3459	-0.4579	65.83
-7.3035	-0.3548	65.77
-7.3296	-0.2165	65.7
-7.2884	-0.0193	65.59
-7.2386	0.1323	65.6
-7.1581	0.331	65.69
-7.0695	0.4567	65.78
-6.9948	0.641	65.84
-6.915	0.8426	65.89
-6.8298	1.1106	65.88
-6.7484	1.2906	65.82
-6.6612	1.5149	65.79
-6.5014	1.6598	65.75
-6.3656	1.7112	65.73
-6.2696	1.7275	65.74
-6.2034	1.7782	65.76
-6.0745	1.8877	65.76
-5.9725	1.9597	65.75
-5.8666	2.0386	65.74
-5.79	2.0895	65.75
-5.7437	2.113	65.76
-5.7491	2.16	65.79
-5.7227	2.1119	65.78
-5.6878	2.1045	65.79
-5.7174	2.0974	65.8
-5.7758	2.0468	65.78
-5.785	2.058	65.76
-5.8277	1.9485	65.75
-5.8004	1.7486	65.75
-5.7285	1.5782	65.78
-5.6784	1.3197	65.77
-5.6307	1.071	65.78
-5.6174	0.9018	65.8
-5.6387	0.7167	65.76
-5.7016	0.5618	65.78
-5.7551	0.465	65.82
-5.8068	0.3344	65.83
-5.8396	0.2283	65.8
-5.9029	0.1808	65.77
-5.9717	0.0788	65.67
-6.0375	0.0556	65.61
-6.0958	0.035	65.64
-6.1156	-0.0277	65.72
-6.1328	-0.1176	65.78
-6.1793	-0.2449	65.81
-6.1963	-0.3413	65.83
-6.2414	-0.3684	65.79
-6.2217	-0.3891	65.76
-6.2371	-0.3889	65.71
-6.2185	-0.4097	65.7
-6.1626	-0.4377	65.73
-6.1347	-0.5034	65.74
-6.1301	-0.5758	65.75
-6.1183	-0.6482	65.75
-6.1098	-0.6551	65.76
-6.1371	-0.6481	65.75
-6.1721	-0.6272	65.75
-6.176	-0.6685	65.74
-6.1478	-0.7169	65.76
-6.1535	-0.7926	65.78
-6.1102	-0.8514	65.79
-6.0736	-0.8689	65.77
-6.0628	-0.8622	65.76
-5.9952	-0.8557	65.75
-5.9435	-0.832	65.73
-5.8838	-0.829	65.72
-5.8307	-0.8636	65.76
-5.7353	-0.9194	65.76
-5.7046	-0.9127	65.76
-5.6306	-0.882	65.78
-5.5647	-0.8651	65.8
-5.5001	-0.8141	65.75
-5.4433	-0.7832	65.8
-5.4411	-0.7625	65.83
-5.3887	-0.7525	65.81
-5.3982	-0.6974	65.79
-5.384	-0.6287	65.73
-5.4165	-0.5837	65.66
-5.4022	-0.5631	65.64
-5.3932	-0.5218	65.66
-5.3667	-0.5702	65.71
-5.3534	-0.6289	65.78
-5.353	-0.6254	65.84
-5.3775	-0.6114	65.82
-5.3234	-0.4981	65.78
-5.3271	-0.5084	65.73
-5.2899	-0.5811	65.72
-5.3347	-0.6152	65.73
-5.3589	-0.6909	65.76
-5.3506	-0.7081	65.77
-5.3218	-0.7153	65.74
-5.3546	-0.7219	65.76
-5.3596	-0.7598	65.74
-5.4054	-0.794	65.74
-5.3976	-0.7872	65.75
-5.4007	-0.7837	65.75
-5.4339	-0.8385	65.77
-5.4517	-0.8487	65.78
-5.439	-0.8487	65.8
-5.44	-0.8866	65.78
-5.4451	-0.9108	65.77
-5.4655	-0.9591	65.75
-5.5236	-0.9553	65.73
-5.5277	-1.0139	65.73
-5.5744	-1.0961	65.76
-5.6226	-1.1439	65.77
-5.6379	-1.1542	65.77
-5.6734	-1.1817	65.76
-5.6696	-1.1886	65.76
-5.6883	-1.2126	65.76
-5.6843	-1.2367	65.76
-5.7116	-1.1918	65.75
-5.7193	-1.2021	65.75
-5.7143	-1.1774	65.82
-5.7798	-1.2558	65.85
-5.8161	-1.1938	65.83
-5.8298	-1.1359	65.76
-5.8574	-1.0814	65.66
-5.9092	-0.9811	65.63
-5.9343	-0.936	65.66
-5.9656	-0.9459	65.69
-6.0163	-0.9761	65.77
-5.9997	-0.9311	65.83
-6.0471	-0.8721	65.86
-6.0296	-0.7244	65.8
-6.0532	-0.5901	65.71
-6.0662	-0.4658	65.7
-6.0621	-0.4658	65.7
-6.0886	-0.452	65.75
-6.0338	-0.4317	65.77
-6.0256	-0.3835	65.78
-6.0057	-0.2629	65.75
-5.9868	-0.2527	65.75
-5.9738	-0.3147	65.72
-5.9623	-0.3837	65.71
-5.9294	-0.446	65.74
-5.9329	-0.5322	65.78
-5.9435	-0.6148	65.79
-5.9338	-0.7078	65.81
-5.9507	-0.8421	65.78
-5.956	-0.9628	65.76
-5.9945	-1.087	65.7
-5.9919	-1.2868	65.73
-6.0025	-1.4798	65.73
-6.0239	-1.7278	65.73
-6.0458	-1.9793	65.73
-6.0764	-2.2299	65.76
-6.0962	-2.513	65.74
-6.0832	-2.8059	65.75
-6.0864	-3.1025	65.74
-6.0975	-3.3475	65.73
-6.0774	-3.544	65.74
-6.1133	-3.6897	65.71
-6.1038	-3.7993	65.73
-6.0767	-3.9801	65.77
-6.0681	-4.1912	65.81
-6.0492	-4.1465	65.82
-5.934	-4.0593	65.79
-5.9482	-3.8768	65.71
-5.9643	-3.7399	65.62
-5.9437	-3.596	65.6
-5.9696	-3.4964	65.66
-5.9465	-3.3646	65.76
-5.9741	-3.2042	65.8
-5.9459	-2.976	65.83
-5.9265	-2.7844	65.8
-5.8831	-2.5904	65.73
-5.8795	-2.4835	65.74
-5.893	-2.4587	65.76
-5.8718	-2.4132	65.79
-5.9322	-2.2919	65.8
-5.9666	-2.2101	65.76
-6.0267	-2.1796	65.72
-6.056	-2.1456	65.69
-6.0708	-2.1178	65.7
-6.1491	-2.0857	65.72
-6.1284	-2.0647	65.74
-6.1376	-2.0433	65.77
-6.1306	-2.1253	65.8
-6.0951	-2.1079	65.82
-6.1132	-2.0741	65.79
-6.0912	-2.01	65.74
-6.1219	-1.9832	65.69
-6.1398	-1.9414	65.71
-6.1498	-1.9271	65.72
-6.1471	-1.8955	65.76
-6.1411	-1.8846	65.78
-6.0654	-1.8749	65.78
-6.0211	-1.7858	65.76
-5.9772	-1.6761	65.75
-5.9477	-1.5696	65.74
-5.9217	-1.5009	65.73
-5.8957	-1.4701	65.73
-5.8897	-1.4974	65.75
-5.8318	-1.5583	65.85
-5.8235	-1.5884	65.91
-5.855	-1.6022	65.89
-5.8768	-1.5241	65.82
-5.8847	-1.3702	65.73
-5.9108	-1.2265	65.6
-5.9014	-1.1651	65.53
-5.9497	-1.2368	65.59
-5.8925	-1.3288	65.73
-5.8762	-1.4034	65.83
-5.8901	-1.4679	65.89
-5.9049	-1.3789	65.85
-5.9119	-1.2937	65.77
-5.8866	-1.1359	65.72
-5.8314	-1.0502	65.69
-5.815	-0.9778	65.71
-5.8467	-0.9429	65.75
-5.7927	-0.9328	65.75
-5.7682	-0.8846	65.78
-5.719	-0.8229	65.78
-5.7007	-0.7404	65.77
-5.6823	-0.6303	65.72
-5.7091	-0.5612	65.72
-5.6853	-0.4614	65.74
-5.6829	-0.4545	65.77
-5.6883	-0.4304	65.8
-5.6841	-0.4201	65.8
-5.6486	-0.3514	65.77
-5.6473	-0.2893	65.75
-5.6521	-0.3099	65.73
-5.6714	-0.3959	65.73
-5.6811	-0.4511	65.74
-5.7288	-0.5714	65.76
-5.7449	-0.6884	65.79
-5.7562	-0.7813	65.79
-5.7982	-0.9188	65.78
-5.8025	-1.0464	65.77
-5.837	-1.2047	65.76
-5.8703	-1.3285	65.77
-5.8698	-1.5587	65.81
-5.9017	-1.7475	65.83
-5.8949	-1.9235	65.81
-5.922	-2.0062	65.8
-5.9599	-2.0942	65.71
-6.0235	-2.1647	65.63
-6.1056	-2.2651	65.6
-6.1392	-2.381	65.65
-6.2268	-2.4724	65.69
-6.3047	-2.5962	65.8
-6.3766	-2.6528	65.84
-6.4784	-2.6036	65.85
-6.5208	-2.5164	65.77
-6.544	-2.3968	65.73
-6.5745	-2.27	65.69
-6.5646	-2.1659	65.72
-6.544	-2.0656	65.74
-6.5593	-1.8826	65.75
-6.5625	-1.7032	65.77
-6.5676	-1.5275	65.76
-6.5928	-1.4104	65.74
-6.6176	-1.3485	65.72
-6.6579	-1.3239	65.74
-6.6809	-1.3099	65.74
-6.697	-1.3095	65.77
-6.7397	-1.3127	65.76
-6.7682	-1.2262	65.79
-6.7813	-1.0918	65.78
-6.8023	-0.9643	65.76
-6.797	-0.8611	65.74
-6.8119	-0.83	65.75
-6.8035	-0.8576	65.75
-6.8076	-0.8711	65.79
-6.8056	-0.9057	65.77
-6.856	-0.9951	65.76
-6.8288	-1.0469	65.76
-6.8208	-1.1641	65.76
-6.8206	-1.3399	65.75
-6.827	-1.4604	65.76
-6.8424	-1.6155	65.75
-6.8769	-1.7904	65.78
-6.8977	-1.9993	65.83
-6.9208	-2.2025	65.82
-6.9277	-2.3515	65.79
-6.9565	-2.6015	65.71
-6.9499	-2.7703	65.62
-6.9809	-2.9466	65.61
-7.033	-3.1429	65.61
-7.0477	-3.2847	65.69
-7.0719	-3.4149	65.79
-7.1416	-3.4633	65.85
-7.1885	-3.529	65.84
-7.2346	-3.4996	65.79
-7.272	-3.4713	65.73
-7.2759	-3.4419	65.69
-7.2827	-3.3447	65.7
-7.2708	-3.2809	65.75
-7.2825	-3.2706	65.75
-7.3231	-3.3354	65.76
-7.3234	-3.3182	65.75
-7.3416	-3.2522	65.76
-7.3576	-3.133	65.73
-7.3941	-3.0542	65.71
-7.4155	-2.9672	65.73
-7.4286	-2.9767	65.75
-7.4091	-3.0099	65.78
-7.4041	-2.9991	65.8
-7.4126	-3.0145	65.75
-7.4541	-3.0569	65.72
-7.4412	-3.1062	65.69
-7.4615	-3.1604	65.72
-7.486	-3.2388	65.73
-7.5264	-3.307	65.75
-7.5323	-3.396	65.76
-7.5377	-3.4139	65.74
-7.5274	-3.4765	65.73
-7.5398	-3.4665	65.72
-7.5278	-3.4076	65.73
-7.5034	-3.3588	65.75
-7.4668	-3.2788	65.77
-7.4533	-3.2623	65.75
-7.4331	-3.2999	65.76
-7.4061	-3.2571	65.8
-7.4085	-3.2117	65.82
-7.3969	-3.227	65.78
-7.3713	-3.2325	65.74
-7.3733	-3.2086	65.65
-7.4062	-3.1761	65.59
-7.4027	-3.1956	65.62
-7.404	-3.2089	65.72
-7.4044	-3.3028	65.78
-7.3728	-3.3044	65.83
-7.372	-3.3179	65.84
-7.3678	-3.2415	65.77
-7.3053	-3.1891	65.71
-7.3156	-3.2023	65.72
-7.2742	-3.1994	65.72
-7.224	-3.2014	65.76
-7.1901	-3.188	65.76
-7.0916	-3.1164	65.75
-7.0237	-3.0446	65.75
-6.9553	-2.9416	65.75
-6.8905	-2.8384	65.76
-6.7971	-2.7016	65.74
-6.753	-2.6093	65.73
-6.6884	-2.505	65.77
-6.6081	-2.4675	65.78
-6.5685	-2.4224	65.79
-6.5133	-2.3199	65.78
-6.4897	-2.1829	65.75
-6.4771	-2.0836	65.72
-6.4233	-2.0183	65.73
-6.4346	-1.9044	65.74
-6.3896	-1.8729	65.77
-6.3695	-1.9245	65.78
-6.3806	-2.0209	65.78
-6.3868	-2.0481	65.8
-6.3661	-2.0798	65.77
-6.3445	-2.0078	65.76
-6.2896	-1.957	65.74
-6.2632	-1.8848	65.74
-6.2257	-1.6981	65.78
-6.1701	-1.6077	65.86
-6.1841	-1.6693	65.87
-6.1576	-1.8176	65.86
-6.1561	-1.8052	65.79
-6.1872	-1.8103	65.69
-6.2291	-1.7675	65.56
-6.2473	-1.8156	65.57
-6.2941	-1.9063	65.69
-6.3211	-2.1344	65.8
-6.3174	-2.3356	65.88
-6.408	-2.4506	65.92
-6.4487	-2.5524	65.85
-6.563	-2.6025	65.76
-6.5719	-2.7112	65.7
-6.6363	-2.8433	65.66
-6.6931	-3.0314	65.7
-6.6834	-3.2189	65.75
-6.7554	-3.4151	65.75
-6.7808	-3.58	65.76
-6.8009	-3.7634	65.74
-6.7854	-3.8912	65.74
-6.79	-4.0298	65.72
-6.8387	-4.1741	65.72
-6.9335	-4.2367	65.77
-7.0403	-4.2684	65.8
-7.0971	-4.292	65.8
-7.2116	-4.2797	65.77
-7.2408	-4.3535	65.74
-7.3256	-4.4122	65.73
-7.3563	-4.4466	65.72
-7.3748	-4.4981	65.73
-7.3448	-4.5343	65.76
-7.3697	-4.5193	65.78
-7.3759	-4.4861	65.75
-7.3517	-4.3612	65.77
-7.3662	-4.2502	65.78
-7.4109	-4.172	65.76
-7.4287	-4.1318	65.74
-7.4594	-4.1277	65.81
-7.5308	-4.1234	65.82
-7.5562	-4.0831	65.79
-7.5792	-4.0504	65.76
-7.6092	-4.0226	65.69
-7.5922	-3.9668	65.64
-7.5599	-3.9646	65.62
-7.5451	-3.9439	65.69
-7.5255	-3.9143	65.73
-7.5186	-3.8766	65.8
-7.5125	-3.8582	65.82
-7.5401	-3.7999	65.81
-7.5281	-3.7549	65.75
-7.5294	-3.7589	65.74
-7.5279	-3.753	65.72
-7.5592	-3.8309	65.74
-7.5287	-3.8933	65.74
-7.5096	-3.9382	65.74
-7.5017	-3.9796	65.74
-7.4773	-3.9169	65.75
-7.4743	-3.9104	65.75
-7.4303	-3.9564	65.73
-7.3953	-3.9494	65.73
-7.3845	-3.903	65.77
-7.3912	-3.868	65.78
-7.3755	-3.8265	65.78
-7.3456	-3.7924	65.78
-7.329	-3.7212	65.76
-7.2552	-3.633	65.74
-7.2533	-3.5441	65.72
-7.184	-3.5442	65.73
-7.1666	-3.5434	65.75
-7.1306	-3.5912	65.76
-7.1084	-3.5675	65.76
-7.078	-3.5539	65.76
-7.0397	-3.5575	65.76
-6.9623	-3.5919	65.77
-6.9896	-3.599	65.76
-6.9933	-3.6058	65.76
-6.9231	-3.6347	65.82
-6.9381	-3.6759	65.82
-6.9329	-3.6702	65.8
-6.9473	-3.7337	65.76
-6.9425	-3.7716	65.69
-6.9796	-3.8058	65.63
-7.0081	-3.8288	65.65
-7.0324	-3.938	65.67
-7.0744	-4.0616	65.74
-7.1204	-4.1989	65.8
-7.1528	-4.2357	65.82
-7.1517	-4.2579	65.79
-7.1858	-4.308	65.76
-7.2283	-4.407	65.71
-7.2421	-4.5304	65.72
-7.3012	-4.7086	65.73
-7.3247	-4.9034	65.75
-7.3675	-5.1179	65.74
-7.3961	-5.3265	65.71
-7.4108	-5.5715	65.71
-7.4331	-5.7543	65.71
-7.5045	-5.8879	65.71
-7.5639	-5.9866	65.72
-7.6207	-6.1104	65.72
-7.6263	-6.1538	65.74
-7.6599	-6.15	65.78
-7.684	-6.1582	65.8
-7.7139	-6.1398	65.77
-7.7561	-6.0632	65.74
-7.8183	-6.0326	65.73
-7.8836	-5.9944	65.73
-7.9628	-5.9138	65.74
-8.0055	-5.8829	65.73
-8.0663	-5.8236	65.74
-8.0753	-5.7908	65.76
-8.132	-5.8281	65.76
-8.1593	-5.8629	65.76
-8.1461	-5.9067	65.77
-8.1739	-5.9342	65.73
-8.2081	-5.9788	65.73
-8.251	-6.0809	65.78
-8.2998	-6.1464	65.82
-8.3375	-6.2254	65.82
-8.4473	-6.3195	65.75
-8.4903	-6.3698	65.65
-8.5348	-6.3839	65.57
-8.5573	-6.4741	65.6
-8.6275	-6.5591	65.65
-8.6808	-6.6471	65.74
-8.709	-6.6948	65.81
-8.7148	-6.6313	65.83
-8.7776	-6.5729	65.79
-8.846	-6.436	65.73
-8.9104	-6.2893	65.71
-8.9688	-6.1411	65.71
-8.9964	-6.0042	65.73
-9.001	-5.825	65.73
-9.0236	-5.6035	65.74
-8.9646	-5.4772	65.73
-8.9448	-5.1881	65.78
-8.9295	-4.8933	65.76
-8.9456	-4.6691	65.76
-8.9233	-4.5245	65.76
-8.8649	-4.4398	65.74
-8.8273	-4.3332	65.74
-8.8505	-4.278	65.74
-8.7898	-4.275	65.73
-8.7468	-4.2006	65.71
-8.6722	-4.0862	65.73
-8.5428	-3.9731	65.74
-8.3768	-3.8352	65.76
-8.2742	-3.7757	65.79
-8.1635	-3.6866	65.79
-8.0004	-3.6224	65.79
-7.9023	-3.6181	65.75
-7.7223	-3.6723	65.72
-7.5586	-3.7547	65.75
-7.4189	-3.8874	65.73
-7.307	-3.9911	65.74
-7.2285	-4.1611	65.79
-7.18	-4.3246	65.89
-7.1173	-4.3929	65.9
-7.0598	-4.3871	65.83
-7.0685	-4.3771	65.71
-6.992	-4.3011	65.6
-6.9329	-4.2668	65.54
-6.8814	-4.3296	65.59
-6.77	-4.3853	65.72
-6.7493	-4.4937	65.81
-6.7152	-4.5616	65.88
-6.7148	-4.5441	65.89
-6.6392	-4.4705	65.81
-6.5974	-4.3616	65.73
-6.5615	-4.3322	65.7
-6.5516	-4.3861	65.73
-6.5085	-4.5041	65.78
-6.4655	-4.628	65.78
-6.4258	-4.6055	65.76
-6.4072	-4.6225	65.71
-6.3733	-4.706	65.7
-6.3998	-4.7645	65.7
-6.4179	-4.8259	65.71
-6.4727	-4.9379	65.73
-6.5027	-5.0485	65.77
-6.497	-5.1128	65.79
-6.4692	-5.1398	65.8
-6.4378	-5.0696	65.77
-6.5028	-4.9686	65.73
-6.5382	-4.8826	65.73
-6.6072	-4.8375	65.72
-6.6928	-4.8563	65.75
-6.7794	-4.8204	65.76
-6.8094	-4.7922	65.77
-6.802	-4.7268	65.77
-6.7606	-4.7239	65.76
-6.8069	-4.6515	65.76
-6.8362	-4.6357	65.73
-6.9224	-4.5686	65.75
-7.0352	-4.5438	65.8
-7.1161	-4.5795	65.83
-7.1824	-4.5834	65.82
-7.2773	-4.5366	65.78
-7.349	-4.44	65.72
-7.4284	-4.3521	65.62
-7.4867	-4.4098	65.58
-7.562	-4.4252	65.66
-7.6872	-4.5373	65.73
-7.7585	-4.6287	65.81
-7.8714	-4.701	65.85
-7.9126	-4.7267	65.82
-7.9863	-4.6359	65.78
-8.1145	-4.5797	65.73
-8.1961	-4.6007	65.71
-8.276	-4.683	65.71
-8.3392	-4.7867	65.75
-8.399	-4.8894	65.76
-8.4922	-4.9519	65.74
-8.5719	-5.0617	65.74
-8.608	-5.0935	65.73
-8.6167	-5.1528	65.72
-8.684	-5.1828	65.73
-8.7456	-5.2461	65.75
-8.8862	-5.3694	65.75
-8.9218	-5.4967	65.8
-8.9812	-5.6357	65.77
-9.0265	-5.7664	65.77
-9.0866	-5.9579	65.75
-9.0885	-6.1032	65.7
-9.0908	-6.2924	65.7
-9.02	-6.3952	65.72
-8.934	-6.5498	65.73
-8.8686	-6.7262	65.73
-8.7821	-6.825	65.74
-8.583	-6.7634	65.75
-8.4162	-6.7271	65.75
-8.3182	-6.6249	65.74
-8.2084	-6.4222	65.74
-8.0783	-6.1813	65.79
-7.9713	-5.8785	65.83
-7.873	-5.5828	65.84
-7.6956	-5.1802	65.8
-7.5459	-4.8077	65.72
-7.4021	-4.5061	65.65
-7.2987	-4.3011	65.62
-7.1637	-4.194	65.64
-7.0642	-4.1211	65.72
-6.9145	-4.0448	65.81
-6.7809	-4.0213	65.82
-6.6698	-3.9906	65.82
-6.6307	-3.8461	65.76
-6.575	-3.8113	65.7
-6.5485	-3.777	65.7
-6.5275	-3.7934	65.72
-6.499	-3.8099	65.74
-6.47	-3.7984	65.77
-6.4445	-3.8062	65.75
-6.418	-3.7857	65.75
-6.3711	-3.7473	65.77
-6.3322	-3.6215	65.74
-6.2843	-3.4983	65.73
-6.2551	-3.4127	65.72
-6.295	-3.3597	65.74
-6.2384	-3.2894	65.78
-6.2181	-3.1509	65.8
-6.1596	-3.042	65.78
-6.1466	-2.9361	65.76
-6.1487	-2.8092	65.74
-6.1416	-2.6645	65.74
-6.1442	-2.4639	65.76
-6.122	-2.3538	65.76
-6.1143	-2.271	65.77
-6.0935	-2.1913	65.79
-6.0907	-2.1157	65.78
-6.0624	-1.9992	65.76
-6.1399	-1.9232	65.75
-6.1336	-1.8131	65.74
-6.1547	-1.823	65.76
-6.2169	-1.8806	65.79
-6.2049	-1.9504	65.75
-6.2667	-1.9665	65.78
-6.3398	-2.0136	65.81
-6.4359	-2.0373	65.8
-6.5068	-2.0547	65.78
-6.5664	-2.0835	65.71
-6.5755	-2.1124	65.65
-6.6318	-2.1093	65.62
-6.6705	-2.1393	65.65
-6.7323	-2.3132	65.72
-6.7912	-2.4756	65.81
-6.8395	-2.5771	65.86
-6.9548	-2.6422	65.85
-7.0972	-2.6856	65.75
-7.218	-2.7732	65.69
-7.3224	-2.9285	65.67
-7.4762	-3.0889	65.69
-7.5314	-3.2315	65.74
-7.6537	-3.3999	65.73
-7.7776	-3.5468	65.74
-7.8277	-3.6591	65.77
-7.9077	-3.6896	65.77
-7.924	-3.6969	65.76
-7.9213	-3.6491	65.75
-7.9049	-3.6779	65.72
-7.9409	-3.7216	65.74
-7.892	-3.6585	65.77
-7.8396	-3.5989	65.8
-7.7338	-3.4378	65.8
-7.6788	-3.3198	65.75
-7.6373	-3.1821	65.75
-7.5929	-3.1001	65.74
-7.5491	-2.9754	65.76
-7.5226	-2.9412	65.76
-7.4915	-2.9515	65.76
-7.5076	-2.9379	65.76
-7.479	-2.9754	65.77
-7.5011	-3.0371	65.78
-7.4949	-3.0514	65.76
-7.4465	-3.1005	65.75
-7.4198	-3.2317	65.75
-7.429	-3.329	65.73
-7.3331	-3.3899	65.77
-7.232	-3.5037	65.86
-7.1871	-3.6095	65.88
-7.1443	-3.6489	65.85
-7.0815	-3.7263	65.76
-7.0841	-3.7728	65.65
-7.0049	-3.8884	65.56
-6.9444	-4.0256	65.59
-6.8886	-4.2488	65.68
-6.8484	-4.4679	65.77
-6.811	-4.6398	65.83
-6.765	-4.7201	65.87
-6.7581	-4.7922	65.82
-6.7437	-4.8637	65.73
-6.6716	-4.8983	65.69
-6.6375	-4.9263	65.68
-6.5807	-4.9381	65.72
-6.5503	-4.9149	65.76
-6.5369	-4.7857	65.79
-6.4946	-4.6407	65.8
-6.463	-4.4916	65.82
-6.442	-4.4688	65.8
-6.3806	-4.4231	65.76
-6.4073	-4.377	65.72
-6.4447	-4.2796	65.73
-6.4449	-4.1656	65.73
-6.4387	-4.033	65.77
-6.4155	-3.9431	65.78
-6.3616	-3.8431	65.79
-6.373	-3.7829	65.75
-6.3251	-3.6978	65.73
-6.342	-3.6536	65.71
-6.3353	-3.6176	65.75
-6.3299	-3.5685	65.77
-6.3009	-3.5088	65.8
-6.2679	-3.4544	65.79
-6.2269	-3.5035	65.77
-6.1371	-3.5326	65.75
-6.0884	-3.5229	65.74
-6.0908	-3.5084	65.76
-6.1046	-3.5331	65.82
-6.1108	-3.622	65.83
-6.1006	-3.6642	65.82
-6.1342	-3.7244	65.78
-6.1352	-3.7119	65.68
-6.1335	-3.8018	65.6
-6.1549	-3.8804	65.62
-6.1274	-4.0197	65.66
-6.1538	-4.1943	65.75
-6.1656	-4.3794	65.82
-6.1436	-4.588	65.85
-6.1051	-4.7599	65.8
-6.117	-4.9186	65.74
-6.1572	-5.0237	65.71
-6.2085	-4.997	65.7
-6.2315	-4.9347	65.7
-6.259	-4.8458	65.74
-6.298	-4.7667	65.73
-6.3112	-4.6476	65.76
-6.3071	-4.5368	65.77
-6.2725	-4.4263	65.77
-6.2881	-4.353	65.73
-6.2608	-4.2733	65.74
-6.2449	-4.1036	65.76
-6.1836	-3.9519	65.77
-6.2116	-3.835	65.76
-6.1799	-3.7241	65.78
-6.1764	-3.6676	65.73
-6.14	-3.6425	65.76
-6.1585	-3.5544	65.72
-6.0618	-3.5266	65.74
-6.0652	-3.4815	65.75
-6.0463	-3.5197	65.74
-6.0764	-3.54	65.75
-6.0153	-3.6405	65.74
-6.0691	-3.7164	65.74
-6.1068	-3.785	65.74
-6.1479	-3.8568	65.74
-6.1946	-3.9227	65.73
-6.2317	-4.0819	65.78
-6.2759	-4.2164	65.83
-6.2841	-4.3375	65.82
-6.3488	-4.4363	65.77
-6.3483	-4.5101	65.69
-6.38	-4.6129	65.59
-6.3822	-4.7711	65.6
-6.4073	-4.947	65.65
-6.4198	-5.1253	65.72
-6.4301	-5.2567	65.81
-6.3925	-5.3509	65.84
-6.4126	-5.3862	65.83
-6.4056	-5.3411	65.74
-6.4263	-5.252	65.68
-6.4429	-5.1664	65.67
-6.4427	-5.063	65.72
-6.4713	-5.0371	65.74
-6.4639	-4.9515	65.79
-6.4465	-4.8285	65.77
-6.4567	-4.7197	65.75
-6.4577	-4.6029	65.74
-6.4403	-4.4313	65.73
-6.4549	-4.3295	65.7
-6.4025	-4.2856	65.69
-6.3642	-4.2453	65.74
-6.3842	-4.1535	65.77
-6.3676	-4.0941	65.79
-6.3725	-4.0187	65.78
-6.3535	-3.9935	65.74
-6.3247	-3.8876	65.73
-6.3392	-3.8663	65.74
-6.305	-3.9426	65.73
-6.258	-3.9318	65.75
-6.2805	-3.9626	65.75
-6.2678	-4.0414	65.76
-6.304	-4.1217	65.74
-6.3012	-4.1753	65.76
-6.3225	-4.2353	65.74
-6.3137	-4.3071	65.75
-6.332	-4.4483	65.75
-6.336	-4.5623	65.74
-6.3272	-4.6825	65.75
-6.3337	-4.8552	65.8
-6.2808	-4.998	65.83
-6.2719	-5.1036	65.79
-6.28	-5.2349	65.74
-6.2496	-5.3314	65.65
-6.2485	-5.4065	65.61
-6.2584	-5.554	65.62
-6.31	-5.7531	65.68
-6.2903	-5.891	65.77
-6.3154	-6.0276	65.82
-6.3103	-6.0955	65.83
-6.2576	-6.1036	65.78
-6.2697	-6.0559	65.73
-6.2348	-5.945	65.7
-6.2132	-5.7975	65.69
-6.1916	-5.6327	65.73
-6.2093	-5.4826	65.75
-6.2167	-5.3648	65.76
-6.2031	-5.2971	65.74
-6.1923	-5.1802	65.74
-6.1794	-5.0507	65.72
-6.1234	-4.886	65.71
-6.0929	-4.7167	65.72
-6.1177	-4.6253	65.75
-6.1186	-4.5057	65.79
-6.0628	-4.4379	65.78
-6.0257	-4.3698	65.77
-6.0167	-4.3024	65.74
-6.0574	-4.284	65.76
-6.0592	-4.223	65.74
-6.0675	-4.2338	65.73
-6.0859	-4.3023	65.73
-6.017	-4.4305	65.73
-6.0264	-4.5015	65.75
-6.0376	-4.6085	65.75
-6.0569	-4.7192	65.74
-6.043	-4.8971	65.76
-5.9977	-5.0464	65.75
-6.0009	-5.1496	65.75
-5.9888	-5.2908	65.75
-6.0108	-5.4421	65.76
-6.0173	-5.5725	65.76
-5.9899	-5.7276	65.77
-5.9735	-5.8924	65.82
-5.9919	-6.0575	65.82
-5.9254	-6.1395	65.79
-5.8796	-6.1685	65.69
-5.8378	-6.2116	65.6
-5.7624	-6.2757	65.58
-5.7371	-6.3731	65.65
-5.7068	-6.455	65.74
-5.7361	-6.5392	65.8
-5.7778	-6.524	65.85
-5.8209	-6.5181	65.84
-5.8116	-6.4695	65.77
-5.8162	-6.4122	65.71
-5.8038	-6.4009	65.72
-5.8081	-6.4084	65.72
-5.7271	-6.3863	65.78
-5.6368	-6.3881	65.76
-5.5545	-6.2694	65.75
-5.5138	-6.129	65.74
-5.4793	-6.0078	65.75
-5.4075	-5.9398	65.74
-5.3361	-5.8618	65.73
-5.264	-5.6687	65.74
-5.2045	-5.6216	65.77
-5.1197	-5.5968	65.79
-5.1007	-5.5175	65.79
-5.1211	-5.3943	65.78
-5.2153	-5.3308	65.75
-5.287	-5.2607	65.71
-5.3357	-5.3703	65.71
-5.3948	-5.4614	65.74
-5.424	-5.5741	65.75
-5.4374	-5.6517	65.77
-5.4195	-5.6807	65.75
-5.3919	-5.6454	65.76
-5.4045	-5.7226	65.74
-5.3464	-5.7255	65.76
-5.3118	-5.7634	65.76
-5.3063	-5.8308	65.78
-5.2586	-5.9319	65.85
-5.3021	-6.0156	65.88
-5.3365	-6.0536	65.87
-5.379	-6.003	65.82
-5.4518	-5.8693	65.72
-5.468	-5.7189	65.61
-5.469	-5.5954	65.55
-5.4627	-5.5098	65.59
-5.4766	-5.5249	65.71
-5.4584	-5.5597	65.8
-5.4339	-5.5164	65.87
-5.4304	-5.4442	65.87
-5.4393	-5.2522	65.81
-5.4074	-5.0922	65.74
-5.3726	-5.0056	65.7
-5.3422	-4.8951	65.7
-5.3034	-4.8463	65.77
-5.3486	-4.8214	65.78
-5.3637	-4.8246	65.78
-5.4078	-4.8193	65.75
-5.4634	-4.7139	65.78
-5.4532	-4.632	65.76
-5.5471	-4.5919	65.73
-5.5925	-4.5498	65.74
-5.5901	-4.5653	65.77
-5.5926	-4.5884	65.79
-5.6411	-4.494	65.8
-5.7039	-4.4432	65.78
-5.7437	-4.3578	65.77
-5.7827	-4.2787	65.76
-5.8174	-4.2165	65.76
-5.8257	-4.1651	65.75
-5.8411	-4.1133	65.75
-5.8463	-4.1877	65.78
-5.9112	-4.215	65.78
-5.9065	-4.2523	65.79
-5.906	-4.2865	65.79
-5.9651	-4.3497	65.76
-6.0156	-4.4924	65.79
-6.0275	-4.5832	65.83
-6.1376	-4.7273	65.82
-6.1675	-4.9022	65.78
-6.2626	-5.0254	65.73
-6.3073	-5.096	65.65
-6.4415	-5.2375	65.64
-6.4967	-5.4398	65.65
-6.5513	-5.6072	65.72
-6.6486	-5.7748	65.77
-6.7034	-5.9211	65.83
-6.7509	-6.0606	65.81
-6.8048	-6.1125	65.76
-6.8844	-6.1772	65.72
-6.9387	-6.2226	65.71
-6.9592	-6.2515	65.73
-6.9477	-6.2793	65.77
-6.9702	-6.2131	65.78
-6.9143	-6.1384	65.73
-6.8784	-6.0369	65.75
-6.861	-5.9521	65.73
-6.8668	-5.9712	65.75
-6.9049	-5.9468	65.75
-6.9191	-5.8905	65.77
-6.9028	-5.824	65.78
-6.9306	-5.7487	65.77
-6.9543	-5.7216	65.77
-6.9513	-5.7015	65.76
-6.9765	-5.7239	65.73
-6.9381	-5.7032	65.74
-6.902	-5.6674	65.76
-6.9102	-5.6575	65.75
-6.8466	-5.7146	65.78
-6.7837	-5.7753	65.75
-6.694	-5.8053	65.77
-6.594	-5.8222	65.74
-6.5041	-5.8415	65.72
-6.4535	-5.8686	65.73
-6.4101	-5.9021	65.75
-6.3118	-5.9277	65.78
-6.2605	-5.9608	65.84
-6.2109	-5.8608	65.85
-6.122	-5.8189	65.78
-6.0783	-5.624	65.72
-6.0332	-5.4863	65.63
-6.0257	-5.4136	65.58
-5.978	-5.4747	65.6
-5.9452	-5.4799	65.67
-5.9014	-5.5718	65.74
-5.8334	-5.5692	65.82
-5.7896	-5.5538	65.85
-5.7105	-5.4689	65.79
-5.6318	-5.4224	65.73
-5.5265	-5.3795	65.71
-5.4597	-5.3644	65.69
-5.3466	-5.4008	65.72
-5.3256	-5.4025	65.75
-5.2681	-5.3437	65.75
-5.2058	-5.2462	65.72
-5.1309	-5.1788	65.71
-5.1063	-5.0873	65.74
-5.0341	-5.0638	65.74
-4.9838	-5.0634	65.75
-4.9438	-5.0375	65.78
-4.9469	-5.0022	65.79
-4.9592	-4.8301	65.78
-5.0057	-4.751	65.78
-5.0262	-4.7003	65.76
-5.1102	-4.6343	65.76
-5.165	-4.6143	65.74
-5.2564	-4.6517	65.74
-5.2984	-4.7034	65.74
-5.3768	-4.7811	65.76
-5.4568	-4.8358	65.75
-5.54	-4.935	65.76
-5.6278	-4.9242	65.76
-5.6854	-5.0313	65.75
-5.7568	-5.1061	65.76
-5.8478	-5.1396	65.76
-5.929	-5.168	65.79
-6.09	-5.2406	65.82
-6.2548	-5.2788	65.85
-6.4162	-5.2617	65.84
-6.5297	-5.218	65.76
-6.6743	-5.1459	65.65
-6.8016	-5.1412	65.55
-6.8329	-5.1388	65.59
-6.9052	-5.1818	65.7
-6.9419	-5.2164	65.8
-6.9392	-5.2601	65.86
-6.9099	-5.1893	65.89
-6.8968	-5.0073	65.84
-6.8448	-4.8031	65.75
-6.7766	-4.599	65.72
-6.7186	-4.546	65.69
-6.7373	-4.4844	65.73
-6.7579	-4.476	65.76
-6.7784	-4.3949	65.79
-6.7494	-4.32	65.77
-6.7106	-4.2473	65.78
-6.706	-4.1939	65.76
-6.7306	-4.174	65.74
-6.6791	-4.1167	65.72
-6.665	-4.0842	65.75
-6.6433	-4.0655	65.78
-6.5948	-4.0043	65.77
-6.5525	-3.9318	65.78
-6.5148	-3.9254	65.77
-6.5354	-3.9261	65.76
-6.5561	-3.9753	65.74
-6.5548	-4.0125	65.75
-6.5441	-4.0453	65.78
-6.5307	-4.1087	65.76
-6.509	-4.1521	65.79
-6.4679	-4.1667	65.78
-6.4099	-4.2149	65.78
-6.3356	-4.1544	65.76
-6.2637	-4.1517	65.76
-6.226	-4.0693	65.76
-6.1521	-4.0527	65.82
-6.1376	-4.1199	65.85
-6.1196	-4.1655	65.84
-6.124	-4.1648	65.79
-6.0742	-4.1837	65.7
-6.055	-4.1611	65.61
-6.0191	-4.1767	65.58
inclinaison X	inclinaison Y
0.1329	-0.3988
0.1662	-0.2991
0.2326	-0.3323
0.0997	-0.3988
0.0665	-0.432
0.1329	-0.432
0.1994	-0.432
0.0665	-0.3323
0.1329	-0.2326
0.1329	-0.3323
0.0997	-0.3656
0.1329	-0.2991
0.1662	-0.432
0.0997	-0.4653
0.1662	-0.432
0.0665	-0.2326
0.1329	-0.1662
0.2326	-0.3988
0.1994	-0.4985
0.0332	-0.3656
0.1662	-0.3656
0.1329	-0.3656
0.1662	-0.3323
0.0997	-0.3323
0.1662	-0.3656
0.1662	-0.432
0.0997	-0.432
0.0997	-0.2991
0.1662	-0.2991
0.1994	-0.3988
0.1329	-0.3323
0.0997	-0.3988
0.1662	-0.3988
0.1329	-0.3656
0.1329	-0.3988
0.0665	-0.2991
0.1994	-0.432
0.1329	-0.3988
0.0665	-0.3656
0.0997	-0.2991
0.2326	-0.432
0.1329	-0.3988
0.1662	-0.2991
0.1662	-0.3656
0.0997	-0.3656
0.0665	-0.3988
0.0665	-0.3988
0.1662	-0.3656
0.1329	-0.3656
0.0332	-0.3323
0.0997	-0.2991
0.1662	-0.3656
0.0997	-0.4653
0.0665	-0.3988
0.1329	-0.3988
0.1994	-0.3323
0.1329	-0.3323
0.0665	-0.3988
0.1329	-0.3988
0.1662	-0.3323
0.1329	-0.432
0.0997	-0.432
0.0997	-0.3323
0.1662	-0.3988
0.1662	-0.2659
0.1662	-0.3323
0.1329	-0.3988
0.1662	-0.4985
0.1329	-0.3656
0.1329	-0.3323
0.1329	-0.3323
0.1994	-0.432
0.0997	-0.3988
0.1662	-0.3988
0.2326	-0.432
0.1329	-0.4653
0.0997	-0.3656
0.1329	-0.1994
0.1662	-0.4653
0.1662	-0.4985
0.0997	-0.3656
0.1662	-0.3988
0.1994	-0.3323
0.1994	-0.2991
0.1329	-0.2326
0.1662	-0.3988
0.1662	-0.432
0.0332	-0.432
0.0332	-0.3656
0.1662	-0.3656
0.2326	-0.3323
0.1329	-0.3323
0.0665	-0.2991
0.1329	-0.3656
0.1662	-0.4653
0.0665	-0.432
0.1329	-0.2991
0.1662	-0.3656
0.1994	-0.3323
0.1662	-0.2991
0.1329	-0.3323
0.1329	-0.432
0.1662	-0.4985
0.0997	-0.3323
0.1994	-0.4653
0.1662	-0.3656
0.1329	-0.3656
0.0997	-0.3323
0.1994	-0.3988
0.0997	-0.3988
0.0997	-0.3656
0.1662	-0.3656
0.1329	-0.3656
0.1662	-0.3323
0.1329	-0.3656
0.1662	-0.432
0.1662	-0.432
0.1662	-0.3656
0.0997	-0.2991
0.1662	-0.3656
0.1329	-0.3988
0.0997	-0.2659
0.1329	-0.3656
0.1994	-0.3323
0.1662	-0.3988
0.0997	-0.432
0.1329	-0.3656
0.1662	-0.432
0.1329	-0.3988
0.1662	-0.2991
0.1329	-0.2991
0.1662	-0.2659
0.1329	-0.3988
0.0997	-0.5317
0.0665	-0.432
0.1662	-0.3323
0.1994	-0.2659
0.1329	-0.3656
0.0665	-0.3988
0.1329	-0.3656
0.2326	-0.3656
0.1329	-0.3988
0.0665	-0.3656
0.0997	-0.3988
0.1662	-0.432
0.1662	-0.3323
0.1329	-0.2659
0.0997	-0.2991
0.2326	-0.3323
0.1329	-0.3988
0.0997	-0.3656
0.1329	-0.3323
0.2326	-0.432
0.1662	-0.3988
0.0332	-0.3656
0.1329	-0.2991
0.2326	-0.3323
0.1662	-0.3656
0.0997	-0.3988
0.1329	-0.432
0.1994	-0.3988
0.1994	-0.3323
0.1329	-0.3656
0.1329	-0.3988
0.1329	-0.3656
0.1662	-0.3323
0.1994	-0.2991
0.1329	-0.3656
0.1329	-0.4653
0.1662	-0.3988
0.1329	-0.3323
0.0997	-0.2991
0.0997	-0.3323
0.1329	-0.432
0.0997	-0.3323
0.1329	-0.2659
0.1662	-0.3988
0.1994	-0.3323
0.0665	-0.3656
0.0997	-0.3323
0.1994	-0.3656
0.1662	-0.3988
0.0997	-0.2991
0.1329	-0.3656
0.0997	-0.3656
0.1662	-0.3323
0.1329	-0.3323
0.1994	-0.2991
0.1994	-0.3988
0.1329	-0.3656
0.1329	-0.2659
0.2326	-0.3656
0.2659	-0.3988
0.1329	-0.3988
0.0665	-0.3323
0.1994	-0.2659
0.1662	-0.2991
0.1329	-0.3988
0.1329	-0.3656
0.1662	-0.3323
0.1662	-0.4653
0.0665	-0.3656
0.0332	-0.3656
0.1994	-0.2991
0.2326	-0.3323
0.0997	-0.3323
0.0665	-0.3323
0.2326	-0.3656
0.1662	-0.3656
0.0665	-0.3323
0.0332	-0.2991
0.1662	-0.3323
0.1662	-0.3323
0.0997	-0.2991
0.0997	-0.3656
0.1662	-0.3988
0.1994	-0.1662
0.1662	-0.2326
0.0997	-0.3988
0.0665	-0.432
0.0665	-0.3988
0.1662	-0.1994
0.2659	-0.2659
0.1329	-0.3323
0.0332	-0.432
0.0665	-0.3988
0.1994	-0.3656
0.1329	-0.2659
0.1329	-0.3988
0.0997	-0.3323
0.1662	-0.2659
0.1662	-0.3988
0.0997	-0.3323
0.0665	-0.3988
0.0997	-0.3988
0.2326	-0.2659
0.2991	-0.2991
0.0997	-0.3323
0.0997	-0.2991
0.1329	-0.3656
0.1994	-0.432
0.0997	-0.3988
0.0997	-0.3323
0.1994	-0.3323
0.1329	-0.3656
0.0997	-0.3323
0.1329	-0.3323
0.1329	-0.3656
0.0665	-0.3656
0.1329	-0.3656
0.0997	-0.3323
0.1662	-0.2659
0.1994	-0.2991
0.1329	-0.3323
0.1329	-0.3656
0.1329	-0.4653
0.1329	-0.3656
0.0997	-0.3656
0.1662	-0.2659
0.1329	-0.2326
0.1994	-0.3656
0.1329	-0.3988
0.1329	-0.3988
0.0997	-0.3988
0.0665	-0.3988
0.1329	-0.2659
0.1662	-0.2991
0.0997	-0.2659
0.1994	-0.3988
0.1662	-0.432
0.0997	-0.3323
0.0997	-0.3323
0.2326	-0.4653
0.1329	-0.3323
0.0997	-0.2326
0.1329	-0.2659
0.1329	-0.2991
0.0997	-0.432
0.0665	-0.3656
0.1329	-0.2659
0.2326	-0.3656
0.1329	-0.3656
0.0332	-0.3323
0.1329	-0.3323
0.2326	-0.3323
0.1994	-0.2991
0.0665	-0.2991
0.1329	-0.432
0.1329	-0.3988
0.1329	-0.2326
0.1329	-0.2326
0.1994	-0.3988
0.0997	-0.4653
0.0665	-0.2991
0.0665	-0.2659
0.1662	-0.3656
0.1662	-0.432
0.1329	-0.2991
0.0997	-0.3656
0.2659	-0.2991
0.1662	-0.2991
0.0332	-0.3656
0.0332	-0.2991
0.1994	-0.3656
0.1662	-0.3323
0.1329	-0.2991
