# Supplementary material for: Postural Control Can Be Well Maintained by Healthy, Young Adults in Difficult Visual Task, Even in Sway-Referenced Dynamic Conditions
Source: PLoS One. 2016 Oct 13;11(10):e0164400. doi: 10.1371/journal.pone.0164400 (PMC5063355; doi:10.1371/journal.pone.0164400)
Supplement: S2 File — (ZIP) [file pone.0164400.s002.zip › DATA_FRAMIRAL/S11B_SEARCH_MOBILE_I8.xls]

## Sheet: S11_MTT_2015040
gravite X	gravite Y	Poids
-14.3425	-2.2787	65.73
-14.27	-2.3871	65.7
-14.0449	-2.5882	65.71
-13.8064	-2.8785	65.73
-13.518	-3.1386	65.74
-13.256	-3.3707	65.75
-12.8351	-3.6396	65.73
-12.3506	-3.9325	65.73
-11.8861	-4.2222	65.71
-11.4828	-4.5325	65.7
-10.9753	-4.8742	65.69
-10.5107	-5.1453	65.7
-10.0386	-5.4697	65.74
-9.56	-5.9115	65.77
-9.2362	-6.2344	65.84
-9.0124	-6.433	65.83
-8.9674	-6.4675	65.8
-8.936	-6.4414	65.75
-8.8684	-6.4348	65.71
-8.7614	-6.4554	65.68
-8.7932	-6.4007	65.67
-8.8924	-6.2374	65.68
-8.9275	-5.9896	65.71
-8.9143	-5.8192	65.73
-8.9469	-5.4668	65.78
-8.9528	-5.0708	65.78
-8.9954	-4.6344	65.75
-9.0606	-4.3337	65.7
-9.1608	-4.1869	65.73
-9.1737	-4.1308	65.81
-9.1399	-3.9937	65.86
-9.0309	-3.8758	65.83
-8.9301	-3.6525	65.76
-8.9558	-3.4156	65.66
-9.0538	-3.1832	65.59
-9.1687	-3.1168	65.59
-9.2353	-3.0628	65.63
-9.2157	-2.9652	65.75
-9.1306	-2.7796	65.86
-9.0282	-2.5143	65.89
-8.9617	-2.1724	65.83
-9.0209	-1.9083	65.76
-9.0723	-1.5851	65.7
-9.2104	-1.3117	65.7
-9.3001	-1.1906	65.69
-9.4208	-1.1069	65.7
-9.506	-0.9959	65.72
-9.5652	-0.8608	65.77
-9.6134	-0.7089	65.78
-9.6978	-0.512	65.78
-9.831	-0.4147	65.76
-9.9669	-0.4931	65.77
-10.0738	-0.6027	65.76
-10.1285	-0.7229	65.75
-10.2069	-0.912	65.76
-10.2322	-1.0843	65.74
-10.2708	-1.2562	65.76
-10.2012	-1.3565	65.76
-10.1489	-1.46	65.77
-10.1578	-1.7082	65.76
-10.2574	-1.9904	65.75
-10.3725	-2.1961	65.76
-10.4446	-2.4059	65.76
-10.5586	-2.6741	65.76
-10.6619	-2.9771	65.75
-10.7841	-3.3525	65.73
-10.8092	-3.7027	65.76
-10.8859	-4.0888	65.75
-10.912	-4.3162	65.75
-10.9806	-4.5146	65.76
-11.091	-4.6799	65.81
-11.1561	-4.9282	65.85
-11.2445	-5.0675	65.82
-11.2433	-5.2169	65.75
-11.3268	-5.3507	65.66
-11.3596	-5.5297	65.57
-11.4015	-5.6973	65.59
-11.3654	-5.717	65.69
-11.3238	-5.6738	65.8
-11.2618	-5.7666	65.86
-11.3445	-5.8223	65.88
-11.3534	-5.7921	65.83
-11.3538	-5.7928	65.74
-11.355	-5.8524	65.68
-11.3272	-5.8071	65.69
-11.3376	-5.7563	65.72
-11.3517	-5.7937	65.72
-11.3892	-5.724	65.73
-11.3404	-5.6211	65.73
-11.3271	-5.42	65.74
-11.2633	-5.0618	65.75
-11.2023	-4.7116	65.73
-11.1272	-4.3997	65.71
-11.0623	-4.2019	65.74
-11.0288	-4.0687	65.78
-10.9958	-4.0336	65.8
-10.8823	-4.076	65.79
-10.8091	-4.058	65.75
-10.6903	-4.037	65.71
-10.5743	-3.9799	65.69
-10.4627	-3.8732	65.7
-10.3805	-3.7531	65.77
-10.2601	-3.6117	65.79
-10.1605	-3.5812	65.79
-10.115	-3.4896	65.77
-10.0306	-3.4704	65.75
-9.9713	-3.4126	65.74
-9.889	-3.393	65.73
-9.8018	-3.4097	65.75
-9.6863	-3.4077	65.81
-9.5964	-3.2858	65.86
-9.5436	-3.0955	65.81
-9.5298	-2.9429	65.74
-9.5122	-2.7772	65.65
-9.5522	-2.5925	65.59
-9.5823	-2.3848	65.6
-9.7126	-2.1021	65.69
-9.8153	-1.8961	65.78
-9.8934	-1.5568	65.85
-10.0462	-1.2599	65.86
-10.1627	-1.0151	65.82
-10.2871	-0.8424	65.78
-10.3512	-0.7526	65.74
-10.4535	-0.6624	65.7
-10.503	-0.669	65.7
-10.4705	-0.7554	65.71
-10.4891	-0.9069	65.73
-10.4991	-1.0445	65.76
-10.4993	-1.2062	65.78
-10.484	-1.4337	65.78
-10.468	-1.7065	65.75
-10.4	-1.9897	65.74
-10.4074	-2.1932	65.73
-10.3912	-2.3442	65.76
-10.381	-2.6135	65.75
-10.3168	-2.8408	65.76
-10.1957	-3.0453	65.75
-10.1063	-3.2224	65.73
-9.9977	-3.4066	65.71
-9.9006	-3.6082	65.69
-9.7812	-3.7592	65.72
-9.6692	-3.8754	65.76
-9.5636	-3.9545	65.77
-9.4606	-4.1222	65.74
-9.3734	-4.2473	65.73
-9.2345	-4.32	65.74
-9.1224	-4.3476	65.75
-9.0837	-4.3493	65.73
-9.0557	-4.3679	65.77
-9.0227	-4.3963	65.82
-9.0415	-4.3305	65.82
-9.1163	-4.2415	65.8
-9.201	-4.2358	65.71
-9.2887	-4.1986	65.63
-9.3689	-4.0855	65.6
-9.4755	-3.969	65.64
-9.6127	-4.0412	65.69
-9.7806	-3.9516	65.8
-9.8751	-3.6585	65.87
-9.9945	-3.3046	65.84
-10.0788	-2.8385	65.77
-10.1422	-2.3753	65.69
-10.2434	-2.0338	65.66
-10.3005	-1.6774	65.7
-10.3771	-1.3106	65.76
-10.4217	-1.0587	65.77
-10.4854	-0.9378	65.76
-10.5498	-0.8099	65.76
-10.6035	-0.6545	65.76
-10.6218	-0.5303	65.75
-10.6402	-0.4302	65.73
-10.6455	-0.3061	65.72
-10.7484	-0.2365	65.73
-10.7763	-0.4294	65.76
-10.8545	-0.6701	65.79
-10.9042	-0.6731	65.81
-10.9675	-0.5695	65.8
-11.0253	-0.5209	65.73
-11.0316	-0.4864	65.71
-11.0481	-0.5483	65.7
-11.0195	-0.614	65.71
-11.0151	-0.6381	65.77
-11.0492	-0.6447	65.79
-11.1288	-0.6924	65.79
-11.2355	-0.7814	65.77
-11.3132	-0.8257	65.78
-11.4292	-0.9697	65.76
-11.5059	-1.1416	65.76
-11.5974	-1.3242	65.71
-11.688	-1.3848	65.78
-11.7271	-1.4288	65.82
-11.7278	-1.4598	65.81
-11.7481	-1.4226	65.76
-11.7486	-1.4721	65.67
-11.8141	-1.5488	65.6
-11.8289	-1.6584	65.64
-11.7619	-1.8101	65.67
-11.5994	-1.979	65.73
-11.4092	-2.0925	65.79
-11.2153	-2.1167	65.83
-11.079	-1.9834	65.83
-10.9797	-1.893	65.74
-10.8644	-1.6811	65.68
-10.716	-1.5954	65.7
-10.5163	-1.5754	65.74
-10.2992	-1.7104	65.78
-9.996	-1.8085	65.79
-9.721	-1.7659	65.77
-9.5305	-1.6819	65.72
-9.2962	-1.7359	65.67
-9.06	-1.8963	65.67
-8.8069	-2.0109	65.7
-8.5451	-2.0839	65.75
-8.3354	-2.143	65.78
-8.1187	-2.2066	65.77
-7.8848	-2.2732	65.78
-7.7117	-2.2464	65.8
-7.6033	-2.182	65.78
-7.609	-2.1764	65.73
-7.5576	-2.1323	65.71
-7.4455	-2.0913	65.73
-7.3899	-2.1153	65.75
-7.3705	-2.0291	65.75
-7.3343	-1.9324	65.78
-7.3595	-1.7568	65.76
-7.3625	-1.6153	65.77
-7.4378	-1.4015	65.75
-7.5929	-1.2077	65.74
-7.6755	-0.9933	65.76
-7.7607	-0.8722	65.75
-7.7568	-0.7068	65.76
-7.8422	-0.5788	65.81
-7.9851	-0.3749	65.87
-8.1772	-0.0847	65.87
-8.3789	0.0995	65.81
-8.5203	0.2499	65.69
-8.6207	0.2928	65.61
-8.7142	0.3695	65.6
-8.7851	0.4418	65.65
-8.9732	0.3319	65.7
-9.1648	0.225	65.8
-9.3269	0.1083	65.87
-9.4643	0.0645	65.87
-9.6486	0.0731	65.8
-9.7702	-0.015	65.72
-9.8562	-0.159	65.67
-9.9726	-0.3551	65.71
-10.0385	-0.4926	65.75
-10.1344	-0.6436	65.77
-10.3115	-0.7459	65.75
-10.4221	-0.8005	65.72
-10.5564	-0.9341	65.72
-10.6976	-1.0643	65.71
-10.9048	-1.1213	65.75
-11.1293	-1.1821	65.73
-11.3059	-1.319	65.72
-11.4319	-1.4177	65.76
-11.5635	-1.4925	65.77
-11.6744	-1.5952	65.77
-11.8077	-1.6568	65.74
-11.8059	-1.7635	65.75
-11.7596	-1.982	65.7
-11.7109	-2.1268	65.72
-11.6575	-2.2789	65.71
-11.6556	-2.3373	65.72
-11.6511	-2.5028	65.72
-11.6378	-2.5501	65.76
-11.5756	-2.602	65.76
-11.4537	-2.5511	65.76
-11.2643	-2.4904	65.76
-11.0742	-2.4131	65.73
-10.8529	-2.3276	65.76
-10.6798	-2.2152	65.75
-10.3679	-2.1477	65.77
-10.1016	-2.2757	65.82
-9.8327	-2.3864	65.86
-9.5809	-2.386	65.8
-9.4055	-2.3162	65.75
-9.2549	-2.2231	65.65
-9.1227	-2.1262	65.56
-8.9419	-2.0331	65.6
-8.7989	-2.0703	65.67
-8.6307	-2.2071	65.76
-8.5749	-2.3251	65.87
-8.5316	-2.4145	65.88
-8.4624	-2.4269	65.82
-8.3173	-2.396	65.73
-8.1182	-2.3842	65.7
-7.9675	-2.244	65.69
-7.8257	-2.13	65.74
-7.7739	-2.1169	65.72
-7.7032	-2.0514	65.74
-7.6206	-1.8893	65.77
-7.5881	-1.7616	65.8
-7.5716	-1.6277	65.78
-7.5794	-1.5455	65.74
-7.481	-1.46	65.74
-7.3997	-1.3397	65.76
-7.3062	-1.1781	65.78
-7.2499	-1.0958	65.78
-7.1786	-1.0343	65.77
-7.0828	-1.0142	65.77
-6.9661	-0.9943	65.76
-6.8946	-1.0707	65.75
-6.8103	-1.0677	65.75
-6.7265	-1.0786	65.75
-6.6639	-0.9996	65.77
-6.6682	-0.8859	65.77
-6.6696	-0.8722	65.76
-6.6231	-0.8138	65.77
-6.6491	-0.7723	65.78
-6.609	-0.5969	65.76
-6.6928	-0.4137	65.77
-6.7633	-0.2306	65.76
-6.7874	-0.0895	65.79
-6.7989	0.0136	65.84
-6.8498	0.1069	65.83
-6.8768	0.1592	65.79
-6.8983	0.1496	65.72
-6.9081	0.1538	65.66
-7.0327	0.1618	65.64
-7.1955	0.1208	65.69
-7.3662	-0.0198	65.73
-7.4538	-0.2299	65.79
-7.5269	-0.3983	65.85
-7.6032	-0.5665	65.84
-7.6783	-0.6694	65.78
-7.7871	-0.7791	65.72
-8.0062	-0.9675	65.7
-8.2157	-1.1142	65.73
-8.4088	-1.2888	65.74
-8.5136	-1.4155	65.75
-8.5907	-1.5013	65.74
-8.639	-1.6629	65.74
-8.6827	-1.7658	65.76
-8.7392	-1.8067	65.76
-8.8165	-1.803	65.75
-8.9123	-1.8266	65.75
-8.9538	-1.9262	65.75
-8.92	-2.0507	65.74
-8.8715	-2.1505	65.76
-8.8511	-2.2642	65.77
-8.8477	-2.4264	65.76
-8.8657	-2.5226	65.76
-8.9249	-2.6503	65.74
-8.9187	-2.7015	65.76
-8.8637	-2.8404	65.74
-8.8119	-3.0023	65.75
-8.7836	-3.1435	65.76
-8.7018	-3.2033	65.74
-8.6631	-3.2862	65.74
-8.6626	-3.431	65.74
-8.6457	-3.5789	65.75
-8.5865	-3.6889	65.76
-8.5203	-3.739	65.8
-8.4203	-3.8289	65.81
-8.3173	-3.8518	65.78
-8.1329	-3.6883	65.76
-7.9501	-3.3453	65.67
-7.7943	-3.0244	65.61
-7.5764	-2.7629	65.62
-7.3845	-2.6382	65.67
-7.1597	-2.4361	65.79
-6.9943	-2.2978	65.85
-6.8044	-2.182	65.85
-6.6461	-2.0051	65.8
-6.5088	-1.9069	65.76
-6.4095	-1.7462	65.73
-6.4212	-1.6737	65.73
-6.4632	-1.5561	65.73
-6.4939	-1.6008	65.73
-6.5117	-1.7178	65.74
-6.5629	-1.7825	65.76
-6.6016	-1.71	65.76
-6.7276	-1.661	65.75
-6.7939	-1.5297	65.74
-6.8718	-1.3639	65.73
-6.8562	-1.2123	65.75
-6.8045	-1.0366	65.77
-6.8266	-0.7815	65.79
-6.8415	-0.5541	65.81
-6.9185	-0.4399	65.76
-6.893	-0.3022	65.76
-6.8741	-0.1714	65.76
-6.942	-0.109	65.77
-7.0803	-0.1494	65.76
-7.2071	-0.1864	65.75
-7.3823	-0.2991	65.74
-7.5033	-0.35	65.75
-7.5868	-0.3564	65.75
-7.6392	-0.3458	65.76
-7.7076	-0.4728	65.76
-7.7448	-0.5415	65.8
-7.7798	-0.586	65.79
-7.8589	-0.6096	65.83
-7.9453	-0.6503	65.88
-8.0402	-0.6395	65.81
-8.1292	-0.5701	65.74
-8.1276	-0.4252	65.66
-8.2006	-0.259	65.63
-8.2798	-0.1688	65.64
-8.3707	-0.1167	65.68
-8.4934	-0.2198	65.77
-8.5941	-0.3297	65.84
-8.7318	-0.4424	65.86
-8.7866	-0.5212	65.82
-8.8338	-0.5415	65.75
-8.8156	-0.5761	65.71
-8.9493	-0.6788	65.7
-9.0352	-0.8677	65.74
-9.1393	-1.153	65.75
-9.2295	-1.4381	65.78
-9.2954	-1.617	65.77
-9.3296	-1.8616	65.76
-9.3453	-2.0622	65.72
-9.32	-2.2006	65.71
-9.312	-2.3939	65.71
-9.3208	-2.5968	65.72
-9.3178	-2.7997	65.74
-9.2611	-3.1063	65.75
-9.2124	-3.3092	65.77
-9.1055	-3.3753	65.77
-8.9843	-3.3281	65.76
-8.8967	-3.2552	65.71
-8.6753	-3.0598	65.71
-8.527	-2.8364	65.72
-8.4217	-2.6294	65.74
-8.2685	-2.4301	65.76
-8.1313	-2.3068	65.76
-7.9698	-2.2178	65.77
-7.7744	-2.0809	65.79
-7.6109	-1.8993	65.79
-7.463	-1.739	65.76
-7.256	-1.5304	65.74
-7.0694	-1.4109	65.74
-6.8974	-1.3666	65.79
-6.7771	-1.3774	65.81
-6.6761	-1.4231	65.79
-6.5815	-1.3898	65.74
-6.5784	-1.2874	65.65
-6.5435	-1.1637	65.62
-6.5322	-1.0567	65.63
-6.484	-1.0599	65.69
-6.4624	-1.0661	65.81
-6.4347	-1.0486	65.86
-6.55	-0.9172	65.85
-6.6878	-0.81	65.77
-6.8257	-0.7679	65.72
-6.9279	-0.7879	65.73
-7.1001	-0.9041	65.72
-7.1509	-1.0347	65.74
-7.1534	-1.1862	65.75
-7.1896	-1.1724	65.73
-7.3054	-1.1718	65.72
-7.4365	-1.2535	65.74
-7.4307	-1.2568	65.75
-7.4822	-1.2494	65.77
-7.4464	-1.2119	65.75
-7.4155	-1.219	65.76
-7.4564	-1.3289	65.76
-7.5033	-1.3525	65.79
-7.5049	-1.363	65.77
-7.511	-1.3804	65.75
-7.4762	-1.5363	65.71
-7.5004	-1.6324	65.73
-7.473	-1.6876	65.73
-7.5171	-1.6905	65.75
-7.5319	-1.7835	65.75
-7.5769	-1.9072	65.75
-7.6574	-1.9233	65.78
-7.6481	-1.9686	65.76
-7.6071	-1.9725	65.75
-7.5835	-1.818	65.73
-7.5419	-1.7142	65.77
-7.4805	-1.6754	65.84
-7.4242	-1.623	65.91
-7.389	-1.4693	65.85
-7.3818	-1.4084	65.78
-7.4121	-1.379	65.64
-7.3966	-1.3178	65.57
-7.3971	-1.3796	65.6
-7.3896	-1.4749	65.7
-7.309	-1.5329	65.78
-7.311	-1.5143	65.87
-7.3269	-1.2902	65.91
-7.3519	-1.112	65.82
-7.3615	-0.9127	65.74
-7.3288	-0.7718	65.69
-7.3512	-0.6578	65.7
-7.3976	-0.6919	65.73
-7.4707	-0.719	65.76
-7.4544	-0.7121	65.77
-7.4662	-0.688	65.77
-7.5553	-0.6082	65.76
-7.5821	-0.6114	65.75
-7.6418	-0.5146	65.73
-7.6371	-0.4353	65.74
-7.7165	-0.335	65.79
-7.7675	-0.2554	65.78
-7.8249	-0.1827	65.78
-7.847	-0.1448	65.79
-7.9472	-0.151	65.78
-8.0216	-0.0884	65.76
-8.1398	-0.0392	65.73
-8.2149	-0.042	65.71
-8.2842	0.0031	65.74
-8.3843	0.0552	65.76
-8.3943	0.0896	65.78
-8.408	0.1171	65.79
-8.4302	0.1688	65.8
-8.4667	0.1968	65.78
-8.4677	0.2482	65.8
-8.5017	0.2139	65.8
-8.57	0.173	65.81
-8.5449	0.1148	65.76
-8.5697	0.2291	65.72
-8.5465	0.2745	65.66
-8.5132	0.3335	65.62
-8.4914	0.2744	65.64
-8.4428	0.1317	65.72
-8.3611	-0.0144	65.83
-8.3206	-0.063	65.85
-8.3101	-0.1041	65.8
-8.2976	-0.0866	65.75
-8.2661	-0.0625	65.73
-8.2365	-0.1729	65.71
-8.212	-0.3351	65.72
-8.2142	-0.5041	65.76
-8.1729	-0.749	65.75
-8.1703	-0.9973	65.73
-8.1479	-1.2282	65.75
-8.116	-1.3868	65.76
-8.1177	-1.4974	65.74
-8.1086	-1.6047	65.72
-8.0627	-1.7809	65.71
-8.0112	-1.9534	65.72
-7.9484	-2.0838	65.77
-7.9341	-2.2453	65.79
-7.9021	-2.3313	65.8
-7.8529	-2.3834	65.79
-7.8026	-2.3362	65.77
-7.7561	-2.4063	65.74
-7.7043	-2.4312	65.72
-7.6381	-2.4588	65.73
-7.6149	-2.3657	65.74
-7.5886	-2.3098	65.77
-7.5881	-2.2382	65.74
-7.5767	-2.2935	65.74
-7.5563	-2.2967	65.75
-7.4987	-2.2729	65.76
-7.4748	-2.2038	65.77
-7.4277	-2.2959	65.82
-7.4604	-2.3642	65.83
-7.4647	-2.355	65.79
-7.4548	-2.3288	65.74
-7.4768	-2.2726	65.64
-7.441	-2.2838	65.62
-7.4077	-2.2799	65.64
-7.4035	-2.2089	65.72
-7.3981	-2.1145	65.78
-7.4116	-1.9891	65.84
-7.4879	-1.7648	65.84
-7.5365	-1.518	65.75
-7.662	-1.3246	65.73
-7.7344	-1.2689	65.73
-7.7647	-1.2101	65.74
-7.7756	-1.1545	65.78
-7.7764	-1.0684	65.77
-7.7843	-1.0511	65.77
-7.8215	-1.0856	65.74
-7.81	-1.1167	65.74
-7.8117	-1.103	65.73
-7.8542	-1.0131	65.73
-7.8646	-0.9613	65.74
-7.8891	-0.8783	65.76
-7.9152	-0.8848	65.8
-8.0546	-0.8632	65.81
-8.1119	-0.7423	65.82
-8.1904	-0.6421	65.77
-8.2185	-0.6006	65.72
-8.2192	-0.5523	65.72
-8.2502	-0.5073	65.72
-8.3132	-0.4655	65.73
-8.2994	-0.445	65.75
-8.2719	-0.4141	65.76
-8.2811	-0.3797	65.78
-8.2494	-0.2869	65.8
-8.2821	-0.1661	65.78
-8.3333	-0.1588	65.77
-8.3284	-0.2931	65.74
-8.3045	-0.4726	65.84
-8.35	-0.6994	65.86
-8.357	-0.8818	65.83
-8.3462	-0.9891	65.76
-8.3052	-1.0039	65.65
-8.2681	-1.06	65.58
-8.2313	-1.1533	65.6
-8.1839	-1.2047	65.67
-8.184	-1.2209	65.77
-8.192	-1.2577	65.86
-8.2267	-1.271	65.89
-8.1908	-1.2373	65.84
-8.1626	-1.1867	65.76
-8.1248	-1.1531	65.69
-8.1149	-1.1982	65.68
-8.0894	-1.2636	65.7
-8.0961	-1.4179	65.76
-8.1474	-1.4863	65.78
-8.1552	-1.4966	65.78
-8.1312	-1.3867	65.76
-8.1613	-1.3042	65.73
-8.1254	-1.2701	65.71
-8.1261	-1.3461	65.7
-8.0729	-1.387	65.77
-8.0702	-1.428	65.79
-8.0607	-1.4072	65.81
-8.0457	-1.363	65.77
-8.0076	-1.274	65.74
-8.0067	-1.2225	65.72
-7.9301	-1.2782	65.72
-7.8692	-1.3299	65.75
-7.8411	-1.3713	65.76
-7.7737	-1.4817	65.78
-7.7449	-1.6332	65.8
-7.7841	-1.7882	65.78
-7.8025	-1.8749	65.75
-7.8139	-1.9272	65.71
-7.8597	-1.9511	65.71
-7.8373	-2.0307	65.7
-7.8134	-2.1127	65.75
-7.7657	-2.1815	65.76
-7.7318	-2.2146	65.82
-7.7396	-2.2713	65.89
-7.7332	-2.3508	65.88
-7.7977	-2.3626	65.81
-7.8469	-2.3591	65.68
-7.8579	-2.3073	65.54
-7.8665	-2.2556	65.54
-7.8998	-2.2603	65.62
-7.8561	-2.292	65.73
-7.8536	-2.3679	65.85
-7.8821	-2.4248	65.9
-7.9079	-2.391	65.88
-7.8884	-2.2835	65.78
-7.9224	-2.2099	65.69
-7.9605	-2.2097	65.69
-7.994	-2.2542	65.69
-7.9862	-2.349	65.76
-7.9814	-2.3833	65.77
-8.007	-2.3553	65.78
-8.0243	-2.2246	65.76
-8.0289	-2.0454	65.76
-8.0539	-1.8629	65.75
-8.0903	-1.7251	65.74
-8.0603	-1.6563	65.74
-8.0313	-1.6976	65.75
-8.0112	-1.7486	65.8
-7.9632	-1.7968	65.81
-7.8896	-1.8804	65.79
-7.8085	-1.8263	65.77
-7.7233	-1.8307	65.74
-7.5971	-1.7148	65.71
-7.5558	-1.5875	65.71
-7.5596	-1.4702	65.72
-7.5315	-1.4076	65.77
-7.4768	-1.332	65.78
-7.4886	-1.2282	65.82
-7.4784	-1.1285	65.81
-7.4858	-1.0012	65.78
-7.4626	-0.8258	65.76
-7.465	-0.5881	65.74
-7.4255	-0.4263	65.76
-7.3912	-0.282	65.81
-7.3514	-0.1862	65.86
-7.2488	0.0196	65.87
-7.2468	0.1405	65.82
-7.244	0.159	65.7
-7.1821	0.1631	65.59
-7.1335	0.1392	65.54
-7.0891	0.055	65.64
-7.0846	-0.1356	65.75
-7.0755	-0.3564	65.84
-7.0834	-0.5112	65.87
-7.0639	-0.5011	65.87
-7.0433	-0.3151	65.78
-6.9658	-0.1533	65.72
-6.8851	0.0153	65.69
-6.746	0.0798	65.71
-6.7054	0.0207	65.74
-6.6761	-0.1072	65.76
-6.6291	-0.1799	65.77
-6.5844	-0.2352	65.76
-6.6285	-0.4072	65.73
-6.6611	-0.4655	65.7
-6.6643	-0.6311	65.7
-6.7447	-0.7443	65.73
-6.807	-0.8332	65.8
-6.9146	-0.9256	65.78
-7.0352	-0.9248	65.8
-7.0945	-0.9039	65.78
-7.1363	-1.0003	65.74
-7.1773	-1.121	65.7
-7.1864	-1.3277	65.72
-7.1972	-1.4167	65.76
-7.2516	-1.6056	65.78
-7.3168	-1.788	65.77
-7.3817	-1.9772	65.76
-7.4815	-2.1872	65.74
-7.5048	-2.3907	65.73
-7.5683	-2.528	65.74
-7.6968	-2.6763	65.71
-7.7135	-2.8067	65.73
-7.7474	-2.9466	65.76
-7.7331	-3.0651	65.82
-7.7235	-3.1576	65.83
-7.7379	-3.1551	65.8
-7.7785	-3.0605	65.75
-7.826	-2.977	65.67
-7.9556	-3.0318	65.57
-8.0379	-3.1851	65.61
-8.1271	-3.2363	65.7
-8.201	-3.2357	65.78
-8.3271	-3.1475	65.81
-8.39	-3.0673	65.83
-8.4221	-2.9826	65.79
-8.4887	-2.9022	65.72
-8.5433	-2.9091	65.71
-8.5984	-2.9473	65.69
-8.6511	-2.88	65.73
-8.6402	-2.9136	65.75
-8.6799	-2.9127	65.77
-8.6938	-2.7719	65.76
-8.6489	-2.6241	65.76
-8.6639	-2.5421	65.73
-8.647	-2.5427	65.71
-8.6368	-2.6284	65.73
-8.6617	-2.6958	65.77
-8.6794	-2.6712	65.78
-8.7175	-2.671	65.78
-8.6398	-2.6824	65.77
-8.6215	-2.6803	65.73
-8.5991	-2.6978	65.72
-8.5228	-2.7753	65.69
-8.4814	-2.6987	65.72
-8.4287	-2.7499	65.74
-8.4287	-2.873	65.77
-8.3848	-2.8969	65.79
-8.312	-2.9225	65.76
-8.226	-2.8925	65.74
-8.2061	-2.8349	65.72
-8.2114	-2.7697	65.71
-8.2126	-2.7896	65.73
-8.2441	-2.8748	65.75
-8.2196	-2.9124	65.77
-8.2392	-2.9355	65.79
-8.2487	-2.9956	65.84
-8.2326	-2.9955	65.85
-8.2916	-2.8739	65.77
-8.3295	-2.6767	65.68
-8.3505	-2.5305	65.61
-8.3638	-2.4479	65.6
-8.3576	-2.4015	65.65
-8.374	-2.3472	65.74
-8.3071	-2.273	65.82
-8.2805	-2.0692	65.86
-8.2044	-1.8569	65.83
-8.1334	-1.6037	65.76
-8.0789	-1.3566	65.72
-8.0103	-1.2539	65.69
-7.9767	-1.3263	65.71
-7.9215	-1.4087	65.76
-7.8953	-1.412	65.79
-7.78	-1.3372	65.76
-7.6584	-1.1967	65.77
-7.5788	-1.0665	65.73
-7.5223	-0.9672	65.69
-7.4482	-0.9882	65.71
-7.3229	-1.0198	65.74
-7.2718	-0.9646	65.79
-7.2206	-0.8512	65.81
-7.1474	-0.8001	65.78
-7.0553	-0.7526	65.75
-6.9838	-0.6945	65.75
-6.8635	-0.6884	65.73
-6.7867	-0.5889	65.74
-6.7736	-0.5269	65.76
-6.7153	-0.4825	65.77
-6.7458	-0.4926	65.77
-6.7496	-0.4995	65.77
-6.7888	-0.4304	65.76
-6.7356	-0.3308	65.77
-6.6293	-0.2143	65.77
-6.582	-0.0801	65.75
-6.5597	0.0404	65.75
-6.5023	0.0121	65.79
-6.5742	0.0266	65.76
-6.5242	0.0125	65.76
-6.5305	-0.0255	65.77
-6.4948	0.0083	65.83
-6.4685	0.0563	65.83
-6.4707	0.0256	65.8
-6.444	-0.0394	65.72
-6.4196	-0.0183	65.65
-6.4477	-0.0111	65.64
-6.4905	-0.1422	65.66
-6.5353	-0.2562	65.75
-6.613	-0.3971	65.81
-6.6495	-0.4555	65.87
-6.5927	-0.4627	65.82
-6.5719	-0.3388	65.81
-6.5128	-0.177	65.75
-6.5747	-0.0973	65.74
-6.6702	-0.2104	65.74
-6.7654	-0.3788	65.77
-6.7728	-0.5304	65.77
-6.7821	-0.6612	65.79
-6.8397	-0.8161	65.73
-6.8686	-0.8056	65.71
-6.9098	-0.9364	65.71
-6.9943	-1.0598	65.74
-7.0535	-1.1902	65.76
-7.0906	-1.3416	65.76
-7.1514	-1.517	65.75
-7.1955	-1.6682	65.76
-7.2059	-1.7645	65.77
-7.2157	-1.7407	65.75
-7.2572	-1.7445	65.72
-7.3496	-1.7744	65.74
-7.3665	-1.7911	65.76
-7.4224	-1.794	65.78
-7.4975	-1.8485	65.79
-7.6135	-1.9067	65.77
-7.6874	-2.0617	65.75
-7.7576	-2.172	65.73
-7.8086	-2.2332	65.75
-7.8948	-2.3333	65.73
-7.9933	-2.4153	65.73
-8.0173	-2.3766	65.75
-8.0833	-2.4031	65.77
-8.1733	-2.5229	65.78
-8.185	-2.4884	65.78
-8.2147	-2.4388	65.82
-8.2324	-2.3901	65.84
-8.2706	-2.3003	65.84
-8.3448	-2.2779	65.76
-8.4315	-2.1994	65.71
-8.512	-2.0907	65.61
-8.5853	-2.0109	65.61
-8.6742	-2.1569	65.69
-8.7273	-2.2784	65.78
-8.7504	-2.2793	65.87
-8.8032	-2.2479	65.87
-8.8283	-2.1939	65.83
-8.8464	-2.0855	65.75
-8.9348	-1.976	65.69
-8.9714	-1.9519	65.67
-9.0331	-1.9752	65.69
-9.017	-1.929	65.76
-8.9841	-1.8737	65.78
-8.9574	-1.7567	65.78
-8.9365	-1.6295	65.77
-8.9364	-1.5093	65.75
-8.8576	-1.3996	65.74
-8.8498	-1.3173	65.72
-8.8755	-1.3339	65.75
-8.8495	-1.3407	65.78
-8.819	-1.2268	65.81
-8.7882	-1.0722	65.79
-8.7814	-1.0002	65.75
-8.7505	-0.9833	65.73
-8.6875	-0.9871	65.74
-8.5346	-0.9329	65.75
-8.4952	-0.84	65.76
-8.4208	-0.7268	65.75
-8.3871	-0.6132	65.78
-8.3503	-0.4447	65.78
-8.3218	-0.4276	65.76
-8.2968	-0.4208	65.74
-8.2982	-0.4622	65.73
-8.2495	-0.4074	65.76
-8.2129	-0.3009	65.78
-8.2282	-0.1871	65.78
-8.2402	-0.1732	65.78
-8.3113	-0.1489	65.82
-8.3211	-0.1799	65.84
-8.381	-0.1932	65.81
-8.3956	-0.2514	65.75
-8.3976	-0.2821	65.67
-8.398	-0.3371	65.6
-8.3979	-0.3648	65.64
-8.4181	-0.4545	65.69
-8.41	-0.5614	65.78
-8.4348	-0.5337	65.86
-8.4641	-0.5129	65.84
-8.4814	-0.4955	65.79
-8.5135	-0.447	65.72
-8.4913	-0.4368	65.71
-8.481	-0.4886	65.7
-8.4258	-0.5786	65.75
-8.4605	-0.6783	65.77
-8.5166	-0.6986	65.78
-8.5344	-0.6744	65.76
-8.5696	-0.7294	65.72
-8.5332	-0.7676	65.7
-8.5374	-0.8054	65.73
-8.4572	-0.7507	65.73
-8.4046	-0.6786	65.76
-8.3935	-0.6305	65.76
-8.3502	-0.6204	65.77
-8.3245	-0.5757	65.8
-8.3003	-0.5828	65.77
-8.2521	-0.5073	65.77
-8.1844	-0.4663	65.73
-8.1049	-0.5392	65.72
-8.0001	-0.6123	65.73
-7.8616	-0.6579	65.74
-7.7334	-0.6415	65.76
-7.6387	-0.5766	65.76
-7.6159	-0.6009	65.76
-7.5706	-0.6184	65.75
-7.5208	-0.629	65.76
-7.4647	-0.6432	65.75
-7.3684	-0.63	65.75
-7.3723	-0.6919	65.79
-7.3434	-0.7645	65.77
-7.2991	-0.7992	65.79
-7.2674	-0.8301	65.84
-7.1898	-0.9065	65.81
-7.1013	-0.9796	65.78
-7.0816	-0.9629	65.71
-7.0285	-0.9085	65.63
-7.0343	-0.9293	65.61
-6.9885	-0.9915	65.65
-7.0238	-1.0288	65.72
-7.0346	-1.0935	65.8
-7.1098	-1.1099	65.84
-7.1936	-1.1816	65.84
-7.2571	-1.1646	65.78
-7.3003	-1.1269	65.73
-7.3324	-1.2096	65.71
-7.3812	-1.3161	65.72
-7.4255	-1.4463	65.76
-7.413	-1.4945	65.77
-7.3859	-1.5084	65.77
-7.4308	-1.4775	65.75
-7.3956	-1.416	65.72
-7.4276	-1.3297	65.71
-7.4458	-1.3744	65.72
-7.4269	-1.374	65.75
-7.451	-1.4218	65.77
-7.5127	-1.4038	65.8
-7.5691	-1.49	65.77
-7.5992	-1.4209	65.78
-7.6267	-1.3212	65.74
-7.6581	-1.2453	65.73
-7.737	-1.214	65.71
-7.7749	-1.2099	65.75
-7.7866	-1.1754	65.75
-7.763	-1.2237	65.75
-7.8395	-1.306	65.75
-7.9	-1.3672	65.78
-7.8878	-1.3814	65.75
-7.9584	-1.4605	65.73
-8.0122	-1.5292	65.73
-8.0767	-1.6012	65.73
-8.1435	-1.6661	65.74
-8.1932	-1.7583	65.77
-8.2806	-1.7169	65.74
-8.3113	-1.7374	65.74
-8.3678	-1.853	65.8
-8.419	-1.8971	65.82
-8.4542	-2.0004	65.81
-8.5358	-2.0223	65.73
-8.6166	-2.1345	65.63
-8.6875	-2.2182	65.58
-8.7557	-2.286	65.61
-8.7451	-2.3598	65.7
-8.7463	-2.4093	65.78
-8.7609	-2.4383	65.84
-8.8383	-2.4165	65.86
-8.8946	-2.3902	65.81
-8.9175	-2.3469	65.75
-9.0299	-2.3059	65.71
-9.0446	-2.3065	65.68
-9.062	-2.4096	65.69
-9.0684	-2.5465	65.73
-9.1432	-2.5905	65.74
-9.1993	-2.5683	65.78
-9.1941	-2.5103	65.76
-9.2676	-2.4833	65.72
-9.309	-2.5149	65.7
-9.3081	-2.5009	65.7
-9.3371	-2.5271	65.74
-9.3695	-2.5954	65.76
-9.3747	-2.6776	65.77
-9.3715	-2.732	65.79
-9.3677	-2.7192	65.76
-9.3636	-2.6536	65.77
-9.3454	-2.6686	65.73
-9.3042	-2.7096	65.76
-9.2981	-2.7711	65.77
-9.275	-2.8609	65.77
-9.2608	-2.8474	65.76
-9.2489	-2.7853	65.77
-9.1828	-2.6656	65.75
-9.0536	-2.5734	65.75
-8.9757	-2.5882	65.73
-8.935	-2.6361	65.75
-8.8651	-2.6431	65.76
-8.7997	-2.5951	65.77
-8.8054	-2.5887	65.76
-8.7568	-2.5444	65.75
-8.6512	-2.4977	65.83
-8.57	-2.5211	65.87
-8.4358	-2.4572	65.85
-8.3423	-2.3152	65.78
-8.2632	-2.1943	65.68
-8.1685	-2.1248	65.58
-8.0548	-2.0359	65.57
-7.9036	-2.0348	65.66
-7.7509	-2.0507	65.76
-7.6166	-2.0842	65.84
-7.4465	-2.0735	65.9
-7.3525	-1.9642	65.89
-7.2224	-1.8397	65.79
-7.1375	-1.776	65.73
-7.0668	-1.7291	65.68
-7.012	-1.7292	65.69
-7.0115	-1.7009	65.74
-7.008	-1.7003	65.77
-7.0005	-1.6383	65.77
-6.9408	-1.5423	65.76
-6.9101	-1.4465	65.73
-6.8322	-1.3674	65.75
-6.6953	-1.2511	65.75
-6.5929	-1.0898	65.75
-6.5458	-1.0555	65.77
-6.5329	-1.0761	65.78
-6.4944	-1.0729	65.79
-6.4547	-1.0251	65.77
-6.3761	-0.9671	65.75
-6.3541	-0.9018	65.75
-6.2516	-0.8507	65.74
-6.2049	-0.8337	65.75
-6.2229	-0.8129	65.77
-6.2639	-0.8367	65.78
-6.2979	-0.8606	65.78
-6.3445	-0.819	65.77
-6.3357	-0.7123	65.75
-6.3816	-0.7327	65.74
-6.4077	-0.8601	65.74
-6.4454	-0.8872	65.79
-6.6207	-0.9205	65.79
-6.7393	-0.9784	65.78
-6.861	-1.0807	65.82
-6.9688	-1.1073	65.84
-7.1057	-1.1343	65.81
-7.2438	-1.1063	65.76
-7.3693	-1.1234	65.69
-7.4912	-1.0368	65.62
-7.5776	-1.0155	65.64
-7.6448	-1.0216	65.69
-7.6529	-1.0383	65.75
-7.6749	-1.0032	65.83
-7.6842	-0.8584	65.86
-7.756	-0.7548	65.83
-7.755	-0.6482	65.77
-7.8017	-0.6273	65.73
-7.8189	-0.6341	65.71
-7.9236	-0.7162	65.73
-7.9825	-0.8226	65.75
-8.0683	-0.8944	65.76
-8.0988	-0.9424	65.76
-8.1412	-0.8664	65.76
-8.1267	-0.8562	65.75
-8.0799	-0.8945	65.72
-8.0185	-0.9291	65.76
-7.9384	-0.9365	65.76
-7.8835	-0.9609	65.77
-7.8195	-1.0473	65.8
-7.8137	-1.1092	65.81
-7.7565	-1.0512	65.78
-7.6981	-1.0104	65.76
-7.6169	-1.0904	65.73
-7.4866	-1.1395	65.74
-7.3917	-1.1846	65.77
-7.2812	-1.1922	65.77
-7.1894	-1.1617	65.77
-7.0503	-1.1731	65.75
-6.946	-1.0943	65.77
-6.8059	-1.047	65.76
-6.714	-0.9821	65.77
-6.603	-0.921	65.73
-6.5513	-0.9315	65.76
-6.5086	-0.9524	65.76
-6.4476	-0.9666	65.76
-6.4207	-0.9699	65.81
-6.3399	-0.9529	65.86
-6.3548	-0.9151	65.82
-6.3626	-0.8671	65.78
-6.3619	-0.7571	65.71
-6.3214	-0.7023	65.65
-6.3452	-0.6607	65.64
-6.3768	-0.6467	65.67
-6.3052	-0.6505	65.75
-6.2385	-0.6198	65.82
-6.1317	-0.5138	65.87
-6.0869	-0.4245	65.82
-6.0854	-0.3591	65.79
-6.1216	-0.3276	65.73
-6.1983	-0.4271	65.72
-6.2884	-0.5886	65.73
-6.3815	-0.7429	65.79
-6.4442	-0.8492	65.81
-6.4974	-0.918	65.76
-6.4944	-0.9698	65.75
-6.484	-0.9561	65.74
-6.4658	-0.9218	65.73
-6.4787	-0.9115	65.72
-6.4328	-0.9701	65.76
-6.4031	-0.9977	65.79
-6.4865	-1.0419	65.79
-6.513	-1.0624	65.79
-6.5253	-1.052	65.78
-6.5065	-1.0732	65.74
-6.4831	-1.0699	65.74
-6.4743	-1.1495	65.71
-6.4809	-1.211	65.76
-6.4415	-1.2352	65.78
-6.4348	-1.2905	65.76
-6.4758	-1.3625	65.77
-6.4745	-1.4801	65.74
-6.5398	-1.5005	65.73
-6.5193	-1.559	65.74
-6.5902	-1.6549	65.76
-6.6125	-1.7753	65.76
-6.6996	-1.8049	65.8
-6.7271	-1.8566	65.79
-6.7477	-1.9085	65.77
-6.758	-1.9841	65.78
-6.7918	-2.1345	65.82
-6.852	-2.2201	65.82
-6.9139	-2.3003	65.77
-6.9628	-2.4054	65.7
-6.998	-2.3973	65.61
-7	-2.4117	65.59
-6.9808	-2.542	65.63
-6.9557	-2.6289	65.72
-6.9282	-2.6608	65.81
-6.9192	-2.6971	65.86
-6.9373	-2.6462	65.83
-6.8929	-2.5757	65.78
-6.8006	-2.5889	65.71
-6.7808	-2.5957	65.72
-6.7429	-2.5546	65.72
-6.7126	-2.6157	65.75
-6.6949	-2.5494	65.78
-6.6489	-2.5427	65.78
-6.6563	-2.4736	65.79
-6.7053	-2.3881	65.76
-6.6606	-2.2852	65.75
-6.7077	-2.1369	65.74
-6.7286	-1.9992	65.73
-6.7266	-1.9367	65.75
-6.7044	-1.8671	65.79
-6.7041	-1.8223	65.79
-6.7387	-1.7497	65.79
-6.7757	-1.6949	65.77
-6.7504	-1.6504	65.76
-6.7479	-1.6817	65.74
-6.7704	-1.7126	65.74
-6.7516	-1.7507	65.74
-6.7069	-1.8573	65.76
-6.7279	-1.8913	65.78
-6.7571	-1.9632	65.79
-6.7146	-1.9539	65.76
-6.7116	-1.9817	65.75
-6.7836	-1.9949	65.75
-6.8034	-2.0984	65.74
-6.8155	-2.1666	65.77
-6.8346	-2.2699	65.77
-6.8406	-2.397	65.78
-6.8922	-2.4778	65.83
-6.873	-2.5973	65.87
-6.9298	-2.6084	65.83
-6.9409	-2.5831	65.76
-6.9644	-2.4266	65.68
-6.9526	-2.2905	65.61
-6.9168	-2.1392	65.59
-6.8715	-2.0445	65.67
-6.8204	-1.9702	65.77
-6.7314	-1.9205	65.86
-6.6562	-1.7724	65.9
-6.5503	-1.588	65.86
-6.479	-1.3452	65.78
-6.4183	-1.1496	65.74
-6.3754	-1.0466	65.71
-6.3072	-0.954	65.71
-6.2246	-0.9371	65.74
-6.1387	-0.8927	65.77
-6.0521	-0.8416	65.76
-5.9394	-0.7355	65.74
-5.9157	-0.7046	65.75
-6.0084	-0.6558	65.74
-6.0661	-0.6382	65.74
-6.1634	-0.5652	65.76
-6.2576	-0.4819	65.78
-6.3254	-0.4126	65.79
-6.3649	-0.2505	65.78
-6.3962	-0.1366	65.78
-6.3932	0.0563	65.78
-6.4034	0.2289	65.76
-6.4055	0.367	65.74
-6.3887	0.5181	65.76
-6.3778	0.6215	65.76
-6.36	0.7654	65.8
-6.3188	0.8822	65.79
-6.274	0.9476	65.79
-6.2342	0.996	65.76
-6.2158	1.003	65.76
-6.23	0.9581	65.77
-6.2609	0.893	65.76
-6.2798	0.8242	65.76
-6.3101	0.6652	65.8
-6.4026	0.5131	65.86
-6.4353	0.3928	65.87
-6.4697	0.4452	65.83
-6.5092	0.5648	65.7
-6.477	0.6692	65.64
-6.5532	0.7083	65.6
-6.5741	0.6762	65.66
-6.6506	0.658	65.74
-6.7011	0.6364	65.81
-6.7643	0.5636	65.86
-6.8297	0.5951	65.86
-6.9068	0.6177	65.77
-6.9651	0.6948	65.72
-7.0083	0.6987	65.71
-7.0652	0.7128	65.71
-7.075	0.6533	65.77
-7.1317	0.6019	65.77
-7.1213	0.5291	65.79
-7.1552	0.5023	65.76
-7.1283	0.4057	65.76
-7.1664	0.3577	65.76
-7.2094	0.21	65.74
-7.194	0.0238	65.73
-7.1769	-0.0591	65.75
-7.1892	-0.1832	65.77
-7.1698	-0.3177	65.77
-7.1413	-0.4419	65.78
-7.052	-0.5286	65.76
-7.0157	-0.5461	65.78
-6.9571	-0.5775	65.75
-6.9395	-0.6189	65.74
-6.9191	-0.7225	65.75
-6.8877	-0.8122	65.75
-6.818	-0.8816	65.76
-6.7212	-0.9165	65.77
-6.6353	-0.9034	65.76
-6.5174	-0.8697	65.75
-6.4579	-0.8288	65.74
-6.3724	-0.7638	65.76
-6.3344	-0.7502	65.76
-6.2702	-0.8058	65.75
-6.1833	-0.8062	65.78
-6.1523	-0.8028	65.84
-6.1351	-0.7821	65.86
-6.1186	-0.7274	65.79
-6.0259	-0.6213	65.72
-6.0061	-0.5559	65.64
-5.9677	-0.5734	65.64
-6.0573	-0.5417	65.67
-6.0708	-0.5417	65.73
-6.1111	-0.4932	65.8
-6.1049	-0.4279	65.83
-6.1499	-0.4414	65.84
-6.2341	-0.4339	65.79
-6.2365	-0.4751	65.71
-6.2367	-0.5441	65.71
-6.2785	-0.6369	65.71
-6.2834	-0.7608	65.78
-6.27	-0.8056	65.8
-6.2338	-0.8542	65.77
-6.2314	-0.7715	65.76
-6.1844	-0.7374	65.73
-6.1921	-0.6995	65.73
-6.257	-0.7404	65.73
-6.2597	-0.7921	65.74
-6.2386	-0.8025	65.76
-6.1468	-0.7719	65.81
-6.1366	-0.741	65.8
-6.0774	-0.707	65.78
-6.1207	-0.6	65.72
-6.101	-0.645	65.68
-6.0523	-0.6314	65.72
-6.0909	-0.669	65.76
-6.144	-0.748	65.76
-6.2261	-0.8542	65.77
-6.2547	-0.8436	65.79
-6.2352	-0.8508	65.76
-6.2531	-0.8336	65.73
-6.2182	-0.8269	65.73
-6.2329	-0.8371	65.74
-6.293	-0.9159	65.75
-6.3784	-0.9773	65.77
-6.4501	-0.9975	65.78
-6.4999	-0.9972	65.77
-6.5677	-1.0725	65.78
-6.6629	-1.1198	65.82
-6.7099	-1.0335	65.81
-6.7659	-1.0199	65.74
-6.8056	-1.0131	65.68
-6.888	-1.013	65.62
-6.9531	-1.1128	65.62
-7.0336	-1.2121	65.65
-7.0048	-1.3286	65.74
-7.0104	-1.4381	65.8
-6.9801	-1.5204	65.83
-6.9864	-1.4829	65.81
-6.9423	-1.4046	65.75
-6.9437	-1.3915	65.7
-6.9657	-1.5293	65.7
-6.9846	-1.6872	65.74
-7.0225	-1.8483	65.77
-7.0339	-1.893	65.77
-7.0137	-1.9937	65.74
-7.0355	-2.0736	65.71
-7.0291	-2.1386	65.73
-6.9729	-2.0909	65.72
-6.9697	-2.0738	65.72
-6.9215	-2.0675	65.7
-6.9157	-2.1223	65.72
-6.9243	-2.1654	65.79
-6.8847	-2.1309	65.81
-6.8261	-2.0904	65.78
-6.8147	-1.9845	65.75
-6.745	-1.9165	65.72
-6.7399	-1.9335	65.73
-6.6819	-1.9544	65.74
-6.6515	-1.8925	65.74
-6.59	-1.8652	65.75
-6.5513	-1.8412	65.76
-6.4916	-1.8039	65.74
-6.4306	-1.6698	65.75
-6.3419	-1.5633	65.77
-6.2862	-1.419	65.76
-6.2756	-1.2882	65.75
-6.242	-1.1954	65.75
-6.2569	-1.2125	65.75
-6.2553	-1.1606	65.77
-6.2539	-1.2324	65.83
-6.3043	-1.2765	65.86
-6.3813	-1.3071	65.85
-6.4194	-1.2458	65.77
-6.477	-1.1463	65.68
-6.5062	-1.033	65.58
-6.4666	-0.9055	65.56
-6.4661	-0.7808	65.65
-6.4304	-0.6807	65.75
-6.3625	-0.5846	65.84
-6.305	-0.4852	65.89
-6.2857	-0.389	65.9
-6.2494	-0.2102	65.84
-6.1583	-0.0277	65.76
-6.1311	0.1482	65.73
-6.1005	0.1933	65.69
-6.0381	0.2267	65.75
-6.0233	0.2714	65.75
-5.9531	0.3947	65.77
-5.9063	0.6007	65.79
-5.8159	0.7793	65.79
-5.7576	1.0068	65.77
-5.7413	1.1693	65.74
-5.7126	1.2076	65.72
-5.714	1.2687	65.75
-5.727	1.3643	65.79
-5.7897	1.4224	65.82
-5.8256	1.5127	65.8
-5.8056	1.5618	65.77
-5.7913	1.6309	65.76
-5.807	1.7138	65.76
-5.7983	1.7373	65.77
-5.7804	1.7824	65.76
-5.7647	1.7718	65.76
-5.7183	1.7918	65.77
-5.7589	1.7812	65.79
-5.7242	1.7671	65.79
-5.7788	1.6992	65.77
-5.8089	1.5341	65.77
-5.838	1.3824	65.78
-5.8612	1.1969	65.77
-5.8873	0.9584	65.81
-5.9297	0.8168	65.84
-5.9772	0.6482	65.86
-6.0383	0.5565	65.81
-6.0856	0.4925	65.74
-6.1627	0.4359	65.64
-6.3139	0.2439	65.61
-6.4254	0.0299	65.67
-6.4564	-0.229	65.74
-6.5034	-0.4115	65.8
-6.5561	-0.6729	65.84
-6.6356	-0.8582	65.84
-6.6928	-1.0648	65.79
-6.8338	-1.2159	65.74
-6.8697	-1.3883	65.72
-6.941	-1.5498	65.72
-7.0072	-1.6905	65.74
-7.0285	-1.6687	65.8
-7.0043	-1.6314	65.77
-6.9805	-1.5009	65.75
-6.952	-1.3428	65.73
-6.9185	-1.212	65.73
-6.9134	-1.0705	65.75
-6.8841	-0.8881	65.75
-6.9147	-0.85	65.75
-6.9204	-0.8361	65.77
-6.9029	-0.8154	65.79
-6.874	-0.7984	65.77
-6.8386	-0.8367	65.75
-6.7749	-0.8337	65.73
-6.697	-0.7548	65.75
-6.6342	-0.7243	65.73
-6.5969	-0.7141	65.77
-6.5775	-0.7142	65.77
-6.535	-0.7146	65.73
-6.4611	-0.7494	65.75
-6.4295	-0.7944	65.76
-6.3578	-0.7397	65.75
-6.294	-0.6885	65.74
-6.2467	-0.7094	65.76
-6.1429	-0.6859	65.77
-6.162	-0.6892	65.77
-6.0545	-0.6588	65.83
-6.0096	-0.8001	65.86
-5.9851	-0.7969	65.83
-5.9143	-0.7838	65.77
-5.8297	-0.6984	65.69
-5.844	-0.7261	65.6
-5.8105	-0.7159	65.64
-5.7893	-0.7056	65.67
-5.7676	-0.6883	65.75
-5.7019	-0.7541	65.8
-5.6516	-0.7302	65.81
-5.6011	-0.6513	65.83
-5.6509	-0.4754	65.79
-5.6719	-0.3373	65.72
-5.7032	-0.1509	65.72
-5.7258	-0.0474	65.73
-5.735	0.042	65.76
-5.7343	0.0281	65.77
-5.6814	0.0967	65.77
-5.6221	0.1827	65.75
-5.5895	0.2137	65.73
-5.5816	0.2308	65.74
-5.5666	0.1894	65.73
-5.5678	0.1374	65.76
-5.5216	0.1371	65.77
-5.4819	0.1125	65.79
-5.4999	0.0471	65.8
-5.532	0.0475	65.78
-5.572	-0.0175	65.75
-5.5757	-0.0726	65.75
-5.5616	-0.145	65.73
-5.5667	-0.152	65.76
-5.5555	-0.1417	65.76
-5.5959	-0.0552	65.73
-5.6	-0.0172	65.73
-5.6067	-0.0862	65.74
-5.666	-0.0997	65.76
-5.6318	-0.1034	65.76
-5.6612	-0.0551	65.78
-5.6087	-0.0484	65.76
-5.6425	-0.0173	65.77
-5.6325	0.093	65.76
-5.5742	0.1339	65.78
-5.6002	0.154	65.84
-5.6142	0.1442	65.8
-5.6119	0.0514	65.78
-5.5621	0.0343	65.73
-5.5495	0.0419	65.65
-5.5402	-0.0477	65.61
-5.4904	-0.2105	65.66
-5.4804	-0.3937	65.73
-5.5278	-0.5761	65.8
-5.5515	-0.6964	65.83
-5.5863	-0.7857	65.82
-5.5861	-0.6274	65.78
-5.5806	-0.5482	65.71
-5.553	-0.4794	65.72
-5.5882	-0.4723	65.76
-5.6536	-0.5168	65.8
-5.7129	-0.6094	65.77
-5.7571	-0.685	65.74
-5.8176	-0.8535	65.73
-5.8267	-0.9085	65.76
-5.9019	-0.9771	65.72
-5.9931	-0.9834	65.73
-6.0577	-1.0175	65.73
-6.108	-1.0066	65.76
-6.1037	-1.01	65.77
-6.1933	-1.0713	65.79
-6.2506	-1.1709	65.78
-6.3075	-1.1744	65.74
-6.3539	-1.1362	65.74
-6.3425	-1.1535	65.74
-6.3443	-1.1395	65.76
-6.337	-1.1568	65.75
-6.3216	-1.1845	65.76
-6.3401	-1.1395	65.76
-6.3371	-1.2637	65.75
-6.3433	-1.3773	65.76
-6.2839	-1.4394	65.78
-6.2043	-1.4744	65.77
-6.1716	-1.499	65.76
-6.1812	-1.52	65.73
-6.1493	-1.5475	65.75
-6.1193	-1.5472	65.78
-6.0719	-1.605	65.85
-6.1075	-1.7282	65.87
-6.0213	-1.8048	65.85
-6.041	-1.8101	65.75
-6.0336	-1.8084	65.66
-6.0444	-1.8791	65.57
-6.0989	-1.9299	65.6
-6.1736	-2.0411	65.71
inclinaison X	inclinaison Y
0.1329	-0.3656
0.2991	-0.2991
0.2991	-0.2991
0.2326	-0.3323
0	-0.3323
0	-0.2991
0.1994	-0.3323
0.2659	-0.3323
0.2326	-0.4653
0	-0.2991
0.1329	-0.3323
0.2659	-0.3656
0.2659	-0.432
0.1329	-0.3656
0.0997	-0.3656
0.2326	-0.3988
0.2659	-0.3656
0.1329	-0.1994
0.1329	-0.2991
0.1662	-0.3656
0.1329	-0.3656
0.1662	-0.3988
0.1662	-0.3988
0.1662	-0.2991
0.1662	-0.2659
0.1662	-0.3323
0.1662	-0.4653
0.0997	-0.3988
0.1329	-0.3656
0.2659	-0.3323
0.1994	-0.2991
0.0997	-0.2326
0.0665	-0.3656
0.2326	-0.2326
0.2326	-0.3656
0.0665	-0.4653
0.0332	-0.3323
0.1662	-0.3656
0.2326	-0.3323
0.1662	-0.3656
0.1662	-0.2991
0.1662	-0.2991
0.2326	-0.3656
0.1329	-0.3988
0.0997	-0.3323
0.0997	-0.3656
0.1994	-0.3323
0.1994	-0.3656
0.2326	-0.3656
0.0997	-0.3656
0.0997	-0.432
0.0665	-0.3656
0.1329	-0.3323
0.2659	-0.2991
0.2326	-0.3323
0.1662	-0.2326
0.1662	-0.3323
0.0997	-0.3656
0.1329	-0.3323
0.1662	-0.3656
0.1662	-0.2991
0.1994	-0.3323
0.1994	-0.3656
0.0332	-0.2991
0.1662	-0.3656
0.1662	-0.3988
0.1329	-0.3656
0.0997	-0.432
0.1662	-0.2659
0.2659	-0.2991
0.1994	-0.3323
0.0997	-0.4653
0.1329	-0.2991
0.1994	-0.3323
0.1662	-0.3323
0.0997	-0.4653
0.0997	-0.3323
0.2326	-0.2659
0.1994	-0.3988
0.0997	-0.3988
0.1329	-0.3323
0.1329	-0.2991
0.1994	-0.2659
0.1662	-0.3988
0.0665	-0.4653
0.0997	-0.2659
0.2326	-0.2659
0.2326	-0.2326
0.1329	-0.3988
0	-0.3656
0	-0.432
0.1329	-0.432
0.1994	-0.3323
0.2326	-0.3323
0.0665	-0.3656
0.1329	-0.3656
0.1329	-0.432
0.0997	-0.3323
0.1662	-0.3323
0.1329	-0.3988
0.0997	-0.3323
0.1329	-0.2991
0.1994	-0.3988
0.1662	-0.3656
0.0997	-0.2991
0.1662	-0.3656
0.1994	-0.3988
0.1329	-0.3988
0.1329	-0.3323
0.0997	-0.2991
0.1662	-0.2991
0.1329	-0.432
0.0997	-0.432
0.1662	-0.3656
0.1994	-0.3656
0.0997	-0.3656
0.1329	-0.3323
0.1994	-0.3656
0.1329	-0.3988
0.0997	-0.3323
0.1329	-0.2991
0.1662	-0.2991
0.1662	-0.432
0.1329	-0.3988
0.1329	-0.2659
0.1662	-0.432
0.1329	-0.3988
0.1329	-0.3323
0.0997	-0.3323
0.0997	-0.2991
0.2326	-0.3988
0.1994	-0.3323
0.0997	-0.3323
0.0997	-0.2659
0.1662	-0.3656
0.1329	-0.2991
0.1329	-0.3656
0.0997	-0.3988
0.2326	-0.3656
0.1994	-0.3988
0.0665	-0.2659
0.1329	-0.3323
0.2326	-0.3323
0.1329	-0.3323
0.0997	-0.3656
0.0997	-0.3323
0.1994	-0.2991
0.1662	-0.3656
0.0997	-0.3988
0.0997	-0.3656
0.1329	-0.2991
0.1994	-0.3988
0.1329	-0.3656
0.0665	-0.2991
0.2659	-0.3988
0.1329	-0.3988
0.0332	-0.3323
0.0997	-0.2991
0.1994	-0.3323
0.1662	-0.3323
0.0665	-0.3323
0.0997	-0.3656
0.1994	-0.3656
0.1662	-0.3323
0.1662	-0.3988
0.0665	-0.3323
0.1662	-0.2991
0.1994	-0.3656
0.1329	-0.2991
0.0997	-0.2991
0.1329	-0.3656
0.1329	-0.3988
0.1662	-0.3323
0.1329	-0.3656
0.0997	-0.2991
0.1994	-0.3323
0.1329	-0.3656
0.0332	-0.3323
0.1329	-0.3656
0.1662	-0.3656
0.1662	-0.2991
0.1329	-0.3656
0.1329	-0.3656
0.1994	-0.3323
0.1329	-0.3323
0.0665	-0.3323
0.1662	-0.3988
0.1662	-0.3988
0.1662	-0.2991
0.1994	-0.3656
0.1329	-0.432
0.0997	-0.2659
0.1329	-0.3323
0.1329	-0.3656
0.0997	-0.2659
0.0997	-0.432
0.0997	-0.3323
0.1662	-0.2991
0.1329	-0.3656
0.1662	-0.3323
0.1662	-0.3988
0.0665	-0.3656
0.0997	-0.2991
0.1994	-0.2659
0.1994	-0.3323
0.1329	-0.2991
0.0665	-0.3323
0.1329	-0.3656
0.1662	-0.2991
0.1662	-0.3988
0.1329	-0.3656
0.1662	-0.3656
0.1994	-0.2991
0.1662	-0.2326
0.1994	-0.3323
0.1329	-0.3988
0.1994	-0.3988
0.1662	-0.3323
0.2326	-0.3656
0.2326	-0.2991
0.0665	-0.3323
0.1329	-0.432
0.1994	-0.2991
0.1994	-0.3323
0.0997	-0.432
0.0997	-0.2326
0.1994	-0.3656
0.1662	-0.3656
0.0665	-0.2991
0.1329	-0.3656
0.1662	-0.3988
0.1662	-0.1994
0.0997	-0.3323
0.0665	-0.3656
0.0997	-0.3656
0.2326	-0.3988
0.1662	-0.3656
0.0332	-0.3323
0.0997	-0.3656
0.1662	-0.2659
0.2326	-0.2991
0.0665	-0.3988
0.0665	-0.3988
0.1994	-0.3656
0.2659	-0.3656
0.0997	-0.3656
0.0997	-0.3656
0.0997	-0.3323
0.1329	-0.3656
0.1329	-0.3988
0.0665	-0.3323
0.1329	-0.3656
0.1994	-0.3323
0.1329	-0.2326
0.1329	-0.2991
0.0997	-0.3656
0.0665	-0.3656
0.1662	-0.3988
0.1662	-0.3323
0.1329	-0.2991
0.1329	-0.3323
0.0997	-0.432
0.1329	-0.3323
0.1329	-0.3323
0.1662	-0.3323
0.2326	-0.3323
0.1329	-0.3323
0.0665	-0.3323
0.1994	-0.2991
0.1994	-0.3656
0.0997	-0.3656
0.0665	-0.3988
0.1329	-0.3988
0.1994	-0.3323
0.1662	-0.2991
0.1329	-0.3656
0.0997	-0.3988
0.1662	-0.432
0.1329	-0.3656
0.1329	-0.3323
0.0997	-0.3988
0.1329	-0.432
0.0997	-0.3656
0.1662	-0.2991
0.1662	-0.3323
0.1329	-0.3323
0.0997	-0.3988
0.0997	-0.432
0.1329	-0.3656
0.1662	-0.3323
0.1994	-0.2659
0.1329	-0.3323
0.1662	-0.3656
0.1329	-0.3656
0.1994	-0.3656
0.1994	-0.3656
0.1329	-0.2991
0.0665	-0.432
0.0997	-0.3323
0.1994	-0.3323
0.1329	-0.3323
0.0997	-0.3656
0.0665	-0.3656
0.1662	-0.3988
0.1329	-0.2991
0.1662	-0.3323
