# Supplementary material for: Postural Control Can Be Well Maintained by Healthy, Young Adults in Difficult Visual Task, Even in Sway-Referenced Dynamic Conditions
Source: PLoS One. 2016 Oct 13;11(10):e0164400. doi: 10.1371/journal.pone.0164400 (PMC5063355; doi:10.1371/journal.pone.0164400)
Supplement: S2 File — (ZIP) [file pone.0164400.s002.zip › DATA_FRAMIRAL/S11B_SEARCH_MOBILE_I9.xls]

## Sheet: S11_MTT_2015040
gravite X	gravite Y	Poids
-3.8091	-3.1502	65.68
-3.8275	-3.1081	65.7
-3.7763	-3.0968	65.73
-3.7529	-3.1001	65.74
-3.7147	-3.1037	65.74
-3.6729	-3.1974	65.73
-3.6884	-3.2218	65.72
-3.7362	-3.2166	65.76
-3.7476	-3.3063	65.75
-3.7758	-3.3664	65.79
-3.7977	-3.3966	65.81
-3.8361	-3.4	65.8
-3.8792	-3.4353	65.78
-3.931	-3.3608	65.74
-3.9488	-3.3869	65.69
-3.9937	-3.4586	65.7
-4.0223	-3.5295	65.73
-4.0586	-3.6072	65.76
-4.0764	-3.696	65.78
-4.0952	-3.7682	65.78
-4.1099	-3.8748	65.78
-4.1184	-3.8721	65.76
-4.1581	-3.9909	65.73
-4.169	-4.0802	65.8
-4.1887	-4.1945	65.84
-4.1813	-4.2707	65.83
-4.226	-4.2768	65.78
-4.2115	-4.2467	65.71
-4.2177	-4.128	65.61
-4.1815	-4.0816	65.57
-4.1393	-4.0469	65.65
-4.1535	-3.9971	65.74
-4.1295	-3.9477	65.83
-4.1846	-3.8938	65.87
-4.2054	-3.7225	65.85
-4.222	-3.5886	65.77
-4.1823	-3.4972	65.74
-4.1618	-3.4612	65.7
-4.1416	-3.4085	65.72
-4.1102	-3.3286	65.74
-4.1136	-3.3006	65.75
-4.0799	-3.2874	65.74
-4.0247	-3.2967	65.77
-3.9957	-3.2773	65.75
-3.9779	-3.1609	65.73
-3.9746	-3.0714	65.73
-3.952	-3.0406	65.73
-3.9773	-3.0187	65.76
-3.9461	-3.0184	65.77
-3.9768	-3.0564	65.76
-3.9614	-3.0736	65.76
-4.0353	-3.0465	65.74
-4.0317	-3.0779	65.73
-4.1119	-3.1396	65.73
-4.0928	-3.2504	65.72
-4.1027	-3.3148	65.74
-4.0739	-3.4067	65.77
-4.0196	-3.4478	65.79
-4.0019	-3.5285	65.76
-3.9826	-3.5285	65.76
-3.9997	-3.5958	65.79
-4.0298	-3.616	65.8
-4.0687	-3.6856	65.78
-4.1016	-3.7186	65.73
-4.11	-3.7884	65.64
-4.1146	-3.8168	65.63
-4.1546	-3.8806	65.66
-4.1634	-3.975	65.7
-4.1517	-4.0474	65.77
-4.1569	-4.1072	65.81
-4.1832	-4.1827	65.81
-4.2006	-4.1778	65.77
-4.226	-4.2217	65.72
-4.2336	-4.2805	65.72
-4.2867	-4.3836	65.72
-4.2722	-4.5329	65.76
-4.2943	-4.66	65.76
-4.2987	-4.7436	65.75
-4.2962	-4.8316	65.72
-4.2917	-4.8447	65.73
-4.3263	-4.8898	65.72
-4.2846	-4.9806	65.71
-4.3021	-5.0063	65.74
-4.2888	-4.9834	65.77
-4.295	-4.9402	65.8
-4.2806	-4.8583	65.79
-4.2935	-4.8009	65.77
-4.2727	-4.7065	65.74
-4.2928	-4.659	65.72
-4.2435	-4.6249	65.72
-4.2458	-4.6476	65.75
-4.2221	-4.6502	65.76
-4.2058	-4.7496	65.77
-4.1415	-4.8128	65.76
-4.1136	-4.8773	65.78
-4.0722	-4.8921	65.77
-4.0661	-4.9737	65.73
-4.017	-5.0127	65.72
-4.0024	-5.1473	65.77
-3.9994	-5.2506	65.82
-3.9799	-5.3055	65.82
-3.959	-5.3846	65.78
-3.9333	-5.4261	65.68
-3.9486	-5.4314	65.61
-3.9176	-5.3859	65.62
-3.9151	-5.4518	65.67
-3.8576	-5.4844	65.74
-3.8383	-5.4821	65.82
-3.8066	-5.4423	65.85
-3.8245	-5.3804	65.8
-3.7933	-5.3018	65.75
-3.7832	-5.2865	65.72
-3.8377	-5.3328	65.69
-3.8314	-5.4056	65.74
-3.8654	-5.5262	65.74
-3.903	-5.5981	65.74
-3.9424	-5.676	65.71
-4.006	-5.7535	65.73
-4.0299	-5.7825	65.71
-4.0854	-5.8248	65.73
-4.1245	-5.8328	65.72
-4.1271	-5.838	65.74
-4.1566	-5.8191	65.76
-4.1602	-5.7737	65.76
-4.1656	-5.606	65.75
-4.169	-5.4946	65.76
-4.1936	-5.4205	65.74
-4.2022	-5.394	65.72
-4.2125	-5.3717	65.74
-4.1897	-5.313	65.75
-4.1671	-5.2581	65.75
-4.1745	-5.2058	65.75
-4.1533	-5.1353	65.73
-4.1141	-5.1065	65.75
-4.0949	-5.058	65.76
-4.0892	-5.0015	65.72
-4.0694	-4.9834	65.74
-4.0606	-5.0188	65.83
-4.0341	-4.9638	65.83
-4.041	-4.8671	65.78
-4.0263	-4.741	65.71
-4.0548	-4.6224	65.61
-4.0373	-4.5688	65.59
-4.0362	-4.4844	65.62
-4.0501	-4.4924	65.71
-4.0562	-4.4934	65.81
-4.0317	-4.4398	65.84
-4.0416	-4.3143	65.81
-4.0216	-4.1583	65.77
-3.9739	-4.0948	65.74
-3.9282	-4.0363	65.74
-3.9354	-4.0393	65.75
-3.9319	-4.0361	65.74
-3.9062	-3.9646	65.73
-3.9072	-3.9102	65.72
-3.8881	-3.9035	65.72
-3.8633	-3.9294	65.75
-3.9014	-3.9775	65.75
-3.9313	-3.9249	65.76
-3.947	-3.946	65.75
-3.9577	-3.9175	65.77
-3.981	-3.9143	65.76
-4.0048	-3.8873	65.75
-4.0501	-3.8763	65.76
-4.0233	-3.8521	65.76
-4.0583	-3.9529	65.74
-4.0504	-3.9492	65.75
-4.0033	-4.0485	65.76
-3.992	-4.0834	65.76
-3.9573	-4.1835	65.76
-3.9844	-4.2807	65.74
-3.9842	-4.4259	65.73
-3.9821	-4.5239	65.77
-3.9789	-4.6631	65.74
-3.9355	-4.7724	65.76
-3.953	-4.9006	65.86
-3.9549	-5.0226	65.88
-3.9759	-5.0734	65.84
-3.9815	-5.0773	65.74
-4.0014	-5.0068	65.65
-4.0334	-5.0444	65.56
-4.0771	-5.1179	65.59
-4.1073	-5.2809	65.72
-4.0901	-5.4326	65.82
-4.0832	-5.5288	65.87
-4.1354	-5.6169	65.88
-4.1249	-5.5992	65.8
-4.1143	-5.5226	65.72
-4.0898	-5.5223	65.68
-4.0953	-5.5732	65.64
-4.0719	-5.6817	65.71
-4.0733	-5.7927	65.75
-4.0418	-5.9162	65.76
-4.0499	-5.9481	65.75
-4.0584	-6.0847	65.72
-4.0577	-6.1287	65.73
-4.0321	-6.1965	65.7
-4.0463	-6.2502	65.72
-4.0522	-6.2891	65.75
-4.0807	-6.3585	65.78
-4.0655	-6.3933	65.78
-4.031	-6.3827	65.78
-4.0176	-6.327	65.75
-4.0612	-6.2495	65.73
-4.0392	-6.1297	65.72
-4.0391	-6.0393	65.73
-4.0308	-5.9204	65.75
-4.0108	-5.8393	65.77
-3.9959	-5.6424	65.78
-3.9696	-5.5427	65.78
-3.9641	-5.4105	65.75
-3.9226	-5.2625	65.75
-3.9032	-5.1304	65.77
-3.8634	-5.1007	65.81
-3.8769	-5.0203	65.77
-3.8479	-4.87	65.76
-3.8254	-4.7543	65.68
-3.833	-4.6305	65.62
-3.8495	-4.4895	65.61
-3.8508	-4.3168	65.67
-3.8128	-4.2678	65.74
-3.7784	-4.1496	65.83
-3.773	-4.1134	65.87
-3.7039	-3.9582	65.81
-3.7006	-3.8867	65.73
-3.7029	-3.799	65.69
-3.741	-3.7675	65.69
-3.728	-3.7765	65.72
-3.7635	-3.8497	65.77
-3.7511	-3.8973	65.79
-3.7925	-3.976	65.79
-3.8237	-4.0249	65.77
-3.8741	-4.0601	65.75
-3.8865	-4.0922	65.73
-3.9561	-4.1205	65.71
-3.9584	-4.1154	65.74
-3.9734	-4.1704	65.74
-3.9902	-4.1957	65.78
-4.0513	-4.2612	65.77
-4.0596	-4.2999	65.76
-4.0647	-4.315	65.74
-4.0921	-4.3467	65.72
-4.0724	-4.4639	65.72
-4.0912	-4.6159	65.72
-4.089	-4.7277	65.75
-4.0579	-4.9211	65.75
-4.1064	-5.051	65.76
-4.1159	-5.2287	65.78
-4.136	-5.3579	65.75
-4.1333	-5.5051	65.72
-4.1417	-5.7053	65.76
-4.1778	-5.9136	65.78
-4.1919	-6.1231	65.79
-4.1662	-6.3224	65.75
-4.1775	-6.4635	65.68
-4.1659	-6.6189	65.6
-4.1618	-6.8097	65.59
-4.2304	-6.9833	65.65
-4.213	-7.157	65.74
-4.1824	-7.2855	65.8
-4.1737	-7.3253	65.82
-4.1693	-7.2583	65.77
-4.1422	-7.1639	65.71
-4.1807	-7.0601	65.72
-4.2382	-6.9735	65.72
-4.2365	-6.9289	65.75
-4.2793	-6.9198	65.73
-4.2612	-6.8521	65.72
-4.2816	-6.8576	65.7
-4.3417	-6.8244	65.72
-4.4004	-6.6598	65.7
-4.4754	-6.6331	65.73
-4.4955	-6.5166	65.72
-4.5238	-6.3849	65.76
-4.5736	-6.3849	65.76
-4.5342	-6.2897	65.79
-4.6019	-6.1479	65.75
-4.631	-6.0677	65.71
-4.6124	-5.8847	65.72
-4.6237	-5.8221	65.72
-4.6376	-5.7372	65.75
-4.5916	-5.7684	65.75
-4.6092	-5.7526	65.78
-4.5764	-5.7442	65.75
-4.6041	-5.735	65.74
-4.5976	-5.8127	65.72
-4.5394	-5.8568	65.73
-4.549	-5.9341	65.75
-4.5874	-5.9757	65.75
-4.5173	-6.0503	65.77
-4.5587	-6.0789	65.83
-4.6093	-6.1147	65.81
-4.6643	-6.1442	65.79
-4.6725	-6.1812	65.72
-4.7167	-6.2411	65.62
-4.7935	-6.2655	65.61
-4.8344	-6.3471	65.62
-4.8889	-6.4246	65.72
-4.9572	-6.5295	65.77
-5.0063	-6.6517	65.82
-5.068	-6.6696	65.81
-5.1335	-6.6128	65.75
-5.1709	-6.5715	65.71
-5.2216	-6.5865	65.69
-5.267	-6.6203	65.7
-5.3348	-6.6452	65.76
-5.4184	-6.6617	65.76
-5.495	-6.6166	65.76
-5.5736	-6.5774	65.73
-5.6335	-6.4901	65.7
-5.7211	-6.3889	65.71
-5.7637	-6.2716	65.71
-5.8465	-6.2699	65.72
-5.8551	-6.1525	65.76
-5.9229	-6.0579	65.78
-5.9582	-5.9826	65.77
-6.0066	-5.9016	65.79
-6.011	-5.8747	65.73
-6.0186	-5.8642	65.74
-6.0537	-5.9513	65.72
-6.0917	-6.0271	65.72
-6.177	-6.1142	65.74
-6.2327	-6.2715	65.75
-6.3465	-6.3913	65.76
-6.4171	-6.5486	65.73
-6.4905	-6.6598	65.71
-6.5175	-6.7708	65.7
-6.5736	-6.8697	65.71
-6.6323	-7.0331	65.73
-6.7318	-7.1741	65.76
-6.7887	-7.3431	65.75
-6.8253	-7.4651	65.8
-6.8832	-7.6274	65.83
-6.9714	-7.7493	65.78
-6.9797	-7.8027	65.73
-7.0031	-7.9018	65.65
-7.039	-7.9153	65.55
-6.9983	-8.0065	65.58
-6.9816	-8.0101	65.67
-6.9356	-8.1675	65.74
-6.872	-8.1938	65.84
-6.8295	-8.2348	65.85
-6.7733	-8.1544	65.8
-6.6468	-8.0424	65.73
-6.5154	-7.9384	65.72
-6.4369	-7.8438	65.7
-6.3575	-7.8267	65.74
-6.2757	-7.7558	65.76
-6.1631	-7.6998	65.74
-6.0843	-7.5599	65.73
-6.0012	-7.4124	65.73
-5.9275	-7.2637	65.71
-5.8757	-7.1481	65.69
-5.8587	-7.0005	65.72
-5.8422	-6.8676	65.74
-5.8257	-6.7831	65.76
-5.7669	-6.6778	65.79
-5.674	-6.515	65.77
-5.6185	-6.3649	65.75
-5.5153	-6.1583	65.72
-5.3976	-6.0074	65.72
-5.2651	-5.8119	65.72
-5.1499	-5.6629	65.74
-5.059	-5.5906	65.79
-4.9677	-5.4807	65.79
-4.8352	-5.3233	65.79
-4.7544	-5.1403	65.75
-4.6531	-4.987	65.73
-4.5334	-4.9141	65.7
-4.4409	-4.7163	65.73
-4.2991	-4.5918	65.75
-4.1535	-4.5324	65.84
-4.0749	-4.537	65.88
-3.9626	-4.4465	65.85
-3.8798	-4.3521	65.77
-3.7896	-4.2546	65.68
-3.7496	-4.1816	65.56
-3.6468	-4.0369	65.57
-3.593	-4.0535	65.65
-3.6056	-4.06	65.79
-3.5728	-4.1465	65.91
-3.594	-4.1686	65.94
-3.5907	-4.0908	65.86
-3.6378	-4.0029	65.76
-3.6799	-3.9306	65.68
-3.7243	-3.9017	65.63
-3.7788	-3.9158	65.69
-3.8102	-4.0719	65.73
-3.8759	-4.1064	65.79
-3.8832	-4.1372	65.79
-3.9067	-4.0962	65.78
-3.9912	-4.003	65.78
-3.9593	-3.8914	65.74
-3.9222	-3.7888	65.73
-3.9634	-3.7497	65.75
-3.938	-3.7442	65.79
-3.9492	-3.7127	65.8
-3.9446	-3.6948	65.82
-3.901	-3.6659	65.78
-3.9035	-3.6094	65.74
-3.8965	-3.603	65.72
-3.9166	-3.6349	65.7
-3.9144	-3.761	65.74
-3.9312	-3.7795	65.78
-3.9903	-3.8707	65.81
-4.0138	-3.9542	65.79
-4.0176	-4.006	65.78
-4.0306	-4.0005	65.75
-4.0696	-3.9734	65.74
-4.1012	-3.943	65.79
-4.2127	-4.0572	65.83
-4.3175	-4.0999	65.8
-4.4324	-4.1653	65.78
-4.5623	-4.2132	65.71
-4.6448	-4.2043	65.61
-4.7091	-4.238	65.62
-4.8325	-4.37	65.66
-4.9342	-4.5552	65.72
-4.9783	-4.7747	65.79
-4.943	-4.8809	65.85
-4.9155	-5.0361	65.8
-4.8795	-5.1388	65.76
-4.84	-5.2766	65.72
-4.8285	-5.4636	65.71
-4.8183	-5.7275	65.73
-4.8168	-6.0166	65.73
-4.8044	-6.2372	65.74
-4.7762	-6.4572	65.74
-4.7269	-6.6138	65.73
-4.7114	-6.6794	65.73
-4.6609	-6.7685	65.74
-4.6032	-6.8098	65.74
-4.5595	-6.8386	65.77
-4.5226	-6.8303	65.75
-4.5114	-6.8792	65.75
-4.4855	-6.9361	65.73
-4.5189	-7.0109	65.74
-4.5337	-6.9996	65.75
-4.5071	-7.0034	65.75
-4.5232	-6.911	65.74
-4.5658	-6.8979	65.73
-4.581	-6.9011	65.73
-4.6069	-6.8685	65.74
-4.6785	-6.846	65.76
-4.652	-6.8118	65.76
-4.6474	-6.7205	65.78
-4.696	-6.6585	65.73
-4.7374	-6.5708	65.75
-4.782	-6.5324	65.83
-4.816	-6.4972	65.83
-4.8907	-6.4688	65.8
-4.9253	-6.3701	65.74
-4.9401	-6.2684	65.64
-4.9764	-6.1561	65.62
-4.9873	-6.079	65.64
-4.9949	-6.0812	65.69
-5.0309	-6.1325	65.77
-5.0268	-6.1102	65.84
-5.0714	-5.9669	65.86
-5.0995	-5.8553	65.79
-5.0884	-5.7839	65.74
-5.0935	-5.7957	65.72
-5.0712	-5.7826	65.71
-5.0112	-5.7695	65.75
-5.007	-5.7621	65.76
-4.9506	-5.7148	65.75
-4.8977	-5.6777	65.74
-4.8718	-5.6545	65.73
-4.7754	-5.4738	65.76
-4.7701	-5.3069	65.73
-4.7474	-5.1722	65.74
-4.6596	-5.041	65.75
-4.6131	-4.9056	65.77
-4.5596	-4.7329	65.78
-4.5184	-4.5782	65.78
-4.4252	-4.4702	65.75
-4.4191	-4.3713	65.74
-4.3525	-4.3496	65.7
-4.3392	-4.289	65.74
-4.2474	-4.2512	65.75
-4.2162	-4.1919	65.76
-4.2021	-4.1585	65.74
-4.1836	-4.1488	65.74
-4.1529	-4.1765	65.74
-4.1548	-4.1919	65.77
-4.1363	-4.2272	65.76
-4.152	-4.2379	65.75
-4.1683	-4.2661	65.8
-4.2299	-4.349	65.85
-4.2654	-4.3431	65.82
-4.34	-4.3898	65.78
-4.325	-4.4009	65.71
-4.3262	-4.3609	65.63
-4.3118	-4.3375	65.62
-4.3591	-4.4424	65.65
-4.3698	-4.5346	65.72
-4.413	-4.6316	65.82
-4.3994	-4.7434	65.85
-4.3586	-4.7552	65.83
-4.3373	-4.7785	65.74
-4.3095	-4.7851	65.69
-4.3048	-4.8743	65.7
-4.3335	-5.066	65.72
-4.3021	-5.2371	65.79
-4.3208	-5.3578	65.78
-4.3787	-5.5314	65.76
-4.3843	-5.6758	65.72
-4.4756	-5.7997	65.72
-4.5028	-5.9701	65.7
-4.5238	-6.1615	65.71
-4.5957	-6.3233	65.71
-4.6144	-6.4905	65.77
-4.6622	-6.6955	65.78
-4.7193	-6.8788	65.77
-4.7668	-6.9434	65.74
-4.8179	-7.1015	65.71
-4.8591	-7.2215	65.71
-4.8779	-7.3043	65.71
-4.9072	-7.3819	65.73
-4.9331	-7.502	65.73
-4.9773	-7.5512	65.75
-5.013	-7.6086	65.73
-5.0169	-7.6122	65.73
-5.049	-7.6701	65.7
-5.1047	-7.6986	65.72
-5.151	-7.7824	65.71
-5.1906	-7.8061	65.74
-5.2285	-7.8334	65.74
-5.2753	-7.8773	65.78
-5.2823	-7.8844	65.84
-5.338	-7.9639	65.8
-5.3904	-7.9194	65.76
-5.4241	-7.8812	65.67
-5.4827	-7.8523	65.56
-5.5321	-7.8167	65.56
-5.53	-7.8637	65.64
-5.5861	-7.92	65.75
-5.6293	-7.973	65.83
-5.6578	-7.9284	65.85
-5.7069	-7.8569	65.81
-5.7163	-7.8334	65.74
-5.7603	-7.8463	65.72
-5.8055	-7.8453	65.73
-5.8434	-7.9348	65.72
-5.8161	-8.0139	65.73
-5.8536	-8.0528	65.69
-5.8665	-8.0771	65.72
-5.8989	-8.1194	65.74
-5.9139	-8.1363	65.74
-5.9781	-8.1176	65.75
-6.0393	-8.0655	65.75
-6.0602	-8.0471	65.73
-6.1035	-8.0088	65.76
-6.1066	-7.8936	65.77
-6.0801	-7.7762	65.77
-6.0905	-7.6861	65.75
-6.0452	-7.5312	65.75
-6.0398	-7.4461	65.77
-6.0151	-7.3656	65.75
-5.9965	-7.2036	65.75
-5.9321	-7.0798	65.75
-5.9113	-6.9058	65.74
-5.8311	-6.733	65.75
-5.794	-6.6271	65.74
-5.7292	-6.5374	65.74
-5.72	-6.4976	65.77
-5.6779	-6.3869	65.77
-5.6567	-6.3155	65.8
-5.5868	-6.2756	65.87
-5.603	-6.1936	65.86
-5.6051	-6.124	65.79
-5.5981	-5.987	65.74
-5.6509	-5.9214	65.66
-5.6809	-5.9076	65.57
-5.6691	-5.9693	65.62
-5.6769	-6.0544	65.75
-5.6853	-6.1369	65.84
-5.717	-6.1962	65.87
-5.7483	-6.1416	65.86
-5.8463	-6.0787	65.78
-5.9008	-6.0316	65.72
-5.9573	-6.0551	65.68
-6.0486	-6.1096	65.68
-6.1314	-6.3084	65.73
-6.1568	-6.4552	65.79
-6.1903	-6.5856	65.79
-6.2567	-6.7184	65.76
-6.2688	-6.8091	65.75
-6.2905	-6.8637	65.72
-6.2673	-6.9189	65.72
-6.2726	-7.0721	65.74
-6.2487	-7.1463	65.79
-6.2783	-7.2593	65.8
-6.3411	-7.3258	65.82
-6.3742	-7.301	65.79
-6.3126	-7.2496	65.75
-6.3344	-7.2042	65.73
-6.3129	-7.1782	65.71
-6.2585	-7.1981	65.72
-6.2213	-7.1362	65.76
-6.1577	-7.0539	65.79
-6.1113	-6.9082	65.81
-6.0713	-6.7687	65.79
-6.0092	-6.6372	65.76
-5.9895	-6.4885	65.73
-5.9139	-6.3644	65.78
-5.8717	-6.3015	65.83
-5.8418	-6.2297	65.83
-5.8489	-6.2192	65.79
-5.8378	-6.158	65.74
-5.876	-6.0999	65.65
-5.887	-6.0443	65.61
-5.9069	-6.0551	65.65
-5.9348	-6.0691	65.72
-5.9655	-6.0959	65.81
-5.9441	-6.1006	65.84
-5.9871	-6.0358	65.83
-6.0317	-6.0486	65.8
-6.0361	-6.0945	65.74
-6.0491	-6.1548	65.72
-6.091	-6.1994	65.72
-6.1134	-6.3369	65.76
-6.1631	-6.4613	65.76
-6.1934	-6.4886	65.76
-6.2241	-6.5958	65.75
-6.2626	-6.6722	65.74
-6.2558	-6.7803	65.73
-6.219	-6.809	65.76
-6.2158	-6.8513	65.75
-6.2166	-6.8791	65.78
-6.1884	-6.9018	65.8
-6.2269	-6.9297	65.79
-6.2465	-6.9509	65.78
-6.2772	-7.0036	65.73
-6.2817	-7.0564	65.72
-6.2886	-7.0832	65.73
-6.2678	-7.1956	65.75
-6.228	-7.2875	65.76
-6.1895	-7.2837	65.77
-6.1525	-7.3234	65.75
-6.1054	-7.3255	65.77
-6.0749	-7.3152	65.77
-6.0096	-7.2216	65.78
-5.9089	-7.1003	65.76
-5.8576	-7.0085	65.78
-5.8341	-6.9341	65.84
-5.821	-6.8538	65.82
-5.8347	-6.7421	65.8
-5.7905	-6.6517	65.73
-5.8857	-6.6526	65.64
-5.903	-6.5507	65.62
-5.8958	-6.5506	65.66
-5.9328	-6.5587	65.72
-5.9949	-6.603	65.8
-6.0101	-6.5745	65.85
-6.0342	-6.5619	65.83
-6.0448	-6.4584	65.76
-6.0571	-6.4287	65.7
-6.041	-6.4452	65.71
-6.0392	-6.5056	65.73
-6.0308	-6.5768	65.78
-6.043	-6.6157	65.77
-6.0325	-6.5925	65.76
-6.0286	-6.6036	65.72
-6.0198	-6.6646	65.73
-6.0285	-6.6796	65.71
-6.0451	-6.746	65.74
-6.0736	-6.8336	65.76
-6.0678	-6.9387	65.78
-6.05	-6.9773	65.81
-6.0551	-7.0307	65.79
-6.0674	-7.0317	65.78
-6.0509	-7.0244	65.75
-6.01	-7.0224	65.74
-5.9996	-7.0445	65.72
-5.9859	-7.1077	65.75
-5.972	-7.0424	65.78
-5.9903	-7.0138	65.79
-5.9844	-6.9432	65.77
-5.9633	-6.8969	65.75
-5.985	-6.8132	65.73
-5.9963	-6.7368	65.73
-5.9449	-6.7074	65.76
-5.9566	-6.6107	65.76
-5.9563	-6.593	65.76
-5.9071	-6.5515	65.8
-5.9102	-6.5085	65.86
-5.9279	-6.5213	65.83
-5.9058	-6.5092	65.78
-5.9361	-6.4687	65.69
-5.9476	-6.4319	65.6
-5.9499	-6.3574	65.62
-5.9996	-6.4085	65.66
-5.9997	-6.4351	65.75
-6.0293	-6.54	65.85
-6.0588	-6.6079	65.86
-6.0563	-6.5886	65.84
-6.088	-6.5737	65.74
-6.1089	-6.6171	65.71
-6.0577	-6.7161	65.73
-6.1038	-6.8746	65.76
-6.1246	-6.9759	65.78
-6.1492	-7.0886	65.76
-6.1996	-7.103	65.75
-6.1741	-7.16	65.73
-6.186	-7.1327	65.73
-6.2179	-7.1169	65.71
-6.2239	-7.1115	65.73
-6.239	-7.1311	65.77
-6.2864	-7.1768	65.79
-6.3056	-7.156	65.79
-6.2911	-7.1431	65.79
-6.2971	-7.0348	65.77
-6.3052	-7.0707	65.72
-6.308	-7.0592	65.73
-6.2706	-7.0568	65.72
-6.2464	-6.9966	65.74
-6.2379	-6.9645	65.75
-6.2525	-6.891	65.76
-6.2138	-6.8526	65.77
-6.2091	-6.8274	65.78
-6.1977	-6.7964	65.78
-6.1839	-6.7565	65.77
-6.2141	-6.7249	65.77
-6.2336	-6.6491	65.77
-6.2717	-6.5762	65.77
-6.2566	-6.5477	65.86
-6.2825	-6.5191	65.87
-6.291	-6.5101	65.82
-6.322	-6.421	65.77
-6.3263	-6.3494	65.68
-6.3942	-6.2797	65.57
-6.3876	-6.2632	65.6
-6.3836	-6.3284	65.68
-6.4185	-6.4074	65.8
-6.3957	-6.4243	65.88
-6.3758	-6.3993	65.9
-6.3631	-6.2986	65.83
-6.375	-6.13	65.75
-6.4081	-6.0214	65.72
-6.3822	-5.9635	65.72
-6.3919	-5.9203	65.78
-6.3951	-5.8921	65.83
-6.3772	-5.8656	65.82
-6.3705	-5.749	65.81
-6.3679	-5.5944	65.76
-6.3944	-5.4659	65.73
-6.4508	-5.3365	65.7
-6.512	-5.1979	65.71
-6.554	-5.1429	65.75
-6.6246	-5.0864	65.81
-6.6074	-5.0609	65.84
-6.5742	-4.9859	65.83
-6.6023	-4.8652	65.78
-6.6238	-4.7277	65.71
-6.665	-4.6128	65.73
-6.7017	-4.5391	65.75
-6.699	-4.4891	65.78
-6.6731	-4.4596	65.81
-6.6893	-4.3807	65.8
-6.6634	-4.3123	65.8
-6.6659	-4.155	65.78
-6.6406	-4.1007	65.77
-6.6076	-3.9739	65.76
-6.5859	-3.8931	65.79
-6.5802	-3.9004	65.85
-6.6013	-3.8579	65.87
-6.6091	-3.7669	65.83
-6.6314	-3.7222	65.76
-6.6592	-3.6435	65.67
-6.6498	-3.5738	65.61
-6.6445	-3.5697	65.62
-6.6341	-3.5976	65.69
-6.6005	-3.5752	65.81
-6.6182	-3.5829	65.86
-6.6814	-3.5542	65.88
-6.676	-3.4261	65.82
-6.692	-3.3229	65.74
-6.692	-3.2106	65.7
-6.6232	-3.1522	65.71
-6.6263	-3.0778	65.76
-6.5508	-3.0562	65.79
-6.54	-2.9772	65.79
-6.5074	-2.9264	65.77
-6.4893	-2.9027	65.76
-6.4634	-2.8825	65.76
-6.4636	-2.9033	65.75
-6.4317	-2.9305	65.77
-6.4073	-3.0335	65.78
-6.4128	-3.0982	65.8
-6.4354	-3.1876	65.8
-6.4276	-3.3014	65.8
-6.4405	-3.3883	65.78
-6.4655	-3.5066	65.75
-6.4626	-3.6314	65.73
-6.4271	-3.7934	65.74
-6.3932	-3.9678	65.77
-6.4188	-4.1535	65.77
-6.3599	-4.3634	65.78
-6.3236	-4.5618	65.75
-6.3384	-4.7169	65.75
-6.3108	-4.9238	65.75
-6.3005	-5.1706	65.77
-6.3002	-5.3225	65.77
-6.3249	-5.5246	65.78
-6.3534	-5.7371	65.84
-6.373	-5.9275	65.82
-6.3842	-6.0965	65.82
-6.4318	-6.24	65.75
-6.4639	-6.3525	65.64
-6.5006	-6.3649	65.61
-6.5793	-6.4219	65.63
-6.5839	-6.4776	65.7
-6.6073	-6.4948	65.77
-6.566	-6.4328	65.85
-6.5776	-6.3121	65.86
-6.5292	-6.0648	65.81
-6.4837	-5.837	65.74
-6.4745	-5.6418	65.72
-6.4182	-5.4354	65.72
-6.4044	-5.3159	65.75
-6.3765	-5.1976	65.77
-6.3009	-5.126	65.77
-6.3201	-5.0915	65.77
-6.2995	-5.0242	65.74
-6.3306	-4.9761	65.74
-6.3312	-4.9903	65.73
-6.3108	-5.0206	65.75
-6.3179	-5.0685	65.75
-6.2806	-5.0941	65.78
-6.3147	-5.1767	65.78
-6.3515	-5.2134	65.79
-6.2739	-5.2228	65.77
-6.265	-5.2906	65.73
-6.2458	-5.2145	65.74
-6.239	-5.1737	65.73
-6.254	-5.0938	65.74
-6.2628	-5.0157	65.77
-6.2453	-5.0106	65.8
-6.247	-4.9532	65.78
-6.2404	-4.8849	65.77
-6.196	-4.8102	65.76
-6.1961	-4.7722	65.76
-6.2003	-4.7586	65.76
-6.1718	-4.7402	65.78
-6.146	-4.6684	65.77
-6.1126	-4.5318	65.81
-6.0612	-4.4653	65.84
-6.0308	-4.3309	65.84
-6.0519	-4.1897	65.78
-6.0234	-4.1038	65.72
-6.0461	-3.9908	65.63
-6.0397	-3.8946	65.62
-6.0364	-3.8131	65.67
-6.0419	-3.7923	65.74
-6.0384	-3.8122	65.82
-5.9994	-3.7924	65.88
-6.0516	-3.7074	65.85
-6.0258	-3.6378	65.8
-6.0404	-3.607	65.72
-6.0549	-3.6605	65.68
-6.0711	-3.7486	65.71
-6.128	-3.8668	65.75
-6.129	-4.0378	65.78
-6.1824	-4.0962	65.77
-6.228	-4.1476	65.77
-6.2456	-4.2976	65.74
-6.3181	-4.4354	65.73
-6.3599	-4.5422	65.73
-6.4215	-4.6571	65.76
-6.435	-4.8355	65.77
-6.4895	-4.916	65.8
-6.4874	-5.0486	65.77
-6.5171	-5.1481	65.78
-6.5491	-5.2561	65.76
-6.5545	-5.4164	65.73
-6.5574	-5.5367	65.74
-6.5602	-5.733	65.74
-6.5698	-5.8455	65.75
-6.5611	-5.9759	65.76
-6.5681	-6.0722	65.76
-6.572	-6.1517	65.76
-6.5314	-6.2432	65.74
-6.4933	-6.2709	65.78
-6.4704	-6.3195	65.78
-6.4611	-6.3977	65.75
-6.4606	-6.3938	65.76
-6.4419	-6.3942	65.75
-6.447	-6.4675	65.82
-6.4643	-6.5448	65.88
-6.4942	-6.5893	65.84
-6.5347	-6.6645	65.77
-6.5896	-6.708	65.67
-6.6021	-6.7687	65.57
-6.5605	-6.8041	65.57
-6.5399	-6.8641	65.66
-6.5138	-6.9498	65.78
-6.4541	-7.0298	65.84
-6.4125	-7.0953	65.88
-6.4272	-7.0781	65.84
-6.4066	-7.033	65.78
-6.3981	-6.9954	65.71
-6.415	-7.0629	65.68
-6.4009	-7.1294	65.71
-6.4267	-7.2901	65.76
-6.4205	-7.4121	65.78
-6.4094	-7.4505	65.77
-6.4407	-7.5206	65.76
-6.4461	-7.5951	65.74
-6.5088	-7.576	65.72
-6.519	-7.5675	65.73
-6.5839	-7.5246	65.78
-6.5858	-7.4291	65.8
-6.5839	-7.2921	65.83
-6.5937	-7.118	65.81
-6.5987	-6.9054	65.77
-6.5993	-6.7093	65.73
-6.5985	-6.5392	65.7
-6.5413	-6.4356	65.71
-6.5492	-6.3942	65.75
-6.5079	-6.3535	65.74
-6.4838	-6.2417	65.76
-6.4677	-6.1581	65.77
-6.4515	-6.0915	65.79
-6.4394	-6.0946	65.75
-6.3985	-6.0127	65.79
-6.3774	-5.8692	65.77
-6.366	-5.7691	65.82
-6.3205	-5.6972	65.86
-6.3533	-5.6403	65.84
-6.3151	-5.5539	65.8
-6.3249	-5.4207	65.74
-6.3587	-5.3013	65.62
-6.372	-5.2192	65.57
-6.3617	-5.176	65.64
-6.3463	-5.1873	65.73
-6.3269	-5.1741	65.82
-6.3369	-5.1251	65.88
-6.3391	-5.0716	65.85
-6.3499	-5.032	65.78
-6.3667	-4.9737	65.72
-6.3776	-4.9484	65.69
-6.4104	-4.9713	65.7
-6.3889	-5.0151	65.77
-6.4485	-5.0759	65.78
-6.4489	-5.1661	65.77
-6.468	-5.2212	65.77
-6.5375	-5.2284	65.76
-6.5632	-5.2374	65.73
-6.6124	-5.2126	65.73
-6.6189	-5.1598	65.75
-6.5925	-5.1262	65.79
-6.601	-5.1096	65.78
-6.63	-5.1359	65.79
-6.6855	-5.1579	65.77
-6.6947	-5.1555	65.75
-6.6849	-5.0946	65.74
-6.7217	-5.1792	65.71
-6.7373	-5.2352	65.74
-6.7431	-5.2788	65.76
-6.7267	-5.3368	65.77
-6.7038	-5.2885	65.77
-6.7159	-5.3926	65.76
-6.7084	-5.4516	65.76
-6.6987	-5.5018	65.78
-6.6899	-5.5593	65.75
-6.7096	-5.6638	65.78
-6.7146	-5.7724	65.84
-6.7494	-5.8659	65.83
-6.7799	-5.9034	65.79
-6.8249	-5.9783	65.71
-6.8176	-6.0128	65.63
-6.8143	-6.1693	65.62
-6.8158	-6.24	65.64
-6.8384	-6.3295	65.72
-6.8165	-6.4826	65.78
-6.81	-6.6078	65.84
-6.8268	-6.6783	65.82
-6.8159	-6.7864	65.77
-6.8639	-6.8613	65.71
-6.8239	-7.0298	65.68
-6.8395	-7.22	65.71
-6.8034	-7.415	65.76
-6.8266	-7.6299	65.75
-6.8264	-7.7682	65.74
-6.7822	-7.8776	65.72
-6.7971	-7.9325	65.72
-6.8279	-7.9776	65.72
-6.819	-8.0489	65.73
-6.8576	-8.1013	65.72
-6.8354	-8.1738	65.75
-6.871	-8.2156	65.77
-6.8683	-8.2897	65.76
-6.8647	-8.2553	65.76
-6.8208	-8.2613	65.74
-6.7921	-8.2186	65.72
-6.7294	-8.1996	65.74
-6.7144	-8.1447	65.74
-6.663	-8.122	65.76
-6.6534	-8.1451	65.74
-6.6248	-8.1117	65.76
-6.5833	-7.9879	65.76
-6.5203	-7.852	65.75
-6.4393	-7.6678	65.77
-6.3393	-7.5368	65.74
-6.3137	-7.3998	65.73
-6.287	-7.3446	65.74
-6.2609	-7.2717	65.78
-6.2452	-7.2842	65.82
-6.2619	-7.1716	65.81
-6.3139	-7.078	65.75
-6.2779	-6.9602	65.68
-6.2552	-6.8677	65.64
-6.2773	-6.7669	65.61
-6.316	-6.7006	65.65
-6.2988	-6.6565	65.72
-6.303	-6.6386	65.8
-6.3122	-6.5878	65.83
-6.311	-6.5214	65.81
-6.286	-6.4545	65.75
-6.267	-6.4551	65.7
-6.2863	-6.4691	65.7
-6.3283	-6.5273	65.74
-6.3531	-6.6912	65.75
-6.3721	-6.7845	65.75
-6.3797	-6.8329	65.75
-6.3759	-6.8503	65.75
-6.4485	-6.8886	65.7
-6.4811	-6.9247	65.72
-6.4989	-6.9544	65.73
-6.5663	-7.001	65.74
-6.5384	-7.0415	65.75
-6.5662	-7.1007	65.78
-6.5392	-7.0279	65.79
-6.6186	-7.0065	65.75
-6.6038	-7.0354	65.71
-6.6388	-7.0532	65.7
-6.609	-7.0778	65.73
-6.5921	-7.1211	65.75
-6.5857	-7.1599	65.77
-6.5859	-7.2051	65.77
-6.5748	-7.2056	65.76
-6.5363	-7.1264	65.73
-6.5279	-7.0779	65.7
-6.5103	-7.0097	65.73
-6.4906	-7.0402	65.73
-6.494	-6.9699	65.78
-6.4685	-6.9298	65.77
-6.4594	-6.832	65.75
-6.4229	-6.8922	65.77
-6.4232	-6.8913	65.85
-6.3827	-6.8723	65.84
-6.4177	-6.5281	65.76
-6.4607	-6.4467	65.63
-6.4845	-6.4755	65.58
-6.5218	-6.63	65.62
-6.55	-6.7479	65.72
-6.5399	-6.8314	65.79
-6.513	-6.8688	65.83
-6.5115	-6.8708	65.85
-6.5074	-6.8676	65.81
-6.5215	-6.8362	65.74
-6.5612	-6.9173	65.72
-6.5256	-7.0338	65.73
-6.5597	-7.1408	65.72
-6.5593	-7.2607	65.77
-6.5724	-7.4079	65.74
-6.5665	-7.5484	65.72
-6.5703	-7.6419	65.71
-6.5664	-7.7724	65.75
-6.5382	-7.8169	65.72
-6.5447	-7.8258	65.73
-6.5679	-7.8192	65.73
-6.5594	-7.8102	65.78
-6.5638	-7.8178	65.77
-6.5517	-7.7755	65.78
-6.5536	-7.7778	65.76
-6.5587	-7.7377	65.75
-6.5168	-7.7668	65.71
-6.5227	-7.8098	65.73
-6.5489	-7.7259	65.73
-6.5517	-7.7142	65.75
-6.5506	-7.7337	65.76
-6.5181	-7.7454	65.78
-6.5476	-7.7509	65.79
-6.5601	-7.7487	65.78
-6.497	-7.6646	65.76
-6.5098	-7.6696	65.75
-6.4956	-7.6155	65.74
-6.4701	-7.5884	65.77
-6.4925	-7.6351	65.81
-6.5173	-7.6016	65.83
-6.4994	-7.5245	65.78
-6.5244	-7.4966	65.72
-6.4819	-7.4114	65.65
-6.4651	-7.3006	65.58
-6.4198	-7.2693	65.62
-6.3696	-7.2187	65.72
-6.3317	-7.3074	65.79
-6.2798	-7.3248	65.86
-6.2524	-7.2965	65.87
-6.2253	-7.2427	65.79
-6.1972	-7.2883	65.72
-6.1297	-7.342	65.71
-6.1069	-7.3769	65.7
-6.1217	-7.4029	65.75
-6.1281	-7.4394	65.76
-6.1628	-7.4743	65.76
-6.1474	-7.4639	65.76
-6.1556	-7.416	65.75
-6.2231	-7.3841	65.73
-6.2659	-7.2879	65.72
-6.2989	-7.2446	65.74
-6.2826	-7.1673	65.75
-6.2956	-7.0989	65.78
-6.2996	-7.0403	65.78
-6.3645	-6.957	65.78
-6.376	-6.885	65.74
-6.4347	-6.7893	65.73
-6.4362	-6.6766	65.72
-6.4537	-6.6264	65.74
-6.4867	-6.5937	65.75
-6.5304	-6.5326	65.78
-6.5505	-6.4712	65.77
-6.5295	-6.3521	65.76
-6.543	-6.2467	65.74
-6.5567	-6.214	65.76
-6.6284	-6.1576	65.77
-6.6402	-6.1821	65.76
-6.6561	-6.1963	65.84
-6.7106	-6.2109	65.86
-6.7451	-6.1384	65.82
-6.7913	-6.0935	65.78
-6.8334	-6.0377	65.7
-6.8906	-6.0474	65.62
-6.9374	-6.0791	65.61
-6.9693	-6.1012	65.68
-6.9417	-6.1424	65.76
-6.9199	-6.2059	65.82
-6.9396	-6.1479	65.86
-6.9591	-6.1238	65.82
-6.9345	-6.0357	65.76
-6.9469	-6.0397	65.71
-6.9288	-5.9922	65.7
-6.913	-6.037	65.75
-6.8912	-6.1281	65.77
-6.8629	-6.1131	65.79
-6.8459	-6.1323	65.76
-6.8225	-6.0696	65.73
-6.7983	-6.058	65.71
-6.8081	-6.0185	65.73
-6.7845	-6.0318	65.73
-6.8002	-6.0462	65.77
-6.7847	-6.0875	65.77
-6.7555	-6.0648	65.8
-6.7366	-6.0822	65.8
-6.6853	-6.0463	65.77
-6.6742	-6.0709	65.73
-6.6588	-6.1227	65.73
-6.6349	-6.2016	65.74
-6.6094	-6.2858	65.76
-6.5825	-6.4068	65.76
-6.5655	-6.5124	65.77
-6.5346	-6.5571	65.78
-6.4829	-6.6976	65.75
-6.4718	-6.7845	65.74
-6.425	-6.9256	65.75
-6.4624	-7.0492	65.75
-6.4572	-7.0927	65.76
-6.4399	-7.1804	65.78
-6.4695	-7.2097	65.83
-6.485	-7.1684	65.83
-6.533	-7.1852	65.76
-6.5801	-7.1489	65.71
-6.5589	-7.128	65.61
-6.5688	-7.1124	65.63
-6.5378	-7.1219	65.67
-6.5235	-7.17	65.74
-6.4818	-7.2002	65.82
-6.4813	-7.2204	65.83
-6.4853	-7.1618	65.83
-6.5153	-7.0691	65.75
-6.5474	-7.0263	65.7
-6.5586	-7.0259	65.7
-6.602	-6.9815	65.73
-6.6182	-7.0131	65.76
-6.6856	-6.9975	65.77
-6.7058	-6.9709	65.76
-6.7388	-6.9767	65.73
-6.7845	-6.9279	65.74
-6.8031	-6.8927	65.74
-6.8418	-6.8584	65.74
-6.8494	-6.9311	65.74
-6.8763	-6.9065	65.77
-6.8675	-6.94	65.78
-6.8937	-6.9669	65.79
-6.8676	-7.0126	65.78
-6.8944	-7.0926	65.74
-6.9344	-7.2085	65.71
-6.9138	-7.3144	65.72
-6.9237	-7.4443	65.73
-6.9287	-7.5626	65.76
-6.8824	-7.6834	65.76
-6.9131	-7.7042	65.75
-6.9149	-7.772	65.73
-6.9408	-7.8297	65.74
-6.9556	-7.9227	65.74
-6.9399	-8.0053	65.74
-6.963	-8.1325	65.77
-6.99	-8.157	65.77
-6.9973	-8.1832	65.81
-7.0533	-8.3303	65.81
-7.0524	-8.3327	65.82
-7.077	-8.3218	65.77
-7.0881	-8.2195	65.7
-7.095	-8.1486	65.6
-7.1057	-8.0193	65.61
-7.0549	-7.9412	65.66
-7.0187	-7.858	65.76
-6.9799	-7.6899	65.85
-6.9691	-7.5385	65.85
-6.9825	-7.2681	65.8
-6.967	-7.0577	65.74
-6.9794	-6.9031	65.69
-6.9855	-6.8427	65.71
-7.0169	-6.8363	65.74
-7.0698	-6.8388	65.78
-7.1067	-6.8719	65.8
-7.1202	-6.8669	65.77
-7.1094	-6.9126	65.77
-7.1282	-6.8916	65.73
-7.1464	-6.8872	65.74
-7.1654	-6.9114	65.7
-7.1654	-6.9804	65.74
-7.1566	-7.0068	65.79
-7.1887	-7.0356	65.81
-7.2065	-7.0377	65.82
-7.2547	-7.0709	65.79
-7.218	-7.0036	65.74
-7.1709	-6.9821	65.72
-7.1771	-7.0187	65.73
-7.1444	-7.0064	65.76
-7.1714	-7.0512	65.79
-7.0941	-7.0575	65.8
-7.0675	-7.0129	65.8
-7.0719	-6.9652	65.76
-7.04	-6.9678	65.73
-7.0086	-7.0086	65.74
-6.9954	-7.0312	65.76
-6.975	-7.0473	65.77
-6.9791	-7.2023	65.84
-6.975	-7.2845	65.88
-6.9764	-7.3827	65.86
-7.0362	-7.4341	65.79
-7.0536	-7.4685	65.69
-7.1071	-7.5427	65.58
-7.1308	-7.6787	65.56
-7.1699	-7.9021	65.7
-7.1509	-8.0869	65.8
-7.1643	-8.1797	65.89
-7.2079	-8.1253	65.91
-7.2067	-7.9598	65.86
-7.2614	-7.7831	65.74
-7.253	-7.586	65.68
-7.2853	-7.4837	65.67
-7.3022	-7.4809	65.72
-7.3215	-7.4634	65.76
-7.3092	-7.4276	65.81
-7.2857	-7.3583	65.78
-7.269	-7.3262	65.76
-7.2589	-7.1511	65.75
-7.3167	-7.096	65.75
-7.2776	-6.9776	65.76
-7.3262	-6.973	65.77
-7.3346	-6.8802	65.8
-7.3294	-6.7856	65.82
-7.3804	-6.6796	65.81
-7.3266	-6.5965	65.78
-7.3414	-6.5233	65.75
-7.369	-6.4271	65.75
-7.3361	-6.4492	65.73
-7.3023	-6.4155	65.76
-7.2568	-6.4438	65.8
-7.2461	-6.3892	65.79
-7.24	-6.4251	65.78
-7.2211	-6.4288	65.77
-7.2242	-6.4593	65.78
-7.1915	-6.4886	65.76
-7.1388	-6.5483	65.79
-7.1604	-6.5885	65.84
-7.1863	-6.6567	65.85
-7.2178	-6.7301	65.79
-7.2345	-6.7867	65.74
-7.2309	-6.8494	65.66
-7.2237	-6.8847	65.62
-7.2295	-7.0455	65.67
-7.2563	-7.2354	65.73
-7.2393	-7.4508	65.82
-7.2536	-7.6566	65.86
-7.2627	-7.8551	65.83
-7.2919	-7.9622	65.77
-7.2912	-8.0418	65.73
-7.3401	-7.9791	65.71
-7.3658	-7.9259	65.72
-7.3556	-7.9059	65.74
-7.3389	-7.9044	65.76
-7.3602	-7.8679	65.77
-7.3769	-7.8556	65.76
-7.4026	-7.7783	65.77
-7.3719	-7.7164	65.74
-7.3611	-7.6376	65.74
-7.3442	-7.5287	65.76
-7.3699	-7.4134	65.77
-7.3371	-7.2523	65.8
-7.3225	-7.1562	65.8
-7.3917	-7.0666	65.76
-7.38	-7.0146	65.76
-7.3705	-6.9541	65.75
-7.3576	-6.8907	65.73
-7.3693	-6.8493	65.76
-7.3615	-6.8769	65.76
-7.3745	-6.8505	65.79
-7.3863	-6.8265	65.78
-7.414	-6.8654	65.77
-7.4351	-6.9121	65.75
-7.4408	-7.0175	65.77
-7.4955	-7.0945	65.75
-7.5113	-7.2262	65.78
-7.5259	-7.3805	65.85
-7.5638	-7.5426	65.84
-7.552	-7.6636	65.81
-7.5587	-7.7706	65.74
-7.5642	-7.8806	65.65
-7.5724	-8.0551	65.6
-7.6213	-8.2857	65.64
-7.6103	-8.5136	65.69
-7.6378	-8.7506	65.78
-7.6185	-8.9872	65.85
-7.6134	-9.1135	65.85
-7.6293	-9.248	65.77
-7.582	-9.3286	65.71
-7.5438	-9.4271	65.67
-7.5502	-9.5573	65.68
-7.5045	-9.6844	65.71
-7.5206	-9.8002	65.77
-7.5244	-9.7933	65.77
-7.4949	-9.7047	65.76
-7.4845	-9.6819	65.76
-7.4872	-9.6161	65.73
-7.4681	-9.5365	65.74
-7.4788	-9.4884	65.71
-7.4967	-9.3516	65.73
-7.5032	-9.1861	65.78
-7.5349	-9.1204	65.8
-7.5339	-9.0581	65.78
-7.5642	-9.045	65.75
-7.5994	-8.9765	65.74
-7.6277	-8.9332	65.73
-7.6582	-8.8706	65.73
-7.6656	-8.8625	65.77
-7.682	-8.7703	65.76
-7.6809	-8.6513	65.78
-7.6749	-8.6013	65.76
-7.6955	-8.4472	65.75
-7.6997	-8.3097	65.72
-7.7022	-8.1005	65.74
-7.721	-7.9859	65.75
-7.6842	-7.8937	65.77
-7.6694	-7.7628	65.77
-7.6702	-7.6391	65.77
-7.6522	-7.5707	65.8
-7.6183	-7.4743	65.83
-7.623	-7.4269	65.79
-7.6044	-7.3482	65.76
-7.5734	-7.2133	65.69
-7.5473	-7.1034	65.62
-7.5064	-6.9314	65.62
-7.4695	-6.8219	65.68
-7.44	-6.7401	65.75
-7.3669	-6.5845	65.83
-7.3335	-6.4475	65.87
-7.2961	-6.2824	65.83
-7.2668	-6.1517	65.75
-7.2592	-6.02	65.72
-7.2258	-6.0002	65.71
-7.2331	-5.9622	65.75
-7.2427	-5.9987	65.77
-7.2146	-6.053	65.78
-7.1827	-6.0691	65.75
-7.173	-6.0844	65.74
-7.1323	-6.0822	65.72
-7.1715	-6.0105	65.75
-7.1358	-5.9954	65.73
-7.1205	-5.9786	65.77
-7.1006	-5.9883	65.78
-7.0798	-6.0112	65.79
-7.0737	-5.9365	65.78
-7.0664	-5.9921	65.78
-7.0604	-5.9658	65.76
-7.0343	-6.0356	65.75
-7.0371	-6.1454	65.76
-7.0373	-6.1663	65.76
-7.0654	-6.33	65.77
-7.0769	-6.4579	65.77
-7.0585	-6.5762	65.76
-7.0487	-6.7024	65.73
-7.0646	-6.848	65.76
-7.0666	-6.9503	65.74
-7.0214	-6.9993	65.77
-7.0382	-7.0595	65.75
-7.0178	-7.0718	65.8
-7.0542	-7.0805	65.78
-7.0289	-7.1132	65.76
-7.0624	-7.1637	65.81
-7.0261	-7.2133	65.86
-7.0047	-7.2011	65.85
-6.9602	-7.1759	65.76
-6.9699	-7.1575	65.7
-6.9814	-7.197	65.59
-6.9454	-7.1718	65.56
-6.9029	-7.181	65.65
-6.8543	-7.2743	65.75
-6.8649	-7.3517	65.83
-6.8418	-7.3543	65.88
-6.8129	-7.2664	65.86
-6.7959	-7.1176	65.77
-6.7663	-7.0051	65.72
-6.7461	-7.0079	65.7
-6.7354	-7.036	65.73
-6.7516	-7.1541	65.75
-6.7414	-7.1998	65.78
-6.7358	-7.2124	65.75
-6.7169	-7.2162	65.75
-6.7224	-7.1556	65.74
-6.7282	-7.0781	65.72
-6.7485	-7.0134	65.71
-6.7704	-6.9326	65.72
-6.7634	-6.8706	65.76
-6.7305	-6.8269	65.79
-6.7696	-6.7481	65.78
-6.7437	-6.6798	65.77
-6.7276	-6.5859	65.75
-6.7314	-6.4926	65.75
-6.675	-6.4245	65.75
-6.6615	-6.3811	65.77
-6.6211	-6.3861	65.79
-6.6061	-6.3691	65.79
-6.6125	-6.33	65.77
-6.6052	-6.3235	65.76
-6.6329	-6.2378	65.76
-6.636	-6.1818	65.73
-6.6681	-6.1415	65.75
-6.6901	-6.0956	65.76
-6.6891	-6.0637	65.77
-6.6634	-6.006	65.85
-6.6756	-6.0344	65.88
-6.6466	-5.9115	65.87
-6.6783	-5.8637	65.78
-6.691	-5.6985	65.73
-6.7187	-5.5878	65.64
-6.7365	-5.5061	65.58
-6.7589	-5.5272	65.66
-6.7453	-5.4849	65.77
-6.7473	-5.4494	65.83
-6.7569	-5.3656	65.89
-6.7368	-5.3057	65.87
-6.744	-5.1764	65.79
-6.751	-5.0778	65.73
-6.72	-5.0008	65.69
-6.7135	-4.9437	65.72
-6.6552	-5.02	65.77
-6.6592	-5.0478	65.77
-6.7489	-5.0666	65.79
-6.724	-5.0647	65.77
-6.7479	-5.0341	65.76
-6.7412	-5.0555	65.75
-6.7712	-5.0515	65.76
-6.7512	-5.0372	65.77
-6.7295	-5.0286	65.79
-6.7558	-5.0177	65.8
-6.7791	-5.0455	65.79
-6.7948	-4.9767	65.79
-6.832	-4.9301	65.76
-6.8403	-4.9443	65.75
-6.8943	-4.9928	65.75
-6.9009	-5.0854	65.75
-6.8942	-5.1421	65.78
-6.8855	-5.1725	65.79
-6.8867	-5.2252	65.78
-6.9249	-5.2975	65.77
-6.9105	-5.319	65.76
-6.9218	-5.3533	65.76
-6.9247	-5.363	65.77
-6.9488	-5.3776	65.76
-6.9422	-5.4176	65.82
-6.976	-5.4901	65.86
-6.9778	-5.5329	65.84
-7.0483	-5.5265	65.79
-7.0707	-5.5283	65.71
-7.1175	-5.5553	65.63
-7.1449	-5.6006	65.62
-7.1462	-5.6685	65.68
-7.1101	-5.7341	65.77
-7.1199	-5.7642	65.82
-7.1543	-5.775	65.86
-7.1847	-5.719	65.82
-7.1957	-5.6553	65.76
-7.1842	-5.6168	65.72
-7.1727	-5.5996	65.72
-7.1811	-5.6075	65.75
-7.1671	-5.5573	65.78
-7.1778	-5.5394	65.79
-7.1683	-5.4269	65.77
-7.1235	-5.3242	65.77
-7.1023	-5.2142	65.72
-7.1232	-5.1366	65.74
-7.0814	-5.0298	65.74
-7.0333	-5.0216	65.77
-6.9995	-4.9678	65.8
-6.9767	-4.9058	65.8
-6.9327	-4.852	65.79
-6.889	-4.8294	65.77
-6.8558	-4.8407	65.76
-6.8668	-4.8914	65.72
-6.8388	-4.9702	65.73
-6.8398	-5.0753	65.75
-6.7911	-5.1287	65.78
-6.7881	-5.1812	65.77
-6.7835	-5.2014	65.78
inclinaison X	inclinaison Y
0.0997	-0.2991
0.1994	-0.3988
0.0997	-0.3988
0.0997	-0.2991
0.0997	-0.3988
0.1662	-0.3323
0.1329	-0.2991
0.1329	-0.2991
0.1662	-0.3988
0.1329	-0.4653
0.0332	-0.2991
0.1662	-0.3656
0.2659	-0.3656
0.1662	-0.2991
0.0997	-0.2991
0.1329	-0.2991
0.1994	-0.3988
0.0997	-0.3323
0.0997	-0.2659
0.1662	-0.3323
0.1662	-0.3323
0.1329	-0.2991
0.0997	-0.2659
0.2659	-0.3988
0.0997	-0.4985
0.0665	-0.2659
0.2326	-0.2991
0.1994	-0.432
0.1662	-0.3988
0.0332	-0.2326
0.1994	-0.2991
0.1994	-0.3323
0.0665	-0.3656
0.0665	-0.2991
0.0997	-0.2991
0.1994	-0.3988
0.0997	-0.2991
0.1329	-0.3323
0.1662	-0.2991
0.1994	-0.3656
0.0665	-0.3323
0.0997	-0.3323
0.1994	-0.3656
0.1994	-0.3988
0.1329	-0.3323
0.0665	-0.2991
0.1662	-0.3988
0.1329	-0.3988
0.1329	-0.3656
0.1329	-0.3323
0.2326	-0.3656
0.1662	-0.3656
0.0997	-0.2326
0.1662	-0.2326
0.1329	-0.3656
0.0665	-0.3656
0.1329	-0.2991
0.1994	-0.3323
0.1994	-0.2991
0.0997	-0.3323
0.0997	-0.3323
0.1329	-0.2991
0.1662	-0.2991
0.1662	-0.2659
0.0997	-0.3323
0.1329	-0.3656
0.1329	-0.432
0.1329	-0.2659
0.1662	-0.2991
0.2326	-0.2991
0.1329	-0.3656
0.0332	-0.3656
0.1329	-0.3323
0.2326	-0.3656
0.1662	-0.3323
0.1329	-0.2991
0.0665	-0.3656
0.1994	-0.2991
0.1662	-0.3988
0.1662	-0.2659
0.1662	-0.2659
0.0997	-0.432
0.0997	-0.3656
0.1329	-0.3656
0.1662	-0.2991
0.1994	-0.2991
0.1329	-0.3656
0.1994	-0.3656
0.0997	-0.2991
0.1994	-0.3323
0.1329	-0.2991
0.0997	-0.3988
0.0665	-0.3323
0.1329	-0.2991
0.1662	-0.3323
0.1662	-0.2326
0.0665	-0.2991
0.1329	-0.432
0.0997	-0.2991
0.1329	-0.3656
0.1329	-0.2659
0.1329	-0.3323
0.0665	-0.3656
0.1329	-0.3323
0.1662	-0.2659
0.1994	-0.3323
0.0665	-0.3656
0	-0.3323
0.1329	-0.3323
0.1662	-0.2991
0.1662	-0.3656
0.0997	-0.2991
0.1329	-0.2991
0.1994	-0.3656
0.1329	-0.3323
0.0997	-0.3988
0.0997	-0.2991
0.1994	-0.3988
0.1662	-0.3323
0.1329	-0.2659
0.1662	-0.2659
0.1662	-0.3988
0.1329	-0.3656
0.0665	-0.2991
0.1662	-0.3988
0.1662	-0.3988
0.0997	-0.3988
0.0665	-0.2991
0.2326	-0.3656
0.1662	-0.2991
0.0665	-0.2659
0.0997	-0.3988
0.1994	-0.3988
0.2326	-0.3323
0.0665	-0.2659
0.0997	-0.2991
0.1662	-0.3656
0.1329	-0.3988
0.1329	-0.3323
0.1329	-0.3323
0.1662	-0.3656
0.1329	-0.3323
0.0997	-0.2659
0.1329	-0.2326
0.1994	-0.3656
0.0665	-0.3988
0.0997	-0.3656
0.0997	-0.3323
0.1662	-0.3323
0.1662	-0.3656
0.0997	-0.3656
0.0997	-0.2991
0.1662	-0.2991
0.1662	-0.3323
0.0665	-0.2991
0.0332	-0.3323
0.1662	-0.3323
0.1994	-0.2991
0.0665	-0.3323
0.1329	-0.3323
0.1329	-0.3656
0.1662	-0.3323
0.1329	-0.2659
0.0665	-0.3323
0.1994	-0.2326
0.1994	-0.3988
0.0665	-0.4653
0.0997	-0.3988
0.1662	-0.3323
0.1994	-0.2991
0.1662	-0.3323
0.0665	-0.3656
0.1329	-0.3656
0.1329	-0.432
0.0665	-0.3323
0.1329	-0.2659
0.1329	-0.3656
0.2659	-0.3656
0.0997	-0.2991
0.1329	-0.3323
0.2326	-0.3323
0.1662	-0.3656
0.1329	-0.4653
0.0665	-0.2659
0.1994	-0.3323
0.1329	-0.3323
0.0997	-0.2991
0	-0.3656
0.1329	-0.2991
0.1994	-0.2991
0.1662	-0.3323
0.0665	-0.2659
0.2326	-0.3656
0.1662	-0.3988
0.1329	-0.2991
0.0665	-0.3323
0.1662	-0.2991
0.1994	-0.3323
0.1329	-0.1994
0.0997	-0.2991
0.1329	-0.3323
0.2326	-0.3323
0.0997	-0.2991
0.0997	-0.2991
0.1662	-0.3323
0.1329	-0.3988
0.0997	-0.3656
0.0665	-0.3323
0.1329	-0.2991
0.1994	-0.3323
0.0665	-0.2991
0.1329	-0.3988
0.0997	-0.3988
0.1994	-0.3656
0.1662	-0.2991
0.1662	-0.3323
0.1329	-0.2659
0.1662	-0.3988
0.0997	-0.3656
0.0997	-0.2659
0.1329	-0.2659
0.1994	-0.3656
0.0665	-0.4653
0.0997	-0.3656
0.1662	-0.2991
0.1994	-0.3656
0.0665	-0.3323
0.0997	-0.3988
0.1662	-0.2991
0.1662	-0.2991
0.0997	-0.3323
0.1329	-0.3323
0.1329	-0.3656
0.1662	-0.432
0.1329	-0.2659
0.1329	-0.2659
0.1329	-0.432
0.1994	-0.3988
0.1662	-0.3323
0.0997	-0.2659
0.1994	-0.3323
0.1329	-0.3323
0.0997	-0.3323
0.0997	-0.2659
0.1994	-0.1994
0.1662	-0.2326
0.0997	-0.432
0.0332	-0.4653
0.1329	-0.2991
0.2659	-0.2991
0.1329	-0.2659
0.0997	-0.3988
0.0665	-0.432
0.1662	-0.1994
0.2991	-0.2659
0.0997	-0.3656
0.0665	-0.2659
0.1662	-0.3988
0.1994	-0.3988
0.1662	-0.2659
0.0665	-0.2659
0.0665	-0.3656
0.1329	-0.3656
0.1994	-0.3656
0.1662	-0.2659
0.1329	-0.3656
0.0665	-0.432
0.1329	-0.3988
0.1662	-0.2659
0.1994	-0.2659
0.0997	-0.2991
0.1329	-0.3656
0.1662	-0.3656
0.1662	-0.3988
0.1662	-0.2991
0.1662	-0.3656
0.0997	-0.3988
0.1329	-0.2659
0.1329	-0.3988
0.1662	-0.2659
0.1329	-0.2659
0.0997	-0.3988
0.1329	-0.3656
0.1329	-0.3656
0.1662	-0.3656
0.1329	-0.3323
0.1329	-0.3323
0.1329	-0.3656
0.1329	-0.2991
0.1662	-0.3656
0.1662	-0.3656
0.0997	-0.2991
0.1329	-0.3323
0.0997	-0.3656
0.1329	-0.3323
0.1329	-0.3656
0.1662	-0.3323
0.0997	-0.2991
0.1662	-0.2991
0.1662	-0.2991
0.0997	-0.3323
0.1329	-0.2991
0.1662	-0.3988
0.0997	-0.2991
0.1329	-0.2991
0.0997	-0.3323
