# Supplementary material for: Postural Control Can Be Well Maintained by Healthy, Young Adults in Difficult Visual Task, Even in Sway-Referenced Dynamic Conditions
Source: PLoS One. 2016 Oct 13;11(10):e0164400. doi: 10.1371/journal.pone.0164400 (PMC5063355; doi:10.1371/journal.pone.0164400)
Supplement: S2 File — (ZIP) [file pone.0164400.s002.zip › DATA_FRAMIRAL/S11B_SEARCH_STABLE_I10.xls]

## Sheet: S11_MTT_2015040
gravite X	gravite Y	Poids
-8.4035	-10.7118	66.26
-8.5721	-10.6301	66.18
-8.7946	-10.6286	66.16
-9.0137	-10.6633	66.19
-9.2891	-10.7236	66.25
-9.4774	-10.8493	66.34
-9.6469	-10.9248	66.4
-9.8197	-10.9194	66.4
-9.9962	-10.837	66.33
-10.1045	-10.7703	66.32
-10.2567	-10.7332	66.29
-10.3946	-10.8131	66.27
-10.4894	-10.8878	66.29
-10.5263	-10.9822	66.32
-10.5678	-11.0265	66.32
-10.6164	-11.0295	66.3
-10.7077	-11.009	66.3
-10.7779	-11.0068	66.31
-10.8317	-10.9932	66.33
-10.9054	-10.9535	66.31
-10.9242	-10.8984	66.32
-10.8912	-10.9404	66.33
-10.8325	-10.9559	66.35
-10.793	-10.9613	66.36
-10.7818	-10.883	66.33
-10.7142	-10.8984	66.28
-10.6585	-10.9204	66.27
-10.5694	-10.912	66.29
-10.4563	-10.9292	66.34
-10.3475	-10.9507	66.35
-10.2467	-10.9223	66.32
-10.105	-10.9384	66.33
-9.9538	-11.0269	66.39
-9.7767	-11.1185	66.35
-9.5916	-11.1506	66.35
-9.3987	-11.195	66.3
-9.1655	-11.3197	66.17
-8.9209	-11.4115	66.18
-8.7337	-11.5276	66.19
-8.5017	-11.6755	66.26
-8.3802	-11.8471	66.32
-8.2586	-11.9355	66.38
-8.2518	-12.0122	66.38
-8.2441	-12.0714	66.31
-8.3832	-12.1539	66.28
-8.5515	-12.1763	66.27
-8.6866	-12.2633	66.27
-8.76	-12.3043	66.29
-8.7902	-12.4415	66.28
-8.8139	-12.5151	66.27
-8.8023	-12.587	66.27
-8.8332	-12.5959	66.3
-8.8453	-12.6795	66.29
-8.856	-12.6634	66.27
-8.9218	-12.6666	66.28
-8.9131	-12.6443	66.29
-8.9207	-12.5735	66.32
-9.025	-12.5536	66.34
-9.1278	-12.475	66.33
-9.2375	-12.4006	66.31
-9.3239	-12.413	66.31
-9.499	-12.4342	66.3
-9.6479	-12.3836	66.29
-9.7569	-12.334	66.3
-9.9067	-12.3243	66.31
-10.016	-12.2567	66.34
-10.0996	-12.2122	66.34
-10.169	-12.1585	66.33
-10.1926	-12.0736	66.32
-10.2045	-12.0675	66.4
-10.2577	-11.9751	66.4
-10.3114	-11.9424	66.37
-10.3504	-11.9067	66.34
-10.3644	-11.8541	66.24
-10.33	-11.8317	66.2
-10.334	-11.7829	66.22
-10.3661	-11.8071	66.26
-10.3642	-11.8949	66.34
-10.3155	-11.9408	66.42
-10.2346	-11.9531	66.43
-10.2345	-11.9207	66.38
-10.1897	-11.9443	66.32
-10.1586	-11.9066	66.3
-10.1186	-11.8951	66.29
-10.1122	-11.9435	66.31
-10.0772	-11.9735	66.32
-10.066	-11.9909	66.31
-10.038	-12.027	66.32
-10.1056	-12.081	66.32
-10.0931	-12.1003	66.33
-10.134	-12.0659	66.31
-10.1286	-12.0022	66.32
-10.1096	-11.9473	66.33
-10.0615	-11.8791	66.35
-10.071	-11.8196	66.34
-10.0141	-11.7021	66.37
-9.9342	-11.6171	66.35
-9.8569	-11.4758	66.34
-9.7962	-11.3912	66.31
-9.7182	-11.2697	66.31
-9.6788	-11.0896	66.32
-9.6019	-11.0062	66.34
-9.5636	-10.9509	66.34
-9.5282	-10.8852	66.33
-9.4709	-10.8103	66.31
-9.3962	-10.7766	66.33
-9.3542	-10.7145	66.33
-9.3297	-10.6723	66.32
-9.2848	-10.7066	66.34
-9.2577	-10.7521	66.4
-9.249	-10.7165	66.41
-9.2509	-10.6784	66.37
-9.2466	-10.6808	66.29
-9.2166	-10.6188	66.2
-9.2553	-10.6549	66.17
-9.2344	-10.7137	66.21
-9.2118	-10.8346	66.29
-9.1681	-10.9366	66.36
-9.1935	-11.0495	66.42
-9.2176	-11.0683	66.41
-9.1799	-11.0743	66.35
-9.1349	-11.0042	66.32
-9.0583	-11.047	66.27
-9.049	-11.0313	66.29
-9.1033	-11.1012	66.27
-9.1476	-11.2267	66.28
-9.1184	-11.2922	66.3
-9.082	-11.341	66.31
-9.0512	-11.3316	66.29
-9.081	-11.3995	66.29
-9.0793	-11.3677	66.28
-9.0442	-11.425	66.28
-9.0194	-11.426	66.3
-8.988	-11.4418	66.31
-8.9664	-11.4076	66.33
-8.9366	-11.4015	66.33
-8.9707	-11.4028	66.3
-8.9619	-11.4267	66.28
-8.9372	-11.3281	66.29
-8.9434	-11.3278	66.27
-8.9893	-11.2511	66.3
-8.9722	-11.2467	66.29
-8.9669	-11.1349	66.3
-8.9743	-11.0329	66.28
-9.0005	-10.9053	66.28
-8.9814	-10.778	66.29
-8.9388	-10.6362	66.3
-8.9322	-10.4623	66.3
-8.9609	-10.2877	66.35
-8.9206	-10.1641	66.4
-8.8932	-10.0784	66.38
-8.8889	-10.0178	66.33
-8.911	-9.9156	66.28
-8.8685	-9.7874	66.17
-8.8966	-9.7174	66.13
-8.9152	-9.7259	66.19
-8.9241	-9.7251	66.27
-8.9539	-9.7705	66.36
-8.9414	-9.8021	66.43
-8.9931	-9.8115	66.41
-8.9967	-9.823	66.35
-8.9657	-9.8478	66.29
-8.9855	-9.8253	66.26
-8.9697	-9.9209	66.26
-9.0039	-10.0162	66.29
-8.9725	-10.1241	66.32
-9.0011	-10.3255	66.3
-9.0074	-10.5084	66.33
-9.0113	-10.7111	66.32
-9.0159	-10.8562	66.31
-9.0339	-10.9855	66.32
-9.0021	-11.1258	66.29
-9.0145	-11.1979	66.31
-9.0292	-11.3277	66.31
-9.048	-11.4717	66.31
-9.0933	-11.6245	66.33
-9.0986	-11.7364	66.32
-9.1341	-11.9014	66.33
-9.1725	-12.0187	66.32
-9.1725	-12.0805	66.32
-9.2286	-12.1909	66.29
-9.2605	-12.2841	66.31
-9.2947	-12.4009	66.3
-9.3478	-12.5125	66.33
-9.3696	-12.5971	66.33
-9.3855	-12.6254	66.32
-9.4245	-12.6475	66.31
-9.4399	-12.7062	66.31
-9.4405	-12.7517	66.36
-9.499	-12.8756	66.43
-9.5115	-12.8548	66.39
-9.5103	-12.8292	66.34
-9.5398	-12.7231	66.27
-9.5563	-12.63	66.18
-9.58	-12.5674	66.15
-9.5623	-12.535	66.19
-9.5548	-12.5873	66.3
-9.581	-12.6609	66.38
-9.5332	-12.6665	66.43
-9.5298	-12.5931	66.4
-9.5666	-12.5399	66.36
-9.5313	-12.5089	66.28
-9.5764	-12.4994	66.26
-9.5983	-12.5586	66.29
-9.6414	-12.5966	66.3
-9.6902	-12.6439	66.31
-9.7313	-12.7426	66.31
-9.7596	-12.8531	66.32
-9.7528	-12.9195	66.31
-9.7508	-12.9924	66.32
-9.7752	-13.022	66.31
-9.786	-13.0591	66.31
-9.7532	-13.1021	66.3
-9.782	-13.1309	66.31
-9.7574	-13.1526	66.32
-9.7717	-13.1496	66.3
-9.7801	-13.1902	66.32
-9.7783	-13.2238	66.31
-9.7765	-13.2317	66.32
-9.8067	-13.2692	66.32
-9.7583	-13.3546	66.34
-9.7848	-13.3976	66.31
-9.7809	-13.4558	66.31
-9.7767	-13.4793	66.31
-9.7786	-13.5695	66.32
-9.7971	-13.6306	66.32
-9.8035	-13.6687	66.3
-9.8303	-13.7064	66.35
-9.8164	-13.7779	66.42
-9.8463	-13.769	66.4
-9.867	-13.7561	66.36
-9.8804	-13.7284	66.29
-9.8674	-13.658	66.2
-9.9067	-13.5945	66.14
-9.8856	-13.5107	66.18
-9.9295	-13.5253	66.25
-9.8956	-13.5254	66.35
-9.8767	-13.5407	66.43
-9.8785	-13.4575	66.42
-9.8799	-13.3565	66.36
-9.8439	-13.251	66.33
-9.853	-13.1601	66.26
-9.8672	-13.1073	66.27
-9.8833	-13.0828	66.29
-9.8801	-13.0699	66.29
-9.9009	-13.0535	66.3
-9.9061	-13.0297	66.32
-9.9191	-13.0421	66.31
-9.9199	-12.9332	66.3
-9.9305	-12.8601	66.31
-9.9038	-12.769	66.34
-9.92	-12.7822	66.31
-9.8533	-12.6798	66.33
-9.8046	-12.5811	66.33
-9.759	-12.4849	66.33
-9.7557	-12.4355	66.3
-9.6976	-12.3839	66.29
-9.6466	-12.3372	66.3
-9.6135	-12.2205	66.33
-9.5347	-12.1084	66.33
-9.4915	-12.0461	66.31
-9.5006	-12.0033	66.3
-9.4861	-12.0455	66.3
-9.5011	-12.0968	66.3
-9.4715	-12.141	66.32
-9.4665	-12.2097	66.3
-9.5145	-12.2304	66.33
-9.4672	-12.3315	66.4
-9.4823	-12.2696	66.4
-9.4663	-12.2407	66.35
-9.413	-12.168	66.3
-9.4091	-12.1188	66.19
-9.3898	-12.2007	66.14
-9.4073	-12.3142	66.17
-9.3473	-12.4018	66.28
-9.3403	-12.5625	66.35
-9.3042	-12.649	66.42
-9.2918	-12.7058	66.43
-9.3212	-12.734	66.35
-9.3417	-12.8066	66.31
-9.3505	-12.8892	66.27
-9.3299	-12.966	66.28
-9.3258	-13.0153	66.31
-9.3246	-13.091	66.28
-9.338	-13.123	66.3
-9.3041	-13.1798	66.32
-9.3208	-13.199	66.31
-9.3443	-13.238	66.3
-9.373	-13.2925	66.28
-9.4063	-13.2569	66.29
-9.3733	-13.2154	66.31
-9.3685	-13.1967	66.32
-9.3736	-13.2379	66.34
-9.3351	-13.2715	66.34
-9.3641	-13.2474	66.32
-9.3662	-13.1851	66.31
-9.3652	-13.2201	66.29
-9.3713	-13.2249	66.3
-9.4011	-13.2308	66.3
-9.4368	-13.2551	66.32
-9.4489	-13.2526	66.31
-9.4864	-13.2796	66.31
-9.5032	-13.2852	66.3
-9.5269	-13.3106	66.29
-9.5205	-13.3991	66.36
-9.5608	-13.4193	66.4
-9.6067	-13.4988	66.39
-9.6537	-13.5288	66.33
-9.6462	-13.5034	66.3
-9.6776	-13.4538	66.18
-9.7442	-13.4722	66.14
-9.7709	-13.5374	66.19
-9.7763	-13.6476	66.26
-9.7563	-13.7022	66.34
-9.7739	-13.7341	66.41
-9.8357	-13.7426	66.4
-9.8513	-13.7264	66.34
-9.8647	-13.6727	66.3
-9.8739	-13.6065	66.24
-9.8658	-13.5111	66.27
-9.8783	-13.5297	66.26
-9.9062	-13.5435	66.28
-9.9209	-13.5719	66.31
-9.9061	-13.5672	66.33
-9.8932	-13.5051	66.32
-9.9037	-13.4713	66.3
-9.9151	-13.4267	66.3
-9.9009	-13.2665	66.3
-9.9285	-13.1837	66.32
-9.9083	-13.0172	66.33
-9.933	-12.9049	66.35
-9.9597	-12.8344	66.32
-9.9538	-12.8145	66.34
-9.9468	-12.8099	66.31
-9.9158	-12.8435	66.31
-9.9009	-12.8163	66.31
-9.814	-12.8101	66.31
-9.8058	-12.8556	66.28
-9.7949	-12.9062	66.31
-9.775	-12.9737	66.31
-9.729	-13.0452	66.32
-9.7145	-13.0995	66.34
-9.7493	-13.1964	66.38
-9.7311	-13.3073	66.37
-9.7407	-13.4218	66.33
-9.7722	-13.4321	66.29
-9.8098	-13.4747	66.21
-9.7947	-13.525	66.18
-9.8102	-13.6199	66.21
-9.8067	-13.7336	66.25
-9.7723	-13.8545	66.33
-9.777	-13.9616	66.38
-9.8188	-14.027	66.37
-9.8202	-13.9865	66.34
-9.8121	-13.9829	66.29
-9.8075	-14.0133	66.24
-9.7956	-13.9865	66.27
-9.7921	-14.0639	66.29
-9.7909	-14.1537	66.27
-9.7816	-14.1856	66.28
-9.7687	-14.1972	66.29
-9.7349	-14.2012	66.29
-9.7351	-14.2117	66.29
-9.7414	-14.1513	66.3
-9.741	-14.2058	66.3
-9.6895	-14.2267	66.32
-9.6812	-14.2359	66.33
-9.6539	-14.1764	66.33
-9.6392	-14.1724	66.3
-9.6542	-14.124	66.31
-9.64	-14.0761	66.27
-9.6084	-14.0537	66.28
-9.589	-14.0793	66.26
-9.579	-14.0943	66.3
-9.5762	-14.09	66.32
-9.5703	-14.1076	66.34
-9.5548	-14.1127	66.31
-9.5353	-14.0385	66.29
-9.5113	-14.0792	66.33
-9.5272	-14.1204	66.38
-9.5036	-14.1558	66.35
-9.5165	-14.1684	66.34
-9.5636	-14.1477	66.28
-9.5229	-14.1561	66.19
-9.5447	-14.1535	66.17
-9.5641	-14.1426	66.22
-9.5271	-14.2326	66.26
-9.5264	-14.3036	66.35
-9.541	-14.3976	66.41
-9.5477	-14.3574	66.39
-9.5712	-14.2601	66.33
-9.569	-14.236	66.26
-9.586	-14.2388	66.25
-9.6047	-14.1845	66.28
-9.6128	-14.2278	66.3
-9.6667	-14.2782	66.32
-9.7087	-14.3164	66.31
-9.7065	-14.3428	66.3
-9.6948	-14.3285	66.31
-9.7412	-14.3539	66.3
-9.7412	-14.4158	66.3
-9.7693	-14.378	66.31
-9.7809	-14.3418	66.34
-9.7706	-14.2746	66.33
-9.784	-14.2192	66.32
-9.8262	-14.1683	66.32
-9.8107	-14.1356	66.29
-9.806	-14.0655	66.3
-9.8208	-14.0442	66.31
-9.8418	-14.0004	66.32
-9.8486	-13.9204	66.33
-9.8172	-13.8845	66.34
-9.8103	-13.889	66.33
-9.8131	-13.8566	66.34
-9.841	-13.8226	66.3
-9.8483	-13.8256	66.3
-9.8501	-13.8395	66.37
-9.8558	-13.9208	66.41
-9.8502	-13.8995	66.4
-9.8454	-13.8573	66.35
-9.8805	-13.7544	66.27
-9.8254	-13.7079	66.18
-9.841	-13.7153	66.17
-9.8157	-13.8062	66.21
-9.817	-13.9117	66.34
-9.7689	-14.0413	66.41
-9.7902	-14.068	66.44
-9.7702	-14.0397	66.4
-9.7368	-14.0162	66.31
-9.7326	-13.9785	66.26
-9.7375	-13.9595	66.25
-9.7199	-14.0123	66.3
-9.7179	-14.1228	66.31
-9.7056	-14.1777	66.34
-9.6765	-14.2276	66.33
-9.6397	-14.2535	66.32
-9.6352	-14.2685	66.3
-9.6127	-14.2792	66.3
-9.5848	-14.2772	66.31
-9.5651	-14.2933	66.32
-9.5344	-14.2869	66.35
-9.5425	-14.2672	66.34
-9.5814	-14.2548	66.34
-9.5384	-14.2277	66.32
-9.5557	-14.1141	66.31
-9.6216	-14.0886	66.3
-9.6555	-14.1088	66.3
-9.6745	-14.1376	66.32
-9.6875	-14.1619	66.34
-9.7074	-14.1322	66.33
-9.7421	-14.0677	66.33
-9.7621	-14.1105	66.32
-9.7535	-14.0472	66.33
-9.8087	-14.0467	66.31
-9.8289	-14.0101	66.36
-9.8494	-14.0459	66.4
-9.9068	-14.0036	66.42
-9.9741	-13.9511	66.37
-10.011	-13.8264	66.33
-10.0807	-13.8286	66.21
-10.0924	-13.8224	66.16
-10.1299	-13.7836	66.22
-10.1278	-13.8373	66.31
-10.1082	-13.9202	66.39
-10.1025	-13.957	66.42
-10.0955	-13.9268	66.42
-10.1318	-13.9369	66.35
-10.1386	-13.9343	66.33
-10.1477	-13.9829	66.29
-10.1743	-14.0978	66.32
-10.1733	-14.1805	66.35
-10.1931	-14.3397	66.34
-10.2274	-14.4429	66.33
-10.2836	-14.6328	66.3
-10.322	-14.7104	66.32
-10.3899	-14.8611	66.32
-10.4215	-14.981	66.33
-10.4562	-15.1296	66.32
-10.4647	-15.2662	66.34
-10.4977	-15.4329	66.34
-10.5068	-15.5634	66.35
-10.5588	-15.6098	66.36
-10.593	-15.6809	66.33
-10.6652	-15.776	66.3
-10.6994	-15.8496	66.32
-10.73	-15.9462	66.32
-10.7569	-15.9925	66.34
-10.8159	-15.9934	66.35
-10.8474	-16.0432	66.34
-10.901	-16.0426	66.31
-10.9256	-15.9538	66.32
-10.9733	-15.8161	66.31
-10.9461	-15.7422	66.37
-10.9021	-15.5598	66.43
-10.901	-15.421	66.45
-10.9369	-15.2936	66.39
-10.9359	-15.1709	66.33
-10.9397	-15.0131	66.23
-10.9593	-14.873	66.19
-10.9366	-14.7544	66.21
-10.9443	-14.7219	66.28
-10.9476	-14.7024	66.36
-10.9841	-14.6337	66.44
-11.0262	-14.5965	66.44
-11.0492	-14.4663	66.39
-11.0926	-14.3975	66.31
-11.1284	-14.3289	66.28
-11.1336	-14.3719	66.27
-11.1385	-14.4101	66.33
-11.1465	-14.4367	66.35
-11.1579	-14.4675	66.35
-11.1739	-14.4961	66.34
-11.1463	-14.5717	66.33
-11.1822	-14.6221	66.31
-11.2343	-14.6414	66.32
-11.2786	-14.6638	66.32
-11.2963	-14.7067	66.33
-11.2932	-14.7748	66.35
-11.2514	-14.8899	66.37
-11.213	-14.872	66.37
-11.2423	-14.8997	66.35
-11.1966	-14.8169	66.31
-11.1901	-14.8321	66.3
-11.1452	-14.8536	66.3
-11.0482	-14.8852	66.32
-10.9723	-14.8835	66.34
-10.9542	-14.8383	66.36
-10.8604	-14.7884	66.36
-10.7819	-14.8002	66.35
-10.7081	-14.7448	66.34
-10.5941	-14.6572	66.33
-10.4616	-14.6386	66.35
-10.4073	-14.5954	66.41
-10.3531	-14.6266	66.4
-10.3116	-14.574	66.37
-10.2767	-14.5376	66.3
-10.2535	-14.4534	66.23
-10.1693	-14.4547	66.21
-10.1516	-14.5042	66.25
-10.1467	-14.5053	66.31
-10.0922	-14.5281	66.4
-10.0645	-14.5608	66.41
-10.0504	-14.5005	66.4
-10.0286	-14.4601	66.32
-10.0449	-14.4363	66.29
-10.0104	-14.3759	66.27
-10.0561	-14.3947	66.29
-10.0853	-14.4529	66.32
-10.0816	-14.4839	66.32
-10.0764	-14.5059	66.33
-10.0764	-14.5059	66.33
-10.0888	-14.5247	66.32
-10.1187	-14.5432	66.3
-10.1404	-14.5794	66.3
-10.1064	-14.6084	66.33
-10.0463	-14.6278	66.35
-10.0289	-14.5903	66.37
-10.0499	-14.6104	66.35
-10.0634	-14.5552	66.34
-10.0508	-14.4923	66.3
-10.0408	-14.4441	66.32
-10.0208	-14.4254	66.32
-10.0423	-14.3755	66.33
-10.0505	-14.3159	66.36
-10.1044	-14.2415	66.35
-10.1088	-14.1686	66.32
-10.1185	-14.0426	66.34
-10.1163	-13.9934	66.33
-10.0948	-13.9436	66.32
-10.0918	-13.8638	66.34
-10.1205	-13.7947	66.33
-10.1217	-13.7516	66.38
-10.1378	-13.6961	66.45
-10.1129	-13.6006	66.41
-10.1463	-13.555	66.37
-10.2237	-13.4416	66.28
-10.2661	-13.4092	66.2
-10.3049	-13.4618	66.19
-10.3437	-13.4925	66.26
-10.3755	-13.55	66.35
-10.3971	-13.5797	66.41
-10.4392	-13.5376	66.43
-10.4539	-13.4699	66.41
-10.5055	-13.3692	66.35
-10.5669	-13.3282	66.29
-10.5952	-13.3028	66.28
-10.6674	-13.3255	66.3
-10.6916	-13.3625	66.34
-10.7832	-13.4476	66.36
-10.8349	-13.502	66.34
-10.8479	-13.4662	66.33
-10.9137	-13.4862	66.29
-10.9809	-13.4571	66.3
-11.0801	-13.4656	66.27
-11.1549	-13.542	66.3
-11.1749	-13.5751	66.34
-11.1955	-13.5885	66.37
-11.1713	-13.604	66.38
-11.189	-13.5223	66.34
-11.2481	-13.4791	66.28
-11.2468	-13.4478	66.27
-11.2571	-13.364	66.28
-11.2588	-13.3031	66.29
-11.2673	-13.2619	66.31
-11.2576	-13.232	66.32
-11.262	-13.2327	66.32
-11.2755	-13.1105	66.33
-11.2765	-13.0063	66.31
-11.3477	-12.8103	66.29
-11.3121	-12.7195	66.3
-11.3387	-12.5856	66.31
-11.391	-12.4404	66.31
-11.4096	-12.3343	66.41
-11.4332	-12.1729	66.45
-11.4895	-12.013	66.39
-11.4909	-11.9126	66.34
-11.5616	-11.8137	66.24
-11.6209	-11.7277	66.16
-11.6848	-11.713	66.16
-11.707	-11.7007	66.25
-11.722	-11.7093	66.34
-11.7678	-11.6435	66.41
-11.7949	-11.6095	66.43
-11.874	-11.5819	66.38
-11.8923	-11.4999	66.3
-11.9033	-11.4928	66.28
-11.9346	-11.4696	66.28
-11.9665	-11.5085	66.29
-12.0035	-11.562	66.33
-12.0838	-11.6344	66.33
-12.1511	-11.7533	66.33
-12.1978	-11.8538	66.32
-12.221	-11.9847	66.29
-12.2519	-12.0916	66.28
-12.2418	-12.1815	66.32
-12.2527	-12.2804	66.32
-12.2665	-12.3304	66.32
-12.2933	-12.3581	66.32
-12.3175	-12.4105	66.33
-12.337	-12.4835	66.31
-12.3564	-12.5353	66.3
-12.4067	-12.5915	66.28
-12.4773	-12.6614	66.3
-12.476	-12.7008	66.33
-12.4557	-12.7549	66.31
-12.4865	-12.7622	66.31
-12.4737	-12.7543	66.3
-12.4786	-12.7353	66.27
-12.4449	-12.7392	66.27
-12.4302	-12.7256	66.29
-12.4536	-12.757	66.28
-12.3677	-12.699	66.34
-12.3098	-12.5781	66.35
-12.2275	-12.4804	66.33
-12.1591	-12.3497	66.35
-12.1096	-12.2288	66.4
-12.0281	-12.0809	66.35
-11.984	-11.9902	66.33
-11.9737	-11.9237	66.26
-11.9022	-11.8469	66.17
-11.8637	-11.8155	66.17
-11.8286	-11.7901	66.22
-11.7788	-11.8299	66.29
-11.684	-11.9182	66.36
-11.6401	-11.8947	66.42
-11.6393	-11.86	66.4
-11.6311	-11.7822	66.32
-11.6039	-11.748	66.28
-11.5769	-11.7107	66.24
-11.5716	-11.7878	66.27
-11.5289	-11.8547	66.32
-11.519	-11.9278	66.33
-11.516	-12.0218	66.3
-11.5054	-12.1085	66.29
-11.515	-12.1821	66.3
-11.5676	-12.2603	66.3
-11.6216	-12.32	66.27
-11.6048	-12.3492	66.28
-11.6294	-12.4741	66.29
-11.6297	-12.607	66.33
-11.6462	-12.6489	66.34
-11.6427	-12.6224	66.32
-11.6414	-12.6499	66.28
-11.61	-12.6942	66.26
-11.6677	-12.7971	66.28
-11.6591	-12.8743	66.31
-11.6576	-12.9516	66.31
-11.6823	-12.9571	66.3
-11.649	-12.9444	66.3
-11.6463	-13.0417	66.29
-11.6394	-13.1112	66.28
-11.6291	-13.1572	66.27
-11.6277	-13.0998	66.31
-11.6307	-13.0886	66.31
-11.6214	-13.1312	66.32
-11.6658	-13.0888	66.33
-11.6256	-13.13	66.36
-11.6545	-13.1344	66.39
-11.6783	-13.1655	66.41
-11.7229	-13.0949	66.35
-11.7686	-13.0527	66.28
-11.8431	-12.979	66.18
-11.8755	-12.9	66.12
-11.9309	-12.8898	66.18
-11.9425	-12.8839	66.26
-11.968	-12.9144	66.35
-11.9913	-12.8685	66.42
-12.036	-12.8202	66.4
-12.0706	-12.7121	66.36
-12.1023	-12.615	66.31
-12.1027	-12.5032	66.26
-12.0875	-12.4413	66.27
-12.1166	-12.4429	66.29
-12.1218	-12.5023	66.31
-12.162	-12.5589	66.31
-12.1381	-12.6333	66.32
-12.1373	-12.6879	66.3
-12.0832	-12.687	66.31
-12.0868	-12.6318	66.31
-12.0357	-12.6439	66.32
-12.0395	-12.6914	66.34
-12.0143	-12.6649	66.35
-12.0152	-12.7235	66.37
-12.0118	-12.6971	66.35
-11.9918	-12.6348	66.33
-12.0006	-12.6572	66.3
-12.0183	-12.6656	66.33
-12.0128	-12.6878	66.34
-12.029	-12.6814	66.36
-11.9976	-12.6426	66.36
-12.0221	-12.6376	66.35
-11.999	-12.579	66.36
-11.9889	-12.5569	66.33
-12.0035	-12.5494	66.33
-11.9739	-12.5057	66.33
-11.9403	-12.4372	66.35
-11.9546	-12.4524	66.4
-11.966	-12.4411	66.44
-11.9805	-12.438	66.4
-12.0198	-12.4162	66.35
-12.0291	-12.4293	66.3
-12.0478	-12.4101	66.21
-12.0462	-12.412	66.22
-12.1035	-12.4834	66.26
-12.1314	-12.5788	66.34
-12.1635	-12.6746	66.41
-12.1635	-12.7289	66.43
-12.2314	-12.7255	66.41
-12.2367	-12.7487	66.36
-12.2197	-12.7855	66.32
-12.2613	-12.7726	66.28
-12.2944	-12.8533	66.31
-12.2981	-12.9413	66.35
-12.3009	-12.9922	66.33
-12.327	-13.026	66.33
-12.3382	-13.0464	66.33
-12.3357	-13.1164	66.32
-12.3429	-13.168	66.3
-12.3341	-13.2073	66.33
-12.3007	-13.211	66.35
-12.3068	-13.2368	66.35
-12.204	-13.2263	66.36
-12.1693	-13.2395	66.36
-12.1509	-13.2511	66.34
-12.1273	-13.3196	66.32
-12.1129	-13.3136	66.32
-12.0777	-13.3434	66.32
-12.0735	-13.3506	66.3
-12.0444	-13.4035	66.3
-12.021	-13.5231	66.3
-12.0555	-13.5886	66.29
-12.0327	-13.6564	66.31
-12.0105	-13.664	66.31
-11.9825	-13.732	66.3
-11.9656	-13.8286	66.33
-11.9308	-13.9416	66.39
-11.9318	-13.9702	66.39
-11.978	-14.0176	66.34
-11.9949	-14.0913	66.26
-11.978	-14.1234	66.2
-11.9676	-14.1589	66.2
-11.9321	-14.216	66.2
-11.9431	-14.3119	66.27
-11.9021	-14.4124	66.33
-11.9308	-14.4457	66.38
-11.9344	-14.4879	66.36
-11.9587	-14.4406	66.31
-11.9953	-14.4664	66.25
-11.9738	-14.468	66.24
-11.9928	-14.5527	66.26
-12.0364	-14.6131	66.31
-12.0713	-14.7239	66.31
-12.1106	-14.6625	66.32
-12.0825	-14.615	66.29
-12.1166	-14.7568	66.26
-12.1253	-14.8279	66.3
-12.0894	-14.8636	66.31
-12.0654	-14.9273	66.31
-12.0593	-15.015	66.3
-12.07	-15.0898	66.3
-12.0404	-15.1375	66.32
-12.02	-15.168	66.31
-12.0126	-15.2164	66.31
-11.9861	-15.2968	66.28
-12.0008	-15.4268	66.28
-11.9873	-15.5031	66.29
-12.0418	-15.6304	66.3
-12.0163	-15.704	66.3
-12.0408	-15.8284	66.3
-12.0288	-15.8791	66.31
-12.0315	-16.0083	66.31
-12.0441	-16.1301	66.3
-12.0021	-16.2382	66.28
-12.0135	-16.3377	66.32
-12.0369	-16.3642	66.38
-12.0455	-16.4549	66.37
-12.0948	-16.4927	66.33
-12.1048	-16.4635	66.25
-12.1558	-16.4847	66.17
-12.2052	-16.5018	66.17
-12.2966	-16.5637	66.21
-12.3214	-16.6525	66.28
-12.3395	-16.7096	66.37
-12.4069	-16.6638	66.37
-12.454	-16.635	66.36
-12.5124	-16.5475	66.31
-12.5372	-16.5017	66.26
-12.5958	-16.466	66.25
-12.6613	-16.4882	66.29
-12.7348	-16.5315	66.32
-12.8209	-16.5691	66.3
-12.9336	-16.6499	66.3
-13.0223	-16.6654	66.29
-13.1845	-16.6617	66.28
-13.2767	-16.6747	66.25
-13.4243	-16.6656	66.27
-13.4725	-16.6903	66.29
-13.4955	-16.7738	66.33
-13.4506	-16.8467	66.32
-13.4132	-16.8805	66.34
-13.3842	-16.896	66.33
-13.364	-16.9295	66.28
-13.3706	-16.9653	66.25
-13.3416	-17.0552	66.26
-13.2961	-17.1192	66.28
-13.3147	-17.203	66.3
-13.3201	-17.2571	66.32
-13.3164	-17.3275	66.3
-13.3112	-17.4097	66.29
-13.2454	-17.3924	66.28
-13.1776	-17.3914	66.26
-13.139	-17.4112	66.26
-13.0677	-17.3884	66.26
-12.957	-17.314	66.32
-12.8693	-17.353	66.39
-12.8218	-17.2578	66.4
-12.7341	-17.1576	66.33
-12.6215	-16.96	66.25
-12.5097	-16.7513	66.14
-12.4482	-16.6299	66.1
-12.355	-16.5518	66.16
-12.2136	-16.3928	66.3
-12.0843	-16.2432	66.37
-11.9492	-16.0289	66.41
-11.9103	-15.7187	66.38
-11.8693	-15.417	66.3
-11.8384	-15.1355	66.24
-11.7736	-14.9029	66.23
-11.7751	-14.8174	66.24
-11.7355	-14.7406	66.3
-11.7064	-14.6125	66.34
-11.7276	-14.5843	66.33
-11.7085	-14.5671	66.33
-11.7022	-14.6064	66.32
-11.6941	-14.6071	66.3
-11.6767	-14.6208	66.27
-11.7163	-14.6455	66.28
-11.7319	-14.6447	66.3
-11.7734	-14.6807	66.32
-11.7966	-14.7418	66.34
-11.8429	-14.7997	66.36
-11.8789	-14.745	66.32
-11.8939	-14.6888	66.28
-11.893	-14.6087	66.29
-11.8848	-14.4797	66.32
-11.8701	-14.3498	66.32
-11.8655	-14.2035	66.35
-11.8558	-14.1061	66.34
-11.8371	-13.9348	66.34
-11.8278	-13.8584	66.33
-11.82	-13.7346	66.34
-11.8165	-13.6251	66.34
-11.801	-13.5371	66.39
-11.7697	-13.4255	66.42
-11.7612	-13.3216	66.43
-11.7869	-13.0985	66.33
-11.8859	-12.9696	66.28
-11.8886	-12.7925	66.2
-11.9087	-12.6992	66.13
-11.9114	-12.6274	66.21
-11.8883	-12.6185	66.28
-11.9222	-12.6673	66.36
-11.9635	-12.6828	66.41
-11.9201	-12.5983	66.44
-11.9278	-12.4292	66.36
-11.9569	-12.3641	66.3
-11.9239	-12.383	66.27
-11.9484	-12.4701	66.28
-11.9961	-12.6325	66.31
-12.009	-12.8291	66.32
-12.0401	-13.0357	66.31
-12.0616	-13.1853	66.31
-12.0558	-13.3994	66.32
-12.0542	-13.5657	66.32
-12.0872	-13.6948	66.32
-12.0616	-13.8573	66.32
-12.0878	-14.0044	66.31
-12.1075	-14.145	66.33
-12.057	-14.329	66.33
-12.0569	-14.4559	66.33
-12.0215	-14.6775	66.33
-12.0131	-14.7705	66.31
-12.0077	-14.8385	66.3
-12.0306	-14.9223	66.27
-12.0336	-15.0266	66.3
-12.0089	-15.134	66.31
-12.0196	-15.1867	66.33
-12.0162	-15.2682	66.35
-12.0285	-15.288	66.32
-12.0099	-15.3297	66.32
-12.0333	-15.3413	66.36
-12.0071	-15.3075	66.36
-12.0431	-15.2646	66.3
-12.0415	-15.2103	66.27
-12.0222	-15.1487	66.21
-12.0063	-15.1369	66.17
-12.001	-15.0717	66.2
-12.0168	-15.0457	66.24
-11.9964	-15.0502	66.32
-11.9472	-15.0134	66.36
-11.9884	-14.9716	66.36
-12.0117	-14.8717	66.32
-12.0083	-14.6949	66.3
-12.0012	-14.6086	66.26
-12.0004	-14.5527	66.26
-12.0252	-14.5012	66.29
-12.0358	-14.514	66.3
-12.041	-14.4195	66.29
-12.0346	-14.3454	66.29
-11.9887	-14.2465	66.27
-12.0002	-14.1504	66.27
-11.981	-14.0334	66.28
-11.949	-13.9491	66.29
-11.9887	-13.8496	66.32
-11.9918	-13.8111	66.33
-11.9739	-13.6955	66.32
-11.9381	-13.5668	66.34
-11.9573	-13.4623	66.29
-11.9581	-13.3748	66.27
-11.9993	-13.3844	66.27
-12.0189	-13.3663	66.31
-12.0527	-13.4378	66.31
-12.0257	-13.4237	66.31
-12.0133	-13.3265	66.32
-12.039	-13.3743	66.31
-12.0245	-13.4224	66.32
-12.0287	-13.488	66.32
-12.0125	-13.4946	66.3
-12.0227	-13.5053	66.35
-11.9981	-13.5564	66.41
-11.9961	-13.6339	66.39
-12.0187	-13.6904	66.35
-12.0494	-13.6761	66.28
-12.0322	-13.6783	66.19
-12.046	-13.6905	66.19
-12.0419	-13.7408	66.22
-12.031	-13.8039	66.28
-12.0404	-13.8881	66.35
-12.0341	-13.9622	66.41
-12	-13.8912	66.39
-11.9508	-13.8257	66.32
-11.955	-13.7697	66.28
-11.9548	-13.7807	66.26
-11.9538	-13.8791	66.26
-11.9757	-13.9472	66.33
-11.965	-14.0613	66.32
-11.9671	-14.105	66.31
-11.9663	-14.1463	66.29
-11.9655	-14.1499	66.27
-12.02	-14.2236	66.26
-12.0027	-14.2909	66.25
-12.0614	-14.3514	66.31
-12.0405	-14.5277	66.31
-12.1033	-14.5999	66.34
-12.1311	-14.7077	66.33
-12.1641	-14.7452	66.31
-12.2604	-14.8579	66.28
-12.2953	-14.9802	66.25
-12.3266	-15.0866	66.26
-12.3322	-15.2559	66.27
-12.4192	-15.4019	66.29
-12.427	-15.5279	66.31
-12.4531	-15.6509	66.31
-12.4709	-15.7917	66.29
-12.5212	-15.889	66.28
-12.4958	-16.0382	66.27
-12.4762	-16.1529	66.29
-12.5053	-16.2248	66.28
-12.5369	-16.328	66.29
-12.5504	-16.4207	66.36
-12.5548	-16.5744	66.37
-12.5827	-16.6808	66.34
-12.6303	-16.7366	66.31
-12.6936	-16.7222	66.21
-12.7253	-16.72	66.12
-12.734	-16.6356	66.16
-12.7381	-16.616	66.24
-12.7204	-16.6272	66.33
-12.6833	-16.5599	66.37
-12.6803	-16.4085	66.39
-12.6455	-16.2302	66.34
-12.6353	-16.0732	66.29
-12.672	-15.954	66.26
-12.6817	-15.8088	66.25
-12.6927	-15.6169	66.3
-12.7186	-15.4889	66.3
-12.7641	-15.4487	66.28
-12.7907	-15.3652	66.31
-12.7558	-15.2784	66.31
-12.7328	-15.1797	66.3
-12.7515	-15.1622	66.3
-12.7219	-15.1185	66.3
-12.7163	-15.1405	66.3
-12.6812	-15.1566	66.31
-12.6805	-15.1889	66.33
-12.6361	-15.156	66.33
-12.6095	-15.0861	66.29
-12.5862	-15.0145	66.27
-12.5488	-14.9981	66.27
-12.5314	-14.9679	66.29
-12.4851	-14.9637	66.29
-12.4831	-14.9305	66.3
-12.4736	-14.935	66.31
-12.4012	-14.897	66.32
-12.3756	-14.8307	66.29
-12.3259	-14.7056	66.32
-12.3145	-14.6346	66.3
-12.2919	-14.588	66.34
-12.2439	-14.4687	66.42
-12.1947	-14.3763	66.43
-12.1834	-14.2002	66.39
-12.2331	-14.026	66.3
-12.2313	-13.8446	66.25
-12.2439	-13.6258	66.17
-12.2266	-13.4633	66.14
-12.1946	-13.3735	66.22
-12.1821	-13.2767	66.31
-12.1856	-13.2571	66.38
-12.1551	-13.1528	66.42
-12.149	-12.9974	66.4
-12.1084	-12.8085	66.33
-12.1334	-12.654	66.28
-12.0799	-12.6273	66.24
-12.076	-12.6885	66.26
-12.0946	-12.7585	66.33
-12.1002	-12.8118	66.31
-12.0932	-12.8571	66.31
-12.0611	-12.9377	66.32
-12.0335	-13.0265	66.3
-12.0309	-13.1102	66.29
-12.0631	-13.1807	66.28
-12.0761	-13.3046	66.31
-12.0946	-13.4654	66.31
-12.0829	-13.5509	66.31
-12.0631	-13.7207	66.33
-12.0922	-13.854	66.31
-12.062	-14.0269	66.29
-12.0735	-14.209	66.28
-12.0849	-14.3155	66.28
-12.0942	-14.5673	66.29
-12.1136	-14.7486	66.3
-12.1066	-14.8454	66.3
-12.1291	-14.9881	66.31
-12.1371	-15.1603	66.31
-12.1283	-15.248	66.31
-12.1053	-15.3268	66.31
-12.0977	-15.3981	66.38
-12.0641	-15.4641	66.37
-12.1087	-15.5034	66.33
-12.1005	-15.4938	66.32
-12.1213	-15.4626	66.24
-12.1164	-15.3829	66.18
-12.1218	-15.301	66.2
-12.1515	-15.309	66.22
-12.1439	-15.3069	66.31
-12.1315	-15.305	66.38
-12.152	-15.2589	66.37
-12.1317	-15.1089	66.34
-12.1878	-14.9227	66.28
-12.2056	-14.8961	66.25
-12.2426	-14.8399	66.25
-12.2812	-14.8245	66.29
-12.3167	-14.794	66.31
-12.3623	-14.7642	66.28
-12.3999	-14.702	66.29
-12.4024	-14.7073	66.29
-12.418	-14.6905	66.29
-12.4694	-14.6894	66.28
-12.5229	-14.6853	66.3
-12.5375	-14.7018	66.3
-12.5208	-14.7412	66.31
-12.5274	-14.7767	66.33
-12.5435	-14.8567	66.33
-12.6031	-14.8986	66.29
-12.6487	-14.9467	66.29
-12.6857	-15.0039	66.29
-12.7216	-15.0838	66.3
-12.7785	-15.1878	66.27
-12.7971	-15.2858	66.29
-12.9351	-15.4577	66.24
-13.0381	-15.7101	66.27
-13.0598	-15.8953	66.31
-13.0164	-15.9424	66.36
-12.9259	-15.8664	66.38
-12.9692	-15.8193	66.33
-12.9648	-15.7168	66.32
-12.9481	-15.6543	66.37
-12.9458	-15.5988	66.4
-12.9241	-15.527	66.36
-12.9167	-15.4745	66.32
-12.8661	-15.378	66.25
-12.8137	-15.2461	66.23
-12.8045	-15.1205	66.24
-12.7431	-15.0535	66.26
-12.6815	-14.9532	66.33
-12.6223	-14.8947	66.37
-12.6061	-14.7906	66.38
-12.5901	-14.6819	66.34
-12.5097	-14.6317	66.31
-12.5212	-14.6225	66.29
-12.4944	-14.5433	66.29
-12.4944	-14.5722	66.33
-12.5046	-14.6016	66.34
-12.5556	-14.6526	66.31
-12.6239	-14.7359	66.28
-12.6382	-14.7691	66.29
-12.6889	-14.9253	66.27
-12.7244	-15.0082	66.28
-12.7628	-15.1425	66.28
-12.7843	-15.2406	66.28
-12.8094	-15.3739	66.33
-12.7942	-15.4254	66.33
-12.794	-15.4264	66.31
-12.7984	-15.4522	66.28
-12.8163	-15.491	66.25
-12.8011	-15.5174	66.27
-12.7756	-15.593	66.28
-12.7458	-15.5515	66.3
-12.7602	-15.5447	66.28
-12.7284	-15.495	66.29
-12.6405	-15.4715	66.28
-12.6385	-15.4497	66.27
-12.6096	-15.4757	66.26
-12.5861	-15.5354	66.28
-12.5819	-15.6208	66.28
-12.5591	-15.6724	66.28
-12.5272	-15.742	66.35
-12.4863	-15.8206	66.37
-12.4802	-15.8445	66.34
-12.4525	-15.8198	66.29
-12.474	-15.8636	66.23
-12.4452	-15.8576	66.14
-12.4648	-15.8962	66.13
-12.4328	-15.9657	66.2
-12.3855	-16.0401	66.29
-12.3525	-16.1039	66.33
-12.3199	-16.0891	66.36
-12.3417	-16.0428	66.33
-12.3522	-15.9878	66.27
-12.3106	-15.9552	66.25
-12.3122	-15.9538	66.24
-12.3229	-15.9946	66.29
-12.3054	-15.9778	66.3
-12.3143	-15.928	66.29
-12.2824	-15.8879	66.26
-12.268	-15.8442	66.26
-12.2427	-15.7771	66.25
-12.2285	-15.6945	66.27
-12.2114	-15.637	66.28
-12.2044	-15.569	66.28
-12.1698	-15.5171	66.29
-12.1512	-15.4096	66.31
-12.1051	-15.3005	66.29
-12.1194	-15.1666	66.28
-12.1214	-15.0729	66.27
-12.1429	-15.0176	66.26
-12.1131	-14.9656	66.28
-12.1365	-14.9079	66.27
-12.1127	-14.8333	66.3
-12.1277	-14.7712	66.31
-12.1699	-14.6801	66.28
-12.1822	-14.64	66.28
-12.2033	-14.5876	66.27
-12.2	-14.5423	66.29
-12.2372	-14.4589	66.29
-12.257	-14.3858	66.33
-12.2694	-14.377	66.39
-12.2785	-14.3401	66.4
-12.3208	-14.2441	66.34
-12.3738	-14.1093	66.28
-12.4051	-14.0304	66.21
-12.4518	-13.9592	66.12
-12.4346	-13.9398	66.13
-12.4232	-13.9701	66.24
-12.4029	-14.0477	66.33
-12.3697	-14.0205	66.43
-12.3599	-13.9152	66.44
-12.363	-13.7291	66.37
-12.3396	-13.5737	66.29
-12.3185	-13.5021	66.22
-12.2923	-13.414	66.2
-12.2825	-13.3518	66.25
-12.2474	-13.2952	66.28
-12.2759	-13.2348	66.29
-12.2653	-13.1814	66.27
-12.2128	-13.0545	66.29
-12.2533	-12.9405	66.28
-12.2445	-12.8985	66.27
-12.2989	-12.9158	66.3
-12.2563	-12.935	66.33
-12.2283	-12.9679	66.33
-12.234	-12.9727	66.34
-12.2305	-12.9736	66.32
-12.2044	-12.9581	66.28
-12.175	-12.9627	66.27
-12.1787	-13.0209	66.27
-12.1412	-13.0181	66.27
-12.1381	-13.0216	66.29
-12.1074	-13.1305	66.31
-12.0873	-13.1603	66.31
-12.0955	-13.2083	66.33
-12.0564	-13.1831	66.34
-12.0027	-13.1675	66.28
-11.9618	-13.2091	66.3
-11.9463	-13.3505	66.36
-11.9307	-13.4726	66.38
-11.9345	-13.5087	66.34
-11.9348	-13.5271	66.31
-11.8873	-13.5535	66.22
-11.8734	-13.598	66.16
-11.8099	-13.6638	66.18
-11.7826	-13.7368	66.23
-11.7547	-13.8697	66.3
-11.7207	-13.9902	66.36
-11.7216	-14.0943	66.35
-11.6741	-14.1321	66.32
-11.6873	-14.2259	66.26
-11.6408	-14.2707	66.25
-11.6722	-14.3854	66.24
-11.7225	-14.5282	66.27
-11.7245	-14.6175	66.3
-11.7424	-14.7307	66.28
-11.7688	-14.813	66.28
-11.8142	-14.9344	66.26
-11.8175	-15.0251	66.28
-11.8647	-15.1117	66.29
-11.8694	-15.1472	66.28
-11.8713	-15.1585	66.29
-11.9151	-15.1596	66.3
-11.9327	-15.2162	66.31
-11.9602	-15.2379	66.3
-11.9495	-15.1874	66.3
-11.9799	-15.12	66.28
-12.0117	-15.0805	66.27
-12.0049	-15.0987	66.27
-12.0279	-15.1491	66.28
-12.0083	-15.1243	66.29
-12.0191	-15.1476	66.29
-12.0057	-15.097	66.3
-12.022	-15.1877	66.3
-12.0029	-15.2302	66.27
-12.0308	-15.249	66.27
-12.0242	-15.2736	66.32
-12.0424	-15.3398	66.35
-12.0759	-15.3473	66.33
-12.0903	-15.3889	66.31
-12.1407	-15.4012	66.24
-12.1361	-15.4078	66.18
-12.1259	-15.4163	66.17
-12.1505	-15.4294	66.21
-12.1303	-15.4547	66.28
-12.1092	-15.511	66.33
-12.1316	-15.4404	66.35
-12.0925	-15.3614	66.34
-12.1207	-15.2838	66.29
-12.1134	-15.2408	66.27
-12.0893	-15.2131	66.26
-12.0687	-15.1617	66.29
-12.1035	-15.1508	66.31
-12.1007	-15.1107	66.3
-12.1016	-15.1373	66.27
-12.1254	-15.1145	66.27
-12.1473	-15.1318	66.25
-12.1933	-15.179	66.27
-12.207	-15.2424	66.28
-12.2699	-15.2494	66.3
-12.263	-15.3347	66.32
-12.258	-15.3642	66.33
-12.2689	-15.3854	66.31
-12.2882	-15.4112	66.28
-12.3568	-15.4919	66.26
-12.3792	-15.5704	66.26
-12.4134	-15.6274	66.28
-12.4252	-15.7193	66.29
-12.4824	-15.7712	66.29
-12.5031	-15.9141	66.27
-12.5199	-16.0405	66.3
-12.5525	-16.1464	66.29
-12.5893	-16.3064	66.29
-12.5866	-16.4059	66.3
-12.6363	-16.4696	66.28
-12.6287	-16.5968	66.28
-12.6685	-16.7456	66.32
-12.6834	-16.9119	66.34
-12.7019	-16.997	66.3
-12.7617	-17.0902	66.28
-12.7868	-17.2084	66.21
-12.773	-17.286	66.16
-12.7821	-17.3241	66.17
-12.7554	-17.3962	66.21
-12.7482	-17.4447	66.29
-12.7365	-17.4801	66.35
-12.7146	-17.5242	66.36
-12.7098	-17.5008	66.31
-12.7019	-17.4524	66.27
-12.6931	-17.4372	66.24
-12.7104	-17.5071	66.24
-12.7057	-17.5984	66.29
-12.7388	-17.6623	66.29
-12.7628	-17.7396	66.28
-12.7924	-17.8213	66.24
-12.7677	-17.8634	66.25
-12.7685	-17.9076	66.23
-12.7502	-17.9721	66.24
-12.7142	-17.9573	66.28
-12.691	-18.0131	66.3
-12.7231	-18.0479	66.31
-12.6982	-18.0415	66.32
-12.7147	-18.0675	66.31
-12.6895	-18.0631	66.26
-12.6839	-18.0715	66.23
-12.6892	-18.1287	66.22
-12.6549	-18.176	66.26
-12.666	-18.21	66.26
-12.6325	-18.2123	66.28
-12.6531	-18.1783	66.29
-12.6435	-18.2084	66.28
-12.6433	-18.2356	66.28
-12.6481	-18.2335	66.28
-12.6063	-18.1909	66.26
-12.6093	-18.1912	66.29
-12.5956	-18.1424	66.34
-12.603	-18.1826	66.38
-12.6176	-18.1736	66.36
-12.6384	-18.0862	66.29
-12.6278	-17.9848	66.25
-12.6334	-17.8473	66.16
-12.6343	-17.6993	66.1
-12.6375	-17.6736	66.18
-12.5889	-17.5516	66.29
-12.535	-17.4366	66.38
-12.531	-17.2575	66.42
-12.5065	-16.9808	66.4
-12.4986	-16.74	66.32
-12.4659	-16.5167	66.26
-12.4483	-16.3189	66.21
-12.4586	-16.2074	66.22
-12.4521	-16.1011	66.28
-12.4393	-16.0443	66.29
-12.4226	-15.9305	66.28
-12.4308	-15.811	66.28
-12.4362	-15.7649	66.27
-12.4252	-15.729	66.25
-12.4243	-15.6749	66.28
-12.4008	-15.6569	66.28
-12.4287	-15.6399	66.3
-12.4139	-15.639	66.31
-12.3981	-15.6431	66.3
-12.399	-15.6119	66.31
-12.3901	-15.6199	66.28
-12.3853	-15.6318	66.24
-12.374	-15.5892	66.26
-12.3749	-15.5958	66.28
-12.3988	-15.6371	66.29
-12.3972	-15.6763	66.3
-12.3943	-15.7653	66.32
-12.4265	-15.7869	66.32
-12.41	-15.7331	66.29
-12.4001	-15.7521	66.28
-12.3568	-15.7248	66.31
-12.3478	-15.7524	66.34
-12.34	-15.7021	66.32
-12.3236	-15.6724	66.29
-12.3347	-15.5732	66.23
-12.334	-15.511	66.17
-12.2873	-15.434	66.18
-12.2614	-15.4391	66.22
-12.218	-15.4791	66.27
-12.1731	-15.4826	66.33
-12.1863	-15.4491	66.34
-12.1237	-15.3501	66.32
-12.1219	-15.321	66.26
-12.1154	-15.2963	66.24
-12.1129	-15.331	66.25
-12.0822	-15.3657	66.29
-12.0644	-15.3499	66.29
-12.0551	-15.3251	66.28
-12.0489	-15.3352	66.25
-12.0351	-15.3768	66.26
-12.0284	-15.435	66.28
-12.0028	-15.4465	66.27
-12.0082	-15.4782	66.28
-12.0226	-15.5577	66.26
-11.9791	-15.6226	66.29
-12.011	-15.683	66.28
-11.9917	-15.7464	66.3
-11.9954	-15.8268	66.28
-12.0154	-15.871	66.25
-12.0064	-15.9344	66.26
-11.982	-16.0234	66.25
-12.0614	-16.1053	66.24
-12.0308	-16.2375	66.26
-12.0516	-16.3551	66.27
-12.0637	-16.4711	66.29
-12.061	-16.6084	66.3
-12.0589	-16.6607	66.27
-12.0792	-16.7932	66.26
-12.0649	-16.8816	66.31
-12.063	-16.9766	66.34
-12.115	-17.0682	66.3
-12.1463	-17.1574	66.27
-12.2089	-17.271	66.18
-12.1954	-17.4065	66.14
-12.2236	-17.4391	66.17
-12.2237	-17.5935	66.21
-12.258	-17.6906	66.27
-12.3415	-17.8411	66.31
-12.3469	-17.9237	66.32
-12.3957	-17.9684	66.28
-12.4468	-18.0061	66.23
-12.4884	-18.0505	66.23
-12.4658	-17.9868	66.25
-12.481	-17.9365	66.27
-12.488	-17.9275	66.25
-12.488	-17.9275	66.25
-12.4699	-17.9149	66.25
-12.4355	-17.8734	66.25
-12.4094	-17.8639	66.25
-12.3759	-17.8029	66.25
-12.3228	-17.7033	66.25
-12.3233	-17.5974	66.25
-12.2712	-17.5418	66.27
-12.2334	-17.4135	66.25
-12.1837	-17.2494	66.28
-12.1226	-17.165	66.26
-12.0803	-17.0871	66.24
-12.0564	-17.0099	66.25
-12.0344	-16.9526	66.25
-11.9592	-16.8761	66.27
-11.9535	-16.8719	66.26
-11.9167	-16.8254	66.25
-11.9185	-16.8212	66.24
-11.913	-16.8187	66.25
-11.9106	-16.8152	66.27
-11.9091	-16.8633	66.25
-11.8676	-16.9325	66.25
-11.8896	-16.9823	66.3
-11.8616	-17.0435	66.33
-11.9405	-17.0527	66.33
-11.9455	-17.1671	66.26
-11.974	-17.1499	66.2
-11.9824	-17.1985	66.13
-12.0168	-17.24	66.13
-12.0394	-17.2838	66.17
-11.9928	-17.3519	66.24
-12.0053	-17.407	66.32
-12.0355	-17.4597	66.34
-12.0493	-17.4185	66.33
-11.999	-17.3409	66.27
-11.9952	-17.2646	66.21
-11.962	-17.2385	66.2
-11.9337	-17.2511	66.23
-11.9383	-17.2172	66.27
-11.9197	-17.2075	66.27
-11.9167	-17.1797	66.25
-11.9266	-17.1453	66.23
-11.9027	-17.1058	66.24
-11.8859	-17.0678	66.23
-11.8745	-16.9763	66.25
-11.905	-16.9488	66.25
-11.8393	-16.9301	66.26
-11.825	-16.8502	66.28
-11.8287	-16.857	66.28
-11.8333	-16.755	66.28
-11.829	-16.7253	66.26
-11.8098	-16.6306	66.24
-11.7683	-16.5726	66.24
-11.7486	-16.4856	66.25
-11.7187	-16.4603	66.27
-11.6898	-16.4261	66.29
-11.6155	-16.4147	66.28
-11.5981	-16.3689	66.27
-11.5447	-16.4083	66.25
-11.4815	-16.4084	66.27
-11.4852	-16.453	66.26
-11.433	-16.4386	66.28
-11.4282	-16.4502	66.33
-11.4155	-16.5204	66.34
-11.4046	-16.5013	66.29
-11.4339	-16.552	66.25
-11.416	-16.5269	66.2
-11.408	-16.552	66.11
-11.3904	-16.5624	66.13
-11.3841	-16.6693	66.21
-11.3114	-16.7102	66.28
-11.3119	-16.7318	66.35
-11.3352	-16.7303	66.36
-11.3286	-16.6697	66.29
inclinaison X	inclinaison Y
