# Supplementary material for: Postural Control Can Be Well Maintained by Healthy, Young Adults in Difficult Visual Task, Even in Sway-Referenced Dynamic Conditions
Source: PLoS One. 2016 Oct 13;11(10):e0164400. doi: 10.1371/journal.pone.0164400 (PMC5063355; doi:10.1371/journal.pone.0164400)
Supplement: S2 File — (ZIP) [file pone.0164400.s002.zip › DATA_FRAMIRAL/S11B_SEARCH_STABLE_I11.xls]

## Sheet: S11_MTT_2015040
gravite X	gravite Y	Poids
-9.0743	-16.3765	66.28
-9.0468	-16.2818	66.26
-9.0022	-16.2869	66.28
-8.9913	-16.3047	66.34
-8.9272	-16.2743	66.36
-8.8953	-16.1755	66.29
-8.8559	-16.0526	66.25
-8.8073	-15.9682	66.16
-8.7659	-15.814	66.1
-8.6926	-15.6946	66.17
-8.6862	-15.593	66.26
-8.6708	-15.5304	66.32
-8.6553	-15.4645	66.36
-8.6176	-15.3514	66.36
-8.6253	-15.2242	66.27
-8.6147	-15.167	66.24
-8.5697	-15.0577	66.21
-8.5974	-15.0529	66.23
-8.6091	-15.0225	66.26
-8.6254	-15.0693	66.25
-8.6102	-15.0452	66.25
-8.6727	-15.1068	66.23
-8.6831	-15.1293	66.27
-8.6821	-15.155	66.28
-8.6785	-15.183	66.27
-8.6919	-15.1934	66.29
-8.6686	-15.2752	66.29
-8.6703	-15.3333	66.3
-8.639	-15.3178	66.28
-8.6023	-15.3408	66.27
-8.5895	-15.3486	66.25
-8.5197	-15.4529	66.23
-8.5223	-15.5368	66.24
-8.5264	-15.5683	66.27
-8.557	-15.6755	66.26
-8.524	-15.7118	66.28
-8.5186	-15.7638	66.29
-8.4953	-15.7908	66.27
-8.478	-15.8767	66.25
-8.4538	-16.0178	66.32
-8.4363	-16.199	66.33
-8.4285	-16.3261	66.33
-8.3889	-16.4379	66.28
-8.3929	-16.5734	66.24
-8.3108	-16.6471	66.17
-8.2226	-16.6741	66.14
-8.1478	-16.793	66.16
-8.0506	-16.91	66.25
-7.9576	-16.9734	66.3
-7.878	-17.0545	66.33
-7.8275	-17.1328	66.3
-7.7548	-17.1432	66.28
-7.7063	-17.1298	66.24
-7.636	-17.127	66.22
-7.5891	-17.1617	66.24
-7.5528	-17.1499	66.26
-7.5281	-17.1923	66.24
-7.5851	-17.1958	66.24
-7.5972	-17.1644	66.27
-7.6391	-17.1408	66.26
-7.6974	-17.0129	66.25
-7.7173	-16.9183	66.25
-7.8019	-16.9484	66.24
-7.8304	-16.8614	66.25
-7.9216	-16.85	66.28
-8.0276	-16.7736	66.29
-8.1129	-16.657	66.27
-8.1587	-16.6205	66.24
-8.249	-16.6016	66.24
-8.3395	-16.5797	66.25
-8.464	-16.5644	66.25
-8.5615	-16.5484	66.26
-8.6437	-16.6112	66.26
-8.6636	-16.6574	66.28
-8.7762	-16.7169	66.29
-8.8324	-16.7642	66.26
-8.942	-16.8216	66.29
-9.0182	-16.9527	66.31
-9.101	-17.0685	66.31
-9.1853	-17.1424	66.3
-9.2734	-17.2341	66.23
-9.3561	-17.3024	66.15
-9.3953	-17.3495	66.14
-9.515	-17.4905	66.17
-9.5784	-17.6672	66.23
-9.6116	-17.7923	66.29
-9.6798	-17.9362	66.34
-9.7105	-17.9957	66.3
-9.7578	-18.0646	66.26
-9.772	-18.139	66.24
-9.7824	-18.1717	66.22
-9.8135	-18.2349	66.24
-9.8233	-18.3078	66.25
-9.7855	-18.3702	66.24
-9.8014	-18.337	66.24
-9.8016	-18.3719	66.24
-9.8129	-18.2786	66.24
-9.8263	-18.2376	66.23
-9.8026	-18.1738	66.24
-9.7664	-18.0528	66.26
-9.6827	-17.9316	66.29
-9.6093	-17.843	66.3
-9.589	-17.7788	66.29
-9.5687	-17.6525	66.27
-9.5011	-17.5612	66.25
-9.4591	-17.4609	66.22
-9.4759	-17.4295	66.21
-9.4512	-17.4639	66.23
-9.4314	-17.4551	66.26
-9.3797	-17.4401	66.31
-9.3268	-17.4786	66.28
-9.2526	-17.475	66.27
-9.1754	-17.5179	66.25
-9.0706	-17.5689	66.24
-8.9731	-17.5957	66.23
-8.8326	-17.6741	66.26
-8.7469	-17.7581	66.31
-8.6718	-17.855	66.33
-8.6196	-17.9683	66.29
-8.6323	-18.0414	66.25
-8.6261	-18.0653	66.14
-8.6067	-18.1867	66.11
-8.5987	-18.2572	66.15
-8.6104	-18.4034	66.2
-8.5757	-18.5151	66.29
-8.5783	-18.6007	66.33
-8.5203	-18.6204	66.31
-8.4851	-18.635	66.26
-8.4658	-18.7378	66.19
-8.4463	-18.7593	66.17
-8.359	-18.7989	66.2
-8.3478	-18.7991	66.26
-8.3227	-18.8129	66.25
-8.3108	-18.7342	66.22
-8.2769	-18.6897	66.22
-8.2768	-18.5168	66.23
-8.2326	-18.3267	66.23
-8.2091	-18.1385	66.24
-8.1764	-17.9658	66.23
-8.111	-17.7878	66.25
-8.0509	-17.5665	66.29
-7.9748	-17.3383	66.3
-7.9602	-17.124	66.27
-7.9273	-16.9212	66.23
-7.8954	-16.75	66.22
-7.8648	-16.6183	66.23
-7.8006	-16.5984	66.23
-7.794	-16.5818	66.25
-7.8047	-16.4976	66.26
-7.7869	-16.4518	66.25
-7.7844	-16.4028	66.24
-7.7934	-16.3819	66.23
-7.7941	-16.3972	66.22
-7.7669	-16.4358	66.26
-7.7712	-16.5093	66.26
-7.7579	-16.481	66.27
-7.7227	-16.5723	66.35
-7.7494	-16.6485	66.34
-7.7617	-16.6935	66.3
-7.8413	-16.7031	66.23
-7.8715	-16.7123	66.16
-7.9581	-16.725	66.07
-7.9527	-16.8102	66.11
-7.9901	-16.8774	66.21
-7.9728	-16.9112	66.3
-7.9679	-16.9145	66.34
-8.0263	-16.935	66.33
-8.0934	-16.8833	66.27
-8.1771	-16.8194	66.24
-8.1508	-16.7614	66.24
-8.2387	-16.7799	66.23
-8.2551	-16.8193	66.25
-8.2967	-16.8122	66.25
-8.3226	-16.8384	66.25
-8.3694	-16.8445	66.24
-8.4035	-16.8374	66.24
-8.4369	-16.815	66.25
-8.4703	-16.8247	66.22
-8.5355	-16.7978	66.24
-8.5662	-16.7839	66.27
-8.6007	-16.7632	66.3
-8.6264	-16.7622	66.28
-8.6687	-16.6977	66.27
-8.686	-16.6542	66.23
-8.7631	-16.6737	66.21
-8.761	-16.6626	66.23
-8.8448	-16.7076	66.26
-8.8898	-16.7238	66.26
-8.9411	-16.7307	66.27
-9.0023	-16.797	66.26
-9.059	-16.8926	66.29
-9.0763	-16.8793	66.3
-9.1561	-16.9796	66.27
-9.1729	-17.01	66.28
-9.2063	-17.0495	66.32
-9.2521	-17.0811	66.31
-9.3043	-17.1382	66.29
-9.3567	-17.1821	66.23
-9.3928	-17.203	66.19
-9.4086	-17.2463	66.1
-9.4575	-17.3073	66.1
-9.4939	-17.4211	66.19
-9.4784	-17.5231	66.27
-9.5096	-17.6344	66.32
-9.5745	-17.7314	66.34
-9.5939	-17.7462	66.31
-9.6252	-17.738	66.25
-9.677	-17.7912	66.2
-9.7035	-17.8499	66.17
-9.799	-17.9539	66.21
-9.8035	-18.0099	66.26
-9.8199	-18.0466	66.25
-9.8547	-18.0443	66.25
-9.8736	-18.0131	66.25
-9.9261	-17.9949	66.22
-9.9488	-17.8947	66.23
-9.9473	-17.8231	66.24
-9.965	-17.7794	66.25
-10.0002	-17.7193	66.27
-9.9909	-17.6507	66.28
-10.0218	-17.5586	66.26
-10.0399	-17.4984	66.26
-9.9988	-17.5029	66.23
-10.02	-17.4312	66.25
-10.0172	-17.4019	66.24
-9.9981	-17.4225	66.24
-10.0089	-17.4594	66.24
-9.9998	-17.4636	66.25
-9.9749	-17.4874	66.27
-9.9685	-17.4998	66.26
-9.9513	-17.5512	66.25
-9.9423	-17.6005	66.28
-9.9466	-17.6461	66.33
-9.9197	-17.673	66.31
-9.9591	-17.7583	66.27
-9.9444	-17.7696	66.24
-9.954	-17.8077	66.14
-9.9289	-17.8486	66.13
-9.9507	-17.919	66.16
-9.933	-17.9901	66.23
-9.9387	-18.0414	66.29
-9.9028	-18.0519	66.33
-9.9477	-18.0509	66.28
-9.9165	-18.0049	66.24
-9.8956	-17.9602	66.23
-9.9073	-17.916	66.2
-9.8603	-17.8926	66.24
-9.8508	-17.8512	66.25
-9.8484	-17.8675	66.24
-9.8227	-17.8278	66.24
-9.7775	-17.763	66.24
-9.7041	-17.6744	66.25
-9.6505	-17.6084	66.23
-9.6395	-17.623	66.23
-9.6092	-17.5849	66.26
-9.6034	-17.526	66.27
-9.5816	-17.5037	66.27
-9.587	-17.517	66.26
-9.5862	-17.4881	66.26
-9.5772	-17.4926	66.24
-9.6242	-17.5124	66.23
-9.6458	-17.4998	66.24
-9.6642	-17.4988	66.24
-9.6636	-17.5183	66.25
-9.7164	-17.5694	66.25
-9.7295	-17.6172	66.26
-9.7105	-17.6241	66.26
-9.7205	-17.6077	66.27
-9.7399	-17.5225	66.24
-9.7499	-17.4683	66.25
-9.7105	-17.4448	66.32
-9.7013	-17.4626	66.33
-9.7201	-17.4244	66.28
-9.7175	-17.344	66.25
-9.6779	-17.1962	66.16
-9.675	-17.0806	66.12
-9.6047	-16.9668	66.14
-9.5508	-16.9001	66.21
-9.4933	-16.8509	66.27
-9.4561	-16.842	66.35
-9.415	-16.7812	66.32
-9.3695	-16.709	66.26
-9.3692	-16.6499	66.21
-9.3647	-16.6763	66.22
-9.4128	-16.6704	66.23
-9.4532	-16.7024	66.26
-9.4447	-16.725	66.27
-9.4687	-16.71	66.26
-9.4508	-16.7186	66.22
-9.4597	-16.6658	66.22
-9.4965	-16.6775	66.22
-9.5244	-16.7041	66.24
-9.5551	-16.6979	66.26
-9.5591	-16.7501	66.29
-9.5873	-16.7979	66.3
-9.6	-16.8518	66.29
-9.6333	-16.8295	66.27
-9.6567	-16.8719	66.26
-9.6681	-16.9408	66.23
-9.6919	-17.0529	66.25
-9.7628	-17.1816	66.25
-9.783	-17.2596	66.27
-9.8166	-17.3448	66.27
-9.8422	-17.4738	66.27
-9.8817	-17.5179	66.26
-9.9073	-17.6333	66.26
-9.9057	-17.7165	66.24
-9.9173	-17.7582	66.24
-9.9488	-17.8635	66.28
-9.9642	-17.9535	66.33
-10.0284	-17.9976	66.33
-10.0537	-18.0609	66.28
-10.0956	-18.0336	66.23
-10.1224	-17.9892	66.13
-10.1565	-17.937	66.1
-10.1793	-17.8476	66.18
-10.1778	-17.7967	66.22
-10.1903	-17.6858	66.32
-10.2048	-17.6262	66.35
-10.1665	-17.498	66.33
-10.1495	-17.291	66.27
-10.158	-17.1717	66.24
-10.0778	-17.0775	66.22
-10.0825	-16.9662	66.27
-10.0354	-16.9223	66.28
-10.0191	-16.8753	66.27
-9.9962	-16.8058	66.24
-10.002	-16.7751	66.26
-9.989	-16.7272	66.24
-10.0125	-16.7802	66.24
-10.0285	-16.7681	66.26
-10.0792	-16.8672	66.27
-10.1216	-16.9238	66.29
-10.1618	-17.0072	66.3
-10.2007	-17.0707	66.29
-10.2759	-17.1414	66.26
-10.3153	-17.2369	66.25
-10.3878	-17.2993	66.24
-10.4235	-17.3713	66.26
-10.4879	-17.464	66.25
-10.5284	-17.6138	66.28
-10.5771	-17.7125	66.28
-10.5694	-17.764	66.28
-10.6641	-17.8871	66.25
-10.6953	-17.9538	66.25
-10.6997	-18.0104	66.26
-10.7123	-18.0859	66.33
-10.7533	-18.2093	66.38
-10.8218	-18.2987	66.35
-10.8524	-18.3465	66.3
-10.8991	-18.3542	66.21
-10.9935	-18.379	66.12
-11.0249	-18.4186	66.11
-11.0488	-18.4774	66.2
-11.0432	-18.5992	66.25
-11.088	-18.6615	66.35
-11.1553	-18.7222	66.38
-11.2029	-18.7459	66.34
-11.247	-18.7455	66.28
-11.2538	-18.723	66.26
-11.3401	-18.6513	66.22
-11.4176	-18.6751	66.23
-11.4556	-18.6935	66.28
-11.4966	-18.6504	66.26
-11.521	-18.6164	66.29
-11.5256	-18.5765	66.29
-11.5564	-18.4988	66.31
-11.5615	-18.3763	66.28
-11.5361	-18.2716	66.28
-11.5325	-18.1092	66.26
-11.4964	-18.0339	66.27
-11.4846	-17.9059	66.28
-11.4503	-17.7888	66.28
-11.4163	-17.6687	66.29
-11.4169	-17.5207	66.26
-11.3706	-17.4119	66.25
-11.3168	-17.294	66.26
-11.337	-17.1661	66.27
-11.2852	-17.0214	66.29
-11.2503	-16.9149	66.32
-11.2616	-16.8792	66.3
-11.2358	-16.791	66.3
-11.2081	-16.7767	66.33
-11.1628	-16.7196	66.36
-11.1584	-16.6203	66.32
-11.1723	-16.5335	66.28
-11.2269	-16.4815	66.22
-11.2404	-16.42	66.17
-11.2732	-16.3491	66.18
-11.3102	-16.3674	66.23
-11.2959	-16.3864	66.29
-11.3747	-16.4188	66.34
-11.394	-16.4514	66.36
-11.4411	-16.442	66.33
-11.4805	-16.4599	66.29
-11.5185	-16.488	66.25
-11.5459	-16.5478	66.24
-11.5973	-16.6291	66.27
-11.6025	-16.7481	66.26
-11.6112	-16.8012	66.25
-11.6407	-16.8584	66.25
-11.6248	-16.8781	66.26
-11.6214	-16.8972	66.28
-11.6294	-16.9184	66.27
-11.5976	-16.9713	66.28
-11.537	-16.9672	66.33
-11.4871	-16.9273	66.31
-11.4543	-16.9224	66.3
-11.4026	-16.8731	66.3
-11.3643	-16.7855	66.28
-11.3071	-16.7	66.24
-11.2789	-16.6267	66.27
-11.2438	-16.6516	66.26
-11.197	-16.5822	66.29
-11.1402	-16.5894	66.29
-11.0909	-16.4772	66.32
-11.013	-16.3892	66.29
-10.9945	-16.3844	66.31
-10.9551	-16.4073	66.34
-10.8918	-16.3542	66.34
-10.8812	-16.2717	66.31
-10.8333	-16.165	66.26
-10.8248	-16.1108	66.17
-10.7896	-16.122	66.15
-10.7549	-16.1099	66.2
-10.7536	-16.1239	66.26
-10.7452	-16.1535	66.34
-10.7257	-16.1528	66.34
-10.7222	-16.1189	66.34
-10.7023	-16.0464	66.3
-10.7011	-16.032	66.26
-10.6771	-16.0635	66.24
-10.6573	-16.1115	66.27
-10.6724	-16.2191	66.29
-10.6859	-16.329	66.27
-10.7303	-16.3949	66.26
-10.7574	-16.5334	66.25
-10.7775	-16.6599	66.26
-10.8314	-16.7884	66.25
-10.879	-16.9233	66.26
-10.9238	-17.0031	66.31
-10.9635	-17.1227	66.29
-10.9738	-17.1897	66.3
-10.9874	-17.2863	66.28
-11.0418	-17.3604	66.27
-11.0836	-17.4396	66.27
-11.1029	-17.5098	66.29
-11.1307	-17.5667	66.28
-11.1652	-17.5673	66.27
-11.1868	-17.6032	66.28
-11.2399	-17.6514	66.28
-11.2597	-17.6913	66.29
-11.3418	-17.6754	66.3
-11.324	-17.7176	66.27
-11.3539	-17.6911	66.32
-11.3911	-17.7011	66.35
-11.4382	-17.7345	66.33
-11.509	-17.7546	66.29
-11.5341	-17.7873	66.23
-11.5781	-17.7646	66.18
-11.6748	-17.8395	66.16
-11.6943	-17.9353	66.2
-11.7851	-18.0444	66.27
-11.8521	-18.1852	66.31
-11.9568	-18.3351	66.34
-12.0404	-18.5681	66.31
-12.1373	-18.7663	66.27
-12.1125	-18.9257	66.3
-12.1287	-18.9789	66.29
-12.2011	-19.0163	66.27
-12.2479	-19.118	66.26
-12.2715	-19.2363	66.25
-12.3104	-19.3789	66.24
-12.3409	-19.466	66.26
-12.3295	-19.5872	66.27
-12.3098	-19.6886	66.26
-12.2615	-19.7385	66.25
-12.2082	-19.7797	66.25
-12.1558	-19.8022	66.27
-12.0617	-19.7553	66.27
-11.9799	-19.6693	66.28
-11.9508	-19.5814	66.26
-11.9562	-19.5358	66.25
-11.9072	-19.4779	66.25
-11.8325	-19.4462	66.26
-11.7671	-19.4	66.27
-11.7034	-19.3257	66.27
-11.6881	-19.2394	66.27
-11.6821	-19.1492	66.27
-11.6247	-19.0486	66.27
-11.6829	-19.0161	66.27
-11.6526	-18.9406	66.27
-11.6169	-18.8671	66.32
-11.6012	-18.7781	66.37
-11.5851	-18.7306	66.34
-11.6043	-18.6547	66.31
-11.6265	-18.4958	66.23
-11.6255	-18.3628	66.13
-11.6337	-18.2051	66.13
-11.628	-18.0928	66.16
-11.5833	-17.9644	66.28
-11.576	-17.8336	66.34
-11.5687	-17.708	66.37
-11.5563	-17.5153	66.33
-11.5313	-17.3126	66.29
-11.5179	-17.2132	66.23
-11.5439	-17.085	66.24
-11.5317	-16.9978	66.24
-11.4863	-16.8892	66.27
-11.5233	-16.804	66.25
-11.5192	-16.7245	66.26
-11.4992	-16.6404	66.27
-11.5013	-16.6379	66.28
-11.4863	-16.6108	66.28
-11.4664	-16.551	66.28
-11.3856	-16.5596	66.29
-11.352	-16.5743	66.29
-11.3035	-16.5666	66.31
-11.2562	-16.5606	66.32
-11.2283	-16.5594	66.28
-11.2288	-16.6245	66.25
-11.2001	-16.7037	66.27
-11.1914	-16.7021	66.27
-11.1991	-16.7687	66.29
-11.1721	-16.8679	66.3
-11.1456	-16.8931	66.32
-11.1193	-16.9304	66.29
-11.128	-16.932	66.29
-11.1249	-16.9193	66.28
-11.1582	-17.0029	66.26
-11.1588	-17.0953	66.3
-11.1669	-17.1859	66.39
-11.2124	-17.2762	66.41
-11.2395	-17.3076	66.31
-11.3171	-17.3289	66.25
-11.3788	-17.364	66.15
-11.4115	-17.4207	66.09
-11.4706	-17.6198	66.14
-11.4349	-17.7876	66.26
-11.4303	-17.9644	66.33
-11.4114	-18.0459	66.4
-11.4053	-18.0785	66.36
-11.4388	-18.1405	66.3
-11.4163	-18.1607	66.27
-11.3795	-18.1817	66.22
-11.3732	-18.25	66.24
-11.3048	-18.2995	66.28
-11.2971	-18.2794	66.31
-11.3096	-18.2702	66.28
-11.3006	-18.1957	66.29
-11.2852	-18.1189	66.27
-11.2856	-18.0645	66.27
-11.3162	-17.9477	66.27
-11.3413	-17.8904	66.28
-11.3559	-17.7691	66.28
-11.3708	-17.6869	66.31
-11.3214	-17.5321	66.31
-11.3268	-17.4305	66.28
-11.3296	-17.3282	66.27
-11.359	-17.2189	66.25
-11.3199	-17.0796	66.27
-11.3443	-17.0419	66.28
-11.3339	-16.9688	66.3
-11.3214	-16.9271	66.33
-11.3438	-16.8543	66.33
-11.3264	-16.804	66.3
-11.3253	-16.7598	66.29
-11.3157	-16.7717	66.32
-11.3069	-16.7929	66.37
-11.315	-16.8201	66.35
-11.3467	-16.8518	66.31
-11.3626	-16.8275	66.29
-11.4123	-16.8232	66.19
-11.4515	-16.8397	66.14
-11.4726	-16.9015	66.19
-11.4566	-16.997	66.26
-11.4397	-17.077	66.34
-11.4422	-17.1288	66.39
-11.5142	-17.1654	66.37
-11.5846	-17.2109	66.31
-11.5912	-17.2001	66.27
-11.6191	-17.2146	66.24
-11.6525	-17.265	66.24
-11.6737	-17.272	66.29
-11.7024	-17.2957	66.28
-11.6717	-17.3503	66.28
-11.6579	-17.2916	66.3
-11.6789	-17.2397	66.29
-11.6688	-17.1591	66.28
-11.6611	-17.097	66.28
-11.6409	-17.0114	66.27
-11.6182	-16.9269	66.29
-11.6042	-16.8954	66.31
-11.578	-16.8526	66.33
-11.5495	-16.8244	66.32
-11.5117	-16.7912	66.28
-11.5025	-16.7394	66.27
-11.463	-16.6925	66.28
-11.4457	-16.6089	66.27
-11.3987	-16.662	66.28
-11.3788	-16.6778	66.28
-11.3511	-16.6636	66.32
-11.3026	-16.6511	66.31
-11.3204	-16.5953	66.27
-11.3153	-16.5763	66.28
-11.3176	-16.6315	66.34
-11.3194	-16.6697	66.35
-11.3461	-16.6733	66.35
-11.37	-16.7276	66.29
-11.4032	-16.7245	66.21
-11.4308	-16.813	66.15
-11.4108	-16.9092	66.18
-11.4029	-17.026	66.25
-11.4089	-17.192	66.32
-11.4454	-17.2745	66.37
-11.4897	-17.3814	66.35
-11.4992	-17.4348	66.32
-11.5144	-17.5016	66.27
-11.5133	-17.609	66.25
-11.5682	-17.7424	66.24
-11.5966	-17.9305	66.29
-11.6362	-18.106	66.29
-11.6342	-18.2602	66.28
-11.6869	-18.4384	66.28
-11.7251	-18.6245	66.27
-11.7589	-18.734	66.27
-11.7972	-18.8551	66.26
-11.7975	-18.9415	66.26
-11.8033	-19.022	66.29
-11.8299	-19.1053	66.31
-11.8024	-19.1588	66.31
-11.8165	-19.2567	66.32
-11.8318	-19.2528	66.3
-11.845	-19.28	66.28
-11.8557	-19.2121	66.25
-11.816	-19.1784	66.26
-11.8218	-19.1307	66.27
-11.8514	-19.0984	66.27
-11.8907	-19.0117	66.29
-11.9066	-18.9407	66.29
-11.9113	-18.9155	66.3
-11.9259	-18.8698	66.31
-11.9303	-18.8415	66.26
-11.9249	-18.8261	66.29
-11.9837	-18.8316	66.34
-12.0024	-18.8518	66.35
-12.0377	-18.7943	66.32
-12.0698	-18.8356	66.24
-12.1113	-18.8245	66.16
-12.1191	-18.8352	66.16
-12.1517	-18.906	66.18
-12.1769	-19.0029	66.25
-12.2144	-19.0607	66.34
-12.2192	-19.0984	66.37
-12.2728	-19.1156	66.35
-12.2912	-19.0972	66.27
-12.321	-19.0738	66.23
-12.3353	-19.0679	66.21
-12.4186	-19.2062	66.23
-12.4554	-19.33	66.27
-12.51	-19.4168	66.3
-12.5603	-19.4895	66.28
-12.5838	-19.5964	66.25
-12.6498	-19.6261	66.24
-12.7179	-19.7014	66.24
-12.7486	-19.7855	66.25
-12.7959	-19.8579	66.26
-12.7934	-19.9409	66.29
-12.7914	-19.9825	66.3
-12.8285	-20.0259	66.31
-12.863	-19.991	66.29
-12.8143	-19.9189	66.26
-12.8083	-19.8688	66.24
-12.7994	-19.7911	66.25
-12.778	-19.7289	66.26
-12.804	-19.6498	66.28
-12.7687	-19.5655	66.29
-12.8133	-19.4702	66.28
-12.7846	-19.3316	66.27
-12.7874	-19.1811	66.26
-12.7817	-19.1025	66.27
-12.7826	-18.9801	66.27
-12.7475	-18.9202	66.28
-12.7271	-18.8874	66.35
-12.7048	-18.8972	66.39
-12.6889	-18.9167	66.33
-12.7018	-18.9486	66.3
-12.7366	-18.8979	66.24
-12.746	-18.8959	66.14
-12.7736	-18.9317	66.14
-12.7681	-19.0017	66.21
-12.7588	-19.0657	66.3
-12.7581	-19.1848	66.36
-12.7938	-19.2891	66.39
-12.8148	-19.3289	66.36
-12.8236	-19.2827	66.29
-12.8368	-19.3382	66.24
-12.8596	-19.3624	66.24
-12.8465	-19.3953	66.27
-12.8337	-19.3874	66.29
-12.8623	-19.2885	66.24
-12.8327	-19.1944	66.26
-12.8219	-19.0702	66.24
-12.7961	-18.9179	66.26
-12.7105	-18.6728	66.26
-12.6654	-18.4305	66.28
-12.582	-18.1296	66.31
-12.5112	-17.9631	66.31
-12.4322	-17.7526	66.33
-12.3256	-17.5823	66.32
-12.2683	-17.3913	66.31
-12.1786	-17.1773	66.26
-12.0966	-17.0493	66.22
-12.0283	-16.9498	66.22
-11.9786	-16.8526	66.27
-11.9864	-16.8027	66.29
-11.929	-16.7177	66.32
-11.947	-16.653	66.3
-11.8985	-16.5785	66.3
-11.869	-16.4682	66.28
-11.8349	-16.3239	66.28
-11.8167	-16.222	66.28
-11.7631	-16.173	66.33
-11.6934	-16.1622	66.4
-11.6556	-16.0869	66.41
-11.6234	-15.9937	66.35
-11.6036	-15.8796	66.27
-11.5836	-15.801	66.17
-11.5806	-15.6438	66.08
-11.5011	-15.6118	66.14
-11.4644	-15.6116	66.25
-11.3882	-15.5733	66.35
-11.3677	-15.5298	66.4
-11.3435	-15.4317	66.42
-11.2974	-15.256	66.33
-11.2765	-15.1469	66.25
-11.2571	-15.0139	66.24
-11.2148	-14.9272	66.24
-11.222	-14.8787	66.29
-11.1963	-14.8578	66.31
-11.1939	-14.8253	66.3
-11.1694	-14.7627	66.29
-11.1572	-14.7839	66.28
-11.1697	-14.7407	66.27
-11.1461	-14.7122	66.28
-11.1492	-14.663	66.28
-11.2028	-14.7617	66.3
-11.2295	-14.7465	66.32
-11.2523	-14.7758	66.34
-11.2972	-14.7868	66.32
-11.3397	-14.8356	66.27
-11.3477	-14.8945	66.26
-11.4046	-14.9819	66.24
-11.4242	-15.0792	66.28
-11.4835	-15.1665	66.28
-11.508	-15.2668	66.29
-11.5507	-15.3042	66.31
-11.5914	-15.4196	66.31
-11.639	-15.5272	66.32
-11.6575	-15.5676	66.27
-11.6712	-15.5639	66.26
-11.6576	-15.6503	66.32
-11.7119	-15.6691	66.35
-11.7173	-15.7451	66.32
-11.6803	-15.7344	66.29
-11.6618	-15.6662	66.25
-11.69	-15.5943	66.17
-11.6867	-15.5415	66.15
-11.673	-15.5524	66.2
-11.6699	-15.6052	66.29
-11.6873	-15.6581	66.34
-11.7082	-15.6538	66.37
-11.7437	-15.6383	66.32
-11.7578	-15.6109	66.26
-11.7987	-15.57	66.24
-11.8228	-15.582	66.24
-11.883	-15.6759	66.26
-11.9447	-15.7461	66.29
-12.0387	-15.8425	66.27
-12.0772	-15.9497	66.27
-12.1714	-16.0569	66.24
-12.2066	-16.1562	66.26
-12.2586	-16.2269	66.26
-12.285	-16.3246	66.28
-12.3225	-16.4408	66.28
-12.3731	-16.6504	66.29
-12.4034	-16.7518	66.31
-12.4485	-16.8937	66.32
-12.5049	-16.9891	66.28
-12.5478	-17.1472	66.25
-12.5859	-17.2332	66.25
-12.5575	-17.3201	66.26
-12.5406	-17.3229	66.29
-12.4964	-17.3128	66.26
-12.4618	-17.2986	66.26
-12.4186	-17.3826	66.27
-12.3497	-17.3677	66.32
-12.3008	-17.2584	66.32
-12.2459	-17.1979	66.29
-12.1492	-17.0324	66.28
-12.0891	-16.897	66.35
-12.0208	-16.7115	66.35
-11.9431	-16.5239	66.33
-11.8776	-16.3321	66.27
-11.8189	-16.1926	66.2
-11.7632	-16.0656	66.13
-11.7175	-16.0086	66.16
-11.6727	-15.9253	66.22
-11.6383	-15.8579	66.29
-11.6133	-15.7534	66.37
-11.6168	-15.674	66.38
-11.5856	-15.5493	66.34
-11.5873	-15.395	66.27
-11.5616	-15.2259	66.24
-11.5223	-15.0711	66.23
-11.5398	-15.0331	66.27
-11.5217	-14.9984	66.28
-11.5381	-15.0156	66.3
-11.501	-14.9584	66.3
-11.4674	-14.9489	66.29
-11.4697	-14.9088	66.26
-11.444	-14.9718	66.25
-11.441	-15.0126	66.27
-11.4289	-15.0822	66.3
-11.4521	-15.119	66.31
-11.4428	-15.1613	66.32
-11.4436	-15.2037	66.32
-11.4645	-15.2113	66.28
-11.4553	-15.2348	66.27
-11.5437	-15.2774	66.26
-11.5495	-15.2818	66.27
-11.5348	-15.2946	66.29
-11.5296	-15.3271	66.3
-11.5123	-15.2727	66.31
-11.5426	-15.1918	66.29
-11.4973	-15.1491	66.27
-11.4981	-15.078	66.27
-11.4802	-15.1001	66.26
-11.4811	-15.0878	66.3
-11.4655	-15.0804	66.3
-11.4339	-15.0359	66.33
-11.3997	-15.0534	66.38
-11.352	-15.0674	66.35
-11.359	-15.063	66.31
-11.3318	-14.9899	66.27
-11.3516	-15.0127	66.15
-11.38	-15.0339	66.11
-11.3998	-15.0335	66.17
-11.4084	-15.1316	66.26
-11.4201	-15.2422	66.34
-11.4465	-15.2455	66.39
-11.4763	-15.2483	66.39
-11.5231	-15.2205	66.32
-11.5213	-15.1695	66.24
-11.5554	-15.1709	66.22
-11.5464	-15.2396	66.24
-11.5468	-15.3573	66.28
-11.5544	-15.4159	66.33
-11.5691	-15.4409	66.31
-11.5544	-15.4329	66.28
-11.5591	-15.4307	66.28
-11.5381	-15.44	66.27
-11.5158	-15.4613	66.26
-11.5321	-15.4921	66.28
-11.5399	-15.4941	66.3
-11.5589	-15.5457	66.34
-11.5641	-15.5888	66.33
-11.6068	-15.6054	66.3
-11.6296	-15.5539	66.3
-11.6389	-15.6094	66.27
-11.6447	-15.5623	66.28
-11.6597	-15.6137	66.28
-11.6621	-15.6082	66.29
-11.6869	-15.6299	66.3
-11.7302	-15.632	66.29
-11.7267	-15.6358	66.29
-11.7208	-15.6365	66.3
-11.7235	-15.6366	66.28
-11.718	-15.6721	66.29
-11.75	-15.6967	66.3
-11.781	-15.7524	66.3
-11.7612	-15.7995	66.35
-11.8166	-15.9332	66.37
-11.8297	-15.9869	66.36
-11.8682	-16.0581	66.29
-11.9076	-16.0497	66.24
-11.9562	-16.0623	66.15
-11.9836	-16.0959	66.13
-11.9925	-16.1683	66.18
-11.9945	-16.214	66.28
-11.9609	-16.2903	66.36
-11.9219	-16.22	66.41
-11.9595	-16.0669	66.4
-11.9896	-15.9428	66.31
-11.9626	-15.8441	66.25
-11.9561	-15.708	66.25
-11.9497	-15.5896	66.29
-11.9683	-15.5792	66.33
-11.9644	-15.524	66.34
-11.9687	-15.4471	66.31
-11.9535	-15.4316	66.29
-11.9616	-15.2721	66.27
-11.9199	-15.15	66.25
-11.9063	-15.0131	66.27
-11.8808	-14.8538	66.31
-11.8516	-14.7474	66.33
-11.8189	-14.6314	66.35
-11.7715	-14.4965	66.34
-11.7253	-14.4249	66.32
-11.7041	-14.34	66.27
-11.6822	-14.2449	66.27
-11.6498	-14.215	66.28
-11.6058	-14.1814	66.3
-11.5625	-14.1498	66.29
-11.5933	-14.1869	66.31
-11.5452	-14.1954	66.3
-11.5433	-14.2218	66.29
-11.5231	-14.2031	66.3
-11.5202	-14.163	66.29
-11.4818	-14.0938	66.3
-11.4865	-14.1509	66.33
-11.5002	-14.1876	66.39
-11.5309	-14.2326	66.38
-11.5021	-14.2393	66.35
-11.5395	-14.2664	66.29
-11.5956	-14.2978	66.2
-11.5992	-14.2967	66.16
-11.6238	-14.3755	66.19
-11.5723	-14.3931	66.27
-11.5674	-14.3982	66.34
-11.5703	-14.4301	66.37
-11.5379	-14.4597	66.36
-11.5435	-14.3809	66.33
-11.5388	-14.3184	66.27
-11.5141	-14.283	66.26
-11.5587	-14.3024	66.26
-11.5477	-14.3655	66.3
-11.5392	-14.4503	66.31
-11.4906	-14.4649	66.3
-11.4393	-14.3987	66.29
-11.4169	-14.404	66.27
-11.4275	-14.425	66.25
-11.3973	-14.4548	66.27
-11.3905	-14.5162	66.29
-11.388	-14.5405	66.3
-11.3302	-14.5002	66.33
-11.2995	-14.4739	66.31
-11.3077	-14.3922	66.31
-11.2833	-14.3428	66.26
-11.2918	-14.258	66.25
-11.2662	-14.2937	66.25
-11.2601	-14.2653	66.28
-11.2627	-14.3139	66.31
-11.2459	-14.2673	66.32
-11.267	-14.3146	66.31
-11.2505	-14.2731	66.3
-11.2295	-14.2308	66.29
-11.1813	-14.1719	66.26
-11.2118	-14.1877	66.28
-11.2219	-14.2444	66.29
-11.2218	-14.269	66.33
-11.2168	-14.3367	66.39
-11.2061	-14.3807	66.4
-11.2206	-14.3567	66.34
-11.2347	-14.3494	66.27
-11.2727	-14.3378	66.18
-11.3079	-14.3645	66.15
-11.3055	-14.4564	66.19
-11.3337	-14.5936	66.26
-11.3444	-14.6981	66.34
-11.3704	-14.7939	66.38
-11.4012	-14.8201	66.35
-11.4194	-14.8358	66.31
-11.4459	-14.8318	66.27
-11.4626	-14.8166	66.26
-11.4955	-14.8837	66.26
-11.5178	-15.0052	66.29
-11.5533	-15.0691	66.32
-11.5553	-15.0752	66.31
-11.5916	-15.0848	66.29
-11.616	-15.1022	66.26
-11.6424	-15.1088	66.26
-11.6683	-15.1456	66.26
-11.6985	-15.1748	66.29
-11.695	-15.1702	66.31
-11.7277	-15.1511	66.32
-11.7403	-15.1615	66.33
-11.7817	-15.1522	66.31
-11.8113	-15.2179	66.29
-11.828	-15.2247	66.26
-11.8505	-15.2896	66.26
-11.9132	-15.3132	66.29
-11.9316	-15.4121	66.29
-11.9537	-15.4714	66.31
-11.9665	-15.5523	66.3
-12.022	-15.6015	66.26
-12.0318	-15.7075	66.25
-12.0174	-15.7036	66.27
-12.0481	-15.8158	66.28
-12.043	-15.9122	66.31
-12.0225	-15.9961	66.32
-12.0156	-16.0794	66.31
-12.0356	-16.1564	66.35
-12.0513	-16.2791	66.36
-12.0866	-16.3339	66.33
-12.071	-16.4073	66.27
-12.0725	-16.4249	66.2
-12.0544	-16.4951	66.15
-12.0648	-16.5504	66.17
-12.0672	-16.6619	66.22
-12.0716	-16.7481	66.3
-12.063	-16.8254	66.35
-12.046	-16.8297	66.36
-12.0419	-16.8091	66.32
-12.0206	-16.7668	66.27
-12.001	-16.7492	66.23
-12.0065	-16.7653	66.22
-11.9853	-16.7722	66.27
-11.9729	-16.7654	66.3
-11.9856	-16.7466	66.3
-11.9351	-16.7351	66.26
-11.9619	-16.6873	66.26
-11.932	-16.5557	66.24
-11.9081	-16.4938	66.27
-11.8807	-16.4583	66.27
-11.8688	-16.4062	66.28
-11.8257	-16.3389	66.29
-11.8071	-16.2914	66.29
-11.7811	-16.1548	66.29
-11.7526	-16.0508	66.28
-11.7726	-16.0213	66.28
-11.7736	-16.0123	66.27
-11.7777	-15.9937	66.29
-11.7171	-15.97	66.29
-11.7577	-15.9185	66.28
-11.7341	-15.852	66.28
-11.703	-15.8563	66.27
-11.75	-15.7809	66.28
-11.7399	-15.8136	66.27
-11.7473	-15.7807	66.3
-11.7617	-15.8002	66.3
-11.7866	-15.8082	66.31
-11.8082	-15.8015	66.29
-11.7908	-15.8809	66.35
-11.8385	-15.9526	66.38
-11.8182	-15.9696	66.36
-11.8523	-15.9644	66.3
-11.8756	-15.9873	66.23
-11.9141	-16.0171	66.11
-11.9556	-16.0528	66.14
-11.9559	-16.1496	66.22
-11.9723	-16.1994	66.3
-11.9537	-16.2118	66.36
-11.9438	-16.1727	66.4
-11.9661	-16.1069	66.36
-11.9958	-16.0148	66.3
-12.0116	-15.9932	66.27
-12.0104	-15.8848	66.24
-12.0309	-15.832	66.27
-11.9918	-15.8064	66.28
-12.0141	-15.7336	66.29
-12.0295	-15.6927	66.28
-12.0213	-15.6231	66.29
-12.0334	-15.5966	66.29
-12.0599	-15.514	66.29
-12.0771	-15.4601	66.3
-12.0771	-15.3488	66.32
-12.0527	-15.1887	66.34
-12.1117	-15.0471	66.33
-12.1142	-14.9232	66.32
-12.1455	-14.6954	66.29
-12.1242	-14.5701	66.29
-12.1724	-14.5183	66.27
-12.149	-14.5405	66.3
-12.1583	-14.53	66.33
-12.1673	-14.5225	66.37
-12.1177	-14.4926	66.35
-12.1768	-14.5019	66.33
-12.1886	-14.5332	66.27
-12.1784	-14.593	66.26
-12.1675	-14.699	66.28
-12.1835	-14.795	66.29
-12.1387	-14.8233	66.35
-12.1203	-14.9849	66.41
-12.1148	-15.1556	66.39
-12.1189	-15.2569	66.37
-12.1112	-15.2883	66.3
-12.1918	-15.3518	66.23
-12.2067	-15.3926	66.12
-12.2514	-15.5772	66.12
-12.206	-15.7169	66.25
-12.2081	-15.8202	66.32
-12.2091	-15.9082	66.4
-12.2362	-15.9843	66.39
-12.271	-16.0294	66.34
-12.2799	-16.0514	66.29
-12.2935	-16.1246	66.26
-12.312	-16.2441	66.21
-12.3875	-16.388	66.26
-12.3874	-16.5445	66.31
-12.4186	-16.7002	66.31
-12.4291	-16.8141	66.29
-12.4879	-16.954	66.27
-12.5442	-17.1147	66.27
-12.6093	-17.2151	66.27
-12.6561	-17.3422	66.28
-12.6641	-17.4784	66.29
-12.6648	-17.5738	66.31
-12.6775	-17.6322	66.32
-12.6578	-17.633	66.3
-12.6583	-17.6787	66.26
-12.6236	-17.678	66.26
-12.6222	-17.6642	66.25
-12.5985	-17.661	66.27
-12.6087	-17.7144	66.28
-12.588	-17.686	66.31
-12.5568	-17.7073	66.29
-12.5445	-17.6324	66.28
-12.5286	-17.652	66.28
-12.5195	-17.6897	66.27
-12.4838	-17.7479	66.26
-12.4538	-17.7357	66.32
-12.4662	-17.8361	66.35
-12.4805	-17.8919	66.33
-12.4941	-17.9039	66.3
-12.4924	-17.9552	66.29
-12.4959	-17.9981	66.16
-12.4864	-18.0009	66.15
-12.5115	-17.9691	66.18
-12.5019	-18.0894	66.23
-12.4902	-18.1904	66.32
-12.5081	-18.2443	66.38
-12.5413	-18.2815	66.35
-12.5833	-18.3206	66.3
-12.5846	-18.3349	66.27
-12.611	-18.4043	66.23
-12.6065	-18.4803	66.25
-12.6647	-18.5753	66.3
-12.6821	-18.6576	66.29
-12.7225	-18.7369	66.27
-12.7463	-18.8415	66.27
-12.7485	-18.9114	66.27
-12.7548	-18.9852	66.28
-12.7711	-19.0637	66.29
-12.8187	-19.1332	66.3
-12.8501	-19.1369	66.27
-12.8589	-19.2019	66.28
-12.8179	-19.1526	66.3
-12.8256	-19.0759	66.28
-12.8612	-18.9805	66.26
-12.8644	-18.8523	66.26
-12.8814	-18.7221	66.28
-12.8515	-18.5536	66.32
-12.8429	-18.3219	66.33
-12.8187	-18.1706	66.32
-12.8469	-17.9721	66.29
-12.7988	-17.8433	66.29
-12.7946	-17.7396	66.3
-12.7813	-17.6357	66.29
-12.7408	-17.4811	66.26
-12.6818	-17.3683	66.32
-12.6963	-17.2985	66.37
-12.6746	-17.1885	66.34
-12.7054	-17.0945	66.32
-12.6795	-16.994	66.26
-12.6691	-16.8506	66.17
-12.644	-16.7682	66.15
-12.6291	-16.6657	66.19
-12.5698	-16.6456	66.25
-12.59	-16.6064	66.32
-12.5871	-16.5823	66.38
-12.5867	-16.5215	66.36
-12.6068	-16.4006	66.3
-12.6117	-16.3328	66.25
-12.6133	-16.2161	66.22
-12.6502	-16.1994	66.25
-12.6453	-16.2431	66.3
-12.668	-16.2554	66.32
-12.7223	-16.217	66.29
-12.7413	-16.2219	66.27
-12.7643	-16.2323	66.27
-12.8085	-16.3042	66.25
-12.8439	-16.3373	66.28
-12.8605	-16.4269	66.29
-12.8674	-16.483	66.32
-12.898	-16.5554	66.31
-12.9235	-16.633	66.32
-12.954	-16.7067	66.29
-12.9726	-16.7661	66.27
-13.0321	-16.7998	66.22
-13.0323	-16.9499	66.23
-13.0733	-17.0489	66.28
-13.0752	-17.1719	66.3
-13.1218	-17.2369	66.32
-13.1169	-17.2783	66.3
-13.1287	-17.2942	66.28
-13.0959	-17.353	66.29
-13.0584	-17.4017	66.29
-13.019	-17.4547	66.25
-12.9837	-17.5083	66.3
-12.9542	-17.5902	66.35
-12.9312	-17.6825	66.35
-12.9145	-17.7218	66.32
-12.9085	-17.7724	66.27
-12.9171	-17.8035	66.17
-12.9364	-17.8714	66.1
-12.9064	-17.9698	66.16
-12.876	-18.1343	66.24
-12.8842	-18.2285	66.33
-12.8537	-18.3185	66.39
-12.886	-18.3645	66.36
-12.8954	-18.3765	66.29
-12.9354	-18.409	66.26
-12.9484	-18.5165	66.22
-12.941	-18.6537	66.26
-12.9259	-18.7412	66.28
-12.8967	-18.8482	66.25
-12.9071	-18.9122	66.25
-12.9029	-18.9735	66.26
-12.8858	-18.9901	66.25
-12.878	-18.9532	66.27
-12.8823	-18.892	66.27
-12.8891	-18.8599	66.27
-12.8892	-18.7697	66.31
-12.8706	-18.6728	66.29
-12.8491	-18.5866	66.31
-12.8601	-18.4698	66.27
-12.8415	-18.3727	66.25
-12.839	-18.2542	66.25
-12.8373	-18.1795	66.26
-12.8226	-18.1129	66.28
-12.8127	-17.9928	66.29
-12.7835	-17.9842	66.29
-12.7145	-17.8664	66.3
-12.6862	-17.7868	66.29
-12.6689	-17.6533	66.3
-12.5953	-17.5362	66.29
-12.5748	-17.4307	66.35
-12.5014	-17.3893	66.38
-12.4847	-17.2758	66.37
-12.474	-17.1087	66.28
-12.4262	-16.9495	66.24
-12.4252	-16.7366	66.14
-12.4026	-16.6439	66.1
-12.3897	-16.592	66.18
-12.38	-16.6529	66.25
-12.3641	-16.628	66.34
-12.3517	-16.5958	66.39
-12.3588	-16.535	66.37
-12.4023	-16.4186	66.3
-12.4049	-16.2931	66.27
-12.4552	-16.2751	66.24
-12.4507	-16.2762	66.26
-12.4649	-16.3489	66.29
-12.5198	-16.4198	66.28
-12.5085	-16.3871	66.26
-12.5172	-16.4798	66.27
-12.5249	-16.5418	66.27
-12.5248	-16.6311	66.26
-12.5727	-16.6601	66.27
-12.5547	-16.6598	66.29
-12.5866	-16.6464	66.3
-12.6115	-16.7163	66.31
-12.655	-16.7186	66.3
-12.7011	-16.7621	66.27
-12.715	-16.7722	66.26
-12.6808	-16.7928	66.26
-12.7366	-16.8068	66.28
-12.7318	-16.8468	66.29
-12.7492	-16.9168	66.29
-12.7326	-16.9424	66.3
-12.7364	-16.9355	66.3
-12.7199	-16.9217	66.29
-12.6852	-16.8952	66.27
-12.6753	-16.8905	66.3
-12.6639	-16.8237	66.37
-12.6622	-16.7494	66.38
-12.6548	-16.696	66.32
-12.6543	-16.6348	66.26
-12.6398	-16.5251	66.18
-12.5952	-16.4283	66.15
-12.5514	-16.4036	66.19
-12.5272	-16.3696	66.26
-12.4994	-16.353	66.33
-12.4539	-16.3705	66.37
-12.4233	-16.3477	66.35
-12.4508	-16.304	66.3
-12.4326	-16.2635	66.26
-12.409	-16.2951	66.24
-12.4338	-16.3545	66.25
-12.4758	-16.4478	66.29
-12.4629	-16.5678	66.27
-12.4589	-16.6277	66.29
-12.4648	-16.7165	66.28
-12.5121	-16.8012	66.27
-12.5654	-16.9114	66.26
-12.5698	-17.0015	66.26
-12.6032	-17.1019	66.28
-12.6222	-17.2342	66.3
-12.6615	-17.3613	66.31
-12.6584	-17.4636	66.32
-12.6623	-17.5446	66.3
-12.6715	-17.6312	66.27
-12.6947	-17.7281	66.26
-12.6876	-17.775	66.28
-12.6821	-17.8846	66.27
-12.7055	-17.9798	66.28
-12.7168	-18.0622	66.28
-12.6932	-18.1209	66.3
-12.7012	-18.1303	66.28
-12.6892	-18.1294	66.28
-12.6685	-18.1758	66.25
-12.6406	-18.1698	66.3
-12.6479	-18.1976	66.36
-12.6429	-18.1635	66.35
-12.6593	-18.19	66.3
-12.6472	-18.1518	66.27
-12.6599	-18.0827	66.18
-12.6718	-18.02	66.16
-12.6432	-18.0447	66.17
-12.633	-18.0555	66.24
-12.6232	-18.113	66.33
-12.5932	-18.1382	66.39
-12.604	-18.0604	66.38
-12.6	-18.0422	66.32
-12.6146	-18.0076	66.28
-12.5707	-18.0451	66.23
-12.5744	-18.0774	66.25
-12.5697	-18.1049	66.28
-12.607	-18.1603	66.3
-12.6126	-18.1766	66.29
-12.599	-18.2271	66.28
-12.5991	-18.2892	66.28
-12.5904	-18.3116	66.28
-12.6162	-18.323	66.27
-12.6216	-18.3417	66.3
-12.6065	-18.3418	66.3
-12.5938	-18.3089	66.31
-12.5964	-18.3002	66.31
-12.5646	-18.2625	66.3
-12.5869	-18.2398	66.28
-12.5832	-18.194	66.26
-12.6066	-18.188	66.26
-12.6338	-18.1627	66.28
-12.5966	-18.1205	66.29
-12.6031	-18.0914	66.3
-12.6494	-18.058	66.3
-12.6281	-18.0086	66.29
-12.6407	-17.9023	66.26
-12.597	-17.8255	66.3
-12.5603	-17.7413	66.29
-12.5737	-17.6789	66.28
-12.5479	-17.5921	66.3
-12.5171	-17.5117	66.39
-12.5203	-17.4337	66.38
-12.5072	-17.2756	66.33
-12.4932	-17.1624	66.26
-12.4643	-16.9703	66.19
-12.4496	-16.8868	66.13
-12.412	-16.8494	66.17
-12.431	-16.858	66.23
-12.4024	-16.8757	66.33
-12.3948	-16.8293	66.39
-12.3844	-16.7912	66.41
-12.4237	-16.7346	66.32
-12.4204	-16.7215	66.27
-12.4048	-16.7106	66.24
-12.4869	-16.7704	66.24
-12.4937	-16.8039	66.29
-12.496	-16.8242	66.31
-12.5372	-16.9471	66.31
-12.5813	-17.0447	66.28
-12.6021	-17.085	66.27
-12.6138	-17.1266	66.26
-12.6439	-17.1779	66.26
-12.6739	-17.2185	66.26
-12.6899	-17.2367	66.3
-12.657	-17.2848	66.31
-12.701	-17.2964	66.32
-12.7198	-17.3151	66.3
-12.737	-17.2973	66.29
-12.7041	-17.2561	66.26
-12.7004	-17.2236	66.24
-12.706	-17.2156	66.27
-12.6621	-17.1285	66.31
-12.6965	-17.0172	66.33
-12.6915	-16.9451	66.32
-12.6657	-16.8825	66.3
-12.6781	-16.7911	66.29
-12.667	-16.7313	66.27
-12.6261	-16.669	66.29
-12.5726	-16.5861	66.29
-12.5867	-16.5312	66.28
-12.566	-16.4915	66.33
-12.5337	-16.4499	66.41
-12.5359	-16.3671	66.4
-12.5071	-16.3016	66.33
-12.5401	-16.2875	66.27
-12.5536	-16.2466	66.2
-12.5589	-16.2874	66.13
-12.5646	-16.3439	66.18
-12.5452	-16.4473	66.26
-12.5743	-16.5611	66.33
-12.5606	-16.6287	66.4
-12.5588	-16.6949	66.41
-12.6251	-16.692	66.33
-12.6406	-16.7505	66.29
-12.6912	-16.845	66.28
-12.6998	-17.001	66.27
-12.7532	-17.1491	66.31
-12.8153	-17.3502	66.29
-12.8275	-17.5266	66.29
-12.8416	-17.6745	66.31
-12.8921	-17.8719	66.3
-12.9166	-17.9706	66.28
-12.9527	-18.1623	66.27
-12.9227	-18.2744	66.29
-12.9639	-18.447	66.3
-13.0029	-18.5254	66.32
-13.0274	-18.598	66.33
-13.027	-18.6649	66.31
-13.049	-18.6967	66.29
-13.0383	-18.6599	66.29
-13.0831	-18.7158	66.27
-13.1081	-18.7341	66.28
-13.1102	-18.74	66.3
-13.1063	-18.7324	66.34
-13.0877	-18.7103	66.36
-13.0974	-18.681	66.33
-13.0785	-18.6266	66.29
-13.0224	-18.5144	66.29
-13.0241	-18.4123	66.27
-12.9908	-18.3874	66.28
-12.9312	-18.3778	66.36
-12.9183	-18.3839	66.39
-12.8893	-18.3878	66.36
-12.9116	-18.3912	66.32
-12.9236	-18.3691	66.24
-12.9221	-18.3199	66.17
-12.9642	-18.3739	66.14
-12.933	-18.4941	66.21
-12.9003	-18.5755	66.3
-12.9085	-18.6437	66.37
-12.8969	-18.6391	66.42
-12.9344	-18.6929	66.36
-12.9555	-18.6576	66.28
-12.9426	-18.6527	66.25
-12.9423	-18.6564	66.21
-12.94	-18.6489	66.27
-12.9612	-18.7236	66.29
-12.9425	-18.7412	66.29
-12.9619	-18.8449	66.29
-12.9314	-18.8344	66.29
-12.8831	-18.86	66.28
-12.86	-18.7621	66.27
-12.8768	-18.7988	66.26
-12.8252	-18.7245	66.29
-12.8621	-18.7058	66.3
-12.8277	-18.6897	66.32
-12.8185	-18.6151	66.33
-12.7284	-18.5478	66.33
-12.7234	-18.5263	66.29
-12.6769	-18.4858	66.28
-12.6866	-18.4681	66.27
-12.6549	-18.3919	66.3
-12.6942	-18.3917	66.31
-12.7105	-18.4071	66.31
-12.6903	-18.3985	66.31
-12.6939	-18.3686	66.34
-12.6697	-18.3055	66.3
-12.5811	-18.2761	66.31
-12.5754	-18.2621	66.37
-12.6	-18.1954	66.4
-12.6086	-18.1599	66.35
-12.6229	-18.1283	66.32
-12.6128	-17.9968	66.27
-12.6247	-17.8831	66.21
-12.6426	-17.7969	66.24
-12.6222	-17.7533	66.29
-12.5748	-17.709	66.34
-12.5947	-17.6446	66.38
-12.5963	-17.5934	66.39
-12.607	-17.502	66.33
-12.6113	-17.4908	66.31
-12.6371	-17.5141	66.27
-12.6554	-17.5387	66.3
-12.6815	-17.5995	66.34
-12.706	-17.6345	66.35
-12.7119	-17.7114	66.31
-12.7654	-17.8322	66.31
-12.7775	-17.8951	66.3
-12.8102	-17.9636	66.29
-12.8266	-18.0665	66.3
-12.8596	-18.2078	66.28
-12.8688	-18.3072	66.33
-12.9323	-18.369	66.35
-12.9376	-18.4757	66.36
-12.9669	-18.5346	66.35
-12.947	-18.6267	66.31
-13.0052	-18.7096	66.28
-13.0237	-18.7571	66.28
-13.0288	-18.7891	66.31
-13.011	-18.8368	66.33
-12.9984	-18.8543	66.31
-13.0104	-18.9047	66.33
-13.0369	-18.9356	66.33
-13.028	-18.9851	66.33
-13.0282	-18.9958	66.33
-12.9985	-19.0057	66.31
-13.0063	-19.028	66.33
-12.992	-19.0949	66.38
-12.9936	-19.1568	66.39
-12.9972	-19.1919	66.35
-13.0076	-19.2211	66.3
-12.9934	-19.2177	66.21
-12.9984	-19.2528	66.19
-13.0157	-19.3857	66.21
-13.0264	-19.4192	66.27
-12.9936	-19.5506	66.36
-13.0072	-19.5985	66.41
-13.1103	-19.7107	66.36
-13.1078	-19.6967	66.32
-13.1199	-19.7127	66.27
-13.1068	-19.7355	66.24
-13.0809	-19.7352	66.28
-13.1236	-19.8559	66.31
-13.1187	-19.947	66.31
-13.1587	-20.0052	66.3
inclinaison X	inclinaison Y
