# Supplementary material for: Postural Control Can Be Well Maintained by Healthy, Young Adults in Difficult Visual Task, Even in Sway-Referenced Dynamic Conditions
Source: PLoS One. 2016 Oct 13;11(10):e0164400. doi: 10.1371/journal.pone.0164400 (PMC5063355; doi:10.1371/journal.pone.0164400)
Supplement: S2 File — (ZIP) [file pone.0164400.s002.zip › DATA_FRAMIRAL/S11B_SEARCH_STABLE_I12.xls]

## Sheet: S11_MTT_2015040
gravite X	gravite Y	Poids
-11.764	-10.7737	66.34
-11.8882	-10.8307	66.38
-11.9414	-10.8272	66.38
-12.0208	-10.8438	66.32
-12.1595	-10.8726	66.26
-12.1974	-10.8651	66.15
-12.2013	-10.8789	66.13
-12.2224	-10.9015	66.18
-12.2833	-10.96	66.24
-12.3149	-10.9477	66.32
-12.2898	-10.9492	66.35
-12.3125	-10.86	66.35
-12.3926	-10.8357	66.29
-12.3921	-10.9069	66.23
-12.3534	-10.8994	66.21
-12.3614	-10.9274	66.25
-12.3673	-10.9707	66.28
-12.354	-10.9827	66.29
-12.3885	-11.0068	66.26
-12.3719	-11.0674	66.25
-12.3622	-11.1341	66.24
-12.343	-11.2198	66.24
-12.3478	-11.2825	66.25
-12.3198	-11.3568	66.28
-12.3102	-11.4647	66.29
-12.3146	-11.5441	66.31
-12.3217	-11.5985	66.31
-12.3056	-11.6391	66.27
-12.3037	-11.751	66.24
-12.3336	-11.8431	66.24
-12.3593	-11.8937	66.24
-12.3602	-11.9768	66.25
-12.3328	-12.0204	66.28
-12.3351	-12.1319	66.31
-12.3458	-12.1659	66.29
-12.302	-12.1748	66.26
-12.2976	-12.212	66.26
-12.2608	-12.2847	66.29
-12.2138	-12.376	66.3
-12.2035	-12.4355	66.29
-12.2076	-12.4331	66.25
-12.2241	-12.3948	66.16
-12.1869	-12.3721	66.13
-12.1863	-12.3814	66.16
-12.1586	-12.4719	66.23
-12.1231	-12.5624	66.28
-12.0908	-12.5389	66.33
-12.017	-12.5103	66.32
-11.9742	-12.4285	66.26
-11.9094	-12.4191	66.22
-11.8334	-12.3849	66.23
-11.7659	-12.417	66.22
-11.6996	-12.4353	66.26
-11.5884	-12.5656	66.24
-11.5455	-12.6607	66.24
-11.4685	-12.6872	66.25
-11.4592	-12.7935	66.21
-11.4854	-12.8712	66.24
-11.5335	-12.9383	66.24
-11.525	-13.0155	66.27
-11.6073	-13.0484	66.27
-11.6572	-13.1271	66.29
-11.7025	-13.1781	66.29
-11.7399	-13.2779	66.27
-11.8481	-13.3313	66.25
-11.8464	-13.4059	66.24
-11.9081	-13.4961	66.23
-11.9296	-13.5702	66.23
-11.9179	-13.7476	66.25
-11.926	-13.8847	66.27
-11.9514	-14.0059	66.29
-11.9584	-14.0955	66.27
-11.9727	-14.1882	66.25
-11.9924	-14.2372	66.25
-11.9799	-14.3368	66.3
-11.9812	-14.4162	66.31
-12.0072	-14.4235	66.29
-12.0596	-14.435	66.25
-12.0628	-14.4055	66.15
-12.0576	-14.3842	66.13
-12.0536	-14.4208	66.15
-12.0776	-14.4051	66.21
-12.0411	-14.4059	66.29
-12.0397	-14.4123	66.34
-12.0546	-14.3856	66.32
-12.055	-14.3722	66.26
-12.0705	-14.353	66.23
-12.0484	-14.3229	66.23
-12.1237	-14.3254	66.23
-12.1524	-14.3646	66.24
-12.1822	-14.3811	66.24
-12.1905	-14.4908	66.26
-12.1936	-14.5013	66.24
-12.2006	-14.5693	66.24
-12.2078	-14.6101	66.24
-12.2177	-14.6805	66.25
-12.1922	-14.7162	66.24
-12.1927	-14.7397	66.26
-12.2357	-14.7227	66.27
-12.2771	-14.7807	66.27
-12.2756	-14.7663	66.26
-12.357	-14.83	66.25
-12.3894	-14.8873	66.24
-12.3979	-14.9675	66.23
-12.437	-15.0466	66.24
-12.4881	-15.1128	66.25
-12.5403	-15.1699	66.25
-12.5531	-15.2151	66.26
-12.5963	-15.3073	66.23
-12.558	-15.362	66.23
-12.5871	-15.373	66.26
-12.5616	-15.3824	66.24
-12.5846	-15.4718	66.29
-12.5803	-15.512	66.36
-12.609	-15.4849	66.33
-12.6208	-15.4467	66.28
-12.6391	-15.3532	66.23
-12.6603	-15.3342	66.11
-12.6721	-15.2864	66.11
-12.6383	-15.2044	66.17
-12.6283	-15.1534	66.25
-12.5988	-15.0641	66.33
-12.6111	-14.9371	66.35
-12.5915	-14.7967	66.33
-12.5693	-14.5979	66.27
-12.5641	-14.3611	66.24
-12.565	-14.2118	66.22
-12.5516	-14.061	66.26
-12.5626	-13.8303	66.26
-12.5748	-13.5228	66.25
-12.5411	-13.5536	66.26
-12.5355	-13.6162	66.29
-12.5262	-13.5938	66.3
-12.5646	-13.5633	66.3
-12.5898	-13.5281	66.29
-12.5783	-13.519	66.25
-12.5664	-13.5562	66.25
-12.5806	-13.6273	66.25
-12.5492	-13.7663	66.28
-12.5472	-13.8955	66.26
-12.4943	-14.1363	66.26
-12.498	-14.4101	66.27
-12.4793	-14.619	66.29
-12.5202	-14.7563	66.27
-12.5073	-14.8645	66.27
-12.5133	-14.953	66.26
-12.5173	-15.0838	66.26
-12.5184	-15.2261	66.25
-12.4906	-15.4343	66.25
-12.5013	-15.5489	66.27
-12.4244	-15.7293	66.34
-12.3646	-15.8168	66.37
-12.2875	-15.8526	66.34
-12.2312	-15.8354	66.25
-12.2014	-15.8374	66.19
-12.1681	-15.8276	66.1
-12.105	-15.8607	66.09
-12.0387	-15.9074	66.18
-11.9701	-16.0623	66.27
-11.9197	-16.1811	66.36
-11.9233	-16.2546	66.38
-11.9609	-16.3127	66.34
-11.9815	-16.2582	66.27
-11.9862	-16.263	66.22
-11.9836	-16.2182	66.19
-11.9817	-16.2983	66.2
-12.0305	-16.3385	66.24
-11.9787	-16.4678	66.23
-11.9211	-16.5856	66.26
-11.9325	-16.5787	66.26
-11.9066	-16.669	66.25
-11.9034	-16.6546	66.23
-11.8735	-16.6671	66.25
-11.8528	-16.7178	66.28
-11.8134	-16.6726	66.31
-11.7143	-16.6776	66.29
-11.7156	-16.59	66.29
-11.6787	-16.4903	66.26
-11.6567	-16.4041	66.24
-11.6445	-16.3395	66.22
-11.6208	-16.3107	66.23
-11.5766	-16.1816	66.27
-11.5894	-16.1404	66.28
-11.5212	-16.0032	66.29
-11.5128	-15.8938	66.27
-11.5231	-15.7583	66.28
-11.4721	-15.6942	66.29
-11.4667	-15.6454	66.33
-11.4495	-15.5809	66.3
-11.4491	-15.5839	66.3
-11.4521	-15.6603	66.23
-11.4629	-15.6959	66.17
-11.3925	-15.7589	66.13
-11.3662	-15.74	66.2
-11.3539	-15.823	66.23
-11.3381	-15.839	66.28
-11.345	-15.8257	66.3
-11.3468	-15.7321	66.3
-11.3462	-15.6575	66.28
-11.3186	-15.5822	66.26
-11.3087	-15.4606	66.26
-11.2895	-15.4327	66.26
-11.2453	-15.3831	66.25
-11.2387	-15.3363	66.25
-11.2233	-15.2311	66.28
-11.2145	-15.1624	66.26
-11.1981	-15.0559	66.25
-11.2319	-14.9384	66.25
-11.2621	-14.8248	66.26
-11.2697	-14.7166	66.28
-11.2732	-14.5994	66.29
-11.3127	-14.4948	66.28
-11.3387	-14.3669	66.29
-11.3967	-14.2719	66.28
-11.4688	-14.1996	66.28
-11.5142	-14.1181	66.26
-11.5758	-14.0571	66.26
-11.6333	-14.0222	66.27
-11.7182	-13.9711	66.29
-11.7539	-13.9786	66.3
-11.8448	-13.9724	66.28
-11.8978	-13.9584	66.28
-11.9346	-13.9996	66.33
-12.0041	-14.0136	66.34
-12.1028	-14.0557	66.31
-12.2271	-14.0622	66.29
-12.3035	-14.0747	66.25
-12.3965	-14.1214	66.15
-12.4547	-14.1802	66.16
-12.4746	-14.2448	66.2
-12.5466	-14.3688	66.26
-12.6201	-14.5177	66.33
-12.6685	-14.7101	66.37
-12.8139	-14.8427	66.33
-12.8206	-15.0256	66.3
-12.8919	-15.2121	66.25
-12.954	-15.2995	66.24
-12.9821	-15.4444	66.25
-13.0442	-15.6202	66.26
-13.119	-15.7916	66.24
-13.164	-15.8961	66.26
-13.2188	-16.0068	66.27
-13.2402	-16.0682	66.25
-13.2807	-16.0712	66.24
-13.3344	-16.0648	66.24
-13.3561	-15.9832	66.26
-13.4011	-15.8578	66.29
-13.3785	-15.7299	66.31
-13.4447	-15.6184	66.3
-13.4575	-15.4861	66.3
-13.475	-15.366	66.27
-13.4856	-15.2904	66.25
-13.5264	-15.2137	66.26
-13.5216	-15.1637	66.28
-13.5595	-15.0742	66.29
-13.596	-15.0732	66.27
-13.6165	-15.0398	66.29
-13.6094	-15.1133	66.26
-13.621	-15.1161	66.28
-13.6106	-15.2015	66.31
-13.645	-15.2885	66.36
-13.6456	-15.4007	66.32
-13.6764	-15.4216	66.32
-13.7219	-15.5056	66.2
-13.7725	-15.5584	66.12
-13.7295	-15.663	66.14
-13.7594	-15.8385	66.2
-13.7289	-16.1129	66.27
-13.6867	-16.3062	66.36
-13.7062	-16.523	66.36
-13.734	-16.6744	66.31
-13.7138	-16.7728	66.26
-13.6657	-16.8767	66.21
-13.6678	-16.9983	66.22
-13.6537	-17.1532	66.23
-13.6569	-17.3401	66.25
-13.6999	-17.462	66.24
-13.6902	-17.5555	66.24
-13.64	-17.6715	66.25
-13.6383	-17.7105	66.26
-13.5679	-17.706	66.25
-13.5146	-17.711	66.23
-13.4715	-17.6768	66.26
-13.4592	-17.6275	66.26
-13.3851	-17.5752	66.3
-13.3466	-17.4558	66.28
-13.3249	-17.3729	66.26
-13.3157	-17.2742	66.23
-13.2844	-17.1561	66.24
-13.234	-17.0964	66.25
-13.1979	-17.0562	66.26
-13.1933	-17.0434	66.28
-13.1504	-17.0365	66.27
-13.1514	-17.0398	66.28
-13.1157	-17.0237	66.25
-13.1227	-17.0146	66.27
-13.0995	-17.0693	66.32
-13.0757	-17.0905	66.34
-13.1138	-17.0765	66.3
-13.1242	-17.0283	66.25
-13.124	-16.9824	66.17
-13.1431	-16.99	66.07
-13.1023	-17.0386	66.12
-13.0917	-17.1249	66.22
-13.0955	-17.2803	66.29
-13.101	-17.3706	66.38
-13.1826	-17.4468	66.35
-13.2252	-17.4717	66.3
-13.2586	-17.4979	66.27
-13.3044	-17.5598	66.22
-13.3379	-17.6603	66.21
-13.4102	-17.7757	66.22
-13.4647	-17.8014	66.21
-13.5378	-17.8231	66.21
-13.5301	-17.9986	66.24
-13.549	-18.1912	66.28
-13.5809	-18.3153	66.28
-13.5736	-18.4531	66.28
-13.6301	-18.5246	66.28
-13.6545	-18.6506	66.27
-13.6857	-18.7445	66.26
-13.7019	-18.825	66.26
-13.7004	-18.8745	66.26
-13.683	-18.9232	66.23
-13.6658	-18.8777	66.23
-13.6559	-18.8729	66.22
-13.6519	-18.8914	66.24
-13.6127	-18.8363	66.27
-13.585	-18.7744	66.29
-13.5706	-18.657	66.27
-13.561	-18.5184	66.3
-13.539	-18.4352	66.32
-13.5296	-18.2336	66.33
-13.5175	-18.1019	66.27
-13.5275	-17.9298	66.26
-13.4818	-17.7745	66.18
-13.5126	-17.5972	66.13
-13.4611	-17.4932	66.16
-13.4269	-17.4199	66.22
-13.3685	-17.3859	66.29
-13.3306	-17.3197	66.35
-13.3191	-17.2146	66.33
-13.3531	-17.0834	66.29
-13.3607	-16.9954	66.28
-13.3372	-17.0071	66.2
-13.3263	-16.9568	66.24
-13.3393	-16.9595	66.27
-13.3195	-16.9481	66.28
-13.3452	-17.0377	66.26
-13.3869	-17.0685	66.26
-13.378	-17.1061	66.24
-13.3919	-17.1285	66.25
-13.3802	-17.214	66.25
-13.4001	-17.2633	66.24
-13.4106	-17.2381	66.25
-13.3432	-17.2433	66.28
-13.3654	-17.2219	66.29
-13.3791	-17.2986	66.25
-13.3546	-17.3136	66.26
-13.3883	-17.311	66.25
-13.3752	-17.3191	66.25
-13.3904	-17.3947	66.25
-13.3712	-17.4636	66.29
-13.3456	-17.5283	66.27
-13.3211	-17.5432	66.27
-13.3365	-17.6295	66.27
-13.3583	-17.6955	66.33
-13.4026	-17.8207	66.3
-13.3807	-17.8166	66.27
-13.3998	-17.875	66.23
-13.3823	-17.9011	66.15
-13.3764	-17.9515	66.14
-13.347	-17.9788	66.19
-13.3353	-18.061	66.23
-13.2797	-18.1041	66.3
-13.2694	-18.1501	66.33
-13.2785	-18.1265	66.31
-13.2715	-18.136	66.28
-13.2589	-18.0776	66.27
-13.223	-18.0118	66.26
-13.2132	-18.0311	66.26
-13.1949	-18.0063	66.27
-13.2059	-18.004	66.25
-13.2296	-17.995	66.25
-13.2441	-18.0386	66.25
-13.2782	-18.0695	66.25
-13.3154	-18.0976	66.27
-13.3595	-18.1333	66.28
-13.3885	-18.1934	66.28
-13.429	-18.2844	66.29
-13.4813	-18.352	66.29
-13.5324	-18.4059	66.28
-13.5652	-18.4348	66.28
-13.6389	-18.4282	66.26
-13.6943	-18.4949	66.26
-13.7861	-18.5748	66.26
-13.7792	-18.6186	66.27
-13.8069	-18.6631	66.28
-13.804	-18.7108	66.3
-13.843	-18.8153	66.29
-13.8431	-18.8687	66.27
-13.8702	-18.9811	66.28
-13.8412	-19.1287	66.33
-13.8821	-19.308	66.31
-13.908	-19.4225	66.29
-13.9651	-19.5467	66.25
-14.0025	-19.6553	66.16
-13.9941	-19.78	66.14
-13.9876	-19.9431	66.17
-13.9919	-20.1648	66.22
-14.0055	-20.3399	66.3
-14.0146	-20.5295	66.36
-14.0642	-20.6466	66.35
-14.0518	-20.8156	66.28
-14.0694	-20.912	66.27
-14.0948	-21.027	66.22
-14.1239	-21.1113	66.22
-14.1737	-21.253	66.21
-14.2461	-21.3783	66.23
-14.2956	-21.4713	66.22
-14.322	-21.6133	66.24
-14.413	-21.7208	66.25
-14.448	-21.8298	66.27
-14.5102	-21.9318	66.26
-14.497	-21.9772	66.26
-14.5059	-21.955	66.26
-14.5186	-21.9261	66.25
-14.4909	-21.9795	66.26
-14.5458	-21.9728	66.27
-14.575	-22.0111	66.25
-14.6459	-22.0231	66.26
-14.6624	-22.041	66.29
-14.6544	-22.0496	66.27
-14.6467	-22.0253	66.27
-14.6323	-21.9818	66.27
-14.6226	-21.88	66.24
-14.6243	-21.8551	66.24
-14.6144	-21.7748	66.23
-14.6026	-21.6571	66.24
-14.5802	-21.5537	66.33
-14.5555	-21.3677	66.37
-14.5526	-21.212	66.34
-14.5054	-20.9477	66.3
-14.4312	-20.66	66.19
-14.3354	-20.3143	66.11
-14.2806	-20.0173	66.14
-14.2483	-19.8162	66.21
-14.1762	-19.6574	66.29
-14.1032	-19.5098	66.35
-14.0728	-19.2317	66.36
-14.0311	-18.9828	66.31
-13.9766	-18.7697	66.3
-13.9024	-18.5848	66.28
-13.8504	-18.3717	66.3
-13.808	-18.1972	66.29
-13.7272	-18.0168	66.26
-13.6801	-17.8718	66.21
-13.6004	-17.8153	66.23
-13.5486	-17.7538	66.25
-13.5198	-17.7406	66.26
-13.5039	-17.7088	66.27
-13.5096	-17.6856	66.28
-13.5566	-17.6961	66.29
-13.5744	-17.7359	66.29
-13.6412	-17.72	66.3
-13.6664	-17.6614	66.29
-13.6602	-17.6406	66.26
-13.6378	-17.5621	66.26
-13.6276	-17.4708	66.26
-13.6299	-17.4379	66.26
-13.6656	-17.4433	66.26
-13.6465	-17.4472	66.29
-13.6282	-17.4769	66.27
-13.5911	-17.5091	66.27
-13.5764	-17.5063	66.27
-13.537	-17.532	66.27
-13.5462	-17.4898	66.3
-13.4708	-17.5478	66.36
-13.4558	-17.5721	66.36
-13.4577	-17.5605	66.31
-13.4738	-17.5304	66.27
-13.5175	-17.501	66.18
-13.5414	-17.4602	66.1
-13.5324	-17.4539	66.16
-13.5154	-17.4854	66.27
-13.5132	-17.5228	66.34
-13.4739	-17.4925	66.4
-13.4838	-17.3871	66.37
-13.4868	-17.2409	66.3
-13.4995	-17.1251	66.26
-13.4918	-17.0673	66.21
-13.5087	-17.0631	66.24
-13.5286	-17.0959	66.27
-13.5203	-17.1019	66.27
-13.563	-17.1374	66.27
-13.5781	-17.0994	66.27
-13.576	-17.1429	66.26
-13.5778	-17.1416	66.25
-13.6028	-17.0937	66.27
-13.6076	-17.0737	66.33
-13.6272	-17.0894	66.3
-13.6263	-17.0711	66.31
-13.6735	-17.0182	66.3
-13.6552	-17.0342	66.28
-13.6863	-16.9766	66.28
-13.7133	-17.0437	66.25
-13.7291	-17.0741	66.27
-13.7417	-17.1326	66.28
-13.7549	-17.1323	66.31
-13.7796	-17.1779	66.32
-13.7942	-17.2172	66.34
-13.8213	-17.2479	66.29
-13.8573	-17.3154	66.28
-13.8694	-17.3844	66.33
-13.9146	-17.4582	66.35
-13.946	-17.5307	66.31
-13.9831	-17.6272	66.29
-14.0047	-17.6435	66.24
-14.0109	-17.6782	66.17
-13.9711	-17.6553	66.18
-13.9832	-17.7242	66.23
-13.9626	-17.773	66.3
-13.9617	-17.8073	66.37
-13.9576	-17.8035	66.38
-13.9417	-17.6751	66.34
-13.9691	-17.626	66.32
-13.9427	-17.6118	66.29
-13.9031	-17.5527	66.28
-13.8735	-17.5077	66.29
-13.8677	-17.5065	66.28
-13.8179	-17.4546	66.29
-13.7436	-17.4175	66.3
-13.6818	-17.3799	66.29
-13.6192	-17.3088	66.3
-13.6245	-17.2159	66.28
-13.5921	-17.0932	66.29
-13.5419	-17.0578	66.3
-13.508	-16.9606	66.32
-13.4432	-16.871	66.32
-13.4219	-16.8228	66.3
-13.4213	-16.7786	66.28
-13.3799	-16.7071	66.28
-13.3527	-16.6822	66.29
-13.3207	-16.685	66.28
-13.3175	-16.6982	66.29
-13.3119	-16.7577	66.3
-13.3402	-16.8616	66.31
-13.3341	-16.9376	66.32
-13.3759	-17.0304	66.31
-13.3666	-17.0709	66.3
-13.3766	-17.2	66.35
-13.3848	-17.3196	66.36
-13.4921	-17.4219	66.33
-13.4642	-17.4816	66.3
-13.5267	-17.6209	66.25
-13.5438	-17.6865	66.18
-13.5955	-17.8132	66.16
-13.6074	-17.9212	66.24
-13.6263	-18.0228	66.29
-13.5767	-18.1018	66.37
-13.6188	-18.116	66.36
-13.6162	-18.1021	66.34
-13.6546	-18.0147	66.28
-13.643	-18.0126	66.26
-13.6108	-18.0428	66.25
-13.5999	-18.0145	66.31
-13.621	-18.0261	66.32
-13.5783	-18.0059	66.3
-13.5866	-17.9638	66.28
-13.5401	-17.9351	66.29
-13.5413	-17.837	66.28
-13.5179	-17.8068	66.27
-13.5551	-17.8004	66.25
-13.5331	-17.7931	66.27
-13.5296	-17.6682	66.29
-13.4704	-17.6068	66.3
-13.4702	-17.581	66.32
-13.4841	-17.5686	66.29
-13.4549	-17.5222	66.29
-13.4542	-17.4902	66.29
-13.4601	-17.4793	66.28
-13.4483	-17.4513	66.28
-13.4949	-17.4648	66.3
-13.4802	-17.4635	66.28
-13.4967	-17.5015	66.29
-13.4998	-17.5384	66.29
-13.5346	-17.651	66.3
-13.5809	-17.6933	66.3
-13.5683	-17.7604	66.3
-13.5931	-17.9009	66.36
-13.6152	-18.0048	66.38
-13.6295	-18.0653	66.35
-13.6847	-18.1174	66.28
-13.7425	-18.1644	66.18
-13.7698	-18.213	66.1
-13.8035	-18.3263	66.17
-13.82	-18.4986	66.22
-13.8582	-18.6057	66.33
-13.8767	-18.7939	66.4
-13.9253	-18.8546	66.4
-13.9322	-18.871	66.33
-13.9719	-18.894	66.25
-14.0042	-18.9326	66.22
-14.0242	-18.9684	66.21
-14.0777	-19.0942	66.26
-14.0856	-19.1514	66.28
-14.1555	-19.2393	66.27
-14.182	-19.3217	66.27
-14.1963	-19.4167	66.27
-14.2155	-19.4205	66.27
-14.2793	-19.4297	66.27
-14.2694	-19.4093	66.28
-14.249	-19.4228	66.31
-14.2551	-19.4208	66.31
-14.2522	-19.3568	66.31
-14.2211	-19.2785	66.3
-14.2365	-19.2582	66.26
-14.2261	-19.1855	66.24
-14.1974	-19.1828	66.25
-14.2119	-19.2058	66.29
-14.2196	-19.2095	66.32
-14.2185	-19.2182	66.33
-14.201	-19.167	66.3
-14.2135	-19.0534	66.28
-14.2102	-18.9457	66.26
-14.1901	-18.872	66.27
-14.2006	-18.7574	66.28
-14.1388	-18.653	66.29
-14.1311	-18.5777	66.36
-14.1465	-18.5681	66.4
-14.1499	-18.5242	66.35
-14.1184	-18.4552	66.3
-14.1703	-18.4318	66.19
-14.2269	-18.418	66.1
-14.2548	-18.458	66.13
-14.2378	-18.5685	66.23
-14.2405	-18.6796	66.32
-14.1895	-18.75	66.4
-14.2206	-18.8661	66.42
-14.2268	-18.8398	66.35
-14.2296	-18.8174	66.28
-14.24	-18.8036	66.23
-14.2743	-18.8073	66.23
-14.2934	-18.9159	66.28
-14.2968	-19.0101	66.3
-14.3178	-19.0643	66.29
-14.2925	-19.1004	66.28
-14.2765	-19.0598	66.27
-14.2371	-19.0338	66.28
-14.2776	-18.9753	66.27
-14.2526	-18.9929	66.28
-14.1993	-18.938	66.32
-14.174	-18.9071	66.33
-14.2019	-18.902	66.32
-14.1838	-18.8517	66.32
-14.2006	-18.8264	66.31
-14.2433	-18.7639	66.29
-14.2608	-18.8356	66.28
-14.272	-18.8423	66.28
-14.2989	-18.9217	66.28
-14.3674	-18.9562	66.27
-14.3708	-18.9523	66.27
-14.4335	-18.9101	66.26
-14.4133	-18.9685	66.25
-14.436	-18.9305	66.25
-14.4546	-18.973	66.27
-14.3843	-19.0123	66.35
-14.4022	-19.0383	66.36
-14.3657	-18.9697	66.33
-14.4109	-18.9481	66.26
-14.4221	-18.9714	66.19
-14.4047	-18.9317	66.11
-14.3855	-18.9367	66.13
-14.3359	-18.9681	66.21
-14.3187	-18.9847	66.27
-14.2355	-19.0386	66.32
-14.2101	-18.9922	66.36
-14.2041	-18.9273	66.29
-14.1625	-18.8052	66.24
-14.144	-18.7644	66.2
-14.0941	-18.6744	66.21
-14.0519	-18.6759	66.27
-14.0346	-18.613	66.3
-14.0067	-18.5064	66.29
-13.9911	-18.4249	66.27
-13.9887	-18.3218	66.25
-13.9638	-18.243	66.23
-13.9505	-18.1374	66.24
-13.925	-18.1491	66.23
-13.9272	-18.1081	66.3
-13.8781	-18.1017	66.3
-13.8856	-18.1152	66.3
-13.8515	-18.0997	66.28
-13.8723	-18.0934	66.25
-13.8843	-18.1231	66.23
-13.9099	-18.0825	66.25
-13.9217	-18.1258	66.23
-13.9648	-18.1657	66.26
-13.9823	-18.2083	66.27
-13.9809	-18.2668	66.29
-14.0236	-18.3403	66.28
-14.0546	-18.3631	66.26
-14.0709	-18.3542	66.25
-14.0663	-18.3829	66.31
-14.1109	-18.4865	66.33
-14.1246	-18.5	66.32
-14.1582	-18.5539	66.29
-14.2626	-18.5603	66.18
-14.2893	-18.6358	66.15
-14.2782	-18.7205	66.12
-14.3064	-18.8264	66.19
-14.3183	-18.9119	66.27
-14.3965	-18.9996	66.35
-14.3827	-19.0617	66.36
-14.4022	-19.0209	66.32
-14.4364	-19.0548	66.25
-14.4405	-19.0412	66.21
-14.475	-19.04	66.23
-14.4712	-19.0934	66.24
-14.4818	-19.1389	66.26
-14.5181	-19.1416	66.25
-14.4789	-19.1263	66.26
-14.4759	-19.038	66.26
-14.4728	-18.9117	66.26
-14.4676	-18.7583	66.23
-14.5208	-18.6501	66.25
-14.4603	-18.5322	66.27
-14.475	-18.37	66.28
-14.4697	-18.2053	66.3
-14.4608	-18.016	66.3
-14.444	-17.8539	66.29
-14.4703	-17.7713	66.24
-14.4683	-17.6967	66.25
-14.4522	-17.6406	66.25
-14.4812	-17.6205	66.28
-14.4453	-17.5772	66.29
-14.4563	-17.5642	66.27
-14.4167	-17.5565	66.26
-14.444	-17.5815	66.26
-14.4081	-17.5988	66.28
-14.3955	-17.5963	66.26
-14.3867	-17.6143	66.28
-14.3599	-17.6092	66.35
-14.4031	-17.5994	66.36
-14.3878	-17.6085	66.33
-14.3976	-17.6149	66.26
-14.3776	-17.6095	66.18
-14.3842	-17.5638	66.13
-14.3577	-17.5283	66.15
-14.3246	-17.5523	66.22
-14.287	-17.5467	66.3
-14.2678	-17.5038	66.38
-14.2743	-17.4385	66.37
-14.232	-17.3591	66.32
-14.1982	-17.2464	66.26
-14.1868	-17.2121	66.21
-14.1506	-17.1432	66.24
-14.1204	-17.124	66.28
-14.1131	-17.1953	66.29
-14.0684	-17.2033	66.29
-14.0742	-17.1817	66.28
-14.0752	-17.1864	66.27
-14.1218	-17.2529	66.27
-14.1086	-17.261	66.28
-14.1354	-17.3539	66.27
-14.0945	-17.3492	66.31
-14.0931	-17.4139	66.29
-14.0918	-17.4591	66.32
-14.0985	-17.4709	66.28
-14.1024	-17.4414	66.27
-14.1124	-17.4159	66.22
-14.1015	-17.4669	66.23
-14.0882	-17.5491	66.26
-14.0826	-17.5889	66.3
-14.081	-17.5629	66.31
-14.0411	-17.5537	66.32
-14.0552	-17.5261	66.31
-14.0213	-17.459	66.29
-14.0241	-17.402	66.26
-14.0137	-17.3698	66.29
-14.0121	-17.3347	66.28
-13.966	-17.335	66.33
-13.9332	-17.2971	66.39
-13.9408	-17.2608	66.38
-13.9334	-17.2017	66.34
-13.9374	-17.0993	66.28
-13.9506	-17.0298	66.17
-13.9207	-16.9583	66.11
-13.8925	-16.9988	66.15
-13.8383	-17.0074	66.27
-13.8202	-17.0997	66.34
-13.7985	-17.1623	66.39
-13.795	-17.1662	66.39
-13.8228	-17.1154	66.35
-13.8608	-17.1101	66.27
-13.8842	-17.1555	66.27
-13.9026	-17.2316	66.25
-13.8932	-17.3299	66.29
-13.9144	-17.4323	66.28
-13.9408	-17.5282	66.28
-13.9772	-17.6018	66.28
-13.988	-17.7296	66.27
-14.0289	-17.7662	66.27
-14.0491	-17.864	66.26
-14.0531	-17.9041	66.28
-14.0721	-18.0333	66.29
-14.0931	-18.1099	66.3
-14.0475	-18.1599	66.32
-14.087	-18.2478	66.31
-14.0727	-18.3846	66.28
-14.0762	-18.4475	66.26
-14.0931	-18.5067	66.27
-14.0891	-18.6388	66.29
-14.1174	-18.7201	66.28
-14.1276	-18.7822	66.3
-14.1474	-18.8452	66.3
-14.1571	-18.8548	66.29
-14.1318	-18.8909	66.28
-14.1648	-18.879	66.28
-14.1906	-18.9244	66.3
-14.1685	-19.008	66.37
-14.1667	-19.0021	66.42
-14.2092	-18.9602	66.36
-14.2711	-18.8239	66.28
-14.3103	-18.7301	66.19
-14.3098	-18.6802	66.08
-14.292	-18.6065	66.12
-14.2811	-18.5788	66.2
-14.2795	-18.6015	66.28
-14.2794	-18.6349	66.37
-14.3062	-18.6562	66.41
-14.3361	-18.6053	66.36
-14.3802	-18.5407	66.29
-14.379	-18.5141	66.23
-14.3644	-18.4976	66.22
-14.4082	-18.5179	66.25
-14.4	-18.6036	66.29
-14.408	-18.6385	66.28
-14.4546	-18.6672	66.28
-14.4558	-18.6585	66.27
-14.4763	-18.7204	66.24
-14.4793	-18.6815	66.25
-14.4988	-18.6669	66.26
-14.4688	-18.6953	66.3
-14.4343	-18.6763	66.32
-14.448	-18.6052	66.29
-14.4529	-18.5275	66.29
-14.4664	-18.4321	66.26
-14.4709	-18.3573	66.26
-14.4931	-18.3133	66.24
-14.4595	-18.2748	66.26
-14.4529	-18.1839	66.29
-14.4277	-18.0792	66.29
-14.4511	-18.0065	66.31
-14.4412	-17.8745	66.3
-14.4303	-17.7892	66.3
-14.3804	-17.6812	66.27
-14.3694	-17.6276	66.31
-14.3338	-17.5663	66.33
-14.3427	-17.5529	66.35
-14.3476	-17.5614	66.29
-14.3395	-17.5083	66.25
-14.3576	-17.4329	66.19
-14.3462	-17.4215	66.15
-14.3084	-17.4492	66.2
-14.2991	-17.5157	66.27
-14.3016	-17.5722	66.32
-14.2784	-17.6206	66.36
-14.2673	-17.6155	66.34
-14.228	-17.6155	66.28
-14.2174	-17.6452	66.26
-14.1972	-17.6292	66.23
-14.2349	-17.7031	66.24
-14.2065	-17.743	66.29
-14.1884	-17.7819	66.28
-14.1409	-17.8015	66.27
-14.1425	-17.8275	66.27
-14.1479	-17.7711	66.26
-14.1327	-17.7621	66.24
-14.1558	-17.7681	66.26
-14.1311	-17.7299	66.29
-14.1188	-17.7275	66.31
-14.0681	-17.6572	66.32
-14.064	-17.5929	66.3
-14.0182	-17.4978	66.29
-14.0259	-17.4387	66.25
-13.9809	-17.3982	66.25
-13.9636	-17.3418	66.24
-13.9035	-17.2955	66.28
-13.9308	-17.2598	66.26
-13.9674	-17.2534	66.28
-13.9486	-17.2846	66.28
-13.9017	-17.2967	66.29
-13.9049	-17.305	66.31
-13.9181	-17.3557	66.24
-13.8945	-17.3831	66.29
-13.8999	-17.4175	66.35
-13.9027	-17.533	66.35
-13.9391	-17.599	66.32
-13.9539	-17.6473	66.27
-13.9858	-17.7097	66.18
-14.012	-17.7802	66.11
-14.0353	-17.9073	66.16
-14.0547	-17.9896	66.21
-14.0143	-18.1097	66.31
-14.0302	-18.2469	66.36
-14.0448	-18.3235	66.38
-14.0784	-18.3702	66.31
-14.1092	-18.3753	66.25
-14.1286	-18.4702	66.23
-14.1226	-18.5189	66.24
-14.1456	-18.65	66.27
-14.1791	-18.809	66.29
-14.2417	-18.894	66.28
-14.2475	-18.9998	66.27
-14.2966	-19.0869	66.25
-14.2883	-19.1598	66.23
-14.3089	-19.2257	66.24
-14.3241	-19.2808	66.27
-14.3385	-19.3243	66.28
-14.3035	-19.3215	66.3
-14.2728	-19.249	66.3
-14.2639	-19.1734	66.29
-14.2767	-19.1511	66.25
-14.2964	-19.0626	66.25
-14.2598	-19.0249	66.26
-14.2438	-18.993	66.27
-14.2153	-18.9388	66.28
-14.2089	-18.9593	66.25
-14.2213	-18.8902	66.27
-14.2308	-18.9135	66.26
-14.1828	-18.9206	66.27
-14.1425	-18.9054	66.26
-14.1767	-18.9741	66.26
-14.1436	-19.0083	66.27
-14.1668	-19.0914	66.34
-14.1958	-19.1291	66.33
-14.1983	-19.1651	66.3
-14.2218	-19.2245	66.22
-14.2548	-19.283	66.14
-14.2645	-19.36	66.11
-14.2563	-19.4297	66.16
-14.272	-19.5591	66.25
-14.2749	-19.6709	66.32
-14.284	-19.7447	66.38
-14.3027	-19.7858	66.35
-14.3442	-19.7961	66.28
-14.3444	-19.7898	66.24
-14.3753	-19.8404	66.22
-14.3915	-19.9001	66.25
-14.4027	-19.9752	66.28
-14.407	-20.0034	66.28
-14.409	-19.989	66.27
-14.3968	-19.9123	66.28
-14.408	-19.7969	66.26
-14.4078	-19.7347	66.26
-14.3805	-19.6875	66.25
-14.3755	-19.5464	66.28
-14.3827	-19.4599	66.28
-14.3856	-19.3161	66.31
-14.363	-19.1755	66.31
-14.3567	-19.1067	66.28
-14.3516	-19.0379	66.27
-14.3461	-18.9204	66.27
-14.3351	-18.8953	66.28
-14.3834	-18.8095	66.27
-14.3634	-18.7222	66.28
-14.4025	-18.6996	66.27
-14.4046	-18.6335	66.26
-14.4137	-18.5927	66.28
-14.4273	-18.5907	66.28
-14.4751	-18.6019	66.25
-14.463	-18.6275	66.31
-14.4686	-18.6724	66.41
-14.5293	-18.7205	66.41
-14.5319	-18.6718	66.36
-14.588	-18.6691	66.25
-14.6513	-18.6022	66.17
-14.6812	-18.6016	66.09
-14.6887	-18.6097	66.16
-14.6556	-18.6337	66.26
-14.6533	-18.6835	66.34
-14.6322	-18.7313	66.4
-14.6203	-18.6655	66.4
-14.6302	-18.5176	66.31
-14.6145	-18.4456	66.26
-14.6144	-18.3704	66.21
-14.6489	-18.3557	66.22
-14.6581	-18.3476	66.3
-14.6164	-18.3677	66.36
-14.648	-18.3026	66.37
-14.6972	-18.2399	66.34
-14.7208	-18.0979	66.32
-14.7057	-17.9665	66.28
-14.746	-17.8124	66.26
-14.725	-17.6978	66.25
-14.7587	-17.5621	66.27
-14.7257	-17.4	66.31
-14.7202	-17.343	66.32
-14.7134	-17.2523	66.3
-14.7044	-17.1565	66.27
-14.7245	-17.0272	66.27
-14.7386	-16.9753	66.25
-14.7238	-16.888	66.29
-14.7159	-16.9246	66.31
-14.716	-16.8688	66.33
-14.7068	-16.8052	66.34
-14.7303	-16.7898	66.31
-14.6926	-16.785	66.28
-14.694	-16.881	66.31
-14.6655	-16.9077	66.35
-14.6288	-16.9975	66.36
-14.6275	-16.9773	66.33
-14.6468	-16.9668	66.28
-14.61	-16.962	66.2
-14.5916	-16.9804	66.13
-14.5507	-16.9865	66.16
-14.4802	-17.0189	66.22
-14.4234	-17.1009	66.29
-14.3858	-17.1245	66.36
-14.3586	-17.1146	66.35
-14.3148	-17.0468	66.31
-14.2374	-16.9786	66.28
-14.1808	-17.0216	66.21
-14.1487	-17.008	66.23
-14.1353	-17.0904	66.26
-14.1067	-17.1259	66.27
-14.0951	-17.2264	66.25
-14.1194	-17.2236	66.26
-14.1222	-17.3014	66.27
-14.1051	-17.345	66.26
-14.0904	-17.4178	66.25
-14.0991	-17.4695	66.26
-14.1228	-17.4968	66.28
-14.1064	-17.5421	66.3
-14.1152	-17.6088	66.29
-14.138	-17.7374	66.27
-14.1092	-17.762	66.28
-14.1434	-17.8459	66.26
-14.1821	-17.8866	66.27
-14.1978	-17.9745	66.25
-14.221	-18.0273	66.29
-14.256	-18.09	66.28
-14.3046	-18.1598	66.3
-14.3343	-18.1672	66.28
-14.3442	-18.2388	66.27
-14.3297	-18.2266	66.3
-14.3462	-18.2309	66.35
-14.3769	-18.2053	66.33
-14.402	-18.2164	66.3
-14.4057	-18.116	66.27
-14.4219	-18.0001	66.18
-14.4356	-17.8816	66.13
-14.4464	-17.7956	66.17
-14.4583	-17.7099	66.22
-14.4676	-17.5891	66.31
-14.4266	-17.5042	66.36
-14.4571	-17.3362	66.36
-14.4595	-17.0883	66.3
-14.5118	-16.9254	66.25
-14.4614	-16.805	66.24
-14.4822	-16.7168	66.26
-14.4644	-16.7428	66.3
-14.4813	-16.7036	66.3
-14.4195	-16.6701	66.27
-14.399	-16.5903	66.26
-14.3728	-16.5092	66.24
-14.3109	-16.4565	66.25
-14.3271	-16.4326	66.26
-14.318	-16.4026	66.29
-14.2995	-16.4065	66.28
-14.2477	-16.4303	66.31
-14.2357	-16.3688	66.3
-14.2095	-16.2971	66.3
-14.1785	-16.2194	66.27
-14.1531	-16.1701	66.25
-14.1582	-16.1733	66.28
-14.1369	-16.1372	66.27
-14.1176	-16.081	66.29
-14.1029	-16.0929	66.27
-14.1051	-16.0738	66.28
-14.0506	-16.02	66.31
-14.0592	-16.0529	66.28
-13.9985	-16.0574	66.27
-14.0055	-16.054	66.32
-14.0024	-16.0402	66.34
-14.0018	-15.9717	66.33
-14.022	-15.8581	66.28
-13.9991	-15.7927	66.21
-13.9591	-15.7045	66.15
-13.939	-15.6028	66.18
-13.9631	-15.5837	66.24
-13.9204	-15.5949	66.29
-13.8672	-15.5642	66.36
-13.8454	-15.4547	66.38
-13.8388	-15.3236	66.34
-13.8557	-15.1629	66.28
-13.8171	-15.071	66.25
-13.8188	-15.0317	66.24
-13.879	-15.0811	66.28
-13.9171	-15.1526	66.29
-13.9827	-15.2497	66.28
-13.9816	-15.311	66.27
-14.0079	-15.3546	66.29
-14.0435	-15.4393	66.26
-14.0905	-15.5258	66.27
-14.1128	-15.6179	66.27
-14.143	-15.7165	66.29
-14.1828	-15.8379	66.29
-14.1987	-15.982	66.3
-14.2301	-16.1376	66.3
-14.317	-16.2384	66.26
-14.3347	-16.3433	66.26
-14.4269	-16.5093	66.25
-14.4491	-16.6907	66.25
-14.4699	-16.8704	66.26
-14.5025	-17.0873	66.28
-14.5662	-17.2799	66.31
-14.5876	-17.5563	66.31
-14.6462	-17.7643	66.3
-14.7197	-17.9616	66.29
-14.8437	-18.2001	66.34
-14.9836	-18.395	66.34
-15.0449	-18.5205	66.31
-15.0795	-18.684	66.24
-15.0993	-18.8635	66.15
-15.1162	-18.9744	66.07
-15.1143	-19.0795	66.11
-15.0463	-19.3072	66.19
-14.9867	-19.4478	66.29
-14.9291	-19.6057	66.36
-14.8876	-19.6834	66.37
-14.8716	-19.7231	66.31
-14.8728	-19.7483	66.23
-14.8294	-19.8287	66.2
-14.7641	-19.8502	66.22
-14.7631	-19.959	66.23
-14.7174	-20.0001	66.23
-14.6141	-19.9597	66.25
-14.588	-19.8829	66.27
-14.5144	-19.9069	66.26
-14.4793	-19.849	66.25
-14.3619	-19.743	66.25
-14.3595	-19.6539	66.22
-14.2486	-19.6029	66.25
-14.2188	-19.5488	66.25
-14.1529	-19.4404	66.26
-14.0859	-19.3786	66.27
-14.0436	-19.3557	66.26
-14.0105	-19.2696	66.24
-13.9721	-19.2263	66.22
-13.9358	-19.1836	66.25
-13.9297	-19.1721	66.24
-13.9148	-19.1138	66.28
-13.9228	-19.0816	66.3
-13.8897	-19.0178	66.3
-13.8943	-18.8848	66.33
-13.9067	-18.8295	66.35
-13.9137	-18.6741	66.31
-13.9504	-18.4882	66.27
-13.9787	-18.3234	66.21
-14.0003	-18.1814	66.12
-14.0069	-17.9143	66.1
-13.9503	-17.7453	66.15
-13.9144	-17.5519	66.24
-13.835	-17.4095	66.32
-13.7803	-17.1783	66.37
-13.7363	-16.9928	66.35
-13.7341	-16.75	66.31
-13.6639	-16.4938	66.27
-13.6076	-16.2462	66.23
-13.5622	-15.9911	66.25
-13.523	-15.7869	66.26
-13.4991	-15.609	66.24
-13.479	-15.423	66.23
-13.4364	-15.2091	66.24
-13.3718	-15.1293	66.26
-13.3522	-15.0008	66.28
-13.3577	-14.9176	66.26
-13.3559	-14.7664	66.31
-13.3307	-14.6237	66.31
-13.3021	-14.4706	66.32
-13.3177	-14.3659	66.28
-13.2576	-14.1985	66.28
-13.2368	-14.0428	66.27
-13.2279	-13.9527	66.26
-13.2264	-13.8898	66.25
-13.2129	-13.8632	66.28
-13.2437	-13.8463	66.28
-13.2618	-13.8591	66.29
-13.2901	-13.8746	66.28
-13.3088	-13.8576	66.26
-13.3711	-13.9296	66.31
-13.4522	-14.0083	66.35
-13.5413	-14.0717	66.34
-13.5971	-14.1361	66.33
-13.6217	-14.1738	66.26
-13.6706	-14.1619	66.16
-13.7001	-14.272	66.13
-13.6948	-14.3898	66.17
-13.7485	-14.5185	66.24
-13.7292	-14.5977	66.34
-13.7072	-14.6288	66.35
-13.7351	-14.6376	66.32
-13.7545	-14.5912	66.28
-13.7886	-14.575	66.25
-13.8063	-14.6194	66.22
-13.8521	-14.7009	66.25
-13.8477	-14.7614	66.27
-13.8779	-14.7892	66.25
-13.8875	-14.8739	66.24
-13.904	-14.9736	66.27
-13.8702	-15.057	66.25
-13.8712	-15.1742	66.26
-13.8464	-15.3069	66.25
-13.8471	-15.4648	66.26
-13.8486	-15.5653	66.27
-13.8894	-15.7195	66.25
-13.8647	-15.824	66.26
-13.9041	-15.9535	66.23
-13.958	-16.0324	66.24
-13.9581	-16.1459	66.24
-13.9888	-16.2563	66.23
-13.9824	-16.3976	66.24
-13.972	-16.4836	66.26
-13.9444	-16.5752	66.26
-13.8997	-16.6588	66.26
-13.892	-16.6576	66.27
-13.8708	-16.6743	66.25
-13.8401	-16.6397	66.25
-13.8026	-16.6438	66.31
-13.7569	-16.6322	66.33
-13.72	-16.5007	66.31
-13.6774	-16.3543	66.28
-13.5959	-16.108	66.18
-13.5322	-15.8705	66.14
-13.4691	-15.7141	66.14
-13.3586	-15.5091	66.18
-13.2895	-15.3499	66.27
-13.2524	-15.2039	66.33
-13.2815	-15.0858	66.33
-13.274	-14.9219	66.32
-13.245	-14.8367	66.26
-13.2781	-14.7366	66.24
-13.2891	-14.5679	66.25
-13.3433	-14.5441	66.26
-13.3926	-14.5233	66.26
-13.4209	-14.477	66.25
-13.4507	-14.442	66.26
-13.4419	-14.3898	66.24
-13.4267	-14.352	66.25
-13.4079	-14.2933	66.26
-13.3919	-14.2375	66.27
-13.4128	-14.1634	66.28
-13.4197	-14.0424	66.29
-13.3516	-13.9291	66.31
-13.3328	-13.8205	66.27
-13.3149	-13.7427	66.27
-13.2583	-13.6475	66.25
-13.2319	-13.476	66.25
-13.2075	-13.3887	66.26
-13.1932	-13.2309	66.3
-13.178	-13.0666	66.29
-13.1726	-12.997	66.26
-13.1731	-12.9047	66.26
-13.157	-12.9004	66.26
-13.1525	-12.8998	66.26
-13.1373	-12.8755	66.29
-13.0752	-12.8289	66.35
-13.1056	-12.815	66.37
-13.1432	-12.8016	66.32
-13.1581	-12.7262	66.28
-13.1844	-12.6683	66.2
-13.2064	-12.6096	66.15
-13.1758	-12.6129	66.15
-13.189	-12.6553	66.2
-13.1363	-12.7066	66.27
-13.1193	-12.776	66.36
-13.1496	-12.7756	66.38
-13.1388	-12.7255	66.32
-13.1839	-12.7256	66.26
-13.1862	-12.7177	66.23
-13.2271	-12.806	66.23
-13.2719	-12.9249	66.27
-13.3107	-13.0558	66.28
-13.3488	-13.1419	66.26
-13.3481	-13.2233	66.28
-13.3986	-13.2689	66.28
-13.441	-13.383	66.25
-13.4707	-13.5265	66.25
-13.5002	-13.659	66.27
-13.5131	-13.7902	66.3
-13.5537	-13.9051	66.32
-13.5708	-13.989	66.33
-13.5915	-14.0701	66.3
-13.6087	-14.1687	66.27
-13.6016	-14.2419	66.24
-13.6337	-14.2259	66.25
-13.6411	-14.4037	66.27
-13.6472	-14.5143	66.31
-13.6384	-14.664	66.32
-13.6644	-14.7628	66.32
-13.6322	-14.8446	66.29
-13.6375	-14.9157	66.26
-13.6315	-14.9414	66.25
-13.6023	-15.0219	66.24
-13.5641	-15.0839	66.32
-13.491	-15.1618	66.4
-13.4879	-15.1995	66.42
-13.4787	-15.1523	66.37
-13.4874	-15.1465	66.29
-13.4599	-15.1162	66.18
-13.4131	-14.9909	66.11
-13.3732	-14.9055	66.14
-13.3006	-14.8386	66.26
-13.2477	-14.8125	66.32
-13.2131	-14.6717	66.4
-13.2107	-14.5025	66.38
-13.2181	-14.3268	66.31
-13.216	-14.0655	66.26
-13.196	-13.8905	66.23
-13.2051	-13.84	66.25
-13.2543	-13.7699	66.29
-13.2414	-13.7135	66.3
-13.2319	-13.6159	66.29
-13.2377	-13.5669	66.26
-13.2368	-13.4733	66.27
-13.2508	-13.4691	66.25
-13.2733	-13.5472	66.27
-13.2543	-13.618	66.33
-13.2413	-13.5371	66.36
-13.2012	-13.4051	66.36
-13.1483	-13.1901	66.32
-13.1329	-13.0262	66.27
-13.0567	-12.7898	66.23
-13.03	-12.6078	66.24
-12.939	-12.4089	66.26
-12.876	-12.3177	66.28
-12.8262	-12.2072	66.33
-12.7767	-12.0906	66.33
-12.7311	-12.0049	66.33
-12.6959	-11.9321	66.32
-12.6591	-11.7721	66.32
-12.6514	-11.765	66.36
-12.6417	-11.6706	66.37
-12.6203	-11.6068	66.35
-12.6261	-11.5778	66.3
-12.6494	-11.5268	66.23
-12.6847	-11.5104	66.12
-12.7102	-11.6022	66.13
-12.7294	-11.7808	66.22
-12.7363	-11.9206	66.31
-12.7705	-12.1328	66.36
-12.8083	-12.2111	66.4
-12.8193	-12.266	66.34
-12.8379	-12.3588	66.28
-12.9273	-12.5051	66.22
-12.9782	-12.6988	66.21
-13.0587	-12.9767	66.26
-13.1239	-13.2167	66.29
-13.2126	-13.4479	66.28
-13.2657	-13.6739	66.29
-13.2627	-13.8389	66.3
-13.2987	-14.0055	66.29
-13.283	-14.1876	66.27
-13.2788	-14.2867	66.27
-13.3029	-14.2874	66.28
-13.2936	-14.416	66.29
-13.2863	-14.3882	66.31
-13.2665	-14.3641	66.29
-13.257	-14.3044	66.28
-13.2244	-14.2236	66.28
-13.2087	-14.2026	66.28
-13.1422	-14.1017	66.27
-13.1332	-13.9869	66.28
-13.0822	-13.8828	66.28
-13.0161	-13.7784	66.29
-12.9749	-13.6932	66.29
-12.9403	-13.6905	66.25
-12.9261	-13.7351	66.28
-12.8779	-13.7752	66.36
-12.9462	-13.7339	66.36
-12.967	-13.6849	66.33
-12.9659	-13.6791	66.26
-12.9599	-13.6757	66.19
-12.9586	-13.6857	66.15
-12.9909	-13.6693	66.18
-13.0116	-13.6757	66.25
-13.0106	-13.6999	66.34
-13.0839	-13.7309	66.37
-13.0981	-13.7132	66.35
-13.1268	-13.6993	66.3
-13.1968	-13.6435	66.26
-13.2442	-13.6766	66.22
-13.2734	-13.7366	66.25
-13.3076	-13.8421	66.28
-13.382	-13.8643	66.29
-13.4097	-13.9238	66.28
-13.4179	-13.9181	66.26
-13.443	-13.9238	66.25
-13.4644	-13.9605	66.23
-13.4666	-13.979	66.26
-13.4848	-13.9399	66.29
-13.4807	-13.8838	66.33
-13.4864	-13.7862	66.32
-13.4843	-13.6648	66.29
-13.4035	-13.4683	66.3
-13.3744	-13.2058	66.28
-13.3274	-12.9408	66.26
-13.3059	-12.602	66.28
-13.2907	-12.2863	66.29
-13.2923	-12.0957	66.3
-13.2767	-11.9478	66.29
-13.2687	-11.8378	66.31
-13.2439	-11.8429	66.3
-13.2546	-11.8799	66.31
-13.2985	-11.8781	66.26
-13.281	-11.9243	66.31
-13.3088	-12.0215	66.35
-13.3245	-12.1178	66.35
-13.3545	-12.1312	66.31
-13.3774	-12.1414	66.25
-13.355	-12.1762	66.17
-13.3871	-12.2498	66.14
-13.3042	-12.3743	66.2
-13.2957	-12.5105	66.28
-13.2594	-12.6006	66.36
-13.2835	-12.7148	66.37
-13.295	-12.7701	66.33
-13.2866	-12.7768	66.28
-13.2593	-12.8658	66.24
-13.271	-12.9073	66.24
-13.2563	-12.9419	66.26
-13.241	-13.0202	66.29
-13.1943	-13.1572	66.26
-13.1973	-13.1702	66.26
-13.1809	-13.2067	66.27
-13.1562	-13.2739	66.26
-13.1286	-13.2901	66.26
-13.1201	-13.3236	66.27
-13.0981	-13.3823	66.28
-13.0798	-13.4342	66.3
-13.0523	-13.4881	66.3
-13.0726	-13.5581	66.29
-13.1019	-13.6026	66.26
-13.0721	-13.6375	66.25
-13.0775	-13.7314	66.26
-13.0905	-13.7875	66.27
-13.148	-13.939	66.27
-13.149	-13.9429	66.28
-13.1693	-14.0135	66.25
-13.1703	-14.0689	66.27
-13.1457	-14.0979	66.28
-13.1738	-14.2293	66.28
-13.1795	-14.2581	66.29
-13.1718	-14.2966	66.27
-13.1477	-14.3219	66.3
-13.2184	-14.4382	66.36
-13.233	-14.5054	66.38
-13.2843	-14.5433	66.33
-13.264	-14.575	66.28
-13.2702	-14.5502	66.17
-13.2978	-14.599	66.09
-13.2783	-14.6092	66.17
-13.2848	-14.7062	66.21
-13.246	-14.7385	66.33
-13.2371	-14.8368	66.41
-13.2324	-14.8134	66.38
-13.2321	-14.7408	66.3
-13.2337	-14.6651	66.26
-13.2294	-14.6764	66.22
-13.2201	-14.7665	66.25
-13.1806	-14.7805	66.3
-13.1887	-14.8008	66.31
-13.1694	-14.8743	66.27
-13.1935	-14.8749	66.29
-13.1591	-14.9613	66.27
-13.1659	-14.9545	66.25
-13.1969	-14.9861	66.25
-13.1953	-15.0246	66.27
-13.1619	-15.0384	66.29
-13.1756	-15.0246	66.34
-13.2076	-14.9715	66.33
-13.2246	-14.9056	66.3
-13.2395	-14.7936	66.26
-13.2406	-14.7339	66.24
-13.2601	-14.6339	66.26
-13.284	-14.6104	66.27
-13.3108	-14.5748	66.31
-13.3003	-14.4858	66.33
-13.3723	-14.3757	66.33
-13.3575	-14.2465	66.31
-13.3624	-14.1555	66.29
-13.3927	-14.0661	66.29
-13.3488	-14.0532	66.32
-13.3529	-13.9929	66.4
-13.3694	-13.9932	66.43
-13.3666	-13.9411	66.37
-13.4296	-13.883	66.3
-13.4535	-13.8246	66.2
-13.4698	-13.8176	66.09
-13.4609	-13.8391	66.16
-13.4247	-13.9761	66.24
-13.3971	-14.0788	66.34
-13.3875	-14.1951	66.41
-13.3839	-14.3021	66.39
-13.4107	-14.2938	66.33
-13.3838	-14.3057	66.27
-13.3705	-14.3296	66.22
-13.3272	-14.4517	66.23
-13.3395	-14.5503	66.28
-13.297	-14.7033	66.3
-13.3233	-14.7999	66.28
-13.3255	-14.908	66.29
-13.332	-15.044	66.29
-13.2911	-15.1593	66.26
-13.2655	-15.2601	66.26
-13.2837	-15.3854	66.28
-13.2589	-15.5297	66.31
-13.3069	-15.6208	66.31
-13.3017	-15.6774	66.32
-13.2986	-15.7034	66.29
-13.2973	-15.7291	66.24
-13.3172	-15.7782	66.23
-13.3291	-15.8294	66.25
-13.3292	-15.8661	66.27
-13.4015	-15.9304	66.28
-13.386	-16.0217	66.3
-13.3653	-16.1192	66.31
inclinaison X	inclinaison Y
