# Supplementary material for: Postural Control Can Be Well Maintained by Healthy, Young Adults in Difficult Visual Task, Even in Sway-Referenced Dynamic Conditions
Source: PLoS One. 2016 Oct 13;11(10):e0164400. doi: 10.1371/journal.pone.0164400 (PMC5063355; doi:10.1371/journal.pone.0164400)
Supplement: S2 File — (ZIP) [file pone.0164400.s002.zip › DATA_FRAMIRAL/S12B_FREE_MOBILE_I4.xls]

## Sheet: S12_MTT_201504081114
gravite X	gravite Y	Poids
8.544	-21.5275	63.57
8.1288	-20.9259	63.42
7.5759	-20.4549	63.33
7.0841	-20.4776	63.34
6.6457	-20.9394	63.42
6.2966	-21.5828	63.53
5.9165	-22.2859	63.54
5.3784	-23.1098	63.55
4.6029	-23.9633	63.57
4.0154	-25.1183	63.58
3.5171	-26.3782	63.56
3.2628	-27.584	63.4
3.0059	-28.8362	63.05
3.1154	-29.7789	62.79
3.3886	-30.5757	62.61
3.7544	-31.7571	62.54
4.1805	-32.7694	62.64
4.5115	-33.0864	62.87
4.6344	-33.68	63.06
4.7103	-34.0869	63.18
4.9121	-34.5939	63.3
5.1356	-35.0925	63.49
5.3787	-35.4168	63.61
5.6492	-35.6736	63.76
5.8802	-35.869	63.9
6.0422	-36.194	63.98
5.8573	-36.7057	63.97
5.4769	-36.916	63.94
4.9478	-36.8315	63.83
4.4106	-36.2665	63.53
3.8907	-35.76	63.49
3.6172	-35.5943	63.49
3.2821	-35.4627	63.48
3.0203	-35.2644	63.48
2.6637	-34.6479	63.46
2.214	-33.8583	63.46
1.6755	-33.3127	63.55
1.216	-32.4617	63.81
0.7917	-31.9636	63.7
0.7108	-31.5796	63.51
1.0496	-31.3523	63.32
1.521	-31.1812	63.16
2.0731	-31.3873	62.96
2.4148	-31.9546	62.76
2.6173	-32.6687	62.6
2.7839	-33.7087	62.87
3.0401	-34.3725	63.19
3.345	-34.4667	63.14
3.7331	-34.5234	63.22
4.2747	-34.6925	63.31
4.8754	-35.0925	63.34
5.2003	-35.3415	63.39
5.3455	-35.2954	63.45
5.2936	-34.7741	63.52
5.1746	-34.0905	63.63
5.2075	-33.2843	63.49
5.2713	-32.7366	63.32
5.0004	-32.5199	63.47
4.6992	-32.3798	63.63
4.1794	-31.5656	63.74
3.4459	-30.2132	63.75
2.8052	-28.5021	63.69
2.177	-26.9964	63.79
1.7391	-25.9698	63.95
1.3982	-25.3638	64
1.1936	-24.9921	63.82
1.1728	-24.5191	63.63
1.0602	-24.209	63.34
1.0397	-24.2111	63.02
0.9556	-24.6383	62.76
1.0088	-25.3731	62.66
1.2629	-26.555	62.76
1.5037	-28.0935	63.06
1.869	-29.0271	62.95
1.9309	-29.8864	62.99
2.1453	-30.7258	63.08
2.3528	-31.6818	63.15
2.546	-32.6004	63.34
2.5018	-33.639	63.45
2.6047	-33.8027	63.63
2.6329	-33.4359	63.92
2.6372	-33.0057	64.04
2.7317	-32.6669	64.08
2.8213	-32.3104	63.75
2.7362	-31.9908	63.45
2.4787	-31.6936	63.44
2.0252	-30.7987	63.53
1.4821	-29.8335	63.62
0.9728	-28.9764	63.69
0.5138	-28.1927	63.64
0.1234	-27.8437	63.53
-0.1259	-27.5682	63.42
-0.4277	-27.2189	63.31
-0.8734	-26.8445	63.22
-1.4076	-26.5053	63.13
-1.9025	-26.1285	63.08
-2.3194	-25.9191	63.12
-2.4526	-26.3081	63.37
-2.4359	-26.7514	63.47
-2.3357	-27.2971	63.57
-2.2251	-27.8008	63.65
-2.1128	-28.0091	63.55
-2.0673	-28.2787	63.43
-1.9743	-28.4899	63.33
-1.7486	-28.8733	63.26
-1.6492	-29.5548	63.34
-1.5849	-30.3366	63.43
-1.6027	-31.0237	63.39
-1.4485	-31.4922	63.28
-1.1223	-32.0141	63.22
-0.7882	-32.2393	63.24
-0.8322	-32.1026	63.25
-0.7922	-32.0666	63.34
-0.6179	-31.9512	63.5
-0.6619	-31.5921	63.68
-0.5223	-31.0933	63.65
-0.3558	-30.3762	63.55
-0.2485	-29.5386	63.47
-0.3275	-28.5449	63.41
-0.4729	-27.7854	63.35
-0.6379	-27.0446	63.4
-0.6763	-26.2153	63.53
-0.7659	-25.4906	63.54
-0.7882	-24.8468	63.54
-0.6598	-24.4025	63.54
-0.5625	-24.0928	63.53
-0.4928	-23.735	63.55
-0.3875	-23.4386	63.51
-0.3531	-23.1644	63.54
-0.1993	-23.0982	63.47
-0.134	-23.5246	63.37
-0.1188	-24.3141	63.35
-0.0521	-25.295	63.45
-0.0772	-26.0529	63.53
-0.0629	-26.6317	63.5
-0.0136	-27.0147	63.45
0.0871	-27.3919	63.38
0.2282	-27.9426	63.34
0.2467	-28.5844	63.33
0.3391	-29.014	63.36
0.33	-28.8027	63.39
0.4432	-28.3042	63.35
0.4461	-27.8729	63.3
0.4256	-27.8165	63.34
0.3141	-27.8144	63.39
0.2649	-27.5546	63.47
0.312	-26.729	63.55
0.3403	-25.9883	63.57
0.3553	-25.5805	63.5
0.3526	-25.5863	63.4
0.2838	-25.9966	63.34
0.2186	-26.5933	63.36
0.0506	-27.2476	63.44
0.0321	-27.7059	63.53
-0.1158	-28.1342	63.45
-0.303	-28.7094	63.33
-0.4586	-29.418	63.27
-0.6094	-30.3356	63.27
-0.7007	-31.2694	63.27
-0.5639	-31.7985	63.28
-0.3299	-31.8392	63.14
-0.162	-32.094	63.11
-0.0253	-32.6405	63.2
0.0245	-33.3703	63.32
0.0345	-34.1211	63.47
0.1607	-34.3518	63.6
0.6181	-34.1247	63.79
0.9448	-33.8659	63.9
1.3549	-33.5068	63.77
1.7883	-32.759	63.42
2.0939	-32.0951	63.42
2.4373	-31.4145	63.46
2.6701	-30.6779	63.48
2.8916	-30.2485	63.52
3.0139	-29.704	63.48
3.0556	-28.9959	63.46
3.0182	-28.4761	63.46
3.0639	-27.9644	63.38
3.1679	-27.6513	63.33
3.246	-27.5267	63.27
3.1463	-27.5554	63.15
2.9794	-27.7816	63.09
2.8611	-28.2975	63.19
2.8939	-28.5258	63.34
2.8196	-28.4005	63.47
2.6881	-27.925	63.54
2.5049	-27.4627	63.45
2.2556	-27.2244	63.34
1.9112	-27.351	63.25
1.6097	-27.9366	63.2
1.5156	-28.574	63.25
1.3639	-29.054	63.36
1.4096	-29.5777	63.5
1.5239	-29.9561	63.56
1.6411	-30.1601	63.49
1.7497	-29.9544	63.29
2.0105	-29.414	63.15
2.1172	-29.0303	63.02
2.0433	-28.627	63.04
2.4103	-28.2953	63.34
2.5534	-27.8333	63.54
2.4869	-26.9362	63.54
2.404	-25.8514	63.62
2.2761	-25.0819	63.68
2.0398	-24.6132	63.64
1.7812	-24.3634	63.57
1.623	-24.0843	63.42
1.4664	-23.9757	63.36
1.4781	-23.9261	63.35
1.6586	-23.9891	63.41
1.9153	-24.0293	63.53
2.3136	-24.2994	63.65
2.9026	-24.779	63.57
3.4777	-25.5101	63.37
3.9133	-26.6015	63.25
4.1103	-28.0241	63.24
3.9378	-29.4978	63.3
3.2656	-31.1278	63.32
2.8515	-32.7399	63.42
2.8338	-33.3425	63.5
2.7018	-33.4347	63.3
2.3603	-33.569	63.06
2.001	-34.1103	63.05
1.7151	-34.8052	63.13
1.6205	-35.3052	63.17
1.492	-34.9787	63.31
1.4626	-34.6051	63.46
1.4053	-34.337	63.49
1.4688	-33.9539	63.56
1.6961	-33.3537	63.53
1.9542	-32.4116	63.49
2.3002	-31.2792	63.42
2.6542	-30.3679	63.46
2.9498	-29.6212	63.57
3.2746	-29.0044	63.64
3.5941	-28.4976	63.66
3.9923	-27.9298	63.62
4.4803	-27.5401	63.5
5.0702	-27.3051	63.43
5.5236	-27.4577	63.32
5.726	-27.9846	63.25
5.7267	-28.663	63.27
5.7077	-29.4035	63.38
5.6173	-30.1492	63.49
5.3276	-30.8206	63.49
5.1941	-31.6456	63.43
5.1694	-32.505	63.39
5.1158	-33.4479	63.32
4.8942	-34.522	63.28
4.924	-35.2376	63.24
4.9541	-35.6693	63.18
4.7246	-36.0979	63.2
4.5812	-36.3749	63.22
4.2962	-36.881	63.24
4.2988	-37.0499	63.38
4.1339	-36.6234	63.45
4.0784	-35.7083	63.45
4.0527	-34.673	63.37
4.0279	-33.9554	63.28
3.9505	-33.3735	63.22
4.0449	-32.829	63.26
4.0635	-31.9963	63.34
4.1429	-31.288	63.41
4.2734	-30.7239	63.48
4.3664	-30.0837	63.53
4.3477	-29.4778	63.53
4.5124	-28.8653	63.57
4.9071	-28.1851	63.53
5.47	-27.493	63.39
5.9518	-26.9995	63.33
6.3216	-27.0578	63.32
6.6625	-27.6738	63.23
6.5801	-28.5325	63.29
6.3962	-28.8565	63.36
6.2382	-29.1073	63.4
6.0873	-29.2789	63.37
5.9475	-29.514	63.36
5.6209	-29.8819	63.35
5.2346	-30.3709	63.4
4.9124	-30.9276	63.45
4.4982	-31.2908	63.57
4.0487	-31.4621	63.58
3.8481	-31.395	63.57
3.6143	-31.1946	63.45
3.2819	-31.1304	63.38
2.8996	-31.0787	63.28
2.5044	-31.1475	63.17
2.0433	-31.2947	63.21
1.886	-31.264	63.28
1.695	-30.8215	63.25
1.6518	-30.3553	63.18
1.8276	-29.9388	63.33
2.0329	-29.8027	63.43
2.3035	-29.8035	63.48
2.5564	-30.0535	63.5
2.8057	-30.3539	63.43
3.0451	-30.5423	63.33
3.3824	-30.5444	63.32
3.7101	-30.4427	63.32
3.8758	-30.2483	63.32
3.9717	-30.0942	63.3
3.9896	-30.0262	63.32
3.9508	-30.2783	63.33
3.8167	-30.6709	63.4
3.5437	-31.1406	63.5
3.2793	-31.6284	63.6
3.1329	-32.0455	63.57
2.8199	-32.1151	63.45
2.4036	-32.2336	63.31
1.9431	-32.4804	63.26
1.4358	-32.8042	63.31
0.9604	-33.2273	63.41
0.6044	-33.6584	63.53
0.1789	-33.9268	63.58
-0.1909	-34.1073	63.53
-0.51	-34.3141	63.39
-1.0524	-34.6202	63.22
-1.3655	-34.8214	63.17
-1.3742	-34.8014	63.13
-1.1966	-34.4838	63.14
-1.055	-34.1573	63.14
-0.9071	-33.604	63.07
-0.7965	-33.3494	63.11
-0.6652	-33.2149	63.26
-0.503	-33.1041	63.34
-0.4989	-33.1223	63.4
-0.4667	-33.2198	63.49
-0.3995	-33.2451	63.59
-0.1721	-32.9462	63.63
0.1139	-32.5282	63.61
0.3891	-32.1164	63.53
0.7134	-31.8174	63.41
0.8377	-31.6795	63.3
0.8979	-31.6793	63.25
0.8143	-31.7172	63.28
0.6994	-31.9179	63.33
0.6279	-32.1684	63.41
0.526	-32.4603	63.43
0.3931	-32.7703	63.41
0.1897	-33.1095	63.33
0.0171	-33.4555	63.29
-0.1278	-33.8733	63.29
-0.1661	-34.22	63.33
-0.0704	-34.4374	63.37
-0.0974	-34.6255	63.37
-0.0018	-34.7804	63.36
0.0426	-34.9521	63.35
0.1148	-35.1789	63.33
0.1994	-35.494	63.31
0.2561	-35.8019	63.3
0.3239	-36.0408	63.35
0.477	-35.8804	63.39
0.8152	-35.5799	63.43
1.1609	-35.1911	63.45
1.6007	-34.7573	63.48
1.8976	-34.3639	63.42
2.1235	-33.9964	63.36
2.3669	-33.5808	63.37
2.6548	-33.0118	63.34
2.9633	-32.3122	63.29
3.3055	-31.6619	63.22
3.5618	-31.2744	63.09
3.6524	-31.2797	62.98
3.579	-31.5739	63.09
3.6254	-31.9042	63.25
3.6785	-32.1331	63.43
3.7	-32.1162	63.58
3.6769	-31.9693	63.63
3.6877	-31.8964	63.64
3.7811	-31.8225	63.65
3.9498	-31.7049	63.54
3.8899	-31.4988	63.3
3.8531	-31.3722	63.19
3.9042	-31.2684	63.25
3.9857	-31.3135	63.34
4.0408	-31.4799	63.41
3.9738	-31.4979	63.41
3.9701	-31.6491	63.41
3.8477	-31.9384	63.37
3.63	-32.2017	63.33
3.3747	-32.3934	63.3
3.1755	-32.3787	63.32
3.0111	-32.3272	63.36
2.7601	-32.2193	63.39
2.3309	-32.2481	63.44
1.8566	-32.4769	63.47
1.4167	-32.6652	63.55
0.9026	-32.9236	63.66
0.4342	-33.1633	63.73
0.1471	-33.1199	63.7
0.092	-32.7969	63.52
0.096	-32.3003	63.25
0.0046	-31.9276	63.04
-0.119	-31.7625	62.94
-0.1784	-31.8801	62.98
-0.2418	-32.0261	63.13
-0.2839	-32.5007	63.38
-0.3536	-32.872	63.51
-0.2779	-33.0786	63.58
-0.1832	-33.104	63.59
-0.313	-33.1705	63.53
-0.4585	-33.3458	63.35
-0.751	-33.6072	63.23
-0.9444	-33.931	63.19
-1.1256	-34.3644	63.15
-1.2184	-34.6874	63.24
-1.2475	-34.8804	63.36
-1.3368	-35.0006	63.44
-1.3957	-35.1214	63.44
-1.5142	-35.3103	63.4
-1.6887	-35.607	63.32
-1.8171	-35.9421	63.36
-1.9912	-36.1652	63.47
-2.1155	-36.1122	63.56
-2.1127	-35.981	63.53
-2.0733	-35.8839	63.4
-2.0345	-35.7827	63.24
-1.9302	-35.8453	63.12
-1.8588	-35.9079	63.1
-1.6918	-35.8549	63.12
-1.4658	-35.5026	63.18
-1.2262	-35.1757	63.39
-1.0089	-34.9028	63.48
-0.8484	-34.6882	63.41
-0.7509	-34.4064	63.37
-0.6256	-34.1304	63.34
-0.4683	-33.8737	63.32
-0.3306	-33.6752	63.29
-0.2005	-33.5002	63.27
-0.0707	-33.2779	63.27
0.0475	-33.0999	63.27
0.2369	-33.0091	63.31
0.2955	-32.9271	63.36
0.2954	-33.0515	63.41
0.271	-33.1697	63.52
0.2988	-33.265	63.55
0.2803	-33.4393	63.49
0.1906	-33.4453	63.37
0.1438	-33.4045	63.28
0.0329	-33.3482	63.24
-0.0065	-33.4425	63.26
-0.1641	-33.7154	63.29
-0.3607	-34.0509	63.35
-0.4348	-34.3166	63.38
-0.4541	-34.428	63.41
-0.3709	-34.4674	63.38
-0.383	-34.4301	63.35
-0.3671	-34.4437	63.31
-0.244	-34.5378	63.31
-0.2988	-34.7005	63.38
-0.3331	-35.0292	63.46
-0.2416	-35.2053	63.49
-0.2332	-35.2948	63.42
-0.1097	-35.4259	63.29
0.0606	-35.3092	63.23
0.1799	-35.31	63.19
0.2945	-35.3581	63.25
0.464	-35.5083	63.37
0.6257	-35.6811	63.44
0.7842	-35.8838	63.46
0.8597	-35.9492	63.45
0.8919	-35.847	63.4
1.0384	-35.6433	63.36
1.2277	-35.3195	63.33
1.3777	-35.0878	63.31
1.465	-34.9918	63.29
1.5152	-34.9095	63.32
1.5155	-34.8746	63.31
1.5053	-34.9867	63.27
1.4865	-35.1712	63.26
1.502	-35.4122	63.3
1.4933	-35.5807	63.35
1.5479	-35.6942	63.39
1.5667	-35.6243	63.41
1.554	-35.3603	63.41
1.6415	-35.096	63.36
1.7371	-34.8674	63.31
1.8443	-34.7812	63.29
2.0121	-34.6913	63.35
2.1945	-34.4696	63.42
2.4152	-34.2902	63.41
2.5099	-33.9847	63.39
2.6103	-33.7044	63.33
2.5908	-33.4842	63.31
2.5795	-33.2507	63.28
2.4942	-33.0523	63.31
2.4287	-32.7853	63.33
2.2682	-32.4532	63.35
2.039	-32.1963	63.32
1.8675	-32.0978	63.34
1.5405	-32.004	63.41
1.2723	-32.0796	63.4
1.1227	-32.2429	63.4
0.9382	-32.4553	63.37
0.8353	-32.6791	63.42
0.5235	-32.5573	63.35
0.5035	-32.4518	63.34
0.5544	-32.4116	63.37
0.5424	-32.362	63.37
0.6096	-32.3997	63.38
0.709	-32.5322	63.38
0.8122	-32.6878	63.39
0.9369	-32.8419	63.32
1.1152	-32.8566	63.32
1.3415	-32.7893	63.28
1.591	-32.7027	63.27
1.6859	-32.7336	63.28
1.7097	-32.8125	63.29
1.7846	-32.9591	63.32
1.8463	-33.0558	63.38
1.8959	-33.055	63.43
1.9397	-32.9679	63.41
2.041	-32.8891	63.44
2.1538	-32.7998	63.47
2.131	-32.7625	63.45
2.0667	-32.8328	63.38
1.8758	-33.0094	63.32
1.7205	-33.3123	63.26
1.5843	-33.5989	63.22
1.5479	-33.8688	63.28
1.4723	-34.0667	63.32
1.4275	-34.3078	63.4
1.3523	-34.55	63.44
1.3405	-34.7962	63.47
1.3073	-35.0617	63.42
1.2391	-35.3074	63.34
1.174	-35.6535	63.31
1.1911	-35.9713	63.31
1.2906	-36.2259	63.33
1.3644	-36.2036	63.38
1.5462	-36.1318	63.38
1.7243	-36.0016	63.36
1.8435	-35.9127	63.33
1.967	-35.854	63.3
2.1179	-35.7922	63.29
2.117	-35.7355	63.3
2.2337	-35.5499	63.34
2.3865	-35.4747	63.37
2.4364	-35.382	63.39
2.3759	-35.2139	63.4
2.2052	-35.0886	63.41
2.0589	-34.9827	63.4
1.9959	-34.8548	63.38
1.8507	-34.6079	63.31
1.6855	-34.3119	63.24
1.4779	-34.075	63.26
1.2485	-33.9301	63.38
1.0919	-34.0069	63.5
1.0581	-34.0117	63.59
0.9757	-33.9341	63.56
0.9115	-33.8439	63.4
1.009	-33.6446	63.24
1.0859	-33.5285	63.16
1.1772	-33.5531	63.16
1.3222	-33.6904	63.25
1.4181	-33.7017	63.37
1.447	-33.6661	63.45
1.3755	-33.5022	63.45
1.2849	-33.2228	63.39
1.2677	-32.7904	63.38
1.2037	-32.4352	63.35
1.0803	-32.0782	63.32
1.0148	-31.8235	63.37
1.0047	-31.4855	63.41
1.0434	-31.1698	63.39
1.0997	-30.9239	63.31
1.1711	-30.748	63.27
1.3253	-30.6429	63.27
1.496	-30.4589	63.37
1.5006	-30.2073	63.44
1.3878	-29.8846	63.48
1.2667	-29.345	63.49
1.0444	-28.8014	63.45
0.8726	-28.151	63.42
0.5398	-27.6854	63.34
0.3404	-27.2868	63.33
0.436	-26.9412	63.48
0.2416	-26.5677	63.43
0.1772	-26.3037	63.43
0.1599	-26.2725	63.6
0.2105	-26.5422	63.78
0.2976	-26.8074	63.81
0.4024	-26.8943	63.63
0.4409	-26.9462	63.41
0.4879	-26.9703	63.17
0.5909	-26.8838	62.9
0.6298	-26.9472	62.73
0.6931	-27.1842	62.82
0.7317	-27.6665	63.23
0.9313	-28.321	63.48
1.1026	-28.7431	63.66
1.2413	-29.0779	63.67
1.3211	-29.1757	63.65
1.3277	-29.1337	63.54
1.25	-29.1264	63.34
1.2382	-29.187	63.19
1.2163	-29.3681	63.15
1.1918	-29.6347	63.22
1.2103	-29.8953	63.31
1.1964	-30.0493	63.42
1.1441	-30.166	63.47
1.037	-30.1962	63.5
0.9539	-30.0145	63.48
0.8601	-29.8877	63.4
0.8686	-29.839	63.36
0.8139	-29.9443	63.35
0.7382	-30.0833	63.41
0.6819	-30.1717	63.49
0.5759	-30.2084	63.45
0.4117	-30.2905	63.34
0.2743	-30.3582	63.27
0.1642	-30.5293	63.24
0.1245	-30.6769	63.32
0.159	-30.6286	63.43
0.1033	-30.6143	63.47
0.0322	-30.5834	63.46
-0.0511	-30.4528	63.43
-0.2689	-30.3141	63.38
-0.4793	-30.1403	63.35
-0.5984	-30.0614	63.32
-0.7684	-30.0913	63.35
-0.8944	-30.2058	63.36
-0.8817	-30.2914	63.42
-0.9169	-30.4065	63.41
-1.0082	-30.3367	63.41
-1.0682	-30.174	63.4
-1.144	-30.0563	63.39
-1.2594	-30.0515	63.34
-1.4173	-30.0776	63.35
-1.4598	-30.1585	63.39
-1.4117	-30.1246	63.44
-1.3731	-29.9502	63.43
-1.3073	-29.7904	63.38
-1.3079	-29.7928	63.34
-1.2684	-29.8742	63.31
-1.1285	-30.015	63.37
-1.068	-30.106	63.44
-0.9601	-30.1875	63.54
-0.9722	-30.1352	63.54
-1.0526	-29.9897	63.45
-1.0902	-29.8277	63.33
-1.0201	-29.7621	63.24
-0.9487	-29.809	63.22
-0.9116	-30.0523	63.27
-0.91	-30.2449	63.37
-0.8493	-30.3753	63.49
-0.6628	-30.4959	63.59
-0.493	-30.5623	63.61
-0.3391	-30.5836	63.5
-0.1372	-30.6336	63.39
0.1571	-30.7699	63.26
0.3443	-30.9363	63.23
0.4039	-31.0777	63.27
0.4984	-31.1001	63.32
0.6655	-31.1358	63.28
0.8114	-31.0853	63.3
0.9652	-31.0018	63.32
1.065	-30.9812	63.28
1.1991	-30.9553	63.3
1.3124	-30.8832	63.34
1.3971	-30.7683	63.41
1.507	-30.6776	63.42
1.6968	-30.5104	63.4
1.8746	-30.3441	63.39
2.0853	-30.3403	63.36
2.1721	-30.3829	63.37
2.2583	-30.3879	63.39
2.2916	-30.2509	63.43
2.3256	-29.8926	63.43
2.2796	-29.4794	63.36
2.2126	-29.0907	63.32
2.2305	-28.6324	63.32
2.2042	-28.2426	63.34
2.1859	-27.8985	63.37
2.3734	-27.5704	63.39
2.7348	-27.4477	63.35
3.028	-27.4896	63.27
3.1317	-27.7403	63.21
3.0026	-28.139	63.2
2.6514	-28.502	63.2
2.2204	-28.8504	63.29
1.8306	-29.1976	63.49
1.4472	-29.4711	63.69
1.166	-29.5229	63.77
0.8225	-29.3311	63.6
0.3745	-28.9981	63.37
-0.0567	-28.7893	63.22
-0.4095	-28.8323	63.11
-0.8528	-29.1379	63.15
-1.2226	-29.5813	63.27
-1.5194	-30.0399	63.4
-1.7096	-30.4018	63.5
-1.8746	-30.6131	63.5
-2.124	-30.6288	63.47
-2.2185	-30.5301	63.5
-2.263	-30.3993	63.48
-2.2835	-30.2594	63.47
-2.3357	-30.1024	63.47
-2.2559	-29.8507	63.39
-2.1893	-29.6398	63.26
-2.1286	-29.4048	63.2
-2.0746	-29.2933	63.16
-1.926	-29.2208	63.24
-1.7645	-29.2188	63.37
-1.4823	-29.1127	63.48
-1.1511	-28.893	63.51
-0.9163	-28.4774	63.47
-0.6337	-28.108	63.39
-0.5281	-27.8364	63.34
-0.3817	-27.834	63.31
-0.1911	-27.9878	63.34
-0.1504	-28.3025	63.36
-0.077	-28.8254	63.35
0.052	-29.4196	63.34
0.1928	-30.006	63.35
0.2027	-30.5269	63.37
0.1214	-30.9209	63.35
0.0638	-31.2972	63.3
0.022	-31.6915	63.28
-0.0629	-32.2372	63.27
-0.1597	-32.8316	63.3
-0.1106	-33.3207	63.4
-0.074	-33.6534	63.45
-0.0615	-33.7835	63.44
0.0099	-33.7798	63.38
0.0778	-33.8712	63.35
0.0468	-34.0303	63.34
-0.0204	-34.1476	63.41
-0.0518	-34.2159	63.43
0.0385	-34.0369	63.41
0.0928	-33.6107	63.32
0.2183	-33.1104	63.23
0.3639	-32.7162	63.19
0.6349	-32.3037	63.26
0.9399	-31.9593	63.38
1.383	-31.6052	63.47
1.5985	-31.2114	63.47
1.6223	-30.6166	63.4
1.6041	-30.0045	63.27
1.5058	-29.3635	63.29
1.468	-28.8127	63.42
1.286	-28.2918	63.5
1.1022	-27.8682	63.52
0.9163	-27.428	63.45
0.8058	-27.0939	63.38
0.6799	-26.9065	63.3
0.5343	-26.9641	63.25
0.3283	-27.0929	63.28
0.0789	-27.2589	63.36
-0.2292	-27.4647	63.46
-0.6155	-27.6225	63.5
-0.9114	-27.7357	63.46
-1.1246	-27.931	63.4
-1.1838	-28.0603	63.37
-1.2896	-28.2247	63.4
-1.329	-28.2328	63.4
-1.2973	-28.1243	63.44
-1.2746	-27.9322	63.42
-1.2121	-27.9485	63.36
-1.1761	-28.0753	63.35
-1.2219	-28.4174	63.37
-1.2995	-28.7482	63.39
-1.2144	-29.232	63.39
-1.047	-29.5242	63.41
-0.8407	-29.6696	63.42
-0.5721	-29.6557	63.4
-0.3397	-29.4321	63.4
-0.2061	-29.2381	63.39
-0.1672	-29.0633	63.38
-0.1003	-28.963	63.38
-0.0922	-29.08	63.43
-0.127	-29.3007	63.46
-0.1217	-29.5902	63.42
-0.148	-29.9186	63.4
-0.1356	-30.0314	63.39
-0.1352	-30.0775	63.33
-0.1664	-30.1164	63.24
-0.1071	-30.1218	63.28
-0.0794	-30.1903	63.35
-0.0635	-30.2862	63.4
-0.0668	-30.4647	63.42
-0.0818	-30.6687	63.42
-0.0885	-30.9298	63.38
-0.0478	-31.189	63.37
0.0166	-31.435	63.35
0.0929	-31.7347	63.35
0.1491	-31.993	63.38
0.2845	-32.1777	63.36
0.3486	-32.3134	63.34
0.4405	-32.3413	63.28
0.4486	-32.4193	63.29
0.4925	-32.5507	63.3
0.5161	-32.7341	63.37
0.5006	-32.9735	63.41
0.4654	-33.0925	63.43
0.4056	-32.9965	63.43
0.4168	-32.759	63.41
0.3931	-32.6032	63.35
0.3179	-32.4937	63.32
0.2703	-32.4924	63.33
0.2181	-32.3691	63.36
0.1785	-32.3307	63.34
0.1345	-32.2615	63.36
0.0433	-32.2139	63.36
-0.0395	-32.269	63.36
-0.0597	-32.2027	63.38
-0.0087	-32.0801	63.38
0.0101	-31.8628	63.39
-0.0458	-31.694	63.36
-0.1571	-31.5577	63.36
-0.292	-31.4563	63.34
-0.4345	-31.445	63.36
-0.6045	-31.4452	63.39
-0.7708	-31.4231	63.37
-0.8937	-31.3551	63.37
-0.8856	-31.2411	63.45
-0.8856	-31.1085	63.52
-0.9694	-30.9158	63.5
-1.054	-30.7534	63.4
-1.1507	-30.4992	63.34
-1.2395	-30.3041	63.27
-1.3006	-29.9772	63.24
-1.3169	-29.6872	63.29
-1.4515	-29.2841	63.39
-1.5854	-28.8501	63.51
-1.5534	-28.3196	63.65
-1.557	-27.7054	63.59
-1.6147	-27.1781	63.37
-1.6829	-26.8444	63.19
-1.7152	-26.7503	63.18
-1.6733	-26.7556	63.29
-1.5867	-26.779	63.47
-1.4879	-26.6876	63.49
-1.47	-26.5479	63.41
-1.5032	-26.4826	63.34
-1.4723	-26.5455	63.28
-1.4198	-26.7091	63.3
-1.3346	-26.9432	63.38
-1.2699	-27.2156	63.4
-1.1654	-27.5704	63.42
-1.0137	-27.9628	63.41
-0.7873	-28.2151	63.42
-0.5891	-28.3902	63.4
-0.4661	-28.4949	63.39
-0.319	-28.682	63.38
-0.2392	-28.8578	63.4
-0.1643	-28.8633	63.45
0.0056	-28.8575	63.45
0.1553	-28.7396	63.45
0.231	-28.6939	63.36
0.346	-28.6607	63.32
0.3822	-28.7846	63.32
0.4607	-28.8084	63.38
0.6377	-28.7526	63.43
0.7718	-28.6576	63.42
0.9855	-28.561	63.39
1.1551	-28.4868	63.4
1.3407	-28.5289	63.41
1.5561	-28.6513	63.36
1.7952	-28.765	63.33
2.0038	-28.9306	63.38
2.0244	-29.0317	63.47
1.9881	-29.0264	63.49
1.864	-28.9773	63.42
1.6935	-28.9946	63.32
1.6087	-29.1326	63.26
1.5679	-29.3611	63.2
1.4436	-29.7121	63.16
1.2644	-30.0662	63.24
1.141	-30.5516	63.34
1.0052	-30.9106	63.46
0.8798	-31.1951	63.47
0.829	-31.3068	63.47
0.8304	-31.3211	63.39
0.9113	-31.4656	63.33
0.9523	-31.653	63.3
0.9553	-31.6644	63.35
0.907	-31.6887	63.4
0.8676	-31.6305	63.37
0.7495	-31.5012	63.32
0.6345	-31.4595	63.31
0.5072	-31.3936	63.34
0.368	-31.3483	63.38
0.3314	-31.2182	63.43
0.2792	-31.0073	63.42
0.1718	-30.7607	63.39
0.1042	-30.5802	63.35
0.0449	-30.4944	63.29
-0.0345	-30.4893	63.31
-0.0065	-30.5887	63.34
0.0174	-30.7323	63.4
-0.097	-30.8485	63.44
-0.2943	-30.8988	63.43
-0.5196	-30.9336	63.38
-0.6541	-30.9635	63.34
-0.8398	-31.0224	63.35
-1.0134	-31.1256	63.36
-1.0882	-31.1679	63.37
-1.1124	-31.1151	63.36
-1.144	-31.0596	63.38
-1.2117	-30.8916	63.4
-1.2639	-30.7291	63.39
-1.3399	-30.5635	63.37
-1.4357	-30.4452	63.35
-1.5115	-30.3188	63.34
-1.5907	-30.1716	63.37
-1.6205	-30.0253	63.49
-1.6163	-29.8798	63.54
-1.6016	-29.6571	63.53
-1.4976	-29.4806	63.42
-1.4609	-29.2479	63.31
-1.3046	-29.0398	63.23
-1.0955	-28.8622	63.2
-1.0282	-28.6078	63.29
-0.8694	-28.3559	63.47
-0.7238	-28.1039	63.56
-0.5834	-27.7441	63.51
-0.3798	-27.3281	63.43
-0.2623	-27.0239	63.34
-0.2235	-26.8003	63.31
-0.1248	-26.7316	63.3
-0.0177	-26.8101	63.34
0.0692	-26.9094	63.41
0.172	-26.9497	63.43
0.2001	-26.9066	63.36
0.1607	-26.8782	63.33
0.1491	-26.9703	63.34
0.1491	-27.0662	63.39
0.1815	-27.1747	63.35
0.2643	-27.1424	63.37
0.3664	-27.0803	63.41
0.3655	-26.9751	63.44
0.3724	-26.8134	63.47
0.3291	-26.6874	63.42
0.1753	-26.6511	63.36
0.1633	-26.6523	63.38
0.1079	-26.6689	63.39
0.1399	-26.7599	63.39
0.2066	-26.7529	63.44
0.1942	-26.6663	63.46
0.1111	-26.5766	63.44
0.1073	-26.5243	63.4
0.013	-26.5834	63.34
-0.1487	-26.7198	63.34
-0.3299	-26.9564	63.38
-0.3722	-27.2547	63.41
-0.4222	-27.5987	63.41
-0.496	-27.9403	63.39
-0.6364	-28.4449	63.36
-0.6971	-29.0526	63.4
-0.7415	-29.718	63.46
-0.8219	-30.2945	63.49
-0.8242	-30.777	63.46
-0.7003	-31.1931	63.42
-0.5569	-31.5499	63.29
-0.3775	-31.8357	63.17
-0.2338	-32.0549	63.15
-0.1145	-32.1672	63.21
-0.1106	-32.2816	63.34
-0.059	-32.4301	63.44
-0.0665	-32.5449	63.45
-0.051	-32.4735	63.46
-0.06	-32.181	63.44
-0.0181	-31.7174	63.38
-0.0551	-31.2787	63.31
-0.1595	-30.9352	63.33
-0.2439	-30.6426	63.39
-0.304	-30.4536	63.44
-0.3838	-30.2805	63.48
-0.4596	-30.0906	63.45
-0.5275	-29.9759	63.34
-0.5482	-29.7516	63.31
-0.6043	-29.5824	63.34
-0.7988	-29.4727	63.32
-0.9378	-29.3685	63.31
-1.0804	-29.3619	63.3
-1.1355	-29.2649	63.37
-1.2109	-29.2722	63.35
-1.2745	-29.2785	63.33
-1.3326	-29.4306	63.37
-1.3516	-29.5299	63.4
-1.2963	-29.4413	63.42
-1.2417	-29.275	63.41
-1.2151	-29.0962	63.38
-1.1998	-28.9661	63.38
-1.2198	-28.925	63.37
-1.2279	-28.8938	63.37
-1.2207	-28.7612	63.36
-1.1939	-28.4927	63.37
-1.2268	-28.0947	63.4
-1.2048	-27.7383	63.37
-1.1662	-27.4319	63.4
-1.1626	-27.1234	63.47
-1.0803	-26.8078	63.53
-0.9672	-26.5074	63.52
-0.9135	-26.2955	63.43
-0.8834	-26.0716	63.35
-0.857	-25.9053	63.27
-0.822	-25.7224	63.27
-0.6956	-25.534	63.35
-0.585	-25.4753	63.36
-0.6282	-25.5391	63.38
-0.5847	-25.4962	63.44
-0.6401	-25.5235	63.39
-0.628	-25.6041	63.36
-0.6116	-25.7433	63.37
-0.5038	-25.9897	63.41
-0.4352	-26.3175	63.44
-0.3865	-26.638	63.44
-0.2781	-27.0434	63.37
-0.1936	-27.3834	63.34
-0.1086	-27.8008	63.29
-0.0308	-28.3471	63.23
0.1337	-28.8663	63.25
0.2655	-29.328	63.33
0.4791	-29.7759	63.48
0.6651	-30.132	63.53
0.8052	-30.4787	63.5
0.8581	-30.7261	63.47
0.9204	-31.0431	63.38
1.0518	-31.1995	63.37
1.1873	-31.3604	63.36
1.307	-31.5158	63.34
1.3308	-31.6729	63.37
1.4523	-31.7028	63.41
1.5544	-31.657	63.42
1.5867	-31.6729	63.41
1.6482	-31.8407	63.36
1.706	-32.1309	63.32
1.7481	-32.5286	63.29
1.7255	-32.9693	63.31
1.6742	-33.4163	63.36
1.7887	-33.7843	63.41
1.8184	-34.022	63.38
1.7968	-34.1132	63.33
1.7186	-34.228	63.31
1.6186	-34.3922	63.37
1.4761	-34.5277	63.39
1.3706	-34.537	63.34
1.2324	-34.3855	63.31
1.1251	-34.2036	63.29
0.9935	-34.0852	63.31
0.9212	-33.9708	63.34
0.7808	-33.7159	63.39
0.61	-33.5535	63.39
0.4034	-33.3299	63.4
0.2758	-33.0435	63.39
0.1998	-32.7308	63.35
0.04	-32.398	63.38
-0.1315	-32.0457	63.39
-0.2986	-31.8	63.36
-0.5168	-31.6519	63.34
-0.6205	-31.4711	63.32
-0.4905	-31.322	63.29
-0.3441	-31.2837	63.23
-0.2095	-31.2199	63.23
-0.2698	-31.0692	63.32
-0.4649	-30.7366	63.49
-0.7617	-30.3828	63.6
-1.028	-29.8976	63.58
-1.3038	-29.2535	63.49
-1.6203	-28.4111	63.43
-1.9492	-27.5285	63.38
-2.2734	-26.8131	63.35
-2.406	-26.2971	63.35
-2.3945	-26.0717	63.37
-2.4733	-25.7595	63.41
-2.6259	-25.6218	63.36
-2.7593	-25.4881	63.3
-2.8156	-25.598	63.26
-2.8313	-25.9038	63.34
-2.6605	-26.274	63.43
-2.5034	-26.7779	63.45
-2.3242	-27.2794	63.44
-2.203	-27.7671	63.46
-2.0117	-28.3472	63.43
-1.8478	-28.9428	63.41
-1.649	-29.3908	63.38
-1.5606	-29.858	63.36
-1.4042	-30.2874	63.38
-1.283	-30.6489	63.46
-1.1512	-30.8317	63.51
-1.0169	-30.9718	63.46
-0.8873	-30.9749	63.38
-0.674	-31.0188	63.27
-0.5194	-31.1066	63.15
-0.4042	-31.1146	63.19
-0.3327	-31.1713	63.27
-0.3527	-31.1365	63.41
-0.3334	-31.0267	63.54
-0.2512	-30.8664	63.55
-0.1887	-30.6659	63.47
-0.173	-30.5724	63.39
-0.0458	-30.6272	63.31
-0.0215	-30.7447	63.29
0.0181	-30.8615	63.37
0.1483	-30.9022	63.43
0.3216	-30.7756	63.44
0.5438	-30.6621	63.34
0.766	-30.5229	63.28
1.0949	-30.4682	63.26
1.5242	-30.4194	63.34
1.6873	-30.3807	63.44
1.5182	-30.1765	63.51
1.3683	-29.9959	63.48
1.1243	-29.8529	63.43
0.8077	-29.6532	63.41
0.4673	-29.493	63.38
0.1108	-29.3404	63.38
-0.2019	-29.2476	63.34
-0.5861	-29.1569	63.37
-0.8907	-29.1038	63.4
-1.045	-29.0759	63.39
-1.0098	-28.9436	63.41
-0.8758	-28.8687	63.39
-0.9353	-28.8014	63.4
-1.2597	-28.6732	63.43
-1.5455	-28.5421	63.39
-1.8348	-28.3626	63.39
-2.183	-28.1666	63.41
-2.4892	-27.971	63.38
-2.5438	-27.8392	63.42
-2.6407	-27.7052	63.49
-2.7582	-27.6555	63.52
-2.7333	-27.6587	63.45
-2.5255	-27.6258	63.4
-2.2273	-27.6666	63.32
-1.7096	-27.79	63.25
-1.574	-27.9069	63.27
-1.7823	-27.9704	63.33
-1.9745	-28.0797	63.38
-2.1182	-28.1598	63.47
-2.3644	-28.1455	63.56
-2.6272	-28.015	63.5
-2.8134	-27.96	63.38
-3.0237	-27.9659	63.37
-3.2883	-27.948	63.38
-3.5393	-27.9791	63.42
-3.7837	-28.0167	63.43
-3.9714	-28.0489	63.39
-4.0636	-28.0844	63.37
-4.0407	-28.102	63.35
-3.9414	-28.1068	63.36
-3.8028	-28.277	63.35
-3.6586	-28.4476	63.37
-3.4112	-28.6582	63.4
-3.1765	-28.8167	63.41
-2.9774	-28.9504	63.44
-2.7995	-29.0642	63.42
-2.6575	-29.2222	63.4
-2.4128	-29.4815	63.35
-2.1659	-29.8033	63.36
-1.9591	-30.1459	63.35
-1.7311	-30.5261	63.4
-1.599	-30.8046	63.42
-1.4518	-30.9758	63.44
-1.2142	-31.2269	63.41
-0.9644	-31.5266	63.35
-0.7851	-31.8664	63.32
-0.59	-32.1503	63.32
-0.4264	-32.4676	63.36
-0.2873	-32.6342	63.39
-0.1802	-32.7057	63.38
-0.1093	-32.6674	63.4
-0.0464	-32.6211	63.44
-0.0621	-32.666	63.44
-0.1089	-32.7628	63.41
-0.1875	-32.8446	63.35
-0.2307	-32.9196	63.32
-0.2978	-32.9617	63.28
-0.3339	-32.8339	63.29
-0.3898	-32.7316	63.32
-0.5126	-32.6899	63.34
-0.5759	-32.7098	63.34
-0.5754	-32.8079	63.38
-0.5553	-32.8549	63.4
-0.5154	-32.9667	63.37
-0.4405	-32.8956	63.39
-0.3658	-32.7865	63.39
-0.3384	-32.7098	63.38
-0.2719	-32.5405	63.36
-0.2923	-32.3643	63.35
-0.3366	-32.1627	63.3
-0.3883	-32.1055	63.29
-0.467	-32.2281	63.31
-0.4904	-32.2728	63.4
-0.4704	-32.2947	63.49
-0.4551	-32.1727	63.55
-0.4793	-32.0433	63.51
-0.6459	-31.8722	63.48
-0.8281	-31.699	63.5
-0.8367	-31.5915	63.47
-0.754	-31.5617	63.44
-0.6001	-31.4876	63.48
-0.5412	-31.4416	63.41
-0.6923	-31.343	63.31
-0.9343	-31.3119	63.27
-1.092	-31.3517	63.33
-1.3082	-31.3231	63.43
-1.4144	-31.2491	63.48
-1.6088	-31.178	63.45
-1.7287	-31.1474	63.39
-1.7142	-31.1064	63.34
-1.655	-31.0107	63.35
-1.5836	-30.8813	63.38
-1.5216	-30.7972	63.34
-1.397	-30.6888	63.23
-1.3824	-30.631	63.17
-1.3543	-30.6195	63.19
-1.4081	-30.6753	63.29
-1.4942	-30.6764	63.34
-1.5379	-30.6723	63.34
-1.6062	-30.5531	63.31
-1.6885	-30.41	63.18
-1.6638	-30.2655	63.06
-1.6766	-30.1685	63.04
-1.7427	-30.2085	63.1
-1.8108	-30.4014	63.39
-1.9296	-30.6811	63.82
-2.0588	-30.9102	63.95
-2.0566	-30.9783	63.58
-1.9386	-31.1798	63.38
-1.8052	-31.6188	63.6
-1.7255	-32.0026	63.75
-1.8329	-32.1172	63.68
-2.1273	-32.0509	63.43
-2.3422	-32.1042	63.25
-2.4737	-32.1844	63.22
-2.3746	-32.317	63.33
-2.2216	-32.4821	63.39
-2.0459	-32.5861	63.44
-1.7705	-32.8248	63.52
-1.3555	-33.0666	63.75
-0.815	-33.4898	63.77
-0.4923	-33.6539	63.67
-0.3577	-33.8233	63.51
0.0162	-34.2284	63.3
0.346	-34.459	63.28
0.7387	-34.6819	63.3
0.9791	-34.6839	63.36
0.9914	-34.7127	63.34
1.0773	-34.7279	63.22
1.1658	-34.7046	63.17
1.2293	-34.7387	63.17
1.3179	-34.8292	63.14
1.2506	-34.99	63
1.3004	-35.3536	62.82
1.2726	-36.1821	62.79
1.182	-37.3196	63.09
1.1359	-38.7125	63.27
1.1999	-39.7217	63.24
1.5776	-40.2561	63.28
1.9062	-40.3664	62.85
1.8988	-40.3149	62.15
1.7862	-40.6822	62.31
1.8628	-41.2359	62.71
2.0232	-41.7729	62.96
2.5466	-42.0377	63.47
3.0186	-41.9574	64.17
3.2836	-41.6861	64.37
3.2992	-41.2547	64.41
3.3255	-41.0353	64.41
3.3166	-40.5712	63.99
3.2304	-39.6405	63.92
2.9849	-38.5197	64.1
2.6529	-37.5289	64.1
2.0955	-36.7817	63.97
1.4369	-36.1463	63.74
0.9081	-35.4126	63.49
0.4822	-34.9302	63.31
0.138	-34.7826	63.2
-0.0827	-34.9273	63.02
-0.0568	-35.2224	62.83
-0.0931	-35.9464	62.66
-0.0625	-36.8385	62.87
-0.0142	-38.0924	62.99
0.1339	-39.029	62.84
0.3767	-39.824	62.82
0.6137	-40.4113	62.87
0.9563	-40.8132	62.96
1.037	-40.9356	63.12
0.9667	-41.1674	63.3
0.7548	-41.3326	63.45
0.4085	-41.2137	63.64
0.153	-40.7678	63.84
-0.1724	-40.0235	64.03
-0.5827	-39.1732	64.1
-0.9567	-38.256	63.82
-1.3917	-37.6017	63.56
-1.745	-37.1078	63.55
-1.9505	-36.3833	63.65
-2.3083	-35.7203	63.62
-2.6509	-35.1387	63.58
-2.7711	-34.7271	63.47
-2.7234	-34.5822	63.28
-2.4437	-34.372	63.14
-2.0563	-34.1538	62.96
-1.5977	-34.1783	62.8
-1.0351	-34.4044	62.68
-0.6697	-34.8323	62.65
-0.6291	-35.595	62.99
-0.5819	-36.2855	63.18
-0.5162	-36.9151	63.06
-0.4426	-37.3973	63.11
-0.3907	-37.448	63.22
-0.3505	-37.5987	63.35
-0.4596	-37.9542	63.48
-0.7065	-38.3035	63.56
-0.9923	-38.742	63.6
-1.2699	-39.0971	63.66
-1.6157	-39.2837	63.66
-1.9744	-39.2682	63.64
-2.1656	-39.1483	63.59
-2.3756	-38.7556	63.35
-2.5425	-38.3642	63.26
-2.6319	-38.053	63.24
-2.7626	-37.8444	63.26
-2.9927	-37.6762	63.27
-2.9431	-37.4105	63.35
-2.8432	-36.86	63.43
-2.6789	-36.165	63.46
-2.5132	-35.6589	63.4
-2.3688	-35.3266	63.38
-2.0437	-34.9599	63.46
-1.5891	-34.5781	63.56
-1.1244	-34.312	63.59
-0.8568	-34.1877	63.61
-0.6253	-33.9487	63.58
-0.3732	-33.8985	63.54
-0.1588	-34.1077	63.37
0.1597	-34.3402	63.23
0.4757	-34.6572	63.12
0.6136	-34.7322	62.95
0.7661	-34.7858	62.9
0.7684	-34.8667	63.01
0.6849	-34.9449	63.27
0.5964	-35.1048	63.4
0.5484	-35.3231	63.5
0.4388	-35.5814	63.51
0.3143	-35.9153	63.46
0.1888	-36.0571	63.42
0.2249	-36.0482	63.36
0.209	-35.9571	63.32
0.1245	-35.6637	63.35
-0.0314	-35.2517	63.34
-0.1553	-34.9259	63.32
-0.2558	-34.5685	63.34
-0.3919	-34.178	63.35
-0.2581	-33.9883	63.33
0.0458	-33.786	63.35
0.3567	-33.5223	63.4
0.5876	-33.0157	63.42
0.9017	-32.5047	63.43
1.2093	-32.1109	63.39
1.4798	-32.0841	63.33
1.8417	-32.3736	63.32
2.2757	-32.6152	63.38
2.667	-32.7959	63.4
2.8908	-32.5935	63.41
2.8158	-32.3471	63.39
2.525	-32.1347	63.33
2.2258	-31.9672	63.28
1.914	-32.017	63.36
1.5411	-32.157	63.41
1.342	-32.1426	63.46
1.2	-32.0777	63.44
0.976	-32.0577	63.38
0.6963	-32.0992	63.32
0.3767	-32.1554	63.25
0.029	-32.3421	63.21
-0.3746	-32.5811	63.26
-0.8918	-32.8595	63.35
-1.3168	-33.315	63.38
-1.4646	-33.8387	63.4
-1.526	-34.3404	63.4
-1.4461	-34.5951	63.39
-1.3632	-34.5694	63.38
-1.1659	-34.5755	63.35
-1.047	-34.6432	63.34
-0.9201	-34.6242	63.38
-0.7228	-34.5507	63.34
-0.4662	-34.3863	63.35
-0.0958	-34.0181	63.36
0.2431	-33.6072	63.33
0.5463	-33.2309	63.33
0.8094	-32.8505	63.37
0.9297	-32.5526	63.42
0.9719	-32.2534	63.42
0.9901	-31.917	63.43
0.9935	-31.4919	63.38
0.9804	-30.9858	63.34
0.8172	-30.6299	63.32
0.5081	-30.5344	63.31
0.1949	-30.5198	63.35
-0.0461	-30.6236	63.36
-0.3425	-30.711	63.4
-0.568	-30.666	63.43
-0.7109	-30.4765	63.45
-0.6729	-30.2102	63.36
-0.6382	-29.9763	63.37
-0.5947	-29.9392	63.4
-0.4919	-29.926	63.45
-0.4125	-30.0003	63.5
-0.2742	-30.0574	63.53
0.0065	-30.1198	63.49
0.331	-30.1815	63.45
0.6763	-30.3785	63.4
0.9884	-30.7116	63.29
1.1629	-31.1534	63.19
1.2135	-31.4246	63.11
1.255	-31.5964	63.07
1.1071	-31.6566	63.29
1.1237	-31.6386	63.42
1.0985	-31.5384	63.46
1.0354	-31.5272	63.46
0.8707	-31.6171	63.42
0.6772	-31.6322	63.41
0.5666	-31.4793	63.36
0.5305	-31.2333	63.33
0.4582	-30.9021	63.31
0.4175	-30.6433	63.31
0.3728	-30.4771	63.35
0.2525	-30.2315	63.41
0.161	-30.1181	63.42
0.121	-29.9599	63.4
0.1559	-29.7805	63.4
0.2738	-29.5388	63.37
0.4076	-29.3639	63.38
0.5973	-29.2305	63.35
0.7702	-29.0377	63.37
0.9913	-28.9036	63.37
1.1879	-28.7876	63.4
1.2643	-28.8647	63.36
1.2688	-28.9769	63.36
1.2092	-29.0734	63.38
1.2555	-29.1253	63.43
1.2197	-29.0979	63.44
1.2273	-29.0523	63.44
1.2748	-29.1345	63.45
1.2323	-29.3004	63.44
1.0439	-29.4505	63.41
0.8422	-29.408	63.41
0.7036	-29.1525	63.36
0.4902	-28.8714	63.26
0.2328	-28.765	63.21
0.003	-28.8727	63.24
-0.1354	-29.0836	63.37
-0.241	-29.4209	63.45
-0.3263	-29.8318	63.48
-0.3724	-30.1664	63.47
-0.3675	-30.4046	63.49
-0.3833	-30.3854	63.47
-0.3957	-30.2597	63.42
-0.4159	-30.1469	63.39
-0.4118	-30.185	63.39
-0.3677	-30.3379	63.33
-0.3394	-30.4935	63.32
-0.3503	-30.7414	63.33
-0.3173	-31.0655	63.32
-0.1898	-31.3146	63.38
-0.0861	-31.5888	63.43
-0.0102	-31.7917	63.44
0.074	-32.0403	63.4
0.1621	-32.2751	63.39
0.1716	-32.6014	63.36
0.2168	-33.0565	63.36
0.2502	-33.5956	63.41
0.3348	-34.1439	63.46
0.506	-34.5105	63.47
0.7932	-34.9072	63.4
0.9269	-35.0853	63.28
0.9038	-35.0319	63.23
0.7612	-34.9765	63.22
0.7243	-34.9956	63.29
0.7015	-34.9488	63.46
0.5693	-34.8944	63.57
0.4503	-34.7128	63.57
0.3756	-34.4289	63.45
0.2219	-34.1838	63.31
0.1627	-34.0208	63.21
0.1431	-33.9837	63.15
0.1859	-33.9274	63.23
0.2679	-33.9204	63.35
0.314	-33.8411	63.45
0.3005	-33.4725	63.46
0.2552	-32.9626	63.45
0.1707	-32.4485	63.38
0.1138	-31.9762	63.33
0.0249	-31.5403	63.34
-0.0439	-31.1901	63.37
-0.1443	-30.8846	63.45
-0.1533	-30.5914	63.43
-0.0869	-30.3308	63.37
-0.0489	-29.8989	63.33
-0.0896	-29.5575	63.29
-0.1141	-29.3917	63.31
-0.107	-29.2117	63.33
-0.0094	-28.9977	63.41
0.0927	-28.8565	63.42
0.168	-28.8199	63.39
0.3335	-28.6934	63.4
0.3572	-28.6908	63.39
0.4555	-28.641	63.42
0.4943	-28.628	63.47
0.5124	-28.631	63.59
0.4923	-28.5139	63.58
0.4973	-28.3382	63.46
0.5344	-28.2197	63.31
0.5279	-28.1857	63.21
0.5475	-28.2067	63.23
0.5155	-28.3635	63.29
0.4363	-28.6409	63.38
0.3818	-28.8841	63.38
0.3076	-29.1511	63.39
0.2174	-29.3691	63.42
0.1229	-29.4674	63.42
0.0081	-29.4257	63.42
-0.0081	-29.2691	63.37
-0.123	-29.2324	63.37
-0.182	-29.2395	63.3
-0.2372	-29.2869	63.25
-0.2645	-29.39	63.26
-0.3787	-29.5733	63.3
-0.4215	-29.7593	63.34
-0.4086	-29.9951	63.41
-0.3528	-30.1229	63.42
-0.3451	-30.0643	63.45
-0.3099	-29.9833	63.41
-0.2425	-29.989	63.34
inclinaison X	inclinaison Y
-0.1329	0.3656
-0.0665	-0.0332
0.1662	-0.3988
0.9638	-0.2991
1.1632	0.2991
0.8973	1.1964
0.3656	1.3294
0.0665	1.0303
0.1662	0.6314
0.7976	-0.1662
1.1632	-0.3988
0.7644	0.2326
0.2659	0.8641
0.1329	1.13
0.3988	0.6647
0.8973	-0.2991
0.997	-0.3656
0.7311	0.3988
0.432	0.8973
0.2659	0.9638
0.5982	0.4653
1.0967	-0.0332
1.1964	-0.1994
0.7644	0.1994
0.565	0.8641
0.5317	1.0635
0.565	0.4985
0.7311	-0.2326
0.8641	-0.2659
0.6647	0.2659
0.6314	0.6979
0.5982	0.4653
0.6647	0.3656
0.7976	0.0665
0.8641	0.6647
0.6647	0.997
0.565	0.6979
0.432	0.0332
0.3656	-0.3988
0.6314	-0.0332
0.6314	0.7644
0.6647	0.8973
0.7311	0.6314
0.8308	0.0997
0.3323	-0.0332
0.2326	0.2659
0.6647	0.6314
0.9305	1.0967
0.8973	0.6647
0.3988	0.1329
0.1662	-0.3323
0.2659	0.0665
0.4653	0.7976
0.7976	1.1632
1.13	0.8973
0.5982	0.2659
0.0997	-0.1662
0.0332	-0.0332
0.4653	0.2991
0.997	0.565
1.0303	0.7976
0.7311	0.6314
0.2659	0.2659
0.1662	0.0665
0.5982	0.4653
1.0303	0.6314
1.0635	0.8641
0.7976	0.6979
0.3988	0.3323
0.3323	0.1662
0.565	0.2659
0.8308	0.7644
0.8973	0.8973
0.6647	0.5317
0.432	0.4653
0.4985	0.1329
0.4985	0.2326
0.565	0.4985
0.6314	0.6647
0.8641	0.7311
0.8973	0.5317
0.565	0.3988
0.4985	0.4653
0.565	0.4653
0.8973	0.6979
0.9638	0.7311
0.7644	0.6314
0.4653	0.2659
0.432	0.2326
0.6314	0.3988
0.6647	0.5317
0.8308	0.6979
0.7311	0.5982
0.6647	0.5317
0.4985	0.2659
0.6314	0.432
0.7644	0.6314
0.7644	0.6647
0.565	0.5317
0.565	0.3656
0.6979	0.4653
0.8308	0.6647
0.6647	0.6979
0.565	0.565
0.4985	0.2991
0.6647	0.2991
0.6979	0.4653
0.7976	0.7644
0.6979	0.8308
0.5982	0.4985
0.6314	0.3656
0.6314	0.2991
0.6979	0.4985
0.6647	0.6979
0.7644	0.565
0.565	0.565
0.6647	0.4653
0.6647	0.3988
0.6979	0.2991
0.6314	0.2659
0.565	0.432
0.5982	0.565
0.6647	0.5317
0.7644	0.3988
0.6647	0.2991
0.6314	0.3988
0.6647	0.3323
0.6647	0.4985
0.6647	0.4653
0.565	0.3323
0.6647	0.3656
0.6979	0.4653
0.6979	0.4653
0.6979	0.432
0.5317	0.3656
0.7311	0.4653
0.6647	0.2991
0.4653	0.3656
0.5317	0.2991
0.565	0.3656
0.8308	0.4653
0.8641	0.5317
0.6979	0.5317
0.432	0.2991
0.432	0.2326
0.565	0.4653
0.7644	0.4985
0.8973	0.565
0.7311	0.6979
0.5982	0.5982
0.5317	0.0997
0.5317	0.0665
0.6979	0.2659
0.7644	0.432
0.6979	0.6979
0.6314	0.6979
0.5982	0.3656
0.6314	0.2326
0.6647	0.3656
0.6979	0.4653
0.5982	0.5317
0.6314	0.4985
0.6979	0.3988
0.6647	0.2659
0.6314	0.4653
0.6647	0.5317
0.6979	0.432
0.7311	0.2991
0.5982	0.2991
0.6314	0.3323
0.6647	0.565
0.7311	0.4985
0.7311	0.3656
0.6314	0.3323
0.5317	0.2326
0.6647	0.432
0.7311	0.4985
0.7311	0.5317
0.6647	0.3656
0.5317	0.3656
0.5982	0.3656
0.7311	0.432
0.7976	0.5982
0.6979	0.432
0.6314	0.2991
0.4653	0.3656
0.565	0.3988
0.7311	0.565
0.7976	0.5317
0.6979	0.3656
0.4653	0.1994
0.6647	0.3656
0.7644	0.3656
0.6647	0.7311
0.6314	0.6314
0.565	0.2991
0.565	0.2326
0.6647	0.3656
0.7311	0.4985
0.7311	0.6314
0.7311	0.432
0.565	0.2659
0.5982	0.2991
0.6314	0.3988
0.6647	0.565
0.5982	0.5317
0.6647	0.3988
0.6647	0.2991
0.5982	0.4653
0.6647	0.4985
0.6979	0.565
0.7644	0.432
0.5982	0.432
0.565	0.4653
0.6314	0.3988
0.8973	0.2659
0.6647	0.2326
0.565	0.4985
0.5317	0.6979
0.6647	0.565
0.8641	0.3656
0.6314	0.2991
0.3988	0.3656
0.565	0.432
0.7311	0.5317
0.8641	0.432
0.6979	0.4985
0.4985	0.3656
0.4985	0.3656
0.6979	0.432
0.8308	0.4985
0.6979	0.4653
0.5982	0.3656
0.4985	0.3988
0.565	0.3988
0.7311	0.4653
0.7644	0.4985
0.5982	0.3988
0.565	0.3988
0.6314	0.3323
0.8641	0.565
0.6647	0.4653
0.5317	0.3323
0.5317	0.3656
0.7976	0.3323
0.8308	0.3323
0.7311	0.4653
0.6979	0.7644
0.6314	0.2991
0.5982	0.3988
0.5317	0.0332
0.6647	0.4985
0.7311	0.6314
0.7311	1.0635
0.5982	1.13
0.6314	0.1662
0.6979	0
0.4985	0.1662
0.3988	0.7644
0.6979	1.0635
1.0303	0.6979
0.8641	0.3988
0.3988	0.1994
0.2991	0.5982
0.565	0.7644
1.0303	0.6979
1.0635	0.5982
0.6314	0.4653
0.432	0.3656
0.432	0.3988
0.7644	0.6314
0.997	0.565
0.6647	0.5317
0.432	0.4653
0.4653	0.432
0.6979	0.432
0.8973	0.5317
0.9638	0.7311
0.5982	0.7311
0.3656	0.3988
0.5982	0.3656
0.8641	0.3656
0.7644	0.4653
0.5317	0.6314
0.4653	0.6647
0.6314	0.565
0.7644	0.5317
0.7311	0.3988
0.5317	0.3988
0.565	0.4985
0.7311	0.3988
0.7644	0.5317
0.7311	0.4985
0.6314	0.4653
0.5982	0.432
0.6314	0.3988
0.7644	0.6647
0.7311	0.5317
0.6979	0.5982
0.565	0.4653
0.6314	0.3988
0.5982	0.3988
0.6979	0.5317
0.6314	0.4653
0.5982	0.4985
0.6979	0.432
