# Supplementary material for: Postural Control Can Be Well Maintained by Healthy, Young Adults in Difficult Visual Task, Even in Sway-Referenced Dynamic Conditions
Source: PLoS One. 2016 Oct 13;11(10):e0164400. doi: 10.1371/journal.pone.0164400 (PMC5063355; doi:10.1371/journal.pone.0164400)
Supplement: S2 File — (ZIP) [file pone.0164400.s002.zip › DATA_FRAMIRAL/S12B_FREE_MOBILE_I5.xls]

## Sheet: S12_MTT_201504081114
gravite X	gravite Y	Poids
3.1438	-37.7135	63.07
2.8967	-37.6365	63.07
2.8005	-37.6063	63.17
2.7352	-37.55	63.28
2.395	-37.443	63.35
2.0648	-37.2641	63.38
1.629	-37.1986	63.39
1.209	-37.1292	63.42
0.6629	-37.0947	63.45
0.4329	-37.1358	63.53
0.3181	-37.3033	63.62
0.2865	-37.4496	63.69
0.3578	-37.4664	63.66
0.5966	-37.4352	63.48
0.7592	-37.2673	63.4
1.1552	-37.2776	63.38
1.5487	-37.4034	63.33
1.9663	-37.459	63.28
2.5473	-37.521	63.32
3.3576	-37.6613	63.55
3.8342	-37.7215	63.68
3.9675	-37.6354	63.57
4.1242	-37.5667	63.47
4.1298	-37.5666	63.39
4.2834	-37.5019	63.23
4.3985	-37.5878	63.13
4.3531	-37.7366	63.11
4.2766	-37.7798	63.07
3.9905	-37.8085	63.13
3.6579	-38.0528	63.38
3.4186	-38.3134	63.43
3.2939	-38.6121	63.42
3.3175	-38.7376	63.43
3.2664	-38.7675	63.43
3.3203	-38.812	63.32
3.3534	-38.9998	63.24
3.099	-39.2445	63.27
3.007	-39.5214	63.31
3.1233	-39.6974	63.37
3.4339	-39.7701	63.4
3.9122	-39.727	63.4
4.4843	-39.9084	63.32
4.923	-40.0964	63.34
4.952	-40.3031	63.38
4.8485	-40.4745	63.4
4.525	-40.5021	63.39
4.3556	-40.5286	63.33
4.283	-40.635	63.25
4.2061	-40.9	63.17
4.2385	-41.2731	63.19
4.4379	-41.5841	63.29
4.5852	-41.6795	63.39
4.5608	-41.5938	63.45
4.4535	-41.5	63.4
4.4115	-41.427	63.32
4.511	-41.2627	63.3
4.6416	-41.0682	63.3
4.6523	-40.6748	63.34
4.5247	-40.2408	63.38
4.2839	-39.7607	63.4
3.9747	-39.1482	63.38
3.8577	-38.482	63.31
3.662	-37.6407	63.29
3.3916	-36.7444	63.31
3.184	-35.9315	63.36
2.9964	-35.2979	63.41
2.8459	-34.7491	63.38
2.692	-34.2877	63.25
2.4055	-33.9657	63.15
2.2671	-33.7424	63.12
2.2905	-33.5912	63.21
2.431	-33.4711	63.34
2.5534	-33.4311	63.52
2.6701	-33.4148	63.63
2.818	-33.3936	63.74
2.9318	-33.3057	63.74
3.1314	-33.3567	63.55
3.1903	-33.2054	63.33
3.2114	-33.317	63.25
3.3049	-33.4838	63.28
3.29	-33.7297	63.36
3.3355	-33.9653	63.4
3.3973	-34.1117	63.44
3.2626	-34.2012	63.38
3.1147	-34.2815	63.34
2.8866	-34.3731	63.32
2.6407	-34.3533	63.33
2.5173	-34.2619	63.34
2.4014	-34.1836	63.36
2.245	-34.2086	63.41
2.0975	-34.3001	63.45
1.9356	-34.3675	63.46
1.6824	-34.4311	63.36
1.288	-34.4452	63.31
1.1614	-34.3756	63.29
1.2925	-34.3215	63.27
1.4384	-34.1392	63.27
1.7209	-34.0248	63.34
2.012	-33.9458	63.38
2.3802	-33.88	63.45
2.827	-33.7403	63.51
3.3021	-33.5671	63.48
3.8844	-33.4403	63.38
4.4293	-33.3627	63.34
4.9118	-33.3218	63.29
5.3421	-33.3918	63.36
5.6146	-33.5686	63.45
5.6915	-33.6946	63.4
5.7196	-33.718	63.27
5.7816	-33.6584	63.2
5.9885	-33.6522	63.19
6.2278	-33.7092	63.18
6.2974	-33.8663	63.21
6.3189	-33.9426	63.31
5.9901	-33.8088	63.58
5.6509	-33.6728	63.66
5.135	-33.3926	63.46
4.4487	-33.0957	63.33
3.7152	-32.9876	63.28
3.2384	-33.0377	63.31
2.7716	-33.2476	63.4
2.3434	-33.3509	63.43
1.8389	-33.4268	63.4
1.4874	-33.4745	63.4
1.2227	-33.4496	63.39
0.9465	-33.5123	63.37
0.7528	-33.5876	63.38
0.869	-33.8286	63.35
1.3577	-33.8001	63.27
1.6652	-33.8388	63.33
2.0319	-33.8356	63.36
2.3653	-33.8318	63.43
2.5299	-33.7593	63.45
2.7995	-33.6514	63.42
2.942	-33.5307	63.49
3.0957	-33.3668	63.48
3.2292	-33.268	63.49
3.262	-33.1723	63.46
3.0417	-33.0965	63.44
2.8919	-32.9818	63.34
2.6737	-32.9538	63.27
2.4041	-33.0017	63.19
2.0619	-33.2142	63.13
1.762	-33.4309	63.22
1.5054	-33.8182	63.37
1.2539	-34.0127	63.49
0.9152	-34.1648	63.48
0.6247	-34.31	63.41
0.4686	-34.5798	63.33
0.4862	-34.905	63.3
0.5035	-35.1623	63.27
0.481	-35.5341	63.29
0.6133	-35.9592	63.29
0.6945	-36.4565	63.29
1.0051	-36.8874	63.29
1.5793	-37.1093	63.32
2.33	-37.2208	63.37
3.2581	-37.2383	63.4
4.3079	-37.2759	63.48
5.3797	-37.4963	63.69
6.3073	-37.872	63.87
6.968	-38.0375	63.83
7.5142	-37.8723	63.53
8.1178	-37.5698	63.14
8.6263	-37.3987	62.85
8.9521	-37.4115	62.83
9.2485	-37.5084	62.88
9.1233	-37.4801	62.97
8.2186	-37.0379	63.14
6.9239	-37.0271	63.28
5.7984	-36.6826	63.07
5.1141	-36.419	63.07
4.6199	-36.1703	63.22
3.9682	-35.6691	63.33
3.4253	-35.2355	63.38
3.1767	-34.9783	63.42
2.9578	-34.8312	63.51
2.9268	-34.6892	63.64
3.2171	-34.6099	63.87
3.2971	-34.5552	63.84
3.3807	-34.0358	63.51
3.6089	-33.7362	63.38
3.7534	-33.5946	63.34
3.8881	-33.4294	63.33
4.2164	-33.2524	63.32
4.8533	-33.1216	63.37
5.4665	-33.0059	63.41
6.0143	-32.829	63.42
6.3156	-32.6678	63.36
6.2733	-32.4602	63.31
6.1621	-32.2944	63.26
6.2518	-32.0538	63.23
6.4475	-31.8747	63.25
6.5871	-31.8478	63.28
6.5001	-31.8269	63.35
6.219	-31.9682	63.5
5.9241	-31.9473	63.57
5.5583	-31.8026	63.51
5.2684	-31.705	63.35
4.8703	-31.8207	63.24
4.6974	-31.8918	63.23
4.4691	-32.0952	63.27
4.2553	-32.1525	63.32
4.1203	-32.2498	63.34
3.9908	-32.5001	63.33
3.7835	-32.8179	63.37
3.6148	-33.1217	63.37
3.6387	-33.494	63.39
3.7766	-33.8444	63.48
4.1144	-34.1277	63.53
4.6572	-34.284	63.41
5.269	-34.4153	63.33
5.769	-34.3727	63.32
6.2915	-34.3794	63.32
6.9071	-34.4013	63.37
7.4584	-34.4291	63.52
8.0541	-34.5238	63.65
8.5682	-34.4836	63.71
8.928	-34.4258	63.65
9.0532	-34.4546	63.49
9.0991	-34.5935	63.37
8.773	-34.8912	63.23
8.3802	-34.9287	63
8.1825	-34.9387	62.88
7.9424	-35.0359	62.95
7.3405	-35.2284	63.25
6.948	-35.5095	63.4
6.6813	-35.7625	63.35
6.3523	-36.1274	63.3
5.8641	-36.354	63.28
5.4143	-36.5257	63.18
4.9506	-36.6657	63.18
4.7742	-36.8584	63.21
4.8046	-36.9694	63.33
4.9043	-37.2691	63.43
4.9339	-37.5447	63.52
5.105	-37.7669	63.6
5.2854	-38.0628	63.54
5.7559	-38.0486	63.4
6.4938	-37.8886	63.3
7.3027	-37.9299	63.29
8.068	-37.9574	63.38
8.5654	-37.8634	63.49
8.8491	-37.6028	63.49
9.0065	-37.2656	63.46
9.2161	-36.9984	63.4
9.4711	-36.8527	63.33
9.5881	-36.6426	63.33
9.6718	-36.4012	63.25
9.7518	-36.0807	63.14
9.7092	-35.7044	63.07
9.6199	-35.36	63.02
9.3223	-35.0714	63.17
8.9962	-34.97	63.33
8.6263	-34.8481	63.48
8.2689	-34.6447	63.57
8.0542	-34.3959	63.55
7.9996	-34.0949	63.42
8.0103	-33.9105	63.36
7.988	-33.7314	63.37
7.9038	-33.6258	63.35
7.9106	-33.5091	63.35
8.1395	-33.45	63.42
8.4675	-33.4475	63.47
8.9258	-33.4752	63.45
9.5986	-33.5827	63.39
10.3743	-33.7301	63.34
11.091	-33.9267	63.35
11.6606	-34.1142	63.31
11.9876	-34.1186	63.18
12.1762	-34.0389	63.02
12.2371	-34.1218	63.12
12.3687	-34.4394	63.34
12.6198	-34.671	63.47
12.7582	-34.9807	63.53
12.953	-35.2708	63.64
13.1654	-35.425	63.72
13.2729	-35.3432	63.68
13.152	-35.0756	63.41
12.9527	-34.8074	63.26
12.6295	-34.5362	63.21
12.2845	-34.3244	63.16
11.5187	-34.1321	63.33
10.5972	-33.8706	63.45
9.9577	-33.533	63.49
9.5271	-33.0605	63.4
9.1933	-32.6103	63.27
8.8122	-32.2153	63.21
8.6025	-31.8856	63.14
8.6233	-31.5876	63.1
8.7518	-31.3953	63.11
9.0942	-31.2466	63.4
9.5151	-31.4843	63.67
9.9661	-31.58	63.61
10.5136	-31.4995	63.38
10.6961	-31.457	63.31
10.6641	-31.5011	63.36
10.6591	-31.6564	63.43
10.7263	-31.988	63.49
10.8733	-32.2552	63.53
11.0654	-32.4373	63.48
11.1484	-32.6081	63.41
11.1728	-32.6958	63.35
11.1533	-32.8699	63.35
11.0778	-33.115	63.4
11.0414	-33.3663	63.43
10.9866	-33.7319	63.42
10.7288	-34.043	63.41
10.3016	-34.368	63.32
9.7755	-34.5454	63.22
8.9954	-34.5475	63.22
8.1756	-34.389	63.41
7.4883	-34.1627	63.53
6.9802	-33.8486	63.51
6.5577	-33.6267	63.43
6.1644	-33.4255	63.36
5.8174	-33.221	63.26
5.6315	-33.1484	63.17
5.646	-33.1161	63.1
5.6801	-33.15	63.12
5.8291	-33.0555	63.26
6.3936	-33.306	63.47
6.9066	-33.3776	63.51
7.3633	-33.4288	63.43
7.6621	-33.4754	63.35
7.8764	-33.6867	63.35
8.0231	-33.9163	63.38
8.2504	-34.1563	63.41
8.5666	-34.453	63.44
8.6627	-34.5867	63.52
8.6733	-34.7099	63.48
8.6488	-34.9035	63.49
8.7676	-35.2008	63.49
8.7471	-35.5476	63.45
8.6542	-35.7684	63.36
8.4639	-36.0294	63.32
8.244	-36.3438	63.28
8.1232	-36.5789	63.25
7.9709	-36.9596	63.18
7.7523	-37.256	63.19
7.5593	-37.3899	63.28
7.4155	-37.4522	63.36
7.3932	-37.3273	63.41
7.379	-37.2223	63.39
7.2151	-37.165	63.37
7.0918	-37.1772	63.41
7.1486	-37.2754	63.4
7.3481	-37.4289	63.39
7.6032	-37.5379	63.38
7.7692	-37.6092	63.32
7.8921	-37.5648	63.29
8.0967	-37.6616	63.27
8.3451	-37.83	63.37
8.6721	-37.9772	63.44
8.9813	-38.097	63.41
9.2415	-38.1569	63.31
9.4375	-38.1197	63.3
9.5802	-37.8923	63.27
9.5791	-37.5603	63.24
9.6008	-37.3092	63.27
9.6312	-37.1524	63.35
9.6556	-37.1477	63.4
9.6489	-37.067	63.44
9.6204	-36.9798	63.36
9.5261	-36.7877	63.35
9.2884	-36.5737	63.35
8.9775	-36.3459	63.33
8.7085	-36.1603	63.35
8.5067	-35.985	63.38
8.2807	-35.9392	63.32
8.1061	-36.0055	63.3
7.9286	-36.0399	63.32
7.6989	-35.9863	63.39
7.4206	-35.7991	63.39
7.2169	-35.6131	63.4
7.0347	-35.4416	63.43
6.9122	-35.3891	63.4
6.8717	-35.3426	63.4
6.8629	-35.3371	63.34
6.9339	-35.2553	63.34
7.0814	-35.1204	63.36
7.2375	-34.9045	63.37
7.3833	-34.7624	63.37
7.5255	-34.7123	63.34
7.7073	-34.75	63.31
7.8532	-34.8367	63.32
8.0623	-34.7859	63.38
8.3228	-34.6659	63.38
8.6144	-34.4319	63.36
8.8331	-34.3312	63.35
9.029	-34.3536	63.36
9.2145	-34.4098	63.36
9.4557	-34.4638	63.37
9.7642	-34.4427	63.42
10.0407	-34.4341	63.49
10.385	-34.4104	63.48
10.6686	-34.3133	63.39
10.7933	-34.1388	63.33
10.846	-34.0859	63.26
10.8455	-34.1276	63.17
10.8328	-34.1952	63.2
10.84	-34.2899	63.32
10.9641	-34.3473	63.4
11.0881	-34.3071	63.46
11.3382	-34.2188	63.38
11.4982	-34.124	63.29
11.5825	-34.1885	63.24
11.5576	-34.3358	63.34
11.4771	-34.602	63.41
11.4182	-34.8294	63.5
11.3804	-35.0475	63.54
11.0623	-35.1838	63.6
10.4872	-35.4351	63.51
9.8746	-35.4095	63.27
9.1785	-35.6537	63.22
8.4867	-35.9974	63.32
7.6864	-36.4307	63.5
6.9467	-36.8634	63.66
6.4794	-37.1672	63.7
6.1901	-37.313	63.61
6.0431	-37.318	63.43
6.0634	-37.4883	63.23
6.0951	-37.7504	63.05
6.2461	-37.8809	62.9
6.2567	-37.7266	62.87
6.0684	-37.4136	62.98
5.9213	-37.4575	63.34
5.8524	-37.2394	63.55
5.8228	-36.85	63.6
5.9627	-36.3296	63.52
6.0138	-35.673	63.42
6.012	-35.1809	63.3
5.8126	-34.5911	63.25
5.5274	-34.0276	63.31
5.3307	-33.5088	63.4
5.2125	-33.0415	63.51
5.1751	-32.7499	63.56
5.1582	-32.456	63.51
5.1628	-32.3115	63.41
5.1437	-32.2119	63.35
5.0817	-32.1365	63.29
5.0279	-32.2029	63.23
5.0164	-32.2102	63.27
5.1043	-32.2231	63.35
5.2762	-32.2532	63.42
5.4712	-32.4467	63.46
5.7616	-32.6724	63.45
5.9235	-33.0414	63.38
5.9614	-33.373	63.41
6.0752	-33.6172	63.39
6.179	-33.9522	63.4
6.3202	-34.2904	63.42
6.5323	-34.5865	63.44
6.7694	-34.8858	63.35
6.9107	-35.2887	63.23
6.9462	-35.7887	63.22
7.0058	-36.4738	63.27
7.1315	-37.1199	63.37
7.3534	-37.6435	63.45
7.588	-37.9036	63.48
7.7646	-38.0653	63.43
7.8672	-38.259	63.35
7.9979	-38.4675	63.29
8.0685	-38.676	63.3
8.0983	-38.8891	63.35
7.9498	-39.1598	63.38
7.8303	-39.4111	63.39
7.8692	-39.6265	63.37
7.841	-39.6382	63.38
7.8659	-39.5042	63.33
7.714	-39.4048	63.34
7.6001	-39.4011	63.34
7.4717	-39.448	63.35
7.2135	-39.4487	63.36
6.9093	-39.2598	63.35
6.5767	-38.9133	63.38
6.2877	-38.6923	63.41
6.0053	-38.2632	63.45
5.6128	-37.7924	63.44
5.2054	-37.3185	63.38
4.739	-37.0188	63.31
4.3461	-36.6691	63.3
3.9532	-36.3168	63.3
3.6976	-35.9725	63.31
3.6022	-35.7099	63.36
3.6403	-35.642	63.38
3.8657	-35.4525	63.43
4.1503	-35.1308	63.47
4.4365	-34.7423	63.42
4.6865	-34.4234	63.39
4.9183	-34.3076	63.36
5.1121	-34.2737	63.36
5.3297	-34.1992	63.4
5.666	-34.0447	63.43
6.0561	-33.8761	63.4
6.4245	-33.8529	63.31
6.788	-33.8972	63.32
7.1289	-34.0105	63.32
7.3316	-34.1672	63.35
7.3213	-34.3257	63.41
7.1454	-34.5058	63.47
6.9558	-34.6905	63.47
6.8145	-35.0046	63.37
6.5943	-35.3414	63.34
6.4004	-35.8151	63.28
6.2484	-36.4092	63.28
6.1024	-36.9359	63.33
6.0327	-37.3836	63.37
5.93	-37.7293	63.39
5.7997	-37.9557	63.35
5.7262	-38.2617	63.31
5.6277	-38.6303	63.28
5.6398	-38.8904	63.33
5.792	-38.9409	63.39
5.921	-39.0725	63.41
6.025	-39.2537	63.37
6.1166	-39.3506	63.33
6.175	-39.3823	63.3
6.2374	-39.2727	63.38
6.3308	-39.0698	63.46
6.3796	-38.766	63.48
6.4467	-38.5937	63.36
6.5335	-38.5656	63.29
6.6334	-38.6198	63.25
6.751	-38.782	63.23
6.9041	-38.9683	63.28
7.0231	-39.0351	63.35
6.984	-38.9544	63.41
6.8133	-38.7816	63.41
6.6457	-38.7409	63.39
6.4582	-38.6762	63.33
6.2247	-38.806	63.29
6.1136	-38.9231	63.3
6.0711	-38.9699	63.37
6.0845	-38.9316	63.39
6.1018	-38.7568	63.41
6.1263	-38.6777	63.32
6.0866	-38.6387	63.24
6.0349	-38.707	63.25
5.9091	-38.8567	63.28
5.852	-39.0182	63.35
5.7336	-39.145	63.43
5.6775	-39.1851	63.44
5.7938	-39.0531	63.42
5.9202	-38.8889	63.37
6.0451	-38.6479	63.34
6.0809	-38.5372	63.34
6.0922	-38.4275	63.38
6.1167	-38.3729	63.37
6.0122	-38.3239	63.38
5.9458	-38.2448	63.37
5.8056	-38.2395	63.35
5.796	-38.0899	63.36
5.7534	-37.7855	63.38
5.7197	-37.4971	63.39
5.5976	-37.2479	63.37
5.5415	-37.0239	63.37
5.4789	-36.7178	63.39
5.4071	-36.4937	63.39
5.311	-36.2486	63.34
5.3272	-35.9647	63.33
5.3349	-35.7203	63.41
5.4181	-35.5655	63.44
5.4265	-35.4546	63.48
5.4173	-35.4171	63.4
5.4147	-35.3295	63.34
5.5062	-35.303	63.29
5.5933	-35.2912	63.25
5.645	-35.3086	63.29
5.6265	-35.3947	63.32
5.6503	-35.523	63.37
5.7187	-35.6405	63.4
5.8824	-35.7509	63.43
5.9897	-35.8006	63.39
5.9363	-35.8782	63.33
5.9203	-35.9681	63.33
5.9235	-36.1178	63.35
5.8861	-36.3839	63.38
5.8127	-36.7567	63.37
5.7334	-37.2006	63.35
5.6599	-37.7432	63.28
5.6137	-38.2126	63.32
5.5966	-38.5532	63.35
5.5069	-38.7243	63.39
5.4941	-38.7643	63.36
5.5057	-38.7174	63.36
5.5288	-38.6121	63.36
5.4976	-38.444	63.35
5.5727	-38.381	63.35
5.5758	-38.4006	63.36
5.6074	-38.4457	63.36
5.6017	-38.4557	63.34
5.5166	-38.4816	63.31
5.427	-38.3744	63.34
5.2262	-38.3034	63.32
5.1132	-38.3221	63.3
5.0583	-38.3116	63.3
5.0958	-38.2313	63.32
5.1849	-38.1995	63.29
5.2446	-38.1289	63.29
5.3643	-38.0702	63.36
5.3784	-37.9057	63.42
5.3833	-37.6644	63.4
5.4386	-37.5218	63.35
5.4106	-37.359	63.34
5.5333	-37.1782	63.33
5.6607	-36.9636	63.32
5.8484	-36.7975	63.33
6.0511	-36.6855	63.44
6.2124	-36.536	63.48
6.3466	-36.2216	63.47
6.4659	-35.8854	63.37
6.6188	-35.6438	63.27
6.7692	-35.471	63.19
6.8903	-35.3584	63.17
7.0159	-35.2344	63.28
7.0792	-35.1488	63.38
6.9418	-35.0987	63.44
6.7989	-35.0771	63.44
6.7302	-35.1586	63.42
6.626	-35.1454	63.4
6.5661	-35.1999	63.37
6.5269	-35.296	63.37
6.5251	-35.3642	63.39
6.6013	-35.517	63.39
6.7547	-35.749	63.33
6.9838	-36.0032	63.28
7.2054	-36.2436	63.22
7.2821	-36.418	63.28
7.1624	-36.7553	63.37
6.8811	-37.1246	63.42
6.5893	-37.4312	63.46
6.2871	-37.5377	63.44
5.9307	-37.4434	63.37
5.5273	-37.3226	63.32
5.3127	-37.4215	63.29
5.0509	-37.6158	63.3
4.9382	-37.794	63.33
4.9303	-37.9403	63.34
4.9426	-38.1132	63.3
4.7253	-38.2408	63.3
4.5059	-38.2365	63.27
4.3864	-38.2031	63.27
4.3491	-38.1214	63.34
4.3315	-38.0804	63.42
4.3187	-37.8972	63.47
4.2647	-37.6783	63.44
4.2194	-37.4109	63.4
4.3102	-37.1852	63.39
4.5803	-37.0465	63.37
4.8958	-37.0196	63.33
5.1067	-37.0129	63.36
5.0765	-36.9494	63.44
4.8878	-36.7863	63.46
4.6698	-36.5054	63.51
4.4159	-36.0734	63.4
4.0929	-35.7358	63.25
4.2696	-35.559	63.37
4.35	-35.4727	63.29
4.5589	-35.2257	63.24
4.9923	-35.2829	63.18
5.3791	-35.3805	63.3
5.7876	-35.5536	63.34
6.0896	-35.7718	63.41
6.2995	-36.0614	63.38
6.4776	-36.1996	63.39
6.6	-36.3399	63.39
6.5505	-36.5986	63.42
6.3563	-36.8182	63.47
6.1804	-36.9986	63.46
5.8451	-37.0652	63.38
5.5005	-37.0833	63.26
5.0744	-37.1037	63.24
4.7324	-36.9934	63.29
4.4862	-36.8367	63.35
4.2176	-36.5898	63.54
3.9622	-36.3591	63.75
3.7898	-36.0785	63.84
3.4899	-35.8857	63.79
3.2216	-35.6732	63.51
3.1197	-35.3786	63.26
3.0805	-35.0871	63.16
3.1434	-34.7987	63.15
3.2138	-34.7494	63.23
3.2721	-34.724	63.32
3.2649	-34.791	63.38
3.2995	-34.7369	63.4
3.4065	-34.747	63.33
3.5591	-34.5133	63.28
3.7665	-34.2239	63.3
3.9398	-34.1109	63.3
4.1934	-33.9217	63.35
4.4674	-33.7049	63.38
4.6002	-33.7276	63.35
4.6507	-33.817	63.31
4.5397	-34.0416	63.33
4.3915	-34.2759	63.36
4.3167	-34.4383	63.42
4.1237	-34.4141	63.41
3.9412	-34.4343	63.36
3.7472	-34.4875	63.37
3.4913	-34.6598	63.42
3.2777	-34.829	63.44
3.2072	-34.8553	63.43
3.1594	-34.8536	63.37
3.1366	-34.9032	63.28
2.9859	-35.1017	63.22
2.916	-35.4116	63.22
2.9444	-35.6977	63.3
3.0163	-35.957	63.39
3.1985	-36.0395	63.46
3.4001	-36.1213	63.46
3.6023	-36.2943	63.4
3.9643	-36.5501	63.32
4.3916	-36.875	63.29
4.7873	-37.1459	63.26
5.0199	-37.3833	63.28
5.2722	-37.4215	63.34
5.5049	-37.4289	63.35
5.5817	-37.3351	63.37
5.65	-37.1924	63.4
5.6516	-37.1389	63.38
5.6322	-37.1241	63.37
5.5598	-37.0847	63.39
5.5428	-37.133	63.4
5.4982	-37.1574	63.41
5.4911	-37.1729	63.41
5.5292	-37.2019	63.34
5.4801	-37.3941	63.23
5.466	-37.4569	63.17
5.4354	-37.4815	63.16
5.2187	-37.4462	63.23
4.9987	-37.4622	63.35
4.7723	-37.4277	63.51
4.6335	-37.3589	63.61
4.5055	-37.2473	63.63
4.4926	-37.2245	63.54
4.4474	-37.3058	63.41
4.4905	-37.434	63.32
4.6314	-37.5317	63.3
4.7466	-37.4825	63.34
4.7743	-37.2747	63.38
4.8701	-37.0596	63.4
4.9578	-36.9202	63.44
5.0021	-36.8301	63.47
5.0172	-36.8097	63.43
5.0217	-36.8727	63.33
5.0972	-36.9203	63.33
5.1933	-36.9784	63.41
5.2015	-37.0039	63.45
5.2287	-36.946	63.41
5.0926	-36.895	63.34
4.8702	-36.9153	63.3
4.6581	-37.1454	63.29
4.5849	-37.4238	63.28
4.5407	-37.7435	63.25
4.4536	-37.9434	63.31
4.3931	-38.2676	63.34
4.34	-38.6182	63.39
4.323	-38.9234	63.42
4.2146	-39.2009	63.4
4.0348	-39.5101	63.33
3.938	-39.7836	63.32
3.91	-40.21	63.29
3.9709	-40.469	63.28
4.0041	-40.5888	63.32
4.18	-40.6907	63.31
4.2151	-40.6347	63.31
4.2061	-40.6116	63.32
4.2224	-40.496	63.37
4.2211	-40.2848	63.37
4.2125	-40.033	63.37
4.1108	-39.8144	63.34
4.0278	-39.7146	63.33
3.987	-39.5619	63.34
3.9327	-39.4059	63.37
3.9149	-39.2543	63.39
3.8459	-39.0621	63.41
3.7399	-38.9614	63.39
3.6008	-38.8079	63.33
3.5358	-38.6817	63.35
3.4667	-38.3857	63.36
3.3455	-37.9793	63.37
3.2611	-37.7041	63.38
3.1656	-37.4299	63.37
3.0924	-37.1013	63.38
3.0933	-36.7095	63.41
3.0447	-36.3586	63.4
3.0603	-36.0891	63.39
3.0051	-35.9769	63.38
2.9659	-35.843	63.36
3.039	-35.7113	63.31
3.1298	-35.5577	63.38
3.2134	-35.4261	63.43
3.175	-35.4202	63.48
3.1093	-35.4023	63.45
3.0547	-35.4099	63.37
3.0762	-35.3232	63.33
3.1171	-35.1612	63.29
3.1575	-35.0623	63.27
3.2152	-34.922	63.29
3.2697	-34.8056	63.37
3.2951	-34.8019	63.41
3.3512	-34.6816	63.45
3.4505	-34.5107	63.43
3.4153	-34.5169	63.36
3.4097	-34.5162	63.32
3.504	-34.521	63.34
3.519	-34.587	63.35
3.555	-34.7216	63.36
3.6769	-34.8096	63.37
3.7978	-34.8796	63.34
3.9104	-34.9883	63.32
4.057	-35.129	63.33
4.1648	-35.3273	63.33
4.2145	-35.5367	63.36
4.2839	-35.7839	63.4
4.394	-35.8567	63.41
4.481	-36.0072	63.37
4.5327	-36.1764	63.32
4.5565	-36.3681	63.33
4.6154	-36.5632	63.35
4.4538	-36.6886	63.35
4.3206	-36.6439	63.38
4.2862	-36.6253	63.36
4.2848	-36.5815	63.33
4.3088	-36.6499	63.33
4.3182	-36.6785	63.31
4.2786	-36.8723	63.32
4.276	-37.1193	63.37
4.2857	-37.3182	63.41
4.3536	-37.4029	63.4
4.432	-37.39	63.36
4.5009	-37.3225	63.33
4.6248	-37.2725	63.37
4.6854	-37.3092	63.4
4.7188	-37.2626	63.38
4.7362	-37.1144	63.35
4.6732	-36.9174	63.34
4.6377	-36.7061	63.27
4.5808	-36.5293	63.23
4.4888	-36.4183	63.24
4.2618	-36.3565	63.36
4.225	-36.3438	63.37
4.1483	-36.1794	63.44
4.0604	-36.0744	63.39
3.9762	-35.9815	63.35
3.949	-36.0064	63.34
3.9846	-36.0446	63.34
3.9433	-36.0994	63.37
3.9742	-36.2048	63.39
4.1115	-36.2526	63.41
4.1632	-36.3127	63.35
4.2372	-36.2855	63.31
4.2646	-36.2387	63.31
4.3077	-36.2564	63.32
4.2909	-36.3216	63.34
4.3144	-36.4155	63.4
4.3002	-36.4849	63.43
4.3532	-36.5337	63.47
4.407	-36.448	63.43
4.4558	-36.3651	63.36
4.3488	-36.3893	63.31
4.307	-36.4207	63.34
4.2123	-36.5023	63.34
4.127	-36.5403	63.37
4.0872	-36.5592	63.38
4.1019	-36.4949	63.39
4.0599	-36.3787	63.36
4.0603	-36.2811	63.35
4.0685	-36.2594	63.34
4.0525	-36.3235	63.35
3.9562	-36.3674	63.37
3.9524	-36.4451	63.37
3.9044	-36.4433	63.38
3.9052	-36.4177	63.43
3.8864	-36.4247	63.47
3.8621	-36.4899	63.43
3.8219	-36.6001	63.38
3.7858	-36.7599	63.34
3.8014	-36.9057	63.29
3.8258	-37.1382	63.24
3.8095	-37.359	63.26
3.7266	-37.5622	63.33
3.6694	-37.7841	63.37
3.6722	-38.0597	63.4
3.721	-38.2685	63.4
3.6762	-38.416	63.36
3.7539	-38.6947	63.34
3.7208	-39.0484	63.32
3.7525	-39.3626	63.34
3.8062	-39.6571	63.39
3.8569	-39.7996	63.41
3.9071	-39.8142	63.37
3.7736	-39.7826	63.41
3.838	-39.596	63.26
3.8696	-39.4192	63.25
3.9218	-39.3423	63.3
3.9881	-39.2719	63.36
4.0481	-39.1646	63.41
4.1285	-39.1229	63.44
4.1113	-39.0025	63.4
4.2241	-38.7986	63.36
4.2737	-38.667	63.32
4.3212	-38.5635	63.32
4.366	-38.4698	63.35
4.4223	-38.346	63.38
4.3935	-38.1983	63.39
4.3642	-38.0468	63.35
4.2816	-37.866	63.33
4.1383	-37.6579	63.33
4.0716	-37.3851	63.36
3.9465	-37.1041	63.38
3.7901	-36.7679	63.4
3.6304	-36.4287	63.4
3.6108	-36.1751	63.38
3.6615	-35.914	63.37
3.6653	-35.7463	63.37
3.7295	-35.5868	63.4
3.7312	-35.4989	63.43
3.7366	-35.3801	63.4
3.6955	-35.2993	63.36
3.7147	-35.1576	63.3
3.727	-35.0825	63.23
3.6779	-35.0591	63.25
3.6581	-35.1715	63.32
3.5391	-35.2976	63.39
3.4318	-35.4991	63.42
3.3552	-35.6224	63.45
3.3697	-35.6052	63.41
3.3419	-35.5555	63.4
3.322	-35.5283	63.34
3.2912	-35.5499	63.32
3.2688	-35.6288	63.37
3.2049	-35.7195	63.39
3.1703	-35.8073	63.38
3.0624	-35.8593	63.33
3.0247	-35.8669	63.3
3.0195	-35.879	63.32
3.0208	-35.828	63.37
3.0567	-35.7651	63.43
3.0672	-35.6593	63.45
3.0679	-35.6105	63.43
3.0883	-35.4764	63.41
3.0737	-35.4095	63.38
3.0827	-35.4403	63.36
3.1412	-35.4736	63.38
3.2027	-35.4921	63.41
3.2552	-35.4713	63.39
3.2652	-35.4739	63.36
3.1954	-35.5247	63.34
3.1208	-35.6508	63.33
3.1048	-35.7317	63.34
3.0193	-35.8224	63.32
2.9887	-35.8981	63.31
2.9812	-36.0254	63.31
2.9372	-36.1824	63.33
2.9057	-36.3171	63.34
2.9702	-36.3331	63.39
3.0377	-36.2866	63.45
3.0905	-36.3301	63.5
3.1325	-36.4554	63.47
3.1577	-36.5538	63.37
3.1392	-36.6836	63.29
3.2086	-36.8771	63.27
3.2822	-36.9993	63.24
3.3672	-37.1917	63.22
3.4647	-37.2708	63.25
3.5007	-37.4377	63.32
3.5499	-37.5314	63.36
3.5723	-37.5809	63.39
3.6283	-37.6419	63.38
3.667	-37.6496	63.33
3.7301	-37.596	63.34
3.8536	-37.5133	63.32
3.9496	-37.4518	63.36
3.9943	-37.3496	63.39
4.055	-37.3831	63.32
4.1076	-37.4691	63.25
4.1036	-37.5378	63.26
4.1395	-37.6609	63.26
4.2055	-37.7271	63.34
4.253	-37.7558	63.39
4.2882	-37.7873	63.4
4.2729	-37.8054	63.39
4.2295	-37.7364	63.39
4.2315	-37.6963	63.36
4.2943	-37.662	63.36
4.3293	-37.6819	63.37
4.3417	-37.7356	63.42
4.3217	-37.7923	63.43
4.2983	-37.8012	63.42
4.2949	-37.7841	63.36
4.284	-37.8018	63.3
4.2725	-37.7421	63.29
4.3237	-37.5917	63.34
4.3023	-37.4965	63.35
4.3002	-37.3173	63.37
4.242	-37.108	63.4
4.2147	-36.9725	63.39
4.1923	-36.8722	63.42
4.1456	-36.7985	63.46
4.1215	-36.8225	63.47
4.0322	-36.7793	63.44
3.9391	-36.7769	63.36
3.8892	-36.9078	63.28
3.8259	-36.9697	63.22
3.6296	-36.9508	63.19
3.4409	-36.863	63.23
3.2534	-36.861	63.31
3.0808	-36.8266	63.43
3.0388	-36.6825	63.54
3.0619	-36.4853	63.53
3.0593	-36.3186	63.42
3.0185	-36.1988	63.36
3.1287	-36.1122	63.29
3.178	-36.0769	63.33
3.2771	-36.1042	63.4
3.3527	-36.0708	63.39
3.3829	-36.0874	63.35
3.444	-36.0515	63.32
3.4327	-36.1048	63.31
3.468	-36.1648	63.32
3.4689	-36.2369	63.38
3.5036	-36.1184	63.45
3.458	-35.9235	63.47
3.4365	-35.6847	63.42
3.3833	-35.5211	63.37
3.3516	-35.4309	63.36
3.3155	-35.3606	63.37
3.2604	-35.4141	63.37
3.26	-35.4694	63.38
3.18	-35.4778	63.39
3.1816	-35.5857	63.37
3.1753	-35.7245	63.36
3.1363	-35.8129	63.35
3.1078	-35.9828	63.38
3.0668	-36.0992	63.41
3.1154	-36.0663	63.39
3.1991	-36.1037	63.38
3.2272	-36.2523	63.38
3.2206	-36.3948	63.44
3.1821	-36.5486	63.43
3.1561	-36.647	63.41
3.116	-36.787	63.36
3.1524	-36.9538	63.36
3.1811	-37.1014	63.35
3.2027	-37.1531	63.32
3.2172	-37.3002	63.28
3.1465	-37.4835	63.29
3.1081	-37.5658	63.34
3.0631	-37.6934	63.38
3.0792	-37.7616	63.38
3.1695	-37.7587	63.39
3.1987	-37.7541	63.36
3.1777	-37.8159	63.32
3.1844	-37.8345	63.34
3.2116	-37.7952	63.35
3.2417	-37.7232	63.3
3.2771	-37.6457	63.3
3.2995	-37.6078	63.32
3.3822	-37.6115	63.33
3.4035	-37.5847	63.37
3.46	-37.5586	63.41
3.5581	-37.4046	63.42
3.6527	-37.1104	63.4
3.7181	-36.8806	63.35
3.8443	-36.6837	63.35
3.9205	-36.5645	63.33
3.9574	-36.4601	63.36
3.9739	-36.445	63.35
4.0395	-36.4009	63.37
4.0894	-36.3516	63.39
4.1457	-36.2584	63.37
4.1473	-36.1494	63.34
4.1526	-36.0101	63.32
4.1563	-35.8873	63.31
4.1247	-35.7564	63.36
4.0266	-35.6997	63.35
4.0095	-35.6379	63.36
4.0438	-35.5906	63.43
3.9936	-35.503	63.47
3.9548	-35.4115	63.45
3.8318	-35.3658	63.34
3.7596	-35.3593	63.29
3.6707	-35.3874	63.26
3.5409	-35.3986	63.24
3.4443	-35.4507	63.27
3.3918	-35.4466	63.36
3.2995	-35.4641	63.45
3.224	-35.4076	63.45
3.1032	-35.3032	63.41
3.0044	-35.2455	63.33
2.93	-35.2879	63.32
2.8382	-35.3651	63.34
2.7093	-35.422	63.39
2.6327	-35.5275	63.43
2.5558	-35.5615	63.39
2.4575	-35.7408	63.31
2.3638	-35.8958	63.29
2.3166	-36.0871	63.3
2.3073	-36.2332	63.34
2.3324	-36.3874	63.42
2.3665	-36.5788	63.47
2.4159	-36.662	63.43
2.4939	-36.7246	63.38
2.5755	-36.7481	63.32
2.7052	-36.7751	63.35
2.8018	-36.7474	63.39
2.8884	-36.8082	63.4
2.9636	-36.8441	63.4
3.0795	-36.8949	63.38
3.1516	-36.9009	63.37
3.2915	-36.8569	63.34
3.4252	-36.8641	63.35
3.5325	-36.9069	63.35
3.663	-36.8892	63.35
3.7627	-36.8794	63.34
3.8836	-36.779	63.36
3.9885	-36.7816	63.33
4.1835	-36.7401	63.37
4.2578	-36.7382	63.43
4.2517	-36.7293	63.46
4.2455	-36.5898	63.43
4.1842	-36.4127	63.34
4.1806	-36.3067	63.27
4.1148	-36.2491	63.25
4.0814	-36.3567	63.22
3.9734	-36.3756	63.29
3.878	-36.4196	63.36
3.8297	-36.4177	63.43
3.858	-36.3455	63.48
3.8053	-36.1941	63.43
3.8118	-35.9768	63.38
3.8349	-35.9073	63.32
3.8347	-35.8674	63.32
3.8012	-35.849	63.35
3.8208	-35.8874	63.42
3.7843	-35.9953	63.38
3.7224	-36.023	63.29
3.7123	-36.1241	63.27
3.6645	-36.2806	63.29
3.6719	-36.3807	63.36
3.5742	-36.4795	63.42
3.5316	-36.5839	63.41
3.4585	-36.5229	63.37
3.4347	-36.4495	63.37
3.4207	-36.4226	63.4
3.3599	-36.3159	63.42
3.2373	-36.2796	63.42
3.1946	-36.2018	63.4
3.225	-36.0696	63.41
3.1773	-35.892	63.4
3.1472	-35.7892	63.37
3.1755	-35.6268	63.34
3.2451	-35.4744	63.36
3.2959	-35.3482	63.36
3.3475	-35.3364	63.36
3.353	-35.2801	63.4
3.3809	-35.2064	63.39
3.3292	-35.2066	63.4
3.2992	-35.2049	63.37
3.3374	-35.1514	63.39
3.4132	-35.074	63.44
3.4834	-35.0079	63.45
3.4911	-34.9232	63.45
3.5374	-34.9649	63.4
3.5507	-34.9191	63.37
3.5937	-34.924	63.32
3.6381	-34.8952	63.24
3.6193	-34.8929	63.23
3.5629	-34.9764	63.31
3.6092	-35.0399	63.4
3.6788	-35.047	63.48
3.8093	-34.9626	63.48
3.8555	-34.8604	63.43
3.9315	-34.8846	63.36
3.9733	-34.9991	63.33
3.9864	-35.1747	63.32
4.0131	-35.3309	63.4
4.0437	-35.5482	63.43
4.0471	-35.7101	63.39
3.9831	-35.8839	63.35
3.9113	-36.1811	63.26
3.8599	-36.5762	63.29
3.8839	-36.8921	63.36
3.9411	-37.2029	63.41
3.9201	-37.417	63.44
3.8859	-37.5423	63.43
3.781	-37.6263	63.41
3.7248	-37.6357	63.36
3.7256	-37.6464	63.35
3.6703	-37.5985	63.34
3.6254	-37.6238	63.37
3.566	-37.6163	63.37
3.4952	-37.6505	63.36
3.4537	-37.5325	63.39
3.4069	-37.4389	63.37
3.3714	-37.2917	63.36
3.321	-37.2116	63.33
3.2717	-37.1385	63.36
3.1846	-37.0929	63.36
3.1477	-37.0901	63.38
3.1624	-37.0449	63.4
3.1075	-37.0318	63.39
2.9932	-36.9355	63.37
2.9102	-36.9394	63.37
2.8688	-36.9332	63.41
2.8332	-36.9566	63.41
2.7434	-36.9416	63.39
2.6653	-36.9414	63.37
2.6165	-36.8427	63.3
2.655	-36.8179	63.24
2.6662	-36.7412	63.25
2.68	-36.6981	63.29
2.7314	-36.6599	63.37
2.8082	-36.6109	63.41
2.8927	-36.4275	63.44
2.8985	-36.2528	63.39
2.9362	-36.0589	63.34
3.0105	-35.803	63.33
3.0368	-35.6546	63.35
3.0825	-35.493	63.37
3.1245	-35.3758	63.39
3.1452	-35.2647	63.37
3.2586	-35.1933	63.31
3.3423	-35.0955	63.3
3.4652	-35.0417	63.29
3.6572	-34.9811	63.32
4.0105	-34.9946	63.37
4.4499	-35.014	63.41
5.2061	-34.9382	63.4
5.5974	-34.9227	63.4
5.4941	-34.8719	63.36
5.0952	-34.8875	63.31
4.5559	-34.9412	63.32
4.2354	-35.0164	63.37
3.9048	-35.0417	63.41
3.4236	-35.0995	63.4
2.857	-35.2206	63.35
2.4088	-35.4059	63.3
1.9453	-35.529	63.32
1.5445	-35.5676	63.36
1.1531	-35.5703	63.35
0.7612	-35.5409	63.34
0.5032	-35.456	63.38
0.2102	-35.3855	63.38
-0.1022	-35.3643	63.34
-0.2607	-35.3245	63.35
-0.293	-35.1846	63.42
-0.325	-35.0698	63.39
-0.2031	-34.903	63.38
-0.0573	-34.8127	63.42
0.0016	-34.7901	63.47
-0.018	-34.7968	63.45
-0.01	-34.7551	63.4
-0.061	-34.7724	63.33
-0.0565	-34.8212	63.27
-0.0678	-34.9192	63.23
-0.0199	-35.0383	63.25
0.0474	-35.1597	63.33
0.1104	-35.2494	63.42
0.1458	-35.2903	63.47
0.1465	-35.3775	63.43
0.0918	-35.4218	63.36
0.0967	-35.5523	63.31
0.1724	-35.7028	63.32
0.279	-35.7568	63.37
0.3613	-35.7259	63.42
0.4881	-35.7436	63.41
0.7111	-35.7996	63.33
0.9216	-35.8406	63.3
1.1126	-35.9696	63.28
1.3144	-36.0823	63.31
1.5673	-36.1792	63.34
1.7488	-36.3782	63.38
1.9235	-36.6082	63.39
2.1421	-36.7996	63.38
2.2767	-36.8597	63.38
2.3425	-36.9371	63.33
2.3783	-37.0344	63.33
2.4308	-37.2555	63.33
2.5125	-37.3777	63.37
2.6115	-37.4446	63.37
2.7517	-37.6013	63.35
2.8792	-37.6387	63.34
3.1094	-37.682	63.33
3.3502	-37.6046	63.33
3.5149	-37.6001	63.3
3.5767	-37.6525	63.32
3.6122	-37.7547	63.33
3.6151	-37.8933	63.36
3.6116	-38.025	63.36
3.6767	-38.2382	63.34
3.6519	-38.3834	63.37
3.2232	-38.4339	63.4
2.8699	-38.4437	63.35
2.6225	-38.5262	63.32
2.3998	-38.6207	63.35
2.3018	-38.656	63.43
2.2106	-38.6722	63.43
2.0577	-38.6285	63.4
1.9967	-38.6258	63.34
2.106	-38.5651	63.27
2.2518	-38.5249	63.18
2.4519	-38.4901	63.23
2.7044	-38.5288	63.34
2.8542	-38.4919	63.43
2.9767	-38.331	63.49
3.0087	-38.182	63.47
2.9616	-37.9883	63.38
2.9536	-37.8677	63.37
2.8572	-37.6186	63.38
2.5795	-37.412	63.38
2.2267	-37.2402	63.38
1.7364	-37.1263	63.37
1.2548	-37.0107	63.31
1.0366	-36.8478	63.29
1.0641	-36.7919	63.3
1.2331	-36.7507	63.34
1.5242	-36.6878	63.39
1.8919	-36.6695	63.39
2.2276	-36.5905	63.39
2.6426	-36.4853	63.39
3.1007	-36.3245	63.39
3.4778	-36.3322	63.37
3.6279	-36.2794	63.37
3.703	-36.2588	63.37
3.8452	-36.2817	63.37
3.8912	-36.2703	63.39
3.9002	-36.1499	63.43
3.8401	-36.1794	63.38
3.7522	-36.1592	63.33
3.6811	-36.1253	63.33
3.6915	-36.0783	63.35
3.6712	-36.053	63.36
3.6802	-36.0558	63.34
3.7347	-36.1075	63.35
3.7884	-36.0897	63.38
3.7561	-35.9699	63.38
3.7757	-35.9206	63.38
3.7504	-35.9588	63.41
3.7615	-36.0288	63.43
3.7519	-36.0978	63.46
3.7516	-36.0797	63.4
3.8011	-36.0032	63.36
3.7095	-35.9655	63.31
3.7066	-35.9351	63.23
3.6719	-36.0089	63.22
3.6743	-36.0971	63.31
3.7003	-36.1595	63.4
3.7624	-36.2471	63.42
3.8949	-36.389	63.4
4.0306	-36.511	63.39
4.3375	-36.7418	63.37
4.5831	-36.8992	63.37
4.6627	-37.0694	63.38
4.5408	-37.1008	63.42
4.5334	-37.1092	63.36
4.4133	-36.9915	63.32
4.3687	-36.8412	63.33
4.317	-36.7039	63.33
4.2583	-36.5488	63.31
4.2445	-36.4307	63.33
4.2572	-36.2889	63.36
4.3113	-36.1967	63.37
4.3617	-36.064	63.38
4.4501	-35.9325	63.36
4.4379	-35.829	63.36
4.3474	-35.8251	63.35
4.344	-35.7594	63.39
4.3348	-35.7117	63.4
4.3708	-35.6831	63.4
4.3671	-35.7133	63.4
4.3419	-35.8037	63.37
4.2721	-35.9806	63.36
4.2649	-36.1901	63.36
4.2083	-36.481	63.34
4.1891	-36.6834	63.34
4.2102	-36.9465	63.34
4.2986	-37.2012	63.39
4.2441	-37.391	63.39
4.1833	-37.5763	63.36
4.1526	-37.7497	63.36
4.0784	-37.9912	63.42
4.086	-38.2063	63.43
4.04	-38.4098	63.37
3.9949	-38.5508	63.34
3.9572	-38.5697	63.31
3.9535	-38.5816	63.25
3.9379	-38.5599	63.25
3.8757	-38.4939	63.28
3.789	-38.3555	63.33
3.808	-38.1795	63.39
3.7052	-37.9194	63.44
3.6275	-37.6761	63.4
3.5186	-37.4928	63.36
3.3999	-37.2789	63.34
3.2665	-37.1101	63.31
3.1919	-36.9875	63.36
3.138	-36.7738	63.39
3.1019	-36.5353	63.38
3.0301	-36.3692	63.31
2.9613	-36.2921	63.25
2.9212	-36.2621	63.26
2.9255	-36.1869	63.33
2.9484	-36.0931	63.41
2.9662	-36.0526	63.44
3.0223	-35.9543	63.42
3.0205	-35.8807	63.38
3.0546	-35.8258	63.33
3.0549	-35.7873	63.32
3.1409	-35.7571	63.34
3.2023	-35.6598	63.36
3.2166	-35.5185	63.38
3.2369	-35.3612	63.36
3.2686	-35.2239	63.35
3.2938	-35.0618	63.31
3.3669	-34.9153	63.34
3.4096	-34.8225	63.35
3.481	-34.6561	63.4
3.5309	-34.5225	63.41
3.5638	-34.3398	63.38
3.636	-34.2242	63.36
3.6956	-34.1222	63.35
3.8132	-33.952	63.41
3.8178	-33.8196	63.46
3.7959	-33.6849	63.42
3.7799	-33.5716	63.36
3.7382	-33.4434	63.32
3.658	-33.3619	63.27
3.5909	-33.4055	63.2
3.5746	-33.4329	63.28
3.6377	-33.4583	63.34
3.6425	-33.4754	63.39
3.6551	-33.391	63.44
3.6198	-33.3758	63.43
3.6809	-33.3386	63.4
3.7608	-33.3658	63.39
3.7339	-33.3233	63.38
3.7704	-33.3998	63.37
3.7945	-33.4654	63.37
3.8786	-33.5705	63.36
3.9278	-33.6075	63.34
3.9887	-33.595	63.31
4.0342	-33.5499	63.34
4.0464	-33.6562	63.34
4.0795	-33.7354	63.38
4.0765	-33.7276	63.42
4.1127	-33.7219	63.41
4.1781	-33.7061	63.38
4.2267	-33.7253	63.37
4.3097	-33.7356	63.37
4.3208	-33.7302	63.38
4.3855	-33.6709	63.36
4.4525	-33.7147	63.36
4.5388	-33.6719	63.37
4.6804	-33.6154	63.38
4.8375	-33.4318	63.38
4.9171	-33.261	63.37
5.0187	-33.0654	63.37
5.0779	-32.9288	63.37
5.1859	-32.7687	63.35
5.1994	-32.8201	63.33
5.2268	-32.9255	63.39
5.2219	-33.1143	63.45
5.1362	-33.3314	63.49
5.0718	-33.5763	63.42
4.9376	-33.8091	63.34
4.7699	-34.0968	63.27
4.6196	-34.408	63.19
4.4599	-34.8454	63.17
4.2815	-35.1781	63.29
4.219	-35.4456	63.41
4.1433	-35.6158	63.48
3.9844	-35.8736	63.51
3.9151	-35.9908	63.43
3.8215	-36.0709	63.36
3.7303	-36.0847	63.3
3.6546	-36.1015	63.31
3.6298	-36.1269	63.39
3.6167	-36.1337	63.41
3.5788	-36.0335	63.38
3.5949	-35.9215	63.3
3.6204	-35.8027	63.33
3.5716	-35.6672	63.34
3.5388	-35.5603	63.35
3.5111	-35.4496	63.41
3.5113	-35.1898	63.45
3.5191	-34.951	63.44
3.502	-34.663	63.38
3.4701	-34.5904	63.31
3.5008	-34.524	63.32
3.5623	-34.5713	63.36
3.6463	-34.6023	63.41
3.7257	-34.6851	63.41
3.7528	-34.8608	63.37
3.8415	-35.0336	63.35
3.9184	-35.2868	63.34
3.9161	-35.5562	63.33
4.009	-35.8379	63.32
4.1351	-36.1782	63.35
4.3195	-36.5628	63.39
4.4532	-36.9499	63.42
4.6211	-37.3879	63.42
4.7355	-37.6441	63.39
4.745	-37.777	63.37
4.6394	-37.7964	63.31
4.5555	-37.7829	63.21
4.4279	-37.8844	63.23
4.2912	-37.8759	63.31
4.2452	-37.8429	63.4
4.1598	-37.7507	63.42
4.0695	-37.7138	63.41
4.1048	-37.6221	63.36
4.1421	-37.6226	63.33
4.1596	-37.6324	63.31
4.1618	-37.6323	63.33
4.1961	-37.5212	63.4
4.288	-37.405	63.38
4.4438	-37.4327	63.31
4.547	-37.3552	63.3
4.7455	-37.3634	63.3
4.849	-37.3303	63.34
4.8576	-37.3081	63.38
4.8732	-37.2447	63.42
4.86	-37.1281	63.43
4.8985	-36.9669	63.39
inclinaison X	inclinaison Y
0.6647	0.7644
0.3988	0.6314
0.2659	0.4985
0.7311	0.4653
1.0303	0.5317
0.7644	0.7644
0.2991	0.6979
0.1329	0.4985
0.4653	0.4653
0.7976	0.6314
0.7644	0.6314
0.565	0.6647
0.3656	0.6979
0.432	0.6647
0.5317	0.5317
0.7644	0.3656
0.7644	0.3656
0.5982	0.4985
0.432	0.6314
0.5317	0.6647
0.8308	0.6314
0.9305	0.5317
0.6647	0.4985
0.2991	0.5317
-0.0332	0.5982
0.2326	0.3323
0.997	0.3323
1.3627	0.5317
0.8973	0.8973
0.3656	0.5982
0.0665	0.3323
0.5317	0.1994
1.0967	0.432
1.0303	0.7976
0.3323	1.0303
-0.2991	0.7644
0.1662	0.1994
0.7644	0.2991
1.2629	0.4985
0.8308	0.7311
0.1662	0.5982
-0.0997	0.3988
0.3323	0.3988
0.8973	0.4985
1.0303	0.6979
0.3656	0.7644
-0.0997	0.4985
0.0665	0.3323
0.6647	0.3988
0.9638	0.6979
0.6979	0.8641
0.0665	0.8308
-0.0997	0.432
0.3323	0.2991
0.7644	0.2659
0.5982	0.4653
0.1662	0.6314
-0.2659	0.8308
-0.0997	0.7644
0.7644	0.3988
0.9305	0.3323
0.5317	0.3988
0.0997	0.4653
-0.2991	0.6647
0.0665	0.6314
0.9305	0.5982
1.13	0.432
0.5317	0.4985
0	0.5317
-0.0665	0.6314
0.2326	0.5317
0.6979	0.4653
0.7644	0.6314
0.4985	0.6979
0.1994	0.6979
0.1994	0.432
0.3656	0.3656
0.5982	0.4653
0.6314	0.6979
0.3988	0.7311
0.2991	0.5317
0.2991	0.432
0.3656	0.4985
0.2659	0.5982
0.1662	0.4653
0.565	0.4653
0.7644	0.7311
0.5982	0.9638
0.4653	0.7644
0.3656	0.2991
0.3656	0.1662
0.4653	0.4653
0.4985	0.4653
0.4985	0.7976
0.4653	0.8641
0.3656	0.5982
0.3323	0.6314
0.3988	0.565
0.6979	0.5317
0.6647	0.565
0.4985	0.565
0.1994	0.5982
0.2659	0.5317
0.5317	0.565
0.6314	0.6314
0.6314	0.6979
0.3988	0.6979
0.2991	0.4653
0.3988	0.432
0.5317	0.4653
0.565	0.6314
0.4653	0.7311
0.3656	0.565
0.432	0.5317
0.432	0.432
0.4653	0.565
0.3656	0.6314
0.432	0.6314
0.4985	0.7311
0.432	0.5317
0.4985	0.4985
0.4653	0.5317
0.4653	0.6314
0.4985	0.6647
0.432	0.5317
0.3988	0.4985
0.4653	0.5317
0.432	0.5982
0.4653	0.5982
0.4985	0.5317
0.565	0.6314
0.3988	0.6979
0.3988	0.6979
0.565	0.3988
0.4653	0.5317
0.3323	0.4653
0.3988	0.6314
0.5982	0.6647
0.6314	0.6979
0.5317	0.565
0.2991	0.5317
0.2659	0.5317
0.4653	0.4985
0.6647	0.6314
0.565	0.7311
0.3988	0.565
0.1994	0.432
0.3988	0.565
0.565	0.5317
0.6314	0.7311
0.3988	0.5317
0.3323	0.4985
0.432	0.4653
0.5317	0.5317
0.565	0.7311
0.5317	0.8308
0.3323	0.5982
0.3656	0.3656
0.3988	0.4653
0.565	0.5982
0.4985	0.6647
0.432	0.6647
0.3988	0.5317
0.432	0.4653
0.4653	0.4653
0.3988	0.5982
0.4985	0.6979
0.565	0.5982
0.4653	0.5982
0.3323	0.5982
0.3656	0.4985
0.565	0.5982
0.5317	0.6314
0.3988	0.6314
0.432	0.6314
0.5317	0.4653
0.4985	0.5317
0.432	0.4985
0.432	0.5982
0.4985	0.6314
0.4653	0.6979
0.4653	0.5982
0.4653	0.4985
0.432	0.5317
0.4653	0.565
0.5317	0.6314
0.3988	0.4985
0.432	0.5317
0.432	0.5982
0.4985	0.6979
0.4985	0.6314
0.3988	0.4985
0.432	0.5317
0.5317	0.5982
0.4985	0.5982
0.4653	0.6314
0.4985	0.5982
0.3988	0.4653
0.3988	0.5317
0.4653	0.5982
0.4985	0.6647
0.5317	0.5317
0.3656	0.3988
0.5317	0.6314
0.5982	0.6647
0.5317	0.565
0.3656	0.565
0.432	0.565
0.4985	0.5982
0.565	0.6647
0.4653	0.565
0.432	0.5317
0.432	0.565
0.5317	0.5982
0.5317	0.6647
0.3988	0.4985
0.432	0.5317
0.4985	0.5982
0.4653	0.5982
0.432	0.565
0.3988	0.565
0.4985	0.4985
0.4985	0.5317
0.4985	0.6979
0.4653	0.7311
0.432	0.5982
0.4653	0.3988
0.3988	0.565
0.4985	0.5982
0.4985	0.6314
0.3988	0.6314
0.4653	0.6314
0.5317	0.565
0.4985	0.4985
0.432	0.565
0.3988	0.6647
0.4985	0.5982
0.4985	0.4653
0.3988	0.565
0.3988	0.5982
0.4985	0.6979
0.4985	0.6314
0.4653	0.4653
0.432	0.5982
0.5317	0.6314
0.4985	0.6979
0.5317	0.4653
0.4985	0.5317
0.2326	0.5317
0.2659	0.432
0.5317	0.5317
0.7311	0.7311
0.6647	0.6979
0.3656	0.565
0.3323	0.5982
0.4653	0.4985
0.5982	0.5982
0.432	0.6314
0.3988	0.6979
0.4985	0.4653
0.3656	0.565
0.5317	0.565
0.5982	0.6314
0.3988	0.6647
0.3656	0.5317
0.6314	0.432
0.4985	0.6979
0.3323	0.6979
0.3656	0.4985
0.4653	0.4985
0.5317	0.5317
0.5317	0.6314
0.432	0.7311
0.4985	0.4653
0.432	0.4985
0.4653	0.6647
0.432	0.5317
0.3988	0.5982
0.4985	0.6647
0.4653	0.6647
0.4985	0.565
0.4985	0.565
0.4653	0.5317
0.4985	0.565
0.4985	0.6647
0.4985	0.6314
0.4653	0.565
0.432	0.5317
0.4653	0.565
0.565	0.5982
0.432	0.5982
0.3988	0.5982
0.432	0.5317
0.565	0.6979
0.4653	0.4985
0.3988	0.4653
0.4653	0.5317
0.5317	0.6979
0.565	0.6979
0.432	0.5982
0.3988	0.432
0.3988	0.3988
0.3988	0.5317
0.5317	0.7644
0.5982	0.7311
0.5317	0.565
