# Supplementary material for: Postural Control Can Be Well Maintained by Healthy, Young Adults in Difficult Visual Task, Even in Sway-Referenced Dynamic Conditions
Source: PLoS One. 2016 Oct 13;11(10):e0164400. doi: 10.1371/journal.pone.0164400 (PMC5063355; doi:10.1371/journal.pone.0164400)
Supplement: S2 File — (ZIP) [file pone.0164400.s002.zip › DATA_FRAMIRAL/S12B_FREE_MOBILE_I6.xls]

## Sheet: S12_MTT_201504081114
gravite X	gravite Y	Poids
-0.0708	-29.3883	63.35
0.041	-29.5175	63.28
0.1566	-29.6239	63.25
0.2605	-29.902	63.27
0.3836	-30.1175	63.32
0.4908	-30.4386	63.39
0.6258	-30.7567	63.43
0.7773	-31.0226	63.42
0.878	-31.2885	63.38
0.9504	-31.4583	63.35
1.1054	-31.6116	63.35
1.1222	-31.7522	63.33
1.1579	-31.8996	63.35
1.1985	-32.0519	63.34
1.2278	-32.2466	63.31
1.269	-32.4876	63.28
1.2978	-32.7899	63.29
1.2741	-33.0834	63.33
1.294	-33.3699	63.37
1.2701	-33.5726	63.41
1.2756	-33.8452	63.39
1.2017	-34.0581	63.37
1.1677	-34.3809	63.36
1.1614	-34.6285	63.33
1.1698	-34.8641	63.36
1.16	-35.2463	63.33
1.1618	-35.7028	63.33
1.16	-36.2127	63.33
1.1349	-36.8063	63.32
1.2356	-37.2808	63.33
1.324	-37.5249	63.31
1.2919	-37.693	63.36
1.384	-37.8045	63.33
1.4557	-37.9656	63.34
1.4639	-38.0862	63.35
1.5038	-38.0832	63.33
1.4831	-37.9904	63.35
1.3943	-37.9285	63.41
1.2979	-37.7495	63.44
1.2391	-37.5638	63.39
1.1995	-37.2653	63.34
1.2042	-36.9566	63.26
1.169	-36.6762	63.19
1.1545	-36.3449	63.25
1.1037	-35.9744	63.33
1.1088	-35.6528	63.39
1.0432	-35.2671	63.43
0.9943	-34.9316	63.43
0.9818	-34.5669	63.39
1.0245	-34.1791	63.36
1.096	-33.9612	63.31
1.0743	-33.7443	63.36
1.1079	-33.5192	63.4
1.17	-33.2113	63.4
0.9871	-32.7184	63.35
0.8239	-32.2993	63.32
0.8268	-31.8891	63.28
0.8213	-31.5936	63.3
0.7479	-31.2629	63.35
0.7455	-30.9293	63.41
0.7905	-30.4908	63.45
0.7767	-30.0609	63.46
0.7405	-29.6625	63.41
0.7434	-29.2996	63.38
0.7935	-28.9498	63.38
0.851	-28.6105	63.4
0.8926	-28.2319	63.42
0.7927	-27.9491	63.42
0.7254	-27.857	63.4
0.6698	-27.7857	63.4
0.6507	-27.9148	63.39
0.652	-28.179	63.37
0.6802	-28.4235	63.4
0.6776	-28.8185	63.42
0.6281	-29.3261	63.43
0.512	-29.8955	63.42
0.4586	-30.3882	63.42
0.3577	-30.7996	63.4
0.2999	-31.1587	63.39
0.2378	-31.5898	63.45
0.2316	-31.9978	63.45
0.1309	-32.3854	63.39
0.0699	-32.8475	63.33
0.1397	-33.2968	63.23
0.2494	-33.8912	63.2
0.2551	-34.4651	63.26
0.3113	-34.9339	63.37
0.4071	-35.3667	63.44
0.4986	-35.6081	63.47
0.5267	-35.6694	63.45
0.6307	-35.6947	63.38
0.7816	-35.6407	63.33
0.9398	-35.5802	63.33
1.0185	-35.586	63.35
1.0695	-35.5575	63.36
1.1336	-35.4653	63.32
1.2047	-35.3012	63.3
1.3334	-35.0432	63.33
1.4198	-34.8123	63.32
1.4614	-34.5991	63.36
1.5391	-34.3428	63.37
1.611	-34.0501	63.44
1.5789	-33.6881	63.41
1.5403	-33.4482	63.35
1.4294	-33.2263	63.32
1.3452	-33.0636	63.33
1.3121	-32.9491	63.37
1.3083	-32.8783	63.35
1.3745	-32.8036	63.38
1.4696	-32.7575	63.37
1.6567	-32.7554	63.33
1.818	-32.6487	63.35
2.0265	-32.4911	63.36
2.116	-32.2593	63.38
2.2349	-32.123	63.36
2.2626	-32.0346	63.35
2.3286	-31.9045	63.37
2.441	-31.7502	63.41
2.5396	-31.5466	63.39
2.6473	-31.4602	63.37
2.662	-31.4387	63.39
2.6208	-31.5426	63.43
2.5534	-31.636	63.44
2.563	-31.6841	63.41
2.423	-31.6396	63.35
2.3232	-31.58	63.28
2.2305	-31.5898	63.22
2.1748	-31.648	63.23
2.0654	-31.7449	63.3
1.9208	-31.9244	63.38
1.8682	-32.1553	63.44
1.7379	-32.3523	63.46
1.5897	-32.5304	63.42
1.4212	-32.7509	63.4
1.3133	-33.0456	63.34
1.1997	-33.3332	63.34
1.0971	-33.6565	63.38
1.0469	-33.889	63.37
1.0877	-34.0816	63.35
1.1646	-34.3343	63.32
1.2202	-34.4662	63.33
1.217	-34.6327	63.33
1.2046	-34.7701	63.37
1.1931	-34.9507	63.39
1.2205	-35.0481	63.41
1.2129	-35.0776	63.4
1.1775	-34.9351	63.38
1.1819	-34.8557	63.35
1.2051	-34.7505	63.35
1.2126	-34.7096	63.36
1.2516	-34.6625	63.37
1.2787	-34.5246	63.38
1.3014	-34.3838	63.39
1.2702	-34.2465	63.35
1.266	-34.1106	63.34
1.3097	-34.0263	63.33
1.3877	-34.0137	63.36
1.4515	-34.0022	63.35
1.503	-34.0071	63.34
1.5032	-34.0469	63.34
1.601	-34.0389	63.38
1.663	-33.8419	63.39
1.8044	-33.6079	63.39
1.9326	-33.3874	63.43
2.061	-33.3059	63.48
2.1746	-33.1486	63.48
2.2916	-32.9636	63.41
2.2909	-32.8719	63.32
2.3796	-32.8257	63.28
2.4785	-32.9056	63.2
2.387	-32.9084	63.21
2.3291	-33.0007	63.27
2.2382	-33.1366	63.38
2.2549	-33.161	63.45
2.3132	-33.1268	63.47
2.3417	-32.9427	63.43
2.3709	-32.9227	63.4
2.3885	-32.8372	63.35
2.4164	-32.7746	63.34
2.4016	-32.6904	63.4
2.4887	-32.6549	63.39
2.5003	-32.5966	63.39
2.5438	-32.5085	63.38
2.6083	-32.4523	63.35
2.7029	-32.3398	63.35
2.581	-32.3502	63.34
2.4695	-32.3734	63.35
2.3157	-32.3916	63.34
2.1758	-32.3269	63.37
2.0489	-32.2605	63.37
1.9574	-32.2263	63.38
1.8428	-32.0643	63.36
1.7595	-32.0141	63.36
1.6452	-31.9962	63.35
1.6122	-31.9247	63.38
1.5132	-31.8354	63.37
1.4023	-31.7247	63.36
1.3427	-31.6242	63.36
1.2912	-31.552	63.35
1.2588	-31.4991	63.37
1.227	-31.4705	63.37
1.1904	-31.3061	63.38
1.1977	-31.1362	63.38
1.1057	-30.9573	63.39
1.014	-30.7345	63.39
0.9427	-30.6159	63.37
0.886	-30.533	63.42
0.8488	-30.4671	63.49
0.817	-30.4772	63.51
0.7511	-30.4155	63.43
0.6222	-30.4806	63.35
0.5761	-30.503	63.26
0.5061	-30.679	63.21
0.5022	-30.8201	63.25
0.5328	-30.8843	63.35
0.5162	-30.9276	63.41
0.5752	-30.917	63.43
0.646	-30.8603	63.43
0.6979	-30.7724	63.38
0.7063	-30.7406	63.35
0.7657	-30.7596	63.35
0.8251	-30.8313	63.36
0.9107	-30.897	63.44
1.0418	-30.8848	63.41
1.146	-30.9852	63.37
1.1563	-31.1018	63.29
1.1846	-31.2454	63.29
1.287	-31.3986	63.33
1.3976	-31.5363	63.36
1.4691	-31.6918	63.37
1.6201	-31.8716	63.37
1.786	-32.0209	63.4
1.9382	-32.1419	63.36
2.0577	-32.2179	63.34
2.1098	-32.1987	63.33
2.2007	-32.1499	63.33
2.2402	-32.2343	63.34
2.256	-32.3947	63.35
2.3003	-32.6596	63.36
2.3637	-32.9413	63.38
2.4917	-33.2686	63.38
2.6044	-33.5465	63.36
2.7618	-33.9189	63.33
2.9387	-34.2838	63.3
3.1576	-34.6156	63.31
3.3746	-35.0802	63.29
3.586	-35.5986	63.3
3.7864	-36.1099	63.35
3.9223	-36.6199	63.36
3.8474	-37.0315	63.32
3.759	-37.3959	63.3
3.7448	-37.6623	63.42
3.826	-37.7957	63.51
3.8696	-37.8827	63.46
3.8796	-37.8867	63.37
3.8905	-37.7833	63.26
3.8278	-37.6083	63.17
3.7406	-37.515	63.17
3.634	-37.2479	63.27
3.5594	-37.0101	63.37
3.4159	-36.7527	63.44
3.2941	-36.3534	63.47
3.0737	-35.886	63.42
2.8792	-35.3765	63.39
2.7032	-34.865	63.39
2.4884	-34.4675	63.38
2.209	-34.0263	63.4
1.9295	-33.5651	63.43
1.6459	-33.2922	63.37
1.4013	-33.0164	63.3
1.268	-32.5736	63.33
0.9737	-32.0463	63.3
0.8259	-31.9571	63.35
0.5633	-31.8915	63.43
0.4205	-31.8625	63.46
0.3098	-31.8494	63.47
0.2898	-31.7581	63.46
0.2503	-31.7035	63.43
0.1754	-31.7196	63.42
0.1632	-31.6799	63.43
0.1874	-31.7389	63.41
0.2029	-31.7227	63.43
0.3248	-31.6188	63.45
0.3757	-31.427	63.43
0.4389	-31.2888	63.39
0.5777	-31.1905	63.33
0.7082	-31.1284	63.32
0.8144	-31.0776	63.35
0.7618	-30.9846	63.39
0.7496	-30.9593	63.41
0.6623	-30.8737	63.41
0.5166	-30.9072	63.38
0.3473	-31.0316	63.35
0.1577	-31.1535	63.37
-0.075	-31.3522	63.4
-0.1731	-31.5452	63.4
-0.2124	-31.6456	63.45
-0.1764	-31.7977	63.52
-0.1999	-31.8613	63.53
-0.2907	-31.8085	63.46
-0.4328	-31.859	63.36
-0.4841	-31.9424	63.26
-0.4955	-32.1065	63.19
-0.4986	-32.2955	63.22
-0.5098	-32.3953	63.35
-0.454	-32.4677	63.43
-0.462	-32.4307	63.49
-0.4465	-32.3725	63.48
-0.4544	-32.3835	63.39
-0.5021	-32.3521	63.36
-0.415	-32.3492	63.37
-0.4072	-32.3318	63.4
-0.4343	-32.4581	63.43
-0.3629	-32.5267	63.43
-0.2758	-32.5396	63.39
-0.1806	-32.5978	63.35
-0.1885	-32.5756	63.32
-0.0892	-32.6675	63.33
-0.0179	-32.7371	63.37
-0.0016	-32.9184	63.4
-0.0288	-33.0542	63.42
-0.0402	-33.1268	63.39
0.0314	-33.2026	63.37
0.0787	-33.1984	63.39
0.0475	-33.2488	63.37
0.0518	-33.3171	63.35
0.1316	-33.528	63.37
0.2905	-33.765	63.4
0.3935	-33.8548	63.41
0.5084	-33.9245	63.41
0.5804	-34.0142	63.38
0.7306	-34.0363	63.39
0.7937	-34.0163	63.4
0.8374	-34.0028	63.38
0.905	-34.0461	63.37
1.0244	-34.1173	63.35
1.1033	-34.1891	63.37
1.2377	-34.1864	63.38
1.3002	-34.1167	63.4
1.3476	-33.9778	63.38
1.3588	-33.8115	63.38
1.3541	-33.8322	63.41
1.4268	-33.8603	63.5
1.5058	-33.8917	63.5
1.4807	-33.9285	63.42
1.4594	-34.0049	63.35
1.4654	-34.0206	63.28
1.4636	-34.0646	63.21
1.44	-34.1263	63.21
1.4333	-34.2195	63.32
1.4387	-34.2948	63.42
1.3858	-34.3643	63.48
1.3459	-34.3373	63.49
1.2523	-34.203	63.43
1.2327	-34.0577	63.4
1.2829	-33.8149	63.41
1.2951	-33.6953	63.38
1.3048	-33.523	63.43
1.3722	-33.4284	63.41
1.2981	-33.2605	63.35
1.2433	-33.1091	63.3
1.0961	-32.9308	63.3
1.0076	-32.7398	63.33
0.9657	-32.4724	63.39
0.9395	-32.2357	63.46
0.8943	-31.9593	63.49
0.8547	-31.7581	63.46
0.883	-31.5982	63.39
0.835	-31.4004	63.38
0.835	-31.3559	63.37
0.9225	-31.453	63.37
0.978	-31.6858	63.4
0.9574	-31.8147	63.47
0.9455	-31.9022	63.48
0.8986	-31.9928	63.48
0.816	-31.9981	63.46
0.6005	-32.1654	63.4
0.4993	-32.3606	63.33
0.3778	-32.6154	63.32
0.3272	-32.9061	63.34
0.2366	-33.1306	63.4
0.2211	-33.2911	63.43
0.1262	-33.3781	63.48
0.0909	-33.3537	63.43
0.0042	-33.3016	63.36
-0.1022	-33.4095	63.37
-0.1692	-33.5291	63.44
-0.2015	-33.3958	63.49
-0.2456	-33.2113	63.46
-0.2816	-33.0648	63.38
-0.2938	-32.9846	63.32
-0.3339	-32.8454	63.26
-0.3939	-32.6997	63.28
-0.4101	-32.5863	63.34
-0.32	-32.3767	63.41
-0.1673	-32.0709	63.47
-0.034	-31.7633	63.43
0.084	-31.4924	63.36
0.2647	-31.187	63.37
0.5002	-30.9403	63.43
0.7472	-30.7018	63.48
0.9804	-30.6358	63.46
1.2298	-30.5704	63.43
1.3892	-30.5523	63.38
1.4185	-30.5124	63.32
1.4306	-30.4019	63.3
1.449	-30.3442	63.33
1.4666	-30.2876	63.4
1.4999	-30.1497	63.46
1.546	-29.9537	63.48
1.5815	-29.7978	63.46
1.6563	-29.5376	63.44
1.6771	-29.3181	63.38
1.6927	-29.2136	63.37
1.6487	-29.1463	63.38
1.5838	-29.1407	63.43
1.5235	-29.0558	63.45
1.3735	-29.0267	63.44
1.2509	-28.8806	63.42
1.1291	-28.8316	63.38
1.0184	-28.7295	63.36
0.9266	-28.5852	63.37
0.8072	-28.4676	63.39
0.8064	-28.3423	63.4
0.7383	-28.2347	63.43
0.6791	-28.1683	63.41
0.6994	-28.213	63.39
0.6958	-28.3417	63.4
0.6643	-28.4373	63.41
0.6489	-28.6123	63.43
0.6134	-28.7904	63.47
0.6292	-28.9753	63.52
0.6177	-28.9972	63.5
0.5446	-29.1128	63.4
0.4667	-29.172	63.33
0.3896	-29.4029	63.24
0.3351	-29.6552	63.25
0.3034	-29.8612	63.32
0.2907	-29.9913	63.45
0.2709	-30.0865	63.49
0.2631	-30.1397	63.5
0.2604	-30.2588	63.42
0.2379	-30.4242	63.36
0.2943	-30.6437	63.35
0.3113	-30.9473	63.35
0.3861	-31.0879	63.43
0.4413	-31.2372	63.49
0.5293	-31.3409	63.44
0.5865	-31.4482	63.34
0.711	-31.6037	63.27
0.8347	-31.8777	63.29
0.9614	-32.1909	63.35
1.0594	-32.3734	63.42
1.1651	-32.4469	63.48
1.1089	-32.2672	63.48
1.0109	-32.0565	63.41
0.9404	-31.8606	63.34
0.865	-31.8327	63.35
0.7853	-31.8688	63.38
0.7254	-31.8972	63.43
0.7486	-31.7754	63.43
0.7438	-31.62	63.44
0.6892	-31.5257	63.37
0.6894	-31.4934	63.35
0.7333	-31.4969	63.33
0.8401	-31.5769	63.35
0.8952	-31.6459	63.38
0.9627	-31.7518	63.39
0.9944	-31.783	63.39
0.962	-31.6876	63.41
0.8982	-31.5678	63.42
0.8035	-31.4844	63.39
0.7045	-31.3789	63.37
0.6486	-31.2894	63.38
0.5994	-31.1556	63.46
0.539	-31.0701	63.52
0.4795	-30.9811	63.51
0.4842	-30.8923	63.43
0.4774	-30.9507	63.36
0.4545	-30.9604	63.31
0.4285	-31.1522	63.23
0.3894	-31.3545	63.25
0.3503	-31.6786	63.31
0.3262	-31.8239	63.4
0.2628	-31.9159	63.45
0.2232	-31.8954	63.45
0.1796	-31.8215	63.44
0.1801	-31.8482	63.39
0.1443	-31.8367	63.4
0.0892	-31.8412	63.38
0.0455	-31.8804	63.43
0.0454	-31.9037	63.46
0.0731	-31.8709	63.43
0.0614	-31.7413	63.34
0.1243	-31.6043	63.32
0.2073	-31.5089	63.29
0.2819	-31.3876	63.31
0.3881	-31.3185	63.35
0.5808	-31.2683	63.41
0.8259	-31.2783	63.41
1.1466	-31.2279	63.38
1.1977	-31.1585	63.39
1.1173	-31.0252	63.42
0.9192	-30.9159	63.42
0.721	-30.8201	63.43
0.5385	-30.7515	63.46
0.305	-30.6572	63.47
0.1513	-30.652	63.42
0.0647	-30.6489	63.38
0.0375	-30.7148	63.34
0.0653	-30.7782	63.35
0.1164	-30.7961	63.41
0.2033	-30.7988	63.42
0.318	-30.7737	63.4
0.3807	-30.6989	63.43
0.3649	-30.6988	63.43
0.4004	-30.7169	63.43
0.1836	-30.7673	63.4
0.097	-30.8278	63.38
-0.0451	-30.9596	63.42
-0.1598	-31.0395	63.53
-0.3369	-31.1595	63.56
-0.4984	-31.2427	63.47
-0.5935	-31.2286	63.39
-0.6569	-31.3011	63.29
-0.732	-31.447	63.22
-0.7752	-31.5111	63.25
-0.735	-31.5806	63.3
-0.7695	-31.6769	63.42
-0.7969	-31.6449	63.48
-0.7497	-31.6307	63.45
-0.7346	-31.5152	63.41
-0.8025	-31.3425	63.42
-0.8307	-31.2726	63.38
-0.9263	-31.1229	63.37
-0.9817	-31.0403	63.4
-1.0373	-30.9166	63.42
-1.1604	-30.8244	63.41
-1.0933	-30.6994	63.44
-0.9943	-30.6678	63.48
-1.0342	-30.6182	63.46
-1.0118	-30.4876	63.38
-0.9651	-30.3622	63.35
-1.0133	-30.1913	63.35
-1.0453	-29.964	63.4
-1.0895	-29.7227	63.43
-1.1889	-29.5273	63.44
-1.3079	-29.3243	63.46
-1.4348	-29.1701	63.47
-1.6094	-29.1106	63.44
-1.7483	-29.0894	63.42
-1.8754	-29.0153	63.4
-2.0339	-28.9862	63.39
-2.1926	-29.04	63.37
-2.2754	-29.1917	63.36
-2.2891	-29.3508	63.41
-2.2204	-29.5128	63.44
-2.1683	-29.6988	63.44
-1.9782	-29.865	63.43
-1.855	-30.0004	63.43
-1.8037	-29.9736	63.43
-1.7294	-29.9778	63.4
-1.6925	-29.993	63.46
-1.6547	-30.1142	63.54
-1.5282	-30.1571	63.55
-1.4817	-30.1633	63.5
-1.4434	-30.3263	63.39
-1.5073	-30.4317	63.33
-1.4053	-30.5227	63.25
-1.341	-30.6464	63.28
-1.253	-30.7499	63.31
-1.1413	-30.801	63.36
-0.9866	-30.7134	63.44
-0.7972	-30.5785	63.48
-0.6405	-30.2992	63.44
-0.6221	-30.045	63.36
-0.4733	-29.6851	63.32
-0.3042	-29.3812	63.32
-0.1749	-29.0998	63.38
0.0372	-28.8436	63.45
0.3681	-28.5858	63.44
0.5779	-28.39	63.36
0.5936	-28.2915	63.35
0.5851	-28.3239	63.39
0.3758	-28.4172	63.4
0.1391	-28.4816	63.37
0.056	-28.4908	63.37
0.0874	-28.548	63.45
0.186	-28.4968	63.43
0.2342	-28.494	63.36
0.3535	-28.4856	63.3
0.4088	-28.5557	63.34
0.4912	-28.5951	63.4
0.5536	-28.5149	63.44
0.7115	-28.5103	63.44
0.6755	-28.4319	63.45
0.731	-28.4467	63.44
0.7733	-28.2776	63.47
0.8246	-28.1499	63.44
0.8989	-27.8971	63.43
0.9655	-27.6953	63.42
0.9841	-27.4926	63.44
1.0508	-27.3811	63.44
1.1124	-27.1687	63.47
1.1378	-26.7624	63.5
1.1494	-26.4696	63.46
1.0853	-26.1518	63.44
1.0577	-25.8211	63.38
0.9983	-25.5237	63.33
0.9823	-25.2761	63.3
1.0204	-25.1551	63.34
1.0898	-25.1144	63.41
1.1085	-25.0202	63.44
1.1308	-24.8682	63.48
1.1218	-24.7015	63.49
1.1087	-24.5479	63.52
1.0786	-24.5179	63.62
1.0508	-24.6956	63.83
1.0268	-24.9982	63.91
0.9991	-25.1671	63.77
0.89	-25.1916	63.53
0.7695	-25.1994	63.22
0.6675	-25.2376	62.93
0.5866	-25.2872	62.77
0.3879	-25.4197	62.73
0.2116	-25.6434	62.87
0.185	-26.0881	63.36
0.2475	-26.4767	63.59
0.2202	-26.7008	63.65
0.2055	-26.9295	63.64
0.2153	-27.126	63.52
0.193	-27.2349	63.41
0.2335	-27.2366	63.31
0.2614	-27.2525	63.31
0.3325	-27.3376	63.35
0.3797	-27.4221	63.4
0.4826	-27.6034	63.45
0.6057	-27.8347	63.47
0.7246	-27.9207	63.46
0.7434	-27.8336	63.5
0.7383	-27.6645	63.53
0.6512	-27.5762	63.52
0.5763	-27.4196	63.47
0.4144	-27.2704	63.42
0.2681	-27.1691	63.39
0.1571	-26.9845	63.34
0.0336	-26.7638	63.33
-0.134	-26.4928	63.38
-0.2699	-26.1431	63.43
-0.4295	-25.7654	63.47
-0.5581	-25.2096	63.48
-0.7067	-24.6483	63.44
-0.8435	-24.1019	63.4
-0.9639	-23.7114	63.37
-0.8702	-23.4722	63.33
-0.9531	-23.2857	63.45
-0.9893	-23.0421	63.48
-0.9276	-22.7541	63.44
-0.9171	-22.5235	63.4
-0.9099	-22.4268	63.34
-0.9296	-22.4206	63.36
-0.945	-22.4013	63.42
-0.9526	-22.3596	63.48
-0.9961	-22.377	63.47
-1.0748	-22.3917	63.48
-1.1302	-22.3795	63.48
-1.1272	-22.2704	63.43
-1.1515	-22.2088	63.4
-1.1557	-22.1645	63.4
-1.1202	-22.0825	63.42
-1.1241	-22.0482	63.43
-1.1435	-22.1568	63.43
-1.1749	-22.1938	63.43
-1.2226	-22.1533	63.43
-1.2737	-22.2475	63.42
-1.2729	-22.3319	63.46
-1.3597	-22.4709	63.43
-1.3508	-22.6476	63.44
-1.4367	-22.8489	63.46
-1.4187	-23.1553	63.52
-1.4052	-23.486	63.54
-1.449	-23.7716	63.44
-1.6194	-24.1056	63.35
-1.7509	-24.4604	63.24
-1.8255	-24.8978	63.19
-1.8646	-25.4266	63.3
-1.9348	-25.9195	63.42
-2.0219	-26.3538	63.5
-2.049	-26.6495	63.48
-2.0371	-26.8664	63.45
-1.9863	-27.1098	63.39
-1.9269	-27.2509	63.37
-1.8202	-27.4325	63.33
-1.6365	-27.4893	63.4
-1.4142	-27.544	63.44
-1.1619	-27.4272	63.43
-0.8901	-27.3067	63.38
-0.6612	-27.2355	63.32
-0.4046	-27.0572	63.31
-0.1125	-26.9085	63.37
0.1715	-26.7572	63.4
0.5345	-26.7115	63.44
0.9646	-26.5971	63.44
1.4337	-26.4264	63.46
1.7611	-26.2121	63.45
2.0117	-26.1076	63.39
2.1311	-25.9779	63.36
2.1699	-25.8988	63.37
2.1496	-25.8831	63.38
2.1246	-25.8094	63.4
2.0891	-25.7652	63.4
2.1168	-25.7072	63.39
2.1245	-25.5881	63.39
2.0532	-25.5109	63.38
2.0255	-25.5207	63.38
1.9458	-25.4805	63.39
1.795	-25.5109	63.41
1.7319	-25.5018	63.41
1.7387	-25.4115	63.43
1.6861	-25.3762	63.46
1.6376	-25.3735	63.5
1.5356	-25.3809	63.48
1.3496	-25.2534	63.47
1.2681	-25.1311	63.4
1.1497	-24.8311	63.34
1.0504	-24.4929	63.3
0.906	-24.1804	63.32
0.7569	-23.7657	63.38
0.6432	-23.3545	63.46
0.5542	-22.9676	63.49
0.4936	-22.6116	63.49
0.4259	-22.3472	63.45
0.3112	-22.1627	63.4
0.1684	-22.0191	63.38
-0.0496	-21.9265	63.4
-0.2395	-21.9116	63.45
-0.3619	-21.9201	63.4
-0.4567	-21.9708	63.37
-0.654	-22.0877	63.36
-0.8035	-22.324	63.34
-0.9089	-22.6409	63.37
-0.9781	-23.0368	63.41
-1.0672	-23.352	63.46
-1.121	-23.7924	63.44
-1.1595	-24.0947	63.42
-1.1425	-24.4456	63.4
-1.0942	-24.7373	63.38
-1.0018	-25.1418	63.36
-0.8615	-25.4798	63.42
-0.7576	-25.7357	63.44
-0.6861	-25.8467	63.43
-0.5635	-25.9053	63.37
-0.4681	-26.0363	63.31
-0.3601	-26.2996	63.3
-0.2639	-26.6182	63.33
-0.1002	-27.026	63.39
0.0552	-27.4106	63.43
0.1076	-27.6758	63.44
0.1953	-27.8605	63.44
0.2399	-28.0587	63.41
0.2647	-28.2105	63.36
0.2815	-28.3565	63.32
0.2662	-28.6104	63.36
0.3451	-28.8508	63.47
0.3413	-29.0006	63.51
0.3149	-29.1095	63.44
0.3715	-29.1398	63.34
0.4359	-29.13	63.25
0.5438	-29.1994	63.21
0.6149	-29.3285	63.26
0.6846	-29.3523	63.37
0.7621	-29.3656	63.46
0.8677	-29.281	63.49
0.9269	-29.1397	63.47
0.9751	-28.8859	63.38
1.0313	-28.7947	63.33
1.0395	-28.6937	63.3
1.0385	-28.6357	63.33
1.1341	-28.4526	63.44
1.1573	-28.2773	63.43
1.221	-27.9679	63.37
1.2689	-27.6293	63.3
1.3363	-27.4019	63.26
1.4408	-27.0939	63.3
1.4733	-26.8394	63.38
1.4701	-26.5357	63.44
1.4964	-26.2342	63.45
1.5538	-25.9671	63.47
1.55	-25.7587	63.44
1.5622	-25.5898	63.41
1.6654	-25.4343	63.38
1.6884	-25.2899	63.38
1.5177	-25.0971	63.38
1.3947	-24.8618	63.36
1.2437	-24.6078	63.34
1.1466	-24.3246	63.38
1.0613	-24.072	63.44
1.0408	-23.8351	63.43
0.9452	-23.6216	63.42
0.8576	-23.4137	63.42
0.7349	-23.2743	63.39
0.655	-23.1009	63.4
0.5947	-22.9328	63.42
0.4312	-22.7318	63.47
0.2603	-22.5873	63.51
0.0824	-22.5051	63.51
-0.0951	-22.4652	63.45
-0.2453	-22.4113	63.38
-0.4075	-22.3933	63.32
-0.6053	-22.4621	63.26
-0.7234	-22.6281	63.29
-0.8409	-22.8189	63.37
-0.8947	-23.0718	63.44
-1.0197	-23.3194	63.49
-1.1414	-23.5766	63.46
-1.3467	-23.6761	63.44
-1.4697	-23.8158	63.38
-1.6313	-24.0449	63.36
-1.6813	-24.2541	63.39
-1.7541	-24.5061	63.45
-1.8362	-24.8182	63.44
-1.8521	-25.0269	63.39
-1.9159	-25.2268	63.34
-1.8717	-25.4724	63.32
-1.9256	-25.7757	63.33
-1.8477	-26.1241	63.39
-1.7552	-26.319	63.43
-1.6791	-26.4598	63.45
-1.5331	-26.4566	63.44
-1.384	-26.3728	63.4
-1.1475	-26.3236	63.35
-0.9855	-26.2808	63.34
-0.8192	-26.2395	63.38
-0.5625	-26.1408	63.41
-0.3455	-26.0164	63.43
-0.1562	-25.9129	63.41
0.1482	-25.8455	63.38
0.5204	-25.8481	63.35
1.0068	-25.8192	63.36
1.536	-25.8177	63.39
1.9899	-25.7744	63.41
2.299	-25.7794	63.39
2.59	-25.811	63.34
2.8798	-25.842	63.41
3.098	-25.9801	63.48
3.3534	-25.9977	63.5
3.5253	-25.9361	63.4
3.6846	-25.9296	63.32
3.8029	-25.8634	63.26
3.9261	-25.8316	63.25
4.0767	-25.881	63.26
4.1572	-25.9827	63.3
4.1246	-26.0921	63.37
3.8884	-26.1089	63.42
3.6918	-26.0932	63.4
3.5529	-26.1135	63.41
3.3394	-26.1261	63.41
3.1447	-26.2083	63.43
2.9419	-26.3499	63.47
2.7472	-26.4432	63.5
2.5931	-26.4054	63.41
2.4391	-26.3816	63.32
2.3186	-26.5014	63.28
2.2385	-26.5888	63.31
2.2087	-26.7343	63.37
2.2497	-26.8376	63.44
2.2471	-26.8569	63.51
2.1616	-26.8084	63.47
2.0286	-26.6463	63.42
1.8022	-26.523	63.32
1.6323	-26.4891	63.31
1.4692	-26.4949	63.33
1.2935	-26.519	63.4
1.0313	-26.5225	63.45
0.794	-26.4188	63.44
0.6281	-26.3326	63.42
0.5171	-26.1219	63.38
0.4024	-26.0145	63.35
0.2868	-25.808	63.35
0.1395	-25.627	63.37
0.0674	-25.4682	63.41
-0.0316	-25.4462	63.41
-0.0993	-25.3339	63.42
-0.167	-25.1667	63.37
-0.2506	-25.0491	63.41
-0.33	-24.9814	63.45
-0.4522	-25.0337	63.49
-0.4841	-24.9565	63.47
-0.5914	-24.837	63.42
-0.7426	-24.6865	63.34
-0.8269	-24.557	63.25
-0.8115	-24.499	63.2
-0.665	-24.4005	63.25
-0.4747	-24.3709	63.35
-0.222	-24.3219	63.44
0.01	-24.1228	63.49
0.2817	-23.9136	63.48
0.6092	-23.7495	63.46
0.9139	-23.5635	63.4
1.3069	-23.3883	63.31
1.7896	-23.358	63.32
2.4469	-23.3315	63.31
3.1176	-23.3907	63.29
3.6611	-23.3956	63.28
4.024	-23.3326	63.24
3.9809	-23.2222	63.23
3.7121	-23.2667	63.28
3.3214	-23.4184	63.4
2.9133	-23.5474	63.5
2.3827	-23.6104	63.54
1.8014	-23.6347	63.58
1.5252	-23.6272	63.59
1.537	-23.4838	63.57
1.6612	-23.4607	63.51
1.8515	-23.2817	63.46
1.6489	-23.3816	63.39
1.3098	-23.5828	63.38
0.7056	-23.9296	63.41
-0.0321	-24.3454	63.42
-0.8959	-24.6343	63.5
-1.6371	-24.7764	63.52
-2.0775	-24.9503	63.4
-2.1453	-25.1826	63.35
-2.0775	-25.4482	63.33
-1.7845	-25.5637	63.31
-1.416	-25.5143	63.34
-1.0436	-25.3822	63.43
-0.5542	-25.2135	63.46
-0.3096	-25.1244	63.44
-0.164	-24.9851	63.44
-0.0138	-24.8855	63.36
0.2158	-24.6978	63.28
0.4411	-24.5387	63.27
0.6569	-24.4282	63.37
0.9431	-24.3671	63.48
1.2636	-24.2627	63.59
1.6096	-24.1527	63.6
1.7937	-23.8784	63.49
2.2349	-23.7097	63.4
2.5821	-23.4858	63.31
2.8668	-23.4007	63.24
3.2674	-23.3668	63.3
3.5962	-23.375	63.36
3.8283	-23.3136	63.38
3.9217	-23.26	63.34
3.7796	-23.1803	63.27
3.5212	-23.132	63.28
3.2841	-23.0548	63.33
2.8375	-23.1374	63.4
2.4653	-23.4195	63.53
2.0918	-23.7518	63.63
1.6716	-24.0465	63.62
1.2623	-24.1868	63.48
0.7763	-24.5021	63.34
0.2279	-24.8164	63.31
-0.2021	-25.2869	63.37
-0.3978	-25.8079	63.44
-0.3995	-26.3532	63.5
-0.2795	-26.7588	63.5
-0.1357	-27.1397	63.46
0.0517	-27.4692	63.4
0.3863	-27.9182	63.35
0.7848	-28.3852	63.3
1.1479	-28.7237	63.24
1.5107	-28.8172	63.32
1.7359	-28.9969	63.47
1.9261	-29.1226	63.58
2.1296	-29.1563	63.52
2.3996	-29.0782	63.47
2.58	-28.8773	63.4
2.7824	-28.6221	63.28
2.8419	-28.1905	63.25
2.7661	-27.7058	63.3
2.6611	-27.1914	63.38
2.509	-26.6157	63.46
2.1963	-25.9112	63.5
1.9035	-25.2599	63.44
1.6583	-24.6956	63.38
1.3895	-24.4173	63.34
1.1477	-24.3032	63.33
0.9375	-24.3722	63.37
0.8038	-24.5898	63.38
0.5162	-24.8555	63.37
0.1176	-25.0721	63.36
-0.3559	-25.3914	63.32
-0.8379	-25.6093	63.33
-1.2482	-25.8562	63.36
-1.5674	-26.0879	63.37
-1.799	-26.3711	63.4
-1.8722	-26.6212	63.45
-1.9066	-26.9028	63.45
-1.8984	-27.1469	63.42
-1.8257	-27.4674	63.43
-1.7253	-27.8293	63.44
-1.5738	-27.9711	63.48
-1.4989	-28.0217	63.46
-1.5183	-28.0453	63.47
-1.5348	-28.0206	63.44
-1.5985	-27.9837	63.42
-1.6266	-27.8687	63.42
-1.635	-27.7866	63.41
-1.7227	-27.5761	63.42
-1.6574	-27.3009	63.38
-1.6308	-27.0843	63.37
-1.5245	-26.8168	63.4
-1.6655	-26.5488	63.52
-2.0849	-26.127	63.54
-2.5417	-25.6721	63.51
-2.9533	-25.3124	63.41
-3.3054	-25.0024	63.35
-3.6365	-24.7225	63.32
-3.9054	-24.4318	63.35
-4.0727	-24.2354	63.41
-4.1961	-23.9988	63.48
-4.0655	-23.7416	63.5
-4.0539	-23.3733	63.52
-3.9081	-23.1677	63.46
-3.8168	-23.089	63.4
-3.7183	-23.1473	63.39
-3.6853	-23.3437	63.4
-3.508	-23.5401	63.45
-3.2787	-23.6915	63.44
-3.0794	-23.7091	63.39
-2.9145	-23.6328	63.37
-2.7049	-23.5596	63.37
-2.5192	-23.4549	63.38
-2.3401	-23.3297	63.43
-2.2049	-23.1661	63.48
-2.0509	-22.8263	63.54
-1.9429	-22.429	63.51
-1.9138	-21.9521	63.48
-1.8456	-21.4932	63.43
-1.9782	-21.0587	63.42
-2.2529	-20.6013	63.41
-2.4352	-20.1812	63.45
-2.5276	-19.85	63.44
-2.58	-19.5849	63.45
-2.5302	-19.3409	63.43
-2.3234	-19.1498	63.36
-2.216	-19.0845	63.39
-2.1788	-19.0675	63.45
-2.0872	-18.9171	63.51
-1.9268	-18.8685	63.45
-1.714	-18.803	63.44
-1.4841	-18.7957	63.48
-1.3571	-18.7937	63.53
-1.2355	-18.7215	63.5
-1.1493	-18.6823	63.45
-1.0509	-18.7153	63.4
-0.8972	-18.6937	63.34
-0.8498	-18.7518	63.3
-0.8059	-18.7959	63.32
-0.6901	-18.9564	63.41
-0.6732	-19.1908	63.45
-0.6881	-19.3577	63.5
-0.6163	-19.5714	63.46
-0.4457	-19.7751	63.4
-0.326	-20.0247	63.4
-0.1984	-20.2831	63.36
-0.1297	-20.6467	63.38
-0.0771	-20.9861	63.41
-0.0599	-21.3322	63.41
-0.0144	-21.7906	63.38
-0.0047	-22.212	63.36
0.0012	-22.6931	63.37
0.0386	-23.1518	63.37
-0.0704	-23.658	63.43
-0.211	-24.1029	63.46
-0.3004	-24.4746	63.45
-0.4616	-24.6731	63.45
-0.5404	-24.7425	63.42
-0.5757	-24.8083	63.4
-0.5953	-24.8829	63.38
-0.6186	-24.9766	63.4
-0.6342	-25.0331	63.39
-0.6022	-25.0851	63.43
-0.6025	-25.0145	63.44
-0.5594	-24.9361	63.4
-0.5238	-24.9624	63.36
-0.4681	-25.0418	63.34
-0.4517	-25.1813	63.36
-0.3762	-25.2721	63.41
-0.3839	-25.3265	63.45
-0.3878	-25.339	63.43
-0.3446	-25.2696	63.42
-0.2895	-25.1936	63.42
-0.2228	-25.1315	63.48
-0.2546	-25.0717	63.48
-0.3851	-25.0285	63.42
-0.4879	-25.0267	63.37
-0.5594	-24.9906	63.3
-0.6705	-24.9806	63.26
-0.7379	-24.9618	63.28
-0.7612	-24.9605	63.35
-0.7884	-24.983	63.42
-0.7805	-24.8826	63.49
-0.864	-24.7948	63.46
-0.857	-24.6883	63.39
-0.8813	-24.6189	63.35
-0.8894	-24.5345	63.37
-0.9012	-24.4886	63.41
-0.9442	-24.4914	63.46
-0.9955	-24.5065	63.46
-1.0237	-24.5229	63.4
-1.0481	-24.4844	63.35
-1.0563	-24.4302	63.34
-1.0803	-24.3591	63.34
-1.0326	-24.2901	63.39
-1.0957	-24.1892	63.44
-1.112	-24.0283	63.46
-1.1561	-23.837	63.46
-1.1849	-23.6527	63.43
-1.2258	-23.441	63.39
-1.3059	-23.2776	63.37
-1.3414	-23.1531	63.41
-1.3932	-23.0717	63.4
-1.4683	-22.9886	63.42
-1.5476	-22.8389	63.44
-1.6313	-22.6414	63.44
-1.7193	-22.5257	63.42
-1.8347	-22.373	63.41
-1.9575	-22.255	63.42
-2.0728	-22.2453	63.39
-2.152	-22.1631	63.4
-2.1562	-22.0265	63.41
-2.121	-21.957	63.41
-2.1009	-21.9033	63.43
-2.0537	-21.8918	63.42
-1.9788	-21.9296	63.41
-1.9229	-21.9289	63.43
-1.8853	-22.0119	63.51
-1.8925	-22.0532	63.53
-1.8941	-22.0148	63.46
-1.943	-21.9181	63.42
-1.8779	-21.8491	63.34
-1.8325	-21.8515	63.25
-1.7604	-21.9386	63.27
-1.7062	-22.218	63.34
-1.6561	-22.4421	63.43
-1.6781	-22.6177	63.48
-1.6222	-22.7432	63.49
-1.6028	-22.8443	63.45
-1.5557	-22.9279	63.41
-1.4848	-23.0872	63.36
-1.4363	-23.3765	63.35
-1.3707	-23.7395	63.4
-1.345	-24.0588	63.45
-1.3767	-24.2269	63.4
-1.3498	-24.1566	63.37
-1.3112	-24.0198	63.34
-1.2602	-23.8827	63.35
-1.2523	-23.7229	63.39
-1.1336	-23.5621	63.45
-1.1183	-23.3458	63.49
-1.0168	-23.0885	63.48
-0.959	-22.8493	63.42
-0.9285	-22.6846	63.36
-0.9922	-22.6429	63.34
-0.9641	-22.6415	63.38
-0.9717	-22.6132	63.43
-1.0032	-22.614	63.45
-1.0194	-22.6054	63.4
-0.9796	-22.7461	63.38
-0.9393	-22.9138	63.38
-1.0332	-23.1849	63.37
-1.0598	-23.4615	63.38
-1.0703	-23.7414	63.39
-1.1486	-23.9059	63.41
-1.1086	-24.0558	63.39
-1.0844	-24.2256	63.38
-1.1193	-24.4923	63.35
-1.2284	-24.8523	63.37
-1.2821	-25.2378	63.38
-1.3156	-25.6703	63.4
-1.3369	-26.07	63.46
-1.3781	-26.3204	63.54
-1.4604	-26.3721	63.56
-1.5248	-26.3179	63.49
-1.6063	-26.1925	63.39
-1.6714	-26.0614	63.32
-1.7086	-25.9543	63.27
-1.6972	-25.8167	63.27
-1.7559	-25.5885	63.35
-1.7277	-25.2963	63.43
-1.7168	-24.9497	63.45
-1.7653	-24.59	63.46
-1.7715	-24.1855	63.44
-1.8172	-23.8423	63.4
-1.8504	-23.5099	63.39
-1.9344	-23.2893	63.38
-1.9065	-23.1564	63.42
-1.9603	-23.0525	63.5
-1.9255	-23.0189	63.47
-1.9355	-22.885	63.41
-1.8866	-22.8559	63.31
-1.9063	-22.905	63.3
-1.9168	-22.9966	63.34
-1.8508	-23.1857	63.43
-1.8527	-23.3066	63.5
-1.8762	-23.3602	63.5
-1.8539	-23.2816	63.45
-1.8276	-23.1904	63.4
-1.8325	-23.1139	63.38
-1.8051	-23.0782	63.37
-1.8043	-23.0942	63.4
-1.7877	-23.0427	63.45
-1.7366	-22.9176	63.46
-1.6981	-22.7639	63.44
-1.6319	-22.6091	63.42
-1.6249	-22.4076	63.42
-1.5904	-22.2489	63.39
-1.6224	-22.1161	63.4
-1.6537	-22.1141	63.42
-1.6541	-22.0372	63.41
-1.638	-21.9463	63.45
-1.6461	-21.8895	63.45
-1.6736	-21.9136	63.45
-1.7518	-22.0164	63.47
-1.7482	-22.1146	63.44
-1.7445	-22.2075	63.4
-1.7355	-22.3565	63.43
-1.793	-22.5472	63.48
-1.8831	-22.6983	63.48
-1.9908	-22.8763	63.41
-2.0979	-23.0731	63.37
-2.1552	-23.2693	63.27
-2.1478	-23.4689	63.22
-2.1335	-23.7876	63.26
-2.066	-24.1468	63.36
-1.9552	-24.5545	63.46
-1.8537	-25.0304	63.5
-1.7695	-25.437	63.48
-1.7141	-25.6974	63.44
-1.6265	-25.9671	63.42
-1.5154	-26.0416	63.42
-1.448	-26.0153	63.44
-1.3894	-25.833	63.44
-1.3753	-25.4477	63.43
-1.4414	-25.0124	63.36
-1.3961	-24.6568	63.31
-1.3655	-24.3874	63.32
-1.4292	-24.1835	63.34
-1.4487	-24.0981	63.38
-1.4998	-23.8892	63.45
-1.5394	-23.7119	63.49
-1.5569	-23.4889	63.44
-1.5465	-23.3773	63.39
-1.4916	-23.2951	63.38
-1.4282	-23.321	63.37
-1.3728	-23.3469	63.37
-1.3489	-23.2214	63.41
-1.4014	-22.8915	63.43
-1.3679	-22.4918	63.4
-1.3613	-22.1464	63.4
-1.4133	-21.8776	63.44
-1.5168	-21.7066	63.43
-1.5884	-21.5507	63.44
-1.6245	-21.4328	63.44
-1.5604	-21.3506	63.5
-1.5596	-21.2511	63.57
-1.6158	-21.2353	63.52
-1.6415	-21.2101	63.42
-1.7258	-21.3262	63.34
-1.7814	-21.4203	63.31
-1.7874	-21.6338	63.36
-1.7763	-21.7871	63.48
-1.822	-21.8537	63.54
-1.893	-21.8308	63.55
-1.9861	-21.8333	63.45
-2.1222	-21.8782	63.38
-2.1751	-22.0245	63.3
-2.2154	-22.1238	63.26
-2.2085	-22.2107	63.36
-2.2179	-22.2175	63.44
-2.2509	-22.2974	63.52
-2.3017	-22.4481	63.52
-2.3802	-22.5438	63.52
-2.4257	-22.6676	63.44
-2.4691	-22.7644	63.42
-2.4689	-22.7732	63.43
-2.4996	-22.8224	63.45
-2.5542	-22.8371	63.47
-2.5321	-22.8882	63.42
-2.5218	-22.8563	63.38
-2.5861	-22.9416	63.34
-2.5739	-23.0423	63.33
-2.5675	-23.0981	63.4
-2.5016	-23.1843	63.47
-2.429	-23.2012	63.51
-2.4492	-23.2776	63.49
-2.3951	-23.296	63.45
-2.3291	-23.5018	63.38
-2.2851	-23.6086	63.39
-2.1697	-23.7697	63.39
-2.1089	-23.9907	63.41
-2.0364	-24.0579	63.45
-1.9656	-24.1538	63.42
-1.8947	-24.2131	63.4
-1.7242	-24.2617	63.42
-1.5858	-24.3627	63.4
-1.4629	-24.5008	63.38
-1.3756	-24.5695	63.38
-1.3157	-24.64	63.41
-1.2841	-24.6655	63.4
-1.2284	-24.751	63.4
-1.212	-24.8619	63.41
-1.1879	-24.9021	63.42
-1.1286	-24.8702	63.43
-1.0417	-24.8427	63.44
-1.0493	-24.8629	63.46
-0.9901	-24.8368	63.48
-1.0145	-24.7423	63.44
-1.0627	-24.6726	63.39
-1.1499	-24.6913	63.37
-1.1622	-24.7282	63.32
-1.2022	-24.761	63.28
-1.2135	-24.8197	63.3
-1.2677	-24.8722	63.38
-1.3539	-24.853	63.44
-1.3499	-24.7111	63.48
-1.3584	-24.5665	63.48
-1.38	-24.3674	63.41
-1.4289	-24.1166	63.38
-1.4697	-23.9028	63.36
-1.4894	-23.671	63.41
-1.517	-23.3724	63.49
-1.5656	-23.1278	63.47
-1.5721	-22.8896	63.39
-1.5698	-22.7234	63.33
-1.5701	-22.6215	63.34
-1.5383	-22.5861	63.36
-1.5173	-22.5134	63.44
-1.4772	-22.446	63.5
-1.501	-22.3785	63.5
-1.5178	-22.3047	63.46
-1.5625	-22.2709	63.4
-1.5907	-22.2199	63.38
-1.5548	-22.2675	63.39
-1.5818	-22.3885	63.4
-1.5885	-22.5041	63.44
-1.6511	-22.514	63.47
-1.6753	-22.4702	63.45
-1.6167	-22.4282	63.43
-1.633	-22.5189	63.38
-1.7036	-22.6574	63.39
-1.7306	-22.7446	63.4
-1.6785	-22.8015	63.42
-1.6306	-22.7696	63.46
-1.5875	-22.7452	63.44
-1.5755	-22.6937	63.46
-1.5959	-22.6708	63.43
-1.5762	-22.6413	63.43
-1.5412	-22.6217	63.41
-1.5011	-22.6211	63.44
-1.4803	-22.6426	63.49
-1.4676	-22.7197	63.53
-1.5155	-22.7623	63.49
-1.5998	-22.6974	63.43
-1.5698	-22.5864	63.37
-1.5283	-22.5307	63.26
-1.5045	-22.5255	63.26
-1.5742	-22.5385	63.35
-1.6436	-22.6137	63.43
-1.6655	-22.6914	63.5
-1.7163	-22.7162	63.52
-1.777	-22.6265	63.47
-1.7908	-22.6225	63.38
-1.7747	-22.6065	63.4
-1.7385	-22.722	63.41
-1.7639	-22.9617	63.46
-1.7428	-23.1516	63.49
-1.7583	-23.4524	63.45
-1.7316	-23.7389	63.35
-1.7395	-24.0122	63.3
-1.7025	-24.3828	63.29
-1.628	-24.7575	63.38
-1.554	-25.1506	63.45
-1.4568	-25.5231	63.5
-1.3926	-25.7473	63.51
-1.3573	-25.8138	63.48
-1.3703	-25.8598	63.39
-1.4302	-25.8067	63.37
-1.4654	-25.8448	63.38
-1.4962	-25.8789	63.42
-1.5428	-25.893	63.47
-1.6499	-25.9133	63.44
-1.7489	-25.8374	63.44
-1.8607	-25.7089	63.41
-1.9327	-25.5496	63.41
-2.0239	-25.3946	63.42
-2.1076	-25.1688	63.43
-2.1725	-24.8986	63.41
-2.237	-24.5864	63.41
-2.3015	-24.2487	63.41
-2.3352	-23.8059	63.4
-2.3198	-23.4024	63.44
-2.2656	-23.0605	63.45
-2.2196	-22.6535	63.46
-2.1624	-22.2717	63.44
-2.0811	-21.8657	63.44
-2.0102	-21.4541	63.5
-1.9232	-21.0837	63.56
-1.8505	-20.6566	63.54
-1.8577	-20.3832	63.44
-1.8603	-20.1889	63.37
-1.8296	-20.0564	63.34
-1.6084	-19.8647	63.37
-1.3465	-19.6075	63.49
-1.3695	-19.3756	63.6
-1.5245	-19.2137	63.56
-1.7083	-19.1104	63.46
-1.8606	-18.9318	63.4
-1.9214	-18.8449	63.35
-2.0119	-18.7895	63.38
-2.1301	-18.735	63.4
-2.2746	-18.7565	63.46
-2.4992	-18.7692	63.48
-2.5794	-18.7786	63.44
-2.7074	-18.7948	63.4
-2.8314	-18.8496	63.35
-3.0179	-18.9072	63.33
-3.1256	-18.8923	63.41
-3.2487	-18.9564	63.48
-3.3936	-18.9706	63.59
-3.5048	-18.8251	63.58
-3.6347	-18.5465	63.53
-3.7857	-18.3107	63.45
-3.9039	-18.084	63.41
-4.0404	-17.9405	63.38
-4.1358	-17.7562	63.38
-4.126	-17.6819	63.42
-4.0781	-17.6692	63.43
-3.9622	-17.7505	63.45
-3.8589	-17.876	63.45
-3.7593	-18.0147	63.45
-3.6531	-18.215	63.43
-3.5581	-18.3282	63.42
-3.4472	-18.5176	63.41
-3.3043	-18.6577	63.41
-3.2044	-18.912	63.41
-3.103	-19.2323	63.44
-2.9905	-19.5129	63.46
-2.8862	-19.8877	63.46
-2.7814	-20.2694	63.48
-2.7837	-20.6057	63.49
-2.7108	-20.9637	63.5
-2.6179	-21.3295	63.52
-2.5693	-21.6103	63.52
-2.5243	-21.8763	63.54
-2.4972	-22.1126	63.49
-2.4477	-22.3946	63.4
-2.385	-22.6445	63.35
-2.3273	-22.7926	63.27
-2.2807	-22.8307	63.24
-2.2394	-22.8707	63.29
-2.1974	-22.9487	63.36
-2.2058	-23.0268	63.47
-2.2121	-23.0324	63.53
-2.2034	-22.8937	63.58
-2.1824	-22.7118	63.51
-2.1087	-22.5005	63.49
-2.0201	-22.2982	63.44
-1.9776	-22.1993	63.41
-1.9652	-22.1012	63.45
-1.951	-21.9541	63.41
-1.949	-21.8208	63.35
-1.9548	-21.7411	63.29
-2.0014	-21.7013	63.33
-1.9953	-21.7426	63.41
-2.0878	-21.7034	63.51
-2.205	-21.605	63.56
-2.2938	-21.4676	63.51
-2.4547	-21.1563	63.46
-2.5169	-20.9031	63.4
-2.6565	-20.7911	63.38
-2.7396	-20.6877	63.39
-2.7816	-20.6812	63.43
-2.8238	-20.7441	63.46
-2.843	-20.769	63.47
-2.7756	-20.7632	63.48
-2.7687	-20.8535	63.44
-2.7973	-21.021	63.4
-2.891	-21.1466	63.41
-2.9728	-21.2763	63.43
-3.0347	-21.2869	63.46
-3.0788	-21.2332	63.45
-3.1901	-21.1637	63.44
-3.2897	-21.1433	63.43
-3.3011	-21.1368	63.44
-3.3478	-21.0281	63.46
-3.3525	-21.0479	63.45
-3.3014	-21.0098	63.44
-3.2876	-21.0655	63.48
-3.2818	-21.1516	63.51
-3.3153	-21.2351	63.55
-3.3893	-21.2857	63.48
-3.3881	-21.3866	63.41
-3.3977	-21.4429	63.37
-3.3371	-21.6139	63.3
-3.3298	-21.74	63.28
-3.2904	-21.8856	63.34
-3.2132	-21.9603	63.47
-3.1195	-22.0738	63.53
-3.0562	-22.1026	63.53
-3.012	-22.0303	63.46
-3.0252	-21.9568	63.34
-2.9426	-21.8396	63.34
-2.8905	-21.6679	63.37
-2.8373	-21.5522	63.43
-2.799	-21.3684	63.52
-2.6393	-21.2262	63.48
-2.6009	-20.9492	63.37
-2.5837	-20.9333	63.29
-2.5467	-20.9721	63.33
-2.4489	-21.2157	63.39
-2.3383	-21.5502	63.47
-2.3156	-21.912	63.52
-2.22	-22.1754	63.51
-2.1733	-22.3904	63.46
-2.1702	-22.5302	63.4
-2.1155	-22.6025	63.37
-2.0239	-22.6592	63.39
-2.0147	-22.7352	63.42
-2.0852	-22.767	63.44
-2.1285	-22.7825	63.45
-2.2402	-22.8218	63.41
-2.2648	-22.8481	63.37
-2.3125	-22.8248	63.37
-2.3205	-22.8556	63.36
inclinaison X	inclinaison Y
0.8641	0.565
0.6979	0.3988
0.6647	0.3988
0.6647	0.4985
0.7311	0.4985
0.7311	0.4985
0.7644	0.4653
0.7311	0.4985
0.6979	0.6314
0.7311	0.5982
0.8308	0.4653
0.7311	0.3656
0.6979	0.4985
0.7644	0.5982
0.7644	0.565
0.7644	0.2326
0.6647	0.1994
0.6647	0.3656
0.7644	0.5317
0.7976	0.7976
0.7311	0.6647
0.6647	0.565
0.6979	0.3656
0.7644	0.3656
0.7311	0.3656
0.6647	0.6314
0.6647	0.5317
0.7311	0.432
0.7976	0.4985
0.6979	0.565
0.6647	0.5982
0.8308	0.6314
0.7644	0.432
0.7644	0.4985
0.6647	0.432
0.6647	0.4985
0.7976	0.5317
0.7976	0.565
0.6647	0.4653
0.6314	0.4985
0.7976	0.4985
0.7644	0.565
0.7644	0.4985
0.6647	0.432
0.6979	0.4985
0.7976	0.4985
0.7311	0.4985
0.6979	0.5317
0.6979	0.432
0.7976	0.3988
0.7644	0.4653
0.7644	0.5982
0.6979	0.565
0.6979	0.6647
0.7311	0.4985
0.7311	0.3323
0.7644	0.3988
0.7644	0.4985
0.6314	0.6314
0.5982	0.4653
0.7644	0.432
0.7644	0.4653
0.7311	0.6314
0.7644	0.5317
0.6979	0.3988
0.6647	0.432
0.7311	0.5317
0.8308	0.5982
0.7644	0.565
0.7311	0.4653
0.7311	0.3656
0.6647	0.4985
0.7976	0.5982
0.7311	0.5982
0.7644	0.4985
0.6979	0.3323
0.6979	0.2326
0.6314	0.4985
0.7976	0.6647
0.8641	0.5982
0.7976	0.6314
0.6979	0.4985
0.5982	0.2659
0.5982	0.3656
0.7644	0.5317
0.8308	0.5982
0.7644	0.4653
0.6979	0.3323
0.5982	0.4653
0.7311	0.5317
0.8308	0.565
0.7644	0.4985
0.6647	0.4985
0.7311	0.3988
0.7644	0.565
0.6979	0.6647
0.7976	0.4985
0.6979	0.2659
0.6979	0.4985
0.7644	0.5317
0.8973	0.565
0.5982	0.6314
0.6647	0.3988
0.7976	0.4653
0.6979	0.4985
0.6314	0.5317
0.7311	0.432
0.7976	0.4985
0.8308	0.5317
0.7311	0.432
0.6314	0.6314
0.7311	0.4985
0.7644	0.2659
0.7311	0.4985
0.5982	0.565
0.6979	0.432
0.7311	0.6647
0.6979	0.4653
0.7644	0.3988
0.7311	0.4985
0.7644	0.5317
0.7311	0.4985
0.6979	0.5317
0.6979	0.432
0.6979	0.3988
0.6979	0.3988
0.7644	0.2326
0.7976	0.3656
0.7644	0.432
0.6647	0.432
0.6314	0.3988
0.7976	0.432
0.7644	0.3323
0.6979	0.2659
0.6647	0.3323
0.6647	0.432
0.7976	0.3656
0.7976	0.3323
0.5982	0.2659
0.7644	0.3656
0.8308	0.4985
0.7976	0.5317
0.6314	0.3988
0.565	0.2326
0.6314	0.1662
0.7311	0.3656
0.7644	0.5317
0.6979	0.4985
0.5982	0.2326
0.5982	0.0665
0.7311	0.2326
0.7976	0.4985
0.7644	0.4985
0.6314	0.3988
0.6979	0.2991
0.6979	0.3323
0.7311	0.2991
0.7644	0.432
0.6647	0.2991
0.6314	0.3656
0.7311	0.3988
0.7644	0.3323
0.7311	0.2659
0.6647	0.2326
0.6979	0.3656
0.7976	0.3656
0.7644	0.4653
0.6979	0.4985
0.7644	0.3656
0.6647	0.2991
0.6314	0.3323
0.4985	0.432
0.6314	0.3656
0.7644	0.2326
0.8308	0.3656
0.6314	0.3656
0.6314	0.3656
0.7311	0.2991
0.7311	0.2991
0.7311	0.2326
0.6979	0.3988
0.7644	0.432
0.3656	0.3656
0.5317	0.1994
0.4653	0.2326
0.7311	0.0332
0.9305	0.565
0.8641	0.6979
0.6314	0.4653
0.4653	0.1994
0.2326	-0.0332
0.3323	0.0665
0.7311	0.1662
0.997	0.3323
0.8973	0.6979
0.5317	0.6647
0.2991	0.4653
0.3656	0
0.6647	-0.0665
0.9305	-0.0332
0.8308	0.4985
0.6979	0.6979
0.4653	0.6314
0.5982	0.2326
0.7976	0.0665
0.8308	0.0997
0.6314	0.3656
0.4985	0.5982
0.5982	0.432
0.7644	0.1994
0.7644	0.1662
0.5982	0.1994
0.5982	0.3323
0.6314	0.2991
0.6979	0.2659
0.6647	0.3323
0.6314	0.3656
0.6647	0.432
0.565	0.2991
0.565	0.1994
0.6979	0.3323
0.6647	0.3988
0.6979	0.3656
0.6314	0.2991
0.6647	0.2659
0.6979	0.2326
0.6979	0.3656
0.6647	0.2659
0.5982	0.3323
0.6314	0.2991
0.6647	0.3988
0.6647	0.4985
0.6647	0.3656
0.6314	0.1994
0.5982	0.2326
0.5982	0.3323
0.7311	0.3988
0.6647	0.3656
0.6314	0.4653
0.6647	0.2326
0.5982	0.0997
0.6314	0.2991
0.6647	0.4985
0.6647	0.432
0.6647	0.2326
0.6314	0.1662
0.6314	0.2991
0.6979	0.3323
0.7311	0.4985
0.5982	0.3323
0.6314	0.2326
0.6647	0.2659
0.6647	0.3656
0.6314	0.2991
0.6979	0.3656
0.6314	0.2659
0.6314	0.3656
0.6979	0.3323
0.6979	0.2991
0.6314	0.3323
0.6647	0.3323
0.6647	0.3656
0.6314	0.3323
0.6979	0.2326
0.6647	0.1994
0.6979	0.3323
0.6979	0.3323
0.6647	0.2991
0.5982	0.2991
0.6647	0.2991
0.6979	0.3656
0.7644	0.3323
0.6647	0.3323
0.6314	0.1994
0.6647	0.3323
0.7311	0.2991
0.6647	0.3656
0.5982	0.3988
0.6314	0.3988
0.7311	0.3988
0.7311	0.3988
0.6647	0.2659
0.5982	0.1662
0.565	0.2326
0.6647	0.2326
0.6647	0.3988
0.6647	0.4985
0.6979	0.3656
0.6979	0.1994
0.5982	0.1662
0.6314	0.3656
0.7311	0.3656
0.6979	0.432
0.6979	0.3988
0.5982	0.1994
0.5982	0.2659
0.6979	0.3656
0.7311	0.3988
0.6647	0.3656
0.565	0.3656
0.5982	0.2326
0.6314	0.2659
0.6647	0.4985
0.6647	0.4653
0.6979	0.0997
0.5982	0.0997
