# Supplementary material for: Postural Control Can Be Well Maintained by Healthy, Young Adults in Difficult Visual Task, Even in Sway-Referenced Dynamic Conditions
Source: PLoS One. 2016 Oct 13;11(10):e0164400. doi: 10.1371/journal.pone.0164400 (PMC5063355; doi:10.1371/journal.pone.0164400)
Supplement: S2 File — (ZIP) [file pone.0164400.s002.zip › DATA_FRAMIRAL/S12B_FREE_STABLE_I1.xls]

## Sheet: S12_MTT_201504081114
gravite X	gravite Y	Poids
3.8781	-41.4173	63.54
3.7248	-41.397	63.53
3.5456	-41.3799	63.56
3.3338	-41.394	63.54
3.1908	-41.3252	63.55
3.0439	-41.1766	63.56
2.977	-40.9503	63.54
2.9282	-40.6853	63.54
2.8791	-40.5524	63.57
2.8082	-40.366	63.55
2.8171	-40.2898	63.53
2.7902	-40.2913	63.51
2.8372	-40.3356	63.6
2.7917	-40.4382	63.65
2.8519	-40.4754	63.63
2.8283	-40.5163	63.56
2.7533	-40.6582	63.49
2.7162	-40.8607	63.46
2.7503	-41.2288	63.44
2.7248	-41.4838	63.49
2.6712	-41.5786	63.55
2.583	-41.6069	63.58
2.4878	-41.6112	63.6
2.4563	-41.6085	63.6
2.3587	-41.6423	63.58
2.3267	-41.6142	63.59
2.2843	-41.618	63.56
2.2647	-41.5707	63.55
2.2352	-41.4473	63.59
2.2426	-41.2457	63.58
2.2595	-40.9815	63.53
2.2092	-40.7165	63.48
2.129	-40.4768	63.48
2.1226	-40.2817	63.53
2.1082	-40.0116	63.57
1.9951	-39.8049	63.62
1.9587	-39.5775	63.61
1.9177	-39.2617	63.62
1.8276	-39.0194	63.58
1.7305	-38.8358	63.51
1.6636	-38.7827	63.5
1.6221	-38.6735	63.55
1.6436	-38.6219	63.61
1.6816	-38.5005	63.64
1.6942	-38.3215	63.6
1.7894	-38.1433	63.56
1.8649	-38.0125	63.52
1.9468	-37.8877	63.54
2.0248	-37.8644	63.56
2.0904	-37.7596	63.59
2.2862	-37.5584	63.6
2.4355	-37.4073	63.6
2.5459	-37.2961	63.5
2.6156	-37.2025	63.52
2.7772	-37.1174	63.6
2.9395	-37.0047	63.65
3.0099	-36.745	63.72
2.8845	-36.5225	63.61
2.8096	-36.3386	63.52
2.7395	-36.1371	63.48
2.6633	-36.0895	63.42
2.6489	-36.105	63.47
2.5995	-36.0198	63.6
2.5683	-35.9506	63.67
2.5555	-35.8986	63.68
2.5597	-35.7893	63.67
2.5611	-35.6768	63.63
2.6321	-35.5968	63.62
2.5982	-35.5805	63.58
2.5088	-35.6829	63.57
2.3847	-35.9308	63.63
2.4131	-36.1773	63.64
2.4139	-36.4633	63.55
2.4758	-36.7815	63.52
2.5352	-37.1883	63.55
2.5596	-37.7397	63.58
2.5628	-38.1278	63.63
2.6094	-38.3226	63.67
2.6388	-38.4093	63.63
2.6062	-38.4444	63.57
2.6462	-38.5358	63.57
2.6221	-38.567	63.58
2.6657	-38.6142	63.58
2.7173	-38.5952	63.57
2.753	-38.6422	63.57
2.769	-38.5902	63.56
2.836	-38.5224	63.56
2.8446	-38.5002	63.54
2.8421	-38.3767	63.58
2.7873	-38.3191	63.57
2.7664	-38.2407	63.59
2.813	-38.1243	63.59
2.8524	-37.9548	63.58
2.8708	-37.7733	63.59
2.8557	-37.6305	63.57
2.8429	-37.4694	63.57
2.8122	-37.3263	63.62
2.7287	-37.3271	63.64
2.613	-37.289	63.67
2.496	-37.3564	63.65
2.3372	-37.4342	63.59
2.1702	-37.6257	63.55
2.0158	-37.929	63.49
1.887	-38.1232	63.47
1.8353	-38.2443	63.49
1.7753	-38.4705	63.55
1.6794	-38.5482	63.59
1.6592	-38.7146	63.63
1.5888	-38.8853	63.64
1.5812	-38.9035	63.63
1.4332	-38.955	63.58
1.4652	-38.8926	63.55
1.427	-38.9862	63.52
1.4021	-39.131	63.59
1.4497	-39.2819	63.6
1.4895	-39.194	63.57
1.5193	-39.0948	63.48
1.5461	-38.9336	63.49
1.5295	-38.7908	63.5
1.5474	-38.7197	63.55
1.5762	-38.6722	63.64
1.6378	-38.6476	63.68
1.6972	-38.5576	63.66
1.7346	-38.4353	63.58
1.811	-38.3569	63.53
1.8067	-38.2205	63.52
1.8559	-38.0482	63.56
1.8665	-37.8243	63.57
1.8692	-37.6808	63.59
1.842	-37.6511	63.58
1.7793	-37.6496	63.57
1.7595	-37.6449	63.57
1.728	-37.7085	63.57
1.6812	-37.9103	63.58
1.6694	-38.0332	63.6
1.686	-38.1567	63.59
1.7367	-38.1252	63.6
1.852	-38.119	63.57
1.8448	-38.0866	63.54
1.9027	-38.0238	63.57
1.9494	-37.9878	63.59
2.0604	-37.919	63.56
2.1233	-37.8963	63.57
2.1833	-37.8443	63.64
2.3029	-37.7303	63.69
2.3876	-37.6018	63.63
2.4417	-37.4427	63.55
2.4508	-37.3386	63.51
2.535	-37.1923	63.47
2.5309	-37.1736	63.47
2.4922	-37.1185	63.54
2.473	-37.1165	63.61
2.4991	-37.0846	63.64
2.5619	-37.0122	63.64
2.5314	-36.9933	63.62
2.5425	-36.899	63.54
2.6055	-36.7791	63.53
2.5957	-36.6555	63.56
2.6382	-36.6011	63.58
2.6403	-36.5628	63.61
2.6615	-36.4745	63.57
2.6578	-36.3652	63.56
2.6314	-36.2558	63.52
2.6695	-36.1764	63.55
2.6833	-36.1172	63.58
2.6825	-36.0672	63.59
2.7128	-36.0634	63.62
2.7046	-36.1016	63.63
2.6612	-36.0968	63.63
2.6225	-36.0262	63.61
2.6201	-35.9349	63.57
2.5993	-35.8879	63.59
2.5588	-35.8286	63.61
2.5079	-35.825	63.6
2.4612	-35.849	63.59
2.4139	-35.832	63.58
2.3908	-35.7499	63.57
2.3941	-35.6404	63.57
2.3261	-35.5406	63.58
2.3027	-35.4545	63.57
2.2476	-35.3682	63.56
2.263	-35.3197	63.56
2.195	-35.2699	63.58
2.1951	-35.2199	63.57
2.1282	-35.2379	63.57
2.0925	-35.255	63.58
2.0573	-35.3604	63.58
2.0328	-35.4602	63.61
2.0229	-35.5798	63.58
2.0077	-35.7936	63.58
1.9835	-35.9776	63.62
1.9276	-36.2212	63.67
1.8426	-36.3859	63.64
1.7734	-36.5317	63.61
1.7332	-36.673	63.53
1.6771	-36.817	63.45
1.6708	-36.914	63.41
1.6909	-37.1865	63.43
1.7083	-37.3694	63.53
1.7933	-37.555	63.61
1.8029	-37.6696	63.68
1.8356	-37.7424	63.66
1.8578	-37.7482	63.59
1.8474	-37.8178	63.55
1.8801	-37.7988	63.52
1.9058	-37.7161	63.56
1.9396	-37.6235	63.6
1.9743	-37.4579	63.6
2.0199	-37.3508	63.53
2.0604	-37.261	63.49
2.0475	-37.2161	63.52
2.1128	-37.1713	63.56
2.2127	-37.0747	63.62
2.2589	-36.9736	63.63
2.2001	-36.8896	63.61
2.1459	-36.8513	63.59
2.174	-36.8384	63.57
2.1611	-36.7604	63.59
2.1385	-36.831	63.57
2.0704	-36.8498	63.6
1.9933	-36.9486	63.57
2.0323	-36.9997	63.58
2.0016	-37.0779	63.57
1.9196	-37.2241	63.56
1.948	-37.3572	63.55
1.9518	-37.4548	63.57
1.9322	-37.5844	63.58
1.9204	-37.6411	63.59
1.9529	-37.6294	63.56
1.988	-37.5623	63.56
2.0342	-37.4825	63.59
2.0446	-37.389	63.61
2.0551	-37.2318	63.63
2.1492	-37.1225	63.63
2.221	-36.9766	63.59
2.216	-36.8233	63.61
2.2391	-36.813	63.62
2.2265	-36.7225	63.63
2.2794	-36.6834	63.58
2.3352	-36.5996	63.56
2.3605	-36.4749	63.51
2.4158	-36.3991	63.41
2.4229	-36.3181	63.42
2.4943	-36.2402	63.5
2.5606	-36.127	63.59
2.5889	-35.9579	63.65
2.5921	-35.8204	63.65
2.5626	-35.7038	63.6
2.5243	-35.6459	63.57
2.5497	-35.4815	63.6
2.5154	-35.4498	63.57
2.419	-35.4325	63.61
2.2995	-35.4355	63.64
2.2423	-35.4624	63.6
2.2097	-35.5434	63.54
2.0845	-35.6078	63.52
1.9969	-35.7571	63.55
1.8274	-35.9357	63.57
1.7833	-36.0779	63.61
1.7577	-36.0798	63.67
1.7228	-36.125	63.66
1.6108	-36.1586	63.59
1.5187	-36.3149	63.53
1.4558	-36.3516	63.52
1.4489	-36.3904	63.49
1.4681	-36.469	63.53
1.5108	-36.5336	63.56
1.5832	-36.5668	63.64
1.6827	-36.7739	63.76
1.899	-36.8436	63.88
2.0261	-36.8189	63.62
2.2245	-36.5538	62.98
2.2592	-36.2126	62.4
2.387	-35.9043	62.39
2.497	-35.9317	62.8
2.5046	-36.1243	63.26
2.4952	-36.3239	63.75
2.4904	-36.4394	64.13
2.3969	-36.4686	64.22
2.2389	-36.3939	64.16
1.9907	-36.4053	64.11
1.7346	-36.4675	64.06
1.3783	-36.7004	63.96
1.0212	-37.0918	63.87
0.6641	-37.7651	63.79
0.4793	-38.5488	63.74
0.4349	-39.2062	63.72
0.5283	-39.6274	63.63
0.5992	-40.2674	63.54
0.6222	-40.9885	63.51
0.6212	-41.7036	63.51
0.8059	-42.2295	63.45
1.0002	-42.6564	63.5
1.1782	-43.1013	63.56
1.1119	-43.6533	63.62
0.8573	-44.2357	63.67
0.2845	-44.6575	63.63
-0.1121	-44.8271	63.46
-0.2149	-44.7738	63.4
-0.2114	-44.6836	63.44
-0.0977	-44.5077	63.48
-0.0202	-44.2392	63.58
-0.0024	-43.9195	63.7
-0.0828	-43.591	63.79
-0.1161	-43.1401	63.79
-0.1608	-42.6881	63.67
-0.2208	-42.3527	63.47
-0.313	-42.0186	63.33
-0.3576	-41.7563	63.3
-0.3066	-41.6129	63.29
-0.172	-41.6287	63.31
-0.101	-41.6365	63.41
0.0054	-41.6627	63.48
0.0048	-41.6059	63.55
0.0319	-41.4581	63.54
0.1498	-41.292	63.52
0.3498	-41.1338	63.58
0.4899	-40.8512	63.63
0.5916	-40.6291	63.62
0.6663	-40.5049	63.6
0.7638	-40.4467	63.64
0.7266	-40.418	63.74
0.6201	-40.5009	63.79
0.53	-40.5015	63.76
0.4126	-40.4203	63.69
0.3192	-40.4909	63.61
0.316	-40.4972	63.54
0.3446	-40.5842	63.49
0.2651	-40.5572	63.53
0.2251	-40.5213	63.57
0.216	-40.3723	63.65
0.231	-40.2188	63.67
0.2655	-40.0183	63.67
0.3435	-39.7075	63.62
0.4601	-39.2296	63.6
0.6367	-38.8362	63.55
0.7039	-38.5641	63.47
0.8905	-38.0797	63.53
1.1487	-37.612	63.54
1.3761	-37.0839	63.52
1.6659	-36.5092	63.51
1.8668	-35.8886	63.57
2.1959	-35.3146	63.56
2.5277	-34.7776	63.59
2.8242	-34.386	63.62
3.145	-33.969	63.63
3.351	-33.743	63.6
3.5706	-33.6529	63.61
3.7678	-33.5787	63.6
3.8449	-33.6829	63.57
3.8643	-33.7428	63.58
3.9061	-33.7278	63.61
3.8303	-33.7411	63.62
3.7088	-33.838	63.62
3.5449	-34.0075	63.67
3.4679	-34.142	63.65
3.4616	-34.2068	63.62
3.5621	-34.2383	63.59
3.5556	-34.1736	63.57
3.501	-34.1126	63.55
3.391	-34.0538	63.54
3.3055	-33.9202	63.58
3.2065	-33.7405	63.57
3.0619	-33.574	63.61
3.0011	-33.4623	63.63
2.9116	-33.3493	63.68
2.7868	-33.1884	63.64
2.6424	-33.0686	63.6
2.5053	-32.9196	63.57
2.4788	-32.6963	63.53
2.4333	-32.6103	63.48
2.3608	-32.5533	63.51
2.3109	-32.5919	63.57
2.2291	-32.5817	63.64
2.2441	-32.5184	63.65
2.2192	-32.4118	63.67
2.118	-32.2963	63.63
2.0699	-32.2185	63.64
2.0466	-32.1407	63.63
1.9714	-32.082	63.63
1.9484	-32.1505	63.62
1.8253	-32.2185	63.66
1.8121	-32.1719	63.58
1.8049	-32.2185	63.56
1.8094	-32.3137	63.56
1.7666	-32.5206	63.56
1.7571	-32.6916	63.63
1.8164	-32.8673	63.65
1.8051	-33.0486	63.65
1.7987	-33.1562	63.62
1.7563	-33.2274	63.6
1.7408	-33.3286	63.61
1.6901	-33.4401	63.6
1.7185	-33.606	63.6
1.7082	-33.7466	63.57
1.7239	-33.8997	63.59
1.697	-34.0872	63.59
1.6691	-34.1957	63.62
1.6652	-34.2361	63.62
1.7445	-34.2274	63.61
1.7644	-34.2242	63.6
1.8161	-34.2134	63.59
1.8789	-34.1935	63.59
2.0241	-34.1213	63.6
2.1055	-33.9655	63.62
2.2478	-33.8508	63.6
2.2646	-33.724	63.65
2.3448	-33.4987	63.69
2.3419	-33.4023	63.66
2.2885	-33.2386	63.6
2.1873	-33.1182	63.56
2.052	-33.115	63.49
1.9708	-33.0758	63.44
1.8987	-33.0866	63.46
1.8245	-33.0793	63.55
1.7599	-33.1243	63.6
1.6252	-33.2912	63.64
1.5318	-33.4087	63.62
1.3913	-33.563	63.6
1.2871	-33.7456	63.54
1.2831	-33.8106	63.55
1.2088	-33.9283	63.54
1.1102	-34.0954	63.57
0.9919	-34.3042	63.61
0.9458	-34.4685	63.58
0.9191	-34.6623	63.58
0.9205	-34.8258	63.54
1.0047	-35.0345	63.52
1.0923	-35.2801	63.53
1.1875	-35.5796	63.56
1.3145	-35.8752	63.57
1.3698	-36.1278	63.6
1.4522	-36.3296	63.65
1.5126	-36.551	63.63
1.5433	-36.7683	63.56
1.4922	-36.9527	63.58
1.4127	-37.0894	63.62
1.2979	-37.0312	63.63
1.1801	-36.9618	63.6
1.1098	-36.8393	63.55
0.9954	-36.7215	63.53
0.8967	-36.6779	63.53
0.7819	-36.6887	63.55
0.7017	-36.586	63.61
0.6652	-36.5153	63.65
0.6331	-36.3628	63.65
0.6179	-36.2814	63.59
0.547	-36.2273	63.57
0.5152	-36.2268	63.59
0.5155	-36.37	63.61
0.4447	-36.4767	63.63
0.4103	-36.5012	63.56
0.3481	-36.6307	63.52
0.3213	-36.7166	63.47
0.2588	-36.8167	63.45
0.1523	-36.934	63.48
0.1325	-37.0469	63.55
0.0809	-37.0712	63.62
0.0298	-37.1136	63.62
0.0297	-37.0894	63.62
0.0298	-37.0355	63.57
0.0808	-36.97	63.56
0.1361	-36.9971	63.57
0.1281	-37.0223	63.59
0.0458	-37.1312	63.59
0.0975	-37.3282	63.63
0.1144	-37.4839	63.57
0.1587	-37.6666	63.54
0.2657	-37.7897	63.54
0.3333	-37.9506	63.55
0.4683	-38.1936	63.56
0.6139	-38.3567	63.62
0.7372	-38.5551	63.6
0.8129	-38.7713	63.6
0.9399	-38.9595	63.6
1.0033	-39.0585	63.6
1.0707	-39.0696	63.59
1.1621	-39.0281	63.55
1.2248	-39.0202	63.56
1.3032	-39.0577	63.59
1.3931	-39.0296	63.61
1.4311	-38.8914	63.64
1.4464	-38.6823	63.63
1.4077	-38.4695	63.57
1.4083	-38.2451	63.52
1.3334	-38.0591	63.49
1.2646	-37.8502	63.52
1.2866	-37.7181	63.56
1.2601	-37.545	63.65
1.2241	-37.3	63.63
1.142	-37.1133	63.57
1.0673	-36.9732	63.54
1.0056	-36.9614	63.47
0.9468	-37.0209	63.46
0.9427	-37.1413	63.49
0.9262	-37.3023	63.56
0.9142	-37.4555	63.6
0.8863	-37.5546	63.63
0.9386	-37.6362	63.6
0.9194	-37.6693	63.58
0.8841	-37.6561	63.56
0.9159	-37.7268	63.56
0.9111	-37.7499	63.62
0.9299	-37.668	63.64
0.9306	-37.5914	63.59
0.9748	-37.4472	63.52
1.0185	-37.3388	63.49
1.0069	-37.2758	63.47
1.0452	-37.2287	63.51
1.071	-37.2249	63.6
1.0544	-37.2569	63.64
1.0116	-37.2782	63.62
1.0359	-37.3252	63.59
1.1189	-37.2132	63.57
1.2054	-37.146	63.57
1.2203	-37.033	63.58
1.2984	-36.9819	63.61
1.396	-36.9481	63.63
1.4238	-36.9402	63.62
1.5427	-36.9174	63.6
1.5593	-36.8364	63.56
1.642	-36.7404	63.55
1.6807	-36.6648	63.57
1.6639	-36.6514	63.6
1.7283	-36.7498	63.57
1.7759	-36.8321	63.57
1.7917	-36.9958	63.59
1.8136	-37.0485	63.64
1.8609	-37.1267	63.65
1.8898	-37.0902	63.61
1.8563	-37.0893	63.55
1.8654	-37.1427	63.52
1.7721	-37.2018	63.49
1.6699	-37.3304	63.49
1.5578	-37.4648	63.56
1.4226	-37.5977	63.62
1.3439	-37.6965	63.63
1.2729	-37.7862	63.65
1.1992	-37.7484	63.6
1.1168	-37.7629	63.58
1.0942	-37.7681	63.54
1.0308	-37.7876	63.55
1.0103	-37.8976	63.61
1.0267	-37.9953	63.6
0.9653	-38.0691	63.53
0.9197	-38.2187	63.47
0.8373	-38.4424	63.49
0.6915	-38.7314	63.55
0.3918	-38.9924	63.64
-0.0839	-39.2469	63.65
-0.6503	-39.4922	63.6
-1.0562	-39.6636	63.55
-1.1749	-39.7877	63.48
-1.1865	-39.8603	63.48
-1.1256	-40.0566	63.55
-0.967	-40.0916	63.61
-0.6437	-40.0712	63.67
-0.2816	-40.0582	63.67
0.2185	-40.0071	63.65
0.897	-39.9507	63.58
1.6277	-39.9027	63.53
2.132	-39.8467	63.54
2.4657	-39.8232	63.58
2.777	-39.8401	63.58
3.0293	-39.8893	63.59
3.1351	-39.9613	63.6
3.1396	-39.9984	63.6
3.2006	-40.0936	63.57
3.1768	-40.0958	63.57
3.2978	-40.118	63.53
3.4567	-40.124	63.58
3.5277	-40.1372	63.64
3.6072	-40.0724	63.69
3.7207	-39.998	63.63
3.7246	-39.9078	63.56
3.6673	-39.8484	63.47
3.6429	-39.7487	63.41
3.5434	-39.7556	63.42
3.5279	-39.9259	63.49
3.5495	-39.9454	63.59
3.6206	-39.9069	63.65
3.6666	-39.8333	63.67
3.6674	-39.8338	63.59
3.6386	-39.7842	63.54
3.7004	-39.7778	63.5
3.7539	-39.7726	63.53
3.809	-39.7836	63.59
3.8673	-39.8106	63.61
3.8829	-39.8241	63.55
3.8179	-39.8148	63.52
3.7909	-39.8517	63.51
3.7588	-39.7742	63.52
3.6395	-39.72	63.53
3.4874	-39.6948	63.56
3.4271	-39.6545	63.64
3.3947	-39.7373	63.66
3.4869	-39.7952	63.64
3.5618	-39.9098	63.58
3.6269	-40.0145	63.56
3.789	-40.133	63.56
3.9235	-40.2748	63.56
4.1247	-40.3868	63.57
4.2615	-40.4052	63.58
4.413	-40.4054	63.56
4.5962	-40.4341	63.54
4.7636	-40.4345	63.52
4.9516	-40.3875	63.53
5.1417	-40.3934	63.53
5.3772	-40.4453	63.54
5.5529	-40.5021	63.52
5.6633	-40.4838	63.56
5.8195	-40.4365	63.58
5.8771	-40.3162	63.55
5.819	-40.1907	63.53
5.7681	-40.1337	63.53
5.767	-40.005	63.53
5.7251	-39.8228	63.55
5.6396	-39.6875	63.53
5.5605	-39.6072	63.61
5.4684	-39.5888	63.67
5.4812	-39.4313	63.7
5.4203	-39.3142	63.63
5.3254	-39.1765	63.54
5.3173	-39.0655	63.49
5.2873	-38.9975	63.42
5.2348	-38.9784	63.39
5.2519	-38.913	63.46
5.2288	-38.7704	63.54
5.2361	-38.6176	63.63
5.2074	-38.4691	63.68
5.1997	-38.1896	63.67
5.1623	-37.8923	63.58
5.1762	-37.6175	63.55
5.114	-37.3523	63.52
5.0375	-37.2239	63.54
4.941	-37.112	63.6
4.9076	-36.9987	63.62
4.8137	-36.8676	63.6
4.7063	-36.7382	63.56
4.5618	-36.5637	63.58
4.4431	-36.3349	63.57
4.3823	-36.0634	63.58
4.299	-35.681	63.62
4.2019	-35.3193	63.64
4.0362	-34.9364	63.62
3.9695	-34.579	63.59
3.8708	-34.3045	63.58
3.8206	-33.9819	63.6
3.7518	-33.6736	63.61
3.7199	-33.3977	63.6
3.6802	-33.1473	63.59
3.6252	-32.9618	63.57
3.5536	-32.8563	63.58
3.51	-32.8234	63.58
3.4697	-32.771	63.59
3.419	-32.8852	63.59
3.309	-33.0254	63.59
3.3103	-33.2158	63.58
3.2471	-33.3554	63.59
3.2237	-33.5604	63.6
3.1091	-33.7759	63.63
3.0501	-33.9889	63.57
2.98	-34.1921	63.57
3.0522	-34.3137	63.63
3.0424	-34.4014	63.67
3.0219	-34.4009	63.68
3.0037	-34.456	63.66
2.9879	-34.5371	63.74
3.01	-34.7066	63.78
3.0602	-34.7224	63.65
3.0606	-34.7511	63.5
3.1191	-34.7508	63.44
3.1234	-34.9326	63.45
3.1488	-35.0802	63.5
3.1646	-35.1699	63.58
3.1844	-35.2502	63.58
3.2796	-35.2522	63.57
3.3249	-35.2389	63.54
3.3035	-35.2218	63.5
3.317	-35.1939	63.54
3.3584	-35.3002	63.58
3.4399	-35.2683	63.6
3.49	-35.2415	63.55
3.5422	-35.2399	63.53
3.617	-35.3142	63.54
3.6413	-35.4785	63.54
3.7012	-35.6481	63.6
3.7477	-35.756	63.62
3.8119	-35.8206	63.61
3.8573	-35.9446	63.58
3.8825	-36.0743	63.57
3.9406	-36.3082	63.54
3.9372	-36.5856	63.55
4.0625	-36.8308	63.58
4.1944	-37.0116	63.62
4.2655	-37.2001	63.62
4.3252	-37.3011	63.62
4.394	-37.5347	63.66
4.3953	-37.686	63.65
4.3073	-37.8187	63.57
4.2125	-37.9995	63.53
4.1212	-38.0912	63.54
4.0071	-38.2382	63.55
3.9725	-38.3191	63.6
3.922	-38.4284	63.59
3.8219	-38.5898	63.5
3.7079	-38.64	63.56
3.6262	-38.7649	63.62
3.5622	-38.8313	63.63
3.4924	-38.8201	63.62
3.381	-38.7968	63.57
3.3034	-38.7028	63.54
3.3227	-38.642	63.47
3.2777	-38.6833	63.43
3.3023	-38.7557	63.49
3.2704	-38.8597	63.57
3.2287	-38.9516	63.62
3.2548	-38.9536	63.65
3.2757	-38.8535	63.62
3.2842	-38.7727	63.53
3.3633	-38.693	63.52
3.3936	-38.6053	63.54
3.4032	-38.5634	63.57
3.4301	-38.426	63.64
3.4942	-38.2039	63.61
3.5536	-37.9822	63.53
3.5162	-37.8398	63.48
3.4842	-37.7434	63.48
3.5109	-37.6539	63.56
3.5194	-37.626	63.61
3.4966	-37.5457	63.66
3.418	-37.4341	63.65
3.3755	-37.2981	63.62
3.3586	-37.1119	63.56
3.3698	-36.955	63.56
3.2979	-36.7507	63.56
3.248	-36.6912	63.54
3.2617	-36.6715	63.57
3.2411	-36.6563	63.59
3.1402	-36.6407	63.56
3.1422	-36.6893	63.6
3.0654	-36.6121	63.62
3.013	-36.592	63.57
2.974	-36.5649	63.56
2.9369	-36.497	63.59
2.8888	-36.444	63.6
2.8799	-36.3375	63.61
2.8595	-36.2585	63.62
2.8196	-36.1813	63.62
2.8171	-36.067	63.58
2.783	-36.0612	63.55
2.7485	-36.0464	63.61
2.8044	-36.0803	63.68
2.792	-35.9989	63.69
2.7918	-35.9809	63.61
2.7935	-35.8799	63.57
2.8852	-35.9119	63.47
2.9182	-35.9777	63.45
2.9277	-36.0115	63.5
2.9831	-36.0722	63.58
2.9564	-36.1637	63.64
2.9543	-36.1659	63.68
3.0226	-36.1941	63.66
2.9933	-36.1137	63.61
2.966	-36.0348	63.6
2.987	-36.11	63.58
2.9791	-36.1125	63.58
2.9652	-36.1665	63.62
2.9765	-36.2336	63.64
3.0149	-36.2159	63.58
2.9783	-36.2405	63.53
3.049	-36.2653	63.54
3.0606	-36.2942	63.54
3.1188	-36.3463	63.57
3.1937	-36.3665	63.64
3.2921	-36.4382	63.64
3.2822	-36.4019	63.68
3.3477	-36.3365	63.63
3.3883	-36.2756	63.61
3.4007	-36.2061	63.59
3.4286	-36.2083	63.59
3.507	-36.2357	63.6
3.6345	-36.2932	63.58
3.7237	-36.3366	63.6
3.8045	-36.3529	63.57
3.8557	-36.377	63.58
3.9018	-36.3605	63.59
3.9651	-36.3252	63.59
3.9733	-36.2895	63.58
3.9563	-36.3173	63.6
3.9063	-36.2064	63.58
3.8555	-36.1414	63.56
3.8702	-36.0773	63.58
3.8246	-36.0454	63.61
3.8285	-36.0102	63.61
3.8356	-35.9692	63.62
3.9645	-35.9372	63.57
4.2278	-35.9824	63.64
4.3929	-36.0045	63.7
4.3919	-35.966	63.71
4.2926	-35.8435	63.61
4.2072	-35.6785	63.53
4.0749	-35.6672	63.5
3.902	-35.5863	63.48
3.667	-35.5505	63.51
3.4924	-35.5273	63.53
3.3086	-35.5259	63.57
3.1432	-35.62	63.64
2.893	-35.611	63.68
2.7291	-35.5777	63.65
2.5927	-35.5184	63.61
2.4558	-35.5192	63.59
2.3463	-35.5465	63.57
2.2461	-35.6641	63.62
2.1003	-35.6866	63.62
2.0509	-35.7446	63.58
2.0094	-35.845	63.54
1.9792	-35.9141	63.52
1.9638	-36.0601	63.52
1.9404	-36.2227	63.53
1.9303	-36.3908	63.61
1.9339	-36.5741	63.64
1.9315	-36.7543	63.62
1.9512	-36.8611	63.63
1.9198	-36.7587	63.62
1.8741	-36.7298	63.57
1.8585	-36.6581	63.55
1.896	-36.6191	63.6
1.8757	-36.604	63.62
1.9158	-36.6047	63.6
1.9506	-36.5337	63.61
1.9265	-36.4541	63.61
1.9258	-36.3758	63.63
1.9845	-36.2899	63.63
1.9686	-36.181	63.62
2.0773	-36.1562	63.56
2.1762	-36.2012	63.55
2.2195	-36.2944	63.56
2.3108	-36.4354	63.56
2.3186	-36.5186	63.57
2.2537	-36.4944	63.62
2.1742	-36.491	63.63
2.1044	-36.4116	63.6
2.0805	-36.2744	63.59
2.0472	-36.142	63.62
2.0054	-36.104	63.68
2.0089	-35.9563	63.68
1.8964	-35.8502	63.62
1.9208	-35.7506	63.58
1.9553	-35.6511	63.49
2.0004	-35.6175	63.45
1.9912	-35.6097	63.48
1.9645	-35.5979	63.56
1.9622	-35.7054	63.63
1.9915	-35.6914	63.69
1.9394	-35.675	63.72
1.9149	-35.6717	63.63
1.9158	-35.6474	63.6
1.8653	-35.7015	63.59
1.8579	-35.8065	63.59
1.8216	-35.9347	63.62
1.8134	-36.1327	63.66
1.7448	-36.2262	63.6
1.7316	-36.3767	63.54
1.7256	-36.5745	63.51
1.6991	-36.9057	63.51
1.7094	-37.1596	63.59
1.7205	-37.4532	63.65
1.7884	-37.6261	63.64
1.7703	-37.7377	63.61
1.736	-37.6986	63.57
1.7194	-37.5942	63.58
1.7071	-37.5292	63.59
1.7057	-37.4004	63.61
1.6458	-37.2672	63.62
1.5866	-37.1129	63.6
1.5589	-36.9804	63.59
1.5742	-36.8065	63.58
1.6442	-36.6915	63.6
1.7032	-36.6402	63.6
1.7586	-36.5499	63.58
1.8537	-36.5944	63.57
1.9645	-36.6747	63.57
2.1628	-36.7586	63.55
2.311	-36.7284	63.59
2.3443	-36.5379	63.62
2.3638	-36.3162	63.6
2.348	-36.1267	63.59
2.2821	-35.9376	63.64
2.1738	-35.7697	63.67
2.0391	-35.6292	63.68
1.866	-35.4896	63.66
1.7521	-35.2807	63.62
1.6508	-35.0848	63.56
1.6177	-35.0101	63.47
1.5266	-34.951	63.48
1.4074	-34.994	63.51
1.3657	-34.9688	63.59
1.2851	-34.8624	63.64
1.1812	-34.7623	63.68
0.9684	-34.5723	63.66
0.8271	-34.4756	63.61
0.7285	-34.4615	63.62
0.6185	-34.4203	63.58
0.4842	-34.4081	63.6
0.3298	-34.3609	63.64
0.2555	-34.3896	63.6
0.1416	-34.4232	63.56
0.1221	-34.4698	63.56
0.0555	-34.5581	63.54
-0.0192	-34.6172	63.55
-0.0111	-34.7498	63.59
-0.0068	-34.8738	63.63
0.005	-34.9454	63.67
0.0449	-34.9965	63.63
0.1079	-35.0163	63.64
0.1392	-34.9332	63.63
0.183	-34.971	63.59
0.2934	-34.9911	63.59
0.3209	-34.9805	63.6
0.392	-35.0156	63.59
0.49	-34.9878	63.63
0.6162	-34.9759	63.62
0.7584	-34.9576	63.59
0.8847	-34.9072	63.58
1.0149	-34.9435	63.58
1.0743	-34.9689	63.57
1.16	-34.9636	63.61
1.1752	-34.9383	63.63
1.183	-34.9217	63.63
1.2185	-34.879	63.63
1.2234	-34.8357	63.58
1.2982	-34.7651	63.57
1.2345	-34.7507	63.59
1.2248	-34.7965	63.67
1.1771	-34.8374	63.7
1.1153	-34.7721	63.64
1.0807	-34.6783	63.59
1.0422	-34.5759	63.52
1.0327	-34.607	63.43
0.9801	-34.59	63.48
0.9433	-34.6607	63.55
0.9816	-34.7671	63.63
1.0167	-34.8298	63.66
1.0874	-34.8625	63.67
1.1789	-34.8198	63.62
1.2516	-34.7823	63.55
1.3438	-34.9192	63.51
1.3941	-35.0104	63.56
1.443	-35.0673	63.66
1.5445	-35.0837	63.69
1.6129	-35.0448	63.63
1.7116	-35.0432	63.51
1.795	-35.1227	63.5
1.8424	-35.2231	63.51
1.8964	-35.3802	63.56
1.9965	-35.5246	63.65
1.979	-35.5871	63.7
1.9176	-35.6071	63.66
1.8354	-35.5905	63.64
1.7698	-35.5112	63.59
1.7075	-35.4222	63.56
1.6874	-35.3356	63.56
1.6436	-35.2988	63.57
1.67	-35.2203	63.59
1.6575	-35.1851	63.61
1.6784	-35.128	63.57
1.7131	-35.065	63.58
1.7593	-34.958	63.61
1.7161	-34.9569	63.6
1.6932	-34.8795	63.56
1.7087	-34.9618	63.58
1.7237	-34.9866	63.61
1.7473	-35.0226	63.62
1.7397	-35.0712	63.61
1.7335	-35.1862	63.58
1.754	-35.283	63.56
1.7537	-35.3343	63.58
1.7603	-35.4792	63.64
1.833	-35.6083	63.71
1.8409	-35.7387	63.73
1.8278	-35.7913	63.66
1.7994	-35.8656	63.57
1.7864	-35.8556	63.49
1.7887	-35.9881	63.44
1.7879	-36.1597	63.48
1.774	-36.2403	63.55
1.7888	-36.3834	63.6
1.8549	-36.4558	63.63
1.9062	-36.508	63.64
1.9116	-36.5131	63.6
1.9356	-36.5786	63.59
2.0188	-36.6185	63.59
2.0903	-36.6743	63.58
2.1599	-36.7305	63.62
2.2651	-36.7723	63.65
2.3675	-36.792	63.56
2.4875	-36.7655	63.52
2.512	-36.7354	63.5
2.6011	-36.6784	63.53
2.6404	-36.6531	63.53
2.7042	-36.6442	63.6
2.7813	-36.6084	63.63
2.8355	-36.4551	63.64
2.8609	-36.2908	63.59
2.8528	-36.1307	63.58
2.8413	-36.0187	63.57
2.7775	-35.9182	63.57
2.7764	-35.8592	63.59
2.7318	-35.739	63.61
2.6877	-35.6599	63.62
2.6405	-35.5648	63.61
2.475	-35.561	63.61
2.4121	-35.522	63.6
2.3615	-35.4608	63.58
2.34	-35.3614	63.61
2.1976	-35.3335	63.62
2.1424	-35.3189	63.62
2.0959	-35.3467	63.6
2.0637	-35.3772	63.62
2.0565	-35.4604	63.61
2.0096	-35.5227	63.61
2.0226	-35.6233	63.59
2.0962	-35.7013	63.63
2.1261	-35.7731	63.68
2.0431	-35.8561	63.7
1.9394	-35.8281	63.62
1.8983	-35.7966	63.56
1.8773	-35.7493	63.48
1.7769	-35.7666	63.41
1.6887	-35.7633	63.45
1.6693	-35.7692	63.56
1.6848	-35.7044	63.68
1.6677	-35.5099	63.7
1.7146	-35.2813	63.68
1.7623	-35.0614	63.64
1.803	-34.8665	63.58
1.8814	-34.8237	63.59
1.9947	-34.7973	63.61
2.0794	-34.8191	63.67
2.1619	-34.8397	63.68
2.3396	-34.8582	63.66
2.4286	-34.9134	63.62
2.5485	-34.9473	63.58
2.6433	-35.0044	63.58
2.6809	-35.0678	63.54
2.8168	-35.084	63.59
2.935	-34.9863	63.66
3.0178	-34.9607	63.65
3.1075	-34.8289	63.59
3.1627	-34.7511	63.58
3.3	-34.6594	63.59
3.4388	-34.5404	63.57
3.5665	-34.3696	63.59
3.6837	-34.2337	63.6
3.7078	-34.0721	63.59
3.7838	-33.9806	63.56
3.8157	-33.8523	63.55
3.9073	-33.8392	63.54
3.8857	-33.8007	63.56
3.8651	-33.7104	63.57
3.8065	-33.6282	63.56
3.7623	-33.5043	63.56
3.7472	-33.3512	63.6
3.618	-33.1737	63.64
3.5831	-32.9992	63.62
3.599	-32.7553	63.6
3.6483	-32.5574	63.62
3.6572	-32.4282	63.66
3.5965	-32.25	63.67
3.6822	-32.1847	63.68
3.689	-32.1201	63.63
3.6769	-32.0268	63.57
3.7467	-31.996	63.53
3.8674	-32.0027	63.49
4.1158	-32.0506	63.5
4.3797	-32.104	63.51
4.562	-32.1054	63.6
4.6329	-32.1197	63.65
4.6711	-32.099	63.67
4.7275	-32.0895	63.65
4.6745	-32.0157	63.62
4.6192	-31.99	63.57
4.5588	-31.9194	63.53
4.439	-31.9194	63.6
4.3147	-31.9876	63.64
4.2462	-32.066	63.61
4.1931	-32.1194	63.53
4.192	-32.1125	63.54
4.2597	-32.1117	63.59
4.3656	-32.0738	63.59
4.4167	-32.0839	63.59
4.268	-32.1369	63.64
3.9981	-32.062	63.66
3.6732	-31.9542	63.62
3.4012	-31.7413	63.55
3.1414	-31.5545	63.52
2.902	-31.4167	63.56
2.5887	-31.219	63.58
2.371	-31.004	63.58
2.1868	-30.8488	63.54
2.1686	-30.7458	63.49
2.138	-30.7222	63.56
2.0911	-30.6525	63.55
1.9516	-30.6137	63.58
1.8241	-30.4813	63.6
1.7953	-30.3877	63.63
1.7631	-30.2404	63.63
1.7039	-30.025	63.61
1.6612	-29.8758	63.57
1.6569	-29.7503	63.56
1.608	-29.6069	63.6
1.587	-29.4376	63.62
1.7318	-29.2701	63.63
1.8231	-29.1466	63.59
2.0115	-29.026	63.6
2.2372	-28.8645	63.66
2.5118	-28.7025	63.66
2.7455	-28.5617	63.7
2.7909	-28.3903	63.65
2.718	-28.2515	63.6
2.6742	-28.1235	63.51
2.622	-27.9921	63.44
2.5888	-27.9571	63.47
2.5405	-28.0062	63.58
2.5097	-27.9971	63.65
2.4888	-28.0849	63.68
2.5278	-28.1441	63.7
2.5068	-28.185	63.64
2.4549	-28.136	63.57
2.4859	-28.2205	63.58
2.5201	-28.2804	63.62
2.4409	-28.3416	63.63
2.4027	-28.5281	63.62
2.4161	-28.728	63.6
2.4271	-28.8124	63.54
2.4388	-28.935	63.56
2.3696	-29.0997	63.53
2.2992	-29.266	63.53
2.2496	-29.5023	63.61
2.2553	-29.643	63.67
2.2356	-29.7481	63.68
2.2852	-29.8555	63.64
2.3423	-29.923	63.6
2.4349	-30.0457	63.57
2.4004	-30.2029	63.56
2.4826	-30.3783	63.59
2.4776	-30.471	63.62
2.5569	-30.5509	63.62
2.6593	-30.5826	63.62
2.6875	-30.6186	63.61
2.7013	-30.6819	63.57
2.786	-30.7963	63.54
2.8494	-30.9434	63.55
2.8672	-31.0152	63.6
2.9339	-31.0954	63.61
2.9508	-31.1674	63.59
2.9825	-31.2382	63.59
3.0975	-31.32	63.59
3.161	-31.3998	63.58
3.1856	-31.4323	63.57
3.1728	-31.376	63.58
3.1473	-31.3254	63.61
3.0945	-31.3425	63.57
3.1566	-31.2966	63.58
3.1834	-31.2521	63.6
3.1612	-31.1824	63.64
3.2142	-31.1211	63.67
3.2056	-31.1284	63.68
3.2384	-31.077	63.66
3.1654	-31.027	63.62
3.0956	-30.9896	63.53
3.0873	-30.9788	63.46
3.0593	-30.9823	63.47
3.0534	-31.0204	63.5
3.0146	-31.1127	63.57
3.0272	-31.1646	63.63
3.0597	-31.2632	63.7
3.0635	-31.2447	63.7
3.1317	-31.2131	63.6
3.1526	-31.2445	63.58
3.1997	-31.3288	63.59
3.2347	-31.4281	63.61
3.2789	-31.486	63.67
3.3829	-31.4722	63.64
3.4084	-31.5491	63.54
3.5446	-31.5866	63.51
3.6389	-31.6431	63.52
3.7759	-31.7257	63.55
3.8472	-31.7765	63.6
3.9767	-31.8392	63.67
4.0163	-31.8342	63.67
4.1613	-31.8673	63.63
4.3661	-31.8241	63.57
4.6447	-31.7614	63.54
4.9225	-31.7428	63.56
5.219	-31.7414	63.55
5.5336	-31.7908	63.57
5.7044	-31.7643	63.59
5.856	-31.769	63.53
5.8955	-31.7082	63.57
5.9345	-31.738	63.66
5.9652	-31.6859	63.74
5.9576	-31.5467	63.77
5.9579	-31.3857	63.72
5.929	-31.2316	63.65
5.8973	-31.0031	63.65
5.8979	-30.9036	63.68
5.8596	-30.7817	63.7
5.871	-30.6647	63.7
5.702	-30.6087	63.69
5.4862	-30.5119	63.64
5.2275	-30.4462	63.53
4.9969	-30.4319	63.55
4.7153	-30.4321	63.67
4.4133	-30.4135	63.71
3.9939	-30.3154	63.74
3.6508	-30.2624	63.68
3.339	-30.1537	63.62
3.0742	-29.9919	63.55
2.8887	-29.8481	63.47
2.7686	-29.8257	63.5
2.6891	-29.7399	63.58
2.5472	-29.7189	63.67
2.437	-29.6418	63.75
2.3969	-29.5929	63.76
2.2981	-29.4135	63.76
2.2041	-29.2365	63.64
2.0514	-29.1001	63.6
1.9833	-29.0321	63.62
1.875	-28.9856	63.67
1.7537	-28.9078	63.75
1.6641	-28.7833	63.71
1.5762	-28.6326	63.61
1.4946	-28.5504	63.56
1.4395	-28.4178	63.53
1.3658	-28.31	63.62
1.2099	-28.2374	63.69
1.1138	-28.0831	63.73
1.0188	-27.9302	63.73
0.9839	-27.7802	63.68
0.9647	-27.7004	63.65
1.0911	-27.5975	63.61
1.0219	-27.5711	63.71
0.9589	-27.5538	63.71
0.9278	-27.4189	63.66
0.963	-27.3415	63.66
0.959	-27.2218	63.64
1.0331	-27.1529	63.66
1.0493	-27.1251	63.63
1.0376	-27.1096	63.63
1.0534	-27.0815	63.62
1.0649	-27.1195	63.64
1.0494	-27.1364	63.63
1.073	-27.1591	63.64
1.1121	-27.148	63.65
1.0408	-27.1641	63.67
1.0254	-27.1726	63.66
0.9899	-27.1118	63.65
0.9747	-27.1317	63.63
0.9867	-27.1953	63.63
1.0652	-27.2295	63.65
1.1159	-27.3887	63.69
1.1589	-27.573	63.74
1.2186	-27.6457	63.72
1.2131	-27.7517	63.65
1.1876	-27.9153	63.59
1.3119	-28.1056	63.54
1.3415	-28.3967	63.51
1.3263	-28.6874	63.53
1.4402	-28.9589	63.58
1.5292	-29.1917	63.67
1.6111	-29.3692	63.72
1.7342	-29.4462	63.69
1.81	-29.5353	63.56
1.9173	-29.668	63.55
2.0785	-29.8666	63.59
2.1951	-30.0338	63.64
2.3171	-30.1931	63.66
2.4234	-30.3132	63.67
2.5439	-30.3988	63.63
2.6762	-30.5544	63.51
2.7463	-30.7096	63.46
2.8594	-30.9493	63.51
2.9434	-31.1035	63.58
3.0197	-31.2156	63.63
3.1038	-31.3965	63.62
3.1645	-31.3726	63.59
3.3428	-31.4355	63.58
3.3778	-31.4112	63.59
3.433	-31.5224	63.53
3.4692	-31.5802	63.58
3.4999	-31.6636	63.6
3.5996	-31.7629	63.59
3.6594	-31.8753	63.59
3.7228	-32.0027	63.59
3.7524	-32.2011	63.57
3.8074	-32.3867	63.59
3.922	-32.6732	63.6
4.0578	-32.9184	63.59
4.2716	-33.2135	63.59
4.4654	-33.5056	63.55
4.6386	-33.7368	63.56
4.757	-33.9879	63.58
4.9575	-34.281	63.55
5.0708	-34.456	63.57
4.9869	-34.4664	63.58
4.8168	-34.3364	63.58
4.6338	-34.1751	63.6
4.4472	-34.0298	63.61
4.2562	-33.9328	63.63
4.1224	-33.8147	63.67
3.964	-33.669	63.68
3.884	-33.5088	63.63
3.7183	-33.4061	63.56
3.5886	-33.292	63.49
3.5648	-33.2774	63.42
3.5194	-33.2724	63.45
3.5251	-33.2909	63.56
3.5129	-33.3113	63.63
3.5496	-33.3068	63.67
3.5359	-33.3327	63.7
3.5205	-33.2743	63.63
3.4991	-33.1939	63.52
3.4944	-33.1153	63.53
3.5644	-33.114	63.55
3.5204	-33.019	63.61
3.5589	-33.0148	63.63
3.5679	-32.9551	63.61
3.6102	-32.9124	63.56
3.7	-32.8982	63.51
3.7634	-32.9236	63.45
3.8582	-33.0144	63.45
3.9507	-33.0847	63.49
3.948	-33.1338	63.53
3.8726	-33.1649	63.54
3.7933	-33.099	63.54
3.7969	-33.008	63.6
3.8362	-32.8434	63.66
3.8095	-32.7067	63.69
3.7498	-32.5512	63.63
3.7944	-32.4229	63.61
3.7863	-32.3382	63.6
3.7919	-32.2605	63.57
3.7835	-32.2287	63.58
3.7974	-32.125	63.6
3.7913	-32.0786	63.63
3.8061	-32.0127	63.64
3.7642	-31.954	63.62
3.7388	-31.8766	63.58
3.75	-31.7957	63.58
3.7468	-31.739	63.57
3.7262	-31.6632	63.58
3.722	-31.6165	63.58
3.6827	-31.4926	63.57
3.6819	-31.3622	63.57
3.6645	-31.2081	63.59
3.6879	-31.0811	63.65
3.696	-30.9884	63.7
3.7104	-30.796	63.71
3.6209	-30.6236	63.62
3.6561	-30.4222	63.55
3.6829	-30.2676	63.49
3.7158	-30.1698	63.4
3.7234	-30.147	63.4
3.7704	-30.1933	63.54
3.7985	-30.2359	63.65
3.8089	-30.2024	63.67
3.9184	-30.1322	63.68
3.9953	-30.015	63.64
4.0074	-29.827	63.57
4.059	-29.6415	63.61
4.1655	-29.424	63.59
4.213	-29.2796	63.64
4.3053	-29.138	63.66
4.367	-28.9695	63.62
4.4035	-28.8907	63.55
4.3716	-28.9269	63.55
4.29	-28.9994	63.7
4.3215	-29.0944	63.76
4.3981	-29.1059	63.73
4.4102	-29.1431	63.63
4.4278	-29.1142	63.55
4.4827	-29.0898	63.5
4.4921	-29.104	63.53
4.4813	-29.0366	63.62
4.4857	-28.9594	63.61
4.4933	-28.8916	63.61
4.5398	-28.7596	63.56
4.5501	-28.6931	63.53
4.5641	-28.6415	63.55
4.5287	-28.6197	63.6
4.5316	-28.6038	63.61
4.5195	-28.588	63.61
4.469	-28.6091	63.6
4.4602	-28.6735	63.62
4.4362	-28.6647	63.62
4.4259	-28.6245	63.6
4.4464	-28.57	63.59
4.4228	-28.5646	63.53
4.4589	-28.6677	63.58
4.4498	-28.7568	63.66
4.5562	-28.8542	63.71
4.5876	-29.0325	63.67
4.5993	-29.2347	63.63
4.569	-29.3714	63.57
4.6132	-29.5242	63.52
4.629	-29.6864	63.48
4.6968	-29.9485	63.48
4.7221	-30.2516	63.58
4.7916	-30.455	63.65
4.8495	-30.6923	63.68
4.8266	-30.7658	63.67
4.7798	-30.9367	63.63
4.7425	-30.9834	63.6
4.7164	-31.0788	63.59
4.7094	-31.2091	63.59
4.6201	-31.2904	63.62
4.5418	-31.4113	63.62
4.4948	-31.4645	63.57
4.3932	-31.5296	63.51
4.3635	-31.5934	63.49
4.3714	-31.7144	63.55
4.331	-31.8538	63.57
4.321	-32.0172	63.6
4.3853	-32.0833	63.65
4.4009	-32.0861	63.65
4.4109	-32.1308	63.62
4.3418	-32.1045	63.59
4.3528	-32.083	63.55
4.3527	-32.0407	63.55
4.278	-32.0018	63.6
4.2426	-32.0227	63.6
4.2544	-32.0157	63.6
4.218	-31.9989	63.61
4.1829	-32.0117	63.61
4.1596	-31.9895	63.6
4.1056	-32.0356	63.59
4.0586	-32.0272	63.58
4.0425	-32.0351	63.59
4.0981	-32.1007	63.58
4.0869	-32.1985	63.58
4.0744	-32.2804	63.6
4.0512	-32.3596	63.59
4.1417	-32.4907	63.6
4.1854	-32.5872	63.66
4.2142	-32.6271	63.64
4.2319	-32.6484	63.67
4.2245	-32.6069	63.66
4.1825	-32.6558	63.59
4.1536	-32.6115	63.55
4.1236	-32.6288	63.48
4.1268	-32.6376	63.49
4.1469	-32.7622	63.55
4.0791	-32.8083	63.62
4.0262	-32.8238	63.64
4.0136	-32.8043	63.65
3.9765	-32.8057	63.68
3.965	-32.6912	63.61
3.9122	-32.6184	63.57
3.9552	-32.5606	63.57
3.9756	-32.5617	63.62
3.9796	-32.5619	63.67
4.0366	-32.5508	63.65
4.0305	-32.5603	63.56
4.0594	-32.5762	63.49
4.1069	-32.664	63.49
4.1311	-32.7339	63.54
4.1867	-32.7616	63.6
4.3219	-32.7547	63.63
4.4091	-32.6568	63.67
4.4096	-32.5423	63.66
4.3727	-32.3998	63.57
4.2873	-32.2209	63.54
4.221	-32.0505	63.57
4.1816	-31.743	63.61
4.1255	-31.4881	63.66
4.0135	-31.2044	63.62
3.9593	-30.9406	63.59
3.9141	-30.7372	63.6
3.8538	-30.5174	63.61
3.7943	-30.3688	63.6
3.5997	-30.2322	63.62
3.4546	-30.1211	63.66
3.393	-29.9115	63.69
3.3141	-29.7949	63.62
3.2513	-29.6476	63.54
3.1953	-29.5479	63.54
3.1498	-29.5583	63.58
3.1329	-29.6529	63.61
3.1717	-29.7314	63.63
3.2234	-29.7562	63.62
3.2087	-29.8162	63.6
3.2416	-29.8238	63.65
3.2987	-29.8294	63.69
3.3599	-29.7911	63.65
3.419	-29.7726	63.58
3.4731	-29.7036	63.53
3.5989	-29.6045	63.46
3.7184	-29.6259	63.45
3.8638	-29.6234	63.52
3.922	-29.6398	63.59
4.0178	-29.6355	63.69
4.0798	-29.5987	63.7
4.1219	-29.4179	63.65
4.1974	-29.2242	63.58
4.2724	-29.0965	63.57
4.2949	-28.9578	63.58
4.2858	-28.9543	63.59
4.263	-28.9425	63.64
4.2363	-28.8992	63.62
4.1838	-28.8523	63.58
4.1142	-28.7594	63.56
4.0235	-28.7517	63.56
4.0031	-28.8654	63.57
3.9558	-28.9516	63.64
3.9701	-29.0325	63.66
3.9493	-29.0668	63.68
4.0065	-29.2121	63.66
4.0567	-29.3666	63.63
4.1024	-29.5587	63.6
4.1458	-29.6704	63.61
4.2249	-29.8881	63.62
4.2912	-30.0612	63.64
4.3006	-30.2061	63.62
4.2983	-30.3103	63.61
4.2487	-30.4	63.59
4.211	-30.4132	63.62
inclinaison X	inclinaison Y
