# Supplementary material for: Postural Control Can Be Well Maintained by Healthy, Young Adults in Difficult Visual Task, Even in Sway-Referenced Dynamic Conditions
Source: PLoS One. 2016 Oct 13;11(10):e0164400. doi: 10.1371/journal.pone.0164400 (PMC5063355; doi:10.1371/journal.pone.0164400)
Supplement: S2 File — (ZIP) [file pone.0164400.s002.zip › DATA_FRAMIRAL/S12B_FREE_STABLE_I2.xls]

## Sheet: S12_MTT_201504081114
gravite X	gravite Y	Poids
4.9274	-34.1645	63.62
5.014	-34.005	63.61
5.0085	-33.9183	63.58
5.0487	-33.9197	63.57
5.1556	-33.9383	63.61
5.2133	-34.0466	63.68
5.2059	-34.1566	63.68
5.2142	-34.2624	63.63
5.2181	-34.3551	63.59
5.2279	-34.4929	63.49
5.1704	-34.6417	63.43
5.1346	-34.8837	63.4
5.1411	-35.1197	63.52
5.1227	-35.3744	63.61
5.0913	-35.6667	63.66
5.1766	-35.9227	63.64
5.1029	-36.0965	63.59
5.135	-36.2887	63.55
5.1268	-36.4397	63.56
5.1064	-36.6501	63.58
5.1075	-36.8817	63.62
5.1154	-37.1004	63.63
5.0956	-37.2676	63.6
5.1148	-37.4102	63.52
5.1451	-37.5631	63.49
5.1258	-37.7815	63.5
5.0954	-38.0406	63.54
5.115	-38.315	63.6
5.1303	-38.4413	63.66
5.1228	-38.4925	63.66
5.1477	-38.4858	63.6
5.2047	-38.4554	63.53
5.1954	-38.3177	63.54
5.2163	-38.1464	63.56
5.2414	-37.9035	63.63
5.2071	-37.6147	63.64
5.1693	-37.3401	63.61
5.1696	-36.9398	63.59
5.1523	-36.5696	63.55
5.0858	-36.1306	63.56
5.1003	-35.8309	63.57
5.0551	-35.6351	63.58
4.9739	-35.3835	63.59
4.9317	-35.3107	63.58
4.8053	-35.197	63.57
4.7264	-35.1515	63.57
4.5939	-35.027	63.6
4.5532	-34.9487	63.61
4.5185	-34.8925	63.65
4.4387	-34.7807	63.65
4.3596	-34.6391	63.6
4.213	-34.568	63.55
4.0557	-34.5484	63.48
3.988	-34.5907	63.44
3.9304	-34.7629	63.48
3.8917	-34.9486	63.54
3.8491	-35.1691	63.6
3.7617	-35.4105	63.63
3.7416	-35.5172	63.64
3.7248	-35.5587	63.6
3.6853	-35.575	63.6
3.6947	-35.5533	63.57
3.7314	-35.4568	63.55
3.6745	-35.3023	63.63
3.6866	-35.0314	63.67
3.7026	-34.696	63.64
3.7375	-34.3891	63.57
3.742	-34.0521	63.54
3.7419	-33.8301	63.53
3.7344	-33.6089	63.57
3.7264	-33.4011	63.62
3.7548	-33.2389	63.66
3.7435	-33.0981	63.64
3.7181	-32.9155	63.66
3.727	-32.7853	63.64
3.7547	-32.6411	63.63
3.7676	-32.546	63.6
3.8224	-32.4953	63.6
3.8491	-32.4365	63.62
3.8612	-32.3009	63.6
3.8763	-32.227	63.61
3.8984	-32.1604	63.63
4.0038	-32.0433	63.63
4.0725	-31.9518	63.6
4.1813	-31.8833	63.62
4.2641	-31.846	63.62
4.346	-31.7401	63.63
4.3821	-31.7033	63.61
4.4497	-31.582	63.6
4.5501	-31.4907	63.67
4.698	-31.3804	63.69
4.8502	-31.2974	63.7
4.9806	-31.2575	63.64
5.0581	-31.2027	63.61
5.1234	-31.1847	63.54
5.1523	-31.2169	63.44
5.1489	-31.36	63.43
5.1417	-31.5648	63.53
5.1603	-31.7802	63.64
5.195	-31.9952	63.7
5.1627	-32.2159	63.72
5.1964	-32.3759	63.66
5.1784	-32.5816	63.61
5.1933	-32.8426	63.58
5.256	-33.0255	63.6
5.2607	-33.3331	63.69
5.3117	-33.4631	63.74
5.3243	-33.5682	63.65
5.4154	-33.6827	63.52
5.394	-33.6573	63.49
5.4524	-33.6799	63.55
5.4186	-33.6613	63.66
5.3595	-33.5541	63.74
5.354	-33.3851	63.75
5.2945	-33.1643	63.7
5.2496	-32.9709	63.58
5.0968	-32.8067	63.51
4.9891	-32.73	63.52
4.916	-32.665	63.54
4.8369	-32.6468	63.59
4.7551	-32.5722	63.63
4.6991	-32.6193	63.59
4.5877	-32.6995	63.56
4.5077	-32.7959	63.58
4.4512	-32.8668	63.6
4.3084	-32.9881	63.62
4.2709	-33.0396	63.65
4.1993	-33.0381	63.66
4.1773	-32.8972	63.62
4.1163	-32.8139	63.65
4.0696	-32.7695	63.64
4.0264	-32.8185	63.64
3.9969	-32.8252	63.67
3.9806	-32.8146	63.62
3.9358	-32.7253	63.57
3.9633	-32.6805	63.51
3.9475	-32.7016	63.46
3.9539	-32.7219	63.48
3.9212	-32.8478	63.56
3.8492	-32.8831	63.64
3.8507	-32.9174	63.68
3.8767	-32.9661	63.65
3.8483	-32.9819	63.6
3.8265	-33.1026	63.58
3.7961	-33.2083	63.57
3.7627	-33.3874	63.61
3.6945	-33.605	63.64
3.6853	-33.8775	63.62
3.6938	-34.0444	63.56
3.6289	-34.2684	63.54
3.5751	-34.4438	63.59
3.5553	-34.5431	63.6
3.5427	-34.5259	63.61
3.4863	-34.5399	63.63
3.513	-34.4974	63.64
3.545	-34.3642	63.62
3.5342	-34.208	63.6
3.5432	-34.014	63.57
3.509	-33.8379	63.53
3.5	-33.8217	63.55
3.438	-33.7667	63.59
3.4443	-33.7777	63.62
3.4053	-33.6683	63.67
3.3817	-33.6373	63.67
3.3458	-33.6326	63.61
3.3342	-33.6856	63.54
3.3787	-33.7708	63.53
3.4448	-33.8353	63.55
3.5021	-33.8617	63.58
3.5329	-33.852	63.6
3.5171	-33.807	63.59
3.5538	-33.738	63.57
3.5761	-33.7414	63.59
3.6033	-33.7167	63.66
3.6796	-33.6736	63.69
3.6479	-33.6338	63.63
3.6167	-33.6539	63.57
3.7154	-33.7041	63.51
3.8252	-33.8019	63.46
3.8845	-33.9529	63.53
3.9261	-34.1676	63.57
4.0103	-34.3319	63.62
4.1202	-34.447	63.63
4.2618	-34.4533	63.63
4.3493	-34.4525	63.62
4.4625	-34.3796	63.58
4.5704	-34.2717	63.56
4.6877	-34.0856	63.56
4.7221	-34.022	63.62
4.8254	-33.9341	63.6
4.8785	-33.7896	63.57
4.8522	-33.6831	63.55
4.8582	-33.5945	63.52
4.8477	-33.5992	63.56
4.8488	-33.6587	63.59
4.8014	-33.7579	63.65
4.8237	-33.7842	63.67
4.8494	-33.7734	63.64
4.8776	-33.7771	63.58
4.8288	-33.7226	63.55
4.7745	-33.7488	63.54
4.7664	-33.8104	63.55
4.6874	-33.8221	63.6
4.7222	-33.8733	63.61
4.6723	-33.8679	63.59
4.6611	-33.8337	63.58
4.5895	-33.8153	63.59
4.5498	-33.8203	63.59
4.4778	-33.7085	63.6
4.3935	-33.5693	63.61
4.2875	-33.433	63.6
4.2403	-33.371	63.6
4.2123	-33.1945	63.59
4.1222	-33.1736	63.58
4.0646	-33.077	63.61
4.0328	-32.978	63.61
4.0352	-32.8423	63.63
3.9728	-32.7458	63.67
3.9384	-32.7103	63.71
3.8459	-32.6762	63.68
3.7912	-32.6387	63.61
3.6999	-32.5559	63.55
3.7056	-32.607	63.47
3.653	-32.7965	63.44
3.6047	-33.0456	63.53
3.5601	-33.2835	63.63
3.5219	-33.4983	63.69
3.5533	-33.6805	63.7
3.5298	-33.7508	63.64
3.5291	-33.705	63.58
3.4683	-33.6892	63.54
3.4388	-33.6251	63.57
3.4472	-33.5275	63.62
3.4397	-33.4634	63.68
3.4736	-33.2943	63.63
3.4983	-33.215	63.54
3.5074	-33.0935	63.51
3.5302	-32.9516	63.52
3.5029	-32.878	63.57
3.5724	-32.8149	63.65
3.5729	-32.7014	63.7
3.6208	-32.5345	63.68
3.6563	-32.3724	63.61
3.7136	-32.2466	63.57
3.9919	-32.1017	63.58
3.9941	-32.1345	63.61
3.8961	-32.0543	63.6
3.8158	-32.0125	63.62
3.7598	-32.0642	63.63
3.6478	-32.12	63.66
3.527	-32.1673	63.64
3.4044	-32.284	63.59
3.2915	-32.4497	63.58
3.1829	-32.6233	63.56
3.0302	-32.8893	63.56
2.9185	-33.0179	63.6
2.8705	-33.2262	63.63
2.7941	-33.2825	63.66
2.7841	-33.3857	63.63
2.825	-33.4762	63.61
2.9391	-33.506	63.62
3.0659	-33.472	63.6
3.1839	-33.4359	63.6
3.3111	-33.4161	63.65
3.4352	-33.4105	63.68
3.4365	-33.3652	63.72
3.4551	-33.365	63.68
3.3847	-33.3291	63.6
3.3362	-33.3212	63.55
3.3233	-33.2255	63.49
3.3095	-33.2486	63.46
3.3723	-33.2229	63.53
3.41	-33.262	63.63
3.5124	-33.2851	63.7
3.7154	-33.2223	63.72
3.6853	-33.1431	63.69
3.7112	-32.936	63.58
3.7315	-32.7784	63.56
3.6984	-32.7279	63.59
3.5672	-32.7462	63.61
3.4968	-32.7668	63.66
3.4153	-32.7723	63.64
3.4131	-32.7539	63.55
3.3914	-32.7176	63.51
3.3465	-32.8257	63.54
3.3481	-32.8679	63.59
3.3645	-32.8891	63.64
3.4052	-32.8778	63.69
3.4612	-32.9302	63.68
3.4561	-32.977	63.63
3.4342	-33.0976	63.61
3.3989	-33.1889	63.62
3.3083	-33.2402	63.62
3.1973	-33.4117	63.64
3.0767	-33.4938	63.62
2.928	-33.6461	63.61
2.7522	-33.8177	63.6
2.607	-33.9875	63.6
2.5719	-34.1519	63.6
2.5523	-34.2178	63.61
2.5792	-34.142	63.62
2.6346	-34.0564	63.6
2.7128	-33.9072	63.6
2.8619	-33.7303	63.6
2.9545	-33.5193	63.63
3.1033	-33.272	63.62
3.1988	-32.9547	63.65
3.2439	-32.7014	63.61
3.2979	-32.4754	63.61
3.3545	-32.2205	63.64
3.3901	-31.9906	63.68
3.3879	-31.7938	63.71
3.341	-31.6621	63.69
3.2498	-31.5987	63.63
3.1412	-31.547	63.6
3.0213	-31.5118	63.55
2.9174	-31.4349	63.49
2.831	-31.48	63.49
2.7525	-31.4975	63.56
2.6393	-31.5622	63.63
2.4847	-31.6055	63.65
2.4291	-31.6043	63.66
2.2809	-31.6087	63.63
2.1998	-31.5933	63.58
2.1126	-31.6758	63.6
2.0989	-31.764	63.56
2.112	-31.8145	63.63
2.1177	-31.7819	63.69
2.1942	-31.6557	63.63
2.2368	-31.6035	63.55
2.2858	-31.6465	63.51
2.305	-31.7538	63.54
2.3507	-31.8041	63.58
2.4511	-31.9017	63.63
2.485	-31.8919	63.67
2.5517	-31.8316	63.67
2.5893	-31.7616	63.62
2.6265	-31.7243	63.58
2.6625	-31.7129	63.56
2.6456	-31.7979	63.59
2.6262	-31.9203	63.6
2.5896	-31.9697	63.63
2.6031	-32.1034	63.6
2.7006	-32.1625	63.63
2.765	-32.1963	63.6
2.8755	-32.1778	63.6
3.0565	-32.1281	63.6
3.1539	-32.0638	63.62
3.3161	-32.0253	63.6
3.3902	-32.0683	63.62
3.4819	-32.1111	63.61
3.5566	-32.1382	63.61
3.6484	-32.0885	63.59
3.715	-32.0758	63.59
3.8016	-32.155	63.6
3.8447	-32.1845	63.61
3.8683	-32.1256	63.6
3.9025	-32.1199	63.62
3.9435	-32.0623	63.65
3.9523	-31.9924	63.69
3.9112	-31.856	63.65
3.8622	-31.7221	63.61
3.7747	-31.575	63.55
3.7126	-31.4556	63.47
3.6726	-31.4807	63.42
3.6633	-31.5344	63.51
3.6403	-31.6411	63.56
3.6128	-31.7848	63.63
3.6389	-31.8461	63.66
3.6551	-31.9087	63.66
3.6515	-31.937	63.59
3.69	-31.9879	63.55
3.7841	-32.0946	63.56
3.9079	-32.1373	63.6
3.9961	-32.1727	63.64
4.038	-32.0939	63.66
4.1368	-32.0297	63.59
4.1767	-31.9526	63.52
4.2452	-31.8407	63.5
4.3639	-31.7796	63.55
4.4083	-31.695	63.58
4.444	-31.7137	63.63
4.5264	-31.5971	63.63
4.5572	-31.4195	63.63
4.5843	-31.2743	63.63
4.6088	-31.2134	63.61
4.5591	-31.0982	63.64
4.5695	-31.1063	63.61
4.622	-31.0591	63.64
4.6319	-31.002	63.61
4.6207	-30.9814	63.6
4.528	-31.0303	63.58
4.4794	-31.0119	63.59
4.4546	-31.0218	63.61
4.4488	-31.021	63.58
4.3889	-31.0155	63.59
4.3579	-31.0778	63.59
4.2466	-31.18	63.55
4.1915	-31.2219	63.55
4.1125	-31.3282	63.56
4.0941	-31.4012	63.6
4.0497	-31.4629	63.62
4.0224	-31.4644	63.62
4.0193	-31.5259	63.61
4.0028	-31.5277	63.62
4.0719	-31.5489	63.59
4.1074	-31.4884	63.64
4.188	-31.4993	63.67
4.2581	-31.4878	63.68
4.2728	-31.4025	63.64
4.2814	-31.2935	63.57
4.3079	-31.1727	63.52
4.3248	-31.1146	63.45
4.3419	-31.116	63.43
4.3507	-31.2498	63.48
4.3192	-31.2837	63.59
4.3409	-31.3747	63.67
4.3434	-31.3971	63.69
4.3153	-31.4736	63.65
4.3323	-31.4414	63.58
4.3437	-31.4565	63.53
4.3814	-31.5225	63.56
4.4027	-31.6044	63.6
4.462	-31.6543	63.65
4.5079	-31.6223	63.66
4.5597	-31.5908	63.55
4.4886	-31.5028	63.5
4.4755	-31.4463	63.46
4.4833	-31.4633	63.52
4.4607	-31.3688	63.6
4.4592	-31.2689	63.67
4.4484	-31.1363	63.65
4.3842	-31.0246	63.6
4.3167	-30.9378	63.6
4.314	-30.8587	63.58
4.2682	-30.7252	63.61
4.2145	-30.6332	63.58
4.1762	-30.5608	63.56
4.0931	-30.4993	63.56
4.0298	-30.4282	63.56
3.998	-30.4193	63.57
3.9155	-30.3725	63.56
3.8325	-30.3985	63.56
3.8004	-30.3836	63.57
3.741	-30.4407	63.58
3.6815	-30.4554	63.58
3.6498	-30.5365	63.59
3.6179	-30.6204	63.6
3.6306	-30.696	63.59
3.6357	-30.7325	63.58
3.5856	-30.7404	63.56
3.5553	-30.8483	63.61
3.4646	-30.8715	63.61
3.4837	-31.0466	63.63
3.4431	-31.2161	63.67
3.4229	-31.3907	63.69
3.425	-31.4694	63.66
3.4256	-31.5641	63.59
3.4088	-31.6143	63.54
3.4709	-31.6343	63.5
3.5185	-31.7122	63.43
3.5527	-31.7711	63.46
3.6666	-31.9064	63.54
3.6895	-32.0028	63.62
3.7777	-32.1166	63.66
3.8794	-32.1924	63.68
3.9679	-32.2893	63.6
4.0023	-32.4031	63.56
4.1611	-32.5154	63.55
4.3021	-32.6418	63.57
4.4484	-32.7478	63.63
4.5663	-32.9028	63.64
4.6405	-32.9106	63.6
4.7164	-32.7852	63.53
4.72	-32.637	63.53
4.7421	-32.4916	63.54
4.7494	-32.3526	63.59
4.7791	-32.134	63.65
4.8305	-31.956	63.69
4.8794	-31.8373	63.66
4.8946	-31.7159	63.66
4.9321	-31.6778	63.68
5.0514	-31.6855	63.67
5.1729	-31.7089	63.58
5.209	-31.7304	63.53
5.1337	-31.7281	63.54
5.0877	-31.7688	63.57
4.9913	-31.727	63.59
4.8935	-31.6749	63.58
4.7908	-31.5726	63.57
4.7176	-31.4544	63.6
4.572	-31.365	63.59
4.4973	-31.2787	63.58
4.3971	-31.2017	63.6
4.277	-31.1652	63.62
4.2092	-31.0864	63.63
4.19	-31.0685	63.62
4.132	-31.0058	63.6
4.1518	-30.988	63.65
4.0779	-30.9366	63.69
3.9343	-30.8324	63.72
3.8114	-30.666	63.66
3.7443	-30.4499	63.59
3.6111	-30.1991	63.56
3.4726	-30.0719	63.49
3.383	-29.9525	63.47
3.2719	-29.8896	63.54
3.1996	-29.8684	63.63
3.1634	-29.7933	63.71
3.1038	-29.6953	63.71
3.0585	-29.559	63.67
2.9717	-29.4451	63.59
2.9565	-29.3666	63.57
2.9532	-29.3686	63.56
2.923	-29.4125	63.61
2.8801	-29.4652	63.68
2.8539	-29.4592	63.66
2.8462	-29.4532	63.57
2.8356	-29.436	63.55
2.8387	-29.4846	63.57
2.8541	-29.5294	63.58
2.8552	-29.6321	63.64
2.9483	-29.6483	63.67
3.0752	-29.7457	63.66
3.2026	-29.7958	63.64
3.276	-29.9226	63.61
3.3815	-30.2359	63.58
3.528	-30.515	63.58
3.5719	-30.8887	63.6
3.6665	-31.2353	63.62
3.8133	-31.5202	63.62
3.8347	-31.6054	63.6
3.7916	-31.5477	63.6
3.728	-31.3947	63.6
3.6565	-31.2558	63.59
3.5911	-31.0135	63.62
3.5736	-30.7582	63.63
3.5713	-30.5026	63.65
3.5748	-30.2478	63.64
3.5896	-29.943	63.64
3.6104	-29.6499	63.6
3.6385	-29.3912	63.64
3.6518	-29.2149	63.66
3.7161	-29.0799	63.7
3.7189	-28.878	63.7
3.7614	-28.6464	63.64
3.7393	-28.3651	63.6
3.7984	-28.1161	63.52
3.8138	-27.958	63.46
3.8029	-27.838	63.5
3.7934	-27.7922	63.58
3.788	-27.7932	63.66
3.7512	-27.8361	63.69
3.7398	-27.877	63.68
3.6609	-27.9808	63.63
3.5717	-28.1006	63.61
3.5334	-28.1911	63.6
3.4619	-28.2974	63.62
3.389	-28.4424	63.66
3.374	-28.5582	63.66
3.3069	-28.6304	63.6
3.3472	-28.7592	63.52
3.3127	-28.8881	63.51
3.347	-29.0694	63.55
3.3329	-29.3113	63.6
3.4549	-29.4245	63.68
3.5449	-29.4937	63.69
3.5705	-29.456	63.66
3.6461	-29.4546	63.58
3.718	-29.5066	63.57
3.7813	-29.5467	63.57
3.8897	-29.6277	63.6
3.9115	-29.6433	63.63
3.9722	-29.7337	63.62
3.9675	-29.7739	63.63
4.0004	-29.8006	63.61
3.9697	-29.7362	63.59
3.9898	-29.7352	63.59
3.9819	-29.7042	63.59
4.0004	-29.6513	63.6
4.0026	-29.581	63.62
3.9992	-29.5011	63.61
4.038	-29.4108	63.61
4.0054	-29.3168	63.62
3.9761	-29.3069	63.59
3.9403	-29.2176	63.59
3.9232	-29.2503	63.61
3.925	-29.1731	63.7
3.8775	-29.1501	63.7
3.8385	-29.0949	63.63
3.7569	-29.026	63.61
3.7579	-28.9826	63.53
3.7065	-28.9424	63.47
3.7069	-29.0076	63.47
3.6505	-29.0729	63.55
3.6336	-29.1525	63.64
3.5907	-29.1553	63.69
3.6402	-29.0716	63.71
3.6317	-29.0075	63.66
3.6341	-28.968	63.55
3.6522	-28.8812	63.57
3.6907	-28.8329	63.59
3.7646	-28.7939	63.66
3.8487	-28.7677	63.7
3.8722	-28.6503	63.63
3.8786	-28.4901	63.53
3.852	-28.3962	63.45
3.8136	-28.4158	63.49
3.7424	-28.4823	63.56
3.6897	-28.606	63.65
3.6708	-28.5984	63.7
3.6916	-28.5161	63.68
3.7837	-28.3499	63.64
3.7317	-28.162	63.58
3.7455	-28.043	63.54
3.8154	-27.981	63.56
3.8773	-27.8935	63.63
3.9025	-27.8096	63.66
3.9698	-27.7355	63.65
4.0431	-27.782	63.62
4.0919	-27.763	63.59
4.0603	-27.7938	63.6
3.9562	-27.7728	63.62
3.8536	-27.834	63.62
3.7542	-27.8795	63.64
3.6555	-27.9506	63.65
3.6099	-28.0129	63.63
3.5776	-28.0691	63.58
3.4936	-28.1708	63.61
3.4168	-28.1566	63.64
3.3368	-28.266	63.6
3.3042	-28.3441	63.62
3.2746	-28.5019	63.67
3.209	-28.6237	63.72
3.1559	-28.8103	63.7
3.0735	-28.9394	63.64
2.9314	-29.0553	63.57
2.8214	-29.1639	63.5
2.7342	-29.3402	63.44
2.6345	-29.5684	63.48
2.5507	-29.7932	63.6
2.4813	-30.0046	63.67
2.4358	-30.1096	63.73
2.4253	-30.0677	63.7
2.3853	-30.0395	63.62
2.3878	-30.0513	63.56
2.4301	-30.0685	63.59
2.4335	-30.1478	63.61
2.4383	-30.2196	63.68
2.4735	-30.2377	63.69
2.5298	-30.2267	63.58
2.5394	-30.2094	63.54
2.5794	-30.2189	63.53
2.5745	-30.34	63.56
2.6349	-30.4239	63.62
2.6633	-30.5042	63.69
2.7104	-30.5381	63.7
2.7278	-30.5124	63.66
2.734	-30.4746	63.61
2.7397	-30.4672	63.58
2.7658	-30.495	63.61
2.8016	-30.5701	63.61
2.8279	-30.5924	63.64
2.8601	-30.6779	63.63
2.8889	-30.6924	63.61
2.9571	-30.693	63.58
2.9936	-30.7298	63.57
2.9734	-30.7697	63.58
2.9491	-30.8053	63.6
2.9687	-30.8629	63.6
3.0013	-30.9208	63.59
2.9811	-30.9748	63.6
3.0164	-30.9425	63.6
3.018	-30.97	63.57
3.0368	-30.9759	63.59
3.0785	-30.9867	63.62
3.0776	-31.0922	63.65
3.1699	-31.0366	63.68
3.2321	-31.0445	63.7
3.1852	-31.0651	63.62
3.1722	-31.1193	63.58
3.1271	-31.1277	63.54
3.1272	-31.1064	63.46
3.1162	-31.1511	63.45
3.0956	-31.2794	63.55
3.0548	-31.2813	63.64
3.0218	-31.3575	63.68
2.9703	-31.3131	63.68
2.9137	-31.2111	63.63
2.8696	-31.1818	63.56
2.8523	-31.095	63.58
2.8096	-31.0776	63.57
2.7312	-31.0788	63.64
2.6945	-31.0695	63.67
2.6993	-30.9993	63.64
2.6837	-30.9112	63.55
2.658	-30.8815	63.51
2.6452	-30.8448	63.52
2.6316	-30.8688	63.56
2.6444	-30.8672	63.63
2.6843	-30.8078	63.69
2.6736	-30.7462	63.66
2.6788	-30.6765	63.63
2.6572	-30.637	63.59
2.646	-30.6055	63.57
2.6366	-30.6118	63.6
2.6717	-30.6044	63.61
2.6395	-30.6567	63.63
2.6129	-30.6761	63.61
2.5858	-30.7286	63.6
2.5872	-30.7728	63.58
2.6348	-30.8242	63.57
2.6534	-30.8268	63.6
2.7325	-30.8476	63.59
2.7403	-30.7912	63.59
2.7951	-30.7574	63.6
2.799	-30.7053	63.59
2.8506	-30.7161	63.59
2.8893	-30.7548	63.6
2.9556	-30.7107	63.61
2.9807	-30.6959	63.59
2.9676	-30.6957	63.61
2.9966	-30.6983	63.66
2.9835	-30.6698	63.68
2.9079	-30.6311	63.62
2.9009	-30.5704	63.59
2.8597	-30.4899	63.55
2.8793	-30.4724	63.47
2.8903	-30.4643	63.49
2.9071	-30.5186	63.55
2.9584	-30.5392	63.62
2.9562	-30.5759	63.67
2.9626	-30.5937	63.7
2.9731	-30.5886	63.65
2.9699	-30.6227	63.56
2.9889	-30.6684	63.58
2.9969	-30.7894	63.58
3.0081	-31.0177	63.61
2.9872	-31.2308	63.65
2.9536	-31.4423	63.63
2.983	-31.7522	63.55
2.9741	-32.0702	63.52
3.0701	-32.4442	63.52
3.1181	-32.9174	63.54
3.2067	-33.4429	63.62
3.3239	-33.8368	63.66
3.4081	-34.1694	63.66
3.4214	-34.2413	63.64
3.4665	-34.2186	63.61
3.3004	-34.006	63.6
3.2993	-33.7935	63.61
3.1482	-33.616	63.62
3.0767	-33.3732	63.61
3.014	-33.1465	63.59
2.9637	-32.9082	63.55
2.8551	-32.7504	63.58
2.7798	-32.6326	63.58
2.7562	-32.6606	63.58
2.717	-32.7	63.58
2.7582	-32.717	63.62
2.7782	-32.6687	63.61
2.8181	-32.5747	63.6
2.7867	-32.4484	63.59
2.7888	-32.3146	63.61
2.7135	-32.1184	63.6
2.6503	-31.9662	63.59
2.5592	-31.865	63.59
2.4733	-31.8659	63.58
2.4438	-31.8662	63.62
2.3387	-31.9217	63.69
2.2443	-32.0751	63.7
2.1636	-32.2229	63.67
2.0326	-32.366	63.61
1.9053	-32.5305	63.55
1.7788	-32.8269	63.47
1.6899	-33.1469	63.45
1.7043	-33.4243	63.53
1.7177	-33.6312	63.63
1.7755	-33.7233	63.68
1.7912	-33.676	63.67
1.7875	-33.5082	63.65
1.7618	-33.3036	63.57
1.7375	-33.0865	63.56
1.764	-32.9561	63.58
1.746	-32.8598	63.63
1.7716	-32.8361	63.69
1.8046	-32.7933	63.64
1.799	-32.6911	63.56
1.8131	-32.7353	63.5
1.8176	-32.7998	63.49
1.8155	-32.872	63.56
1.8365	-32.9371	63.64
1.8627	-32.887	63.68
1.9405	-32.7652	63.69
1.9455	-32.5768	63.64
2.0219	-32.4372	63.58
2.0462	-32.2961	63.55
2.0876	-32.1477	63.59
2.0975	-32.0495	63.63
2.0619	-31.9831	63.62
2.097	-31.9253	63.63
2.133	-31.816	63.6
2.153	-31.8125	63.6
2.1739	-31.8644	63.57
2.1856	-31.9413	63.58
2.2678	-32.0568	63.61
2.3022	-32.171	63.64
2.3513	-32.2733	63.61
2.3801	-32.4233	63.59
2.4245	-32.6431	63.59
2.4682	-32.78	63.6
2.5249	-32.9153	63.58
2.5677	-32.8795	63.58
2.5979	-32.8206	63.61
2.6134	-32.7837	63.61
2.6279	-32.6077	63.62
2.6551	-32.5356	63.62
2.708	-32.4446	63.66
2.7532	-32.4354	63.7
2.7141	-32.4439	63.7
2.7051	-32.4929	63.64
2.6843	-32.4256	63.58
2.6948	-32.3522	63.52
2.734	-32.299	63.44
2.7144	-32.2838	63.44
2.6979	-32.3602	63.54
2.6677	-32.3669	63.68
2.6816	-32.3998	63.72
2.6728	-32.325	63.73
2.754	-32.1765	63.67
2.6925	-32.1512	63.55
2.7289	-32.1911	63.54
2.7462	-32.2498	63.59
2.7841	-32.3341	63.63
2.7616	-32.4953	63.7
2.7678	-32.5067	63.65
2.7926	-32.4227	63.54
2.7754	-32.3279	63.48
2.7743	-32.2724	63.5
2.7548	-32.2119	63.57
2.774	-32.1281	63.66
2.8	-32.0485	63.68
2.8127	-31.9506	63.66
2.8566	-31.8018	63.63
2.8476	-31.7012	63.57
2.8229	-31.6572	63.59
2.8019	-31.6283	63.61
2.8203	-31.6977	63.64
2.8315	-31.6645	63.65
2.8481	-31.6829	63.64
2.9162	-31.6081	63.61
2.9562	-31.6037	63.6
2.9954	-31.5362	63.6
3.03	-31.5085	63.61
3.0811	-31.4763	63.61
3.1049	-31.3953	63.6
3.1156	-31.3446	63.62
3.0919	-31.2685	63.61
3.0961	-31.1325	63.6
3.095	-31.0103	63.61
3.0977	-30.9033	63.62
3.0703	-30.8288	63.62
3.0748	-30.696	63.59
3.0518	-30.606	63.65
3.073	-30.4656	63.68
3.0676	-30.3978	63.71
3.0261	-30.3926	63.67
2.9959	-30.29	63.64
2.9597	-30.2821	63.58
2.9792	-30.2388	63.5
2.9699	-30.1952	63.45
2.9418	-30.2325	63.46
2.9678	-30.2572	63.57
2.9629	-30.3076	63.67
2.9686	-30.3304	63.71
3.0115	-30.2137	63.71
2.989	-30.1505	63.61
2.9752	-30.0906	63.57
2.9636	-30.1062	63.57
2.9935	-30.0484	63.59
2.9392	-30.0769	63.65
2.9185	-30.1023	63.67
2.8949	-30.0716	63.59
2.8671	-30.0249	63.52
2.8676	-29.9325	63.5
2.842	-29.8569	63.53
2.8123	-29.8417	63.57
2.8215	-29.7531	63.62
2.7878	-29.6241	63.65
2.7688	-29.4375	63.62
2.7926	-29.2747	63.61
2.7847	-29.1845	63.6
2.8139	-29.1067	63.64
2.8352	-29.0485	63.68
2.8125	-29.0323	63.66
2.765	-29.0064	63.66
2.7336	-28.9106	63.65
2.7782	-28.843	63.62
2.7478	-28.7563	63.59
2.78	-28.7345	63.58
2.7361	-28.7437	63.59
2.7351	-28.7034	63.61
2.7696	-28.6677	63.62
2.802	-28.6066	63.6
2.8223	-28.5466	63.59
2.7917	-28.5301	63.57
2.7852	-28.4847	63.61
2.8361	-28.4439	63.62
2.8318	-28.4	63.62
2.8343	-28.3019	63.64
2.8607	-28.2578	63.66
2.8863	-28.3145	63.7
2.9267	-28.2056	63.67
2.9064	-28.2327	63.61
2.8212	-28.2583	63.58
2.8045	-28.363	63.53
2.7873	-28.4393	63.49
2.7904	-28.57	63.52
2.767	-28.6589	63.6
2.7181	-28.8375	63.64
2.6892	-28.9895	63.68
2.6476	-29.1525	63.66
2.6298	-29.2934	63.63
2.5398	-29.5452	63.56
2.4667	-29.8606	63.54
2.4629	-30.211	63.57
2.3435	-30.6354	63.64
2.2411	-31.0019	63.67
2.303	-31.2248	63.63
2.3535	-31.2394	63.55
2.3905	-31.2071	63.52
2.4638	-31.1051	63.54
2.5634	-30.9353	63.59
2.6357	-30.8155	63.64
2.7243	-30.6154	63.66
2.8039	-30.4008	63.63
2.8756	-30.1914	63.6
2.9944	-30.0353	63.57
3.0438	-29.9028	63.6
3.0613	-29.8093	63.63
3.1872	-29.7566	63.63
3.2025	-29.6325	63.63
3.2482	-29.6025	63.59
3.2719	-29.4929	63.58
3.2912	-29.4519	63.58
3.3195	-29.44	63.57
3.3033	-29.4367	63.58
3.2782	-29.3564	63.6
3.2551	-29.3849	63.59
3.1916	-29.3671	63.6
3.1835	-29.3443	63.6
3.1122	-29.3069	63.6
3.0486	-29.306	63.61
2.9967	-29.3205	63.63
2.9282	-29.2835	63.65
2.8518	-29.3441	63.61
2.8805	-29.3777	63.59
2.8522	-29.4711	63.61
2.798	-29.5452	63.68
2.7627	-29.7375	63.69
2.6537	-29.8786	63.68
2.5984	-29.9993	63.61
2.5589	-30.115	63.53
2.5548	-30.1001	63.45
2.5227	-30.1162	63.46
2.59	-30.1315	63.55
2.628	-30.0366	63.65
2.6839	-29.9392	63.71
2.7275	-29.8457	63.7
2.7363	-29.6894	63.66
2.7291	-29.6282	63.56
2.7443	-29.5376	63.57
2.8301	-29.4641	63.58
2.8428	-29.4106	63.64
2.8565	-29.4031	63.68
2.9088	-29.3272	63.65
2.956	-29.1944	63.57
2.9862	-29.0882	63.51
2.9592	-29.0306	63.49
2.9424	-29.0156	63.51
2.9278	-29.1302	63.57
2.8928	-29.0595	63.63
2.892	-29.0532	63.65
2.8468	-28.9993	63.68
2.8079	-28.9684	63.67
2.786	-29.0007	63.64
2.7469	-28.8682	63.62
2.6529	-28.8624	63.61
2.6326	-28.8266	63.62
2.6243	-28.7473	63.62
2.5879	-28.728	63.64
2.5773	-28.7528	63.61
2.5059	-28.8167	63.63
2.5016	-28.7755	63.64
2.4899	-28.7178	63.63
2.4976	-28.6614	63.63
2.4893	-28.5512	63.63
2.4933	-28.4625	63.62
2.5131	-28.4163	63.61
2.4743	-28.4559	63.6
2.435	-28.5458	63.61
2.3949	-28.5759	63.63
2.3752	-28.6617	63.63
2.367	-28.6726	63.64
2.3047	-28.6924	63.63
2.3335	-28.743	63.6
2.342	-28.8091	63.69
2.3685	-28.8462	63.71
2.3281	-28.8253	63.74
2.3435	-28.861	63.66
2.3141	-28.8656	63.61
2.3055	-28.853	63.53
2.297	-28.866	63.45
2.3058	-29.0165	63.44
2.2353	-29.1379	63.54
2.2125	-29.358	63.63
2.1788	-29.5799	63.71
2.1706	-29.6916	63.73
2.1173	-29.7076	63.69
2.1044	-29.6607	63.61
2.1161	-29.6874	63.61
2.1509	-29.5842	63.62
2.1221	-29.5332	63.65
2.1171	-29.5052	63.67
2.0683	-29.5177	63.61
2.0563	-29.5535	63.52
2.0419	-29.62	63.49
1.97	-29.773	63.53
1.9284	-30.0392	63.61
1.8283	-30.3596	63.7
1.7958	-30.6288	63.76
1.8365	-30.7046	63.73
1.9256	-30.7129	63.66
2.0447	-30.6538	63.63
2.1143	-30.6265	63.56
2.1611	-30.6821	63.57
2.2905	-30.7367	63.6
2.3968	-30.8931	63.61
2.4874	-31.0131	63.62
2.6255	-31.0944	63.63
2.732	-31.1137	63.63
2.8309	-31.1248	63.62
2.8837	-31.1598	63.59
2.9144	-31.1728	63.61
3.0013	-31.1681	63.61
3.0763	-31.1253	63.6
3.1411	-31.1056	63.57
3.1494	-31.1232	63.56
3.1811	-31.2108	63.56
3.1557	-31.2475	63.6
3.1456	-31.2669	63.64
3.1131	-31.2062	63.65
3.1141	-31.1599	63.63
3.0933	-31.1091	63.65
3.0685	-31.0539	63.67
3.0211	-31.0421	63.67
2.9523	-31.0052	63.62
2.8706	-30.9148	63.6
2.8415	-30.9265	63.55
2.7857	-30.8675	63.48
2.7674	-30.8737	63.45
2.7205	-30.9514	63.53
2.6769	-30.9729	63.61
2.6456	-30.9403	63.69
2.6239	-30.8152	63.72
2.6217	-30.7321	63.68
2.6027	-30.5927	63.57
2.6155	-30.5842	63.55
2.5767	-30.6524	63.54
2.5434	-30.8125	63.59
2.4964	-30.9707	63.68
2.4357	-31.1815	63.65
2.3808	-31.3078	63.57
2.333	-31.4304	63.5
2.3142	-31.6217	63.49
2.2842	-31.7134	63.56
2.2978	-31.8017	63.62
2.3332	-31.6905	63.7
2.3445	-31.5595	63.7
2.3691	-31.3653	63.66
2.4108	-31.1481	63.59
2.4861	-30.9204	63.56
2.5518	-30.791	63.58
2.5853	-30.6521	63.61
2.6507	-30.5477	63.63
2.7295	-30.4388	63.62
2.7734	-30.3203	63.6
2.824	-30.1948	63.6
2.8601	-30.1212	63.59
2.8445	-30.0201	63.57
2.8677	-30.0056	63.58
2.8195	-29.9565	63.6
2.8154	-29.9239	63.6
2.8161	-29.964	63.59
2.7678	-29.9963	63.61
2.7488	-30.1193	63.6
2.7599	-30.1818	63.62
2.7103	-30.3057	63.6
2.6672	-30.4589	63.61
2.6284	-30.6252	63.61
2.5832	-30.7966	63.58
2.5562	-31.0488	63.59
2.527	-31.2437	63.64
2.4698	-31.3492	63.7
2.4771	-31.309	63.71
2.4476	-31.1719	63.65
2.3994	-30.9957	63.56
2.4113	-30.8898	63.46
2.4486	-30.8128	63.42
2.4345	-30.7318	63.46
2.4495	-30.768	63.57
2.445	-30.7666	63.67
2.4473	-30.6786	63.7
2.4599	-30.6084	63.67
2.4353	-30.5017	63.6
2.4178	-30.3769	63.54
2.4209	-30.2927	63.55
2.4332	-30.2037	63.62
2.4391	-30.1561	63.66
2.442	-30.1085	63.68
2.4885	-30.0131	63.6
2.4593	-29.8442	63.53
2.4889	-29.775	63.48
2.4721	-29.7963	63.51
2.4607	-29.8538	63.59
2.5096	-29.8583	63.64
2.5347	-29.8485	63.69
2.5321	-29.7897	63.66
2.5495	-29.713	63.62
2.4879	-29.7368	63.59
2.489	-29.8028	63.57
2.4449	-29.8705	63.59
2.4401	-29.9748	63.62
2.3971	-30.0157	63.62
2.339	-30.1276	63.6
2.2547	-30.3104	63.56
2.1721	-30.483	63.57
2.0281	-30.7253	63.55
1.9419	-30.9922	63.56
1.8785	-31.1873	63.59
1.8822	-31.3562	63.62
1.8161	-31.3984	63.6
1.8084	-31.438	63.6
1.8712	-31.3707	63.6
1.9141	-31.3209	63.61
1.9146	-31.2464	63.58
1.978	-31.2812	63.58
2.0216	-31.2973	63.58
2.0485	-31.4153	63.6
2.0925	-31.5752	63.61
2.136	-31.6893	63.61
2.165	-31.8426	63.59
2.2152	-31.9121	63.63
2.2141	-32.0076	63.66
2.2486	-32.0857	63.69
2.2549	-32.1063	63.64
2.2817	-32.0908	63.56
2.259	-31.9862	63.53
2.2422	-31.9207	63.45
2.2787	-31.9243	63.43
2.323	-31.9547	63.5
2.3145	-31.9691	63.61
2.2876	-32.0209	63.69
2.2877	-31.9847	63.69
2.3146	-32.0282	63.61
2.27	-32.0112	63.55
2.2552	-32.0665	63.53
2.247	-32.2254	63.55
2.2418	-32.3305	63.59
2.2251	-32.4989	63.63
2.2303	-32.646	63.62
2.2021	-32.7939	63.55
2.2017	-32.922	63.47
2.2068	-33.0104	63.45
2.1974	-33.1213	63.5
2.2253	-33.1623	63.6
2.3169	-33.1581	63.67
2.3746	-33.1065	63.69
2.4069	-33.0303	63.67
2.4663	-32.996	63.57
2.5004	-32.9321	63.51
2.5859	-32.9353	63.54
2.6116	-33.0279	63.59
2.6254	-33.1273	63.64
2.6695	-33.1867	63.62
2.6921	-33.2816	63.57
2.7247	-33.2786	63.55
2.7093	-33.3437	63.55
2.6699	-33.4333	63.55
2.6453	-33.4646	63.58
2.6331	-33.4873	63.59
2.6252	-33.4872	63.59
2.6253	-33.4371	63.58
2.6058	-33.3744	63.57
2.6181	-33.3826	63.56
2.6293	-33.4415	63.58
2.5889	-33.4137	63.6
2.6192	-33.3943	63.62
2.6436	-33.4157	63.61
2.6134	-33.385	63.58
2.6068	-33.3711	63.55
2.6359	-33.3321	63.6
2.6317	-33.1825	63.67
2.6493	-33.0285	63.7
2.635	-32.8384	63.66
2.571	-32.6918	63.58
2.4631	-32.6459	63.52
2.4666	-32.5469	63.43
2.4395	-32.5467	63.42
2.4359	-32.5583	63.5
2.4322	-32.5558	63.59
2.4438	-32.5104	63.68
2.4697	-32.4553	63.71
2.4755	-32.4384	63.67
2.4629	-32.3357	63.59
2.4289	-32.3512	63.55
2.4463	-32.2722	63.6
2.4971	-32.2506	63.61
2.4834	-32.3433	63.66
2.5037	-32.3602	63.64
2.513	-32.409	63.53
2.5343	-32.4196	63.5
2.5069	-32.483	63.5
2.4658	-32.6222	63.55
2.456	-32.7552	63.6
2.4701	-32.9138	63.65
2.4977	-33.0134	63.66
2.5112	-33.0384	63.63
2.5169	-33.0131	63.59
2.5479	-32.9084	63.59
2.5748	-32.7993	63.59
2.5902	-32.7369	63.6
2.6479	-32.5902	63.61
2.7215	-32.441	63.63
2.7548	-32.2904	63.58
2.8137	-32.1656	63.57
2.8416	-32.0722	63.56
2.9126	-31.8822	63.62
2.9004	-31.7173	63.62
2.9189	-31.5317	63.63
2.9312	-31.447	63.61
2.8724	-31.3502	63.6
2.865	-31.3817	63.59
2.8047	-31.3049	63.61
2.7806	-31.2732	63.61
2.7296	-31.2577	63.61
2.6644	-31.2987	63.65
2.6089	-31.4043	63.67
2.5608	-31.4528	63.7
2.4643	-31.4794	63.65
2.4014	-31.6476	63.58
2.3226	-31.6276	63.57
2.2744	-31.6516	63.5
2.2482	-31.5853	63.46
2.2513	-31.6105	63.48
2.2463	-31.5781	63.6
2.2587	-31.5126	63.68
2.293	-31.4394	63.7
2.3091	-31.3449	63.68
2.2925	-31.1808	63.59
2.3207	-31.1974	63.58
2.364	-31.1766	63.58
2.3879	-31.3401	63.59
2.3771	-31.5028	63.67
2.3868	-31.6353	63.64
2.4615	-31.7607	63.57
2.4962	-31.8625	63.51
2.5124	-31.9279	63.5
2.5254	-31.9058	63.56
2.5158	-31.9529	63.6
2.5838	-31.8414	63.66
2.5588	-31.7015	63.67
2.5522	-31.544	63.63
2.5258	-31.4294	63.6
2.4987	-31.4061	63.59
2.494	-31.3472	63.6
2.3322	-31.3134	63.6
2.2754	-31.2344	63.63
2.3265	-31.2163	63.63
2.3394	-31.1805	63.6
2.3585	-31.0883	63.61
2.4225	-31.0175	63.58
2.4302	-30.916	63.57
2.4814	-30.8334	63.57
2.4723	-30.7192	63.58
2.5023	-30.6216	63.61
2.5138	-30.454	63.6
2.5402	-30.395	63.62
2.5887	-30.3211	63.59
2.5971	-30.3021	63.58
2.584	-30.3861	63.61
2.6317	-30.4449	63.69
2.5888	-30.5784	63.69
2.5577	-30.6616	63.61
2.535	-30.7218	63.59
2.5112	-30.8216	63.52
2.5106	-30.9097	63.45
2.4489	-31.182	63.44
2.3946	-31.4616	63.54
2.3689	-31.7633	63.61
2.3517	-31.9929	63.67
2.3591	-32.1877	63.7
2.4286	-32.2204	63.64
2.4814	-32.1218	63.59
2.592	-32.0529	63.58
2.679	-31.9361	63.57
2.8018	-31.8021	63.62
2.8673	-31.7202	63.65
3.0226	-31.585	63.61
3.101	-31.3955	63.53
3.118	-31.2228	63.49
3.2165	-31.2077	63.5
3.2408	-31.1739	63.55
3.2802	-31.1283	63.62
3.3047	-31.1174	63.67
3.3301	-31.0834	63.64
3.3163	-30.9676	63.6
3.3348	-30.9656	63.55
3.2835	-30.9581	63.55
3.2907	-31.0221	63.56
3.2495	-31.0447	63.6
3.2168	-31.1526	63.63
3.1809	-31.1728	63.63
3.1653	-31.3343	63.57
3.0748	-31.3521	63.57
3.0798	-31.3579	63.55
3.0463	-31.3381	63.59
3.0381	-31.3037	63.59
3.0646	-31.2223	63.6
3.0535	-31.1601	63.59
3.0217	-31.047	63.58
2.9903	-30.9627	63.57
3.0139	-30.8896	63.57
3.0328	-30.8619	63.58
3.0458	-30.7938	63.63
3.0464	-30.7824	63.69
3.0346	-30.7109	63.68
2.9987	-30.6335	63.61
3.0053	-30.5736	63.56
2.9803	-30.4062	63.5
2.9669	-30.2991	63.44
2.9773	-30.2116	63.46
2.9734	-30.2295	63.54
2.9446	-30.1784	63.63
2.977	-30.067	63.68
2.996	-29.8823	63.68
2.991	-29.7137	63.61
2.9636	-29.6106	63.53
2.9704	-29.5532	63.54
2.9876	-29.5186	63.59
2.9553	-29.4619	63.67
2.9483	-29.4795	63.66
2.936	-29.4123	63.59
2.8768	-29.345	63.51
2.8316	-29.3636	63.47
2.7938	-29.4641	63.52
2.7861	-29.5546	63.6
2.7598	-29.6923	63.67
2.7235	-29.7459	63.69
2.6987	-29.7501	63.63
2.6769	-29.7464	63.59
2.6719	-29.7665	63.53
2.6519	-29.88	63.55
2.5993	-29.9667	63.59
2.5825	-30.0524	63.62
2.5905	-30.1089	63.62
2.5291	-30.2034	63.59
2.4875	-30.3024	63.56
2.4019	-30.4299	63.55
2.3697	-30.516	63.57
2.3325	-30.5144	63.61
2.3361	-30.4564	63.61
2.3757	-30.3221	63.59
2.372	-30.2114	63.58
2.4116	-30.1248	63.57
2.4458	-30.0431	63.59
2.5125	-29.9519	63.59
2.6433	-29.8567	63.56
2.8065	-29.7567	63.6
3.0471	-29.6761	63.67
3.3633	-29.6155	63.71
3.6662	-29.5336	63.64
4.0952	-29.4097	63.59
4.1942	-29.2882	63.57
4.0825	-29.1476	63.47
3.9748	-29.0016	63.42
3.8349	-28.9717	63.5
3.6493	-28.9892	63.63
3.4999	-28.942	63.68
3.3654	-28.9434	63.69
3.2769	-28.8752	63.65
3.2992	-28.7461	63.6
3.2871	-28.7021	63.6
3.319	-28.6462	63.59
3.3343	-28.6432	63.6
3.3355	-28.6401	63.65
3.234	-28.6737	63.63
3.1739	-28.6583	63.58
3.114	-28.6825	63.52
3.158	-28.7495	63.52
3.066	-28.8255	63.55
3.0914	-28.9114	63.67
3.0779	-28.9706	63.7
3.0342	-28.9601	63.71
3.0167	-28.8195	63.66
3.0923	-28.7122	63.63
3.1913	-28.6132	63.62
3.3713	-28.5011	63.63
3.5248	-28.4219	63.63
3.6319	-28.2919	63.61
3.5926	-28.1365	63.6
3.3634	-27.9991	63.6
3.1312	-27.8523	63.58
2.975	-27.849	63.55
2.6971	-27.7469	63.66
2.4997	-27.5592	63.66
2.2489	-27.3718	63.61
2.0319	-27.2106	63.6
1.9224	-27.1311	63.56
1.7676	-27.0943	63.59
1.7277	-27.0882	63.61
1.731	-27.1486	63.63
1.8257	-27.3101	63.65
1.9817	-27.4852	63.71
1.9568	-27.5464	63.75
1.8368	-27.6042	63.7
1.6313	-27.6116	63.6
1.4202	-27.6959	63.55
1.3394	-27.7208	63.49
1.2731	-27.7732	63.46
1.2135	-27.9149	63.5
1.133	-28.0085	63.58
1.1706	-28.0855	63.66
1.1665	-28.2215	63.69
1.199	-28.3185	63.67
1.1648	-28.2987	63.62
1.0943	-28.3718	63.61
1.0281	-28.4019	63.58
0.8744	-28.5005	63.6
0.7243	-28.6838	63.66
0.6103	-28.7687	63.66
0.4658	-28.8284	63.59
0.3239	-28.7436	63.56
0.2371	-28.7653	63.57
0.1458	-28.6522	63.59
0.1411	-28.5668	63.65
0.1244	-28.4128	63.69
0.151	-28.1914	63.69
0.1154	-28.0526	63.65
0.032	-27.8394	63.62
-0.0313	-27.7325	63.58
-0.1144	-27.6568	63.59
-0.2053	-27.6314	63.62
-0.4182	-27.5814	63.65
-0.6075	-27.5064	63.65
-0.7181	-27.4693	63.63
-0.8721	-27.3706	63.63
-1.014	-27.364	63.63
-1.125	-27.2675	63.6
-1.1882	-27.2417	63.59
-1.2669	-27.2182	63.62
-1.2865	-27.2648	63.61
-1.2389	-27.2904	63.62
-1.1946	-27.4357	63.65
-1.0765	-27.5589	63.6
-0.9695	-27.708	63.61
-0.8817	-27.8999	63.64
-0.7978	-28.1495	63.68
-0.7532	-28.43	63.69
-0.8077	-28.6596	63.66
-0.9331	-28.9522	63.59
-0.8853	-29.1954	63.53
-0.7898	-29.4964	63.47
-0.6108	-29.8013	63.48
-0.4083	-30.0662	63.55
-0.1161	-30.2244	63.64
0.1871	-30.3237	63.69
0.4983	-30.3754	63.69
0.8459	-30.3544	63.62
1.238	-30.3102	63.53
1.6673	-30.2152	63.54
2.0774	-30.1477	63.54
2.5159	-30.1832	63.62
2.804	-30.1194	63.68
3.0891	-29.9967	63.64
3.32	-29.8376	63.59
3.424	-29.6904	63.55
3.4476	-29.6623	63.55
3.3837	-29.6218	63.56
3.375	-29.6463	63.58
3.3016	-29.6999	63.63
3.1789	-29.6914	63.63
3.0733	-29.7209	63.62
2.9567	-29.7442	63.59
2.889	-29.8062	63.61
2.8727	-29.7774	63.62
2.8169	-29.7342	63.63
2.763	-29.676	63.6
2.7429	-29.6037	63.6
2.7736	-29.3977	63.6
2.8675	-29.1274	63.59
2.8387	-28.8657	63.6
2.8511	-28.6534	63.57
2.7915	-28.5356	63.57
2.7267	-28.4382	63.6
2.6342	-28.4038	63.63
2.5227	-28.4499	63.66
2.4303	-28.5381	63.62
2.3447	-28.5694	63.6
2.2191	-28.7379	63.6
2.0563	-28.8662	63.65
1.8468	-29.0618	63.69
1.6515	-29.1214	63.65
1.5638	-29.3258	63.59
1.4192	-29.3001	63.54
1.2823	-29.1648	63.47
1.1876	-29.0882	63.46
1.2204	-28.9532	63.55
1.2576	-28.8039	63.61
1.264	-28.6137	63.64
1.3499	-28.4082	63.64
1.4091	-28.2499	63.61
1.4844	-28.1143	63.58
1.5469	-28.0325	63.59
1.6564	-27.9002	63.6
1.7408	-27.9274	63.67
1.7935	-27.8585	63.73
1.8707	-27.8086	63.66
inclinaison X	inclinaison Y
