# Supplementary material for: Postural Control Can Be Well Maintained by Healthy, Young Adults in Difficult Visual Task, Even in Sway-Referenced Dynamic Conditions
Source: PLoS One. 2016 Oct 13;11(10):e0164400. doi: 10.1371/journal.pone.0164400 (PMC5063355; doi:10.1371/journal.pone.0164400)
Supplement: S2 File — (ZIP) [file pone.0164400.s002.zip › DATA_FRAMIRAL/S12B_FREE_STABLE_I3.xls]

## Sheet: S12_MTT_201504081114
gravite X	gravite Y	Poids
3.9069	-31.0164	63.67
3.8817	-31.1017	63.64
3.9059	-31.0605	63.57
3.866	-31.0287	63.51
3.8932	-31.0468	63.52
3.882	-31.0966	63.57
3.8603	-31.1519	63.61
3.8681	-31.1684	63.67
3.8591	-31.1053	63.68
3.8847	-31.043	63.65
3.8778	-30.9288	63.63
3.8718	-30.9138	63.6
3.8822	-30.866	63.62
3.9449	-30.8745	63.62
3.9606	-30.8323	63.62
3.9639	-30.8388	63.63
3.968	-30.7982	63.62
3.9898	-30.74	63.59
4.0249	-30.7722	63.6
3.9863	-30.8122	63.59
3.9502	-30.8352	63.6
3.9567	-30.8817	63.62
3.9116	-30.9652	63.59
3.8584	-31.0035	63.63
3.8244	-31.0962	63.61
3.8148	-31.1814	63.64
3.7565	-31.1692	63.63
3.796	-31.2427	63.63
3.7579	-31.2716	63.67
3.7766	-31.3478	63.69
3.7673	-31.3522	63.65
3.7205	-31.3698	63.59
3.6803	-31.3433	63.6
3.6944	-31.3651	63.5
3.734	-31.3915	63.44
3.7057	-31.5357	63.46
3.6996	-31.7051	63.56
3.6601	-31.9509	63.64
3.685	-32.0414	63.69
3.6341	-32.085	63.69
3.6227	-31.9899	63.62
3.5729	-31.9142	63.59
3.5058	-31.8167	63.58
3.4894	-31.8776	63.6
3.4307	-31.8973	63.66
3.4803	-31.7676	63.67
3.4874	-31.6443	63.61
3.5264	-31.4679	63.54
3.5988	-31.3126	63.51
3.6462	-31.2511	63.51
3.7695	-31.1918	63.61
3.8628	-31.2385	63.69
4.0565	-31.2873	63.68
4.2031	-31.2317	63.67
4.295	-31.176	63.59
4.4389	-30.9876	63.55
4.4314	-30.8193	63.59
4.2782	-30.6687	63.63
4.2353	-30.4935	63.67
4.2384	-30.3114	63.67
4.2392	-30.1151	63.65
4.2646	-29.7928	63.61
4.216	-29.5618	63.56
4.2914	-29.4259	63.54
4.3407	-29.4321	63.57
4.4285	-29.4294	63.61
4.4924	-29.4885	63.65
4.5173	-29.4349	63.69
4.4371	-29.3443	63.65
4.3653	-29.24	63.6
4.2235	-29.1601	63.6
4.0011	-29.1647	63.68
3.6708	-29.1415	63.73
3.3445	-29.1096	63.73
3.0612	-29.1007	63.66
2.765	-29.0957	63.59
2.6555	-29.0216	63.48
2.5393	-29.0623	63.44
2.4378	-29.066	63.5
2.3616	-29.1138	63.63
2.3223	-29.0576	63.71
2.294	-28.9682	63.72
2.2556	-28.8001	63.68
2.1958	-28.5971	63.58
2.0651	-28.3858	63.58
1.9573	-28.2951	63.6
1.8102	-28.3365	63.64
1.7092	-28.3516	63.72
1.6084	-28.3636	63.68
1.4812	-28.3642	63.58
1.4196	-28.371	63.53
1.3245	-28.3783	63.55
1.2967	-28.4749	63.57
1.2518	-28.5274	63.64
1.1761	-28.6197	63.69
1.0546	-28.7472	63.69
0.9693	-28.8497	63.65
0.8634	-28.9269	63.64
0.7226	-28.9758	63.59
0.5777	-29.1716	63.58
0.4793	-29.2955	63.61
0.3295	-29.4193	63.65
0.2477	-29.6377	63.65
0.1967	-29.6698	63.65
0.201	-29.737	63.63
0.3199	-29.8245	63.6
0.45	-29.8129	63.6
0.6152	-29.7796	63.61
0.8353	-29.6956	63.62
1.0595	-29.6643	63.63
1.2255	-29.6219	63.6
1.3075	-29.5299	63.62
1.4226	-29.4495	63.58
1.5035	-29.3052	63.62
1.6154	-29.172	63.68
1.6856	-29.1604	63.7
1.7459	-29.1135	63.66
1.8115	-29.0609	63.58
1.8759	-28.9785	63.53
1.9289	-28.8864	63.47
2.0115	-28.8796	63.48
2.0716	-28.9586	63.57
2.1442	-29.0679	63.64
2.328	-29.1817	63.68
2.4923	-29.1454	63.7
2.6843	-29.1159	63.63
2.798	-29.0633	63.56
2.9043	-29.0484	63.56
3.0463	-29.1398	63.57
3.1061	-29.3487	63.64
3.1915	-29.3568	63.67
3.2785	-29.4102	63.6
3.4162	-29.3832	63.53
3.5459	-29.4743	63.48
3.6541	-29.5381	63.52
3.8815	-29.6966	63.56
4.0408	-29.7296	63.65
4.189	-29.7803	63.67
4.3174	-29.8309	63.64
4.3957	-29.7959	63.59
4.5185	-29.717	63.58
4.6157	-29.5913	63.59
4.6851	-29.4753	63.61
4.7469	-29.413	63.62
4.7386	-29.3479	63.62
4.5792	-29.2357	63.64
4.3076	-29.1	63.63
4.2543	-29.0818	63.55
4.2123	-29.0556	63.53
4.1754	-29.0051	63.54
4.0598	-29.0839	63.56
3.9878	-29.1983	63.59
3.8996	-29.3827	63.62
3.8332	-29.5699	63.62
3.8013	-29.7298	63.64
3.8121	-29.8693	63.72
3.8347	-29.894	63.74
3.8499	-29.8618	63.68
3.8569	-29.8253	63.58
3.85	-29.8166	63.5
3.8193	-29.898	63.43
3.7917	-29.9501	63.44
3.79	-30.0369	63.53
3.8204	-30.1579	63.61
3.8668	-30.2109	63.63
3.9048	-30.2297	63.65
3.8865	-30.2322	63.63
3.8687	-30.193	63.6
3.8508	-30.1262	63.63
3.8899	-29.9827	63.62
3.9125	-29.8891	63.63
3.8832	-29.7734	63.65
3.9391	-29.6224	63.63
3.8805	-29.5267	63.56
3.8141	-29.4407	63.54
3.8123	-29.3351	63.57
3.823	-29.3287	63.64
3.8537	-29.2427	63.71
3.8455	-29.0708	63.7
3.825	-28.9628	63.65
3.7236	-28.7851	63.62
3.6581	-28.6938	63.59
3.5451	-28.526	63.56
3.4814	-28.3446	63.56
3.4584	-28.2516	63.54
3.4339	-28.1522	63.55
3.3969	-28.0031	63.56
3.3898	-27.9495	63.61
3.3505	-27.8841	63.68
3.3017	-27.8523	63.63
3.2386	-27.8713	63.7
3.2417	-27.9537	63.79
3.2767	-27.9721	63.8
3.3011	-27.8857	63.71
3.3011	-27.7309	63.57
3.3801	-27.6383	63.49
3.3947	-27.6408	63.51
3.5018	-27.7563	63.51
3.5458	-27.8459	63.44
3.5694	-28.0299	63.46
3.556	-28.2029	63.49
3.5903	-28.4023	63.46
3.6546	-28.6823	63.52
3.697	-28.9025	63.61
3.7261	-29.0561	63.66
3.7715	-29.134	63.7
3.7626	-29.1163	63.71
3.7887	-29.1126	63.67
3.9164	-29.1315	63.65
4.1716	-29.2875	63.61
4.1338	-29.304	63.65
4.0448	-29.299	63.68
3.9152	-29.4024	63.62
3.7387	-29.4481	63.61
3.5667	-29.6056	63.6
3.3245	-29.8902	63.58
3.0439	-30.2377	63.62
2.7328	-30.6697	63.65
2.4909	-31.0704	63.73
2.3021	-31.4301	63.76
2.231	-31.7	63.8
2.1822	-31.8959	63.76
2.1235	-31.9831	63.66
2.054	-32.0888	63.53
1.9619	-32.1899	63.58
1.8708	-32.2986	63.6
1.7991	-32.3249	63.51
1.7875	-32.2567	63.5
1.8106	-32.3533	63.53
1.8228	-32.4191	63.64
1.8533	-32.5507	63.68
1.9327	-32.553	63.66
2.0241	-32.4259	63.63
2.0628	-32.1531	63.62
2.1809	-31.9042	63.79
2.3774	-31.5193	63.94
2.5791	-30.9782	63.94
2.7663	-30.4087	63.83
2.8429	-29.9808	63.91
2.8138	-29.5381	63.99
2.8518	-29.0504	63.74
2.8713	-28.6933	63.64
2.8813	-28.56	63.74
2.9891	-28.4974	63.78
2.91	-28.3598	63.7
2.8429	-28.0416	63.45
2.7583	-27.7177	63.14
2.6229	-27.5091	63.13
2.5636	-27.541	63.3
2.4034	-27.6689	63.44
2.221	-27.8416	63.57
1.9914	-28.0929	63.62
1.8457	-28.2107	63.52
1.7352	-28.483	63.43
1.6839	-28.7072	63.33
1.7429	-29.0934	63.27
1.8892	-29.4752	63.21
2.0421	-29.7819	63.19
2.2641	-29.8722	63.11
2.6067	-29.9151	63.17
2.9828	-29.8762	63.41
3.3682	-29.7374	63.57
3.6625	-29.4032	63.51
3.8883	-29.0935	63.48
4.0292	-28.8633	63.6
4.0032	-28.6638	63.68
3.9052	-28.5677	63.78
3.8037	-28.5996	63.89
3.5884	-28.712	63.89
3.4114	-28.7903	63.9
3.2425	-28.7446	63.63
3.1577	-28.6058	63.3
3.0415	-28.6468	63.4
2.9838	-28.7958	63.53
2.908	-28.8471	63.4
2.8552	-28.9335	63.36
2.7576	-29.1686	63.51
2.6602	-29.4439	63.51
2.6488	-29.6035	63.34
2.6709	-29.9125	63.4
2.6521	-30.3041	63.67
2.6466	-30.615	63.72
2.6698	-30.8813	63.59
2.7761	-30.9823	63.28
2.9298	-30.9347	62.84
3.0631	-30.8309	62.58
3.17	-30.766	62.6
3.2523	-31.0404	63.06
3.3076	-31.5175	63.78
3.3046	-32.1032	64.49
3.1962	-32.523	65.08
2.9479	-32.5173	65.26
2.857	-32.1417	64.82
2.7489	-31.4622	64.19
2.6997	-30.8455	63.62
2.6876	-30.1427	63.32
2.6657	-29.619	63.24
2.5988	-29.3234	63.29
2.4475	-29.3104	63.48
2.3589	-29.4372	63.63
2.3082	-29.4666	63.71
2.251	-29.4608	63.76
2.2129	-29.3918	63.72
2.2111	-29.2102	63.65
2.1768	-28.9904	63.6
2.1171	-28.7825	63.6
2.069	-28.6069	63.6
2.0269	-28.5366	63.66
2.0091	-28.5543	63.72
2.0365	-28.5051	63.72
1.9961	-28.506	63.64
1.9412	-28.5087	63.63
1.8842	-28.5708	63.58
1.9135	-28.4952	63.53
1.9745	-28.3322	63.46
2.0691	-28.0842	63.44
2.1325	-27.7166	63.5
2.2836	-27.4156	63.54
2.477	-27.1108	63.6
2.7919	-26.871	63.66
3.088	-26.5456	63.7
3.2463	-26.1516	63.65
3.3898	-25.8135	63.6
3.494	-25.4875	63.68
3.6264	-25.2713	63.69
3.6573	-25.0374	63.62
3.6944	-24.8178	63.58
3.6118	-24.6373	63.57
3.5608	-24.5593	63.62
3.4755	-24.516	63.66
3.315	-24.4993	63.71
3.1851	-24.5054	63.71
3.048	-24.5535	63.71
2.869	-24.6841	63.68
2.7836	-24.7648	63.66
2.6491	-24.8796	63.6
2.402	-24.9777	63.58
2.2278	-25.1212	63.61
2.0175	-25.2321	63.67
1.8013	-25.3024	63.66
1.6875	-25.3508	63.66
1.5661	-25.4161	63.64
1.4811	-25.4798	63.6
1.4747	-25.4847	63.55
1.4768	-25.4785	63.61
1.5968	-25.4337	63.67
1.6704	-25.3316	63.7
1.7457	-25.2117	63.67
1.853	-25.1002	63.63
2.0056	-24.9893	63.54
2.2055	-24.7453	63.45
2.3334	-24.5704	63.49
2.4299	-24.4662	63.53
2.4904	-24.3663	63.58
2.4357	-24.2904	63.65
2.4466	-24.1963	63.66
2.4929	-24.193	63.6
2.403	-24.1042	63.66
2.3804	-23.9785	63.63
2.3055	-23.9226	63.62
2.2055	-23.9332	63.66
2.1519	-23.9739	63.62
2.173	-23.8833	63.58
2.1697	-23.8161	63.56
2.1818	-23.7463	63.55
2.1801	-23.7423	63.59
2.1632	-23.8114	63.62
2.1461	-23.875	63.66
2.1147	-23.886	63.66
2.0843	-23.9641	63.64
2.018	-24.0012	63.62
1.9842	-24.1879	63.6
1.8473	-24.3547	63.59
1.8203	-24.5114	63.59
1.7494	-24.7093	63.61
1.6868	-24.904	63.62
1.6402	-25.0335	63.62
1.6768	-25.0373	63.58
1.6725	-25.0191	63.59
1.7355	-24.9913	63.59
1.7624	-24.9537	63.61
1.7905	-24.9521	63.59
1.8326	-24.9292	63.63
1.8759	-24.9083	63.63
1.9671	-24.8704	63.6
2.0221	-24.8822	63.61
1.9917	-24.9162	63.69
1.9901	-24.9115	63.73
1.9498	-24.8854	63.65
1.8609	-24.766	63.59
1.7775	-24.7601	63.49
1.7822	-24.6616	63.46
1.7778	-24.6605	63.47
1.7792	-24.698	63.55
1.8318	-24.7059	63.62
1.826	-24.7341	63.68
1.8047	-24.6659	63.72
1.7819	-24.4867	63.67
1.7562	-24.336	63.6
1.7221	-24.2479	63.55
1.6541	-24.2753	63.58
1.6998	-24.3765	63.64
1.7422	-24.4046	63.67
1.7694	-24.3668	63.68
1.7817	-24.3311	63.66
1.8103	-24.3147	63.63
1.8268	-24.4078	63.62
1.8904	-24.4276	63.61
1.9668	-24.4908	63.57
1.9866	-24.481	63.57
1.996	-24.5819	63.54
2.0246	-24.7389	63.53
2.0487	-24.8154	63.53
2.1225	-24.9145	63.57
2.1577	-25.0353	63.59
2.1513	-25.1932	63.57
2.0979	-25.2855	63.53
2.1445	-25.4192	63.56
2.1478	-25.5992	63.59
2.1634	-25.8171	63.62
2.1251	-26.0259	63.61
2.1566	-26.19	63.63
2.1559	-26.3369	63.66
2.1842	-26.4232	63.65
2.2411	-26.4887	63.62
2.2696	-26.4282	63.59
2.3293	-26.4301	63.58
2.3057	-26.4412	63.58
2.3293	-26.4442	63.58
2.3709	-26.4317	63.62
2.4272	-26.4899	63.69
2.4178	-26.5349	63.72
2.4328	-26.5874	63.66
2.3497	-26.5532	63.57
2.307	-26.512	63.55
2.2901	-26.4823	63.48
2.3452	-26.3921	63.48
2.3713	-26.3201	63.51
2.4436	-26.2825	63.56
2.4762	-26.2927	63.63
2.4812	-26.2815	63.69
2.5019	-26.235	63.67
2.436	-26.1201	63.63
2.4612	-25.9929	63.58
2.4433	-25.9261	63.54
2.4489	-25.9406	63.59
2.4664	-25.8944	63.64
2.4401	-25.8643	63.6
2.437	-25.7298	63.57
2.4302	-25.7153	63.55
2.3987	-25.6981	63.55
2.3899	-25.7492	63.57
2.3805	-25.8286	63.61
2.319	-25.8582	63.67
2.2399	-25.9368	63.69
2.1187	-26.0219	63.68
2.0026	-26.0999	63.63
1.956	-26.1645	63.62
1.8983	-26.2474	63.59
1.8477	-26.271	63.58
1.8359	-26.3599	63.58
1.7851	-26.508	63.59
1.7571	-26.6701	63.62
1.7151	-26.903	63.6
1.669	-27.0893	63.59
1.5827	-27.2835	63.6
1.5641	-27.5476	63.6
1.4781	-27.7587	63.61
1.506	-27.8987	63.61
1.4793	-28.0752	63.61
1.433	-28.2869	63.61
1.335	-28.5329	63.62
1.2853	-28.8367	63.61
1.2697	-29.0612	63.64
1.2676	-29.2341	63.6
1.292	-29.4378	63.59
1.3064	-29.626	63.67
1.3646	-29.7493	63.72
1.3854	-29.7502	63.68
1.3964	-29.7141	63.57
1.3903	-29.6417	63.49
1.4437	-29.6556	63.42
1.4565	-29.7573	63.41
1.5095	-29.9221	63.51
1.5381	-30.0542	63.62
1.5887	-30.2033	63.66
1.6241	-30.2832	63.67
1.6289	-30.3592	63.66
1.6465	-30.366	63.6
1.6718	-30.4281	63.55
1.6601	-30.427	63.55
1.6952	-30.5065	63.57
1.7295	-30.5142	63.61
1.7292	-30.449	63.61
1.7815	-30.3518	63.57
1.7989	-30.3803	63.52
1.8492	-30.2959	63.54
1.9036	-30.2865	63.56
1.9655	-30.2821	63.6
1.9905	-30.215	63.66
2.0726	-30.0758	63.66
2.1712	-29.9322	63.64
2.1729	-29.8445	63.59
2.2286	-29.8063	63.57
2.3055	-29.8099	63.62
2.3649	-29.8543	63.62
2.4179	-29.8437	63.67
2.5098	-29.8811	63.64
2.5308	-29.9348	63.62
2.5119	-29.9905	63.6
2.5525	-30.057	63.58
2.5801	-30.1288	63.59
2.6468	-30.1641	63.6
2.7179	-30.1902	63.6
2.7915	-30.0415	63.61
2.7878	-29.9953	63.6
2.8387	-29.8421	63.6
2.8269	-29.7111	63.59
2.8296	-29.6043	63.6
2.8406	-29.5177	63.61
2.8361	-29.451	63.62
2.8436	-29.4479	63.63
2.9265	-29.3719	63.69
2.9887	-29.3802	63.71
3.0212	-29.3476	63.68
3.0147	-29.3254	63.58
2.9931	-29.2594	63.54
2.9878	-29.208	63.49
3.0272	-29.2327	63.42
3.0169	-29.2617	63.46
3.0621	-29.3231	63.58
3.1	-29.3004	63.68
3.1334	-29.2638	63.71
3.1574	-29.2221	63.7
3.1672	-29.1787	63.67
3.2444	-29.1178	63.62
3.333	-29.0015	63.58
3.3599	-28.9547	63.59
3.3758	-28.948	63.65
3.4656	-28.9185	63.66
3.4976	-28.8188	63.58
3.4768	-28.8318	63.54
3.5092	-28.8241	63.52
3.507	-28.8537	63.56
3.5569	-28.8929	63.65
3.5425	-28.9095	63.69
3.5522	-28.8432	63.66
3.491	-28.7481	63.62
3.4852	-28.645	63.58
3.4847	-28.5234	63.58
3.4722	-28.4877	63.59
3.4413	-28.547	63.59
3.3834	-28.576	63.63
3.3553	-28.5685	63.64
3.2897	-28.6125	63.62
3.2739	-28.6574	63.62
3.2093	-28.6853	63.58
3.1463	-28.7581	63.59
3.1249	-28.8272	63.55
3.0991	-28.786	63.59
3.1755	-28.723	63.63
3.2069	-28.7163	63.7
3.3452	-28.6927	63.75
3.4687	-28.6566	63.72
3.6198	-28.5714	63.69
3.7867	-28.5454	63.67
3.8431	-28.5295	63.65
3.7263	-28.4786	63.62
3.5762	-28.4498	63.56
3.3471	-28.4253	63.57
3.1455	-28.5162	63.51
3.0542	-28.529	63.45
2.9733	-28.6102	63.42
2.9202	-28.6709	63.53
2.9385	-28.6616	63.63
2.9748	-28.6091	63.69
3.0408	-28.54	63.7
3.0583	-28.3751	63.65
3.0634	-28.3012	63.63
2.9718	-28.2966	63.57
2.8478	-28.3157	63.61
2.7064	-28.2266	63.67
2.698	-27.8792	63.74
2.416	-27.9696	63.54
2.1853	-28.0609	63.5
1.9404	-28.1465	63.51
1.7348	-28.28	63.54
1.6348	-28.3018	63.58
1.5622	-28.384	63.65
1.5464	-28.4008	63.65
1.7162	-28.387	63.63
1.8052	-28.4658	63.58
1.6758	-28.5487	63.56
1.5432	-28.7578	63.54
1.425	-29.0074	63.57
1.2207	-29.3439	63.6
1.079	-29.6179	63.63
0.8991	-29.9246	63.63
0.6907	-30.026	63.63
0.5223	-30.0805	63.57
0.3575	-30.1633	63.54
0.31	-30.1537	63.55
0.2861	-30.1693	63.57
0.2897	-30.1629	63.61
0.3324	-30.0699	63.63
0.3082	-29.9396	63.64
0.3276	-29.7458	63.59
0.3464	-29.5212	63.59
0.3931	-29.4109	63.6
0.4155	-29.2698	63.66
0.4027	-29.0033	63.65
0.3708	-28.8125	63.62
0.3196	-28.6769	63.57
0.3041	-28.51	63.49
0.2765	-28.447	63.46
0.2757	-28.3831	63.51
0.3341	-28.4274	63.59
0.4076	-28.3168	63.67
0.4381	-28.1805	63.7
0.4892	-28.0086	63.66
0.5056	-27.9172	63.59
0.5487	-27.8118	63.58
0.6276	-27.7338	63.55
0.705	-27.7072	63.63
0.7709	-27.6685	63.68
0.8233	-27.7166	63.63
0.8561	-27.6113	63.54
0.8923	-27.5883	63.51
0.9822	-27.5276	63.53
1.0283	-27.4762	63.58
1.1177	-27.4378	63.63
1.2387	-27.4084	63.67
1.2897	-27.3622	63.67
1.3647	-27.2206	63.64
1.4245	-27.1269	63.6
1.4361	-26.9788	63.59
1.5228	-26.9794	63.59
1.519	-27.0147	63.59
1.5189	-27.0852	63.6
1.4639	-27.1808	63.61
1.4801	-27.2573	63.61
1.5504	-27.2124	63.62
1.5868	-27.1778	63.58
1.6147	-27.1372	63.57
1.693	-27.067	63.58
1.6684	-27.0213	63.6
1.7187	-26.9523	63.62
1.79	-26.8457	63.6
1.8406	-26.692	63.6
1.9155	-26.6149	63.59
1.9534	-26.6122	63.63
1.9902	-26.5755	63.7
2.0109	-26.5546	63.67
1.9457	-26.5726	63.62
1.9123	-26.5853	63.57
1.9039	-26.5814	63.47
1.8501	-26.5868	63.43
1.8611	-26.741	63.47
1.8019	-26.85	63.6
1.8594	-26.9981	63.66
1.8344	-27.1018	63.71
1.8048	-27.1135	63.66
1.7443	-27.2099	63.6
1.7145	-27.3601	63.56
1.6909	-27.5236	63.58
1.6079	-27.7328	63.61
1.5677	-27.9515	63.67
1.6215	-28.1272	63.61
1.5886	-28.1787	63.53
1.5817	-28.2387	63.5
1.6011	-28.302	63.52
1.6344	-28.3099	63.6
1.699	-28.2533	63.66
1.7488	-28.1695	63.69
1.8472	-27.9352	63.67
1.9076	-27.7267	63.61
1.944	-27.5879	63.56
2.0309	-27.5661	63.56
2.0844	-27.5346	63.6
2.1304	-27.4835	63.63
2.1303	-27.5004	63.63
2.1143	-27.4184	63.63
2.0958	-27.4174	63.6
2.0686	-27.4047	63.59
2.0014	-27.3717	63.59
2.0163	-27.3488	63.61
2.0237	-27.2246	63.61
2.0111	-27.1071	63.62
1.9947	-26.9459	63.62
2.0414	-26.7796	63.62
2.0333	-26.5253	63.59
2.0292	-26.3798	63.58
1.9917	-26.3216	63.63
1.9494	-26.2705	63.7
1.9451	-26.269	63.71
1.8959	-26.1712	63.65
1.9008	-26.0623	63.61
1.9381	-25.9138	63.54
1.9636	-25.7068	63.47
1.9512	-25.5638	63.47
1.9409	-25.4851	63.53
1.9051	-25.4921	63.64
1.8635	-25.4926	63.71
1.8513	-25.4065	63.71
1.7827	-25.3626	63.64
1.6888	-25.2908	63.61
1.5794	-25.3008	63.58
1.4734	-25.3975	63.58
1.3581	-25.5316	63.63
1.2991	-25.6174	63.64
1.2687	-25.6394	63.6
1.1954	-25.6962	63.55
1.1291	-25.7308	63.52
1.0392	-25.8814	63.51
0.9513	-26.0905	63.6
0.9427	-26.2629	63.67
0.9455	-26.3518	63.74
0.8563	-26.3611	63.68
0.8806	-26.3556	63.64
0.8821	-26.4291	63.58
0.8467	-26.4868	63.59
0.7994	-26.5937	63.62
0.7799	-26.7362	63.63
0.7441	-26.7879	63.66
0.7296	-26.9406	63.63
0.7257	-27.0463	63.65
0.8089	-27.0288	63.62
0.8246	-27.0346	63.63
0.8644	-27.0266	63.6
0.8803	-27.0945	63.61
0.9201	-27.1683	63.61
0.9124	-27.2614	63.61
0.948	-27.3561	63.63
0.9909	-27.4279	63.66
1.0191	-27.5313	63.65
1.0158	-27.5923	63.63
1.0697	-27.6535	63.7
1.0895	-27.762	63.71
1.0858	-27.7889	63.71
1.0598	-27.7973	63.64
1.0264	-27.8006	63.54
1.0553	-27.7922	63.49
1.0921	-27.8149	63.44
1.1112	-27.9032	63.48
1.1566	-27.9776	63.57
1.1118	-28.1289	63.66
1.1271	-28.2212	63.69
1.089	-28.3348	63.66
1.0751	-28.4441	63.6
1.0406	-28.5703	63.58
1.0372	-28.7747	63.59
1.0329	-28.9438	63.64
1.0407	-29.179	63.68
1.0586	-29.4272	63.63
1.0963	-29.5934	63.56
1.1285	-29.6483	63.55
1.1835	-29.5389	63.54
1.1861	-29.4226	63.57
1.232	-29.353	63.62
1.2502	-29.2452	63.66
1.2502	-29.2284	63.66
1.2632	-29.2207	63.61
1.2515	-29.2026	63.6
1.3147	-29.2286	63.6
1.3696	-29.2509	63.62
1.4241	-29.2055	63.63
1.4244	-29.189	63.62
1.4249	-29.187	63.6
1.4692	-29.2211	63.57
1.4896	-29.2574	63.56
1.5214	-29.3283	63.56
1.5713	-29.2831	63.59
1.5551	-29.3076	63.61
1.5696	-29.2497	63.64
1.5424	-29.2373	63.63
1.548	-29.2076	63.57
1.5395	-29.2122	63.59
1.5551	-29.257	63.6
1.5707	-29.3187	63.62
1.5401	-29.4181	63.6
1.5912	-29.4647	63.61
1.6097	-29.5457	63.66
1.6514	-29.6009	63.72
1.6713	-29.5608	63.71
1.6946	-29.4499	63.58
1.6843	-29.3017	63.51
1.7369	-29.0912	63.45
1.7793	-28.8577	63.46
1.8403	-28.6726	63.5
1.8879	-28.3777	63.57
1.9123	-28.1231	63.63
1.9136	-27.8382	63.67
1.8883	-27.4484	63.67
1.8337	-27.0507	63.61
1.7904	-26.7441	63.58
1.7657	-26.529	63.58
1.7517	-26.3466	63.62
1.6946	-26.2728	63.67
1.6711	-26.1935	63.66
1.6375	-26.1465	63.6
1.6277	-26.1448	63.53
1.5537	-26.2984	63.52
1.5105	-26.5173	63.54
1.4899	-26.8066	63.61
1.4544	-27.149	63.66
1.4006	-27.4592	63.66
1.3197	-27.7908	63.64
1.1257	-28.22	63.59
0.8945	-28.6965	63.61
0.6438	-29.1932	63.65
0.4881	-29.733	63.67
0.4148	-30.0565	63.65
0.3693	-30.3421	63.6
0.328	-30.6781	63.54
0.3211	-30.9296	63.54
0.4209	-31.2339	63.55
0.5835	-31.4104	63.53
0.7692	-31.564	63.55
0.9395	-31.731	63.55
1.2123	-31.8813	63.55
1.5079	-31.957	63.57
1.7887	-32.0269	63.55
2.0333	-32.0262	63.55
2.2725	-31.9702	63.58
2.4773	-31.963	63.58
2.68	-32.0109	63.55
2.8176	-31.9283	63.56
2.9547	-31.859	63.57
3.0767	-31.7719	63.64
3.1822	-31.656	63.72
3.2847	-31.4999	63.7
3.3556	-31.2742	63.62
3.3757	-31.0916	63.53
3.4633	-30.9275	63.44
3.537	-30.7843	63.39
3.5933	-30.7348	63.44
3.6773	-30.7097	63.54
3.7268	-30.659	63.63
3.7894	-30.5356	63.69
3.7746	-30.3762	63.66
3.7961	-30.2332	63.63
3.7987	-30.1088	63.58
3.7365	-30.0247	63.56
3.672	-30.0145	63.58
3.5775	-30.0314	63.64
3.4907	-30.0502	63.65
3.4032	-30.0456	63.6
3.3196	-29.9861	63.54
3.1379	-30.0181	63.47
2.9382	-29.9803	63.51
2.8258	-30.0394	63.56
2.6854	-30.1297	63.61
2.6487	-30.1349	63.64
2.5569	-29.9992	63.65
2.5622	-29.7999	63.61
2.5201	-29.6619	63.57
2.4926	-29.5393	63.55
2.5196	-29.4951	63.56
2.5421	-29.4434	63.58
2.5883	-29.3751	63.6
2.6153	-29.2945	63.61
2.6676	-29.1875	63.58
2.7104	-29.014	63.57
2.7302	-28.8607	63.56
2.706	-28.8009	63.56
2.7097	-28.726	63.56
2.6694	-28.6772	63.58
2.6056	-28.6423	63.59
2.5348	-28.6193	63.59
2.4253	-28.6588	63.57
2.3707	-28.6814	63.56
2.3183	-28.7687	63.59
2.2385	-28.7785	63.62
2.187	-28.813	63.63
2.1168	-28.923	63.62
1.9758	-29.0128	63.61
1.9096	-29.1245	63.6
1.8306	-29.2474	63.61
1.8251	-29.3084	63.67
1.7883	-29.3385	63.71
1.7183	-29.2719	63.68
1.6732	-29.2156	63.6
1.6273	-29.1188	63.55
1.6101	-29.0588	63.46
1.6176	-29.0357	63.47
1.6517	-29.0439	63.52
1.6808	-29.0466	63.59
1.6824	-29.0562	63.66
1.741	-29.0574	63.68
1.8039	-29.0493	63.68
1.7899	-29.0177	63.62
1.7987	-29.0021	63.6
1.8453	-28.9228	63.61
1.9355	-28.8934	63.62
1.9807	-28.796	63.66
2.0561	-28.7647	63.65
2.0817	-28.6712	63.58
2.118	-28.6736	63.56
2.1604	-28.6153	63.58
2.2484	-28.5137	63.64
2.3369	-28.4212	63.68
2.3525	-28.3481	63.67
2.4119	-28.201	63.65
2.4403	-28.0792	63.62
2.488	-27.9219	63.6
2.4714	-27.8452	63.61
2.4899	-27.7897	63.63
2.5093	-27.7602	63.64
2.4885	-27.6989	63.65
2.4619	-27.6865	63.63
2.4542	-27.678	63.63
2.4271	-27.5723	63.61
2.3947	-27.4645	63.62
2.3238	-27.4781	63.62
2.2886	-27.5075	63.62
2.1894	-27.4459	63.63
2.1784	-27.4645	63.61
2.1782	-27.4588	63.61
2.1502	-27.4231	63.62
2.1812	-27.3329	63.62
2.1888	-27.2962	63.63
2.2354	-27.1834	63.63
2.1836	-27.1194	63.64
2.1638	-27.0501	63.63
2.1602	-27.0093	63.62
2.1935	-26.9568	63.67
2.1957	-26.9437	63.71
2.1866	-26.9208	63.74
2.1954	-26.9436	63.72
2.1262	-26.8645	63.67
2.0823	-26.9016	63.59
2.0491	-26.8977	63.53
2.0479	-27.0016	63.47
2.0619	-27.0719	63.52
2.0624	-27.1456	63.62
2.088	-27.3156	63.69
2.0912	-27.421	63.72
2.1172	-27.5688	63.67
2.0725	-27.7079	63.62
2.0543	-27.8256	63.59
2.0898	-27.9146	63.6
2.0938	-28.0627	63.61
2.0575	-28.3391	63.67
2.0577	-28.539	63.68
2.0884	-28.6758	63.61
2.1728	-28.6455	63.57
2.209	-28.6083	63.55
2.2556	-28.6559	63.57
2.3291	-28.7074	63.61
2.4182	-28.7307	63.65
2.4449	-28.7569	63.67
2.4964	-28.7055	63.66
2.5559	-28.6372	63.64
2.5996	-28.5999	63.63
2.5875	-28.632	63.64
2.6322	-28.7305	63.62
2.6754	-28.7913	63.63
2.716	-28.8291	63.61
2.7272	-28.8583	63.62
2.7943	-28.8462	63.62
2.7715	-28.8354	63.6
2.7239	-28.8743	63.61
2.7234	-28.8598	63.62
2.7276	-28.8304	63.61
2.7111	-28.7621	63.62
2.7033	-28.7114	63.61
2.6916	-28.6368	63.61
2.6924	-28.6374	63.59
2.6692	-28.6686	63.58
2.6473	-28.6794	63.63
2.62	-28.7681	63.63
2.6116	-28.8183	63.64
2.5938	-28.9929	63.62
2.5663	-29.1377	63.63
2.5614	-29.4025	63.67
2.5334	-29.5999	63.7
2.5271	-29.7139	63.68
2.5176	-29.7433	63.63
2.4767	-29.7333	63.57
2.4724	-29.6896	63.49
2.505	-29.5753	63.46
2.6008	-29.5207	63.52
2.6067	-29.4006	63.63
2.6508	-29.2797	63.69
2.6252	-29.0415	63.71
2.6189	-28.8263	63.66
2.5855	-28.6489	63.6
2.5316	-28.534	63.56
2.5226	-28.4513	63.58
2.5253	-28.4744	63.61
2.4262	-28.4618	63.71
2.3911	-28.4097	63.7
2.3392	-28.2766	63.61
2.3191	-28.1294	63.51
2.3001	-28.0097	63.48
2.2975	-27.9291	63.54
2.2912	-27.8586	63.59
2.3302	-27.779	63.68
2.3085	-27.6807	63.72
2.3037	-27.5831	63.73
2.2826	-27.4883	63.66
2.2165	-27.4106	63.63
2.1825	-27.2882	63.59
2.1756	-27.2603	63.56
2.2172	-27.157	63.59
2.259	-27.1357	63.63
2.2946	-27.0922	63.62
2.353	-27.0318	63.63
2.3491	-26.926	63.62
2.3483	-26.8496	63.63
2.2769	-26.8207	63.64
2.2769	-26.7417	63.63
2.2684	-26.6399	63.64
2.2247	-26.5365	63.64
2.2099	-26.4743	63.61
2.1344	-26.4639	63.62
1.998	-26.4954	63.59
1.8755	-26.5835	63.6
1.6298	-26.6407	63.65
1.4768	-26.6919	63.64
1.4696	-26.7908	63.63
1.5133	-26.8914	63.63
1.5327	-27.0282	63.66
1.6546	-27.2164	63.69
1.6976	-27.3251	63.71
1.7431	-27.4406	63.66
1.8436	-27.4917	63.6
1.977	-27.4844	63.51
2.02	-27.4808	63.42
2.1221	-27.5434	63.44
2.1623	-27.7158	63.54
2.2837	-27.8889	63.67
2.4085	-28.0327	63.71
2.4793	-28.1148	63.72
2.5267	-28.1529	63.63
2.5778	-28.2628	63.56
2.6427	-28.4168	63.54
2.71	-28.5909	63.55
2.7739	-28.8779	63.63
2.8833	-29.0806	63.67
3.0675	-29.2336	63.62
3.3076	-29.2806	63.56
3.5208	-29.2175	63.55
3.6503	-29.0926	63.56
3.8289	-28.969	63.53
4.0005	-28.7934	63.61
4.048	-28.6804	63.65
4.0466	-28.5332	63.67
4.0051	-28.4224	63.63
3.9299	-28.3785	63.58
3.7456	-28.4185	63.57
3.6627	-28.3967	63.57
3.5892	-28.4033	63.61
3.5054	-28.3471	63.62
3.4181	-28.287	63.63
3.3726	-28.265	63.59
3.3184	-28.1127	63.57
3.3368	-27.9923	63.58
3.4062	-27.8257	63.6
3.5557	-27.6518	63.59
3.5384	-27.5128	63.61
3.4836	-27.3178	63.59
3.4157	-27.166	63.59
3.2573	-27.0489	63.59
3.0093	-26.9807	63.58
2.7449	-26.901	63.58
2.5465	-26.8851	63.61
2.3093	-26.8635	63.62
1.9897	-26.8088	63.63
1.7034	-26.7744	63.59
1.4223	-26.7199	63.62
1.1448	-26.7315	63.69
0.8914	-26.577	63.74
0.672	-26.4373	63.66
0.3811	-26.3335	63.57
0.1291	-26.2382	63.49
-0.0641	-26.2381	63.43
-0.2062	-26.2739	63.45
-0.352	-26.3959	63.56
-0.4344	-26.487	63.63
-0.5091	-26.5188	63.67
-0.6389	-26.5531	63.67
-0.7101	-26.5217	63.62
-0.7814	-26.4732	63.6
-0.7304	-26.3817	63.6
-0.7072	-26.3169	63.57
-0.7149	-26.3451	63.6
-0.6988	-26.3565	63.65
-0.6437	-26.4135	63.58
-0.5656	-26.2388	63.56
-0.4872	-26.1234	63.54
-0.3811	-26.0294	63.54
-0.3459	-25.9493	63.58
-0.2908	-25.9527	63.61
-0.2438	-25.9082	63.67
-0.1654	-25.8013	63.64
-0.0991	-25.628	63.63
-0.0362	-25.5064	63.58
0.0621	-25.4093	63.56
0.1719	-25.3571	63.61
0.3328	-25.284	63.64
0.4467	-25.227	63.64
0.5611	-25.1638	63.62
0.64	-25.1615	63.61
0.6717	-25.1927	63.61
0.7147	-25.2119	63.63
0.7688	-25.2332	63.7
0.886	-25.263	63.74
0.9536	-25.2587	63.71
1.0027	-25.2293	63.62
1.0982	-25.1641	63.57
1.1908	-25.2301	63.5
1.2613	-25.2594	63.53
1.355	-25.3542	63.58
1.4255	-25.4569	63.61
1.5127	-25.4942	63.6
1.5673	-25.5995	63.63
1.7037	-25.6646	63.68
1.8014	-25.6924	63.7
1.8934	-25.6941	63.66
1.9997	-25.6967	63.56
2.1355	-25.7312	63.52
2.2444	-25.767	63.47
2.3564	-25.7873	63.44
2.446	-25.8428	63.56
2.5598	-25.9094	63.66
2.6439	-25.9725	63.72
2.7346	-26.0225	63.72
2.8024	-25.9509	63.7
2.8472	-25.9336	63.59
2.855	-25.9507	63.59
2.872	-26.0185	63.57
2.8495	-26.1839	63.64
2.8595	-26.3323	63.69
2.8418	-26.3336	63.65
2.8229	-26.4324	63.56
2.8285	-26.4622	63.53
2.7536	-26.5761	63.54
2.6095	-26.6992	63.59
2.5887	-26.9036	63.63
2.5787	-27.03	63.69
2.5721	-27.1233	63.67
2.6637	-27.0157	63.64
2.7045	-27.0276	63.61
2.7839	-26.9323	63.59
2.8544	-26.9017	63.6
2.9402	-26.9163	63.62
2.9641	-27.0322	63.62
2.9324	-27.0856	63.63
2.9297	-27.1606	63.61
2.9701	-27.2205	63.6
3.0014	-27.2602	63.6
2.9912	-27.3071	63.58
2.944	-27.4423	63.59
2.9088	-27.6101	63.59
2.8973	-27.8401	63.61
2.8889	-27.9976	63.63
2.8695	-28.1964	63.64
2.8431	-28.4265	63.63
2.9189	-28.6038	63.63
2.938	-28.909	63.66
2.9706	-29.3378	63.67
2.981	-29.7199	63.66
2.9766	-30.0864	63.62
2.9669	-30.4417	63.6
2.979	-30.6777	63.54
3.0653	-30.856	63.49
3.1569	-31.0562	63.49
3.2177	-31.1886	63.54
3.2475	-31.2388	63.65
3.2415	-31.2458	63.68
3.1754	-31.2114	63.67
3.1447	-31.1094	63.57
3.1153	-31.1205	63.53
3.1159	-31.1945	63.53
3.1702	-31.2218	63.55
3.1145	-31.2559	63.63
3.1278	-31.2526	63.68
3.1505	-31.1545	63.61
3.1269	-30.9669	63.53
3.0998	-30.8055	63.51
3.0283	-30.6947	63.51
2.9879	-30.5011	63.58
2.8775	-30.3113	63.65
2.8104	-30.2305	63.64
2.7321	-30.1827	63.63
2.6197	-30.0732	63.58
2.5373	-30.0492	63.57
2.4814	-30.0141	63.58
2.4081	-29.9627	63.63
2.3719	-29.8252	63.63
2.3238	-29.6214	63.64
2.2571	-29.3753	63.6
2.2413	-29.105	63.58
2.2374	-28.9516	63.56
2.2127	-28.8208	63.58
2.2465	-28.773	63.61
2.2454	-28.6595	63.63
2.2735	-28.6756	63.62
2.2782	-28.7003	63.6
2.2892	-28.7601	63.63
2.3127	-28.7995	63.63
2.3415	-28.8192	63.61
2.3564	-28.872	63.63
2.4068	-28.9124	63.65
2.4092	-29.0136	63.7
2.4215	-28.9847	63.68
2.4038	-28.9625	63.64
2.3774	-28.8888	63.6
2.3915	-28.7572	63.54
2.4046	-28.6215	63.5
2.462	-28.5092	63.53
2.4518	-28.4763	63.58
2.4807	-28.4661	63.63
2.4852	-28.3765	63.7
2.4815	-28.2823	63.69
2.4919	-28.1207	63.62
2.4736	-28.041	63.58
2.5213	-27.9627	63.56
2.5042	-27.9054	63.59
2.4575	-27.8877	63.66
2.468	-27.8181	63.68
2.4318	-27.8025	63.61
2.451	-27.7621	63.53
2.3918	-27.7998	63.53
2.3323	-27.8231	63.54
2.3616	-27.9011	63.6
2.4015	-27.9994	63.69
2.4293	-28.0913	63.69
2.3967	-28.159	63.63
2.4103	-28.2068	63.6
2.4478	-28.2944	63.56
2.4984	-28.3437	63.58
2.5531	-28.4593	63.6
2.5719	-28.4545	63.62
2.6509	-28.4806	63.62
2.6909	-28.4898	63.61
2.7896	-28.492	63.6
2.8533	-28.4704	63.59
2.9239	-28.4086	63.59
2.9664	-28.3055	63.6
3.0827	-28.1362	63.62
3.1837	-27.9671	63.64
3.2266	-27.8644	63.64
3.2815	-27.7519	63.63
3.2889	-27.6897	63.64
3.2981	-27.5747	63.67
3.2904	-27.4368	63.73
3.2794	-27.3598	63.78
3.2238	-27.241	63.78
3.1974	-27.1523	63.76
3.1883	-27.0409	63.63
3.1383	-27.002	63.53
3.1146	-26.9396	63.53
3.0853	-26.9596	63.49
3.0903	-26.9952	63.47
3.0788	-27.017	63.54
3.0355	-27.095	63.62
2.9904	-27.0844	63.65
2.9767	-27.0458	63.68
2.9626	-27.0347	63.65
2.9051	-27.0219	63.62
2.8505	-27.095	63.61
2.8381	-27.1357	63.63
2.7824	-27.2819	63.65
2.7092	-27.3454	63.7
2.72	-27.4141	63.65
2.7015	-27.588	63.56
2.7046	-27.8662	63.52
2.7604	-28.1916	63.53
2.7445	-28.5411	63.56
2.7367	-28.7763	63.66
2.7332	-28.7454	63.73
2.7797	-28.4893	63.72
2.8439	-28.1528	63.67
2.8507	-27.8908	63.59
2.9448	-27.6007	63.58
3.0211	-27.3153	63.61
3.1178	-27.1505	63.63
3.1443	-26.9769	63.64
3.1586	-26.8667	63.65
3.2399	-26.8847	63.61
3.2786	-26.9667	63.63
3.3663	-26.9986	63.61
3.4101	-26.9948	63.61
3.4053	-26.9198	63.62
3.3466	-26.7937	63.6
3.2943	-26.6619	63.61
3.1888	-26.5637	63.59
3.136	-26.4827	63.61
3.0623	-26.3832	63.65
2.921	-26.3963	63.64
2.7322	-26.3695	63.64
2.5788	-26.3499	63.63
2.4315	-26.4039	63.67
2.3362	-26.468	63.69
2.3036	-26.5326	63.73
2.2034	-26.501	63.67
2.0636	-26.5057	63.62
1.9327	-26.5587	63.54
1.8494	-26.6094	63.45
1.7912	-26.7549	63.44
1.7832	-26.8204	63.56
1.7245	-26.9179	63.68
1.6648	-26.9638	63.71
1.587	-27.079	63.69
1.5816	-27.0968	63.62
1.5908	-27.0974	63.57
1.5719	-27.1272	63.55
1.5556	-27.1043	63.56
1.5261	-27.1696	63.64
1.5415	-27.3415	63.67
1.4923	-27.3943	63.61
1.4472	-27.4742	63.55
1.4399	-27.4689	63.53
1.419	-27.4863	63.57
1.3948	-27.5563	63.6
1.4056	-27.6163	63.64
1.4372	-27.6334	63.64
1.4371	-27.5686	63.64
1.434	-27.5395	63.6
1.4618	-27.5131	63.59
1.5036	-27.4209	63.63
1.5188	-27.4235	63.65
1.5298	-27.4302	63.68
1.5376	-27.4527	63.68
1.5861	-27.3749	63.63
1.6455	-27.2838	63.61
1.7169	-27.1576	63.58
1.7275	-27.0994	63.61
1.8097	-27.104	63.63
1.8248	-27.0757	63.65
1.9112	-27.0227	63.65
1.9863	-26.8865	63.62
2.0129	-26.8117	63.64
2.0478	-26.7173	63.65
2.0593	-26.6426	63.65
2.1616	-26.5389	63.64
2.2373	-26.4631	63.7
2.3343	-26.358	63.73
2.3605	-26.2158	63.75
2.4095	-25.9818	63.68
2.4481	-25.8304	63.6
2.4794	-25.6666	63.59
2.4835	-25.4926	63.57
2.6104	-25.4339	63.55
2.6488	-25.4911	63.58
2.6376	-25.5513	63.65
2.5797	-25.6899	63.72
2.5937	-25.6791	63.76
2.5595	-25.7196	63.74
2.5669	-25.5762	63.65
2.5302	-25.5639	63.59
2.5246	-25.5377	63.54
2.4333	-25.649	63.56
2.3564	-25.8172	63.62
2.3248	-25.9809	63.64
2.2716	-26.1046	63.61
2.2488	-26.1949	63.59
2.1638	-26.4062	63.57
2.1385	-26.5303	63.63
2.0729	-26.617	63.7
2.021	-26.5785	63.71
2.014	-26.4375	63.68
1.9992	-26.2256	63.63
2.0386	-26.0337	63.61
2.0699	-25.9803	63.61
2.106	-25.9866	63.69
2.075	-26.0165	63.79
2.0448	-25.9681	63.75
2.0012	-25.8062	63.64
1.9726	-25.7261	63.55
1.9125	-25.6509	63.57
1.9045	-25.7697	63.58
1.8952	-25.7643	63.62
1.8747	-25.8958	63.66
1.8782	-25.9933	63.68
1.832	-26.1341	63.67
1.8375	-26.2088	63.63
1.7676	-26.3721	63.62
1.7677	-26.4795	63.63
1.7715	-26.5148	63.64
1.8247	-26.5178	63.69
1.7842	-26.5654	63.73
1.7009	-26.4815	63.75
1.6013	-26.4358	63.66
1.4897	-26.4789	63.58
1.3911	-26.4513	63.57
1.4002	-26.4685	63.53
1.3883	-26.5716	63.55
1.3787	-26.608	63.62
1.3849	-26.6698	63.68
1.376	-26.709	63.72
1.3687	-26.6893	63.7
1.3696	-26.6021	63.66
1.3204	-26.5921	63.58
1.3392	-26.5766	63.61
1.3622	-26.588	63.64
1.3763	-26.6865	63.71
1.2979	-26.7565	63.71
1.2608	-26.8132	63.63
1.1929	-26.8758	63.52
1.1665	-26.9396	63.48
1.2015	-27.1247	63.54
1.1731	-27.3765	63.61
1.152	-27.6525	63.71
1.1519	-27.8434	63.75
1.149	-27.9694	63.73
1.174	-28.0133	63.67
1.2896	-27.955	63.61
1.4193	-27.8332	63.61
1.5249	-27.77	63.62
1.657	-27.6486	63.67
1.7745	-27.5816	63.68
1.8693	-27.4529	63.65
1.9293	-27.348	63.62
1.9854	-27.3009	63.59
2.0239	-27.2839	63.61
2.0197	-27.3359	63.62
2.0888	-27.3554	63.67
2.0524	-27.3139	63.69
2.0371	-27.3055	63.68
1.9949	-27.2591	63.64
2.0204	-27.2685	63.6
2.0349	-27.3471	63.64
1.9942	-27.473	63.68
2.0372	-27.5619	63.7
2.0197	-27.677	63.66
2.0258	-27.6824	63.6
2.0287	-27.6558	63.52
2.036	-27.6167	63.43
2.0529	-27.662	63.51
2.1359	-27.7592	63.62
2.1872	-27.8335	63.72
2.1698	-27.9083	63.77
2.2035	-27.9043	63.71
2.156	-27.9245	63.62
2.2034	-27.9869	63.63
2.2627	-28.1157	63.63
2.3244	-28.2167	63.67
2.3241	-28.374	63.7
2.2827	-28.5398	63.67
2.2197	-28.6962	63.58
2.1869	-28.8773	63.54
2.1278	-29.0586	63.55
2.1427	-29.2435	63.6
2.1637	-29.3896	63.67
2.1687	-29.375	63.75
2.1883	-29.3063	63.74
2.1908	-29.1968	63.67
2.204	-29.0958	63.62
2.2176	-28.995	63.57
2.2356	-28.916	63.6
2.183	-28.9663	63.64
2.1547	-29.0735	63.67
2.0926	-29.1584	63.66
2.0472	-29.3007	63.62
1.9421	-29.4212	63.6
1.8749	-29.5229	63.62
1.7846	-29.6449	63.62
1.7412	-29.6907	63.63
1.6463	-29.6727	63.64
1.658	-29.6543	63.64
1.5977	-29.5832	63.67
1.5736	-29.5289	63.68
1.5616	-29.4289	63.67
1.5028	-29.3322	63.65
1.4451	-29.2343	63.59
1.4648	-29.0559	63.57
1.4892	-28.8715	63.52
1.4924	-28.7679	63.53
1.5172	-28.6675	63.61
1.4828	-28.63	63.7
1.5167	-28.5652	63.74
1.5606	-28.4976	63.71
1.5943	-28.4355	63.63
1.6424	-28.4029	63.6
1.6191	-28.4144	63.59
1.6491	-28.4384	63.64
1.648	-28.5187	63.69
1.6443	-28.5147	63.68
1.6197	-28.4994	63.59
1.5502	-28.4583	63.53
1.499	-28.4425	63.53
1.4106	-28.5273	63.59
1.4413	-28.6389	63.64
1.3693	-28.7183	63.69
1.389	-28.7956	63.7
1.3356	-28.8651	63.65
1.3091	-28.8651	63.61
1.2622	-28.9019	63.6
1.3092	-28.9608	63.62
1.3514	-28.9326	63.66
1.3827	-28.9438	63.67
1.3873	-28.9042	63.63
1.5089	-28.7428	63.63
1.5559	-28.5742	63.62
1.5718	-28.4647	63.6
1.5597	-28.3728	63.6
1.5824	-28.358	63.62
1.6255	-28.3483	63.63
1.617	-28.2857	63.64
1.5846	-28.2058	63.66
1.6029	-28.1948	63.7
1.5718	-28.1387	63.69
1.561	-28.0312	63.64
1.5222	-27.9076	63.6
1.5031	-27.8051	63.57
1.5479	-27.6611	63.5
1.4729	-27.6677	63.5
1.495	-27.7513	63.57
1.4931	-27.84	63.64
1.5509	-27.8295	63.68
1.7206	-27.8325	63.67
1.9067	-27.8022	63.64
1.9902	-27.8103	63.62
2.0141	-27.8445	63.62
2.0377	-27.9292	63.63
2.0157	-27.9993	63.69
2.0169	-27.9889	63.66
2.0119	-27.9626	63.58
1.9826	-27.9526	63.52
1.9071	-27.9221	63.53
1.7999	-28.0294	63.56
1.7504	-28.0498	63.63
1.7729	-28.0266	63.66
1.7395	-27.9517	63.71
1.6961	-27.8627	63.7
inclinaison X	inclinaison Y
