# Supplementary material for: Postural Control Can Be Well Maintained by Healthy, Young Adults in Difficult Visual Task, Even in Sway-Referenced Dynamic Conditions
Source: PLoS One. 2016 Oct 13;11(10):e0164400. doi: 10.1371/journal.pone.0164400 (PMC5063355; doi:10.1371/journal.pone.0164400)
Supplement: S2 File — (ZIP) [file pone.0164400.s002.zip › DATA_FRAMIRAL/S12B_SEARCH_MOBILE_I7.xls]

## Sheet: S12_MTT_201504081122
gravite X	gravite Y	Poids
-9.1978	-36.4138	63.42
-9.1269	-36.7384	63.46
-8.9372	-37.1047	63.42
-8.8058	-37.4383	63.36
-8.6451	-37.7083	63.34
-8.5368	-37.9939	63.34
-8.4667	-38.3386	63.32
-8.4466	-38.6977	63.35
-8.3573	-38.9319	63.36
-8.2014	-38.9483	63.34
-8.0223	-38.7745	63.32
-7.8266	-38.6082	63.3
-7.7033	-38.5697	63.31
-7.5997	-38.4327	63.35
-7.5665	-38.2161	63.38
-7.6473	-37.9194	63.41
-7.6886	-37.7422	63.4
-7.7628	-37.6292	63.38
-7.8059	-37.4317	63.35
-7.8426	-37.1891	63.35
-7.8385	-36.8707	63.36
-7.9002	-36.5613	63.35
-7.9051	-36.4937	63.31
-7.8851	-36.555	63.31
-7.7209	-36.6107	63.36
-7.5189	-36.7274	63.36
-7.3642	-36.742	63.4
-7.2014	-36.8596	63.36
-7.1602	-36.9563	63.34
-7.0557	-36.9737	63.32
-6.9434	-36.9408	63.33
-6.9002	-36.9352	63.37
-6.888	-37.0504	63.37
-6.922	-37.2459	63.37
-6.9513	-37.4668	63.35
-6.8467	-37.5933	63.36
-6.7266	-37.6773	63.45
-6.7029	-37.8258	63.48
-6.7424	-37.8713	63.44
-6.7584	-37.8659	63.32
-6.7428	-37.9095	63.28
-6.6743	-37.8866	63.25
-6.6267	-37.9987	63.21
-6.5959	-38.032	63.24
-6.6057	-38.0143	63.34
-6.7077	-37.9003	63.39
-6.7138	-37.7286	63.42
-6.8142	-37.3753	63.42
-6.8637	-36.9411	63.38
-7.0585	-36.4993	63.35
-7.1184	-36.1944	63.31
-7.2079	-36.0102	63.34
-7.2742	-35.8089	63.39
-7.3031	-35.6577	63.38
-7.3451	-35.4164	63.33
-7.4157	-35.2247	63.31
-7.4085	-35.046	63.31
-7.3875	-34.872	63.33
-7.3294	-34.7751	63.36
-7.3604	-34.7079	63.4
-7.4269	-34.6567	63.41
-7.5147	-34.5288	63.41
-7.5922	-34.413	63.35
-7.6672	-34.3283	63.32
-7.7105	-34.2323	63.33
-7.7381	-34.1364	63.37
-7.6921	-34.0416	63.39
-7.7121	-33.915	63.4
-7.752	-33.8835	63.36
-7.7949	-33.9097	63.36
-7.8051	-33.9093	63.38
-7.7234	-33.8361	63.4
-7.6749	-33.744	63.38
-7.5304	-33.6516	63.37
-7.4458	-33.5579	63.35
-7.3956	-33.5098	63.34
-7.3342	-33.5294	63.36
-7.2819	-33.6129	63.36
-7.2233	-33.6669	63.39
-7.1592	-33.6266	63.4
-7.1075	-33.5199	63.41
-6.9886	-33.4665	63.37
-6.8288	-33.3945	63.43
-6.8242	-33.4293	63.47
-6.8025	-33.4205	63.42
-6.795	-33.4384	63.33
-6.7457	-33.3173	63.28
-6.7038	-33.1896	63.23
-6.63	-33.0192	63.22
-6.7354	-32.9952	63.23
-6.8927	-32.9731	63.32
-7.088	-32.9781	63.42
-7.2367	-32.9219	63.48
-7.3628	-32.7241	63.45
-7.454	-32.6156	63.38
-7.449	-32.4874	63.36
-7.4144	-32.3647	63.35
-7.3683	-32.2873	63.38
-7.2801	-32.1988	63.39
-7.2059	-32.1637	63.35
-7.1563	-32.1407	63.3
-7.0912	-32.1702	63.27
-7.0445	-32.2319	63.3
-7.0208	-32.4783	63.37
-7.019	-32.756	63.41
-7.074	-33.0968	63.4
-7.1573	-33.3854	63.39
-7.101	-33.5614	63.35
-7.0853	-33.6642	63.35
-7.1271	-33.6406	63.37
-7.1713	-33.6681	63.4
-7.236	-33.689	63.38
-7.3143	-33.7104	63.39
-7.4178	-33.6106	63.39
-7.4849	-33.4606	63.39
-7.5846	-33.2453	63.36
-7.6855	-32.9004	63.35
-7.7195	-32.5729	63.38
-7.7488	-32.2339	63.38
-7.7496	-31.9501	63.38
-7.7605	-31.6549	63.4
-7.7711	-31.2717	63.42
-7.7885	-30.9004	63.42
-7.8651	-30.7041	63.38
-7.9186	-30.6704	63.33
-7.9414	-30.6573	63.37
-7.8893	-30.7413	63.47
-7.7396	-30.8483	63.54
-7.6168	-30.8855	63.51
-7.609	-30.91	63.36
-7.6222	-30.9059	63.28
-7.6619	-30.8594	63.22
-7.715	-30.8471	63.2
-7.6779	-30.9028	63.28
-7.6601	-31.0502	63.36
-7.6407	-31.1649	63.46
-7.5937	-31.3203	63.48
-7.5302	-31.3574	63.42
-7.5456	-31.4494	63.38
-7.4726	-31.4914	63.33
-7.3435	-31.5105	63.35
-7.1963	-31.4966	63.39
-7.0763	-31.5021	63.4
-6.9206	-31.4501	63.34
-6.7875	-31.397	63.29
-6.661	-31.3298	63.29
-6.5534	-31.2432	63.3
-6.4762	-31.2407	63.32
-6.3681	-31.2913	63.38
-6.3559	-31.2906	63.42
-6.3956	-31.3645	63.42
-6.4628	-31.4754	63.37
-6.5101	-31.6314	63.37
-6.5135	-31.8145	63.36
-6.4703	-31.9845	63.35
-6.4352	-32.1776	63.34
-6.4405	-32.3572	63.36
-6.4693	-32.5419	63.34
-6.4632	-32.7091	63.36
-6.4519	-32.7853	63.35
-6.5112	-32.9344	63.34
-6.5667	-33.0995	63.33
-6.5866	-33.3773	63.32
-6.4736	-33.5382	63.34
-6.3448	-33.6214	63.4
-6.2717	-33.6111	63.42
-6.2802	-33.6551	63.37
-6.3001	-33.6594	63.37
-6.3335	-33.7092	63.39
-6.4122	-33.79	63.43
-6.5086	-33.8196	63.41
-6.6563	-33.8992	63.36
-6.8155	-34.0336	63.3
-6.8103	-34.2374	63.23
-6.8378	-34.4811	63.22
-6.9145	-34.7536	63.27
-6.9214	-35.0128	63.35
-6.9469	-35.3522	63.4
-6.9448	-35.5744	63.41
-7.0784	-35.6447	63.38
-7.1927	-35.5461	63.35
-7.302	-35.4045	63.33
-7.4365	-35.2607	63.34
-7.544	-35.0642	63.41
-7.7083	-34.9526	63.43
-7.7934	-34.7113	63.38
-7.9115	-34.4564	63.33
-7.9692	-34.3129	63.28
-7.9916	-34.1175	63.3
-7.9814	-34.0126	63.32
-7.9452	-33.8291	63.4
-7.9065	-33.6233	63.47
-7.8863	-33.4135	63.44
-7.8406	-33.1845	63.4
-7.8878	-33.0945	63.34
-7.8608	-32.923	63.34
-7.8872	-32.8007	63.36
-7.9218	-32.7278	63.4
-7.9903	-32.6795	63.42
-8.095	-32.525	63.45
-8.1387	-32.4114	63.42
-8.2815	-32.2889	63.35
-8.3296	-32.1382	63.35
-8.3338	-32.1682	63.35
-8.3475	-32.202	63.4
-8.388	-32.1895	63.42
-8.3584	-32.2181	63.44
-8.2913	-32.2371	63.43
-8.295	-32.2484	63.4
-8.2148	-32.1587	63.38
-8.1492	-32.1335	63.37
-8.0569	-32.1172	63.45
-7.9184	-32.0509	63.52
-7.9087	-31.979	63.47
-7.8914	-31.9018	63.35
-7.8496	-31.8738	63.27
-7.7283	-31.7563	63.23
-7.6034	-31.7628	63.24
-7.4272	-31.7822	63.33
-7.2577	-31.8626	63.43
-7.2198	-31.9903	63.45
-7.0734	-32.0268	63.45
-6.9911	-32.0968	63.4
-7.0181	-32.1052	63.37
-7.0236	-32.1819	63.35
-6.9891	-32.2593	63.38
-6.9456	-32.3193	63.45
-6.9101	-32.3125	63.45
-6.8584	-32.2957	63.38
-6.8697	-32.3016	63.34
-6.852	-32.3707	63.32
-6.8123	-32.5276	63.32
-6.8197	-32.7125	63.35
-6.8642	-32.8235	63.42
-6.8911	-32.7701	63.46
-6.9291	-32.6913	63.44
-6.9717	-32.6309	63.38
-7.0033	-32.6244	63.34
-6.987	-32.6953	63.34
-6.9144	-32.8056	63.35
-6.8325	-32.8831	63.38
-6.8477	-32.9367	63.42
-6.8186	-32.9766	63.43
-6.8019	-32.9416	63.4
-6.7901	-32.9657	63.36
-6.7937	-32.9241	63.37
-6.802	-32.8418	63.37
-6.8429	-32.8743	63.35
-6.9233	-32.7869	63.38
-6.985	-32.7934	63.4
-6.9993	-32.8456	63.37
-7.0856	-32.9324	63.37
-7.1821	-33.0928	63.35
-7.2015	-33.2475	63.35
-7.2578	-33.3706	63.37
-7.2186	-33.6618	63.43
-7.2029	-33.9036	63.5
-7.1293	-34.1607	63.44
-7.1264	-34.378	63.34
-7.0425	-34.5942	63.27
-6.9566	-34.9116	63.21
-6.8362	-35.1651	63.21
-6.8308	-35.3335	63.3
-6.7815	-35.2361	63.43
-6.7689	-35.0389	63.49
-6.8467	-34.6449	63.48
-6.8891	-34.2425	63.39
-6.8856	-33.8919	63.32
-6.8034	-33.6013	63.32
-6.7149	-33.4008	63.34
-6.6611	-33.2944	63.41
-6.6551	-33.2283	63.39
-6.6284	-33.2511	63.34
-6.6618	-33.2045	63.29
-6.6241	-33.1925	63.27
-6.5486	-33.1116	63.28
-6.569	-33.0905	63.35
-6.558	-33.07	63.38
-6.5836	-32.9751	63.41
-6.6177	-32.9148	63.39
-6.7455	-32.8751	63.34
-6.8121	-32.9207	63.3
-6.8499	-33.1266	63.31
-6.8764	-33.3889	63.35
-6.8529	-33.5886	63.38
-6.838	-33.7519	63.4
-6.8114	-33.9318	63.35
-6.7852	-34.1325	63.29
-6.772	-34.2288	63.33
-6.8216	-34.3182	63.39
-6.9303	-34.4024	63.44
-6.9351	-34.4093	63.51
-6.853	-34.4003	63.54
-6.8025	-34.3049	63.46
-6.7616	-34.3142	63.35
-6.7619	-34.4323	63.31
-6.7627	-34.5067	63.34
-6.8376	-34.5813	63.34
-6.883	-34.6146	63.39
-6.9024	-34.5482	63.48
-6.9097	-34.5098	63.52
-6.9708	-34.4597	63.47
-7.1096	-34.4425	63.35
-7.323	-34.4898	63.28
-7.3445	-34.6021	63.22
-7.4163	-34.7792	63.21
-7.4094	-34.9421	63.27
-7.4182	-35.081	63.36
-7.454	-35.1807	63.43
-7.5267	-35.2925	63.45
-7.5714	-35.3236	63.44
-7.6177	-35.4258	63.37
-7.6742	-35.5038	63.36
-7.6413	-35.6621	63.36
-7.6207	-35.7567	63.37
-7.5435	-35.9203	63.42
-7.4914	-36.1047	63.38
-7.3876	-36.1923	63.32
-7.2835	-36.1786	63.29
-7.1968	-36.2398	63.28
-7.0747	-36.2559	63.31
-6.9338	-36.3501	63.37
-6.8336	-36.4852	63.42
-6.7998	-36.4877	63.44
-6.7811	-36.4539	63.43
-6.6616	-36.384	63.4
-6.5916	-36.3743	63.35
-6.6017	-36.4608	63.32
-6.6313	-36.54	63.34
-6.6357	-36.7168	63.37
-6.6671	-36.791	63.41
-6.6416	-36.8281	63.43
-6.6583	-36.8232	63.38
-6.7924	-36.8325	63.34
-6.8134	-36.8437	63.29
-6.832	-36.8401	63.3
-6.8169	-36.8106	63.34
-6.8321	-36.8438	63.34
-6.7859	-36.8726	63.36
-6.6729	-36.7611	63.39
-6.6348	-36.5984	63.38
-6.5893	-36.5013	63.33
-6.4893	-36.4139	63.38
-6.4738	-36.3152	63.42
-6.4067	-36.1239	63.47
-6.3446	-35.8661	63.43
-6.4202	-35.612	63.35
-6.5094	-35.4049	63.3
-6.5317	-35.2158	63.2
-6.6685	-34.9875	63.23
-6.797	-34.758	63.3
-7.076	-34.6164	63.4
-7.2419	-34.4892	63.44
-7.3344	-34.4234	63.43
-7.3565	-34.231	63.42
-7.3809	-34.1151	63.38
-7.3339	-34.0677	63.34
-7.2627	-34.1196	63.34
-7.2254	-34.2957	63.38
-7.12	-34.4471	63.4
-6.9836	-34.4806	63.38
-6.7982	-34.4364	63.34
-6.6066	-34.4652	63.31
-6.4642	-34.4264	63.32
-6.316	-34.4722	63.33
-6.2834	-34.5241	63.38
-6.1381	-34.5168	63.46
-6.0982	-34.5236	63.51
-6.0543	-34.549	63.47
-6.0706	-34.4769	63.42
-6.0739	-34.5173	63.34
-6.0637	-34.5756	63.32
-5.9803	-34.6772	63.31
-5.8482	-34.7202	63.33
-5.8521	-34.753	63.33
-5.8306	-34.6975	63.35
-5.8637	-34.6996	63.33
-5.8422	-34.666	63.31
-5.8647	-34.7097	63.32
-5.911	-34.7789	63.33
-5.8799	-34.8638	63.37
-5.8295	-34.8196	63.4
-5.7172	-34.8028	63.38
-5.7202	-34.7561	63.34
-5.7687	-34.7402	63.33
-5.8468	-34.6884	63.3
-5.9713	-34.6813	63.33
-6.1095	-34.7436	63.41
-6.1876	-34.7943	63.47
-6.2733	-34.7734	63.44
-6.4535	-34.7765	63.33
-6.5551	-34.7363	63.26
-6.6537	-34.8175	63.23
-6.7653	-34.9193	63.25
-6.779	-35.014	63.35
-6.8449	-35.0905	63.44
-6.9523	-35.2079	63.46
-6.9503	-35.1892	63.45
-6.9951	-35.1732	63.4
-6.9933	-35.3298	63.33
-7.0174	-35.4601	63.36
-6.9855	-35.6455	63.36
-7.0142	-35.7909	63.42
-7.0583	-36.0022	63.44
-7.1279	-36.1166	63.38
-7.1442	-36.1687	63.3
-7.2308	-36.1216	63.3
-7.2222	-36.1692	63.31
-7.2007	-36.201	63.36
-7.2238	-36.2241	63.4
-7.2819	-36.2077	63.45
-7.2986	-36.1319	63.44
-7.2899	-36.0195	63.38
-7.2653	-35.8971	63.36
-7.3053	-35.7588	63.32
-7.2581	-35.6928	63.36
-7.2574	-35.7146	63.36
-7.254	-35.7557	63.39
-7.2274	-35.7501	63.38
-7.1909	-35.859	63.39
-7.095	-35.9338	63.36
-7.0249	-35.9374	63.38
-6.9427	-35.9863	63.37
-6.8418	-35.994	63.39
-6.7958	-36.0536	63.38
-6.7368	-36.0561	63.37
-6.6884	-36.011	63.35
-6.6372	-35.8848	63.35
-6.5212	-35.7796	63.37
-6.5221	-35.6896	63.36
-6.4142	-35.6217	63.37
-6.3376	-35.533	63.39
-6.2362	-35.3847	63.38
-6.0719	-35.2832	63.37
-5.8666	-35.2432	63.41
-5.7448	-35.2336	63.5
-5.6192	-35.2359	63.49
-5.6081	-35.2464	63.38
-5.5511	-35.2607	63.31
-5.5158	-35.28	63.25
-5.4375	-35.3167	63.24
-5.4178	-35.3986	63.23
-5.532	-35.4667	63.33
-5.5987	-35.5183	63.43
-5.7106	-35.4513	63.47
-5.8545	-35.3847	63.45
-6.0742	-35.3648	63.38
-6.2459	-35.3332	63.37
-6.3661	-35.3489	63.35
-6.4437	-35.4344	63.36
-6.5138	-35.5572	63.45
-6.4616	-35.6802	63.46
-6.5297	-35.7415	63.4
-6.5476	-35.7481	63.3
-6.5966	-35.6616	63.29
-6.5657	-35.6727	63.32
-6.652	-35.7291	63.36
-6.772	-35.7895	63.43
-6.8456	-35.8139	63.44
-6.9653	-35.7719	63.43
-7.0491	-35.6584	63.39
-7.1758	-35.5733	63.36
-7.1969	-35.5365	63.34
-7.2193	-35.58	63.36
-7.2601	-35.6972	63.38
-7.3051	-35.8703	63.39
-7.386	-36.1104	63.4
-7.4325	-36.3411	63.37
-7.4133	-36.4077	63.4
-7.373	-36.5338	63.36
-7.3498	-36.6061	63.36
-7.1438	-36.5884	63.4
-6.9858	-36.6012	63.39
-6.8438	-36.5535	63.35
-6.6921	-36.4555	63.37
-6.5466	-36.3622	63.37
-6.526	-36.2369	63.38
-6.4846	-36.1201	63.4
-6.418	-35.9119	63.41
-6.4942	-35.7604	63.4
-6.461	-35.6431	63.38
-6.5379	-35.5725	63.36
-6.6127	-35.5186	63.37
-6.6187	-35.4928	63.39
-6.714	-35.4214	63.39
-6.8724	-35.476	63.35
-7.0116	-35.4717	63.34
-7.0738	-35.6029	63.46
-7.0944	-35.7109	63.52
-7.1396	-35.7256	63.43
-7.2319	-35.7078	63.35
-7.2058	-35.6999	63.26
-7.1448	-35.785	63.19
-7.0787	-35.8447	63.22
-7.0003	-35.9535	63.32
-6.9247	-35.9674	63.43
-6.8696	-36.0491	63.47
-6.8771	-36.0798	63.47
-6.956	-36.0451	63.4
-6.9956	-35.9683	63.32
-7.0377	-35.8759	63.34
-7.0237	-35.8058	63.36
-7.0556	-35.7418	63.4
-7.1185	-35.7225	63.44
-7.2522	-35.606	63.38
-7.2926	-35.5216	63.27
-7.3203	-35.4229	63.27
-7.2733	-35.3944	63.3
-7.1943	-35.4388	63.37
-7.162	-35.3999	63.42
-7.1741	-35.355	63.45
-7.2247	-35.3114	63.39
-7.3499	-35.2421	63.33
-7.4079	-35.2621	63.31
-7.4606	-35.2317	63.37
-7.4803	-35.2407	63.4
-7.4403	-35.286	63.41
-7.4218	-35.4203	63.39
-7.4872	-35.4853	63.37
-7.5444	-35.5935	63.32
-7.5313	-35.6136	63.32
-7.548	-35.605	63.35
-7.5264	-35.5814	63.37
-7.5153	-35.5526	63.36
-7.516	-35.5307	63.36
-7.5317	-35.4278	63.36
-7.6001	-35.3417	63.36
-7.7233	-35.2751	63.32
-7.8715	-35.1287	63.34
-7.9462	-34.9947	63.39
-8.014	-35.008	63.35
-8.1163	-34.9722	63.39
-8.1856	-34.9811	63.37
-8.2128	-34.9932	63.37
-8.2797	-35.0451	63.34
-8.3771	-35.1325	63.35
-8.4346	-35.2541	63.33
-8.3965	-35.3067	63.41
-8.4463	-35.3566	63.51
-8.4824	-35.3954	63.51
-8.5281	-35.3654	63.4
-8.6636	-35.3859	63.27
-8.6464	-35.3447	63.22
-8.6586	-35.3265	63.19
-8.6273	-35.4099	63.21
-8.5664	-35.4266	63.35
-8.4613	-35.3987	63.46
-8.3783	-35.3604	63.52
-8.3217	-35.2517	63.47
-8.337	-35.1092	63.39
-8.2927	-35.0392	63.33
-8.2487	-35.0119	63.34
-8.1708	-35.0621	63.36
-8.0883	-35.0985	63.42
-8.0191	-35.0241	63.44
-7.9763	-35.0275	63.33
-7.9118	-34.9645	63.28
-7.9038	-34.9534	63.24
-7.7949	-35.0216	63.29
-7.7157	-35.1409	63.36
-7.6558	-35.3119	63.42
-7.6448	-35.4135	63.45
-7.6939	-35.4465	63.43
-7.7892	-35.5189	63.36
-7.9108	-35.6157	63.33
-7.9322	-35.6811	63.35
-7.9359	-35.8476	63.34
-7.9872	-36.0501	63.37
-7.9695	-36.2017	63.38
-7.8774	-36.3932	63.38
-7.808	-36.5702	63.36
-7.7387	-36.6791	63.34
-7.7298	-36.926	63.34
-7.8001	-37.0153	63.35
-7.8343	-37.1029	63.36
-7.8422	-37.1543	63.35
-7.9005	-37.1594	63.36
-8.0201	-37.1998	63.35
-8.1312	-37.2579	63.38
-8.2033	-37.1817	63.38
-8.2265	-37.0695	63.39
-8.3101	-37.0027	63.38
-8.3932	-36.9076	63.35
-8.4771	-36.747	63.35
-8.5379	-36.5274	63.35
-8.619	-36.3432	63.37
-8.6295	-36.077	63.45
-8.7711	-35.8787	63.49
-8.876	-35.5989	63.45
-9.0329	-35.4255	63.35
-9.1166	-35.136	63.3
-9.1107	-34.8725	63.26
-9.0567	-34.6942	63.23
-9.0361	-34.5505	63.29
-9.0501	-34.4499	63.37
-9.0321	-34.3012	63.45
-9.0148	-34.1066	63.46
-8.9874	-33.9457	63.44
-8.9139	-33.8168	63.37
-8.8352	-33.7608	63.37
-8.7231	-33.7939	63.35
-8.7478	-33.7477	63.4
-8.7321	-33.7428	63.43
-8.6546	-33.7534	63.42
-8.6222	-33.8136	63.33
-8.5966	-33.8679	63.28
-8.6403	-34.0829	63.28
-8.5549	-34.2685	63.32
-8.5195	-34.4707	63.4
-8.5068	-34.5572	63.47
-8.435	-34.4745	63.48
-8.4692	-34.4139	63.4
-8.4808	-34.4403	63.37
-8.5319	-34.4664	63.34
-8.5231	-34.437	63.35
-8.441	-34.3122	63.37
-8.3422	-34.1557	63.44
-8.3179	-34.0866	63.41
-8.2916	-33.9498	63.38
-8.27	-33.7556	63.37
-8.2201	-33.5367	63.36
-8.1642	-33.3857	63.37
-8.1266	-33.2576	63.39
-8.0724	-33.1658	63.42
-8.0971	-33.0775	63.38
-8.1153	-33.0368	63.36
-8.174	-32.9718	63.37
-8.2655	-33.01	63.36
-8.2731	-33.13	63.39
-8.3229	-33.1666	63.4
-8.3052	-33.1224	63.42
-8.2811	-33.0484	63.43
-8.2455	-33.0179	63.4
-8.2364	-32.9953	63.34
-8.2447	-33.0021	63.37
-8.227	-33.0336	63.45
-8.2072	-33.051	63.51
-8.2226	-33.0043	63.48
-8.2572	-32.9736	63.4
-8.342	-32.9512	63.32
-8.3737	-32.971	63.23
-8.3716	-33.0624	63.21
-8.3999	-33.1865	63.3
-8.4233	-33.3252	63.39
-8.4559	-33.4759	63.47
-8.5099	-33.5681	63.47
-8.543	-33.538	63.46
-8.5786	-33.4629	63.37
-8.6024	-33.4136	63.34
-8.648	-33.4201	63.36
-8.7628	-33.4985	63.39
-8.998	-33.4002	63.46
-9.1405	-33.3102	63.43
-9.2257	-33.1626	63.37
-9.371	-33.0417	63.29
-9.5351	-32.9634	63.28
-9.6892	-32.8054	63.32
-9.7824	-32.6842	63.39
-9.8521	-32.6659	63.45
-9.9438	-32.6546	63.47
-10.051	-32.6113	63.44
-10.1221	-32.5392	63.39
-10.17	-32.4521	63.37
-10.2092	-32.5341	63.37
-10.1684	-32.6387	63.37
-10.0806	-32.8579	63.37
-10.0016	-32.9937	63.39
-9.9447	-33.0513	63.43
-9.9101	-33.102	63.42
-9.8933	-33.2096	63.37
-9.842	-33.304	63.34
-9.7553	-33.3419	63.34
-9.7035	-33.3918	63.34
-9.6616	-33.4274	63.35
-9.6135	-33.491	63.38
-9.5728	-33.5815	63.39
-9.5023	-33.6679	63.38
-9.3929	-33.7353	63.37
-9.2559	-33.8613	63.36
-9.1588	-33.8971	63.37
-9.0607	-33.9293	63.39
-8.946	-33.891	63.36
-8.74	-33.9144	63.34
-8.6373	-33.9706	63.39
-8.5308	-34.0992	63.45
-8.4633	-34.2146	63.45
-8.4552	-34.2507	63.39
-8.4499	-34.2954	63.3
-8.4628	-34.3113	63.23
-8.4418	-34.4026	63.18
-8.4138	-34.4586	63.24
-8.4667	-34.5789	63.35
-8.4173	-34.6688	63.45
-8.3901	-34.6768	63.51
-8.3734	-34.6416	63.46
-8.4014	-34.5887	63.36
-8.4045	-34.5975	63.31
-8.3189	-34.6481	63.29
-8.2707	-34.7448	63.33
-8.2914	-34.7585	63.41
-8.3251	-34.7491	63.4
-8.358	-34.7814	63.33
-8.4634	-34.7745	63.24
-8.5537	-34.9113	63.22
-8.5732	-34.978	63.28
-8.629	-35.0778	63.36
-8.6806	-34.9882	63.45
-8.7323	-34.8986	63.45
-8.8107	-34.7318	63.41
-8.8908	-34.4952	63.35
-8.9555	-34.3417	63.31
-9.0586	-34.2071	63.31
-9.0801	-34.0775	63.36
-9.0724	-33.9247	63.39
-9.1194	-33.7382	63.37
-9.1928	-33.5905	63.33
-9.2404	-33.4971	63.28
-9.3778	-33.365	63.21
-9.4204	-33.2226	63.22
-9.5054	-33.211	63.35
-9.6047	-33.33	63.56
-9.5888	-33.4599	63.61
-9.5186	-33.5644	63.49
-9.4326	-33.623	63.34
-9.3293	-33.7107	63.23
-9.2627	-33.8482	63.25
-9.1929	-33.9645	63.35
-9.1398	-34.0738	63.39
-9.0591	-34.0644	63.4
-8.9742	-34.0647	63.41
-8.8708	-34.0798	63.45
-8.814	-34.1215	63.46
-8.8111	-34.2196	63.39
-8.7744	-34.2272	63.31
-8.793	-34.2434	63.26
-8.6897	-34.3629	63.19
-8.6917	-34.4424	63.21
-8.6491	-34.6175	63.31
-8.6132	-34.6794	63.41
-8.5889	-34.7164	63.47
-8.579	-34.7028	63.46
-8.5605	-34.6256	63.39
-8.586	-34.5188	63.35
-8.6028	-34.3772	63.34
-8.5894	-34.3345	63.36
-8.6002	-34.2696	63.4
-8.5861	-34.0987	63.45
-8.5019	-33.9332	63.37
-8.4267	-33.7142	63.29
-8.399	-33.609	63.23
-8.3252	-33.5025	63.28
-8.355	-33.4392	63.36
-8.34	-33.359	63.42
-8.3665	-33.2576	63.46
-8.3806	-33.0724	63.42
-8.4283	-32.9566	63.36
-8.4504	-32.7822	63.31
-8.5129	-32.7127	63.32
-8.4868	-32.6854	63.34
-8.3905	-32.6464	63.39
-8.2742	-32.5933	63.4
-8.2593	-32.4918	63.4
-8.2432	-32.445	63.37
-8.2725	-32.4207	63.32
-8.2733	-32.4127	63.32
-8.2383	-32.4104	63.35
-8.2326	-32.4503	63.36
-8.2168	-32.5398	63.39
-8.2698	-32.6332	63.37
-8.3482	-32.6007	63.38
-8.3271	-32.546	63.36
-8.3706	-32.513	63.36
-8.4314	-32.5293	63.35
-8.4673	-32.5051	63.35
-8.433	-32.4533	63.4
-8.4717	-32.499	63.44
-8.543	-32.4898	63.5
-8.6099	-32.4397	63.44
-8.6811	-32.384	63.35
-8.7206	-32.2471	63.29
-8.7309	-32.2131	63.25
-8.6748	-32.1575	63.22
-8.6035	-32.0727	63.29
-8.5732	-31.9958	63.37
-8.5407	-31.9116	63.41
-8.5385	-31.8305	63.43
-8.5198	-31.6976	63.39
-8.4907	-31.6325	63.35
-8.5044	-31.6424	63.36
-8.4302	-31.6791	63.35
-8.4278	-31.7714	63.37
-8.3857	-31.8113	63.42
-8.4237	-31.8823	63.4
-8.4801	-31.9536	63.33
-8.5222	-32.0732	63.27
-8.5148	-32.2487	63.29
-8.4789	-32.4395	63.32
-8.4813	-32.536	63.39
-8.4679	-32.6484	63.43
-8.4719	-32.6669	63.43
-8.4586	-32.6423	63.38
-8.5137	-32.5039	63.36
-8.5344	-32.4249	63.32
-8.6158	-32.3703	63.33
-8.6716	-32.4142	63.36
-8.7356	-32.4766	63.41
-8.7926	-32.5371	63.4
-8.8366	-32.5642	63.39
-8.8823	-32.6125	63.38
-8.8834	-32.7514	63.34
-8.8694	-32.8453	63.35
-8.8961	-33.0335	63.35
-9.0094	-33.1325	63.36
-9.1233	-33.2776	63.36
-9.1959	-33.3874	63.37
-9.2363	-33.4116	63.4
-9.2961	-33.3731	63.39
-9.4136	-33.3827	63.4
-9.5019	-33.4741	63.39
-9.5702	-33.514	63.41
-9.6386	-33.4379	63.37
-9.7023	-33.4861	63.37
-9.7156	-33.5278	63.41
-9.6135	-33.6149	63.49
-9.5714	-33.7143	63.48
-9.6047	-33.8033	63.38
-9.6355	-33.9598	63.33
-9.6336	-34.0978	63.26
-9.5607	-34.3072	63.23
-9.495	-34.506	63.27
-9.4282	-34.6989	63.37
-9.4142	-34.8674	63.44
-9.4511	-35.0157	63.48
-9.358	-34.9868	63.47
-9.3403	-35.0037	63.4
-9.2624	-34.988	63.36
-9.1702	-35.0143	63.34
-9.0862	-34.9904	63.41
-9.0484	-34.9076	63.45
-9.0134	-34.7648	63.45
-8.9694	-34.691	63.37
-8.96	-34.5606	63.33
-8.8934	-34.5143	63.3
-8.9549	-34.4266	63.31
-9.0134	-34.3561	63.35
-9.0194	-34.2637	63.4
-9.0083	-34.2103	63.45
-8.9857	-34.1796	63.41
-9.0428	-34.1609	63.4
-9.0063	-34.1838	63.38
-9.0913	-34.2092	63.36
-9.1219	-34.1204	63.4
-9.2859	-34.1593	63.39
-9.3779	-34.2129	63.41
-9.3991	-34.2425	63.45
-9.4351	-34.2441	63.45
-9.3792	-34.0946	63.4
-9.4149	-34.1348	63.37
-9.5272	-34.1581	63.36
-9.6143	-34.2706	63.33
-9.7324	-34.3944	63.33
-9.7745	-34.5196	63.34
-9.8852	-34.6382	63.33
-10.0601	-34.8098	63.27
-10.2144	-34.9851	63.22
-10.3219	-35.3064	63.23
-10.3485	-35.7103	63.31
-10.4609	-36.2283	63.38
-10.3697	-36.6634	63.45
-10.2623	-36.9949	63.44
-10.0399	-37.3181	63.31
-9.8208	-37.8491	63.23
-9.5597	-38.5014	63.26
-9.261	-39.033	63.4
-9.0018	-39.1706	63.5
-8.8111	-39.1123	63.48
-8.7713	-39.0129	63.42
-8.8401	-39.0277	63.26
-8.8782	-39.0788	63.18
-9.0339	-39.1589	63.2
-9.243	-39.2899	63.29
-9.5756	-39.2321	63.43
-9.8972	-39.133	63.5
-10.113	-38.8047	63.49
-10.384	-38.3039	63.42
-10.5832	-37.6157	63.33
-10.7456	-36.9456	63.24
-10.827	-36.2781	63.18
-10.9241	-35.4633	63.21
-10.9047	-34.5228	63.2
-10.6609	-33.8431	63.18
-10.3764	-33.2543	63.22
-10.0579	-32.8895	63.26
-9.6079	-32.6281	63.34
-9.0663	-32.4334	63.42
-8.6963	-32.2808	63.6
-8.6656	-32.409	63.65
-8.5698	-32.4626	63.66
-8.6746	-32.2002	63.65
-8.8135	-31.7966	63.5
-8.9018	-31.5449	63.32
-8.744	-31.5564	63.2
-8.5026	-31.9123	63.21
-8.294	-32.1712	63.35
-8.2013	-32.3775	63.45
-8.2732	-32.4425	63.51
-8.3181	-32.5913	63.46
-8.4278	-32.7751	63.4
-8.5638	-32.9308	63.35
-8.4943	-32.9461	63.4
-8.3744	-32.8436	63.41
-8.1686	-32.6277	63.39
-8.0217	-32.3556	63.37
-7.962	-32.1301	63.32
-7.9318	-31.7471	63.32
-7.9341	-31.2761	63.31
-7.8247	-30.9335	63.31
-7.6569	-30.692	63.33
-7.3323	-30.5596	63.38
-7.0694	-30.495	63.39
-6.977	-30.3105	63.45
-7.0163	-30.2041	63.5
-7.0846	-30.1356	63.45
-7.1556	-30.0904	63.42
-7.2521	-30.0935	63.4
-7.2855	-30.1035	63.35
-7.4265	-30.1885	63.29
-7.5717	-30.4186	63.29
-7.6895	-30.6411	63.33
-7.7315	-30.9559	63.36
-7.8569	-31.23	63.36
-8.0284	-31.4931	63.41
-8.2724	-31.7789	63.38
-8.2941	-31.9451	63.39
-8.3228	-32.1888	63.37
-8.4663	-32.399	63.36
-8.5434	-32.6461	63.34
-8.5552	-32.7487	63.3
-8.4841	-32.9336	63.26
-8.3576	-33.1287	63.25
-8.1787	-33.2464	63.32
-8.0319	-33.2955	63.39
-7.9937	-33.2549	63.41
-8.0347	-33.2105	63.4
-8.0344	-33.2016	63.4
-8.0317	-33.2463	63.36
-7.9568	-33.277	63.35
-7.8523	-33.1544	63.41
-7.8414	-33.097	63.4
-7.931	-33.1045	63.38
-7.9795	-33.0403	63.4
-8.0513	-33.0318	63.4
-8.0804	-32.9708	63.36
-8.1297	-32.9094	63.34
-8.3686	-32.9193	63.3
-8.528	-32.9569	63.32
-8.6427	-33.0078	63.38
-8.7508	-33.0685	63.43
-8.8994	-33.1276	63.41
-9.0604	-33.1628	63.39
-9.1703	-33.1562	63.34
-9.2364	-33.2137	63.29
-9.3004	-33.2336	63.28
-9.2274	-33.3034	63.35
-9.1787	-33.3231	63.44
-9.1429	-33.3843	63.44
-9.0637	-33.4463	63.41
-9.0165	-33.5302	63.44
-8.923	-33.5594	63.49
-8.7822	-33.5779	63.45
-8.7242	-33.5281	63.38
-8.694	-33.5878	63.3
-8.5944	-33.702	63.24
-8.5155	-33.857	63.24
-8.385	-34.0402	63.29
-8.2814	-34.2918	63.35
-8.3276	-34.5125	63.39
-8.3373	-34.6143	63.46
-8.408	-34.727	63.43
-8.459	-34.8357	63.37
-8.4382	-34.9102	63.34
-8.3311	-35.0119	63.34
-8.2847	-35.0902	63.36
-8.3239	-35.1948	63.39
-8.4478	-35.2908	63.38
-8.6075	-35.3312	63.34
-8.6874	-35.4456	63.3
-8.6608	-35.494	63.29
-8.6764	-35.5646	63.35
-8.6921	-35.587	63.38
-8.6575	-35.6836	63.4
-8.7275	-35.787	63.4
-8.7773	-35.9204	63.38
-8.8644	-35.9771	63.35
-9.0236	-36.0655	63.31
-9.099	-36.1148	63.34
-9.1977	-36.0752	63.37
-9.1655	-36.0549	63.37
-9.1012	-35.9461	63.38
-8.9843	-35.9376	63.34
-8.8992	-35.8921	63.33
-8.7474	-35.7634	63.34
-8.5326	-35.567	63.36
-8.3089	-35.4094	63.38
-8.123	-35.2869	63.38
-8.0107	-35.1894	63.37
-7.8749	-35.0501	63.32
-7.8191	-34.8191	63.33
-7.8795	-34.6302	63.33
-7.9713	-34.4949	63.36
-8.018	-34.3314	63.43
-8.0953	-34.2157	63.52
-8.2112	-34.0217	63.51
-8.2676	-33.9245	63.41
-8.4231	-33.688	63.31
-8.4605	-33.4186	63.25
-8.3997	-33.0782	63.21
-8.3091	-32.788	63.24
-8.1437	-32.5253	63.34
-7.9902	-32.2104	63.44
-7.843	-31.8015	63.5
-7.6733	-31.3769	63.48
-7.5581	-31.0348	63.43
-7.5275	-30.859	63.35
-7.4598	-30.6104	63.36
-7.4379	-30.3927	63.36
-7.4379	-30.2412	63.4
-7.4317	-30.1591	63.42
-7.414	-30.0225	63.41
-7.4003	-29.9904	63.35
-7.4163	-29.8608	63.29
-7.4173	-29.7753	63.32
-7.3727	-29.6708	63.36
-7.3929	-29.6122	63.4
-7.4229	-29.5596	63.45
-7.4614	-29.4425	63.46
-7.5498	-29.3009	63.42
-7.6582	-29.3081	63.37
-7.9045	-29.2527	63.36
-8.0406	-29.221	63.38
-8.0804	-29.127	63.42
-8.1619	-28.9939	63.43
-8.215	-28.9274	63.42
-8.2667	-28.8121	63.39
-8.3175	-28.7333	63.37
-8.2799	-28.7624	63.32
-8.4192	-28.9537	63.4
-8.5993	-28.8782	63.45
-8.7471	-28.8648	63.44
-8.9732	-28.8336	63.43
-9.1465	-28.7893	63.41
-9.3942	-28.7942	63.42
-9.6426	-28.8701	63.42
-9.9159	-29.1028	63.46
-10.2813	-29.3079	63.47
-10.6279	-29.5427	63.4
-10.9621	-29.6912	63.36
-11.1865	-29.8892	63.29
-11.3762	-30.0895	63.26
-11.5001	-30.3379	63.27
-11.4317	-30.4984	63.34
-11.4158	-30.5776	63.41
-11.2912	-30.6157	63.47
-11.2002	-30.5979	63.47
-11.1611	-30.542	63.42
-11.1092	-30.5922	63.38
-11.0792	-30.5251	63.35
-11.0292	-30.4676	63.36
-11.0314	-30.4369	63.4
-11.0556	-30.4455	63.39
-11.1145	-30.4409	63.35
-11.0849	-30.4363	63.31
-11.1118	-30.423	63.32
-11.1924	-30.477	63.31
-11.2063	-30.5865	63.39
-11.0861	-30.575	63.44
-11.0092	-30.6129	63.48
-10.9528	-30.6871	63.44
-10.9167	-30.8027	63.39
-10.8684	-30.928	63.37
-10.7134	-31.0354	63.37
-10.5461	-31.1668	63.37
-10.4383	-31.4215	63.37
-10.3772	-31.7094	63.38
-10.2555	-31.9596	63.36
-10.1489	-32.3487	63.35
-10.0163	-32.6399	63.36
-9.903	-33.0443	63.34
-9.6448	-33.4455	63.33
-9.3097	-33.8766	63.37
-9.0012	-34.412	63.38
-8.5728	-34.9036	63.37
-8.3072	-35.1685	63.37
-8.1942	-35.2753	63.35
-8.1075	-35.2991	63.35
-8.1123	-35.2267	63.41
-8.2181	-35.0268	63.49
-8.3915	-34.826	63.43
-8.6725	-34.6598	63.31
-9.0576	-34.4274	63.26
-9.3468	-34.2227	63.21
-9.5971	-33.8698	63.24
-9.7988	-33.4182	63.36
-10.0111	-32.9623	63.46
-10.1701	-32.4127	63.49
-10.3643	-31.7358	63.48
-10.6146	-30.9146	63.42
-10.8611	-30.1273	63.36
-11.0821	-29.4915	63.31
-11.2343	-29.0101	63.28
-11.3558	-28.7749	63.32
-11.3822	-28.7399	63.37
-11.3917	-28.8457	63.39
-11.4048	-29.0002	63.35
-11.3998	-29.268	63.33
-11.3198	-29.5811	63.35
-11.2299	-29.9899	63.36
-11.113	-30.3094	63.41
-10.9905	-30.6095	63.45
-10.8777	-30.8559	63.48
-10.7611	-31.0907	63.44
-10.6872	-31.2958	63.38
-10.6248	-31.5367	63.32
-10.6089	-31.8534	63.28
-10.5234	-32.2545	63.31
-10.3874	-32.6167	63.36
-10.2808	-32.8543	63.43
-10.1453	-33.0506	63.43
-10.0022	-33.1989	63.38
-9.8985	-33.3329	63.33
-9.7318	-33.4448	63.33
-9.643	-33.4936	63.37
-9.5948	-33.5492	63.35
-9.5618	-33.3378	63.36
-9.5719	-33.1674	63.32
-9.626	-32.981	63.34
-9.7119	-32.7618	63.33
-9.7742	-32.5684	63.31
-9.8069	-32.361	63.31
-9.8672	-32.0361	63.37
-9.9373	-31.7282	63.46
-10.1345	-31.3229	63.5
-10.2166	-30.9471	63.46
-10.3327	-30.6259	63.38
-10.4063	-30.3801	63.28
-10.3984	-30.2756	63.18
-10.3387	-30.3115	63.18
-10.3797	-30.4561	63.27
-10.2781	-30.6887	63.4
-10.2569	-30.8503	63.48
-10.3034	-31.0821	63.48
-10.3762	-31.1027	63.45
-10.4369	-31.1121	63.34
-10.4396	-31.2072	63.32
-10.4357	-31.3828	63.29
-10.4107	-31.534	63.37
-10.3519	-31.6995	63.41
-10.1687	-31.8032	63.39
-10.0012	-31.9656	63.32
-9.8215	-32.0416	63.25
-9.6926	-32.1295	63.26
-9.5364	-32.1516	63.32
-9.4128	-32.1401	63.44
-9.269	-32.013	63.51
-9.2156	-31.8567	63.48
-9.2326	-31.7118	63.41
-9.2805	-31.5346	63.36
-9.3292	-31.3709	63.33
-9.3845	-31.1806	63.31
-9.4364	-30.9047	63.37
-9.4981	-30.6103	63.41
-9.6425	-30.252	63.44
-9.8717	-29.8617	63.42
-10.1001	-29.4367	63.38
-10.2287	-29.0158	63.36
-10.419	-28.6539	63.36
-10.6176	-28.4561	63.34
-10.7215	-28.4328	63.33
-10.7405	-28.4993	63.34
-10.6813	-28.7824	63.33
-10.5088	-29.0771	63.34
-10.3311	-29.2511	63.4
-10.3187	-29.1874	63.44
-10.3426	-29.0795	63.44
-10.3147	-29.053	63.46
-10.2769	-29.0886	63.53
-10.1835	-29.1832	63.52
-10.2464	-29.2784	63.44
-10.2993	-29.3473	63.33
-10.2961	-29.4679	63.24
-10.1232	-29.6461	63.18
-9.8816	-29.903	63.17
-9.5331	-30.2155	63.26
-9.3092	-30.5383	63.41
-9.1669	-30.6444	63.55
-9.1096	-30.6269	63.56
-9.2135	-30.4978	63.47
-9.3355	-30.3863	63.37
-9.4421	-30.3279	63.32
-9.4945	-30.3635	63.31
-9.5646	-30.4324	63.4
-9.7124	-30.566	63.44
-9.8497	-30.6941	63.41
-9.9161	-30.8523	63.34
-9.9643	-31.0519	63.3
-9.9643	-31.197	63.29
-9.8686	-31.2928	63.35
-9.7955	-31.3527	63.44
-9.8055	-31.3948	63.48
-9.8464	-31.4812	63.44
-9.8485	-31.5578	63.37
-9.8632	-31.6432	63.35
-9.8984	-31.7721	63.35
-9.9961	-31.8545	63.35
-10.0488	-31.9719	63.37
-10.1486	-32.0774	63.39
-10.2176	-32.1097	63.4
-10.2105	-32.0998	63.37
-10.1354	-32.0933	63.37
-10.1778	-32.0966	63.38
-10.1427	-32.218	63.37
-10.1192	-32.4241	63.34
-10.0728	-32.6032	63.35
-10.0994	-32.8073	63.38
-10.0835	-32.9965	63.4
-10.0541	-33.1249	63.41
-9.9786	-33.2645	63.38
-9.9119	-33.4875	63.35
-9.954	-33.6822	63.38
-10.0162	-33.9079	63.43
-10.0843	-34.0566	63.47
-10.1711	-34.0804	63.45
-10.2483	-34.0494	63.38
-10.2212	-34.0851	63.3
-10.1545	-34.2033	63.27
-10.0528	-34.3145	63.28
-9.9783	-34.4633	63.3
-9.9215	-34.6151	63.36
-9.8686	-34.8498	63.39
-9.7963	-35.0127	63.44
-9.701	-35.1205	63.42
-9.673	-35.1526	63.39
-9.7079	-35.0525	63.34
-9.7333	-35.0732	63.31
-9.7133	-34.9082	63.39
-9.6344	-34.7788	63.42
-9.6725	-34.5162	63.36
-9.634	-34.2082	63.3
-9.673	-34.046	63.26
-9.7846	-33.9203	63.26
-9.9197	-33.7623	63.31
-9.9902	-33.6001	63.35
-9.9781	-33.4999	63.43
-9.9392	-33.3894	63.53
-9.8376	-33.3285	63.53
-9.842	-33.4156	63.47
-9.8109	-33.6412	63.41
-9.8308	-34.0216	63.34
-9.8605	-34.2645	63.35
-9.8906	-34.2052	63.42
-9.8784	-33.9942	63.45
-9.9227	-33.59	63.4
-10.0521	-33.3184	63.34
-10.1089	-33.0883	63.28
-10.198	-33.045	63.3
-10.2101	-33.0792	63.32
-10.3164	-33.1992	63.37
-10.3829	-33.3631	63.45
-10.4771	-33.3294	63.48
-10.6548	-33.2797	63.45
-10.7416	-33.2641	63.36
-10.7515	-33.2195	63.3
-10.7602	-33.2402	63.34
-10.7906	-33.2655	63.45
-10.8648	-33.1862	63.45
-11.0174	-33.0583	63.39
-11.1686	-32.9443	63.32
-11.2651	-32.8935	63.24
-11.3303	-32.7867	63.21
-11.4103	-32.646	63.24
-11.4305	-32.5245	63.33
-11.441	-32.4707	63.43
-11.4691	-32.3655	63.47
-11.4445	-32.1609	63.48
-11.4212	-31.897	63.4
-11.3979	-31.6423	63.38
-11.3272	-31.3882	63.33
-11.2808	-31.3663	63.33
-11.265	-31.4053	63.37
-11.2101	-31.4419	63.42
-11.1755	-31.5468	63.38
-11.0868	-31.562	63.35
-11.0729	-31.5846	63.26
-11.0542	-31.5554	63.26
-11.0384	-31.5692	63.28
-11.0976	-31.6032	63.33
-11.1394	-31.6904	63.38
-11.1395	-31.7558	63.38
-11.0959	-31.658	63.38
-11.0789	-31.5217	63.37
-11.0573	-31.4116	63.38
-11.0551	-31.3111	63.4
-11.0227	-31.2655	63.41
-10.9708	-31.2103	63.41
-10.8977	-31.2393	63.37
-10.8498	-31.1513	63.38
-10.7461	-31.1441	63.33
-10.7163	-31.0883	63.32
-10.6482	-31.0079	63.31
-10.5918	-30.8855	63.32
-10.3839	-30.7468	63.33
-10.2749	-30.5801	63.38
-10.1128	-30.5742	63.38
-9.9539	-30.5385	63.35
-9.726	-30.5231	63.4
-9.5503	-30.4685	63.49
-9.4149	-30.5025	63.53
-9.3631	-30.4483	63.48
-9.3328	-30.3542	63.36
-9.2761	-30.3264	63.31
-9.1475	-30.3762	63.24
-9.0536	-30.4748	63.2
-9.0939	-30.6418	63.25
-9.1351	-30.7623	63.35
-9.1429	-30.937	63.4
-9.1067	-30.9717	63.43
-9.1347	-30.9142	63.4
-9.1319	-30.8743	63.37
-9.1563	-30.9839	63.3
-9.1905	-31.0518	63.34
-9.2562	-31.1592	63.37
-9.3254	-31.1917	63.39
-9.4649	-31.2588	63.35
-9.5722	-31.301	63.29
-9.6143	-31.4009	63.3
-9.581	-31.4222	63.34
-9.4157	-31.4345	63.36
-9.2999	-31.3813	63.4
-9.2464	-31.2898	63.36
-9.3027	-31.2273	63.35
-9.4148	-31.2066	63.37
-9.5769	-31.2365	63.43
-9.6672	-31.2533	63.46
-9.7426	-31.3033	63.43
-9.8119	-31.3721	63.36
-9.9288	-31.3916	63.31
-10.0591	-31.4402	63.32
-10.1339	-31.48	63.34
-10.1269	-31.4485	63.36
-10.092	-31.3568	63.36
-10.2566	-31.2963	63.32
-10.3694	-31.293	63.34
-10.4395	-31.2658	63.37
-10.4264	-31.2439	63.38
-10.4666	-31.2264	63.4
-10.53	-31.2045	63.47
-10.5274	-31.1772	63.51
-10.5295	-31.1537	63.45
-10.5186	-31.1037	63.35
-10.6208	-31.1296	63.28
-10.6712	-31.1305	63.26
-10.5611	-31.1678	63.3
-10.393	-31.2252	63.44
-10.2716	-31.3278	63.53
-10.2675	-31.2509	63.48
-10.3693	-31.1247	63.37
-10.5135	-30.9178	63.31
-10.5476	-30.8959	63.3
-10.4625	-30.9389	63.36
-10.3771	-31.0734	63.37
-10.4061	-31.2049	63.41
-10.4461	-31.2929	63.4
-10.4402	-31.3889	63.34
-10.4432	-31.3575	63.27
-10.4389	-31.2501	63.3
-10.4278	-31.1604	63.32
-10.3112	-31.0584	63.38
-10.3009	-31.0403	63.4
-10.2421	-31.0358	63.45
-10.2191	-31.0164	63.44
-10.2246	-31.0588	63.41
-10.1808	-31.078	63.38
-10.1311	-31.1488	63.37
-10.1002	-31.1295	63.37
-10.0215	-31.003	63.34
-9.9794	-30.821	63.31
-9.8741	-30.6818	63.3
-9.7448	-30.5763	63.32
-9.6494	-30.494	63.35
-9.6417	-30.5055	63.35
-9.5701	-30.4568	63.41
-9.5319	-30.4232	63.43
-9.4735	-30.4024	63.45
-9.4089	-30.3512	63.46
-9.3152	-30.3094	63.49
-9.2276	-30.3337	63.4
-9.2432	-30.3005	63.32
-9.3796	-30.2925	63.25
-9.4436	-30.2987	63.19
-9.4329	-30.2808	63.19
-9.462	-30.3267	63.29
-9.5029	-30.3256	63.39
-9.5333	-30.3039	63.48
-9.5736	-30.19	63.53
-9.5861	-30.0985	63.48
-9.5968	-30.0717	63.4
-9.6354	-30.0343	63.38
-9.7079	-30.134	63.34
-9.7854	-30.2205	63.38
-9.7096	-30.3239	63.43
-9.7031	-30.3703	63.4
-9.8313	-30.4617	63.33
-9.8646	-30.5247	63.32
-9.9031	-30.4866	63.35
-9.9291	-30.4214	63.39
-9.9505	-30.3689	63.43
-10.0717	-30.2411	63.45
-10.1716	-30.18	63.42
-10.3015	-30.081	63.4
-10.3699	-29.9205	63.42
-10.4477	-29.7832	63.4
-10.543	-29.6434	63.38
-10.604	-29.5285	63.37
-10.6808	-29.442	63.39
-10.7224	-29.3205	63.4
-10.7397	-29.2161	63.42
-10.7227	-29.1986	63.4
-10.7352	-29.2256	63.4
-10.6793	-29.3191	63.35
-10.6392	-29.3932	63.38
-10.4998	-29.4951	63.43
-10.4123	-29.6262	63.48
-10.3603	-29.7156	63.46
-10.4272	-29.8697	63.36
-10.4236	-29.9594	63.3
-10.3812	-30.1752	63.24
-10.2981	-30.2767	63.26
-10.2183	-30.3563	63.31
-10.0999	-30.4588	63.39
-10.0388	-30.5135	63.42
-9.9767	-30.6391	63.44
-9.9414	-30.6615	63.38
-9.9152	-30.6809	63.37
-9.8313	-30.7224	63.38
-9.814	-30.8155	63.38
-9.8169	-30.8988	63.39
-9.7675	-30.8783	63.4
-9.7441	-30.8257	63.35
-9.7208	-30.7101	63.32
-9.6913	-30.6373	63.31
-9.6552	-30.5563	63.31
-9.5123	-30.4886	63.35
-9.4298	-30.5298	63.4
-9.3724	-30.6173	63.41
-9.385	-30.6161	63.4
-9.4231	-30.61	63.38
-9.4282	-30.493	63.35
-9.4197	-30.4331	63.36
-9.3753	-30.3179	63.37
-9.3687	-30.2586	63.39
-9.3563	-30.1977	63.37
-9.3079	-30.1948	63.37
-9.3491	-30.2435	63.36
-9.3694	-30.2848	63.35
-9.3408	-30.439	63.38
-9.3923	-30.5561	63.41
-9.3558	-30.6573	63.38
-9.2956	-30.7985	63.36
-9.2011	-30.9466	63.38
-9.1282	-31.0726	63.44
-9.0947	-31.1789	63.48
-9.0997	-31.2251	63.42
-9.2042	-31.2363	63.32
-9.2653	-31.2447	63.28
-9.2538	-31.2195	63.22
-9.3489	-31.2123	63.25
-9.3177	-31.1365	63.33
-9.2837	-31.0431	63.41
-9.2601	-30.878	63.44
-9.2641	-30.7323	63.42
-9.2247	-30.5462	63.36
-9.245	-30.3233	63.37
-9.2215	-30.19	63.37
-9.2588	-30.041	63.39
-9.2858	-29.931	63.42
-9.3183	-29.7239	63.42
-9.3574	-29.5618	63.35
-9.3153	-29.3281	63.29
-9.3967	-29.2259	63.28
-9.5075	-29.1796	63.31
-9.5253	-29.1011	63.38
-9.5947	-29.0919	63.44
-9.6675	-29.0807	63.46
-9.7076	-29.1284	63.4
-9.8213	-29.2106	63.35
-9.9151	-29.3344	63.33
-10.0016	-29.436	63.36
-10.0745	-29.5469	63.39
-10.1077	-29.6069	63.43
-10.0807	-29.6202	63.43
-10.0735	-29.6317	63.37
-10.0954	-29.6792	63.33
-10.0943	-29.7384	63.31
-10.0796	-29.6964	63.36
-10.0538	-29.7299	63.37
-10.0827	-29.8082	63.39
-10.1291	-29.8699	63.39
-10.0696	-29.9058	63.39
-9.97	-29.9332	63.4
-9.9951	-29.9336	63.39
-10.0169	-29.9954	63.35
-9.9806	-30.0393	63.37
-9.9277	-30.128	63.46
-9.8512	-30.1944	63.5
-9.84	-30.2162	63.46
-9.9087	-30.2272	63.35
-10.0016	-30.2408	63.26
-9.9816	-30.223	63.18
-9.9563	-30.2024	63.22
-9.8914	-30.1756	63.36
-9.7775	-30.1574	63.46
-9.6943	-30.0287	63.49
-9.5668	-29.831	63.45
-9.486	-29.5672	63.39
-9.4548	-29.3773	63.34
-9.4003	-29.2955	63.3
-9.3509	-29.2839	63.35
inclinaison X	inclinaison Y
0.2326	-0.6314
0.2991	-0.4985
0.2326	-0.3323
0.1994	-0.4653
0.1329	-0.5317
0.1994	-0.565
0.2991	-0.6314
0.1329	-0.6647
0.0665	-0.4653
0.1994	-0.5982
0.2326	-0.2659
0.2991	-0.432
0.1994	-0.6647
0.0665	-0.6647
0.1662	-0.6314
0.1994	-0.4653
0.2326	-0.432
0.1662	-0.565
0.0332	-0.6314
0.1662	-0.565
0.2991	-0.4653
0.2991	-0.6647
0.1329	-0.5982
0.0665	-0.5317
0.1662	-0.3988
0.3323	-0.5982
0.2326	-0.6647
0.0665	-0.6647
0.0997	-0.4985
0.2991	-0.4653
0.2659	-0.4653
0.1329	-0.6979
0.0997	-0.6647
0.2659	-0.565
0.2326	-0.432
0.2326	-0.5317
0.1994	-0.6647
0.1329	-0.5317
0.2659	-0.3656
0.2326	-0.5317
0.1329	-0.6647
0.0332	-0.6314
0.1662	-0.4985
0.2326	-0.432
0.2659	-0.4985
0.0997	-0.5982
0.1662	-0.6647
0.1329	-0.6314
0.1994	-0.432
0.2659	-0.5317
0.1662	-0.565
0.0997	-0.565
0.2326	-0.6647
0.1994	-0.432
0.1994	-0.2326
0.2326	-0.565
0.1662	-0.7311
0.0665	-0.7311
0.1329	-0.6314
0.2326	-0.4653
0.2326	-0.3323
0.2326	-0.5982
0.1329	-0.6647
0.1329	-0.6314
0.2991	-0.4985
0.2659	-0.432
0.1329	-0.5317
0.1329	-0.6647
0.1994	-0.5982
0.2659	-0.432
0.1662	-0.4985
0.0997	-0.5317
0.1994	-0.6314
0.2659	-0.5982
0.1662	-0.4985
0.1329	-0.4985
0.2326	-0.4985
0.2659	-0.5982
0.1329	-0.4985
0.1662	-0.565
0.2659	-0.5317
0.2326	-0.4653
0.1329	-0.5317
0.1329	-0.4985
0.1994	-0.565
0.2326	-0.5982
0.1994	-0.4653
0.1994	-0.3988
0.1994	-0.6314
0.0665	-0.6314
0.0997	-0.432
0.2659	-0.4653
0.1994	-0.565
0.1994	-0.565
0.0665	-0.6314
0.2326	-0.5317
0.2326	-0.3988
0.0997	-0.6314
0.1329	-0.6314
0.1994	-0.6314
0.1994	-0.4653
0.1662	-0.3988
0.1329	-0.6314
0.1994	-0.6979
0.1994	-0.565
0.1662	-0.4653
0.1329	-0.4653
0.2326	-0.6314
0.1662	-0.6647
0.1662	-0.5982
0.1662	-0.432
0.2326	-0.4985
0.1994	-0.6979
0.0997	-0.5982
0.1994	-0.5982
0.1994	-0.5317
0.2326	-0.5317
0.1662	-0.5317
0.1662	-0.565
0.0997	-0.5982
0.2659	-0.4985
0.1994	-0.5317
0.1662	-0.6979
0.1329	-0.565
0.2326	-0.3988
0.2326	-0.5317
0.1662	-0.6314
0.0997	-0.6647
0.1994	-0.5982
0.1994	-0.4653
0.1662	-0.4985
0.1662	-0.4985
0.1662	-0.6314
0.2659	-0.5982
0.1994	-0.565
0.1329	-0.5317
0.1994	-0.5317
0.2326	-0.565
0.1994	-0.6314
0.1994	-0.4653
0.1662	-0.4985
0.1662	-0.6647
0.1994	-0.5317
0.1994	-0.4985
0.2326	-0.5317
0.2659	-0.565
0.1662	-0.5317
0.1329	-0.565
0.1329	-0.5317
0.1994	-0.5317
0.3323	-0.5317
0.1329	-0.4985
0.1994	-0.6314
0.1662	-0.6314
0.2326	-0.565
0.1994	-0.4985
0.1329	-0.4985
0.1662	-0.5982
0.2326	-0.5317
0.1994	-0.6314
0.1662	-0.565
0.1662	-0.5317
0.1662	-0.5317
0.1662	-0.565
0.1329	-0.565
0.1662	-0.4985
0.1994	-0.6314
0.1994	-0.5317
0.1662	-0.4985
0.1329	-0.4985
0.1662	-0.6314
0.2659	-0.5982
0.1329	-0.5317
0.0665	-0.4653
0.1662	-0.6647
0.3323	-0.6314
0.1994	-0.5317
0.0997	-0.2991
0.1329	-0.2326
0.5982	-0.6314
0.1994	-0.7976
0	-0.6979
0.0665	-0.6647
0.1662	-0.4985
0.432	-0.1994
0.2659	-0.2991
0.0665	-0.7976
-0.0665	-0.7644
0.1662	-0.5982
0.2991	-0.3988
0.2659	-0.2991
0.1329	-0.5982
0.0665	-0.5982
0.1662	-0.5982
0.2659	-0.565
0.1662	-0.565
0.0665	-0.565
0.1994	-0.565
0.2659	-0.5317
0.1994	-0.565
0.2326	-0.4985
0.2326	-0.565
0.0665	-0.5317
0.2326	-0.6979
0.1994	-0.5317
0.1994	-0.432
0.1662	-0.565
0.1329	-0.7311
0.0997	-0.5317
0.2991	-0.565
0.2659	-0.4653
0.0665	-0.6314
0.1329	-0.7311
0.2326	-0.4653
0.2991	-0.3656
0.2326	-0.4985
0.0997	-0.6314
0.1329	-0.7311
0.2991	-0.5317
0.3323	-0.432
0.0665	-0.3988
0	-0.432
0.1662	-0.3988
0.3656	-0.6314
0.3323	-0.8973
0.0332	-0.7976
0.1329	-0.4653
0.1329	-0.2659
0.2326	-0.3656
0.2659	-0.4653
0.0997	-0.6314
0.1662	-0.7976
0.2326	-0.6647
0.2659	-0.3988
0.1994	-0.2326
0.1329	-0.4653
0.1994	-0.6647
0.1994	-0.6314
0.1662	-0.6314
0.1329	-0.4985
0.1662	-0.3988
0.2326	-0.5982
0.2659	-0.6314
0.1994	-0.4985
0.1994	-0.5317
0.1662	-0.6979
0.1662	-0.5982
0.1329	-0.4653
0.1994	-0.432
0.2659	-0.5317
0.1662	-0.565
0.1994	-0.6647
0.2659	-0.5982
0.1994	-0.2991
0.1662	-0.5317
0.0997	-0.7311
0.2659	-0.5317
0.2659	-0.3656
0.2326	-0.5317
0.0997	-0.6979
0.0665	-0.6314
0.1329	-0.4985
0.3323	-0.3656
0.2326	-0.565
0.0997	-0.6314
0.0332	-0.6314
0.1329	-0.5317
0.2326	-0.432
0.2991	-0.432
0.0665	-0.7311
0.0332	-0.6314
0.1662	-0.4653
0.2991	-0.3988
0.2659	-0.4985
0.1329	-0.6647
0.0665	-0.6647
0.1662	-0.4653
0.2326	-0.4653
0.2326	-0.4653
0.1662	-0.5982
0.0997	-0.7311
0.0997	-0.4985
0.2991	-0.4985
0.2991	-0.565
0.1329	-0.565
0.0332	-0.432
0.1994	-0.565
0.2659	-0.6314
0.1662	-0.5317
0.0997	-0.5317
0.1994	-0.565
0.2659	-0.565
0.1329	-0.565
0.1662	-0.5317
0.1662	-0.5317
0.1662	-0.6647
0.1329	-0.4653
0.1662	-0.4985
0.1994	-0.565
0.1329	-0.6314
0.1329	-0.5982
0.2659	-0.5317
0.2326	-0.4985
0.1994	-0.5317
0.1329	-0.5982
0.2326	-0.4985
