# Supplementary material for: Postural Control Can Be Well Maintained by Healthy, Young Adults in Difficult Visual Task, Even in Sway-Referenced Dynamic Conditions
Source: PLoS One. 2016 Oct 13;11(10):e0164400. doi: 10.1371/journal.pone.0164400 (PMC5063355; doi:10.1371/journal.pone.0164400)
Supplement: S2 File — (ZIP) [file pone.0164400.s002.zip › DATA_FRAMIRAL/S12B_SEARCH_MOBILE_I8.xls]

## Sheet: S12_MTT_201504081122
gravite X	gravite Y	Poids
-1.3432	-33.0645	63.54
-1.5996	-32.3559	63.89
-1.7672	-31.6173	64.08
-1.9731	-31.0243	64.07
-2.2454	-30.5193	63.66
-2.4975	-30.0995	63.47
-2.5421	-29.8631	63.46
-2.3724	-29.6351	63.49
-2.0457	-29.6068	63.45
-1.6217	-29.7895	63.28
-1.4094	-30.1027	63.1
-1.2869	-30.395	62.98
-1.2581	-30.7271	62.95
-1.3006	-31.3046	63.15
-1.3029	-31.9839	63.35
-1.2171	-32.4979	63.39
-1.1557	-32.9394	63.42
-0.9962	-33.2294	63.45
-0.9476	-33.5656	63.43
-0.9624	-33.8664	63.4
-0.9413	-34.275	63.37
-1.0196	-34.6271	63.32
-1.026	-35.0167	63.31
-1.104	-35.371	63.29
-1.2418	-35.7181	63.25
-1.3329	-35.8341	63.22
-1.376	-35.7891	63.26
-1.4551	-35.5105	63.34
-1.6131	-35.1831	63.42
-1.835	-34.5522	63.51
-2.057	-33.6851	63.6
-2.3655	-32.8304	63.67
-2.6106	-32.0814	63.51
-2.8065	-31.3699	63.31
-2.997	-30.9002	63.25
-3.1517	-30.7177	63.26
-3.2373	-30.8118	63.29
-3.1405	-31.0385	63.4
-2.9119	-31.2582	63.46
-2.6509	-31.3652	63.46
-2.5062	-31.3971	63.41
-2.4453	-31.5295	63.32
-2.4647	-31.7018	63.31
-2.521	-31.8096	63.39
-2.6473	-31.8281	63.39
-2.7307	-31.8097	63.39
-2.8383	-31.8695	63.36
-2.9653	-32.1327	63.32
-3.1179	-32.4927	63.33
-3.2256	-33.0174	63.35
-3.348	-33.559	63.4
-3.4708	-34.2214	63.42
-3.6236	-34.8998	63.39
-3.6573	-35.5092	63.38
-3.3945	-35.8273	63.39
-3.1526	-36.0149	63.39
-2.8284	-36.303	63.36
-2.4599	-36.6141	63.34
-2.0507	-36.9638	63.35
-1.6938	-37.1892	63.34
-1.4288	-37.2413	63.32
-1.2992	-37.004	63.31
-1.3447	-36.5671	63.3
-1.4682	-35.9652	63.39
-1.6627	-35.4133	63.46
-1.8187	-34.8918	63.47
-1.8965	-34.291	63.46
-1.9639	-33.6263	63.39
-2.0348	-33.0949	63.34
-2.0302	-32.7995	63.25
-2.0088	-32.7253	63.18
-2.0794	-32.6671	63.21
-2.0214	-32.6233	63.31
-1.9916	-32.582	63.4
-1.9588	-32.517	63.46
-1.9757	-32.4638	63.42
-1.8783	-32.5121	63.36
-1.859	-32.6343	63.31
-1.7562	-32.783	63.28
-1.7668	-32.8306	63.33
-1.6904	-32.8151	63.39
-1.5915	-32.7531	63.41
-1.407	-32.6537	63.35
-1.2019	-32.4996	63.35
-1.0442	-32.4476	63.31
-1.0047	-32.4364	63.31
-0.9609	-32.383	63.36
-0.9764	-32.3936	63.39
-1.1105	-32.3901	63.42
-1.1465	-32.3155	63.41
-1.1477	-32.0881	63.39
-1.1487	-31.8123	63.39
-1.1536	-31.5957	63.39
-1.2929	-31.3664	63.39
-1.5109	-31.3483	63.37
-1.7357	-31.4635	63.38
-1.98	-31.6625	63.38
-2.2346	-31.9299	63.43
-2.3044	-32.0947	63.45
-2.4661	-32.2401	63.44
-2.5889	-32.3017	63.43
-2.6537	-32.5432	63.36
-2.7991	-32.8048	63.35
-2.9887	-33.1089	63.43
-3.1125	-33.4274	63.46
-3.3143	-33.6285	63.44
-3.4906	-33.8218	63.37
-3.5892	-34.1106	63.28
-3.6305	-34.413	63.22
-3.6435	-34.6813	63.25
-3.5388	-34.8577	63.35
-3.4267	-35.0143	63.45
-3.346	-35.2076	63.47
-3.3584	-35.3826	63.44
-3.4195	-35.6216	63.38
-3.4481	-35.9126	63.34
-3.4062	-36.0348	63.38
-3.4359	-36.1204	63.41
-3.4032	-36.1975	63.43
-3.4531	-36.1706	63.38
-3.4843	-36.0881	63.31
-3.5412	-36.0492	63.29
-3.6194	-36.1605	63.3
-3.6804	-36.2908	63.33
-3.7153	-36.5145	63.41
-3.6863	-36.6268	63.42
-3.641	-36.5655	63.46
-3.5867	-36.4545	63.45
-3.512	-36.3855	63.37
-3.3038	-36.3046	63.35
-3.1262	-36.263	63.34
-2.9448	-36.2466	63.33
-2.7065	-36.1556	63.36
-2.5237	-35.9716	63.4
-2.4026	-35.7613	63.38
-2.3369	-35.58	63.35
-2.1836	-35.3762	63.35
-1.9947	-35.0936	63.35
-1.9156	-34.9029	63.38
-1.8684	-34.7801	63.39
-1.8731	-34.7739	63.36
-1.8414	-34.7306	63.37
-1.7824	-34.5918	63.38
-1.6785	-34.3912	63.47
-1.5717	-34.1336	63.53
-1.463	-33.8157	63.5
-1.3914	-33.4896	63.38
-1.4058	-33.1903	63.3
-1.3011	-32.8903	63.23
-1.2421	-32.6444	63.26
-1.2101	-32.4845	63.33
-1.1661	-32.3887	63.4
-1.1616	-32.3272	63.46
-1.2212	-32.1855	63.48
-1.2107	-31.9636	63.44
-1.3547	-31.8475	63.36
-1.5611	-31.8842	63.32
-1.8569	-31.9337	63.36
-2.0452	-31.895	63.42
-2.1515	-31.8027	63.45
-2.3152	-31.7045	63.41
-2.4726	-31.5728	63.33
-2.6208	-31.5514	63.28
-2.8339	-31.6137	63.3
-3.0407	-31.782	63.35
-3.219	-31.9733	63.42
-3.3257	-32.0219	63.5
-3.4531	-32.0772	63.47
-3.5713	-31.9758	63.41
-3.6092	-31.9326	63.36
-3.5866	-31.9033	63.34
-3.6127	-31.8788	63.38
-3.7095	-31.8247	63.42
-3.7328	-31.6728	63.44
-3.7859	-31.5253	63.42
-3.8428	-31.4246	63.4
-3.9352	-31.2706	63.38
-4.0085	-31.1589	63.36
-4.1077	-31.0944	63.35
-4.2006	-31.1537	63.39
-4.3623	-31.142	63.39
-4.4534	-31.2198	63.39
-4.5747	-31.327	63.4
-4.6688	-31.5048	63.4
-4.8232	-31.5681	63.39
-4.8556	-31.6542	63.38
-4.92	-31.7656	63.41
-4.9185	-31.8372	63.48
-4.8754	-31.7792	63.54
-4.8805	-31.7967	63.46
-4.9819	-31.7726	63.37
-5.0945	-31.7742	63.3
-5.1448	-31.8488	63.2
-5.1755	-31.9045	63.21
-5.2164	-31.9477	63.3
-5.2509	-31.9867	63.42
-5.285	-31.9916	63.48
-5.3049	-32.0328	63.48
-5.3253	-31.9894	63.47
-5.3154	-31.9106	63.45
-5.2778	-31.8535	63.38
-5.3226	-31.8361	63.36
-5.3233	-31.811	63.41
-5.2925	-31.8208	63.4
-5.2037	-31.777	63.37
-5.1765	-31.7879	63.31
-5.129	-31.9537	63.3
-5.063	-32.0793	63.33
-4.8817	-32.1465	63.37
-4.7719	-32.062	63.42
-4.7009	-31.9716	63.42
-4.6254	-31.8734	63.44
-4.6644	-31.9104	63.38
-4.7287	-32.0795	63.36
-4.7365	-32.2218	63.35
-4.7088	-32.2737	63.41
-4.6369	-32.2902	63.42
-4.5991	-32.3929	63.38
-4.5879	-32.4239	63.37
-4.559	-32.5452	63.32
-4.5656	-32.6504	63.28
-4.539	-32.8226	63.25
-4.5732	-32.9215	63.27
-4.5674	-33.1287	63.28
-4.6175	-33.3572	63.41
-4.6029	-33.5347	63.61
-4.5562	-33.633	63.66
-4.556	-33.7834	63.47
-4.594	-33.9747	63.31
-4.633	-34.2194	63.24
-4.6917	-34.4423	63.24
-4.6966	-34.6849	63.33
-4.7028	-34.8689	63.46
-4.6557	-34.9908	63.56
-4.5887	-34.9471	63.56
-4.526	-34.7231	63.39
-4.4992	-34.3879	63.28
-4.3863	-34.0396	63.21
-4.3261	-33.7196	63.17
-4.2796	-33.3723	63.24
-4.1967	-33.0689	63.39
-4.061	-32.7709	63.5
-3.9936	-32.4617	63.52
-3.9144	-32.222	63.48
-3.9715	-31.9186	63.4
-3.9119	-31.6081	63.35
-3.8952	-31.4428	63.31
-3.9126	-31.4921	63.35
-3.8659	-31.5006	63.4
-3.7816	-31.492	63.43
-3.8213	-31.4938	63.35
-3.8288	-31.5633	63.28
-3.8769	-31.7468	63.26
-3.9084	-31.9015	63.32
-3.927	-31.9245	63.41
-4.0665	-31.9619	63.46
-4.2169	-31.9413	63.46
-4.4016	-31.8757	63.41
-4.5167	-31.8351	63.35
-4.619	-31.7195	63.36
-4.6902	-31.7048	63.36
-4.7646	-31.776	63.37
-4.8187	-31.9022	63.38
-4.9123	-31.8999	63.4
-5.0305	-31.9697	63.4
-5.0592	-32.0462	63.38
-5.0716	-32.1194	63.37
-5.0555	-32.1364	63.38
-5.0564	-32.2857	63.36
-5.0974	-32.4498	63.33
-5.0647	-32.5713	63.34
-4.9904	-32.5278	63.38
-5.0127	-32.4791	63.46
-5.0768	-32.514	63.44
-5.1915	-32.6058	63.44
-5.3127	-32.7879	63.39
-5.3711	-32.9654	63.34
-5.3623	-33.0441	63.35
-5.3838	-33.172	63.37
-5.3722	-33.3339	63.46
-5.3211	-33.3347	63.51
-5.224	-33.2779	63.44
-5.2238	-33.1549	63.35
-5.1745	-33.047	63.27
-5.0753	-33.0046	63.22
-5.035	-32.9153	63.24
-4.9211	-32.7592	63.34
-4.787	-32.601	63.46
-4.6707	-32.3901	63.49
-4.6307	-32.1518	63.46
-4.5391	-32.0128	63.36
-4.4865	-31.8288	63.32
-4.4233	-31.8152	63.32
-4.3606	-31.804	63.38
-4.2625	-31.8628	63.43
-4.1115	-31.7715	63.45
-3.9139	-31.5865	63.39
-3.8116	-31.3614	63.32
-3.6718	-31.2067	63.28
-3.6555	-31.2061	63.29
-3.5708	-31.2287	63.32
-3.5503	-31.2671	63.41
-3.5678	-31.3676	63.45
-3.5609	-31.452	63.42
-3.6733	-31.5794	63.38
-3.7514	-31.7105	63.31
-3.8798	-31.9267	63.27
-4.0055	-32.1384	63.27
-4.0558	-32.4296	63.34
-4.0903	-32.6064	63.41
-4.1569	-32.7322	63.48
-4.2138	-32.9085	63.44
-4.1993	-33.005	63.41
-4.1964	-33.1511	63.39
-4.1336	-33.241	63.37
-4.095	-33.3946	63.35
-4.0889	-33.5607	63.37
-4.1388	-33.8387	63.38
-4.2176	-34.1834	63.36
-4.3112	-34.5232	63.36
-4.3173	-34.7252	63.38
-4.3431	-34.8454	63.4
-4.3626	-34.9949	63.39
-4.37	-34.9808	63.34
-4.3858	-35.0437	63.34
-4.3584	-35.07	63.39
-4.3732	-35.1032	63.47
-4.4712	-35.2481	63.47
-4.6074	-35.3924	63.38
-4.7087	-35.4899	63.33
-4.7651	-35.4785	63.26
-4.7726	-35.4442	63.22
-4.7024	-35.4403	63.26
-4.6485	-35.4756	63.35
-4.6375	-35.5862	63.39
-4.6594	-35.6451	63.41
-4.6538	-35.5944	63.44
-4.6852	-35.5036	63.39
-4.6493	-35.2644	63.41
-4.589	-35.0167	63.38
-4.5781	-34.9171	63.37
-4.6364	-34.8417	63.39
-4.6418	-34.8652	63.43
-4.6307	-34.8683	63.41
-4.6719	-34.7856	63.39
-4.6808	-34.6646	63.39
-4.7311	-34.6097	63.35
-4.7295	-34.6409	63.37
-4.7366	-34.6884	63.32
-4.7544	-34.7406	63.29
-4.7745	-34.6253	63.29
-4.824	-34.5255	63.27
-4.8042	-34.2897	63.28
-4.7621	-34.0595	63.33
-4.7355	-33.8862	63.38
-4.7173	-33.7308	63.43
-4.731	-33.5241	63.41
-4.6979	-33.2931	63.39
-4.6383	-33.0825	63.35
-4.5982	-32.8812	63.31
-4.5342	-32.8065	63.32
-4.4665	-32.7707	63.33
-4.4097	-32.8266	63.41
-4.3739	-32.8508	63.41
-4.3479	-32.8608	63.39
-4.2634	-32.8058	63.35
-4.1544	-32.7182	63.33
-4.0277	-32.5706	63.34
-3.9278	-32.3511	63.37
-3.8991	-32.1968	63.4
-3.8718	-32.1819	63.39
-3.818	-32.1112	63.44
-3.8018	-32.1367	63.52
-3.7808	-32.0991	63.55
-3.7338	-31.9885	63.47
-3.6849	-31.9372	63.35
-3.712	-31.977	63.29
-3.7504	-32.0629	63.23
-3.7887	-32.232	63.24
-3.8893	-32.4876	63.34
-3.9205	-32.6864	63.4
-3.9838	-32.9058	63.46
-4.0346	-33.0971	63.45
-4.0834	-33.2534	63.42
-4.1646	-33.3796	63.37
-4.2108	-33.5941	63.38
-4.2522	-33.7711	63.4
-4.3194	-34.0662	63.39
-4.4309	-34.4377	63.41
-4.4351	-34.8284	63.38
-4.5181	-35.1264	63.37
-4.5326	-35.3153	63.37
-4.5839	-35.5391	63.36
-4.6325	-35.7702	63.33
-4.5039	-35.784	63.36
-4.3588	-35.5268	63.42
-4.2415	-35.1874	63.42
-4.1141	-34.8536	63.39
-3.9963	-34.536	63.4
-3.8443	-34.3691	63.37
-3.7683	-34.2833	63.39
-3.6617	-34.2373	63.39
-3.5657	-34.1321	63.43
-3.4997	-33.9968	63.41
-3.4338	-33.873	63.4
-3.4437	-33.8693	63.36
-3.4835	-33.924	63.35
-3.4856	-33.964	63.38
-3.4403	-33.884	63.42
-3.4169	-33.7418	63.43
-3.4338	-33.6013	63.42
-3.4898	-33.4737	63.41
-3.5501	-33.4053	63.4
-3.5623	-33.3531	63.4
-3.6418	-33.3163	63.39
-3.7295	-33.1998	63.39
-3.7549	-33.0879	63.44
-3.8343	-33.0303	63.51
-3.8469	-33.0674	63.49
-3.9211	-33.1927	63.43
-3.9753	-33.3192	63.37
-3.973	-33.4125	63.33
-3.9061	-33.4734	63.25
-3.8907	-33.5375	63.24
-3.8835	-33.5695	63.29
-4.0016	-33.6693	63.37
-4.129	-33.8435	63.41
-4.262	-33.9712	63.42
-4.4395	-34.1847	63.42
-4.5662	-34.3556	63.4
-4.6199	-34.6148	63.41
-4.7425	-34.9726	63.39
-4.8273	-35.4306	63.4
-4.8704	-35.711	63.39
-4.8114	-35.8907	63.37
-4.7628	-35.9074	63.33
-4.8049	-35.861	63.3
-4.8294	-35.8711	63.28
-4.8255	-35.9571	63.34
-4.7605	-36.0553	63.41
-4.6985	-35.911	63.46
-4.5607	-35.6086	63.47
-4.5159	-35.3077	63.39
-4.5319	-35.0689	63.34
-4.6255	-34.9091	63.31
-4.7443	-34.8195	63.32
-4.9348	-34.6843	63.37
-5.0662	-34.5208	63.42
-5.0846	-34.3485	63.45
-4.9884	-34.1953	63.42
-4.8595	-34.1061	63.35
-4.6931	-34.0298	63.3
-4.449	-33.9399	63.28
-4.1814	-33.8473	63.33
-3.9142	-33.7779	63.37
-3.6209	-33.6958	63.38
-3.3045	-33.592	63.4
-3.1237	-33.5965	63.37
-3.0339	-33.5214	63.35
-2.9629	-33.4166	63.35
-2.9021	-33.3396	63.4
-2.8984	-33.2981	63.49
-2.95	-33.2482	63.49
-3.0684	-33.1243	63.41
-3.2195	-33.0504	63.31
-3.3569	-32.8636	63.27
-3.5584	-32.8117	63.21
-3.7477	-32.811	63.23
-3.9388	-32.8883	63.27
-4.1498	-32.9817	63.38
-4.2638	-33.044	63.46
-4.3775	-33.1173	63.46
-4.4859	-33.061	63.44
-4.4928	-33.0188	63.4
-4.4884	-33.0244	63.34
-4.5027	-33.156	63.36
-4.567	-33.2578	63.4
-4.5634	-33.4596	63.38
-4.5326	-33.4299	63.37
-4.4947	-33.3844	63.35
-4.4661	-33.3728	63.3
-4.4298	-33.4306	63.31
-4.4668	-33.6087	63.34
-4.5501	-33.8098	63.38
-4.5579	-33.8838	63.44
-4.543	-33.9426	63.42
-4.5129	-33.9486	63.4
-4.5693	-34.0928	63.37
-4.7074	-34.267	63.37
-4.8486	-34.4665	63.37
-4.9598	-34.6121	63.41
-5.043	-34.6274	63.41
-5.1195	-34.6452	63.39
-5.1969	-34.6242	63.36
-5.2552	-34.7145	63.32
-5.2052	-34.7217	63.3
-5.0394	-34.7782	63.34
-4.8389	-34.7289	63.38
-4.6606	-34.7169	63.39
-4.6438	-34.8006	63.4
-4.5582	-34.8242	63.38
-4.4679	-34.8563	63.36
-4.3405	-34.9126	63.37
-4.1791	-34.9183	63.42
-3.9934	-34.873	63.5
-3.8645	-34.8474	63.47
-3.7032	-34.8978	63.38
-3.667	-34.927	63.32
-3.6874	-34.9788	63.23
-3.6812	-35.0842	63.18
-3.7124	-35.2229	63.26
-3.7024	-35.3257	63.36
-3.6385	-35.4465	63.44
-3.5814	-35.3931	63.48
-3.5417	-35.3168	63.42
-3.5523	-35.1495	63.37
-3.4673	-35.0497	63.34
-3.5067	-35.0661	63.34
-3.6036	-35.0843	63.38
-3.6804	-35.066	63.43
-3.6749	-35.0182	63.38
-3.6349	-34.9402	63.32
-3.5778	-34.8277	63.29
-3.3956	-34.8176	63.29
-3.0968	-34.7671	63.33
-2.8565	-34.6903	63.41
-3.1152	-34.5096	63.48
-3.3622	-34.3275	63.45
-3.6417	-34.1266	63.41
-3.9757	-34.0168	63.38
-4.2138	-33.9107	63.38
-4.4305	-33.7176	63.4
-4.6172	-33.5535	63.4
-4.7974	-33.4632	63.37
-4.8466	-33.4543	63.35
-4.8509	-33.4419	63.34
-4.6787	-33.3756	63.38
-4.4249	-33.4049	63.38
-4.364	-33.344	63.41
-4.4521	-33.2569	63.4
-4.6158	-33.1426	63.38
-4.9354	-33.0065	63.4
-5.3589	-32.8856	63.4
-5.9073	-32.7505	63.42
-6.4665	-32.6816	63.45
-6.9538	-32.6019	63.51
-7.2121	-32.4588	63.54
-7.3808	-32.3591	63.44
-7.4956	-32.159	63.38
-7.5827	-32.084	63.28
-7.4392	-32.0625	63.21
-7.3463	-32.0917	63.23
-7.2494	-32.1126	63.32
-7.154	-32.1753	63.43
-7.1191	-32.2502	63.49
-7.2066	-32.2274	63.49
-7.2178	-32.1668	63.42
-7.1288	-32.0787	63.37
-6.9977	-31.9127	63.38
-6.8811	-31.8214	63.37
-6.833	-31.7738	63.41
-6.8081	-31.7294	63.39
-6.8388	-31.6819	63.36
-6.9189	-31.6213	63.32
-6.9824	-31.6647	63.35
-7.045	-31.7775	63.35
-7.0734	-31.8457	63.38
-7.0521	-31.8527	63.43
-7.0125	-31.9581	63.43
-6.9353	-32.072	63.45
-6.8463	-32.2094	63.42
-6.6768	-32.315	63.41
-6.5542	-32.3652	63.37
-6.4236	-32.4644	63.37
-6.2585	-32.5665	63.35
-6.0478	-32.6053	63.4
-5.9204	-32.6337	63.41
-5.7835	-32.6065	63.4
-5.6172	-32.7449	63.35
-5.4744	-32.8168	63.35
-5.2683	-32.8635	63.35
-5.2219	-32.8814	63.38
-5.062	-32.8631	63.41
-5.034	-32.8642	63.41
-4.9577	-32.8517	63.38
-4.9349	-32.8475	63.36
-4.8796	-32.9264	63.41
-4.8631	-33.0976	63.47
-4.8484	-33.165	63.45
-4.8528	-33.146	63.39
-4.7977	-33.0831	63.33
-4.775	-33.0581	63.26
-4.7261	-33.0898	63.22
-4.71	-33.1391	63.28
-4.6155	-33.1478	63.39
-4.5847	-33.1786	63.43
-4.6901	-33.16	63.45
-4.8211	-33.1091	63.39
-4.8121	-33.0608	63.35
-4.7531	-32.9206	63.36
-4.6825	-32.8592	63.35
-4.6873	-32.7317	63.4
-4.6745	-32.7176	63.42
-4.7503	-32.6897	63.35
-4.8018	-32.7265	63.29
-4.9161	-32.7805	63.3
-4.9812	-32.8897	63.32
-5.0609	-32.9455	63.37
-5.0921	-33.006	63.42
-5.1946	-33.0989	63.42
-5.3348	-33.1475	63.39
-5.5002	-33.135	63.35
-5.5443	-33.0684	63.35
-5.6496	-33.0471	63.37
-5.7491	-33.0428	63.36
-5.7921	-32.9458	63.42
-5.7783	-32.8373	63.4
-5.7832	-32.7771	63.39
-5.8268	-32.7132	63.35
-5.8782	-32.7455	63.35
-5.97	-32.7643	63.34
-5.9994	-32.7729	63.36
-6.0248	-32.7231	63.39
-5.9248	-32.6328	63.41
-5.8448	-32.4558	63.43
-5.7855	-32.3554	63.39
-5.7775	-32.2358	63.35
-5.7683	-32.1091	63.32
-5.7607	-31.9699	63.37
-5.7675	-31.9092	63.48
-5.7582	-31.8368	63.55
-5.7251	-31.8096	63.47
-5.7827	-31.8111	63.35
-5.7807	-31.8713	63.28
-5.819	-31.9836	63.2
-5.8689	-32.2342	63.21
-5.8471	-32.4617	63.31
-5.789	-32.6692	63.42
-5.7035	-32.6222	63.5
-5.6491	-32.5696	63.49
-5.5968	-32.4374	63.42
-5.5986	-32.4628	63.35
-5.5918	-32.5469	63.33
-5.5621	-32.6259	63.35
-5.5311	-32.7339	63.43
-5.481	-32.7281	63.47
-5.4831	-32.7998	63.39
-5.485	-32.8487	63.31
-5.4827	-32.9037	63.29
-5.5139	-32.9999	63.29
-5.4679	-33.083	63.37
-5.4382	-33.172	63.44
-5.4042	-33.263	63.46
-5.4292	-33.3302	63.44
-5.4472	-33.2675	63.42
-5.4244	-33.2046	63.36
-5.4694	-33.1477	63.34
-5.4716	-33.1069	63.37
-5.5333	-33.1328	63.39
-5.6054	-33.142	63.37
-5.6888	-33.129	63.37
-5.7342	-33.1182	63.35
-5.7204	-33.0403	63.38
-5.721	-32.9015	63.37
-5.7095	-32.7353	63.38
-5.6861	-32.5824	63.33
-5.7404	-32.498	63.35
-5.7232	-32.5592	63.37
-5.7408	-32.5494	63.39
-5.7918	-32.5357	63.4
-5.8057	-32.5736	63.37
-5.8173	-32.5461	63.38
-5.8358	-32.5547	63.34
-5.8198	-32.5177	63.35
-5.8827	-32.5677	63.4
-5.9231	-32.5481	63.48
-5.9142	-32.564	63.49
-5.9941	-32.4908	63.39
-6.0506	-32.5459	63.29
-6.002	-32.5311	63.21
-5.9253	-32.5804	63.18
-5.8447	-32.6192	63.24
-5.7651	-32.7835	63.37
-5.6891	-32.957	63.47
-5.6847	-33.0091	63.47
-5.6223	-33.0349	63.37
-5.5646	-32.9094	63.26
-5.4791	-32.9979	63.23
-5.4429	-33.0864	63.28
-5.4109	-33.2328	63.48
-5.4082	-33.3488	63.61
-5.3969	-33.3354	63.55
-5.4045	-33.3286	63.35
-5.3196	-33.3094	63.23
-5.2725	-33.4163	63.21
-5.2485	-33.4816	63.32
-5.1033	-33.5719	63.45
-4.9651	-33.5591	63.56
-4.8549	-33.4742	63.51
-4.8421	-33.3756	63.42
-4.8137	-33.1689	63.32
-4.8067	-33.0322	63.26
-4.8996	-32.9527	63.24
-4.9267	-32.87	63.26
-5.0188	-32.8479	63.3
-5.032	-32.8583	63.33
-5.1163	-32.8425	63.37
-5.1414	-32.8316	63.41
-5.2069	-32.8045	63.43
-5.2161	-32.7037	63.42
-5.291	-32.7279	63.37
-5.3577	-32.8089	63.32
-5.4468	-32.9792	63.29
-5.4874	-33.162	63.32
-5.5459	-33.3177	63.37
-5.5756	-33.3962	63.44
-5.5269	-33.2895	63.46
-5.5391	-33.2696	63.4
-5.5418	-33.2686	63.32
-5.5353	-33.3551	63.35
-5.6114	-33.4234	63.43
-5.6586	-33.5355	63.48
-5.7502	-33.58	63.46
-5.8626	-33.5808	63.35
-6.0279	-33.5886	63.27
-6.0766	-33.6077	63.22
-6.1243	-33.6189	63.21
-6.11	-33.5987	63.33
-6.1097	-33.5027	63.42
-6.0767	-33.2813	63.49
-6.0893	-33.019	63.5
-6.1529	-32.8174	63.46
-6.1916	-32.5688	63.39
-6.175	-32.2976	63.41
-6.131	-32.0397	63.38
-6.1185	-31.8384	63.4
-6.085	-31.6605	63.43
-5.9856	-31.5159	63.35
-5.9708	-31.2001	63.31
-5.9957	-30.8733	63.31
-6.0429	-30.6079	63.33
-5.973	-30.3603	63.37
-6.0044	-30.2391	63.42
-6.1277	-30.1081	63.46
-6.1053	-29.9587	63.45
-6.0054	-29.7368	63.43
-5.9051	-29.6596	63.41
-5.7625	-29.7213	63.36
-5.6322	-29.8148	63.35
-5.5664	-29.8079	63.39
-5.5741	-29.6827	63.39
-5.5078	-29.4311	63.44
-5.5644	-29.1646	63.44
-5.5518	-28.9307	63.41
-5.4866	-28.5843	63.41
-5.41	-28.1344	63.4
-5.3617	-27.757	63.43
-5.3457	-27.4423	63.45
-5.3557	-27.2675	63.48
-5.2381	-27.1892	63.47
-4.9975	-27.1464	63.42
-5.101	-27.1444	63.3
-5.1742	-27.3233	63.27
-5.2511	-27.5009	63.23
-5.332	-27.7687	63.3
-5.4856	-28.1439	63.44
-5.5844	-28.3994	63.57
-5.7437	-28.6082	63.59
-5.8834	-28.7885	63.47
-6.0293	-28.9347	63.33
-6.2323	-29.1353	63.23
-6.3485	-29.4698	63.2
-6.4898	-29.8139	63.28
-6.5995	-30.0864	63.36
-6.7087	-30.4121	63.45
-6.7773	-30.5889	63.46
-6.9029	-30.7193	63.43
-6.9971	-30.8615	63.39
-7.0118	-31.0895	63.36
-7.0716	-31.2843	63.34
-7.0585	-31.4825	63.39
-7.0261	-31.6357	63.39
-7.0666	-31.8439	63.37
-7.0061	-32.1058	63.33
-6.9421	-32.2594	63.33
-6.8413	-32.2143	63.35
-6.754	-32.1755	63.4
-6.6968	-32.1372	63.42
-6.7102	-31.9757	63.45
-6.7252	-31.7673	63.46
-6.8178	-31.5583	63.42
-6.9202	-31.2432	63.39
-7.0725	-31.0588	63.38
-7.1996	-30.9144	63.35
-7.3211	-30.7264	63.36
-7.3702	-30.5924	63.39
-7.4064	-30.4139	63.43
-7.4346	-30.2706	63.43
-7.4397	-30.1846	63.42
-7.4532	-30.13	63.41
-7.4496	-30.1153	63.37
-7.4521	-30.1131	63.38
-7.494	-30.1787	63.39
-7.4987	-30.2146	63.38
-7.6203	-30.3112	63.39
-7.5789	-30.373	63.4
-7.5835	-30.4278	63.43
-7.5779	-30.5684	63.41
-7.5504	-30.7037	63.4
-7.5212	-30.8419	63.37
-7.4899	-30.9817	63.37
-7.4846	-31.0704	63.37
-7.412	-31.1754	63.45
-7.4365	-31.278	63.51
-7.4312	-31.297	63.49
-7.4802	-31.3602	63.4
-7.5208	-31.4034	63.32
-7.5289	-31.4205	63.25
-7.4899	-31.4783	63.24
-7.4522	-31.5324	63.33
-7.4033	-31.5672	63.38
-7.3442	-31.4382	63.45
-7.3054	-31.3182	63.49
-7.2358	-31.0855	63.44
-7.2333	-30.8732	63.4
-7.2038	-30.6828	63.35
-7.2095	-30.5629	63.34
-7.1369	-30.4591	63.39
-7.1059	-30.3934	63.43
-7.0949	-30.3755	63.42
-7.09	-30.4183	63.35
-7.053	-30.4628	63.33
-7.0363	-30.5831	63.29
-7.0292	-30.8016	63.31
-6.9766	-30.9564	63.4
-6.9558	-31.1008	63.44
-6.9598	-31.159	63.43
-6.9695	-31.2769	63.41
-7.0088	-31.4543	63.37
-7.0661	-31.5976	63.35
-7.0935	-31.815	63.34
-7.1257	-31.9699	63.37
-7.1761	-32.1643	63.41
-7.1788	-32.2642	63.41
-7.176	-32.4772	63.4
-7.17	-32.647	63.37
-7.154	-32.6754	63.37
-7.0876	-32.7237	63.36
-7.0784	-32.7282	63.37
-7.0522	-32.7939	63.36
-7.0084	-32.8694	63.36
-6.9556	-32.8813	63.37
-6.9309	-32.946	63.38
-6.9098	-32.9832	63.39
-6.8646	-33.0914	63.4
-6.8177	-33.1236	63.39
-6.7506	-33.1029	63.39
-6.7002	-32.9663	63.39
-6.6591	-32.905	63.33
-6.6388	-32.8148	63.34
-6.5765	-32.7568	63.41
-6.5344	-32.7146	63.48
-6.5037	-32.6107	63.47
-6.4582	-32.4845	63.38
-6.4461	-32.3428	63.3
-6.4427	-32.213	63.22
-6.4221	-32.142	63.19
-6.439	-32.0724	63.26
-6.4726	-32.0926	63.37
-6.4768	-32.1435	63.44
-6.4581	-32.0954	63.48
-6.47	-32.037	63.48
-6.5214	-31.9545	63.4
-6.6132	-31.9383	63.35
-6.6857	-32.0009	63.3
-6.7697	-32.043	63.33
-6.8504	-31.9152	63.43
-6.8174	-31.7152	63.45
-6.8937	-31.6612	63.37
-6.9859	-31.5394	63.32
-7.067	-31.5916	63.3
-7.099	-31.6326	63.33
-7.1247	-31.6845	63.39
-7.2491	-31.6632	63.44
-7.348	-31.6412	63.44
-7.4313	-31.5257	63.45
-7.5048	-31.4261	63.39
-7.5559	-31.3942	63.36
-7.5856	-31.3627	63.35
-7.6125	-31.3918	63.35
-7.6719	-31.3601	63.39
-7.7284	-31.3719	63.38
-7.8219	-31.4527	63.39
-7.8321	-31.4514	63.37
-7.8107	-31.4518	63.38
-7.8106	-31.3749	63.38
-7.8044	-31.3294	63.4
-7.8388	-31.3225	63.38
-7.7819	-31.3004	63.36
-7.7659	-31.3032	63.36
-7.6873	-31.3	63.39
-7.6229	-31.2884	63.4
-7.581	-31.2628	63.39
-7.5868	-31.2853	63.37
-7.5675	-31.3128	63.37
-7.551	-31.2911	63.34
-7.5247	-31.298	63.36
-7.5113	-31.4349	63.44
-7.5129	-31.5127	63.49
-7.5089	-31.4942	63.49
-7.6335	-31.4281	63.41
-7.7517	-31.4509	63.31
-7.8341	-31.528	63.25
-7.8619	-31.609	63.18
-7.8223	-31.6379	63.24
-7.7859	-31.646	63.35
-7.6694	-31.6823	63.47
-7.6379	-31.6086	63.54
-7.506	-31.5176	63.52
-7.4651	-31.3936	63.43
-7.4172	-31.2742	63.37
-7.3185	-31.2352	63.33
-7.2669	-31.18	63.34
-7.2551	-31.1446	63.41
-7.2057	-31.0413	63.43
-7.1525	-30.9166	63.38
-7.1216	-30.7565	63.34
-7.1482	-30.7252	63.28
-7.1152	-30.6904	63.29
-7.052	-30.6914	63.37
-6.9946	-30.6313	63.46
-7.0033	-30.5948	63.46
-7.0425	-30.5898	63.42
-7.0622	-30.5638	63.39
-7.0546	-30.547	63.38
-7.0714	-30.5333	63.37
-7.1016	-30.5662	63.39
-7.1658	-30.5521	63.38
-7.173	-30.5744	63.38
-7.2078	-30.5523	63.39
-7.2401	-30.5041	63.39
-7.2535	-30.4523	63.38
-7.218	-30.4058	63.38
-7.325	-30.3951	63.38
-7.3775	-30.4395	63.36
-7.4156	-30.444	63.38
-7.4376	-30.44	63.39
-7.4678	-30.3934	63.41
-7.5598	-30.463	63.4
-7.6264	-30.5289	63.4
-7.6559	-30.642	63.38
-7.7528	-30.6586	63.39
-7.903	-30.8279	63.39
-8.0567	-31.0088	63.42
-8.2408	-31.2538	63.46
-8.4024	-31.4992	63.42
-8.6049	-31.6185	63.35
-8.6703	-31.6376	63.3
-8.7423	-31.597	63.24
-8.7646	-31.5076	63.25
-8.7164	-31.4941	63.32
-8.6263	-31.4565	63.4
-8.5413	-31.3909	63.45
-8.4506	-31.2795	63.45
-8.4374	-31.0948	63.41
-8.4	-30.9551	63.36
-8.3482	-30.8885	63.37
-8.317	-30.8586	63.34
-8.2714	-30.8364	63.35
-8.2795	-30.8725	63.38
-8.3141	-30.8645	63.39
-8.3822	-30.8355	63.35
-8.4436	-30.8983	63.3
-8.4278	-30.9639	63.3
-8.4068	-31.0747	63.34
-8.3692	-31.2335	63.38
-8.3089	-31.2752	63.45
-8.2473	-31.4273	63.43
-8.2811	-31.5336	63.41
-8.2309	-31.6455	63.37
-8.2472	-31.8363	63.36
-8.2453	-32.121	63.33
-8.335	-32.3769	63.33
-8.2728	-32.6526	63.35
-8.178	-32.8319	63.4
-8.085	-32.9423	63.38
-8.0604	-32.8478	63.39
-8.0667	-32.8142	63.38
-8.1129	-32.7635	63.36
-8.15	-32.7782	63.38
-8.1742	-32.7727	63.37
-8.1755	-32.771	63.36
-8.2149	-32.8645	63.36
-8.2273	-32.9412	63.38
-8.2104	-33.0456	63.39
-8.1933	-33.1783	63.4
-8.1798	-33.3484	63.37
-8.1918	-33.589	63.36
-8.2066	-33.81	63.36
-8.2093	-34.0358	63.43
-8.2164	-34.0694	63.47
-8.2739	-34.0992	63.42
-8.3491	-34.1647	63.32
-8.3818	-34.0934	63.25
-8.3861	-34.1029	63.19
-8.3882	-34.1399	63.23
-8.3177	-34.1623	63.32
-8.3251	-34.2535	63.38
-8.266	-34.2276	63.45
-8.2443	-34.1903	63.46
-8.2565	-34.2626	63.39
-8.2567	-34.3423	63.36
-8.1804	-34.4826	63.33
-8.119	-34.6561	63.34
-8.0567	-34.8256	63.39
-7.9514	-34.9461	63.41
-7.8401	-35.0604	63.38
-7.7703	-35.0317	63.33
-7.8165	-34.9679	63.28
-7.7979	-34.882	63.3
-7.8029	-34.8758	63.33
-7.8039	-34.8648	63.39
-7.8425	-34.8091	63.43
-7.8563	-34.7671	63.42
-7.8505	-34.6642	63.4
-7.7975	-34.5591	63.39
-7.7606	-34.5026	63.33
-7.7331	-34.5073	63.33
-7.7007	-34.5037	63.37
-7.7463	-34.5383	63.39
-7.7983	-34.5371	63.38
-7.7973	-34.536	63.39
-7.8237	-34.5958	63.36
-7.8459	-34.5227	63.35
-7.8523	-34.487	63.33
-7.8244	-34.457	63.33
-7.8118	-34.472	63.33
-7.789	-34.4874	63.36
-7.7615	-34.5319	63.36
-7.6985	-34.5554	63.39
-7.6762	-34.6053	63.41
-7.7095	-34.5586	63.39
-7.7067	-34.4076	63.36
-7.7253	-34.3364	63.37
-7.7463	-34.3559	63.43
-7.7896	-34.3767	63.49
-7.8534	-34.3569	63.42
-8.0047	-34.5023	63.31
-8.1532	-34.6444	63.26
-8.2022	-34.7484	63.21
-8.2642	-34.8434	63.22
-8.3129	-34.9555	63.27
-8.3079	-35.0952	63.37
-8.2675	-35.1512	63.44
-8.1931	-35.0937	63.5
-8.089	-34.9453	63.45
-8.0647	-34.7603	63.36
-8.0267	-34.7453	63.32
-8.0217	-34.7914	63.29
-7.9799	-34.869	63.31
-7.953	-34.8769	63.36
-7.978	-34.8753	63.35
-7.9184	-34.8491	63.26
-7.8112	-34.8457	63.23
-7.7373	-34.8893	63.21
-7.7071	-34.9509	63.23
-7.6775	-35.0464	63.31
-7.713	-35.094	63.45
-7.7929	-35.1608	63.57
-7.7974	-35.1989	63.63
-7.8434	-35.1094	63.62
-7.8492	-34.9266	63.51
-7.9008	-34.7498	63.34
-7.9522	-34.6399	63.28
-8.0559	-34.6313	63.28
-8.0832	-34.7975	63.31
-8.1192	-34.847	63.4
-8.2444	-34.9357	63.44
-8.3449	-35.018	63.39
-8.4459	-35.0922	63.37
-8.5361	-35.189	63.34
-8.6005	-35.1726	63.37
-8.6327	-35.1872	63.39
-8.6925	-35.2542	63.39
-8.7235	-35.2475	63.39
-8.6824	-35.2605	63.34
-8.6698	-35.3096	63.38
-8.6734	-35.4272	63.44
-8.5993	-35.4413	63.49
-8.6359	-35.5148	63.48
-8.6632	-35.4876	63.39
-8.7656	-35.5608	63.3
-8.7673	-35.5544	63.23
-8.7781	-35.5517	63.21
-8.7091	-35.4776	63.25
-8.6092	-35.4842	63.32
-8.5424	-35.486	63.41
-8.5207	-35.4823	63.45
-8.4564	-35.4418	63.46
-8.4016	-35.261	63.4
-8.3199	-35.1793	63.36
-8.249	-35.0719	63.36
-8.1663	-35.0886	63.36
-8.0894	-35.0343	63.41
-7.9809	-34.8924	63.4
-7.8898	-34.8122	63.33
-7.7333	-34.622	63.26
-7.6584	-34.5331	63.26
-7.7203	-34.7989	63.29
-7.723	-35.0428	63.4
-7.7249	-35.2314	63.48
-7.7221	-35.3282	63.46
-7.7521	-35.4126	63.41
-7.7344	-35.4473	63.29
-7.7948	-35.573	63.24
-7.8497	-35.6053	63.28
-7.849	-35.7436	63.31
-7.8986	-35.7816	63.36
-7.8975	-35.8342	63.37
-7.8943	-35.8303	63.39
-7.8793	-35.743	63.39
-7.9005	-35.8117	63.38
-7.9275	-35.8669	63.35
-7.8805	-35.9384	63.37
-7.9524	-35.9807	63.4
-7.9969	-36.0393	63.42
-8.1154	-35.9728	63.42
-8.1691	-35.7972	63.41
-8.2336	-35.6279	63.37
-8.2895	-35.4912	63.38
-8.3542	-35.3238	63.43
-8.4265	-35.1396	63.43
-8.4702	-34.9503	63.4
-8.5817	-34.8135	63.37
-8.6481	-34.8301	63.28
-8.7014	-34.967	63.24
-8.7443	-35.1072	63.27
-8.7882	-35.2372	63.35
-8.7935	-35.3369	63.4
-8.7965	-35.3344	63.43
-8.7819	-35.3017	63.4
-8.8023	-35.1952	63.34
-8.7715	-35.1993	63.33
-8.6964	-35.2983	63.32
-8.6656	-35.4503	63.37
-8.6495	-35.5609	63.43
-8.5867	-35.6276	63.4
-8.6085	-35.5575	63.32
-8.5813	-35.4458	63.29
-8.615	-35.3052	63.28
-8.5786	-35.2148	63.29
-8.523	-35.1294	63.35
-8.4725	-35.0666	63.41
-8.3943	-34.9798	63.41
-8.3403	-34.8479	63.4
-8.2933	-34.6751	63.37
-8.2595	-34.4421	63.33
-8.2716	-34.2755	63.34
-8.3252	-34.2587	63.32
-8.367	-34.3094	63.33
-8.3876	-34.3662	63.39
-8.4221	-34.3718	63.39
-8.3895	-34.3196	63.37
-8.3643	-34.2867	63.35
-8.3772	-34.3346	63.34
-8.3426	-34.3431	63.34
-8.3064	-34.3698	63.34
-8.2574	-34.4	63.35
-8.2154	-34.3723	63.4
-8.1732	-34.3783	63.39
-8.0901	-34.3886	63.36
-7.9557	-34.4012	63.36
-7.8859	-34.503	63.38
-7.8812	-34.6485	63.44
-7.9385	-34.7954	63.42
-8.0084	-34.8765	63.37
-8.0739	-35.0497	63.31
-8.0334	-35.1552	63.25
-7.9442	-35.1796	63.23
-7.9461	-35.3266	63.28
-7.894	-35.4692	63.34
-7.8535	-35.6494	63.41
-7.7782	-35.7501	63.44
-7.6581	-35.5989	63.43
-7.4296	-35.4067	63.36
-7.0911	-35.2577	63.35
-6.8423	-35.2474	63.34
-6.8621	-35.2076	63.38
-6.9725	-35.1254	63.43
-7.1324	-35.0962	63.37
-7.3519	-34.9964	63.32
-7.5207	-35.0531	63.26
-7.7367	-35.0796	63.24
-7.9144	-35.2612	63.28
-8.1172	-35.3692	63.37
-8.2061	-35.4071	63.41
-8.3285	-35.3446	63.45
-8.4192	-35.3598	63.39
-8.454	-35.3003	63.36
-8.4958	-35.2626	63.35
-8.5398	-35.2244	63.34
-8.7027	-35.2224	63.34
-8.8391	-35.2092	63.36
-8.9518	-35.1563	63.37
-9.0712	-35.0423	63.37
-9.1231	-35.0695	63.37
-9.2554	-35.0973	63.35
-9.387	-35.1667	63.32
-9.4692	-35.2125	63.35
-9.5526	-35.1799	63.37
-9.6127	-35.099	63.37
-9.6296	-35.023	63.37
-9.7223	-34.9997	63.36
-9.7736	-34.9045	63.39
-9.8008	-34.9024	63.39
-9.7748	-34.9596	63.38
-9.8037	-35.011	63.39
-9.7727	-35.0021	63.47
-9.721	-35.0951	63.5
-9.6813	-35.0373	63.44
-9.7231	-34.9663	63.35
-9.7191	-34.8691	63.27
-9.6855	-34.823	63.21
-9.5769	-34.8147	63.19
-9.4479	-34.8061	63.26
-9.2511	-34.8705	63.36
-9.1043	-34.8481	63.45
-8.9153	-34.7601	63.54
-8.6795	-34.575	63.51
-8.5153	-34.392	63.38
-8.353	-34.2771	63.32
-8.3628	-34.2305	63.3
-8.3996	-34.273	63.33
-8.4753	-34.3975	63.38
-8.5307	-34.5537	63.37
-8.6273	-34.68	63.36
-8.6802	-34.7279	63.31
-8.675	-34.7081	63.32
-8.6304	-34.7002	63.33
-8.4631	-34.7063	63.4
-8.2548	-34.7477	63.46
-7.8678	-34.7508	63.45
-7.6975	-34.6476	63.46
-7.8207	-34.4869	63.43
-7.9992	-34.3566	63.33
-8.207	-34.3998	63.28
-8.4177	-34.4063	63.3
-8.6306	-34.4354	63.34
-8.7825	-34.3992	63.36
-8.941	-34.3954	63.36
-9.0563	-34.4016	63.32
-9.1537	-34.4031	63.31
-9.153	-34.4366	63.31
-9.1916	-34.399	63.35
-9.1604	-34.3746	63.37
-9.1439	-34.2951	63.41
-9.2097	-34.2094	63.42
-9.3096	-34.1591	63.39
-9.3732	-34.1239	63.36
-9.5214	-34.0897	63.37
-9.6483	-34.0501	63.4
-9.8196	-34.0068	63.42
-10.1045	-33.9531	63.47
-10.3291	-33.8957	63.48
-10.5245	-33.7791	63.49
-10.5829	-33.7485	63.4
-10.6044	-33.7627	63.29
-10.5776	-33.8908	63.18
-10.4026	-33.9631	63.18
-10.2123	-34.0611	63.23
-10.1091	-34.1658	63.33
-10.0388	-34.2479	63.43
-9.9274	-34.341	63.48
-9.7676	-34.328	63.55
-9.6527	-34.28	63.5
-9.6132	-34.1575	63.39
-9.6652	-34.1012	63.36
-9.5611	-34.2025	63.34
-9.436	-34.1942	63.36
-9.3793	-34.0882	63.37
-9.3612	-33.9423	63.34
-9.4296	-33.7942	63.28
-9.4425	-33.7327	63.24
-9.4148	-33.8056	63.24
-9.2468	-33.8871	63.31
-9.0909	-33.9498	63.37
-8.844	-33.9599	63.45
-8.8094	-33.8516	63.44
-8.7662	-33.8523	63.38
-8.7168	-33.8296	63.33
-8.4751	-33.8155	63.34
-8.4358	-33.8763	63.36
-8.6143	-33.7922	63.39
-8.6603	-33.7329	63.38
-8.7449	-33.7301	63.39
-8.7841	-33.7466	63.4
-8.9793	-33.7364	63.39
-9.0691	-33.8647	63.3
-9.0942	-34.0224	63.29
-9.0842	-34.2207	63.33
-9.0082	-34.4276	63.36
-8.9294	-34.531	63.35
-8.7807	-34.699	63.33
-8.6688	-34.8697	63.34
-8.5345	-35.1446	63.33
-8.4422	-35.4675	63.33
-8.1868	-35.6347	63.37
-7.9505	-35.7276	63.42
-7.8491	-35.8026	63.48
-7.8162	-35.9102	63.45
-7.7962	-36.0396	63.35
-7.7457	-36.1159	63.27
-7.7494	-36.2695	63.23
-7.7226	-36.4108	63.18
-7.7185	-36.431	63.22
-7.7074	-36.3883	63.28
-7.6815	-36.269	63.37
-7.6922	-36.1718	63.39
-7.7422	-36.0237	63.37
-7.8605	-35.8179	63.35
-8.0004	-35.6781	63.31
-8.0932	-35.4921	63.33
-8.1376	-35.4628	63.32
-8.2153	-35.4089	63.37
-8.1674	-35.2546	63.41
-8.1472	-35.0739	63.36
-8.1231	-34.9116	63.3
-8.1689	-34.8953	63.25
-8.2097	-34.9219	63.24
-8.2182	-34.8424	63.33
-8.2236	-34.7597	63.42
-8.2561	-34.658	63.42
-8.3222	-34.6662	63.39
-8.4695	-34.5848	63.36
-8.5182	-34.4572	63.32
-8.5905	-34.3267	63.32
-8.7125	-34.3973	63.29
-8.8198	-34.4931	63.34
-8.9668	-34.6311	63.36
-9.1543	-34.8833	63.35
-9.2954	-35.0742	63.32
-9.3476	-35.2584	63.31
-9.3276	-35.254	63.31
-9.2463	-35.1359	63.36
-9.2703	-35.0535	63.36
-9.2911	-34.9528	63.33
-9.2295	-34.7445	63.35
-9.115	-34.4003	63.39
-9.0468	-34.1872	63.37
-9.0464	-34.0922	63.35
-9.0277	-34.0093	63.34
-9.0926	-34.0188	63.33
-9.1264	-34.0233	63.32
-9.1761	-34.0727	63.38
-9.1774	-34.0648	63.46
-9.2091	-34.0568	63.49
-9.3263	-33.9984	63.41
-9.4602	-33.9022	63.31
-9.5874	-33.7943	63.26
-9.6291	-33.6994	63.19
-9.6871	-33.6136	63.2
-9.671	-33.5411	63.31
-9.6388	-33.4676	63.4
-9.5995	-33.4221	63.45
-9.5035	-33.2588	63.44
-9.4023	-33.1202	63.4
-9.4031	-33.0358	63.35
-9.3786	-33.0113	63.32
-9.2373	-32.9548	63.35
-9.1425	-32.8756	63.4
-9.1702	-32.7702	63.44
-9.1376	-32.6008	63.36
-9.0974	-32.5337	63.28
-9.0619	-32.4002	63.26
-9.0559	-32.3746	63.27
-9.015	-32.3513	63.34
-8.9578	-32.3079	63.41
-8.9091	-32.2378	63.45
-8.902	-32.2341	63.42
-8.8796	-32.265	63.38
-8.8638	-32.3746	63.34
-8.863	-32.4622	63.35
-8.8597	-32.5666	63.34
-8.8368	-32.6456	63.36
-8.8146	-32.6908	63.38
-8.7643	-32.6992	63.37
-8.7914	-32.6105	63.35
-8.805	-32.5777	63.3
-8.8195	-32.5652	63.32
-8.8367	-32.5545	63.36
-8.8233	-32.498	63.38
-8.7934	-32.4283	63.37
-8.7703	-32.3294	63.36
-8.7664	-32.2612	63.34
-8.6935	-32.1652	63.32
-8.7089	-32.1918	63.35
-8.7866	-32.2983	63.36
-8.8501	-32.3563	63.39
-8.9586	-32.4961	63.4
-9.032	-32.5441	63.35
-9.1416	-32.6078	63.36
-9.2002	-32.6082	63.42
-9.2301	-32.5259	63.47
-9.2893	-32.4016	63.41
-9.3968	-32.3155	63.33
-9.516	-32.2718	63.27
-9.5553	-32.211	63.22
-9.6724	-32.1958	63.21
-9.7049	-32.171	63.25
-9.7213	-32.0929	63.36
-9.7543	-32.0932	63.43
-9.766	-32.0792	63.46
-9.7222	-32.0193	63.44
-9.7607	-31.8963	63.37
-9.7577	-31.8671	63.36
-9.8029	-31.9981	63.32
-9.8554	-32.1837	63.33
-9.9092	-32.3411	63.42
-9.8734	-32.3415	63.45
-9.9394	-32.3035	63.35
-9.9724	-32.2532	63.27
-9.9983	-32.2857	63.25
-9.9693	-32.3082	63.28
-9.912	-32.3736	63.35
-9.8356	-32.3611	63.41
-9.8204	-32.2718	63.38
-9.7753	-32.2065	63.34
-9.7025	-32.2043	63.32
-9.6435	-32.3658	63.32
-9.6919	-32.4461	63.36
-9.687	-32.4887	63.45
-9.6693	-32.4511	63.52
-9.5011	-32.3899	63.56
-9.5568	-32.2794	63.43
-9.6264	-32.2364	63.28
-9.7219	-32.2657	63.24
-9.7447	-32.3109	63.3
-9.7304	-32.337	63.37
-9.6971	-32.2339	63.39
-9.6714	-32.1032	63.38
-9.6227	-31.9578	63.39
-9.568	-31.8753	63.33
-9.5845	-31.8158	63.33
-9.5886	-31.8344	63.33
-9.6134	-31.8235	63.32
-9.5779	-31.7351	63.38
-9.5269	-31.5376	63.49
-9.5209	-31.2867	63.57
-9.6065	-31.1281	63.52
-9.744	-31.1002	63.39
-9.9993	-31.0949	63.33
-10.2562	-31.0952	63.28
-10.4053	-31.2339	63.24
-10.5506	-31.4079	63.21
-10.6955	-31.6688	63.24
-10.7971	-31.9234	63.34
-10.9073	-32.1011	63.44
-11.0301	-32.2365	63.48
-11.1483	-32.3043	63.46
-11.2958	-32.4726	63.38
-11.3938	-32.6735	63.33
-11.3629	-32.733	63.35
-11.2919	-32.7432	63.39
-11.2324	-32.6181	63.44
-11.126	-32.5447	63.42
-11.0905	-32.459	63.33
-11.0097	-32.3409	63.29
-10.9216	-32.3097	63.3
-10.8442	-32.284	63.34
-10.7361	-32.1985	63.39
-10.6479	-32.2393	63.45
-10.6546	-32.2357	63.46
-10.651	-32.1709	63.41
-10.6409	-32.1743	63.37
-10.6837	-32.2108	63.33
-10.6372	-32.2687	63.32
-10.6858	-32.2094	63.39
-10.6839	-32.2254	63.4
-10.7479	-32.2452	63.39
-10.7872	-32.2457	63.37
-10.7715	-32.2714	63.37
-10.8284	-32.2975	63.36
-10.8882	-32.4323	63.35
-10.9605	-32.5946	63.34
-10.9104	-32.6834	63.38
-10.8237	-32.6566	63.43
-10.8033	-32.5896	63.43
-10.6977	-32.4561	63.43
-10.7108	-32.3313	63.4
-10.6429	-32.2769	63.38
-10.5756	-32.2987	63.38
-10.5773	-32.4058	63.42
-10.5358	-32.4796	63.48
-10.5397	-32.5661	63.48
-10.5945	-32.7503	63.4
-10.6808	-32.8993	63.35
-10.6848	-33.1023	63.3
-10.7158	-33.3975	63.25
-10.7421	-33.7354	63.27
-10.7347	-34.0373	63.36
-10.6833	-34.2845	63.42
-10.7026	-34.5197	63.45
-10.6746	-34.5693	63.45
-10.646	-34.4384	63.43
-10.6562	-34.22	63.4
-10.637	-34.0757	63.37
-10.6298	-33.9897	63.35
-10.5742	-33.9002	63.38
-10.5225	-33.7396	63.43
-10.4466	-33.515	63.42
-10.3769	-33.2366	63.39
-10.3476	-33.0135	63.33
-10.4195	-32.9263	63.3
-10.4383	-32.903	63.33
-10.4156	-32.9656	63.4
-10.4358	-33.0386	63.45
-10.5533	-33.0853	63.45
-10.6429	-33.0734	63.41
-10.6566	-33.0232	63.38
-10.6082	-32.9644	63.36
-10.6447	-32.9234	63.35
-10.7023	-32.9972	63.36
-10.7658	-33.0753	63.38
-10.8259	-33.1808	63.4
-10.8651	-33.2359	63.43
-10.8007	-33.2198	63.41
-10.7482	-33.1169	63.39
-10.6399	-32.9516	63.38
-10.5685	-32.8354	63.39
inclinaison X	inclinaison Y
0.0665	-0.4653
0.1329	0
0.3988	-0.1994
0.1994	-0.7976
0	-1.0967
-0.0332	-0.8641
0.0332	-0.3656
0.1662	-0.1994
0.3656	-0.4653
0.1329	-0.7644
-0.0665	-0.8641
0.0332	-0.7311
0.2991	-0.565
0.1662	-0.1662
0.0665	-0.2659
0.0665	-0.5982
0.0997	-0.8641
0.1329	-0.7644
0.0665	-0.4985
0.0997	-0.3323
0.0997	-0.4653
0.1662	-0.6647
0.0997	-0.565
0.0997	-0.5317
0.1662	-0.432
0.1662	-0.5982
0.1329	-0.6314
0.1329	-0.5317
0.0997	-0.4985
0.1329	-0.565
0.1662	-0.5982
0.0665	-0.5982
0.0665	-0.4985
0.0997	-0.565
0.2326	-0.4985
0.1662	-0.5317
0.0997	-0.5317
0.0997	-0.6314
0.0997	-0.5982
0.1662	-0.4985
0.1329	-0.4653
0.1329	-0.565
0.1329	-0.6314
0.0997	-0.6314
0.0997	-0.4653
0.1662	-0.4985
0.1329	-0.6314
0.0665	-0.565
0.0665	-0.4985
0.0997	-0.432
0.1662	-0.5982
0.0665	-0.6979
0	-0.5317
0.1329	-0.4653
0.2326	-0.565
0.1662	-0.565
0.0665	-0.565
0.0997	-0.7311
0.1994	-0.565
0.1329	-0.4653
0.1329	-0.6647
0.0997	-0.6314
0.0665	-0.6979
0.1662	-0.4985
0.1994	-0.5317
0.1329	-0.4653
0.0665	-0.6314
0.0997	-0.6647
0.1662	-0.4653
0.1994	-0.432
0.0997	-0.6314
0	-0.565
0.0997	-0.6647
0.1994	-0.565
0.0997	-0.5317
0.1329	-0.432
0.0332	-0.5982
0.0997	-0.6647
0.1662	-0.6979
0.0997	-0.5317
0.2326	-0.3323
0.1662	-0.432
0.0332	-0.6314
0	-0.7644
0.1329	-0.6647
0.1662	-0.6647
0.1662	-0.4653
0.0997	-0.5317
0.1662	-0.5317
0.0665	-0.4653
0.0997	-0.565
0.2326	-0.6979
0.0997	-0.4985
0.0332	-0.5317
-0.0332	-0.7976
0.1994	-0.6979
0.2991	-0.5317
0.1994	-0.432
0.0332	-0.5982
0	-0.6979
0.1662	-0.565
0.1994	-0.5317
0.0665	-0.5317
0	-0.4985
0.0997	-0.5317
0.2991	-0.5317
0.0332	-0.5317
0.0665	-0.4985
0.1329	-0.565
0	-0.5982
0.1994	-0.6647
0.2659	-0.5982
0.2326	-0.4985
0.0665	-0.565
0.0665	-0.5982
0.1329	-0.6647
0.1994	-0.5317
0.0997	-0.4653
0.1329	-0.5982
0.1329	-0.6314
0.2326	-0.5317
0.1662	-0.5982
0.0997	-0.6314
0.0665	-0.5317
0.1662	-0.4985
0.1994	-0.565
0.1662	-0.5982
0.0665	-0.6314
0.1329	-0.565
0.1662	-0.4985
0.1662	-0.4985
0.0997	-0.565
0.0332	-0.6647
0.0997	-0.5317
0.1329	-0.565
0.0997	-0.565
0.0332	-0.565
0.0997	-0.565
0.1994	-0.565
0.1662	-0.5982
0.1329	-0.5982
0.0997	-0.565
0.1662	-0.5317
0.0997	-0.6647
0.1329	-0.5982
0.1329	-0.6314
0.1662	-0.565
0.1329	-0.432
0.1329	-0.432
0.1329	-0.565
0.0997	-0.6979
0.0665	-0.565
0.2326	-0.432
0.0997	-0.6647
0.0997	-0.7311
0.0997	-0.6314
0.1662	-0.3988
0.1994	-0.4653
0.1662	-0.5317
-0.0332	-0.4985
0.1329	-0.6979
0.1662	-0.6314
0.2326	-0.5982
0.1662	-0.5317
0.0997	-0.5982
0.1662	-0.4985
0.1329	-0.565
0.1329	-0.7311
0.0997	-0.6314
0.0997	-0.4985
0.2326	-0.4985
0.1994	-0.6314
0.0332	-0.6314
0.1329	-0.5982
0.1329	-0.5982
0.1329	-0.565
0.1329	-0.565
0.0997	-0.6314
0.1329	-0.5982
0.0997	-0.565
0.1994	-0.565
0.1994	-0.5982
0.0665	-0.6314
0.0997	-0.5982
0.1662	-0.5317
0.1329	-0.432
0.0997	-0.5317
0.0665	-0.5982
0.0665	-0.565
0.1329	-0.565
0.2326	-0.565
0.0665	-0.6647
0.1662	-0.5982
0.2326	-0.4985
0.2326	-0.565
0.0997	-0.6647
0.0332	-0.6979
0.0665	-0.5317
0.2326	-0.432
0.1329	-0.4985
0.0665	-0.6314
0.0332	-0.6647
0.1329	-0.432
0.2659	-0.3988
0.1994	-0.5317
0.0665	-0.5982
0.1329	-0.6314
0.1662	-0.5317
0.1994	-0.5317
0.1662	-0.4985
0.0665	-0.6647
0.0997	-0.5982
0.2326	-0.4653
0.1994	-0.565
0.1662	-0.6314
0.0997	-0.5982
0.0665	-0.5982
0.1994	-0.6314
0.1994	-0.565
0.1329	-0.5982
0.1662	-0.4985
0.1994	-0.4985
0.1329	-0.6314
0.0997	-0.6314
0.1329	-0.4985
0.1329	-0.4985
0.1662	-0.5317
0.1329	-0.6979
0.0997	-0.5982
0.1662	-0.565
0.1994	-0.4985
0.1994	-0.5317
0.0665	-0.6314
0.1329	-0.6647
0.1662	-0.565
0.1994	-0.5317
0.1329	-0.6647
0.1994	-0.4985
0.1329	-0.5317
0.0997	-0.6647
0.1329	-0.6314
0.1994	-0.432
0.1662	-0.4985
0.1329	-0.565
0.1329	-0.5317
0.1994	-0.6314
0.2326	-0.3988
0.0997	-0.6979
0.1329	-0.7311
0.1662	-0.4985
0.1329	-0.432
0.1994	-0.4653
0.2326	-0.5982
0.0332	-0.565
0.1662	-0.6979
0.1329	-0.4653
0.1994	-0.3988
0.1662	-0.6314
0.1329	-0.6314
0.0665	-0.5317
0.2326	-0.6314
0.2659	-0.5982
0.1662	-0.4653
0.0665	-0.5317
0.0665	-0.4985
0.1994	-0.4985
0.2326	-0.5982
0.1329	-0.6647
0.0332	-0.5982
0.2326	-0.5317
0.2326	-0.432
0.0997	-0.4653
0.0332	-0.6314
0.0997	-0.5982
0.2659	-0.432
0.1994	-0.5317
0.1329	-0.6314
0.0997	-0.6979
0.1994	-0.565
0.2326	-0.4653
0.1994	-0.4653
0.1994	-0.5982
0.1662	-0.6647
0.2326	-0.4985
0.2326	-0.565
0.1662	-0.565
0.1662	-0.6314
0.1329	-0.565
0.1994	-0.4653
0.1994	-0.4653
0.1994	-0.5982
0.0332	-0.7644
0.1329	-0.5982
0.2326	-0.432
0.2326	-0.3323
0.1662	-0.5982
0	-0.6979
0.0997	-0.6314
0.2991	-0.5317
0.1662	-0.4653
0.0997	-0.565
0.0997	-0.4985
0.1662	-0.432
0.2326	-0.565
0.0997	-0.6314
0.0332	-0.5982
