# Supplementary material for: Postural Control Can Be Well Maintained by Healthy, Young Adults in Difficult Visual Task, Even in Sway-Referenced Dynamic Conditions
Source: PLoS One. 2016 Oct 13;11(10):e0164400. doi: 10.1371/journal.pone.0164400 (PMC5063355; doi:10.1371/journal.pone.0164400)
Supplement: S2 File — (ZIP) [file pone.0164400.s002.zip › DATA_FRAMIRAL/S12B_SEARCH_MOBILE_I9.xls]

## Sheet: S12_MTT_201504081122
gravite X	gravite Y	Poids
-3.7781	-36.6115	63.26
-3.8478	-36.8338	63.35
-3.9003	-37.0552	63.45
-3.9902	-37.2193	63.46
-4.0636	-37.4064	63.4
-4.0752	-37.5561	63.4
-4.157	-37.5981	63.35
-4.2366	-37.6763	63.34
-4.2969	-37.6613	63.39
-4.2538	-37.5724	63.39
-4.1959	-37.3348	63.38
-4.1926	-37.1127	63.32
-4.1467	-36.9797	63.3
-4.1597	-36.8627	63.35
-4.133	-36.8142	63.41
-4.1142	-36.7774	63.46
-4.1304	-36.7067	63.46
-4.089	-36.5823	63.43
-4.08	-36.5003	63.39
-3.9475	-36.5469	63.35
-3.8689	-36.5935	63.41
-3.7333	-36.7484	63.42
-3.589	-36.9352	63.45
-3.4546	-37.0971	63.43
-3.337	-37.2942	63.4
-3.2336	-37.5028	63.3
-3.1262	-37.5723	63.31
-3.054	-37.6495	63.32
-2.9729	-37.6099	63.37
-2.8931	-37.6564	63.39
-2.8137	-37.7135	63.39
-2.7298	-37.8791	63.39
-2.7832	-38.0134	63.43
-2.8855	-38.0018	63.44
-2.9402	-37.9317	63.37
-3.0456	-37.8815	63.31
-3.0016	-37.8034	63.33
-2.9649	-37.7442	63.27
-2.9101	-37.6638	63.26
-2.8679	-37.5742	63.33
-2.8379	-37.5539	63.39
-2.8325	-37.5573	63.43
-2.8568	-37.6117	63.41
-2.813	-37.6407	63.41
-2.7936	-37.7772	63.39
-2.7473	-37.8613	63.35
-2.8305	-38.0912	63.32
-2.9043	-38.4061	63.33
-2.9078	-38.6917	63.31
-2.918	-39.0379	63.32
-2.9286	-39.2735	63.33
-2.903	-39.5826	63.34
-2.8384	-39.9474	63.34
-2.8439	-40.2147	63.37
-2.8342	-40.3267	63.4
-2.882	-40.2208	63.41
-2.9774	-40.1071	63.41
-3.0142	-40.0282	63.38
-3.1776	-39.8407	63.37
-3.2641	-39.5481	63.32
-3.3991	-39.1651	63.35
-3.5306	-38.95	63.35
-3.6146	-38.7611	63.34
-3.7164	-38.5864	63.38
-3.7422	-38.5622	63.34
-3.7213	-38.5827	63.36
-3.6653	-38.5606	63.37
-3.5973	-38.5599	63.39
-3.5514	-38.4482	63.37
-3.5269	-38.2838	63.4
-3.5099	-38.2624	63.42
-3.4416	-38.3463	63.44
-3.4273	-38.4445	63.4
-3.4769	-38.5506	63.34
-3.4862	-38.6397	63.31
-3.516	-38.7301	63.26
-3.5999	-38.7566	63.24
-3.6968	-38.775	63.28
-3.7766	-38.697	63.35
-3.8644	-38.5742	63.42
-3.9266	-38.3577	63.45
-4.0196	-38.067	63.44
-4.109	-37.8876	63.41
-4.225	-37.8023	63.33
-4.237	-37.7062	63.33
-4.2608	-37.5899	63.4
-4.264	-37.5	63.42
-4.1722	-37.4238	63.37
-4.1557	-37.3231	63.33
-4.0615	-37.2431	63.32
-4.0377	-37.2832	63.32
-3.9396	-37.2889	63.37
-3.8466	-37.4424	63.39
-3.8361	-37.526	63.44
-3.7265	-37.6022	63.41
-3.6643	-37.6149	63.39
-3.5992	-37.7309	63.34
-3.6043	-37.8832	63.3
-3.6313	-37.9824	63.31
-3.6809	-38.069	63.34
-3.7535	-38.0839	63.39
-3.7759	-37.9269	63.42
-3.7877	-37.8244	63.43
-3.8035	-37.6523	63.37
-3.8409	-37.4295	63.36
-3.845	-37.1327	63.37
-3.8659	-36.965	63.37
-3.8383	-36.832	63.37
-3.8423	-36.7503	63.38
-3.827	-36.6258	63.38
-3.8692	-36.4508	63.42
-3.868	-36.2783	63.45
-3.8013	-36.2873	63.44
-3.8405	-36.3219	63.37
-3.94	-36.4505	63.35
-3.9589	-36.6173	63.29
-3.9562	-36.8582	63.25
-3.9617	-37.2505	63.26
-4.0413	-37.6403	63.37
-4.088	-38.0087	63.42
-4.0267	-38.3972	63.43
-3.9875	-38.7921	63.4
-3.9133	-39.2524	63.34
-3.759	-39.7595	63.31
-3.5666	-40.2506	63.31
-3.3844	-40.3731	63.39
-3.3245	-40.1238	63.42
-3.3275	-39.7019	63.39
-3.4453	-39.2109	63.37
-3.559	-38.7174	63.35
-3.6409	-38.2031	63.34
-3.8233	-37.5587	63.38
-4.0061	-36.9862	63.4
-4.2239	-36.4567	63.43
-4.4829	-35.875	63.44
-4.7265	-35.337	63.43
-4.9228	-34.897	63.36
-5.0653	-34.599	63.32
-5.1558	-34.4102	63.34
-5.2062	-34.3837	63.36
-5.1928	-34.5173	63.42
-5.3003	-34.5966	63.46
-5.3998	-34.6874	63.49
-5.4572	-34.7276	63.47
-5.4333	-34.8178	63.36
-5.3743	-34.9771	63.3
-5.2996	-35.1661	63.29
-5.2321	-35.442	63.32
-5.1464	-35.6735	63.35
-5.0078	-35.8749	63.39
-4.9751	-36.0589	63.39
-4.9169	-36.1861	63.37
-4.896	-36.2768	63.38
-4.9173	-36.4097	63.46
-4.9225	-36.5606	63.49
-4.956	-36.5752	63.41
-5.0622	-36.4761	63.37
-5.1776	-36.3603	63.26
-5.2197	-36.216	63.24
-5.307	-36.1239	63.24
-5.3356	-36.0424	63.34
-5.3701	-36.0352	63.4
-5.2864	-35.9493	63.47
-5.1473	-35.8817	63.48
-5.1113	-35.8347	63.44
-5.0782	-35.8872	63.4
-5.0026	-35.9922	63.35
-4.9926	-36.0422	63.37
-4.9095	-36.0887	63.43
-4.8653	-36.056	63.38
-4.8188	-35.9855	63.32
-4.8177	-35.9646	63.28
-4.8245	-35.9078	63.3
-4.8221	-35.9282	63.33
-4.8021	-35.9164	63.39
-4.8512	-35.901	63.42
-4.9383	-35.9094	63.42
-4.9997	-35.929	63.39
-5.125	-35.9369	63.41
-5.1646	-36.0368	63.4
-5.1732	-36.1268	63.39
-5.166	-36.1912	63.37
-5.1829	-36.325	63.35
-5.2009	-36.3625	63.37
-5.1617	-36.4722	63.36
-5.126	-36.5824	63.36
-5.0213	-36.5906	63.38
-4.9452	-36.6392	63.39
-4.9151	-36.7144	63.37
-4.9519	-36.8644	63.34
-5.0427	-37.0908	63.33
-5.0433	-37.3593	63.36
-5.0708	-37.5582	63.41
-5.0707	-37.764	63.4
-5.0865	-37.8668	63.39
-5.1004	-37.9881	63.41
-5.1111	-38.1267	63.47
-5.2018	-38.2359	63.47
-5.2855	-38.2726	63.41
-5.4301	-38.2046	63.33
-5.4954	-38.0904	63.27
-5.5348	-38.0629	63.22
-5.5526	-38.0921	63.29
-5.5106	-38.1517	63.42
-5.5004	-38.0785	63.5
-5.5375	-37.9987	63.53
-5.5302	-37.8447	63.48
-5.5586	-37.655	63.43
-5.4076	-37.4072	63.41
-5.3436	-37.2731	63.37
-5.3067	-37.2376	63.39
-5.229	-37.2225	63.43
-5.1278	-37.2496	63.4
-5.039	-37.2196	63.38
-4.9684	-37.3242	63.31
-4.9208	-37.3903	63.31
-4.8841	-37.4812	63.37
-4.9354	-37.5652	63.42
-4.9218	-37.6282	63.44
-4.9813	-37.6041	63.44
-4.9635	-37.5247	63.42
-4.9995	-37.5636	63.36
-5.059	-37.5793	63.36
-5.0847	-37.6188	63.38
-5.2081	-37.619	63.42
-5.2749	-37.619	63.43
-5.2747	-37.5584	63.43
-5.2573	-37.4624	63.41
-5.1891	-37.5015	63.36
-5.0688	-37.4554	63.39
-4.9702	-37.3296	63.39
-4.8861	-37.306	63.41
-4.7442	-37.2738	63.4
-4.7276	-37.2634	63.42
-4.5706	-37.1673	63.4
-4.5385	-37.0632	63.42
-4.5216	-36.9003	63.38
-4.4815	-36.7988	63.4
-4.4937	-36.7809	63.46
-4.5115	-36.7628	63.49
-4.5293	-36.7479	63.46
-4.6373	-36.7228	63.38
-4.6413	-36.7844	63.32
-4.6142	-36.8878	63.24
-4.5925	-36.9563	63.27
-4.5518	-36.9968	63.34
-4.549	-37.0208	63.44
-4.4867	-36.9605	63.49
-4.4615	-36.8767	63.52
-4.5455	-36.6832	63.51
-4.5447	-36.5781	63.47
-4.5177	-36.4264	63.41
-4.5261	-36.2813	63.35
-4.4871	-36.1569	63.35
-4.4612	-36.077	63.33
-4.5094	-35.9866	63.32
-4.4471	-35.9293	63.31
-4.4688	-35.8814	63.35
-4.4244	-35.818	63.37
-4.4231	-35.8064	63.39
-4.3836	-35.8696	63.38
-4.3023	-35.9164	63.41
-4.2606	-35.9229	63.45
-4.285	-35.9844	63.43
-4.4044	-36.1545	63.41
-4.4788	-36.2624	63.41
-4.4983	-36.4633	63.41
-4.5899	-36.5573	63.39
-4.7397	-36.6151	63.39
-4.9284	-36.6571	63.41
-5.1115	-36.6212	63.39
-5.2214	-36.5443	63.41
-5.3307	-36.4776	63.43
-5.4592	-36.3266	63.41
-5.5437	-36.1301	63.4
-5.6243	-36.0268	63.39
-5.6945	-35.8617	63.41
-5.7094	-35.7228	63.43
-5.7442	-35.5088	63.44
-5.7277	-35.3105	63.41
-5.7059	-35.2168	63.4
-5.6202	-35.1887	63.43
-5.5896	-35.1971	63.51
-5.5722	-35.2311	63.48
-5.6746	-35.3146	63.39
-5.7317	-35.4882	63.31
-5.7187	-35.6763	63.27
-5.7375	-35.9162	63.27
-5.6798	-36.1754	63.33
-5.6501	-36.4101	63.39
-5.601	-36.6208	63.45
-5.5944	-36.6942	63.48
-5.6686	-36.6711	63.44
-5.7065	-36.7404	63.36
-5.689	-36.7028	63.39
-5.7037	-36.8069	63.35
-5.5436	-36.8293	63.42
-5.4503	-36.9007	63.44
-5.3379	-37.0134	63.41
-5.2437	-37.0832	63.35
-5.1241	-37.1927	63.3
-5.0092	-37.3411	63.29
-4.8522	-37.5095	63.32
-4.711	-37.5822	63.41
-4.6176	-37.6866	63.44
-4.554	-37.62	63.45
-4.5072	-37.5255	63.39
-4.4221	-37.4885	63.36
-4.3397	-37.4437	63.35
-4.35	-37.3315	63.38
-4.3052	-37.3268	63.4
-4.3244	-37.3437	63.41
-4.2453	-37.3958	63.41
-4.1752	-37.3737	63.39
-4.0573	-37.2334	63.39
-4.0033	-37.0427	63.38
-4.0236	-36.8246	63.39
-4.019	-36.5528	63.35
-4.0514	-36.3481	63.35
-4.0953	-36.1813	63.35
-4.0477	-35.9604	63.37
-4.0237	-35.8423	63.38
-4.1092	-35.8695	63.34
-4.1265	-35.9336	63.24
-4.1621	-36.0062	63.31
-4.2306	-36.0673	63.48
-4.2438	-35.9979	63.65
-4.3099	-35.9224	63.67
-4.4479	-35.8394	63.55
-4.4992	-35.6664	63.38
-4.5418	-35.6535	63.22
-4.6514	-35.7745	63.17
-4.6721	-35.9963	63.32
-4.7652	-36.2681	63.44
-4.8543	-36.5382	63.57
-4.9319	-36.6745	63.58
-5.0147	-36.8589	63.46
-5.1654	-37.0808	63.39
-5.3483	-37.2722	63.31
-5.5313	-37.3772	63.35
-5.7049	-37.3338	63.4
-5.8724	-37.2345	63.44
-6.0252	-37.13	63.41
-6.1446	-36.9766	63.37
-6.3152	-36.8605	63.32
-6.412	-36.6887	63.35
-6.507	-36.3974	63.41
-6.6293	-36.0247	63.46
-6.7257	-35.6459	63.5
-6.8699	-35.2477	63.46
-6.9776	-34.7408	63.43
-7.0835	-34.1402	63.42
-7.2107	-33.7958	63.36
-7.2866	-33.5183	63.36
-7.2696	-33.386	63.34
-7.2612	-33.3745	63.42
-7.3398	-33.331	63.46
-7.4216	-33.4783	63.43
-7.4555	-33.6455	63.4
-7.4119	-33.8749	63.39
-7.3023	-34.0875	63.41
-7.1954	-34.3059	63.41
-7.0894	-34.5421	63.43
-6.9541	-34.8295	63.42
-6.7999	-35.1883	63.41
-6.719	-35.5511	63.41
-6.5295	-35.9637	63.39
-6.3256	-36.4708	63.4
-6.1081	-36.9162	63.46
-5.9566	-37.2993	63.51
-5.9093	-37.6717	63.44
-5.8417	-37.8654	63.4
-5.8213	-37.9957	63.35
-5.7515	-38.0896	63.28
-5.6232	-38.1376	63.25
-5.5559	-38.0834	63.3
-5.5341	-38.0098	63.38
-5.5602	-37.8912	63.45
-5.5623	-37.7341	63.48
-5.5522	-37.6109	63.47
-5.5823	-37.449	63.44
-5.6285	-37.233	63.42
-5.6548	-37.0124	63.4
-5.7496	-36.8457	63.41
-5.8239	-36.7479	63.42
-5.8779	-36.5597	63.4
-5.9235	-36.3791	63.39
-6.0019	-36.3114	63.35
-6.0611	-36.3322	63.35
-6.1001	-36.4308	63.36
-6.0952	-36.5792	63.4
-6.0949	-36.6471	63.45
-6.0355	-36.6688	63.45
-6.0618	-36.6304	63.47
-6.0846	-36.6573	63.39
-6.151	-36.6109	63.4
-6.2012	-36.5841	63.37
-6.1907	-36.5824	63.4
-6.1842	-36.4824	63.43
-6.13	-36.3764	63.42
-6.1224	-36.2171	63.42
-6.1103	-36.0866	63.39
-6.0461	-36.0484	63.4
-5.936	-35.9645	63.4
-5.9261	-35.9041	63.42
-5.89	-35.9162	63.38
-5.7907	-36.0088	63.39
-5.7882	-36.1757	63.41
-5.6953	-36.4055	63.42
-5.682	-36.5756	63.43
-5.7005	-36.7406	63.39
-5.7312	-36.8864	63.44
-5.7018	-37.0636	63.5
-5.7085	-37.2096	63.5
-5.8599	-37.2377	63.44
-5.9787	-37.31	63.35
-6.1064	-37.2945	63.29
-6.2002	-37.3919	63.26
-6.3183	-37.4236	63.31
-6.4141	-37.4553	63.38
-6.5249	-37.4944	63.46
-6.5867	-37.5255	63.47
-6.6395	-37.5892	63.46
-6.6876	-37.4701	63.41
-6.6908	-37.4016	63.38
-6.7045	-37.3062	63.37
-6.7842	-37.2898	63.4
-6.7968	-37.2413	63.44
-6.8518	-37.075	63.45
-6.8698	-36.8211	63.4
-6.9568	-36.5543	63.37
-7.0117	-36.2952	63.35
-7.0949	-36.1048	63.35
-7.1851	-35.7581	63.41
-7.3632	-35.2439	63.5
-7.5806	-34.8264	63.48
-7.8062	-34.406	63.42
-8.0825	-34.1099	63.37
-8.277	-34.028	63.36
-8.3243	-33.9904	63.37
-8.2335	-34.0984	63.39
-8.1066	-34.2984	63.42
-7.9242	-34.5951	63.42
-7.6479	-34.8938	63.4
-7.3787	-35.2659	63.39
-7.0229	-35.6593	63.38
-6.6429	-36.1212	63.36
-6.4051	-36.5539	63.39
-6.2449	-36.9597	63.39
-6.0144	-37.3021	63.39
-5.9085	-37.4775	63.37
-5.9457	-37.4461	63.45
-6.0378	-37.4606	63.43
-6.1129	-37.442	63.39
-6.2133	-37.4514	63.37
-6.4088	-37.5141	63.43
-6.5065	-37.6581	63.48
-6.7121	-37.7254	63.44
-6.9678	-37.7739	63.37
-7.1586	-37.8365	63.32
-7.2417	-37.9307	63.25
-7.3904	-38.0031	63.22
-7.4442	-38.1011	63.31
-7.5569	-38.1962	63.39
-7.6928	-38.2931	63.44
-7.9119	-38.2204	63.5
-8.0921	-38.0696	63.45
-8.1537	-37.9201	63.44
-8.311	-37.8297	63.38
-8.4457	-37.8261	63.38
-8.562	-37.9274	63.39
-8.6884	-37.9333	63.37
-8.7091	-37.9114	63.33
-8.6883	-37.7428	63.28
-8.6742	-37.7069	63.3
-8.5913	-37.6323	63.3
-8.449	-37.5683	63.36
-8.3599	-37.5518	63.38
-8.1979	-37.5277	63.41
-8.0697	-37.5248	63.39
-7.8804	-37.4972	63.36
-7.5943	-37.5802	63.36
-7.5456	-37.6338	63.41
-7.4904	-37.6201	63.41
-7.4848	-37.5925	63.39
-7.6297	-37.562	63.4
-7.7379	-37.6162	63.39
-7.7528	-37.6537	63.36
-7.7343	-37.6857	63.35
-7.7231	-37.7111	63.34
-7.7485	-37.7155	63.39
-7.6695	-37.702	63.39
-7.6379	-37.6366	63.39
-7.4278	-37.6131	63.4
-7.1024	-37.6416	63.37
-6.7442	-37.6862	63.39
-6.8288	-37.6043	63.46
-7.0123	-37.5629	63.41
-7.1728	-37.5307	63.35
-7.3576	-37.5645	63.43
-7.5624	-37.5959	63.54
-7.8029	-37.6028	63.51
-8.0388	-37.5175	63.39
-8.2973	-37.3961	63.32
-8.4151	-37.2963	63.26
-8.5899	-37.2349	63.2
-8.6246	-37.1794	63.24
-8.6782	-37.1537	63.35
-8.7063	-37.0779	63.47
-8.7657	-36.9843	63.5
-8.8218	-36.9031	63.46
-8.8928	-36.9038	63.41
-8.9213	-36.9288	63.4
-8.922	-36.9212	63.39
-8.9884	-36.9353	63.4
-9.0413	-36.9718	63.42
-9.0656	-36.9318	63.44
-9.1415	-36.9668	63.35
-9.1945	-36.993	63.31
-9.1966	-37.1182	63.29
-9.1326	-37.2137	63.35
-9.093	-37.278	63.41
-8.8803	-37.2971	63.52
-8.7422	-37.2257	63.52
-8.8022	-37.0069	63.37
-8.8125	-36.9365	63.32
-8.8403	-36.9292	63.32
-8.8068	-36.9871	63.34
-8.7404	-36.9343	63.39
-8.7014	-36.9886	63.42
-8.7024	-37.0441	63.41
-8.6667	-37.1634	63.37
-8.6474	-37.3034	63.34
-8.6466	-37.4821	63.34
-8.7483	-37.6908	63.34
-8.7512	-37.8066	63.37
-8.7318	-37.8091	63.43
-8.7258	-37.6984	63.48
-8.8113	-37.6068	63.43
-8.8719	-37.4482	63.4
-8.9495	-37.4038	63.38
-8.9886	-37.3944	63.38
-8.9781	-37.335	63.38
-9.0272	-37.2447	63.4
-9.1334	-37.3265	63.43
-9.1533	-37.4602	63.48
-9.2795	-37.5388	63.48
-9.366	-37.5825	63.4
-9.4327	-37.6783	63.34
-9.471	-37.8619	63.24
-9.5004	-37.9853	63.22
-9.4482	-38.0351	63.31
-9.467	-38.063	63.42
-9.497	-38.1993	63.46
-9.5577	-38.1794	63.45
-9.5361	-38.1339	63.43
-9.5387	-38.0648	63.36
-9.449	-37.9945	63.36
-9.4249	-38.1006	63.33
-9.4515	-38.2155	63.39
-9.4362	-38.3766	63.44
-9.4303	-38.5561	63.42
-9.4378	-38.7117	63.36
-9.3869	-38.7338	63.3
-9.3613	-38.7212	63.28
-9.3502	-38.6357	63.34
-9.3061	-38.563	63.4
-9.202	-38.4611	63.44
-9.1462	-38.4009	63.45
-9.1072	-38.2253	63.45
-9.0505	-38.1025	63.43
-9.0121	-37.9476	63.43
-9.0188	-37.8662	63.44
-9.0043	-37.7694	63.4
-9.0069	-37.6598	63.36
-8.9743	-37.5714	63.34
-8.9364	-37.4302	63.36
-8.8377	-37.3301	63.36
-8.8261	-37.2292	63.36
-8.7835	-37.1211	63.36
-8.7441	-37.0739	63.33
-8.7338	-37.0195	63.35
-8.6706	-37.0316	63.35
-8.5399	-37.0357	63.38
-8.3993	-37.1105	63.36
-8.3351	-37.2084	63.4
-8.3143	-37.2912	63.4
-8.2697	-37.4938	63.41
-8.3441	-37.6175	63.38
-8.3587	-37.7612	63.38
-8.3534	-37.8348	63.39
-8.3386	-37.8889	63.47
-8.3444	-37.8574	63.49
-8.4085	-37.6872	63.43
-8.5017	-37.6323	63.32
-8.572	-37.6456	63.23
-8.5314	-37.5828	63.21
-8.4594	-37.54	63.28
-8.4364	-37.4592	63.4
-8.3997	-37.3373	63.48
-8.3613	-37.2479	63.47
-8.3963	-37.0672	63.45
-8.3914	-36.8918	63.43
-8.4217	-36.7037	63.39
-8.4526	-36.5978	63.36
-8.4946	-36.6198	63.38
-8.5543	-36.7166	63.43
-8.5388	-36.8131	63.46
-8.5245	-36.816	63.41
-8.5049	-36.7654	63.35
-8.5186	-36.7186	63.31
-8.566	-36.7323	63.31
-8.5947	-36.7703	63.36
-8.6978	-36.866	63.39
-8.7018	-36.9578	63.41
-8.7664	-36.9639	63.43
-8.7726	-37.0203	63.38
-8.7955	-36.9287	63.36
-8.8365	-36.9672	63.35
-8.8442	-36.9298	63.35
-8.8406	-37.0308	63.38
-8.7884	-37.0792	63.41
-8.7734	-37.0319	63.41
-8.7506	-36.9629	63.37
-8.7607	-36.823	63.36
-8.7158	-36.7839	63.34
-8.7715	-36.7667	63.34
-8.77	-36.8218	63.35
-8.7865	-36.8218	63.38
-8.7617	-36.9119	63.38
-8.759	-36.9654	63.4
-8.7145	-37.0087	63.41
-8.7206	-37.0263	63.42
-8.7834	-37.0373	63.39
-8.8992	-36.946	63.36
-8.9405	-36.9228	63.32
-8.9996	-36.8727	63.29
-9.027	-36.9066	63.35
-9.0253	-37.0052	63.45
-9.0215	-37.1484	63.47
-9.0602	-37.2576	63.39
-9.1552	-37.3781	63.32
-9.1157	-37.4601	63.26
-9.0631	-37.5994	63.21
-9.0221	-37.6055	63.25
-9.0016	-37.6557	63.31
-9.0026	-37.6836	63.36
-8.9231	-37.6799	63.39
-8.8262	-37.6094	63.41
-8.7514	-37.4552	63.41
-8.7146	-37.3764	63.39
-8.7084	-37.2276	63.39
-8.6843	-37.1779	63.33
-8.6461	-37.1847	63.35
-8.6125	-37.2234	63.33
-8.5301	-37.2236	63.33
-8.5186	-37.3237	63.29
-8.4728	-37.4195	63.3
-8.3603	-37.4596	63.35
-8.2842	-37.4731	63.39
-8.2602	-37.4759	63.39
-8.2509	-37.5608	63.36
-8.2332	-37.6068	63.38
-8.2833	-37.6659	63.39
-8.292	-37.7239	63.38
-8.349	-37.7715	63.36
-8.386	-37.8546	63.35
-8.3684	-37.9662	63.36
-8.3415	-38.0432	63.35
-8.2961	-37.9909	63.37
-8.3724	-37.9591	63.36
-8.4022	-37.9692	63.34
-8.3835	-37.9736	63.37
-8.4603	-37.9883	63.35
-8.5552	-38.0532	63.35
-8.6002	-38.1105	63.34
-8.6449	-38.1447	63.33
-8.6464	-38.1554	63.32
-8.6325	-38.1568	63.33
-8.606	-38.1188	63.35
-8.5854	-38.028	63.36
-8.4853	-37.8958	63.35
-8.2756	-37.8389	63.35
-8.0463	-37.8203	63.41
-7.9528	-37.7883	63.47
-7.8825	-37.6362	63.47
-7.8973	-37.5227	63.38
-8.0169	-37.3721	63.31
-8.1364	-37.3037	63.24
-8.2449	-37.3505	63.2
-8.4178	-37.2544	63.24
-8.5627	-37.2273	63.32
-8.7214	-37.2552	63.41
-8.8477	-37.2294	63.47
-8.9197	-37.1084	63.43
-8.9848	-36.9065	63.37
-9.0678	-36.8228	63.31
-9.1197	-36.8591	63.28
-9.1196	-36.9235	63.34
-9.1484	-37.0526	63.41
-9.145	-37.0804	63.41
-9.2281	-37.1771	63.32
-9.2419	-37.1871	63.28
-9.2933	-37.2994	63.27
-9.3079	-37.3942	63.31
-9.399	-37.4171	63.34
-9.451	-37.5008	63.36
-9.5059	-37.5243	63.41
-9.6325	-37.5091	63.41
-9.6876	-37.4525	63.36
-9.7623	-37.4333	63.34
-9.8131	-37.445	63.34
-9.8611	-37.4045	63.39
-9.8706	-37.3918	63.41
-9.8081	-37.5184	63.4
-9.8438	-37.654	63.37
-9.8403	-37.7313	63.31
-9.7411	-37.7675	63.31
-9.6959	-37.8534	63.3
-9.6288	-37.8349	63.32
-9.5471	-37.816	63.31
-9.4176	-37.7249	63.33
-9.3906	-37.6989	63.33
-9.3149	-37.6717	63.33
-9.1974	-37.6742	63.33
-9.1647	-37.5745	63.39
-9.137	-37.4715	63.37
-9.0815	-37.4155	63.34
-8.9783	-37.4312	63.4
-8.8635	-37.3793	63.49
-8.8149	-37.4521	63.41
-8.8426	-37.3478	63.32
-8.8633	-37.3721	63.26
-8.7863	-37.3967	63.21
-8.706	-37.4732	63.22
-8.6084	-37.5465	63.26
-8.5015	-37.6023	63.35
-8.4105	-37.6972	63.38
-8.2921	-37.6913	63.41
-8.2882	-37.623	63.38
-8.2153	-37.584	63.33
-8.1632	-37.5334	63.34
-8.1474	-37.5194	63.34
-8.1173	-37.5518	63.36
-8.1351	-37.593	63.37
-8.1101	-37.7413	63.35
-8.1397	-37.8097	63.3
-8.0745	-37.912	63.27
-8.0652	-38.1081	63.31
-8.0324	-38.278	63.32
-8.0025	-38.4533	63.33
-7.9766	-38.4736	63.38
-7.9818	-38.5034	63.4
-7.9843	-38.4104	63.38
-8.0122	-38.2599	63.35
-8.0603	-38.1606	63.35
-8.1038	-38.1274	63.35
-8.1418	-38.0951	63.33
-8.1376	-38.0744	63.37
-8.1358	-38.0191	63.35
-8.1308	-38.0105	63.36
-8.1288	-37.9693	63.35
-8.1653	-37.9403	63.34
-8.1546	-37.9865	63.33
-8.1278	-37.9278	63.36
-8.0941	-37.9409	63.34
-8.1105	-37.9216	63.34
-8.1129	-37.8921	63.35
-8.1374	-37.8703	63.34
-8.1594	-37.7705	63.36
-8.1727	-37.6827	63.35
-8.201	-37.6206	63.32
-8.2306	-37.5632	63.34
-8.2386	-37.5546	63.4
-8.3025	-37.578	63.46
-8.3321	-37.5548	63.41
-8.372	-37.5647	63.31
-8.431	-37.6248	63.25
-8.4616	-37.7115	63.2
-8.4724	-37.9143	63.2
-8.4226	-38.0928	63.3
-8.3929	-38.2281	63.38
-8.4028	-38.3418	63.42
-8.4475	-38.3618	63.41
-8.5194	-38.4312	63.34
-8.4786	-38.5753	63.35
-8.4202	-38.7252	63.37
-8.3848	-38.7958	63.36
-8.3901	-38.8935	63.35
-8.3684	-38.8806	63.36
-8.4086	-38.7795	63.3
-8.4092	-38.6527	63.24
-8.3992	-38.4237	63.26
-8.3893	-38.2864	63.28
-8.3844	-38.1534	63.32
-8.4918	-38.0704	63.41
-8.5464	-38.019	63.45
-8.5545	-37.918	63.42
-8.6336	-37.8232	63.36
-8.6657	-37.7193	63.33
-8.7417	-37.8097	63.33
-8.7349	-37.8701	63.34
-8.7318	-38.0198	63.36
-8.7325	-38.1319	63.36
-8.6723	-38.1869	63.36
-8.6141	-38.2617	63.35
-8.532	-38.2266	63.37
-8.4662	-38.1536	63.36
-8.4147	-38.0484	63.34
-8.325	-37.9897	63.33
-8.2653	-37.9997	63.33
-8.2762	-37.9909	63.34
-8.3037	-37.9676	63.37
-8.3186	-37.9517	63.38
-8.3403	-37.9245	63.37
-8.3203	-37.8588	63.34
-8.3133	-37.8844	63.36
-8.2516	-37.9781	63.41
-8.2422	-38.0941	63.45
-8.3032	-38.1836	63.37
-8.3968	-38.2984	63.31
-8.4397	-38.3407	63.22
-8.4402	-38.3945	63.19
-8.3903	-38.4784	63.23
-8.3395	-38.5111	63.35
-8.2964	-38.5041	63.41
-8.2923	-38.4152	63.45
-8.2518	-38.3787	63.43
-8.2347	-38.2082	63.35
-8.1023	-38.0651	63.37
-7.9495	-38.0025	63.39
-7.9235	-37.9144	63.34
-7.8958	-37.7487	63.38
-7.8229	-37.6657	63.37
-7.7526	-37.5923	63.33
-7.6765	-37.5195	63.27
-7.6369	-37.4541	63.27
-7.4896	-37.445	63.31
-7.4107	-37.4706	63.38
-7.2719	-37.4995	63.46
-7.2212	-37.4339	63.45
-7.1104	-37.4339	63.42
-7.128	-37.5532	63.36
-7.0742	-37.5592	63.34
-6.9685	-37.6834	63.33
-6.8993	-37.7708	63.38
-6.8531	-37.8905	63.4
-6.8375	-37.9138	63.4
-6.8034	-37.9355	63.35
-6.833	-37.9314	63.33
-6.8007	-37.9392	63.33
-6.8157	-37.9233	63.34
-6.8241	-37.8783	63.34
-6.846	-37.8633	63.36
-6.8468	-37.8448	63.39
-6.8387	-37.8474	63.39
-6.786	-37.787	63.37
-6.7641	-37.7904	63.35
-6.751	-37.8697	63.4
-6.8178	-37.9554	63.47
-6.8343	-38.1162	63.46
-6.9007	-38.253	63.39
-7.112	-38.5074	63.32
-7.2474	-38.7451	63.31
-7.375	-38.8631	63.26
-7.5805	-38.9979	63.26
-7.6453	-39.1489	63.31
-7.7703	-39.2166	63.36
-7.8842	-39.2185	63.37
-7.9245	-39.1568	63.36
-8.0272	-39.1094	63.33
-8.0583	-39.1282	63.34
-8.0564	-39.1389	63.32
-8.051	-39.1209	63.33
-8.0565	-39.1172	63.38
-8.0915	-39.0632	63.39
-8.0589	-39.046	63.3
-8.0463	-39.0772	63.27
-8.0449	-39.132	63.28
-8.0492	-39.3545	63.3
-8.0311	-39.4141	63.35
-8.0138	-39.4919	63.4
-8.0096	-39.4358	63.4
-8.1126	-39.3978	63.37
-8.1778	-39.3686	63.32
-8.2363	-39.331	63.33
-8.3176	-39.3288	63.34
-8.4137	-39.3106	63.37
-8.404	-39.3021	63.38
-8.4356	-39.316	63.38
-8.4915	-39.3223	63.38
-8.5346	-39.379	63.35
-8.5389	-39.421	63.34
-8.5164	-39.4488	63.33
-8.5191	-39.4681	63.34
-8.5287	-39.4972	63.36
-8.4248	-39.5877	63.36
-8.4081	-39.5577	63.37
-8.3592	-39.4918	63.32
-8.2926	-39.4263	63.32
-8.1205	-39.4414	63.43
-8.0815	-39.5201	63.49
-8.1422	-39.5457	63.41
-8.1403	-39.5129	63.33
-8.1556	-39.5141	63.27
-8.0589	-39.5053	63.19
-8.021	-39.549	63.2
-7.9389	-39.5764	63.26
-7.916	-39.6357	63.35
-7.8616	-39.6295	63.44
-7.7685	-39.5962	63.46
-7.7763	-39.4588	63.4
-7.7048	-39.4016	63.34
-7.6287	-39.342	63.31
-7.5497	-39.4059	63.31
-7.482	-39.4554	63.38
-7.3944	-39.5549	63.38
-7.297	-39.5713	63.37
-7.2191	-39.5834	63.32
-7.1705	-39.6201	63.25
-7.1074	-39.7615	63.25
-7.0548	-39.8748	63.29
-7.0733	-39.9918	63.37
-7.0946	-40.1123	63.39
-7.1594	-40.2512	63.41
-7.185	-40.2807	63.39
-7.2586	-40.3032	63.33
-7.2795	-40.3096	63.32
-7.3304	-40.401	63.32
-7.4188	-40.4107	63.34
-7.4336	-40.4744	63.35
-7.4613	-40.4147	63.39
-7.4063	-40.3595	63.35
-7.4665	-40.2514	63.31
-7.5053	-40.1299	63.29
-7.4996	-40.1307	63.31
-7.5895	-40.0289	63.35
-7.6296	-40.0347	63.38
-7.6162	-39.9681	63.36
-7.6168	-39.9749	63.36
-7.6736	-39.8799	63.35
-7.655	-39.7439	63.31
-7.706	-39.6353	63.35
-7.7194	-39.5651	63.44
-7.7427	-39.6097	63.45
-7.8024	-39.5372	63.38
-7.8503	-39.4717	63.31
-7.9186	-39.4339	63.24
-7.981	-39.4912	63.18
-8.0757	-39.5443	63.21
-8.0925	-39.6525	63.3
-8.1311	-39.8198	63.4
-8.1203	-39.8807	63.48
-8.1742	-39.8863	63.46
-8.2399	-39.7436	63.35
-8.3064	-39.7024	63.3
-8.2749	-39.7402	63.29
-8.2518	-39.6966	63.35
-8.2004	-39.6419	63.42
-8.1199	-39.5827	63.4
-8.1167	-39.5248	63.33
-8.1222	-39.4052	63.26
-8.128	-39.4325	63.24
-8.0808	-39.4252	63.27
-8.0101	-39.4078	63.36
-7.9981	-39.4122	63.4
-7.9861	-39.4077	63.4
-7.9484	-39.3485	63.39
-7.9871	-39.3775	63.33
-7.9657	-39.3789	63.31
-7.9649	-39.4004	63.31
-7.8979	-39.4145	63.34
-7.8377	-39.3521	63.35
-7.8343	-39.3659	63.35
-7.7964	-39.3606	63.33
-7.7637	-39.4275	63.31
-7.7633	-39.4582	63.31
-7.7322	-39.4394	63.3
-7.7614	-39.4921	63.32
-7.7734	-39.5764	63.32
-7.783	-39.6338	63.34
-7.7631	-39.6809	63.34
-7.768	-39.7697	63.33
-7.7784	-39.8571	63.33
-7.7673	-39.9343	63.33
-7.7366	-40.0163	63.31
-7.7257	-40.1249	63.37
-7.725	-40.2167	63.47
-7.7077	-40.2995	63.48
-7.7391	-40.3346	63.38
-7.8406	-40.3838	63.29
-7.9378	-40.4993	63.2
-8.0122	-40.6164	63.14
-8.0624	-40.7378	63.18
-8.1022	-40.8081	63.31
-8.1791	-40.8599	63.39
-8.1893	-40.9036	63.43
-8.2223	-40.8291	63.39
-8.2494	-40.7609	63.34
-8.2708	-40.7826	63.29
-8.3124	-40.8804	63.27
-8.3463	-40.9979	63.35
-8.3413	-41.0744	63.38
-8.3614	-41.1366	63.35
-8.3797	-41.2961	63.26
-8.3966	-41.4439	63.25
-8.3431	-41.5623	63.26
-8.3452	-41.674	63.3
-8.3353	-41.7127	63.35
-8.3427	-41.8168	63.38
-8.3733	-41.8003	63.39
-8.3941	-41.9356	63.34
-8.4224	-42.0616	63.31
-8.4439	-42.1176	63.29
-8.463	-42.1641	63.26
-8.4798	-42.3004	63.25
-8.4188	-42.3814	63.29
-8.3578	-42.4365	63.33
-8.2051	-42.4356	63.35
-8.1443	-42.4167	63.3
-8.0054	-42.2622	63.28
-7.9629	-42.1702	63.24
-7.9111	-42.1801	63.24
-7.8221	-42.1439	63.29
-7.7623	-42.0123	63.4
-7.7214	-41.9196	63.45
-7.6834	-41.8477	63.47
-7.7502	-41.8645	63.41
-7.8056	-41.7922	63.34
-7.8391	-41.7109	63.29
-7.8656	-41.7258	63.34
-7.8604	-41.733	63.45
-7.8524	-41.8347	63.48
-7.8979	-41.8239	63.43
-7.9367	-41.8451	63.33
-7.9494	-41.7251	63.23
-7.9175	-41.6697	63.17
-7.8904	-41.6038	63.17
-7.8481	-41.6111	63.25
-7.7965	-41.5514	63.39
-7.805	-41.4591	63.46
-7.8532	-41.3681	63.49
-7.8862	-41.1638	63.42
-7.8566	-41.058	63.34
-7.8366	-40.9032	63.28
-7.8203	-40.8424	63.28
-7.8735	-40.8368	63.33
-7.8476	-40.7779	63.39
-7.8578	-40.6772	63.34
-7.8698	-40.6368	63.27
-7.8871	-40.5821	63.26
-7.9349	-40.5793	63.26
-7.9656	-40.5281	63.33
-8.0024	-40.3565	63.4
-8.08	-40.3048	63.41
-8.2037	-40.2245	63.37
-8.3308	-40.1584	63.34
-8.4249	-39.942	63.35
-8.4599	-39.6908	63.36
-8.4447	-39.3951	63.37
-8.5012	-39.1337	63.37
-8.5545	-38.9028	63.33
-8.6656	-38.7539	63.33
-8.7072	-38.595	63.35
-8.7053	-38.5282	63.34
-8.6511	-38.4647	63.33
-8.6394	-38.4037	63.33
-8.5797	-38.3879	63.34
-8.5539	-38.3823	63.35
-8.5337	-38.3804	63.35
-8.5402	-38.3952	63.37
-8.5326	-38.4044	63.36
-8.5291	-38.3808	63.36
-8.5211	-38.4418	63.39
-8.4237	-38.5472	63.41
-8.3479	-38.5901	63.47
-8.3617	-38.6219	63.42
-8.4304	-38.6677	63.32
-8.5275	-38.5861	63.27
-8.5049	-38.4823	63.27
-8.4756	-38.3919	63.25
-8.4539	-38.3603	63.3
-8.3963	-38.3855	63.38
-8.2885	-38.4386	63.42
-8.325	-38.5268	63.4
-8.371	-38.546	63.38
-8.4535	-38.5505	63.36
-8.4728	-38.5881	63.36
-8.4676	-38.6781	63.34
-8.5429	-38.7828	63.36
-8.6372	-38.9392	63.39
-8.6734	-39.0441	63.39
-8.7326	-39.0398	63.33
-8.8596	-39.0954	63.29
-8.9441	-39.2209	63.28
-8.9996	-39.3303	63.31
-8.9673	-39.4516	63.36
-9.0411	-39.6057	63.4
-9.1035	-39.7759	63.43
-9.1736	-39.8868	63.4
-9.2506	-39.9676	63.39
-9.3278	-40.0963	63.34
-9.3053	-40.1782	63.33
-9.1949	-40.2682	63.33
-9.039	-40.4662	63.36
-8.9102	-40.6686	63.34
-8.8105	-40.9293	63.31
-8.7547	-41.1578	63.3
-8.666	-41.3384	63.34
-8.5222	-41.5317	63.32
-8.3524	-41.667	63.31
-8.2187	-41.9037	63.32
-8.1063	-42.2028	63.29
-8.0571	-42.4316	63.3
-8.0245	-42.5804	63.34
-8.0804	-42.6556	63.39
-8.1384	-42.7724	63.37
-8.1755	-42.9225	63.35
-8.2325	-43.0372	63.34
-8.277	-43.2766	63.35
-8.3341	-43.4687	63.4
-8.3865	-43.6234	63.38
-8.4363	-43.5996	63.36
-8.511	-43.5031	63.28
-8.5434	-43.4161	63.19
-8.599	-43.3969	63.16
-8.5701	-43.265	63.23
-8.5664	-43.1426	63.35
-8.4944	-43.0774	63.39
-8.4602	-43.0448	63.38
-8.3294	-42.9306	63.36
-8.2078	-42.7245	63.32
-8.1038	-42.4199	63.34
-7.986	-42.2064	63.31
-8.0265	-41.9368	63.37
-7.9794	-41.7493	63.38
-7.9883	-41.4946	63.34
-7.9862	-41.183	63.31
-7.9892	-40.9284	63.29
-7.9336	-40.7597	63.3
-7.878	-40.6568	63.3
-7.9119	-40.4542	63.36
-7.9463	-40.1845	63.38
-8.0014	-39.9636	63.38
-8.0624	-39.7988	63.34
-8.1943	-39.6188	63.34
-8.2872	-39.5397	63.33
-8.3016	-39.4886	63.34
-8.3666	-39.4464	63.39
-8.4269	-39.3826	63.35
-8.534	-39.3915	63.32
-8.726	-39.534	63.33
-8.9297	-39.6615	63.37
-8.9954	-39.7304	63.35
-9.0393	-39.8082	63.32
-8.9849	-39.8646	63.31
-8.9233	-39.9458	63.32
-8.8797	-39.9853	63.35
-8.7833	-39.9608	63.36
-8.6645	-39.9501	63.37
-8.6165	-39.7841	63.37
-8.6144	-39.6144	63.37
-8.5631	-39.43	63.34
-8.6051	-39.2403	63.36
-8.4876	-39.0593	63.41
-8.3763	-38.8775	63.46
-8.3647	-38.6457	63.46
-8.4067	-38.4778	63.35
-8.377	-38.2845	63.28
-8.3503	-38.0795	63.22
-8.2807	-37.9781	63.24
-8.2074	-37.9479	63.35
-8.1161	-37.9518	63.42
-7.8674	-38.0477	63.45
-7.7358	-38.1616	63.42
-7.6659	-38.3204	63.37
-7.5734	-38.3591	63.31
-7.4727	-38.4783	63.32
-7.4032	-38.5763	63.3
-7.3906	-38.631	63.34
-7.398	-38.6502	63.38
-7.3127	-38.7483	63.36
-7.2474	-38.8882	63.3
-7.2001	-39.0692	63.29
-7.1442	-39.2976	63.29
-7.0739	-39.6822	63.34
-6.9978	-39.9147	63.42
-6.8563	-40.0436	63.48
-6.925	-40.0165	63.47
-6.8901	-39.9048	63.39
-7.0013	-39.7495	63.31
-7.0691	-39.5797	63.32
-7.1221	-39.4493	63.31
-7.2186	-39.2879	63.33
-7.2861	-39.1348	63.34
-7.4005	-39.0661	63.34
-7.5185	-38.981	63.35
-7.5292	-38.8573	63.33
-7.6091	-38.678	63.33
-7.7128	-38.6156	63.33
-7.8711	-38.6401	63.33
-7.9836	-38.6312	63.35
-8.0437	-38.717	63.37
-8.0728	-38.7041	63.39
-8.0305	-38.6991	63.38
-8.1138	-38.6889	63.38
-8.1417	-38.6534	63.38
-8.1921	-38.6748	63.36
-8.2658	-38.682	63.37
-8.3435	-38.7124	63.44
-8.4359	-38.7621	63.46
-8.5086	-38.7583	63.45
-8.5967	-38.666	63.38
-8.6787	-38.6432	63.27
-8.7214	-38.6393	63.18
-8.74	-38.6187	63.19
-8.7309	-38.6094	63.29
-8.7356	-38.6271	63.38
-8.7309	-38.7257	63.41
-8.7	-38.7579	63.46
-8.6794	-38.8197	63.44
-8.7426	-38.8921	63.41
-8.7336	-39.0217	63.41
-8.7469	-39.0869	63.37
-8.7438	-39.1315	63.33
-8.7682	-39.3094	63.32
-8.7194	-39.4742	63.35
-8.7569	-39.639	63.36
-8.7232	-39.838	63.34
-8.689	-40.0819	63.33
-8.559	-40.2284	63.32
-8.4947	-40.4161	63.35
-8.3757	-40.605	63.34
-8.3335	-40.8292	63.36
-8.2296	-40.9595	63.36
-8.1258	-40.97	63.37
-8.0525	-41.0241	63.35
-8.0971	-41.0845	63.34
-8.1406	-41.0254	63.34
-8.1627	-41.0022	63.36
-8.2342	-40.9992	63.36
-8.2592	-40.9329	63.35
-8.2606	-40.8268	63.34
-8.2784	-40.5959	63.33
-8.2542	-40.3694	63.31
-8.2614	-40.2052	63.32
-8.3005	-40.0125	63.33
-8.3274	-39.8295	63.34
-8.339	-39.6019	63.35
-8.378	-39.3579	63.37
-8.463	-39.1733	63.36
-8.4624	-38.9745	63.34
-8.5238	-38.855	63.39
-8.4725	-38.8552	63.42
-8.4124	-38.8444	63.42
-8.4096	-38.8114	63.35
-8.4675	-38.7511	63.3
-8.5286	-38.6726	63.23
-8.5458	-38.7448	63.19
-8.5203	-38.816	63.26
-8.5014	-38.9533	63.34
-8.4566	-38.9816	63.44
-8.4696	-39.0559	63.43
-8.5091	-39.0489	63.4
-8.4778	-39.0118	63.37
-8.4655	-38.9233	63.34
-8.5104	-38.7979	63.34
-8.4892	-38.7071	63.38
-8.5169	-38.6551	63.42
-8.4668	-38.4838	63.38
-8.4023	-38.2975	63.33
-8.3478	-38.1399	63.27
-8.3366	-38.1138	63.26
-8.2759	-38.0378	63.31
-8.2731	-38.0235	63.36
-8.2362	-37.9873	63.41
-8.2981	-37.8823	63.42
-8.3127	-37.7422	63.4
-8.324	-37.6058	63.35
-8.3575	-37.4284	63.34
-8.3607	-37.2718	63.35
-8.3724	-37.1359	63.36
-8.4093	-36.9345	63.41
-8.4702	-36.7267	63.41
-8.5335	-36.5731	63.38
-8.5421	-36.4663	63.35
-8.5461	-36.328	63.35
-8.5234	-36.2382	63.35
-8.4929	-36.1823	63.37
-8.4614	-36.1684	63.37
-8.4025	-36.193	63.4
-8.36	-36.1982	63.42
-8.3572	-36.2758	63.38
-8.3988	-36.3323	63.36
-8.423	-36.6113	63.38
-8.4072	-36.8994	63.46
-8.4535	-37.1993	63.46
-8.4091	-37.5412	63.4
-8.3678	-37.8584	63.34
-8.304	-38.2601	63.23
-8.1862	-38.714	63.18
-8.1478	-39.0613	63.22
-8.106	-39.3225	63.33
-7.9651	-39.476	63.44
-7.9064	-39.4707	63.5
-7.9945	-39.3293	63.46
-8.0746	-39.2327	63.39
-8.1548	-39.2557	63.32
-8.1548	-39.2725	63.29
-8.2754	-39.4271	63.33
-8.2976	-39.5767	63.4
-8.3554	-39.8402	63.37
-8.3131	-40.0779	63.32
-8.289	-40.2318	63.29
-8.2666	-40.3946	63.24
-8.2708	-40.4335	63.27
-8.2287	-40.435	63.35
-8.22	-40.3795	63.43
-8.2577	-40.3644	63.41
-8.2704	-40.2757	63.37
-8.3006	-40.1698	63.33
-8.3368	-40.0777	63.32
-8.3695	-40.1537	63.35
-8.3473	-40.2369	63.36
-8.3535	-40.314	63.4
-8.3748	-40.3579	63.39
-8.3942	-40.3869	63.36
-8.3697	-40.3884	63.34
-8.3532	-40.4015	63.31
-8.3616	-40.4624	63.3
-8.4327	-40.5618	63.33
-8.5255	-40.6944	63.38
-8.5584	-40.7735	63.36
-8.5765	-40.7774	63.35
-8.6042	-40.7443	63.35
-8.6244	-40.818	63.37
-8.6512	-40.9093	63.44
-8.6674	-40.9526	63.4
-8.7306	-40.9688	63.34
-8.8407	-40.8945	63.26
-8.8913	-40.8875	63.21
-8.8712	-40.8655	63.18
-8.7549	-40.8431	63.25
-8.6246	-40.8555	63.37
-8.5886	-40.7654	63.47
-8.6385	-40.6331	63.51
-8.7273	-40.4103	63.47
-8.8119	-40.2188	63.41
-8.8824	-40.0782	63.33
-8.9596	-39.9852	63.32
-9.0275	-39.8888	63.37
-9.1234	-39.7108	63.4
-9.2422	-39.5424	63.35
-9.2693	-39.359	63.27
-9.2849	-39.2116	63.25
-9.241	-39.1157	63.26
-9.1048	-38.9986	63.36
-8.8743	-38.8826	63.45
-9.0022	-38.74	63.48
-9.0791	-38.631	63.44
-9.0789	-38.5848	63.38
-9.0936	-38.5946	63.39
-9.1365	-38.6418	63.37
-9.1211	-38.6511	63.36
-9.0392	-38.6347	63.35
-8.8454	-38.5422	63.39
-8.6171	-38.2786	63.42
-8.6479	-38.1148	63.37
-8.6904	-38.0258	63.32
-8.6717	-38.0347	63.31
-8.7826	-38.0057	63.37
-8.8663	-37.8852	63.43
-8.9749	-37.7145	63.42
-9.0486	-37.5835	63.4
-9.064	-37.5087	63.41
-9.1344	-37.4666	63.44
-9.1652	-37.4034	63.42
-9.2863	-37.3209	63.38
-9.3516	-37.1922	63.34
-9.4249	-37.2438	63.27
-9.4727	-37.3299	63.24
-9.4403	-37.3967	63.3
-9.4019	-37.5819	63.37
-9.3929	-37.7187	63.42
-9.4073	-37.9162	63.43
-9.4212	-38.1377	63.38
-9.4312	-38.3827	63.36
-9.3459	-38.7012	63.37
-9.2553	-39.049	63.35
-9.1219	-39.4924	63.36
-8.9168	-39.9334	63.4
-8.7458	-40.4557	63.33
-8.5953	-41.0456	63.29
-8.3904	-41.5385	63.26
-8.3065	-41.9681	63.29
-8.3582	-42.1234	63.31
-8.4135	-42.1357	63.37
-8.4267	-42.0303	63.4
-8.4297	-41.8819	63.38
-8.4854	-41.6427	63.32
-8.5752	-41.444	63.31
-8.6729	-41.311	63.29
-8.7356	-41.1893	63.33
-8.7778	-41.1738	63.37
-8.7747	-41.1111	63.39
-8.7883	-41.1355	63.35
-8.8272	-41.0709	63.33
-8.8378	-40.9668	63.31
-8.8624	-40.8395	63.31
-8.8599	-40.7439	63.33
-8.8556	-40.6536	63.37
-8.8409	-40.502	63.39
-8.8356	-40.446	63.34
-8.8265	-40.484	63.35
-8.7916	-40.4279	63.41
-8.7542	-40.2951	63.42
-8.839	-39.9617	63.39
-8.8735	-39.6474	63.32
-8.8719	-39.4181	63.22
-8.8946	-39.1979	63.21
-8.9096	-39.0444	63.28
-8.8826	-38.8366	63.37
-8.9325	-38.717	63.41
-8.9593	-38.4476	63.45
-8.9609	-38.2688	63.42
-8.9741	-38.0806	63.35
-8.9437	-37.9839	63.32
-8.9713	-38.0048	63.32
-8.9741	-38.0806	63.35
-8.9938	-38.2819	63.41
-8.9649	-38.4754	63.35
-8.9537	-38.6419	63.31
-8.9449	-38.9038	63.25
-8.9715	-39.1462	63.26
-9.0198	-39.3322	63.3
-9.0736	-39.5401	63.37
-9.1318	-39.6043	63.43
-9.1173	-39.5344	63.48
-9.1345	-39.3687	63.42
-9.1309	-39.2273	63.33
-9.0787	-39.1582	63.31
-9.0768	-39.2113	63.29
-8.9812	-39.1695	63.33
-8.9518	-39.1841	63.37
-8.9891	-39.1877	63.36
-8.9408	-39.2097	63.36
-8.9426	-39.2398	63.32
-8.9236	-39.2438	63.34
-8.9191	-39.2376	63.32
-8.9158	-39.2696	63.34
-8.8843	-39.3397	63.37
-8.8799	-39.3557	63.4
-8.9235	-39.4474	63.37
-8.9243	-39.5932	63.33
-8.8925	-39.7814	63.41
-8.8389	-39.96	63.45
-8.8772	-40.1111	63.43
-8.9501	-40.1855	63.32
-8.9348	-40.1851	63.26
-8.9092	-40.2147	63.19
-8.9299	-40.3319	63.18
-8.9208	-40.4491	63.27
-8.8597	-40.5925	63.37
-8.8616	-40.6283	63.44
-8.8389	-40.5309	63.46
-8.8347	-40.3935	63.38
-8.8285	-40.2354	63.31
-8.809	-40.1425	63.28
-8.7642	-40.0822	63.3
-8.7685	-40.0488	63.38
-8.8173	-40.0221	63.37
-8.8564	-40.0425	63.32
-8.8933	-40.053	63.25
-8.8302	-39.9932	63.22
-8.7884	-39.9693	63.21
-8.7952	-39.9594	63.25
-8.7924	-39.9148	63.39
-8.7795	-39.8348	63.52
-8.7507	-39.7028	63.5
-8.7809	-39.5489	63.39
-8.7824	-39.36	63.3
-8.8374	-39.1864	63.28
-8.8305	-39.0634	63.3
-8.8119	-39.0617	63.38
-8.7716	-38.8651	63.43
-8.7736	-38.787	63.38
-8.7886	-38.6776	63.33
-8.8297	-38.6298	63.29
-8.8934	-38.634	63.26
-8.9206	-38.6502	63.29
-8.9444	-38.6686	63.32
-9.0142	-38.6075	63.36
-9.035	-38.6088	63.39
-9.0915	-38.6145	63.41
-9.1445	-38.6018	63.37
-9.2195	-38.5879	63.31
-9.2763	-38.5555	63.36
-9.3352	-38.6249	63.42
-9.4222	-38.6562	63.47
-9.4189	-38.7337	63.44
-9.4777	-38.6948	63.36
-9.5491	-38.6081	63.3
-9.5725	-38.5603	63.2
-9.5557	-38.564	63.15
-9.4889	-38.5769	63.26
-9.428	-38.5181	63.38
-9.37	-38.3949	63.48
-9.3146	-38.2784	63.49
-9.298	-38.1458	63.44
-9.2672	-37.9818	63.36
-9.1746	-37.9296	63.31
-9.0932	-37.8541	63.3
-9.0661	-37.8705	63.38
-9.026	-37.8947	63.41
-8.9673	-37.9299	63.38
-8.9316	-37.9348	63.29
-8.8832	-37.9638	63.27
-8.8356	-38.077	63.3
-8.7341	-38.1685	63.34
-8.7109	-38.2878	63.42
-8.6382	-38.2846	63.47
-8.5924	-38.2091	63.43
-8.5303	-38.1128	63.39
-8.2961	-37.8339	63.37
-8.3198	-37.9082	63.31
-8.2756	-38.0146	63.31
-8.2455	-38.1338	63.36
-8.2211	-38.308	63.39
inclinaison X	inclinaison Y
0.2326	-0.5982
0.0332	-0.8308
0	-0.5317
0.1662	-0.3323
0.3323	-0.2991
0.1994	-0.6314
0.0997	-0.6979
0.0332	-0.565
0.1662	-0.3988
0.2991	-0.4653
0.1662	-0.6314
0.0665	-0.6314
0.0665	-0.565
0.1994	-0.432
0.3323	-0.4653
0.1662	-0.5982
0	-0.6314
0.0997	-0.5317
0.2659	-0.5317
0.3323	-0.4985
0.0665	-0.5317
0.0997	-0.4653
0.1994	-0.5982
0.2991	-0.5317
0.1329	-0.7311
0.1329	-0.565
0.0997	-0.3323
0.1662	-0.2991
0.1662	-0.5317
0.2659	-0.7644
0.1994	-0.6647
0.0332	-0.5317
0.1662	-0.3323
0.2659	-0.3323
0.2991	-0.565
0.0665	-0.6314
0.0665	-0.5982
0.1662	-0.4985
0.3323	-0.565
0.2326	-0.5982
0.0665	-0.5317
0.0997	-0.4985
0.3323	-0.4985
0.2991	-0.565
0.1329	-0.5982
0.0332	-0.5982
0.1994	-0.4653
0.3323	-0.4653
0.1662	-0.5317
0	-0.6314
0.0665	-0.565
0.1994	-0.432
0.2659	-0.4653
0.1662	-0.6314
0.0332	-0.6647
0.1329	-0.565
0.3323	-0.432
0.2659	-0.4653
0.0665	-0.6979
0.0665	-0.5982
0.2659	-0.4653
0.3323	-0.4653
0.1994	-0.4985
0.0665	-0.5982
0.1662	-0.5317
0.1994	-0.565
0.2659	-0.3988
0.1662	-0.5982
0.0665	-0.7644
0.0332	-0.5317
0.2326	-0.2991
0.3323	-0.3656
0.2326	-0.565
0.1662	-0.7311
0.1662	-0.6647
0.1329	-0.4985
0.2991	-0.2991
0.2326	-0.3323
0.2326	-0.6647
0.1329	-0.7976
0.1329	-0.5317
0.2659	-0.3656
0.1994	-0.5317
0.1662	-0.6647
0.0665	-0.565
0.1329	-0.4653
0.2659	-0.432
0.1994	-0.4653
0.0997	-0.565
0.2326	-0.7976
0.1994	-0.5982
0.1329	-0.4985
0.1329	-0.4653
0.2326	-0.5982
0.2659	-0.5317
0.2991	-0.4653
0.1994	-0.4653
0.0997	-0.4985
0.0997	-0.6314
0.2991	-0.5317
0.1329	-0.4985
0.0997	-0.3988
0.2326	-0.5317
0.3656	-0.5317
0.2326	-0.5982
0.1994	-0.5317
0.0997	-0.565
0.1994	-0.5982
0.2326	-0.5317
0.1329	-0.432
0.1994	-0.6314
0.2991	-0.5317
0.2659	-0.565
0.1662	-0.4985
0.1662	-0.4985
0.1994	-0.4653
0.2326	-0.565
0.1662	-0.5317
0.1329	-0.6314
0.2326	-0.565
0.2326	-0.5317
0.2326	-0.3988
0.1994	-0.5317
0.0665	-0.6314
0.1329	-0.565
0.2659	-0.432
0.1994	-0.4985
0.1662	-0.5982
0.0997	-0.5317
0.1994	-0.565
0.2326	-0.432
0.2991	-0.432
0.1662	-0.5982
0.1329	-0.565
0.1994	-0.3988
0.1994	-0.4985
0.2326	-0.5317
0.2659	-0.5982
0.0997	-0.6314
0.1662	-0.432
0.2326	-0.4985
0.2991	-0.6647
0.1329	-0.5982
0.0997	-0.4985
0.1994	-0.5317
0.2659	-0.4985
0.1994	-0.4653
0.1662	-0.6314
0.1994	-0.4985
0.1994	-0.4653
0.1662	-0.5982
0.1662	-0.5317
0.1994	-0.4653
0.2326	-0.4985
0.2326	-0.5982
0.1662	-0.5317
0.0997	-0.5982
0.2659	-0.5317
0.1994	-0.3988
0.2326	-0.4653
0.1329	-0.6314
0.1994	-0.6647
0.1662	-0.4985
0.1994	-0.2991
0.1994	-0.4653
0.1994	-0.6647
0.1994	-0.5317
0.2326	-0.3988
0.2326	-0.4985
0.2326	-0.6314
0.0997	-0.6314
0.1994	-0.4653
0.1994	-0.432
0.1994	-0.6647
0.0665	-0.5317
0.1662	-0.3656
0.2659	-0.5317
0.2326	-0.5317
0.0997	-0.5982
0.1994	-0.565
0.2659	-0.3988
0.2659	-0.4985
0.1662	-0.5982
0.1329	-0.6314
0.2326	-0.4985
0.1994	-0.432
0.1994	-0.4985
0.1662	-0.565
0.1994	-0.565
0.1662	-0.4985
0.1329	-0.565
0.2326	-0.4985
0.2326	-0.432
0.2659	-0.5317
0.1329	-0.6314
0.1994	-0.565
0.2326	-0.4985
0.2326	-0.5982
0.1994	-0.4653
0.0665	-0.6979
0.0665	-0.5317
0.2326	-0.565
0.1994	-0.4653
0.1329	-0.565
0.2659	-0.565
0.2991	-0.5317
0.1662	-0.5317
0.1994	-0.5982
0.1994	-0.5317
0.2326	-0.3656
0.1994	-0.5317
0.1329	-0.565
0.1662	-0.432
0.2659	-0.4985
0.2659	-0.565
0.1662	-0.565
0.0997	-0.4985
0.2659	-0.4985
0.2659	-0.5982
0.1329	-0.565
0.0997	-0.5317
0.3323	-0.4985
0.2991	-0.4985
0.2326	-0.6314
0.0665	-0.565
0.1329	-0.4985
0.2991	-0.5317
0.3656	-0.432
0.0997	-0.5982
0.1662	-0.5982
0.1994	-0.5982
0.2326	-0.4985
0.2326	-0.4985
0.1994	-0.432
0.1994	-0.4985
0.1994	-0.6314
0.1994	-0.5982
0.1994	-0.4985
0.1994	-0.4653
0.1329	-0.4653
0.2326	-0.565
0.2326	-0.6979
0.0997	-0.5982
0.1329	-0.432
0.2659	-0.4653
0.2659	-0.4985
0.1329	-0.6314
0.1662	-0.565
0.1994	-0.4653
0.2659	-0.3656
0.2991	-0.5317
0.1662	-0.6647
0.0997	-0.6647
0.1662	-0.5317
0.2991	-0.3656
0.2659	-0.4653
0.1662	-0.5982
0.0997	-0.6647
0.1662	-0.4985
0.2659	-0.5317
0.2659	-0.5982
0.0997	-0.4985
0.0997	-0.4985
0.2326	-0.5982
0.2659	-0.5317
0.1329	-0.3988
0.1994	-0.5982
0.2326	-0.6314
0.2326	-0.5317
0.2659	-0.432
0.1994	-0.4985
0.2326	-0.565
0.2326	-0.5317
0.1662	-0.5982
0.1662	-0.4653
0.1994	-0.4653
0.1994	-0.5317
0.1994	-0.5982
0.2659	-0.565
0.1662	-0.5317
0.1329	-0.3988
0.1994	-0.4653
0.2326	-0.5317
0.1994	-0.5982
0.1662	-0.4985
0.1662	-0.4985
0.2326	-0.565
0.2659	-0.6979
0.1662	-0.432
0.1329	-0.4985
0.2326	-0.5982
0.1994	-0.6647
0.1662	-0.4985
0.2326	-0.432
0.2991	-0.4985
0.1994	-0.6979
0.1329	-0.4985
0.1662	-0.432
0.2326	-0.5317
0.2326	-0.565
0.1329	-0.5317
0.1662	-0.565
0.2326	-0.432
0.2326	-0.4985
0.1329	-0.5982
0.0665	-0.5317
