# Supplementary material for: Postural Control Can Be Well Maintained by Healthy, Young Adults in Difficult Visual Task, Even in Sway-Referenced Dynamic Conditions
Source: PLoS One. 2016 Oct 13;11(10):e0164400. doi: 10.1371/journal.pone.0164400 (PMC5063355; doi:10.1371/journal.pone.0164400)
Supplement: S2 File — (ZIP) [file pone.0164400.s002.zip › DATA_FRAMIRAL/S12B_SEARCH_STABLE_I10.xls]

## Sheet: S12_MTT_201504081122
gravite X	gravite Y	Poids
-5.6957	-37.3571	63.88
-5.6571	-37.3773	63.92
-5.6325	-37.4065	63.93
-5.5607	-37.427	63.95
-5.5159	-37.455	63.92
-5.5212	-37.5161	63.9
-5.5485	-37.6572	63.94
-5.6127	-37.789	63.97
-5.6944	-37.7757	63.93
-5.7802	-37.7554	63.89
-5.8339	-37.6686	63.86
-5.8846	-37.5013	63.87
-5.9625	-37.4061	63.88
-6.0603	-37.4543	63.88
-6.151	-37.58	63.92
-6.2228	-37.6098	63.94
-6.2825	-37.5388	63.94
-6.2883	-37.5324	63.92
-6.33	-37.5622	63.89
-6.3452	-37.6322	63.89
-6.3413	-37.6614	63.93
-6.3641	-37.7988	63.94
-6.3226	-37.9334	63.95
-6.2876	-38.0913	63.94
-6.1703	-38.1129	63.94
-6.0909	-38.2304	63.95
-6.0413	-38.3584	63.97
-6.0101	-38.5874	63.91
-6.0093	-38.7529	63.91
-5.9232	-38.9556	63.9
-5.8394	-39.1259	63.82
-5.8294	-39.3621	63.79
-5.8228	-39.4966	63.81
-5.8211	-39.6632	63.87
-5.8156	-39.7434	63.93
-5.8271	-39.7669	63.98
-5.8454	-39.8046	63.95
-5.9076	-39.9391	63.95
-5.9428	-40.0761	63.9
-5.9617	-40.2205	63.9
-5.9493	-40.3369	63.94
-5.8828	-40.3421	63.94
-5.8807	-40.388	63.87
-5.8861	-40.5381	63.9
-5.9477	-40.6969	63.86
-5.9233	-40.8255	63.86
-5.9507	-40.8658	63.95
-6.0584	-40.7176	63.93
-6.1415	-40.7545	63.88
-6.2391	-40.7881	63.93
-6.3395	-40.8003	63.9
-6.4088	-40.7653	63.92
-6.4849	-40.7757	63.9
-6.5596	-40.7797	63.9
-6.6361	-40.8426	63.92
-6.7023	-40.9446	63.92
-6.7594	-41.075	63.93
-6.8375	-41.1815	63.93
-6.8731	-41.3404	63.96
-6.9306	-41.4553	64
-6.9717	-41.4973	64.02
-7.0771	-41.5434	63.95
-7.1331	-41.5558	63.9
-7.2181	-41.5046	63.84
-7.1917	-41.5246	63.79
-7.2092	-41.5692	63.81
-7.2044	-41.5853	63.89
-7.2362	-41.5928	63.92
-7.3074	-41.6232	63.95
-7.3974	-41.5271	63.96
-7.4536	-41.4984	63.95
-7.4436	-41.3664	63.97
-7.4319	-41.2445	63.94
-7.5209	-41.172	63.95
-7.5191	-41.0888	63.97
-7.5033	-41.0541	63.9
-7.5466	-41.0083	63.87
-7.5548	-41.043	63.87
-7.5664	-41.0884	63.9
-7.5445	-41.0823	63.92
-7.5188	-41.0401	63.98
-7.5264	-41.068	63.98
-7.5511	-41.1325	63.96
-7.6019	-41.1835	63.89
-7.5877	-41.2065	63.88
-7.5411	-41.1869	63.91
-7.435	-41.04	63.95
-7.3962	-40.9716	63.92
-7.3339	-40.9417	63.92
-7.3327	-41.0072	63.92
-7.3232	-40.9613	63.94
-7.3459	-40.88	63.95
-7.2655	-40.6962	63.94
-7.1847	-40.5428	63.93
-7.1036	-40.3818	63.96
-7.073	-40.2974	64
-7.075	-40.1571	63.98
-7.0618	-40.0218	63.93
-7.0275	-39.7685	63.89
-6.9121	-39.6058	63.8
-6.7898	-39.5	63.77
-6.7202	-39.5463	63.83
-6.6749	-39.578	63.93
-6.5527	-39.6187	64.02
-6.5191	-39.6691	64
-6.4578	-39.6317	63.94
-6.359	-39.6423	63.91
-6.2835	-39.6552	63.88
-6.2213	-39.6949	63.91
-6.1598	-39.697	63.99
-6.0801	-39.6171	63.96
-6.0441	-39.5107	63.89
-6.0166	-39.4292	63.85
-6.0288	-39.4428	63.84
-6.0106	-39.3377	63.87
-5.8796	-39.2124	63.94
-5.8894	-39.0814	63.97
-5.9116	-38.9469	63.95
-5.93	-38.882	63.92
-5.9531	-38.8118	63.88
-5.9039	-38.779	63.91
-5.9133	-38.653	63.94
-5.9524	-38.5901	63.94
-5.9455	-38.5639	63.93
-6.0496	-38.4684	63.91
-6.1531	-38.3432	63.9
-6.1513	-38.2159	63.88
-6.1819	-38.1629	63.9
-6.1888	-38.0731	63.91
-6.126	-37.9344	63.92
-6.0533	-37.7871	63.9
-6.0721	-37.5996	63.92
-6.1109	-37.4148	63.89
-6.1903	-37.2205	63.89
-6.2024	-37.0153	63.94
-6.1658	-36.7682	64.05
-6.1986	-36.5812	64.04
-6.2672	-36.3307	63.94
-6.3588	-36.0664	63.86
-6.3751	-35.9214	63.77
-6.428	-35.9282	63.75
-6.4621	-36.0386	63.8
-6.4819	-36.1076	63.92
-6.4767	-36.227	64.01
-6.4979	-36.3475	64.03
-6.4975	-36.439	63.95
-6.5275	-36.5774	63.92
-6.5718	-36.6315	63.9
-6.5787	-36.7601	63.91
-6.6274	-36.8031	63.97
-6.6797	-36.9195	63.95
-6.7539	-37.0463	63.87
-6.7657	-37.0727	63.83
-6.7088	-37.1238	63.85
-6.71	-37.2564	63.87
-6.611	-37.4243	63.91
-6.5546	-37.5155	63.96
-6.4364	-37.5774	63.97
-6.3943	-37.5871	63.91
-6.3508	-37.6167	63.88
-6.3452	-37.7006	63.85
-6.3248	-37.805	63.89
-6.3238	-37.9045	63.94
-6.439	-37.9358	63.97
-6.5111	-38.0175	63.95
-6.6107	-38.1431	63.93
-6.7124	-38.2555	63.88
-6.7525	-38.2824	63.87
-6.7347	-38.2788	63.86
-6.6933	-38.2553	63.88
-6.6809	-38.2891	63.92
-6.6679	-38.3048	63.98
-6.7231	-38.3249	63.97
-6.7687	-38.3197	63.91
-6.7809	-38.2426	63.91
-6.7783	-38.178	63.97
-6.7943	-38.0763	64.01
-6.8325	-38.0234	64.02
-6.9487	-37.9748	63.92
-6.9956	-38.0109	63.89
-7.0383	-38.0677	63.81
-7.0806	-38.0412	63.75
-7.104	-37.9783	63.75
-7.0476	-37.937	63.84
-6.991	-37.8102	63.94
-6.9126	-37.5705	63.99
-6.8508	-37.2756	63.99
-6.8642	-36.9851	63.95
-6.7748	-36.7315	63.99
-6.7226	-36.498	63.93
-6.6794	-36.3383	63.94
-6.6207	-36.1764	63.94
-6.5692	-36.0152	63.92
-6.4787	-35.9027	63.88
-6.4276	-35.8498	63.84
-6.4704	-35.8871	63.85
-6.4078	-35.9594	63.88
-6.3166	-35.9126	63.94
-6.2344	-35.9805	63.98
-6.1477	-36.0025	63.94
-6.025	-36.0534	63.9
-5.8891	-36.1802	63.88
-5.7322	-36.2835	63.88
-5.6798	-36.3788	63.93
-5.6818	-36.3906	63.96
-5.6839	-36.5107	63.93
-5.6762	-36.5593	63.92
-5.7521	-36.696	63.9
-5.7987	-36.8053	63.9
-5.8718	-36.9223	63.91
-5.8916	-37.0147	63.9
-5.9819	-37.044	63.9
-6.0194	-37.1198	63.92
-6.0786	-37.2234	63.91
-6.1775	-37.3192	63.9
-6.2249	-37.4555	63.89
-6.1974	-37.5904	63.88
-6.2141	-37.7638	63.95
-6.221	-37.9538	63.99
-6.2413	-38.1292	63.98
-6.3169	-38.4053	63.91
-6.3702	-38.6634	63.88
-6.3589	-38.7579	63.82
-6.398	-38.8623	63.82
-6.5013	-39.11	63.84
-6.6177	-39.2753	63.89
-6.6635	-39.3525	63.98
-6.6552	-39.2693	63.99
-6.7165	-39.0999	63.97
-6.8492	-38.9086	63.94
-7.0077	-38.8367	63.96
-7.1246	-38.8201	64.01
-7.3122	-38.9001	64.04
-7.4261	-38.8362	64.01
-7.5292	-38.8228	63.86
-7.6365	-38.8817	63.74
-7.6367	-39.0098	63.74
-7.6882	-39.1906	63.79
-7.6301	-39.4975	63.84
-7.5983	-39.7317	63.94
-7.5806	-39.8438	63.99
-7.4886	-39.8483	63.97
-7.3738	-39.7531	63.92
-7.3078	-39.7774	63.84
-7.2456	-39.8358	63.83
-7.1106	-39.8935	63.84
-7.0236	-40.0082	63.88
-6.9655	-40.1125	63.91
-6.9116	-40.2189	63.93
-6.8621	-40.3373	63.91
-6.8231	-40.4003	63.91
-6.7863	-40.4601	63.88
-6.7718	-40.5365	63.87
-6.7163	-40.621	63.87
-6.6693	-40.6509	63.91
-6.5774	-40.5383	63.93
-6.5179	-40.4252	63.94
-6.485	-40.1941	63.92
-6.5194	-39.9621	63.9
-6.5365	-39.7752	63.89
-6.5377	-39.6046	63.97
-6.5812	-39.3463	64.06
-6.7106	-38.9437	64.03
-6.8315	-38.5172	63.94
-6.9805	-38.1198	63.88
-7.0357	-37.8472	63.77
-7.1505	-37.5965	63.77
-7.227	-37.367	63.88
-7.238	-37.0771	63.97
-7.3385	-36.769	63.99
-7.4002	-36.4805	63.97
-7.4251	-36.2688	63.93
-7.4678	-36.0461	63.95
-7.4353	-35.8272	63.96
-7.4186	-35.6592	63.98
-7.4619	-35.6633	63.98
-7.4479	-35.7335	63.96
-7.4222	-35.7951	63.91
-7.337	-35.8068	63.86
-7.2685	-35.8189	63.84
-7.2134	-35.887	63.84
-7.1725	-35.8723	63.89
-7.2185	-35.9004	63.94
-7.2358	-35.9195	63.92
-7.2206	-35.8652	63.95
-7.2447	-35.8672	63.91
-7.2897	-35.786	63.9
-7.2543	-35.6773	63.9
-7.3258	-35.5779	63.93
-7.3688	-35.6241	63.93
-7.3694	-35.5673	63.97
-7.3788	-35.6259	63.95
-7.3629	-35.7426	63.91
-7.3342	-35.9304	63.88
-7.3522	-36.0991	63.89
-7.3301	-36.1637	63.95
-7.2903	-36.1716	63.95
-7.282	-36.2262	63.92
-7.2749	-36.2301	63.91
-7.1775	-36.2814	63.9
-7.2038	-36.2893	63.91
-7.1632	-36.2933	63.92
-7.1849	-36.3909	63.9
-7.1307	-36.4146	63.97
-7.0824	-36.4875	64.02
-7.0639	-36.5738	64.04
-7.0605	-36.5796	63.96
-7.0906	-36.5357	63.9
-7.1127	-36.4905	63.8
-7.0607	-36.5143	63.73
-7.1143	-36.5456	63.75
-7.1213	-36.5787	63.87
-7.0867	-36.5365	63.97
-7.0636	-36.5355	64.01
-7.1294	-36.4986	64.01
-7.1335	-36.4583	63.94
-7.1204	-36.404	63.96
-7.1148	-36.4923	63.93
-7.1028	-36.669	63.93
-7.1475	-36.8008	63.94
-7.1685	-37.0106	63.92
-7.1816	-37.1265	63.87
-7.1481	-37.267	63.85
-7.0804	-37.5055	63.85
-7.0802	-37.6925	63.88
-7.0149	-37.8956	63.93
-6.9768	-37.9887	63.96
-7.0156	-38.0584	63.96
-7.0774	-38.0393	63.93
-7.1541	-38.055	63.87
-7.194	-37.9711	63.9
-7.2434	-38.0091	63.92
-7.2923	-37.9359	63.94
-7.331	-37.9035	63.95
-7.4035	-37.9316	63.93
-7.4141	-37.9248	63.9
-7.431	-37.9098	63.89
-7.4967	-37.8241	63.9
-7.4938	-37.7536	63.9
-7.4989	-37.6953	63.92
-7.4875	-37.6579	63.92
-7.5121	-37.581	63.95
-7.5699	-37.5596	63.92
-7.5635	-37.5951	63.88
-7.6017	-37.5544	63.92
-7.5835	-37.4412	63.98
-7.5693	-37.4502	64
-7.577	-37.4378	63.97
-7.6253	-37.4628	63.89
-7.6357	-37.4856	63.83
-7.6576	-37.6622	63.77
-7.5573	-37.8107	63.75
-7.4323	-37.8292	63.85
-7.3162	-37.7885	63.91
-7.2337	-37.6979	63.98
-7.1554	-37.6303	63.95
-7.0974	-37.5883	63.94
-6.9927	-37.4536	63.94
-6.9152	-37.3653	63.93
-6.8242	-37.1844	63.91
-6.7995	-37.0325	63.93
-6.7695	-36.9308	63.95
-6.7694	-36.8482	63.92
-6.8035	-36.8065	63.86
-6.8529	-36.7822	63.87
-6.9722	-36.7356	63.86
-6.9745	-36.6721	63.88
-7.078	-36.6473	63.94
-7.1816	-36.6416	63.96
-7.2757	-36.5874	63.96
-7.3721	-36.4939	63.94
-7.4741	-36.4522	63.91
-7.5529	-36.4861	63.91
-7.6785	-36.6266	63.9
-7.6907	-36.7828	63.92
-7.7598	-36.9145	63.97
-7.794	-37.0511	63.94
-7.8185	-37.1825	63.92
-7.9024	-37.303	63.87
-7.923	-37.3765	63.86
-7.9606	-37.5081	63.91
-7.9763	-37.5573	63.94
-7.9927	-37.6148	63.93
-8.0073	-37.6939	63.9
-8.0108	-37.7156	63.94
-7.9842	-37.6716	63.97
-7.9298	-37.667	63.96
-7.9291	-37.6014	63.9
-7.9834	-37.5451	63.88
-8.004	-37.5693	63.84
-7.9882	-37.6248	63.8
-8.0109	-37.6443	63.84
-8.062	-37.556	63.88
-8.122	-37.4256	63.94
-8.1797	-37.3261	63.95
-8.2632	-37.2409	63.94
-8.366	-37.2227	63.9
-8.4427	-37.2	63.92
-8.4782	-37.1607	63.95
-8.5091	-37.2165	63.95
-8.5424	-37.3477	63.96
-8.5552	-37.4788	63.92
-8.5611	-37.5886	63.87
-8.5652	-37.6978	63.87
-8.507	-37.8025	63.86
-8.4137	-37.8145	63.88
-8.354	-37.883	63.88
-8.2524	-37.914	63.91
-8.2073	-37.8902	63.93
-8.1763	-37.8995	63.93
-8.0867	-37.7836	63.92
-8.0964	-37.594	63.91
-8.0195	-37.4611	63.91
-7.9662	-37.3535	63.9
-7.9589	-37.2695	63.9
-7.9835	-37.2963	63.89
-7.9747	-37.2553	63.89
-7.9652	-37.2474	63.91
-7.9951	-37.1461	63.92
-7.9607	-37.0938	63.89
-7.9831	-37.0411	63.9
-8.019	-37.0798	63.89
-8.024	-37.0998	63.88
-7.9379	-37.03	63.95
-7.7687	-36.9526	64.02
-7.7269	-36.8164	63.98
-7.7002	-36.8162	63.91
-7.671	-36.8041	63.86
-7.5983	-36.8937	63.84
-7.5213	-36.9152	63.79
-7.4426	-36.9566	63.82
-7.3016	-37.0225	63.89
-7.2203	-37.1743	63.91
-7.1443	-37.3805	63.91
-7.0526	-37.5103	63.92
-6.9905	-37.6449	63.91
-6.8446	-37.7708	63.95
-6.6272	-37.7847	63.93
-6.5662	-37.7744	63.91
-6.625	-37.761	63.95
-6.7452	-37.7393	63.93
-6.8662	-37.5997	63.86
-6.9698	-37.5023	63.85
-7.0672	-37.3232	63.87
-7.1953	-37.1664	63.92
-7.2847	-37.0387	63.93
-7.3656	-36.9174	63.92
-7.4128	-36.722	63.92
-7.4682	-36.5075	63.92
-7.4175	-36.3823	63.93
-7.3652	-36.2734	63.91
-7.3679	-36.1911	63.92
-7.4925	-36.0176	63.9
-7.6756	-35.9207	63.88
-7.7596	-35.8031	63.94
-7.9004	-35.7536	63.94
-8.0097	-35.7331	63.92
-8.0666	-35.7237	63.9
-8.1071	-35.7584	63.92
-8.2037	-35.7799	63.93
-8.2931	-35.7971	63.91
-8.3298	-35.857	63.86
-8.3458	-35.9415	63.89
-8.3439	-36.0964	63.96
-8.3294	-36.1637	64.04
-8.447	-36.1224	63.95
-8.5781	-36.1141	63.91
-8.6803	-36.0692	63.85
-8.7432	-35.9935	63.76
-8.7969	-35.9547	63.77
-8.8566	-35.9018	63.88
-8.926	-35.8741	63.95
-9.0265	-35.7813	64.02
-9.1435	-35.636	64
-9.2726	-35.509	63.92
-9.3533	-35.3867	63.94
-9.4275	-35.2681	63.89
-9.3942	-35.1877	63.93
-9.4391	-35.1461	63.97
-9.3948	-35.0246	63.93
-9.3193	-34.9481	63.86
-9.275	-34.8947	63.84
-9.2079	-34.8793	63.84
-9.1591	-34.8837	63.85
-9.0644	-34.9016	63.91
-9.0163	-34.9776	63.98
-9.0111	-35.0819	63.95
-8.9681	-35.1598	63.92
-8.9444	-35.188	63.92
-8.8914	-35.2865	63.91
-8.8062	-35.3617	63.92
-8.7384	-35.433	63.93
-8.597	-35.5073	63.9
-8.5363	-35.5862	63.91
-8.4775	-35.5797	63.91
-8.4107	-35.5617	63.91
-8.364	-35.5627	63.88
-8.3275	-35.5688	63.89
-8.2953	-35.5874	63.93
-8.2063	-35.6154	63.98
-8.1264	-35.6486	63.96
-7.9685	-35.5721	63.97
-7.8542	-35.6271	63.97
-7.7777	-35.6576	63.99
-7.6829	-35.5903	63.97
-7.5889	-35.5759	63.9
-7.575	-35.5932	63.85
-7.5385	-35.6358	63.75
-7.3903	-35.7265	63.73
-7.3139	-35.8627	63.82
-7.242	-35.9142	63.94
-7.2176	-35.9402	63.98
-7.1648	-35.8801	64
-7.1746	-35.7582	63.91
-7.1589	-35.6563	63.92
-7.1188	-35.5605	63.89
-7.0289	-35.542	63.93
-7.0679	-35.5487	63.97
-7.0582	-35.5418	63.95
-7.0412	-35.5369	63.88
-6.9967	-35.4741	63.82
-6.9451	-35.5006	63.83
-6.9747	-35.5489	63.84
-6.9534	-35.6089	63.9
-6.969	-35.6922	63.93
-7.0121	-35.6383	63.97
-7.0325	-35.5955	63.96
-7.1095	-35.4924	63.94
-7.1556	-35.3448	63.92
-7.2082	-35.317	63.91
-7.2066	-35.2724	63.92
-7.2273	-35.2431	63.95
-7.2355	-35.187	63.95
-7.2958	-35.106	63.9
-7.3337	-35.1189	63.88
-7.405	-35.0873	63.91
-7.4738	-35.1722	63.92
-7.5896	-35.2842	63.97
-7.6819	-35.3159	63.95
-7.8092	-35.2805	63.94
-7.8208	-35.2504	63.94
-7.8433	-35.2086	64.01
-7.9213	-35.25	64.02
-8.018	-35.2331	63.96
-8.1395	-35.2427	63.9
-8.2306	-35.1767	63.86
-8.2872	-35.1644	63.78
-8.3739	-35.1216	63.78
-8.3609	-35.082	63.86
-8.3614	-35.0174	63.92
-8.4299	-34.944	63.97
-8.4685	-34.8979	63.97
-8.4527	-34.7963	63.98
-8.4201	-34.6147	63.99
-8.3664	-34.4919	63.93
-8.3244	-34.3336	63.89
-8.3111	-34.2632	63.94
-8.2916	-34.1125	63.94
-8.2458	-34.0654	63.87
-8.2376	-33.9916	63.87
-8.1292	-33.87	63.9
-8.1194	-33.9189	63.91
-8.0588	-33.984	63.92
-7.9269	-34.009	63.91
-7.893	-34.0634	64
-7.8287	-34.0056	63.98
-7.8019	-34.0305	63.97
-7.7874	-34.043	63.93
-7.7479	-34.1757	63.93
-7.7536	-34.3428	63.91
-7.7415	-34.5218	63.94
-7.7421	-34.6578	63.96
-7.7179	-34.7563	63.93
-7.6397	-34.7938	63.93
-7.6492	-34.7617	63.91
-7.618	-34.7456	63.88
-7.6727	-34.7616	63.91
-7.6546	-34.8037	63.97
-7.6869	-34.7929	63.99
-7.6687	-34.7824	63.95
-7.6558	-34.7374	63.96
-7.6475	-34.7055	64
-7.6248	-34.6977	64.03
-7.5816	-34.638	63.96
-7.5717	-34.5572	63.91
-7.5846	-34.5208	63.83
-7.5525	-34.5265	63.77
-7.5558	-34.6062	63.81
-7.5304	-34.6713	63.89
-7.4773	-34.7715	63.98
-7.4828	-34.7488	64
-7.5233	-34.6936	63.99
-7.4743	-34.6106	63.94
-7.4882	-34.5128	63.92
-7.4401	-34.4981	63.9
-7.4446	-34.5902	63.92
-7.4294	-34.6409	63.99
-7.3768	-34.7174	63.97
-7.2992	-34.7449	63.92
-7.2823	-34.7137	63.86
-7.2279	-34.6044	63.86
-7.2161	-34.5465	63.86
-7.1933	-34.5069	63.93
-7.1062	-34.4326	63.98
-7.1315	-34.2935	63.97
-7.1194	-34.0549	63.94
-7.1134	-33.8	63.93
-7.1189	-33.6564	63.92
-7.1368	-33.4355	63.91
-7.1071	-33.22	63.9
-7.1072	-33.1724	63.94
-7.2114	-33.2077	63.92
-7.1754	-33.282	63.89
-7.178	-33.3836	63.9
-7.0928	-33.4138	63.92
-7.0213	-33.3879	63.93
-6.9717	-33.3319	63.96
-6.9569	-33.3076	63.95
-6.9923	-33.2354	63.95
-7.0071	-33.1496	63.93
-7.0606	-32.9241	63.87
-7.1417	-32.7401	63.89
-7.1641	-32.5593	63.98
-7.2369	-32.3846	64.04
-7.3415	-32.2531	63.99
-7.433	-32.2043	63.87
-7.4221	-32.2047	63.79
-7.3957	-32.3365	63.74
-7.3836	-32.4764	63.74
-7.3493	-32.6148	63.86
-7.2987	-32.6905	64.04
-7.2993	-32.8075	64.1
-7.3515	-32.7924	64.05
-7.3283	-32.8279	63.94
-7.336	-32.8639	63.9
-7.2768	-32.9021	63.91
-7.2296	-33.029	63.87
-7.1617	-33.1123	63.95
-7.1268	-33.171	63.98
-7.0818	-33.2043	63.92
-7.1065	-33.2558	63.83
-7.0596	-33.3045	63.83
-7.0203	-33.48	63.86
-6.9346	-33.6394	63.93
-6.883	-33.8039	63.96
-6.7969	-33.9826	63.96
-6.7038	-34.0353	63.94
-6.6125	-34.0226	63.91
-6.5558	-34.013	63.89
-6.5038	-34.022	63.9
-6.512	-34.1071	63.9
-6.5143	-34.1743	63.91
-6.5076	-34.2456	63.94
-6.5362	-34.2992	63.92
-6.5023	-34.3471	63.95
-6.462	-34.3921	63.92
-6.4248	-34.4404	63.89
-6.4035	-34.4848	63.91
-6.3713	-34.5349	63.91
-6.3823	-34.4871	63.92
-6.3468	-34.4715	63.93
-6.3363	-34.3702	63.92
-6.3687	-34.278	63.91
-6.3704	-34.2142	63.94
-6.3391	-34.159	64.02
-6.4218	-34.0559	64.02
-6.4775	-33.9452	63.94
-6.5593	-33.8618	63.86
-6.619	-33.8218	63.82
-6.6419	-33.7482	63.75
-6.6746	-33.8425	63.77
-6.6899	-33.9252	63.89
-6.7557	-34.0483	63.97
-6.8294	-34.1414	63.98
-6.965	-34.2251	63.95
-7.0298	-34.2954	63.89
-7.0406	-34.3776	63.9
-7.0797	-34.4053	63.9
-7.0654	-34.5134	63.95
-7.0641	-34.7031	64
-7.1017	-34.7899	63.93
-7.1689	-34.8883	63.89
-7.2587	-34.9181	63.82
-7.2962	-34.9524	63.83
-7.3454	-35.0098	63.88
-7.3913	-35.1175	63.93
-7.5037	-35.178	63.97
-7.5535	-35.2742	63.94
-7.5873	-35.2713	63.92
-7.6495	-35.302	63.89
-7.7555	-35.3456	63.86
-7.8293	-35.3987	63.89
-7.9145	-35.5268	63.9
-7.9856	-35.4918	63.96
-8.0233	-35.3909	63.98
-8.1165	-35.3391	63.92
-8.1331	-35.2784	63.88
-8.1588	-35.2266	63.9
-8.1974	-35.2454	63.9
-8.1786	-35.2024	63.93
-8.1641	-35.1867	63.95
-8.1294	-35.1353	63.95
-8.0721	-35.074	63.94
-8.021	-35.0194	63.91
-7.9527	-34.9548	63.89
-7.8856	-34.9276	63.93
-7.8569	-35.0122	63.97
-7.8092	-35.0593	64.01
-7.7936	-35.1367	63.94
-7.7633	-35.125	63.86
-7.6286	-35.1397	63.8
-7.4656	-35.0507	63.75
-7.3925	-35.0306	63.81
-7.3408	-35.0013	63.93
-7.2953	-34.9605	63.95
-7.1879	-34.9099	63.97
-7.0484	-34.7237	63.96
-6.9454	-34.5861	63.9
-6.8459	-34.5025	63.88
-6.7071	-34.4917	63.89
-6.5852	-34.5124	63.93
-6.5174	-34.4553	63.99
-6.5195	-34.3226	63.97
-6.5776	-34.2461	63.86
-6.6401	-34.1639	63.83
-6.6484	-34.0681	63.83
-6.6734	-34.0437	63.85
-6.6406	-34.0331	63.91
-6.5681	-33.9288	63.97
-6.5576	-33.8275	63.96
-6.6193	-33.7161	63.94
-6.6636	-33.5043	63.9
-6.7375	-33.3772	63.91
-6.7333	-33.2851	63.91
-6.8196	-33.1687	63.92
-6.8891	-33.1049	63.93
-6.9356	-32.9572	63.94
-6.9665	-32.7562	63.95
-7.0273	-32.4911	63.95
-7.1111	-32.2844	63.94
-7.1923	-32.0981	63.96
-7.2459	-31.7996	63.94
-7.3179	-31.5279	63.98
-7.3617	-31.2886	63.94
-7.4304	-31.0739	63.93
-7.4411	-30.9601	63.91
-7.4444	-30.8709	63.92
-7.4652	-30.7855	63.91
-7.4804	-30.8347	63.95
-7.3775	-30.9085	64.03
-7.372	-30.8976	64.04
-7.4469	-30.9125	63.97
-7.5164	-30.9953	63.9
-7.5991	-31.1612	63.86
-7.627	-31.3433	63.85
-7.5846	-31.5897	63.87
-7.5882	-31.8388	63.93
-7.6539	-32.1813	63.96
-7.6737	-32.5361	63.98
-7.7631	-32.885	63.94
-7.7951	-33.1371	63.96
-7.7455	-33.299	64.01
-7.7018	-33.4408	63.98
-7.6825	-33.6513	63.97
-7.6529	-33.8508	63.95
-7.6026	-33.9408	63.94
-7.5842	-34.099	63.89
-7.6207	-34.2342	63.87
-7.6385	-34.4427	63.88
-7.5968	-34.6549	63.89
-7.574	-34.8557	63.95
-7.5587	-35.0337	63.97
-7.5486	-35.266	63.95
-7.4934	-35.5683	63.94
-7.5259	-36.02	63.88
-7.5431	-36.4169	63.89
-7.5934	-36.5358	63.96
-7.6804	-36.5391	63.95
-7.7575	-36.5396	63.97
-7.8895	-36.6313	63.94
-8.0813	-36.7489	63.87
-8.2335	-36.8962	63.84
-8.3903	-36.8757	63.91
-8.5041	-36.8538	63.91
-8.5647	-36.9014	63.92
-8.6831	-36.9184	63.92
-8.8183	-37.1665	63.87
-8.8706	-37.3476	63.94
-8.8678	-37.5841	63.95
-8.8207	-37.9307	63.97
-8.7916	-38.2988	64
-8.7442	-38.5892	64.06
-8.5875	-38.8734	64.08
-8.5985	-39.2323	63.99
-8.6995	-39.5294	63.86
-8.866	-39.7679	63.81
-8.955	-39.8912	63.82
-8.9909	-39.9009	63.79
-9.0154	-39.9446	63.78
-9.0712	-39.9407	63.8
-9.258	-40.1056	63.87
-9.392	-40.3969	64.1
-9.405	-40.6646	64.06
-9.3216	-40.4682	64.02
-9.3513	-40.2546	63.98
-9.3216	-40.0875	63.89
-9.1401	-39.9865	63.84
-8.7981	-39.7837	63.88
-8.2981	-39.4349	63.91
-7.7998	-39.0998	63.88
-7.2819	-38.6901	63.9
-6.9185	-38.1669	63.91
-6.5319	-37.6193	63.87
-6.3083	-37.0359	63.89
-6.1934	-36.4952	63.93
-6.1126	-35.9677	63.94
-6.0569	-35.4179	63.97
-6.0389	-34.8141	63.98
-6.2035	-34.1842	63.96
-6.5037	-33.5326	63.97
-6.9237	-32.8826	63.99
-7.3444	-32.4396	63.99
-7.7299	-32.0802	63.99
-8.1346	-31.7569	64.02
-8.535	-31.3623	64.05
-8.98	-31.122	64.07
-9.4302	-30.8538	64.05
-9.7798	-30.5439	64.05
-10.0101	-30.3363	64.24
-10.1699	-30.3353	64.37
-10.3688	-30.405	64.39
-10.5776	-30.582	64.37
-10.7546	-30.7696	64.4
-10.7705	-31.1273	64.56
-10.8886	-31.4571	64.76
-11.0285	-31.7623	64.75
-11.2537	-31.9538	64.51
-11.5638	-32.1139	64.29
-11.9665	-32.5108	64.18
-12.2207	-33.2281	64.12
-12.3165	-33.9306	64.06
-12.3238	-34.4873	64.05
-12.1679	-34.8673	64.1
-11.9252	-35.1422	64.05
-11.612	-35.2204	63.76
-11.2075	-35.3546	63.45
-10.4864	-35.4193	63.42
-9.5888	-35.4129	63.42
-8.7999	-35.4461	63.46
-8.3146	-35.5442	63.58
-8.0095	-35.6329	63.66
-7.9662	-35.561	63.66
-7.9978	-35.3802	63.6
-8.1918	-35.0716	63.63
-8.3695	-34.7121	63.71
-8.4022	-34.2095	63.77
-8.3736	-33.9389	63.82
-8.1267	-33.5227	63.9
-7.8017	-32.9434	63.95
-7.371	-32.2843	63.96
-6.7836	-31.6802	63.87
-6.2509	-31.0372	63.71
-5.694	-30.3102	63.63
-5.2215	-29.7403	63.61
-5.0339	-29.3138	63.66
-5.0612	-29.014	63.74
-5.1011	-28.7308	63.8
-5.1629	-28.5238	63.82
-5.406	-28.2764	63.84
-5.4682	-27.9571	63.82
-5.5916	-27.8199	63.8
-5.7047	-27.8512	63.81
-5.6472	-27.9073	63.84
-5.6226	-28.0876	63.94
-5.7352	-28.5007	64.12
-5.8888	-28.8685	64.18
-6.1001	-29.1422	63.94
-6.4277	-29.2999	63.71
-6.7627	-29.4268	63.66
-7.241	-29.5462	63.71
-7.5858	-29.5246	63.86
-7.7308	-29.5294	63.97
-7.7124	-29.244	64.03
-7.7727	-28.8661	64.13
-7.8799	-28.4458	64.07
-7.8653	-27.9916	63.91
-7.8391	-27.7016	63.8
-7.7468	-27.3926	63.8
-7.5228	-27.235	63.8
-7.2508	-27.2281	63.74
-6.9143	-27.325	63.49
-6.5877	-27.4972	63.35
-6.2894	-27.6628	63.4
-5.7571	-27.9519	63.93
-5.1674	-28.1098	64.36
-4.6942	-27.8007	64.06
-4.2563	-27.5871	63.55
-3.6837	-27.6501	63.25
-3.0671	-28.001	63.37
-2.6558	-28.3245	63.55
-2.5919	-28.4009	63.56
-2.6339	-28.2715	63.39
-2.801	-28.0778	63.18
-2.9906	-28.1173	63.29
-3.1183	-28.177	63.45
-3.3762	-28.1704	63.51
-3.7182	-27.8902	63.63
-4.111	-27.494	63.75
-4.7493	-27.1718	63.86
-5.5741	-26.9404	63.87
-6.4188	-26.8343	63.86
-7.1952	-26.9338	64.01
-7.8312	-27.0625	64.23
-8.3984	-26.9692	64.19
-8.8543	-26.6622	63.94
-9.3262	-26.4178	63.6
-9.6782	-26.2626	63.36
-10.0162	-26.2686	63.37
-10.1932	-26.585	63.62
-10.1768	-26.9731	64.16
-10.0794	-27.3308	64.66
-10.1873	-27.7463	65.35
-10.1174	-28.026	65.5
-9.9022	-27.8085	64.56
-10.0177	-27.5618	63.72
-10.1681	-28.0012	64.01
-10.3708	-28.4726	64.05
-10.6128	-29.0136	63.7
-10.4773	-30.003	63.68
-10.0313	-31.1403	64.08
-9.7136	-32.0944	64.41
-9.5277	-32.7513	64.33
-9.4745	-33.1845	64.06
-9.5203	-33.0996	63.9
-9.4187	-32.8638	63.85
-9.2722	-32.4927	63.81
-9.3839	-32.0485	63.84
-9.5198	-31.7065	63.95
-9.5635	-31.4476	64.08
-9.4679	-31.3802	64.18
-9.347	-31.3473	64.24
-9.1195	-31.3801	64.22
-8.881	-31.5057	64.16
-8.6841	-31.6449	64.13
-8.4951	-31.9109	64.11
-8.2756	-32.2568	64.07
-8.1315	-32.493	63.96
-8.0269	-32.5524	63.85
-8.0178	-32.3849	63.86
-8.009	-32.0595	63.88
-8.0052	-31.5967	63.8
-8.0994	-31.1802	63.75
-8.2916	-30.9179	63.73
-8.488	-30.6739	63.71
-8.6828	-30.4312	63.73
-8.8499	-30.2511	63.84
-8.8968	-30.1729	63.96
-8.8387	-30.0413	64.08
-8.679	-29.8869	64.08
-8.4202	-29.732	63.99
-8.2111	-29.6791	63.91
-7.9724	-29.6941	63.87
-7.7865	-29.8231	63.88
-7.6275	-30.0087	63.93
-7.4911	-30.2214	63.98
-7.352	-30.3737	63.92
-7.3759	-30.59	63.84
-7.4248	-30.7997	63.82
-7.5095	-31.0565	63.86
-7.5485	-31.2989	63.92
-7.5605	-31.5287	63.98
-7.6495	-31.7527	63.95
-7.7016	-31.873	63.93
-7.7388	-31.8064	63.95
-7.7635	-31.7535	63.94
-7.7614	-31.7507	63.93
-7.7501	-31.8033	63.92
-7.7678	-31.8441	63.9
-7.7895	-31.8385	63.89
-7.7926	-31.842	63.89
-7.8925	-31.9428	63.87
-7.9913	-32.0695	63.9
-8.11	-32.2511	63.92
-8.1926	-32.4231	63.88
-8.2038	-32.5537	63.88
-8.1131	-32.6798	63.97
-7.8701	-32.6974	64.04
-7.6171	-32.6223	63.99
-7.4126	-32.5046	63.86
-7.2044	-32.441	63.79
-6.941	-32.3024	63.76
-6.6687	-32.1973	63.78
-6.4419	-31.989	63.86
-6.3423	-31.8892	63.96
-6.2633	-31.7346	64.02
-6.2778	-31.4968	64.04
-6.3515	-31.3066	63.97
-6.4661	-31.1952	63.97
-6.5358	-31.0293	63.94
-6.5659	-30.8182	63.92
-6.7616	-30.7178	63.93
-7.091	-30.5857	63.93
-7.263	-30.3464	63.88
-7.502	-30.0533	63.85
-7.6303	-29.7767	63.87
-7.7741	-29.5143	63.9
-7.8447	-29.322	63.94
-8.0084	-29.2021	63.95
-8.1955	-29.0822	63.93
-8.3276	-29.0301	63.94
-8.4921	-28.9528	63.94
-8.5866	-28.8818	63.94
-8.787	-28.8284	63.94
-8.9432	-28.7007	63.98
-9.1674	-28.6469	63.95
-9.2883	-28.5597	63.92
-9.4635	-28.551	63.93
-9.5411	-28.4353	63.97
-9.5819	-28.3004	63.96
-9.5784	-28.1917	63.94
-9.576	-28.054	63.98
-9.6484	-27.9568	64.03
-9.8016	-27.8328	64
-9.9177	-27.7366	63.93
-10.0411	-27.7309	63.9
-10.2035	-27.677	63.86
-10.2481	-27.735	63.77
-10.2806	-27.6943	63.82
-10.3002	-27.6615	63.9
-10.2542	-27.5998	63.97
-10.2128	-27.5473	64.01
-10.1047	-27.4949	64
-9.9602	-27.5266	63.94
-9.7501	-27.5321	63.96
-9.4826	-27.4994	63.94
-9.2625	-27.5945	63.97
-9.2435	-27.6074	63.96
-9.1461	-27.6165	63.9
-9.1256	-27.6368	63.88
-9.0146	-27.7255	63.91
-8.9226	-27.8194	63.9
-8.766	-27.9614	63.89
-8.6216	-28.2321	63.9
-8.4606	-28.5647	63.96
-8.3108	-28.8103	63.96
-8.1566	-29.0403	63.93
-8.0719	-29.126	63.91
-7.9624	-29.2537	63.91
-7.9986	-29.4578	63.92
-8.0424	-29.5603	63.95
-8.0012	-29.622	63.93
-7.9188	-29.6296	63.93
-7.8245	-29.5683	63.93
-7.715	-29.4597	63.9
-7.6671	-29.2679	63.95
-7.6629	-29.2043	63.99
-7.6137	-29.094	64.05
-7.6729	-28.8843	64.01
-7.7584	-28.588	63.96
-7.8397	-28.3372	63.88
-7.9579	-27.9998	63.79
-8.0695	-27.785	63.78
-8.1681	-27.6609	63.88
-8.3217	-27.5698	63.94
-8.3943	-27.5318	63.99
-8.4544	-27.5358	63.98
-8.5286	-27.5716	63.92
-8.4722	-27.5887	63.93
-8.3639	-27.5989	63.95
-8.3439	-27.7523	63.94
-8.3025	-27.9603	63.96
-8.3262	-28.1655	63.95
-8.3486	-28.3725	63.89
-8.4123	-28.634	63.84
-8.4501	-28.8193	63.85
-8.4803	-28.909	63.88
-8.4578	-28.9745	63.94
-8.456	-28.9936	63.98
-8.543	-29.0215	64
-8.5569	-28.9111	64.02
-8.6066	-28.8413	64
-8.5922	-28.6729	63.97
-8.5469	-28.5384	63.93
-8.5077	-28.4486	63.93
-8.4953	-28.3064	63.94
-8.524	-28.2324	63.96
-8.5435	-28.2257	63.99
-8.5667	-28.307	63.99
-8.5757	-28.2931	63.99
-8.596	-28.3194	63.95
-8.6362	-28.3704	63.97
-8.6406	-28.476	63.96
-8.6978	-28.6614	63.88
-8.7069	-28.8814	63.86
-8.7394	-29.0226	63.88
-8.6801	-29.1171	63.82
-8.6834	-29.4032	63.82
-8.5991	-29.7256	63.88
-8.4545	-30.1131	63.96
-8.3355	-30.478	64.02
-8.1713	-30.7365	64.07
-8.0479	-30.897	64.02
-7.9091	-30.9623	63.97
-7.7851	-30.9963	63.92
-7.7374	-31.1581	63.89
-7.7637	-31.2857	63.96
-7.7868	-31.2769	63.96
-7.849	-31.2672	63.9
-7.9524	-31.2742	63.86
-8.0824	-31.3257	63.85
-8.2055	-31.405	63.87
-8.2489	-31.4716	63.93
-8.2765	-31.448	63.99
-8.2942	-31.3083	63.98
-8.3052	-31.1553	63.96
-8.3297	-30.9764	63.92
-8.3082	-30.8763	63.91
-8.2589	-30.8903	63.9
-8.1687	-30.884	63.9
-8.1724	-30.919	63.9
-8.1663	-30.9117	63.88
-8.1202	-30.9653	63.91
-8.128	-31.0571	63.94
-8.1309	-31.0618	63.91
-8.1449	-31.1339	63.92
-8.1987	-31.2479	64.02
-8.1591	-31.4847	64.08
-8.1699	-31.6316	64.09
-8.1253	-31.6967	63.97
-8.1212	-31.6554	63.84
-8.091	-31.6804	63.8
-8.0224	-31.7347	63.75
-7.9549	-31.9568	63.74
-7.884	-32.1315	63.87
-7.8777	-32.1419	63.96
-7.8106	-32.0656	64
-7.7538	-31.9845	63.99
-7.7673	-31.9054	63.97
-7.8036	-31.768	63.94
-7.8243	-31.6713	63.93
-7.8572	-31.4848	63.96
-7.8433	-31.3117	64.01
-7.8605	-31.1364	63.97
-7.9564	-30.9953	63.9
-8.1154	-30.9568	63.85
-8.2122	-30.9511	63.86
-8.297	-31.0454	63.87
-8.292	-31.1401	63.94
-8.3167	-31.3199	63.95
-8.3658	-31.3986	63.97
-8.4418	-31.4501	63.98
-8.484	-31.494	63.96
-8.5489	-31.589	63.91
-8.55	-31.6687	63.9
-8.4868	-31.8296	63.9
-8.4075	-31.9806	63.93
-8.3434	-32.0463	63.97
-8.3178	-32.1761	63.95
-8.2473	-32.2036	63.92
-8.2635	-32.249	63.91
-8.2405	-32.2693	63.91
-8.2696	-32.3177	63.99
-8.2462	-32.2769	64.02
-8.2276	-32.2216	63.98
-8.2071	-32.1242	63.93
-8.218	-32.1166	63.87
-8.1668	-32.1666	63.81
-8.1477	-32.1544	63.8
-8.0718	-32.2018	63.84
-8.0472	-32.2656	63.92
-8.0508	-32.2877	63.95
-8.0554	-32.209	63.98
-7.9884	-32.0782	63.99
-7.9814	-32.0551	63.95
-8.0508	-32.0158	63.93
-8.1296	-32.1013	63.95
-8.1448	-32.1444	63.99
-8.0926	-32.1794	63.93
-8.1618	-32.2487	63.88
-8.2482	-32.3909	63.84
-8.3089	-32.6345	63.85
-8.3973	-32.9688	63.92
-8.4535	-33.2731	63.96
-8.5303	-33.5362	63.96
-8.6368	-33.7686	63.95
-8.745	-33.8532	63.93
-8.7854	-33.9239	63.89
-8.8166	-33.9772	63.89
-8.8225	-33.9978	63.9
-8.9266	-33.9637	63.95
-9.013	-33.7911	63.95
-9.0864	-33.5533	63.94
-9.1712	-33.3971	63.89
-9.2061	-33.2044	63.93
-9.2526	-32.9751	63.94
-9.2605	-32.713	63.95
-9.2392	-32.5414	63.97
-9.2745	-32.5017	63.99
-9.2802	-32.451	64.04
-9.2278	-32.2194	64.03
-9.2247	-32.0279	63.94
-9.3615	-31.9196	63.84
-9.3683	-31.8786	63.79
-9.3458	-31.9003	63.75
-9.2863	-31.8421	63.84
-9.2093	-31.7774	63.95
-9.0824	-31.6834	63.99
-8.9964	-31.5659	63.99
-9.0237	-31.5832	63.94
-8.9911	-31.6221	63.94
-8.9229	-31.5593	63.93
-8.8409	-31.5858	63.95
-8.7892	-31.5578	63.99
-8.7388	-31.5752	63.96
-8.6983	-31.6005	63.87
-8.6614	-31.722	63.82
-8.6259	-32.0173	63.81
-8.6026	-32.204	63.87
-8.534	-32.4075	63.94
-8.427	-32.3988	63.98
-8.3782	-32.3825	63.96
-8.3941	-32.3716	63.9
-8.3383	-32.3842	63.87
-8.3694	-32.3612	63.88
-8.3489	-32.3887	63.91
-8.349	-32.4238	63.94
-8.3324	-32.4345	63.95
-8.2959	-32.4155	63.96
-8.3009	-32.4645	63.92
-8.3036	-32.5495	63.93
-8.3201	-32.5923	63.92
-8.3134	-32.6029	63.94
-8.3562	-32.5614	63.94
-8.3922	-32.5619	63.91
-8.4173	-32.5179	63.9
-8.3698	-32.5709	63.96
-8.3523	-32.6254	64.04
-8.3001	-32.7677	63.98
-8.3232	-32.7783	63.89
-8.286	-32.8103	63.84
-8.2051	-32.8032	63.76
-8.1619	-32.8871	63.76
-8.1141	-33.0356	63.82
-8.0731	-33.1051	63.97
-8.0191	-33.1979	64.02
-8.0271	-33.1444	64.02
-8.028	-33.0705	63.95
-7.9889	-33.0822	63.95
-7.9608	-33.0317	63.92
-7.8863	-33.1691	63.92
-7.9088	-33.1546	63.96
-7.8986	-33.1568	63.91
-7.9265	-33.1317	63.85
-7.9387	-33.0678	63.81
-7.9248	-33.073	63.83
-7.9445	-33.1435	63.89
-7.9291	-33.2693	63.95
-7.9462	-33.3308	64
-7.9952	-33.307	63.99
-8.023	-33.2572	63.95
-8.0697	-33.1577	63.96
-8.0876	-33.094	63.91
-8.1766	-33.009	63.92
-8.2603	-32.9997	63.91
-8.3633	-32.9094	63.91
-8.4819	-32.7542	63.9
-8.5417	-32.5415	63.9
-8.5811	-32.3677	63.94
-8.6438	-32.2883	63.94
-8.7012	-32.2318	63.95
-8.7299	-32.1465	63.95
-8.7363	-32.113	63.93
-8.7854	-32.0479	63.94
-8.7259	-32.0493	63.95
-8.719	-32.0586	64
-8.7157	-32.1929	64.05
-8.7193	-32.2067	64.03
-8.6999	-32.214	63.9
-8.701	-32.2487	63.83
-8.6015	-32.3588	63.75
-8.5017	-32.6471	63.72
-8.4136	-32.9692	63.82
-8.3201	-33.1095	63.93
-8.2851	-33.2005	63.99
-8.334	-33.228	64.01
-8.3565	-33.0852	63.99
-8.4691	-32.8933	64
-8.6611	-32.7361	63.95
-8.6716	-32.5125	63.93
-8.6288	-32.3297	63.96
-8.5401	-32.1764	63.99
-8.4685	-32.0775	63.94
-8.415	-31.9633	63.87
-8.3624	-32.0021	63.85
-8.2844	-31.931	63.88
-8.1894	-31.9141	63.95
-8.0634	-31.8442	63.96
-8.0308	-31.7027	63.97
-7.9726	-31.5344	63.94
-7.9673	-31.5306	63.92
-8.0612	-31.4931	63.92
-8.1391	-31.3557	63.96
-8.1818	-31.1847	63.97
-8.3156	-30.9953	63.97
-8.4617	-30.9529	63.9
-8.6002	-30.8376	63.93
-8.7486	-30.6869	63.94
-8.8973	-30.5054	63.95
-8.9741	-30.352	63.96
-9.0679	-30.2671	63.94
-9.1532	-30.1984	63.95
-9.1739	-30.1098	63.97
-9.1807	-30.0476	63.95
-9.0943	-30.0116	63.95
-9.0418	-30.0687	63.99
-9.0121	-30.1871	64.03
-8.9718	-30.3682	63.95
-9.0371	-30.5273	63.9
-8.9811	-30.7567	63.84
-8.8873	-31.0003	63.83
-8.7414	-31.2725	63.86
-8.5972	-31.5105	63.9
-8.4326	-31.8462	63.92
-8.2641	-32.2266	63.97
-8.1746	-32.5628	63.99
-8.0838	-32.7607	63.95
-7.9811	-32.758	63.96
-7.8392	-32.7031	63.9
-7.7374	-32.7661	63.9
-7.6457	-32.7676	63.94
-7.4672	-32.712	63.97
-7.3797	-32.6566	63.91
-7.3391	-32.6403	63.85
-7.2918	-32.5783	63.85
-7.2267	-32.6219	63.87
-7.1597	-32.6951	63.95
-7.07	-32.6056	64.02
-6.9975	-32.5097	63.93
-6.8696	-32.4052	63.84
-6.7862	-32.2961	63.86
-6.6469	-32.2125	63.92
-6.6073	-32.1649	63.97
-6.5723	-32.0005	63.97
-6.6098	-31.809	63.95
-6.6953	-31.6152	63.93
-6.7549	-31.4306	63.93
-6.8731	-31.1948	63.89
-6.9636	-30.8883	63.9
-7.1044	-30.6219	63.92
-7.2989	-30.4729	63.94
-7.5103	-30.3097	63.98
-7.6858	-30.118	64
-7.8654	-30.0161	63.94
-8.0674	-30.0086	63.92
-8.2296	-29.9583	63.94
-8.3633	-29.9365	64.03
-8.5234	-29.8838	63.98
-8.7716	-29.8141	63.91
-9.0001	-29.8046	63.87
-9.1746	-29.8072	63.8
-9.2922	-29.8402	63.78
-9.349	-29.9218	63.84
-9.4288	-30.1181	63.94
-9.4475	-30.3294	64
-9.5312	-30.4571	64.01
-9.5921	-30.6109	63.99
-9.6242	-30.741	63.95
-9.568	-30.9582	63.93
-9.4883	-31.2659	63.9
-9.4178	-31.6105	63.98
-9.4147	-32.0265	63.96
-9.38	-32.3806	63.89
-9.3457	-32.6212	63.79
-9.3015	-32.748	63.82
-9.2753	-32.8535	63.84
-9.2984	-32.9093	63.9
-9.2606	-32.9076	63.94
-9.2264	-32.793	63.97
-9.2879	-32.6479	63.98
-9.3575	-32.5396	63.93
-9.3989	-32.3929	63.95
-9.3535	-32.1943	63.94
-9.2795	-32.1063	63.94
-9.2941	-32.1095	63.92
-9.2652	-32.1508	63.9
-9.3183	-32.1617	63.89
-9.3528	-32.1764	63.89
-9.321	-32.1216	63.93
-9.2654	-31.979	63.91
-9.283	-31.8165	63.9
-9.234	-31.7057	63.91
-9.2677	-31.6561	63.9
-9.2397	-31.6292	63.9
-9.1892	-31.5599	63.93
-9.0684	-31.4771	63.96
-9.0488	-31.4524	63.99
-8.953	-31.4933	64.03
-8.8962	-31.6409	63.98
-8.8622	-31.7076	63.91
-8.831	-31.7412	63.85
-8.7765	-31.8193	63.81
-8.7087	-31.9361	63.76
-8.5923	-32.136	63.8
-8.5046	-32.3135	63.86
-8.4348	-32.5187	63.94
-8.3984	-32.6943	63.95
-8.351	-32.7761	63.95
-8.279	-32.7689	63.93
-8.1441	-32.6858	63.91
-8.0812	-32.7021	63.88
-8.0477	-32.6874	63.93
-7.9957	-32.7315	63.97
-7.9747	-32.7414	63.91
-7.8893	-32.7703	63.87
-7.8625	-32.8726	63.8
-7.8754	-33.0085	63.82
-7.8533	-33.3305	63.86
-7.831	-33.5252	63.94
-7.7827	-33.7222	63.98
-7.7423	-33.8649	63.95
-7.7231	-33.9825	63.91
-7.714	-34.0997	63.82
-7.7027	-34.1385	63.81
-7.6489	-34.2306	63.83
-7.6484	-34.2894	63.87
-7.5983	-34.2382	63.97
-7.6629	-34.1636	63.98
-7.7085	-34.0629	63.97
-7.8522	-33.9404	63.95
-7.9504	-33.7748	63.95
-8.0033	-33.5497	63.98
-8.0388	-33.3609	63.92
-8.1464	-33.1655	63.91
-8.2775	-32.9303	63.9
-8.3878	-32.6646	63.91
-8.5328	-32.3222	63.89
-8.7176	-31.984	63.9
-8.8404	-31.7207	63.95
-8.9553	-31.4693	64.01
-9.0521	-31.184	63.97
-9.1592	-30.9628	63.85
-9.3209	-30.744	63.83
-9.3471	-30.5932	63.78
-9.3762	-30.5697	63.77
-9.4362	-30.677	63.85
-9.3549	-30.9084	63.94
-9.287	-31.0146	64.03
-9.2076	-31.0462	64.01
-9.132	-30.9589	63.96
-9.0624	-30.9079	63.9
-8.989	-30.8985	63.92
-8.9389	-30.8662	63.95
-8.8896	-30.8731	63.99
-8.8409	-30.7662	63.98
-8.8002	-30.5812	63.94
-8.6931	-30.4296	63.86
-8.4952	-30.2344	63.79
-8.2991	-30.1785	63.85
-8.113	-30.2977	63.92
-8.008	-30.4531	64.01
-7.9798	-30.5725	64.01
-7.9539	-30.5729	63.97
-7.9288	-30.6021	63.91
-7.9322	-30.666	63.88
-7.968	-30.8339	63.87
-8.0475	-31.0557	63.89
-8.1147	-31.3407	63.91
-8.1593	-31.5502	63.92
-8.2167	-31.7532	63.92
-8.2449	-31.9072	63.91
-8.1589	-32.0349	63.91
-8.1524	-32.136	63.93
-8.101	-32.2773	63.89
-8.1169	-32.3265	63.92
-8.0806	-32.4356	63.96
-8.0565	-32.5322	63.99
-8.059	-32.5952	63.94
-8.0448	-32.7207	63.92
-8.0206	-32.8707	63.95
-7.9514	-32.9987	64.04
-7.9181	-33.1126	64.05
-7.9066	-33.1801	63.95
-7.9742	-33.358	63.83
-7.9231	-33.4695	63.8
-7.9333	-33.4943	63.78
-7.9412	-33.4292	63.78
-7.956	-33.2174	63.86
-8.0004	-33.1051	63.92
-8.0702	-32.9439	63.96
-8.0967	-32.7545	63.94
-8.0853	-32.6143	63.91
-8.1271	-32.4676	63.93
-8.1215	-32.351	63.91
-8.0731	-32.3672	63.92
-8.0661	-32.5128	63.95
-8.0762	-32.6161	63.92
-8.035	-32.627	63.87
-8.067	-32.5934	63.87
-8.1867	-32.5573	63.85
-8.2391	-32.4561	63.88
-8.3124	-32.3302	63.92
-8.4397	-32.2811	63.94
-8.5528	-32.1883	63.95
-8.6317	-32.0133	63.95
-8.6903	-31.6563	63.96
-8.7447	-31.3486	63.98
-8.844	-31.1622	63.94
-8.9601	-30.9726	63.93
-9.0687	-30.7626	63.95
-9.1575	-30.6388	63.96
-9.3406	-30.5036	63.94
-9.485	-30.4168	63.92
-9.5733	-30.3832	63.91
-9.6057	-30.4116	63.9
-9.6065	-30.358	63.93
-9.6487	-30.308	63.93
-9.6569	-30.2572	63.96
-9.6937	-30.2618	63.95
-9.631	-30.1975	63.95
-9.5909	-30.2399	63.93
-9.4353	-30.2431	64.03
-9.3133	-30.2898	64.06
-9.1599	-30.3608	63.98
-9.0624	-30.4828	63.89
-8.9995	-30.5717	63.83
-8.8745	-30.7656	63.79
-8.6141	-30.9074	63.82
-8.3143	-31.1045	63.89
inclinaison X	inclinaison Y
