# Supplementary material for: Postural Control Can Be Well Maintained by Healthy, Young Adults in Difficult Visual Task, Even in Sway-Referenced Dynamic Conditions
Source: PLoS One. 2016 Oct 13;11(10):e0164400. doi: 10.1371/journal.pone.0164400 (PMC5063355; doi:10.1371/journal.pone.0164400)
Supplement: S2 File — (ZIP) [file pone.0164400.s002.zip › DATA_FRAMIRAL/S12B_SEARCH_STABLE_I11.xls]

## Sheet: S12_MTT_201504081122
gravite X	gravite Y	Poids
-4.0287	-33.8766	63.98
-3.9437	-33.8487	63.96
-3.8528	-33.8492	63.98
-3.7407	-33.9542	63.94
-3.6681	-33.9811	63.98
-3.5922	-33.8548	64.01
-3.5844	-33.687	63.95
-3.4888	-33.5217	63.91
-3.4537	-33.4614	63.91
-3.3427	-33.3856	63.95
-3.2211	-33.3962	63.95
-3.1274	-33.4207	63.94
-3.0281	-33.5019	63.96
-2.8791	-33.5653	63.95
-2.7615	-33.6627	63.94
-2.6517	-33.783	63.93
-2.5025	-33.8262	63.93
-2.4008	-33.8878	63.92
-2.3122	-33.9767	63.98
-2.1579	-34.0268	64.03
-2.1108	-33.9981	64.04
-2.0736	-33.8242	63.99
-2.0597	-33.5549	63.96
-2.0431	-33.306	63.89
-1.9796	-33.116	63.79
-1.9247	-32.9476	63.81
-1.857	-32.7504	63.89
-1.841	-32.5147	63.94
-1.9268	-32.2611	64
-2.0137	-32.0582	64
-2.0813	-31.7862	64.01
-2.1657	-31.427	63.98
-2.27	-31.1116	63.94
-2.3654	-30.8389	63.93
-2.3801	-30.6381	63.99
-2.4238	-30.4479	64
-2.5521	-30.209	63.94
-2.6747	-30.166	63.91
-2.7495	-30.2664	63.89
-2.8344	-30.4531	63.91
-2.857	-30.5674	63.92
-2.874	-30.6689	63.98
-2.9082	-30.852	63.99
-2.9544	-31.0086	63.99
-2.9668	-31.0762	63.97
-2.924	-31.1069	63.96
-2.9399	-31.1723	63.95
-2.9394	-31.2478	63.95
-2.9156	-31.3635	63.95
-2.955	-31.4628	63.93
-2.938	-31.6359	63.95
-2.9251	-31.7371	63.97
-2.8702	-31.7515	63.97
-2.8678	-31.7081	63.93
-2.8259	-31.778	63.89
-2.8292	-31.7353	63.91
-2.8273	-31.7255	63.96
-2.8109	-31.7863	63.98
-2.8524	-31.8547	64.01
-2.8408	-31.8792	64
-2.8382	-31.7249	63.99
-2.8088	-31.5196	63.96
-2.7451	-31.3677	64
-2.7562	-31.2317	64.03
-2.7928	-31.1083	64.01
-2.7973	-31.0005	64.01
-2.7548	-30.8109	64.01
-2.7199	-30.6409	63.91
-2.7462	-30.5097	63.85
-2.8116	-30.5593	63.88
-2.8919	-30.6076	63.93
-2.9972	-30.7034	63.93
-3.0935	-30.8682	63.96
-3.133	-31.0863	63.93
-3.151	-31.2575	63.95
-3.1399	-31.4839	63.92
-3.1745	-31.7387	63.91
-3.2484	-31.9757	63.99
-3.2282	-32.1799	63.98
-3.2461	-32.3801	63.92
-3.2954	-32.512	63.86
-3.3376	-32.6389	63.87
-3.3241	-32.7785	63.89
-3.2899	-33.0022	63.93
-3.3054	-33.1407	63.93
-3.2406	-33.1505	63.97
-3.2004	-33.2304	63.99
-3.2176	-33.149	63.96
-3.2419	-33.0656	63.95
-3.2543	-33.006	63.94
-3.2829	-32.9787	63.92
-3.1813	-32.9462	63.91
-3.0852	-32.9108	63.96
-3.0507	-32.8436	63.95
-3.0363	-32.7701	63.93
-2.9889	-32.6986	63.94
-3.0058	-32.6134	63.92
-3.0067	-32.5503	63.91
-2.9953	-32.5328	63.9
-3.0135	-32.545	63.93
-3.0706	-32.6638	63.96
-3.0663	-32.7637	63.96
-3.0396	-32.8779	63.93
-3.0068	-33.0306	63.95
-3.0082	-33.1363	64
-2.9291	-33.234	64.01
-2.8955	-33.2346	63.97
-2.8807	-33.3139	63.94
-2.8745	-33.3925	63.89
-2.7854	-33.5861	63.84
-2.6942	-33.7649	63.84
-2.7041	-33.8202	63.89
-2.6984	-33.6648	63.96
-2.7381	-33.4651	64.07
-2.7025	-33.2157	64.11
-2.6839	-32.9675	64.11
-2.7327	-32.6804	64.09
-2.7217	-32.4633	63.98
-2.7706	-32.3685	63.84
-2.8413	-32.2486	63.85
-2.8759	-32.1854	63.88
-2.892	-32.1466	63.87
-3.0033	-32.0893	63.84
-3.1281	-32.0184	63.87
-3.2159	-31.9753	63.84
-3.3447	-32.0253	63.85
-3.3912	-32.0435	63.86
-3.4987	-32.0694	63.91
-3.5941	-31.9947	63.97
-3.6641	-31.8858	63.99
-3.7426	-31.7242	64
-3.8747	-31.5849	63.95
-4.0079	-31.4255	63.97
-4.1219	-31.2627	63.97
-4.2534	-31.1191	63.95
-4.4029	-31.0197	63.94
-4.5665	-30.9157	63.91
-4.6745	-30.7888	63.94
-4.7384	-30.6004	63.93
-4.8221	-30.3288	63.93
-4.8877	-30.0853	63.9
-4.9574	-29.9007	63.93
-5.0864	-29.6865	63.94
-5.1895	-29.602	63.93
-5.2079	-29.5038	63.96
-5.2179	-29.4026	63.98
-5.1982	-29.3269	64.04
-5.1915	-29.2433	64.03
-5.1774	-29.2369	63.96
-5.2008	-29.2236	63.91
-5.1815	-29.1445	63.86
-5.1062	-29.0341	63.82
-5.0892	-28.9714	63.84
-5.1188	-28.834	63.92
-5.0956	-28.7689	63.98
-5.0906	-28.6713	64
-5.0795	-28.4761	64
-5.0979	-28.3619	63.97
-5.0925	-28.2951	63.99
-5.0255	-28.2915	63.94
-4.9609	-28.3785	63.96
-4.9208	-28.4599	63.97
-4.8548	-28.4791	63.96
-4.7873	-28.4698	63.92
-4.7297	-28.5258	63.9
-4.711	-28.6885	63.87
-4.6607	-28.9182	63.91
-4.6025	-29.1731	63.94
-4.6398	-29.3997	63.96
-4.6578	-29.6506	63.97
-4.6069	-29.9175	63.95
-4.5211	-30.0201	63.94
-4.4115	-30.1932	63.92
-4.3441	-30.4767	63.92
-4.28	-30.778	63.92
-4.206	-31.054	63.96
-4.0554	-31.2789	63.97
-3.9543	-31.5323	63.94
-3.8368	-31.6522	63.93
-3.696	-31.8889	63.9
-3.5291	-32.0816	63.93
-3.3719	-32.2494	63.92
-3.297	-32.2816	63.93
-3.151	-32.3021	63.95
-3.0452	-32.3213	63.95
-2.9552	-32.2642	63.95
-2.8622	-32.2533	63.92
-2.7901	-32.185	63.97
-2.7212	-32.2122	64.03
-2.6595	-32.1897	64
-2.5918	-32.0898	63.93
-2.6134	-32.0593	63.88
-2.5572	-32.0055	63.81
-2.5511	-31.9989	63.76
-2.5296	-32.0154	63.81
-2.5174	-32.0466	63.93
-2.5114	-32.0849	63.99
-2.5616	-32.138	64.01
-2.5858	-32.1027	63.99
-2.6226	-32.0652	63.95
-2.5872	-32.0296	63.96
-2.6238	-32.0456	63.92
-2.7562	-32.065	63.94
-2.8342	-31.9927	63.96
-2.9023	-31.8692	63.94
-2.9478	-31.7051	63.89
-2.9535	-31.5826	63.86
-3.0672	-31.4609	63.88
-3.1986	-31.3741	63.93
-3.3141	-31.2508	63.99
-3.4773	-31.0553	64.03
-3.6071	-30.8392	64.04
-3.7649	-30.6035	63.96
-3.9062	-30.411	63.9
-4.0329	-30.2474	63.89
-4.0906	-30.1567	63.91
-4.2098	-30.1521	63.95
-4.3065	-30.112	63.98
-4.4057	-30.0772	63.96
-4.5218	-30.032	63.93
-4.5915	-30.0871	63.94
-4.6363	-30.0332	63.91
-4.6473	-30.1411	63.92
-4.7006	-30.1985	63.94
-4.7413	-30.2905	63.97
-4.7484	-30.3293	63.98
-4.7745	-30.287	64
-4.7978	-30.3819	63.94
-4.7818	-30.4014	63.94
-4.7482	-30.5691	64.02
-4.7838	-30.6386	64.07
-4.8049	-30.7172	63.99
-4.8443	-30.8071	63.92
-4.8825	-30.831	63.88
-4.8554	-30.861	63.82
-4.9055	-30.8724	63.83
-4.9341	-30.8382	63.87
-4.9843	-30.8274	63.94
-5.0313	-30.7176	64
-5.072	-30.5164	64.04
-5.083	-30.2317	64.01
-5.1458	-29.9119	63.98
-5.1611	-29.5748	63.95
-5.1542	-29.3557	63.95
-5.1871	-29.1666	63.99
-5.2385	-28.9371	63.99
-5.2703	-28.7378	63.95
-5.3172	-28.4871	63.91
-5.3434	-28.2486	63.89
-5.3692	-28.1083	63.92
-5.3757	-27.8798	63.95
-5.3527	-27.6835	64
-5.3715	-27.44	64.02
-5.3548	-27.2932	63.99
-5.2458	-27.1059	64
-5.1018	-27.0768	63.93
-4.9283	-27.0632	63.89
-4.6694	-27.2031	63.88
-4.4158	-27.3645	63.85
-4.0306	-27.5617	63.77
-3.7939	-27.6508	63.71
-3.6387	-27.7289	63.74
-3.5746	-27.846	63.99
-3.5358	-27.9094	64.21
-3.5629	-27.8287	64.3
-3.5471	-27.7338	64.23
-3.6331	-27.5822	64.09
-3.766	-27.5251	63.95
-3.8216	-27.5841	63.86
-3.8469	-27.669	63.89
-3.7919	-27.9812	64.01
-3.6754	-28.3335	64.05
-3.5382	-28.6256	64.03
-3.3629	-28.6928	63.92
-3.2649	-28.711	63.83
-3.2435	-28.6819	63.78
-3.2774	-28.6338	63.82
-3.3475	-28.6255	63.92
-3.4714	-28.5767	64.03
-3.5397	-28.5268	64.08
-3.668	-28.5408	64.1
-3.8084	-28.5367	64.1
-3.9717	-28.5668	64.05
-4.1307	-28.6927	64.07
-4.3566	-28.8912	64.01
-4.4778	-29.0633	64
-4.5996	-29.2711	64.04
-4.7379	-29.4864	64.01
-4.8215	-29.6446	63.92
-4.9356	-29.8361	63.85
-5.0616	-30.0049	63.84
-5.1512	-30.2518	63.89
-5.2496	-30.4943	63.97
-5.3262	-30.7382	64.03
-5.4625	-30.8956	64.04
-5.5531	-31.0873	63.92
-5.5989	-31.2861	63.93
-5.6493	-31.4278	63.93
-5.6246	-31.5368	63.94
-5.6321	-31.5622	63.99
-5.6004	-31.5564	63.99
-5.6439	-31.5804	63.98
-5.6444	-31.5725	63.98
-5.6504	-31.5816	63.95
-5.6736	-31.6483	63.86
-5.7091	-31.6578	63.81
-5.7596	-31.7688	63.86
-5.803	-32.0105	63.94
-5.8092	-32.0624	63.95
-5.7975	-32.0357	64
-5.7638	-32.0166	63.98
-5.7704	-31.9417	63.95
-5.7421	-31.9876	63.96
-5.7122	-32.0346	63.99
-5.7632	-32.1287	63.98
-5.7673	-32.1134	63.94
-5.8074	-32.1621	63.92
-5.7988	-32.2066	63.88
-5.7322	-32.2767	63.79
-5.6429	-32.3619	63.82
-5.5729	-32.3541	63.9
-5.4858	-32.4074	63.91
-5.4024	-32.3432	63.93
-5.2634	-32.2305	63.96
-5.0999	-32.0241	63.95
-5.0022	-31.8374	63.96
-5.0063	-31.5965	63.92
-5.0394	-31.3891	63.9
-5.0523	-31.1884	63.95
-5.0704	-30.9822	63.98
-5.0988	-30.7413	63.93
-5.0639	-30.5226	63.88
-5.065	-30.3513	63.88
-5.1282	-30.2806	63.88
-5.1288	-30.2228	63.93
-5.1891	-30.1527	63.96
-5.1869	-29.9537	64
-5.2511	-29.8248	63.99
-5.2351	-29.6401	63.95
-5.2304	-29.4562	63.92
-5.2247	-29.3787	63.89
-5.21	-29.3389	63.94
-5.2613	-29.4021	63.93
-5.2778	-29.4381	63.97
-5.2592	-29.4656	63.95
-5.2446	-29.3706	63.94
-5.2353	-29.2553	63.92
-5.2798	-29.1867	63.9
-5.2566	-29.1814	63.9
-5.2936	-29.0953	63.93
-5.2608	-28.982	63.96
-5.2288	-28.8806	63.97
-5.2016	-28.7077	63.98
-5.2274	-28.5397	63.96
-5.2228	-28.4286	63.92
-5.1739	-28.2874	63.95
-5.0934	-28.1462	64.04
-5.0613	-27.9354	64.06
-5.0991	-27.7236	63.99
-5.1455	-27.5621	63.9
-5.1652	-27.3348	63.86
-5.1017	-27.1796	63.82
-5.0675	-27.0885	63.81
-5.1525	-27.1334	63.88
-5.1784	-27.211	63.95
-5.1453	-27.2115	64.02
-5.1549	-27.1703	64.05
-5.1717	-27.0685	63.99
-5.1373	-26.9972	63.99
-5.1291	-26.9852	63.94
-5.1573	-27.0906	63.92
-5.1857	-27.1827	63.96
-5.1525	-27.3316	63.97
-5.1387	-27.4334	63.94
-5.1392	-27.4251	63.94
-5.1185	-27.4963	63.89
-5.1462	-27.5989	63.89
-5.0843	-27.752	63.92
-5.0567	-27.8803	63.97
-5.074	-27.9427	64
-5.0688	-27.9858	64.01
-5.0567	-27.9422	63.96
-5.0598	-27.8588	63.93
-5.0606	-27.7042	63.92
-5.0784	-27.6571	63.95
-5.0546	-27.5756	63.96
-5.0339	-27.5656	63.97
-5.019	-27.5266	63.97
-5.0081	-27.4664	63.96
-4.9557	-27.4421	63.92
-4.9103	-27.4738	63.9
-4.905	-27.4693	63.92
-4.989	-27.575	63.94
-5.0387	-27.7051	63.95
-5.0782	-27.8006	63.95
-5.0502	-27.8808	63.95
-5.0156	-27.9109	63.94
-4.8924	-27.876	63.96
-4.848	-27.9336	63.98
-4.8649	-27.9339	63.96
-4.9574	-27.9945	63.93
-4.999	-28.0738	64
-4.9576	-28.163	64.08
-5.0839	-28.2217	64
-5.2034	-28.2556	63.92
-5.2776	-28.3777	63.87
-5.3412	-28.5386	63.8
-5.3784	-28.7129	63.77
-5.4423	-28.9093	63.85
-5.4706	-29.0892	63.98
-5.5269	-29.2232	64.05
-5.597	-29.2421	64.05
-5.6703	-29.3228	63.96
-5.7332	-29.3994	63.91
-5.7676	-29.4705	63.92
-5.7458	-29.513	63.94
-5.7706	-29.5708	64.02
-5.7748	-29.6484	64.01
-5.7757	-29.6133	63.96
-5.7933	-29.6126	63.89
-5.7753	-29.5925	63.87
-5.7112	-29.5894	63.88
-5.667	-29.5256	63.9
-5.5835	-29.4217	63.97
-5.4629	-29.2744	64.01
-5.4062	-29.1704	63.99
-5.4077	-29.0671	63.98
-5.3735	-28.9405	63.92
-5.3414	-28.8784	63.93
-5.2993	-28.8666	63.92
-5.2751	-28.8939	63.98
-5.228	-28.9336	63.98
-5.1852	-28.9355	63.97
-5.1418	-28.8674	63.93
-5.1162	-28.8644	63.9
-5.1519	-28.939	63.9
-5.1491	-29.0784	63.92
-5.1315	-29.2154	63.94
-5.1616	-29.3525	63.95
-5.1555	-29.4623	63.98
-5.1842	-29.532	63.96
-5.193	-29.5523	63.94
-5.252	-29.6042	63.94
-5.2937	-29.6747	63.95
-5.349	-29.779	63.94
-5.4224	-29.9058	63.95
-5.4637	-29.9945	63.92
-5.4371	-30.1502	63.95
-5.4273	-30.2711	64.02
-5.4278	-30.4134	64.05
-5.5105	-30.4501	64
-5.5517	-30.5068	63.92
-5.5869	-30.5549	63.87
-5.5261	-30.6267	63.79
-5.4879	-30.659	63.78
-5.3772	-30.7456	63.88
-5.3092	-30.8006	63.95
-5.1935	-30.832	63.97
-5.0917	-30.7567	63.97
-5.0141	-30.5995	63.92
-5.0067	-30.504	63.92
-5.079	-30.4275	64
-5.0674	-30.4573	64
-5.1164	-30.5862	64.02
-5.3069	-30.7146	64.03
-5.4138	-30.8142	63.96
-5.4821	-30.7933	63.89
-5.4735	-30.758	63.85
-5.5274	-30.7624	63.87
-5.5299	-30.6919	63.89
-5.4394	-30.703	63.94
-5.4038	-30.739	63.99
-5.2789	-30.7573	63.99
-5.1809	-30.703	63.99
-5.2285	-30.6412	63.98
-5.3341	-30.5618	63.94
-5.3841	-30.4831	63.96
-5.4729	-30.3982	63.98
-5.5561	-30.2983	63.97
-5.6167	-30.2314	64
-5.692	-30.1132	63.95
-5.6797	-30.027	63.96
-5.6582	-29.8932	63.94
-5.6045	-29.7591	63.93
-5.5491	-29.6549	63.95
-5.3595	-29.5427	63.97
-5.0992	-29.4602	63.94
-4.667	-29.3219	63.97
-4.1182	-29.2582	63.97
-4.063	-29.0949	63.99
-4.0615	-29.0079	63.95
-4.1756	-28.9271	63.95
-4.3389	-28.9053	63.97
-4.5476	-28.9255	63.96
-4.8086	-28.9099	63.98
-5.0297	-28.8943	64.01
-5.2183	-28.9207	64.06
-5.3915	-28.8636	64.05
-5.625	-28.851	63.97
-5.9283	-28.8992	63.9
-6.1187	-28.9866	63.83
-6.2762	-29.0905	63.78
-6.4203	-29.2449	63.83
-6.4913	-29.4064	63.94
-6.6442	-29.5743	64.01
-6.9287	-29.6741	64.02
-7.1901	-29.6822	64
-7.369	-29.6272	63.97
-7.5281	-29.5479	63.99
-7.7194	-29.4156	63.97
-7.904	-29.3344	63.93
-8.1132	-29.298	63.95
-8.226	-29.3771	63.96
-8.419	-29.3971	63.95
-8.659	-29.3155	63.92
-8.7973	-29.2853	63.88
-8.9721	-29.296	63.89
-9.0822	-29.3967	63.89
-9.1636	-29.5069	63.95
-9.2074	-29.632	63.97
-9.2337	-29.6186	64.01
-9.2765	-29.4706	64.01
-9.2755	-29.3407	63.94
-9.2762	-29.2789	63.88
-9.1879	-29.2958	63.92
-9.113	-29.4328	63.95
-9.1319	-29.5069	63.98
-9.0641	-29.5787	63.99
-8.9887	-29.7437	63.96
-9.0029	-29.954	63.96
-9.0329	-30.1929	63.94
-9.0313	-30.4963	63.94
-8.9967	-30.7434	63.93
-8.9086	-31.0247	63.93
-8.7949	-31.2919	63.93
-8.7024	-31.7052	63.9
-8.5605	-32.1924	63.92
-8.5522	-32.3767	63.95
-8.5298	-32.4663	63.97
-8.5957	-32.5218	63.94
-8.6057	-32.398	63.9
-8.6668	-32.3371	63.91
-8.6748	-32.2159	64.04
-8.6915	-32.1363	64.06
-8.7908	-32.0521	64.02
-8.9156	-31.9925	63.94
-9.0084	-31.8581	63.9
-8.9878	-31.7467	63.82
-8.9535	-31.7218	63.78
-8.8838	-31.7547	63.83
-8.7428	-31.7666	63.92
-8.5725	-31.7488	63.99
-8.3933	-31.6341	64.02
-8.2984	-31.5832	63.97
-8.2277	-31.4451	63.91
-8.1768	-31.4373	63.94
-8.1414	-31.4203	63.91
-8.0632	-31.4312	63.94
-8.0008	-31.4293	64
-7.9533	-31.332	63.98
-7.9457	-31.2739	63.88
-7.9541	-31.2414	63.84
-7.9709	-31.2929	63.83
-8.0344	-31.4666	63.85
-8.0531	-31.6001	63.92
-8.0222	-31.6994	63.98
-8.039	-31.7381	64
-8.0471	-31.6185	63.97
-8.0426	-31.4756	63.91
-8.0893	-31.2844	63.89
-8.1331	-31.1534	63.89
-8.14	-31.0474	63.93
-8.1524	-30.9945	63.96
-8.1995	-30.9407	63.96
-8.3026	-30.9519	63.95
-8.3753	-30.8625	63.94
-8.4647	-30.7481	63.92
-8.5364	-30.7481	63.91
-8.6202	-30.7384	63.9
-8.6861	-30.8178	63.9
-8.7172	-30.8561	63.93
-8.6496	-30.8998	63.94
-8.6692	-30.8278	63.94
-8.6437	-30.7382	63.9
-8.6312	-30.714	63.91
-8.596	-30.7178	63.94
-8.6222	-30.724	63.94
-8.5891	-30.7465	63.93
-8.5402	-30.6607	63.97
-8.5079	-30.6027	64.05
-8.3901	-30.4649	64.08
-8.3693	-30.3468	64
-8.3673	-30.2039	63.93
-8.3613	-30.1072	63.86
-8.3122	-29.95	63.78
-8.2239	-29.8821	63.8
-8.2711	-29.8274	63.86
-8.2426	-29.8334	63.94
-8.2355	-29.7853	64
-8.2367	-29.7464	63.99
-8.1773	-29.6441	63.96
-8.1282	-29.5512	63.92
-8.0341	-29.501	63.95
-8.0214	-29.4911	63.93
-8.0362	-29.4371	63.94
-8.0266	-29.4728	63.98
-7.9926	-29.4131	63.98
-7.9888	-29.3502	63.91
-7.9162	-29.2799	63.86
-7.8349	-29.2739	63.85
-7.7947	-29.1949	63.86
-7.6525	-29.1983	63.91
-7.5119	-29.1119	63.97
-7.3754	-29.1118	63.97
-7.2379	-29.027	63.94
-7.1327	-29.0267	63.93
-6.975	-28.9151	63.91
-6.794	-28.9133	63.91
-6.6251	-28.9244	63.92
-6.4559	-28.9916	63.92
-6.3601	-29.0563	63.93
-6.2948	-29.1208	63.92
-6.2345	-29.1755	63.93
-6.2432	-29.3026	63.92
-6.2833	-29.455	63.9
-6.3097	-29.605	63.9
-6.3277	-29.7764	63.96
-6.3768	-29.9378	63.93
-6.4488	-30.0566	63.91
-6.4886	-30.2259	63.89
-6.5511	-30.382	63.93
-6.6828	-30.5828	63.94
-6.7846	-30.7257	63.93
-6.8007	-30.7964	63.93
-6.8693	-30.8875	63.94
-6.9157	-30.967	63.98
-7.0537	-31.1356	64.01
-7.1856	-31.1506	63.95
-7.2868	-31.2226	63.95
-7.4166	-31.2656	63.87
-7.5195	-31.3246	63.79
-7.536	-31.3787	63.78
-7.5861	-31.5457	63.86
-7.606	-31.5668	63.92
-7.6351	-31.6226	63.97
-7.6636	-31.5414	64
-7.6675	-31.3385	63.98
-7.7094	-30.9919	63.93
-7.7088	-30.829	63.91
-7.7131	-30.6756	63.91
-7.7578	-30.5771	63.97
-7.7454	-30.4901	64.01
-7.7883	-30.3773	63.95
-7.8169	-30.2622	63.87
-7.8598	-30.1792	63.85
-7.871	-30.1661	63.85
-7.8752	-30.1585	63.88
-7.8269	-30.1514	63.96
-7.7853	-30.1328	64.02
-7.8037	-30.0469	63.99
-7.8361	-30.045	63.95
-7.8679	-30.1391	63.88
-7.8702	-30.2553	63.89
-7.8198	-30.2729	63.95
-7.7644	-30.3181	63.95
-7.7216	-30.3595	63.95
-7.6548	-30.4204	63.95
-7.6094	-30.3879	63.93
-7.6007	-30.3432	63.91
-7.5747	-30.3456	63.9
-7.5357	-30.2691	63.93
-7.502	-30.1695	63.96
-7.4741	-30.0667	63.96
-7.4616	-29.851	63.98
-7.4856	-29.5813	63.95
-7.4431	-29.3048	63.92
-7.4651	-29.014	63.94
-7.4449	-28.7395	63.92
-7.4583	-28.4541	63.92
-7.4911	-28.3309	63.98
-7.4177	-28.2778	64.08
-7.3707	-28.1823	64.05
-7.333	-27.9967	63.97
-7.3237	-27.8858	63.91
-7.2351	-27.8563	63.83
-7.1455	-27.8468	63.78
-7.0965	-27.8721	63.8
-6.8711	-28.0249	63.88
-6.5939	-28.1169	63.99
-6.1764	-28.2487	64.05
-6.2243	-28.2881	64.08
-6.2808	-28.2684	63.98
-6.4234	-28.3326	63.96
-6.5728	-28.3879	63.95
-6.6942	-28.4587	63.95
-6.7866	-28.5812	64
-6.8513	-28.7164	64.01
-7.001	-28.8002	63.93
-7.0835	-28.8773	63.85
-7.1471	-28.9815	63.84
-7.218	-29.0626	63.87
-7.2003	-29.0784	63.96
-7.2516	-29.0932	64.03
-7.2867	-29.0494	64.03
-7.2825	-29.0085	64.04
-7.3225	-28.9637	63.99
-7.3784	-28.8343	63.99
-7.4656	-28.8199	63.98
-7.5131	-28.831	64.01
-7.6972	-28.831	63.97
-7.7926	-28.8363	63.93
-7.9206	-28.856	63.91
-8.0867	-28.889	63.89
-8.1962	-28.8796	63.9
-8.2822	-28.8564	63.93
-8.4244	-28.8163	63.93
-8.5718	-28.7047	63.91
-8.7122	-28.6725	63.92
-8.7878	-28.612	63.94
-8.9177	-28.5172	63.97
-9.0071	-28.4784	63.98
-9.1301	-28.4198	63.94
-9.1695	-28.4345	63.99
-9.2542	-28.5351	64.03
-9.3164	-28.6694	64.03
-9.3442	-28.78	63.99
-9.4319	-28.861	63.95
-9.4792	-28.9027	63.92
-9.5054	-28.9194	63.82
-9.6199	-29.0103	63.82
-9.667	-28.9964	63.87
-9.6762	-28.9949	63.97
-9.6602	-28.9588	64.03
-9.6542	-28.8557	64.04
-9.6979	-28.6736	63.99
-9.7548	-28.5945	63.95
-9.8036	-28.6364	63.91
-9.7866	-28.6422	63.95
-9.7529	-28.6572	64.04
-9.7961	-28.5712	64.04
-9.7811	-28.5669	63.93
-9.7734	-28.5408	63.88
-9.7311	-28.5592	63.85
-9.6631	-28.5584	63.88
-9.5914	-28.4667	63.95
-9.5339	-28.436	63.99
-9.523	-28.337	64.02
-9.5582	-28.2842	63.99
-9.5076	-28.2152	63.96
-9.5066	-28.1323	63.92
-9.4933	-28.0772	63.93
-9.4105	-28.0572	63.96
-9.2748	-28.0071	63.98
-9.1911	-27.8993	63.99
-9.167	-27.8452	63.97
-9.1571	-27.8492	63.93
-9.1721	-27.8342	63.91
-9.1959	-27.8263	63.93
-9.2024	-27.7754	63.94
-9.1831	-27.7749	63.97
-9.1451	-27.7501	63.96
-9.161	-27.6825	63.96
-9.1478	-27.6388	63.98
-9.1421	-27.6075	63.93
-9.1104	-27.5458	63.94
-9.095	-27.497	63.99
-9.079	-27.5465	64.05
-9.1137	-27.584	64.05
-9.1995	-27.5978	63.97
-9.2654	-27.6335	63.92
-9.3484	-27.6759	63.88
-9.3847	-27.6607	63.79
-9.407	-27.7203	63.83
-9.3732	-27.835	63.93
-9.3288	-27.8667	64.02
-9.299	-27.8342	64.04
-9.3188	-27.6213	64.01
-9.3486	-27.4899	63.97
-9.3725	-27.413	63.94
-9.353	-27.3967	63.92
-9.3132	-27.4513	63.95
-9.262	-27.4913	64
-9.1642	-27.5497	64
-9.0612	-27.5731	63.92
-9.0756	-27.5937	63.87
-9.0113	-27.6918	63.85
-8.8998	-27.8254	63.89
-8.8524	-27.8636	63.95
-8.8158	-27.9472	63.99
-8.7746	-27.9696	64
-8.7655	-27.9975	64.01
-8.7316	-28.0275	64
-8.712	-27.9976	63.97
-8.7375	-27.9381	63.93
-8.7636	-27.9356	63.91
-8.7849	-27.8935	63.96
-8.7877	-27.9487	63.99
-8.7362	-27.9616	64
-8.7401	-27.9708	63.97
-8.7158	-28.0856	63.94
-8.7617	-28.175	63.94
-8.8277	-28.3699	63.94
-8.8672	-28.4569	63.94
-8.9354	-28.6411	63.92
-8.9537	-28.7886	63.96
-9.0525	-28.9501	63.97
-9.0711	-29.0494	63.95
-9.1176	-29.1671	63.98
-9.2142	-29.1901	64.05
-9.3253	-29.246	64.06
-9.5098	-29.263	64.03
-9.6924	-29.2763	63.96
-9.8599	-29.3125	63.94
-10.0253	-29.3674	63.85
-10.1535	-29.3897	63.81
-10.2855	-29.5602	63.82
-10.3873	-29.7062	63.91
-10.527	-29.8567	63.99
-10.6381	-29.8086	64.03
-10.7477	-29.8049	64.01
-10.8643	-29.6628	63.95
-11.0106	-29.5902	63.92
-11.085	-29.6613	63.89
-11.1598	-29.7581	63.91
-11.2054	-29.8759	64.01
-11.273	-29.939	64
-11.3695	-30.0092	63.9
-11.4742	-30.1445	63.83
-11.5891	-30.3259	63.82
-11.6623	-30.5516	63.87
-11.8193	-30.581	63.98
-12.0116	-30.6316	64.02
-12.1666	-30.6186	64.01
-12.2474	-30.6303	63.95
-12.2228	-30.526	63.92
-12.093	-30.4071	63.9
-11.9662	-30.3006	63.91
-11.8141	-30.1683	63.93
-11.6269	-30.1223	63.95
-11.4174	-30.0148	63.94
-11.2363	-29.8528	63.97
-11.0165	-29.7924	63.97
-10.7601	-29.7895	63.96
-10.5152	-29.7569	63.97
-10.333	-29.7012	63.91
-10.1034	-29.6148	63.9
-9.9009	-29.4985	63.89
-9.6657	-29.3089	63.92
-9.4684	-29.1607	63.91
-9.3108	-29.0178	63.89
-9.1489	-28.9809	63.93
-8.9292	-28.8085	63.99
-8.6526	-28.6554	64.05
-8.4661	-28.5274	63.98
-8.3433	-28.4468	63.9
-8.2093	-28.4163	63.87
-8.0801	-28.379	63.84
-8.0201	-28.3574	63.78
-8.0427	-28.4221	63.82
-8.2007	-28.4641	63.88
-8.4798	-28.5652	63.9
-8.7117	-28.5484	63.93
-9.013	-28.5028	63.96
-9.4195	-28.3786	63.97
-9.736	-28.3774	63.98
-10.0414	-28.4364	63.95
-10.2963	-28.5395	63.92
-10.3734	-28.6033	63.93
-10.3153	-28.5345	63.9
-10.2326	-28.5101	63.85
-10.1268	-28.4724	63.83
-10.0411	-28.5324	63.82
-9.9206	-28.6176	63.86
-9.8632	-28.5953	63.91
-9.7249	-28.5023	63.94
-9.7012	-28.3083	63.95
-9.7145	-28.1884	63.92
-9.6711	-27.9762	63.92
-9.5808	-27.7898	63.93
-9.4548	-27.6922	63.94
-9.3506	-27.491	63.99
-9.321	-27.1992	63.98
-9.267	-26.9783	63.93
-9.2548	-26.8931	63.87
-9.1534	-26.7797	63.9
-9.0989	-26.7239	63.9
-9.078	-26.696	63.88
-9.0671	-26.8102	63.87
-9.115	-26.86	63.92
-9.1638	-26.9835	63.91
-9.1631	-27.186	63.91
-9.1318	-27.3251	63.93
-9.0922	-27.4209	63.93
-9.0579	-27.5212	63.92
-9.0256	-27.7105	63.95
-9.0367	-27.8987	64.01
-9.1723	-28.1062	63.98
-9.2519	-28.2618	63.88
-9.2588	-28.4023	63.89
-9.2496	-28.5167	63.84
-9.2089	-28.6455	63.79
-9.1828	-28.8371	63.83
-9.1876	-29.0477	63.87
-9.204	-29.2734	63.95
-9.2662	-29.3375	63.98
-9.3266	-29.4178	63.96
-9.4434	-29.4757	63.91
-9.4598	-29.5069	63.9
-9.5014	-29.4961	63.89
-9.5886	-29.5578	63.91
-9.6601	-29.6645	63.95
-9.7361	-29.6829	63.89
-9.8062	-29.7865	63.86
-9.9715	-29.9067	63.83
-10.3113	-30.1134	63.86
-10.8091	-30.4096	63.86
-11.3881	-30.5761	63.91
-11.9091	-30.6325	63.94
-12.204	-30.5785	63.91
-12.2893	-30.4508	63.94
-12.2269	-30.3331	63.92
-12.1506	-30.2274	63.89
-11.9604	-30.1829	63.86
-11.5641	-30.2184	63.86
-11.1386	-30.1984	63.91
-10.6817	-30.1813	63.92
-10.2602	-30.1149	63.91
-9.834	-30.1144	63.9
-9.5055	-30.1342	63.9
-9.1677	-30.2129	63.87
-8.8093	-30.233	63.91
-8.4649	-30.3064	63.9
-8.1728	-30.3696	63.91
-8.0332	-30.3926	63.96
-7.8908	-30.3198	63.98
-7.6892	-30.1119	63.93
-7.4566	-29.9122	63.91
-7.1811	-29.7807	63.97
-6.9845	-29.7108	64.01
-6.8467	-29.5565	63.95
-6.6524	-29.3679	63.9
-6.4085	-29.2402	63.87
-6.0601	-29.15	63.78
-5.8092	-28.9884	63.77
-5.6396	-28.9027	63.83
-5.48	-28.8344	63.92
-5.478	-28.7428	64
-5.4475	-28.5521	64
-5.5712	-28.4157	63.98
-5.7102	-28.3126	63.96
-5.8256	-28.2716	63.99
-5.961	-28.2657	63.92
-6.0886	-28.4203	63.97
-6.2223	-28.4785	64.01
-6.3953	-28.5028	63.96
-6.5216	-28.474	63.87
-6.7155	-28.5196	63.85
-6.9347	-28.6164	63.85
-7.1364	-28.707	63.91
-7.3136	-28.7665	63.97
-7.4957	-28.7714	63.99
-7.6717	-28.7658	63.99
-7.8786	-28.7119	63.97
-8.1469	-28.699	63.92
-8.3572	-28.7137	63.9
-8.5285	-28.7122	63.94
-8.6842	-28.8008	63.95
-8.7999	-28.8584	63.96
-8.9847	-28.9093	63.96
-9.1172	-28.9585	63.93
-9.2436	-29.0001	63.92
-9.378	-29.1122	63.94
-9.5179	-29.1809	63.92
-9.6824	-29.2726	63.92
-9.8699	-29.4483	63.92
-10.0265	-29.6751	63.94
-10.1561	-29.7572	63.94
-10.2392	-29.7724	63.96
-10.3501	-29.6623	64
-10.4241	-29.6097	64.03
-10.4826	-29.5093	64.01
-10.463	-29.3671	63.96
-10.436	-29.2223	63.94
-10.3796	-29.0694	63.88
-10.2462	-28.8923	63.83
-10.1561	-28.8151	63.81
-10.0977	-28.7615	63.86
-10.062	-28.708	63.94
-9.9776	-28.6621	63.98
-9.9016	-28.554	63.99
-9.8128	-28.4772	63.96
-9.6114	-28.3386	63.95
-9.3587	-28.2659	63.91
-9.102	-28.2064	63.89
-8.9216	-28.1474	63.98
-8.7314	-28.2013	63.97
-8.5515	-28.1994	63.93
-8.3943	-28.2057	63.9
-8.3136	-28.2588	63.89
-8.2501	-28.2675	63.89
-8.1396	-28.3305	63.93
-8.0402	-28.3298	63.97
-7.9284	-28.3048	63.99
-7.8983	-28.3419	63.98
-8.0231	-28.3461	63.95
-8.1793	-28.35	63.93
-8.3736	-28.3815	63.91
-8.589	-28.452	63.94
-8.7929	-28.4758	63.94
-9.0624	-28.4078	63.98
-9.202	-28.4003	63.96
-9.3844	-28.3376	63.94
-9.5788	-28.3577	63.93
-9.806	-28.4427	63.9
-10.0163	-28.5905	63.93
-10.1733	-28.722	63.95
-10.2628	-28.7905	63.98
-10.3681	-28.8528	63.98
-10.551	-28.8522	63.97
-10.7627	-28.8835	63.92
-10.9348	-28.8741	63.94
-11.0464	-28.8216	64
-11.1889	-28.8462	63.99
-11.4028	-28.9291	63.96
-11.5804	-29.0279	63.95
-11.7433	-29.0837	63.87
-11.8306	-29.065	63.8
-11.9132	-29.0945	63.82
-12.015	-29.1569	63.88
-12.1253	-29.1997	63.94
-12.2095	-29.2777	63.97
-12.2251	-29.2105	64
-12.1593	-28.99	63.98
-12.087	-28.8767	63.95
-11.9822	-28.7857	63.92
-11.8474	-28.7999	63.91
-11.7764	-28.8943	63.95
-11.6034	-28.8874	63.98
-11.368	-28.748	63.96
-11.187	-28.5957	63.9
-10.9677	-28.5654	63.85
-10.7839	-28.5937	63.84
-10.5217	-28.6799	63.88
-10.2569	-28.642	63.97
-9.9732	-28.6132	64.01
-9.8478	-28.4787	63.99
-9.6915	-28.4054	63.91
-9.6014	-28.4638	63.9
-9.5649	-28.4962	63.91
-9.5469	-28.6505	63.92
-9.5034	-28.7595	63.95
-9.4358	-28.8286	63.96
-9.3788	-28.8169	63.94
-9.3303	-28.8304	63.9
-9.2802	-28.8014	63.89
-9.2987	-28.7939	63.9
-9.2481	-28.9141	63.89
-9.26	-28.9664	63.92
-9.2315	-29.0493	63.92
-9.1848	-29.0668	63.95
-9.1409	-28.9783	63.96
-9.089	-28.9172	63.88
-9.0775	-28.82	63.85
-9.01	-28.8672	63.91
-8.9288	-28.96	63.96
-8.9496	-28.9078	63.9
-8.9276	-28.8855	63.83
-8.9834	-28.9023	63.82
-8.9213	-28.9146	63.87
-8.8697	-28.9475	63.94
-8.7672	-28.9625	64
-8.7556	-28.9809	64
-8.8318	-29.0189	63.98
-8.8183	-29.0731	63.96
-8.8504	-29.1239	64.02
-8.8203	-29.1331	64.04
-8.7597	-29.1764	64.02
-8.8006	-29.1766	63.95
-8.8914	-29.2986	63.88
-8.9075	-29.4367	63.87
-8.8762	-29.5047	63.84
-8.93	-29.5463	63.82
-8.9709	-29.6424	63.83
-9.0468	-29.6436	63.85
-9.1451	-29.6244	63.91
-9.2703	-29.5951	63.94
-9.4051	-29.6705	63.98
-9.6444	-29.7434	63.95
-9.8479	-29.7784	63.93
-10.0167	-29.7899	63.9
-10.1355	-29.843	63.89
-10.3008	-29.8532	63.91
-10.4044	-29.8924	63.92
-10.406	-29.907	63.94
-10.3323	-29.777	63.94
-10.2008	-29.6041	63.93
-10.0707	-29.5104	63.91
-9.9724	-29.442	63.92
-9.9645	-29.4504	63.89
-9.9845	-29.4265	63.89
-9.917	-29.3634	63.89
-9.8026	-29.2388	63.93
-9.6592	-29.0476	63.92
-9.6252	-28.9117	63.92
-9.5129	-28.793	63.88
-9.4017	-28.7769	63.92
-9.2761	-28.6912	63.98
-9.1539	-28.6767	64.01
-9.0886	-28.5577	63.98
-9.0058	-28.4604	63.93
-8.8603	-28.3099	63.88
-8.7059	-28.1976	63.77
-8.5826	-28.1709	63.75
-8.3445	-28.1082	63.83
-8.1397	-28.0576	63.94
-8.0129	-27.9603	63.99
-8.0096	-27.8044	63.99
-7.9464	-27.6411	63.96
-7.9608	-27.4705	63.91
-7.8742	-27.3839	63.92
-7.8527	-27.2689	63.9
-7.8569	-27.1981	63.94
-7.8678	-27.1768	63.95
-7.8446	-27.0308	63.95
-7.771	-26.9155	63.88
-7.7241	-26.8951	63.84
-7.6683	-26.8419	63.85
-7.5968	-26.893	63.86
-7.4792	-26.9692	63.92
-7.5123	-26.9964	63.98
-7.678	-26.9205	64
-7.8847	-26.7647	63.98
-8.1067	-26.6889	63.93
-8.323	-26.5425	63.93
-8.5222	-26.4005	63.91
-8.7067	-26.3119	63.94
-8.9157	-26.3146	63.93
-9.0901	-26.3287	63.95
-9.2704	-26.288	63.95
-9.4104	-26.2631	63.93
-9.5937	-26.1521	63.91
-9.7316	-26.0596	63.91
-9.8791	-25.9361	63.9
-10.0189	-25.9098	63.91
-10.1262	-25.881	63.93
-10.2302	-25.8648	63.94
-10.3198	-25.8025	63.97
-10.4587	-25.7687	63.91
-10.5636	-25.7188	63.92
-10.5993	-25.6939	63.99
-10.6943	-25.7003	64.01
-10.8078	-25.6471	63.96
-10.9539	-25.6103	63.91
-11.0645	-25.5994	63.88
-11.1289	-25.5674	63.82
-11.1887	-25.5892	63.79
-11.2067	-25.6513	63.83
-11.2018	-25.6874	63.92
-11.2812	-25.6815	63.96
-11.2982	-25.7094	63.96
-11.2754	-25.6915	63.98
-11.3051	-25.6629	63.94
-11.293	-25.6318	63.92
-11.2715	-25.5599	63.89
-11.1834	-25.5809	63.94
-11.1185	-25.5618	63.96
-11.0301	-25.5272	63.95
-11.0115	-25.4017	63.9
-10.9377	-25.4131	63.87
-10.8939	-25.3727	63.87
-10.8128	-25.3848	63.89
-10.6832	-25.4114	63.91
-10.5346	-25.5086	63.96
-10.395	-25.5533	63.97
-10.3083	-25.6057	63.95
-10.2085	-25.6075	63.91
-10.0429	-25.7353	63.91
-9.8745	-25.852	63.93
-9.7858	-25.9105	63.97
-9.736	-25.8995	63.94
-9.7079	-25.9627	63.89
-9.6699	-26.0558	63.88
-9.5787	-26.1507	63.88
-9.4749	-26.2753	63.89
-9.3919	-26.349	63.92
-9.3885	-26.4939	63.91
-9.336	-26.5731	63.89
-9.2485	-26.6778	63.9
-9.189	-26.8878	63.9
-9.1316	-26.9668	63.91
-9.0027	-27.0828	63.93
-8.9437	-27.1595	63.9
-8.8246	-27.2653	63.94
-8.7556	-27.414	63.98
-8.7017	-27.5587	64
-8.7609	-27.6932	63.94
-8.8239	-27.7821	63.9
-8.8618	-27.895	63.82
-8.8708	-28.018	63.75
-8.8748	-28.1384	63.77
-8.8683	-28.3465	63.87
-8.8365	-28.5392	63.96
-8.9111	-28.7092	63.98
-8.9346	-28.799	63.98
-8.9775	-28.9091	63.89
-8.9888	-29.0511	63.89
-9.0038	-29.2142	63.89
-8.9836	-29.4353	63.89
-8.9722	-29.769	63.94
-8.9352	-30.029	63.94
-8.9116	-30.1679	63.88
-8.8999	-30.1247	63.85
-8.9816	-29.9337	63.83
-9.0818	-29.7574	63.85
-9.1671	-29.5844	63.86
-9.2569	-29.3314	63.96
-9.3945	-28.9748	63.99
-9.5056	-28.5747	63.97
-9.6185	-28.1437	63.93
-9.7078	-27.7075	63.92
-9.7652	-27.4204	63.91
-9.9063	-27.244	63.89
-9.9579	-27.0154	63.92
-9.9986	-26.8684	63.97
-10.0432	-26.6969	63.93
-10.0697	-26.5578	63.89
-10.1167	-26.5392	63.87
-10.1466	-26.5459	63.9
-10.226	-26.4622	63.93
-10.3202	-26.4081	63.93
-10.3478	-26.287	63.95
-10.3783	-26.2207	63.99
-10.4284	-26.174	63.94
-10.4808	-26.075	63.86
-10.5067	-26.0608	63.9
-10.462	-26.1387	64
-10.5146	-26.1019	64.07
-10.5771	-26.121	64.02
-10.6404	-26.0768	63.94
-10.7308	-26.0703	63.87
-10.75	-26.0602	63.82
-10.7388	-26.0418	63.77
-10.7206	-26.1336	63.81
-10.6936	-26.238	63.88
-10.6257	-26.2512	63.93
-10.5856	-26.3723	63.98
-10.5247	-26.4387	64
-10.462	-26.3564	63.97
-10.4118	-26.243	63.92
-10.3605	-26.249	63.9
-10.2581	-26.3454	63.9
-10.2219	-26.4762	63.95
-10.1779	-26.5566	63.96
-10.0993	-26.6531	63.9
-10.0083	-26.709	63.85
-9.9344	-26.7222	63.85
-9.851	-26.727	63.86
-9.7591	-26.7443	63.89
-9.6575	-26.6981	63.97
-9.565	-26.5946	64.02
-9.5	-26.4857	63.98
-9.336	-26.3213	63.93
-9.2433	-26.2235	63.86
-9.1435	-26.1582	63.88
-9.0019	-26.2647	63.91
-8.8547	-26.4989	64
-8.7527	-26.6585	63.97
-8.6825	-26.6691	63.94
-8.6182	-26.6502	63.89
-8.6128	-26.6094	63.9
-8.5965	-26.5251	63.91
-8.5753	-26.4732	63.92
-8.6233	-26.4096	63.89
-8.5872	-26.3607	63.89
-8.611	-26.293	63.9
-8.6062	-26.2058	63.87
-8.5737	-26.1033	63.86
-8.5168	-26.1264	63.93
-8.5197	-26.1448	64
-8.5248	-26.0731	63.99
-8.5482	-26.0475	63.93
-8.5567	-26.0009	63.9
-8.5509	-26.0556	63.85
-8.4448	-26.0507	63.82
-8.3927	-26.1356	63.86
-8.4397	-26.2014	63.89
-8.4794	-26.2743	63.88
-8.5523	-26.285	63.92
-8.5984	-26.2692	63.96
-8.606	-26.2719	63.97
-8.6505	-26.3011	63.95
-8.6234	-26.3561	63.95
-8.5744	-26.3789	63.96
-8.6727	-26.4583	63.96
-8.7542	-26.4999	63.93
-8.8004	-26.6023	63.91
-8.9208	-26.6747	63.88
-8.9601	-26.7802	63.85
-9.0087	-26.9162	63.87
-9.0566	-27.0605	63.88
-9.118	-27.1717	63.95
-9.195	-27.1944	63.99
-9.2286	-27.1926	64
-9.3102	-27.1698	63.98
-9.3757	-27.1761	63.9
-9.4415	-27.2557	63.9
-9.5009	-27.4067	63.92
-9.5884	-27.5703	63.94
-9.6633	-27.7146	63.93
-9.726	-27.7536	63.93
-9.7372	-27.766	63.93
-9.7672	-27.838	63.91
-9.7691	-27.8516	63.87
-9.7387	-27.9337	63.87
-9.7307	-28.0202	63.94
-9.7756	-28.0673	63.96
-9.8113	-28.1079	63.95
-9.8185	-28.1211	63.93
-9.8124	-28.1693	63.92
-9.8165	-28.2254	63.97
-9.8077	-28.3641	64.02
-9.8387	-28.4724	63.97
-9.754	-28.5513	63.9
-9.7875	-28.6867	63.89
-9.7487	-28.723	63.83
-9.7364	-28.8139	63.78
-9.6377	-28.904	63.83
-9.5472	-28.9603	63.91
-9.4529	-28.8995	63.97
-9.4371	-28.7702	63.98
-9.3984	-28.6356	63.98
-9.4344	-28.4364	63.92
-9.4223	-28.2177	63.9
-9.3846	-28.072	63.9
-9.3108	-27.8925	63.95
-9.3562	-27.7006	63.97
-9.3314	-27.611	63.9
-9.2838	-27.5176	63.87
-9.2578	-27.4828	63.86
-9.2471	-27.3699	63.89
-9.241	-27.3251	63.88
-9.2017	-27.2701	63.91
-9.1296	-27.232	63.95
-9.1418	-27.0647	63.95
-9.0607	-26.8897	63.95
-9.0298	-26.7156	63.95
-9.0646	-26.6947	63.89
-9.0049	-26.6615	63.87
-9.0065	-26.5502	63.89
-8.9502	-26.4338	63.94
-8.9043	-26.2879	63.99
-8.9098	-26.1375	63.92
-8.8868	-26.0687	63.89
-8.8022	-26.0624	63.91
-8.8107	-26.0679	63.91
-8.7804	-26.0034	63.9
-8.8003	-26.0315	63.93
-8.8304	-26.11	63.93
-8.8523	-26.0522	63.92
-8.866	-25.9731	63.88
-8.8243	-25.9204	63.95
-8.7971	-25.8173	64.05
-8.7931	-25.7598	64.05
-8.8338	-25.6803	63.98
-8.9341	-25.5604	63.88
-8.937	-25.4262	63.83
-8.8951	-25.3312	63.76
-8.8849	-25.2527	63.78
-8.8282	-25.257	63.86
-8.7705	-25.2999	63.97
-8.7541	-25.2673	64.03
-8.7675	-25.1253	64.02
-8.8262	-24.8613	63.97
-8.8611	-24.6926	63.92
-8.9343	-24.5954	63.93
-8.9338	-24.4079	63.91
-8.9187	-24.1406	63.95
-8.8744	-23.9405	63.96
-8.813	-23.7979	63.9
-8.8208	-23.7087	63.81
-8.7845	-23.6487	63.82
-8.7047	-23.6777	63.86
-8.6791	-23.7537	63.96
-8.626	-23.6971	64.01
-8.5295	-23.6482	64
-8.4916	-23.5809	63.96
-8.454	-23.5864	63.92
-8.3995	-23.6317	63.88
-8.4065	-23.7217	63.92
-8.4392	-23.8359	63.94
-8.4453	-23.974	63.95
-8.393	-24.086	63.92
-8.3795	-24.2424	63.93
-8.401	-24.3832	63.94
-8.5365	-24.4715	63.92
-8.6483	-24.5771	63.9
-8.7261	-24.7389	63.93
-8.7958	-24.8895	63.96
-8.8402	-25.0757	63.95
-8.8671	-25.1687	63.89
-8.9548	-25.3824	63.93
-8.9767	-25.6061	63.97
-9.1061	-25.7373	63.99
-9.2269	-25.8923	63.99
-9.4244	-26.0113	63.92
-9.6237	-26.1195	63.9
-9.7223	-26.2284	63.81
-9.775	-26.3943	63.77
-9.8806	-26.672	63.84
-10.0189	-26.8168	63.91
-10.1451	-26.997	63.93
-10.1787	-27.1211	63.99
-10.1988	-27.3265	63.95
-10.163	-27.4725	63.9
-10.1491	-27.6249	63.88
-9.997	-27.7289	63.88
-9.8294	-27.9802	63.89
-9.8871	-28.0596	64
-9.9945	-28.0493	63.99
-10.2257	-27.9344	63.91
-10.4074	-27.8114	63.88
-10.5575	-27.7485	63.88
-10.7031	-27.6842	63.88
-10.845	-27.6137	63.9
-10.9778	-27.5554	63.95
-11.049	-27.4706	63.95
-10.9817	-27.3413	63.98
-11.0313	-27.2249	63.95
-11.1161	-27.1393	63.89
-11.1998	-27.0822	63.9
-11.2013	-27.0986	63.94
-11.1288	-27.013	63.98
-11.1488	-26.9079	63.93
-11.0912	-26.7709	63.9
-11.0562	-26.736	63.9
-11.0442	-26.6531	63.91
-11.0903	-26.7005	63.91
-11.0607	-26.7286	63.95
-11.0983	-26.7816	63.95
-11.0901	-26.7845	63.96
-11.0813	-26.7764	63.92
-10.9874	-26.7643	63.94
-10.9187	-26.7433	64
-10.8932	-26.6803	63.99
-10.8912	-26.7452	63.95
-10.9087	-26.7918	63.91
-10.863	-26.7617	63.86
-10.7783	-26.739	63.78
-10.7502	-26.7571	63.83
-10.6654	-26.7631	63.87
-10.6016	-26.7053	63.95
-10.5245	-26.6847	63.97
-10.5244	-26.6594	63.97
-10.5208	-26.6989	63.94
-10.5653	-26.5735	63.93
-10.5096	-26.4995	63.92
-10.4236	-26.4762	63.94
-10.3814	-26.444	63.99
-10.3231	-26.3771	63.96
-10.2551	-26.3299	63.89
-10.1751	-26.2827	63.85
-10.1067	-26.2931	63.86
-10.0282	-26.3583	63.91
-9.9161	-26.4926	63.95
-9.9121	-26.5459	63.98
-9.8514	-26.5589	63.99
-9.7739	-26.5835	63.96
-9.7322	-26.4519	63.92
-9.67	-26.3934	63.87
-9.5451	-26.3957	63.89
-9.449	-26.3865	63.93
-9.3641	-26.3688	63.95
-9.2713	-26.3948	63.94
-9.1661	-26.487	63.93
-8.9531	-26.4929	63.91
-8.7363	-26.5284	63.89
-8.6384	-26.5065	63.92
-8.8092	-26.4193	63.97
-8.9158	-26.3637	63.96
-9.1318	-26.3495	63.96
-9.3583	-26.2522	63.97
-9.5048	-26.1597	63.9
-9.7402	-26.0329	63.93
-9.9544	-25.9668	63.97
-10.0859	-25.9687	63.98
-10.088	-25.9349	63.97
-10.0902	-25.9474	63.93
-9.9048	-25.8555	63.86
-9.7729	-25.8139	63.8
-9.9405	-25.7341	63.83
-10.0121	-25.7435	63.85
-10.0994	-25.8476	63.95
-10.321	-25.9363	64.03
-10.5601	-25.9596	64.01
-10.7455	-25.906	63.95
-10.9808	-25.9801	63.95
-11.1649	-25.9449	63.93
-11.3215	-26.0112	63.93
-11.494	-26.0509	63.99
-11.636	-26.0021	63.99
-11.8255	-26.0271	63.92
-12.0345	-26.0493	63.87
-12.2488	-26.0674	63.85
-12.4547	-26.2319	63.88
-12.601	-26.3798	63.93
-12.768	-26.4935	64
-12.9802	-26.5451	64.04
-13.2152	-26.5492	64
-13.5632	-26.5133	63.9
-13.9606	-26.578	63.88
-14.2518	-26.6953	63.89
-14.4903	-26.7774	63.95
-14.7396	-26.8586	63.94
-14.8533	-26.8507	63.94
-14.8594	-26.8546	63.96
-14.7664	-26.8357	63.96
-14.5538	-26.6857	63.93
-14.3602	-26.5592	63.94
-14.1929	-26.4987	63.91
-13.9981	-26.5338	63.94
-13.8042	-26.6209	63.95
-13.6374	-26.771	63.96
-13.4447	-26.9469	63.94
-13.2626	-27.1292	63.96
-13.038	-27.4435	64
-12.8038	-27.7992	64.05
-12.6929	-28.0931	64.01
-12.5846	-28.3188	63.92
inclinaison X	inclinaison Y
