# Supplementary material for: Postural Control Can Be Well Maintained by Healthy, Young Adults in Difficult Visual Task, Even in Sway-Referenced Dynamic Conditions
Source: PLoS One. 2016 Oct 13;11(10):e0164400. doi: 10.1371/journal.pone.0164400 (PMC5063355; doi:10.1371/journal.pone.0164400)
Supplement: S2 File — (ZIP) [file pone.0164400.s002.zip › DATA_FRAMIRAL/S12B_SEARCH_STABLE_I12.xls]

## Sheet: S12_MTT_201504081122
gravite X	gravite Y	Poids
-9.4166	-33.795	63.95
-9.2983	-33.7972	63.93
-9.2657	-33.7964	63.94
-9.2131	-33.794	63.95
-9.2216	-33.6893	63.92
-9.2351	-33.5555	63.88
-9.2145	-33.513	63.86
-9.321	-33.3954	63.86
-9.2928	-33.357	63.87
-9.3553	-33.2219	63.9
-9.2922	-33.0553	63.96
-9.2905	-32.8371	63.98
-9.3581	-32.6386	63.93
-9.4349	-32.4127	63.92
-9.4886	-32.2142	63.93
-9.5791	-31.9952	63.93
-9.6911	-31.9197	63.92
-9.7645	-31.8578	63.93
-9.9141	-31.8768	63.93
-10.0548	-31.9318	63.93
-10.1036	-31.9804	63.91
-10.1197	-32.0191	63.94
-10.155	-32.1461	63.96
-10.1697	-32.152	63.94
-10.2674	-32.1468	63.94
-10.3335	-32.2648	63.97
-10.4525	-32.3726	64
-10.526	-32.4481	63.96
-10.6146	-32.4386	63.92
-10.7372	-32.4058	63.84
-10.8032	-32.3375	63.8
-10.8205	-32.3892	63.79
-10.8545	-32.5401	63.84
-10.8278	-32.7	63.91
-10.8266	-32.8033	63.98
-10.855	-32.9853	63.97
-10.8765	-33.1061	63.96
-10.9279	-33.2793	63.95
-10.9355	-33.3733	63.93
-10.9525	-33.5461	63.91
-10.9366	-33.7971	63.96
-10.8724	-34.087	63.91
-10.812	-34.3037	63.89
-10.743	-34.646	63.85
-10.7159	-35.0047	63.86
-10.6208	-35.513	63.85
-10.6031	-36.0038	63.9
-10.5272	-36.3383	63.95
-10.478	-36.5933	63.96
-10.4775	-36.8071	63.93
-10.5158	-36.8932	63.89
-10.5344	-36.8822	63.92
-10.6088	-36.8886	63.92
-10.6405	-36.8858	63.92
-10.6772	-36.8404	63.91
-10.7056	-36.7211	63.91
-10.8095	-36.6517	63.9
-10.8226	-36.66	63.89
-10.8395	-36.636	63.9
-10.8958	-36.5836	63.92
-10.8726	-36.4885	63.95
-10.9159	-36.3742	63.95
-10.9413	-36.3075	63.91
-10.9607	-36.2771	63.89
-10.9705	-36.246	63.93
-10.9852	-36.1569	64.03
-11.0266	-36.0735	64
-11.0743	-35.9534	63.92
-11.1391	-35.7437	63.85
-11.1523	-35.542	63.82
-11.1724	-35.312	63.75
-11.1767	-35.1149	63.8
-11.1925	-34.9241	63.9
-11.2461	-34.7061	63.98
-11.3389	-34.4635	64.02
-11.393	-34.1148	64.01
-11.5011	-33.7506	63.96
-11.4894	-33.484	63.92
-11.5321	-33.1927	63.9
-11.5742	-32.9554	63.94
-11.5535	-32.8126	63.95
-11.5056	-32.7193	63.89
-11.4139	-32.57	63.85
-11.2993	-32.4787	63.86
-11.183	-32.3358	63.88
-11.0814	-32.2413	63.95
-11.035	-32.1709	63.97
-11.001	-32.0626	63.99
-10.9772	-32.0254	63.92
-10.9627	-32.0544	63.91
-10.9516	-32.0683	63.88
-10.8757	-32.1018	63.94
-10.7912	-32.1674	63.95
-10.7037	-32.1532	63.96
-10.7656	-32.0798	63.94
-10.7477	-32.0183	63.91
-10.8039	-31.9933	63.9
-10.832	-31.9279	63.87
-10.8322	-31.8343	63.9
-10.8071	-31.6645	63.91
-10.8305	-31.4969	63.97
-10.8012	-31.4019	63.98
-10.7858	-31.2793	63.93
-10.6993	-31.1643	63.94
-10.6172	-31.0557	63.99
-10.5563	-31.1096	64.02
-10.5475	-31.0923	64.03
-10.5107	-31.1571	63.94
-10.5083	-31.2087	63.85
-10.4782	-31.2981	63.79
-10.3993	-31.2946	63.72
-10.4157	-31.3542	63.72
-10.4493	-31.4925	63.85
-10.3547	-31.6023	63.97
-10.3906	-31.5919	63.99
-10.3903	-31.4742	63.97
-10.3249	-31.4501	64.02
-10.2635	-31.4421	64.04
-10.2104	-31.3919	63.95
-10.1959	-31.3905	63.92
-10.1198	-31.3769	63.95
-10.0965	-31.5251	63.9
-10.1641	-31.621	63.84
-10.1531	-31.7386	63.83
-10.0291	-31.7445	63.87
-9.979	-31.8297	63.91
-9.8686	-31.9542	63.91
-9.7313	-32.0852	63.94
-9.6899	-32.2713	63.92
-9.5957	-32.3883	63.83
-9.5285	-32.5337	63.78
-9.4017	-32.7034	63.73
-9.2225	-32.9632	63.76
-9.013	-33.2795	63.85
-8.8267	-33.6544	63.88
-8.6641	-33.9497	63.91
-8.5039	-34.3908	63.93
-8.3669	-34.7663	63.98
-8.2329	-35.0962	64.03
-8.2225	-35.1783	64.02
-8.2421	-35.0838	63.99
-8.2457	-34.9299	63.94
-8.3168	-34.8481	63.9
-8.3857	-34.6707	63.92
-8.5195	-34.56	63.92
-8.6563	-34.5176	63.93
-8.7974	-34.4963	63.9
-8.8794	-34.6089	63.84
-8.9931	-34.6546	63.84
-9.1114	-34.7926	63.83
-9.247	-34.8025	63.84
-9.4617	-34.7706	63.88
-9.5939	-34.549	63.92
-9.729	-34.2203	63.95
-9.919	-33.7438	63.95
-10.0922	-33.2442	63.9
-10.245	-32.7633	63.89
-10.4145	-32.3174	63.92
-10.5336	-31.9228	63.92
-10.7097	-31.521	63.89
-10.8713	-31.2172	63.89
-10.9958	-30.9227	63.9
-11.0258	-30.7106	63.92
-11.094	-30.481	63.94
-11.0927	-30.2948	63.95
-11.1095	-30.1543	63.95
-11.1352	-30.017	63.94
-11.0918	-29.9089	63.96
-11.0894	-29.8629	63.93
-11.0736	-29.7447	63.91
-10.9655	-29.6533	63.93
-10.8449	-29.5742	63.92
-10.7219	-29.4776	63.94
-10.6879	-29.4599	63.93
-10.6079	-29.4064	63.92
-10.4893	-29.4719	63.94
-10.384	-29.5954	63.96
-10.2711	-29.6681	63.91
-10.218	-29.734	63.92
-10.1326	-29.8306	63.99
-10.1183	-29.9353	63.97
-10.1241	-30.0809	63.96
-10.0829	-30.1622	63.94
-10.1028	-30.2712	63.86
-10.1089	-30.3758	63.77
-10.03	-30.5284	63.79
-9.9222	-30.6749	63.9
-9.8589	-30.8348	63.96
-9.7668	-30.9654	63.97
-9.6887	-31.1463	63.96
-9.6381	-31.2363	63.93
-9.598	-31.344	63.9
-9.4679	-31.4757	63.9
-9.3578	-31.6492	63.96
-9.2746	-31.8553	63.98
-9.2427	-31.8996	63.93
-9.219	-31.9922	63.87
-9.1877	-32.0178	63.87
-9.1175	-32.1388	63.89
-9.0212	-32.2141	63.91
-8.9408	-32.3657	63.92
-8.9146	-32.5316	63.96
-8.9078	-32.7507	63.98
-8.8707	-32.906	63.98
-8.9087	-32.9882	63.96
-8.9107	-33.0275	63.98
-8.987	-32.9808	63.93
-9.0803	-32.981	63.91
-9.1279	-33.1052	63.9
-9.1882	-33.1751	63.89
-9.2248	-33.3053	63.91
-9.2866	-33.3588	63.94
-9.3062	-33.47	63.94
-9.3882	-33.5834	63.94
-9.452	-33.6843	63.9
-9.4641	-33.75	63.95
-9.4659	-33.6699	64.02
-9.5009	-33.6258	64.02
-9.5929	-33.5599	63.93
-9.7168	-33.5131	63.89
-9.8565	-33.4915	63.85
-9.8878	-33.5549	63.82
-9.9153	-33.6917	63.82
-9.9243	-33.809	63.88
-9.9362	-33.8961	63.91
-10.0324	-33.853	63.92
-10.0562	-33.8108	63.92
-10.1397	-33.6488	63.92
-10.1725	-33.5466	63.94
-10.2267	-33.3032	63.95
-10.2902	-33.1667	63.97
-10.3366	-32.949	63.98
-10.3512	-32.6502	63.92
-10.3324	-32.4072	63.84
-10.3884	-32.1083	63.85
-10.3898	-31.8254	63.89
-10.4391	-31.6366	63.91
-10.4358	-31.3019	63.96
-10.4587	-30.9294	64
-10.4772	-30.5114	63.99
-10.5391	-30.1959	63.93
-10.5585	-29.8762	63.94
-10.6046	-29.6222	63.96
-10.7476	-29.4837	63.92
-10.8074	-29.4176	63.94
-10.7779	-29.3511	63.96
-10.8387	-29.2488	63.97
-10.8554	-29.1048	63.92
-10.8795	-29.0059	63.9
-10.8697	-28.9826	63.88
-10.7993	-28.955	63.88
-10.6967	-28.9395	63.94
-10.5338	-28.866	63.98
-10.4954	-28.8435	63.95
-10.3847	-28.8856	63.9
-10.2291	-29.0398	63.94
-10.1112	-29.1623	64.02
-9.9458	-29.3038	64.02
-9.9138	-29.3343	63.94
-9.9361	-29.4321	63.92
-9.8885	-29.48	63.87
-9.8552	-29.4823	63.81
-9.8431	-29.4921	63.81
-9.7694	-29.5396	63.91
-9.7268	-29.5839	63.98
-9.7531	-29.6015	63.99
-9.7458	-29.5258	63.96
-9.7928	-29.4466	63.96
-9.8128	-29.3523	63.94
-9.7948	-29.3825	63.92
-9.7563	-29.5126	63.94
-9.684	-29.5885	63.98
-9.6071	-29.7192	63.91
-9.5602	-29.9142	63.85
-9.5475	-30.1522	63.85
-9.4803	-30.5229	63.87
-9.3647	-30.8501	63.93
-9.2377	-31.2524	63.96
-9.1271	-31.5879	63.95
-9.0081	-31.8821	63.93
-8.9098	-32.1406	63.92
-8.8599	-32.3575	63.91
-8.7923	-32.5702	63.91
-8.6547	-32.8546	63.9
-8.5885	-33.1005	63.92
-8.6216	-33.2212	63.93
-8.6471	-33.1606	63.92
-8.6736	-32.9692	63.93
-8.6909	-32.7262	63.96
-8.8082	-32.4588	63.94
-8.9089	-32.1807	63.9
-8.9944	-31.9793	63.91
-9.0891	-31.7326	63.94
-9.1713	-31.4911	63.95
-9.2959	-31.3355	63.93
-9.3638	-31.1914	63.9
-9.429	-31.1464	63.91
-9.4397	-30.9543	63.98
-9.4273	-30.7854	64.04
-9.5205	-30.6616	64
-9.6424	-30.475	63.92
-9.8016	-30.3233	63.85
-9.9185	-30.2602	63.83
-10.0497	-30.25	63.82
-10.1908	-30.3105	63.87
-10.3399	-30.3707	63.95
-10.5307	-30.4912	63.95
-10.6949	-30.4952	63.98
-10.8634	-30.4196	63.96
-11.053	-30.3792	63.97
-11.1922	-30.327	63.94
-11.314	-30.3304	63.94
-11.4328	-30.3974	63.95
-11.4483	-30.386	63.93
-11.4977	-30.3669	63.9
-11.4763	-30.2975	63.84
-11.4764	-30.2439	63.86
-11.4965	-30.2059	63.88
-11.4805	-30.1299	63.91
-11.3784	-30.0659	63.96
-11.3148	-29.9817	63.96
-11.2178	-29.9024	63.94
-11.1348	-29.7579	63.95
-11.0659	-29.6661	63.94
-11.028	-29.6163	63.95
-10.8982	-29.5905	63.98
-10.8416	-29.5507	63.95
-10.7208	-29.5614	63.89
-10.5162	-29.5795	63.87
-10.3697	-29.7309	63.88
-10.2851	-29.7097	63.92
-10.1137	-29.7705	63.93
-9.8707	-29.8033	63.96
-9.7226	-29.8751	63.95
-9.4761	-29.9773	63.91
-9.2242	-30.0942	63.92
-9.0554	-30.2823	63.94
-8.9509	-30.4142	63.96
-8.8752	-30.6077	63.93
-8.8226	-30.8107	63.97
-8.7397	-31.0388	64.03
-8.7102	-31.1855	64.04
-8.7509	-31.2311	63.93
-8.8566	-31.3237	63.87
-8.9376	-31.3792	63.82
-9.0515	-31.4606	63.76
-9.0839	-31.6013	63.78
-9.1247	-31.7333	63.88
-9.1325	-31.73	63.97
-9.1442	-31.6721	63.97
-9.2193	-31.5992	63.99
-9.352	-31.473	63.95
-9.4309	-31.3882	63.95
-9.5214	-31.3843	63.92
-9.634	-31.3855	63.98
-9.6935	-31.4677	64
-9.8274	-31.4679	63.97
-9.9438	-31.5608	63.92
-10.0725	-31.7485	63.87
-10.1443	-31.9113	63.88
-10.2263	-32.0153	63.91
-10.2307	-32.049	63.95
-10.2458	-32.0702	63.98
-10.2394	-32.0965	63.97
-10.2458	-32.1425	63.93
-10.2172	-32.2233	63.91
-10.2031	-32.34	63.9
-10.2336	-32.4915	63.9
-10.2347	-32.5915	63.94
-10.2742	-32.7086	63.96
-10.2985	-32.7146	63.95
-10.3747	-32.6246	63.92
-10.4698	-32.5625	63.92
-10.5991	-32.529	63.92
-10.7162	-32.5588	63.92
-10.8249	-32.5404	63.93
-10.9019	-32.4733	63.96
-10.9911	-32.3814	63.94
-11.0967	-32.2841	63.93
-11.1918	-32.2219	63.92
-11.2013	-32.1297	63.91
-11.1819	-32.0813	63.98
-11.2022	-32.0281	64.03
-11.2272	-31.9887	64.04
-11.3235	-31.8785	63.96
-11.4573	-31.7843	63.87
-11.5068	-31.8054	63.83
-11.5142	-31.8373	63.79
-11.5155	-31.9299	63.83
-11.4689	-32.0415	63.89
-11.4153	-32.1568	64.01
-11.3581	-32.2685	64.02
-11.3414	-32.3307	64.01
-11.3244	-32.343	63.97
-11.2815	-32.4019	63.94
-11.2222	-32.3874	63.92
-11.1307	-32.3795	63.95
-11.0402	-32.3636	63.98
-10.987	-32.2982	63.95
-10.9097	-32.2484	63.87
-10.8277	-32.1866	63.85
-10.7344	-32.1672	63.87
-10.7064	-32.1931	63.89
-10.5823	-32.0683	63.96
-10.4722	-31.9441	63.99
-10.3943	-31.7705	63.99
-10.3614	-31.5573	63.96
-10.3271	-31.3455	63.96
-10.2951	-31.2052	63.94
-10.2651	-31.0624	63.93
-10.1691	-30.9496	63.95
-10.1354	-30.9623	63.99
-10.0853	-30.9452	63.96
-10.0424	-30.9589	63.93
-10.0056	-31.0584	63.94
-9.9995	-31.2165	63.95
-9.9474	-31.3388	63.95
-9.8908	-31.4432	63.94
-9.8415	-31.6085	63.95
-9.7982	-31.827	63.94
-9.7847	-31.9891	63.92
-9.7382	-32.1674	63.91
-9.7002	-32.3539	63.98
-9.6432	-32.5628	64.02
-9.6689	-32.729	64.02
-9.6802	-32.7298	63.97
-9.8375	-32.7893	63.89
-9.8721	-32.811	63.87
-9.8835	-32.8006	63.82
-9.8888	-32.8637	63.83
-9.958	-32.9103	63.89
-10.0601	-33.0451	63.94
-10.1579	-33.0966	63.99
-10.2215	-33.0882	63.99
-10.376	-33.0249	63.98
-10.4661	-32.9902	63.95
-10.5392	-32.8601	63.91
-10.5709	-32.78	63.94
-10.6972	-32.6422	63.99
-10.7959	-32.4697	63.96
-10.9155	-32.2661	63.91
-11.0097	-32.0152	63.89
-11.1131	-31.8179	63.89
-11.1988	-31.6247	63.92
-11.2577	-31.4984	63.94
-11.3048	-31.3255	63.99
-11.3581	-31.2604	63.96
-11.4084	-31.1401	63.96
-11.4061	-31.0947	63.93
-11.4383	-31.1008	63.9
-11.3939	-31.0651	63.94
-11.3736	-31.0776	63.94
-11.3078	-31.1693	63.98
-11.2458	-31.283	63.95
-11.159	-31.3937	63.93
-11.0903	-31.3918	63.94
-11.0593	-31.35	63.94
-10.9956	-31.3449	63.92
-10.9257	-31.3142	63.94
-10.9022	-31.3144	63.94
-10.8445	-31.3647	63.93
-10.7035	-31.2357	63.96
-10.5921	-31.118	63.95
-10.5545	-31.0632	63.91
-10.5379	-31.076	63.97
-10.4495	-31.0724	64.01
-10.4148	-31.0326	63.98
-10.3412	-31.0528	63.92
-10.2631	-31.0484	63.9
-10.2183	-31.0339	63.83
-10.3209	-31.1044	63.8
-10.3127	-31.2026	63.83
-10.3805	-31.1591	63.94
-10.4835	-31.0481	63.99
-10.5392	-30.9331	63.96
-10.6412	-30.7722	63.94
-10.7221	-30.7361	63.93
-10.7058	-30.7137	63.91
-10.7201	-30.7014	63.94
-10.7335	-30.8014	63.98
-10.7944	-30.8424	63.99
-10.824	-30.893	63.92
-10.8932	-31.0335	63.88
-10.9192	-31.1697	63.86
-10.9216	-31.3339	63.87
-10.9225	-31.5504	63.91
-10.8858	-31.7811	63.96
-10.8389	-31.9265	64
-10.8295	-32.1489	63.98
-10.7947	-32.3347	63.95
-10.7336	-32.3869	63.94
-10.7603	-32.4769	63.89
-10.7943	-32.5336	63.9
-10.8102	-32.5326	63.92
-10.8478	-32.5333	63.95
-10.9312	-32.4642	63.95
-11.0571	-32.4062	63.9
-11.1153	-32.2856	63.91
-11.2526	-32.2388	63.89
-11.325	-32.1567	63.9
-11.3329	-32.1412	63.95
-11.3557	-32.0815	63.95
-11.3925	-32.0342	63.99
-11.4844	-31.9605	63.96
-11.5098	-31.8408	63.93
-11.474	-31.761	63.91
-11.4059	-31.738	63.99
-11.4257	-31.6084	64.06
-11.4919	-31.5544	63.99
-11.5719	-31.4517	63.92
-11.6041	-31.3681	63.87
-11.6374	-31.2764	63.82
-11.6965	-31.2298	63.8
-11.6398	-31.2542	63.85
-11.6108	-31.4002	63.94
-11.6174	-31.5109	64.01
-11.5692	-31.5472	64.02
-11.6172	-31.5431	63.95
-11.6912	-31.5807	63.93
-11.6851	-31.5929	63.92
-11.7023	-31.6578	63.93
-11.7285	-31.7757	63.98
-11.7418	-31.9016	63.97
-11.7276	-31.8918	63.94
-11.8147	-31.9693	63.86
-11.7722	-32.0543	63.81
-11.7946	-32.23	63.86
-11.7803	-32.398	63.92
-11.6569	-32.5463	63.99
-11.5919	-32.5258	64
-11.5488	-32.4297	63.98
-11.538	-32.3263	63.93
-11.5645	-32.1593	63.9
-11.5113	-32.0388	63.91
-11.5133	-31.8892	63.95
-11.4922	-31.8422	63.96
-11.4462	-31.7557	63.96
-11.3934	-31.7267	63.92
-11.3323	-31.7928	63.91
-11.2885	-31.8061	63.89
-11.2475	-31.7688	63.9
-11.1472	-31.7946	63.94
-11.0687	-31.7698	63.94
-11.0672	-31.8225	63.95
-11.0137	-31.8772	63.94
-10.9689	-31.9766	63.95
-10.9768	-32.0675	63.92
-10.9366	-32.1948	63.9
-10.8746	-32.3088	63.96
-10.7628	-32.3958	64.05
-10.7094	-32.4092	64.01
-10.7153	-32.3178	63.95
-10.7704	-32.2591	63.86
-10.7737	-32.1771	63.82
-10.7534	-32.1489	63.77
-10.7318	-32.1994	63.81
-10.6549	-32.2191	63.92
-10.5681	-32.2421	64
-10.4736	-32.1693	64
-10.3981	-32.0533	63.99
-10.429	-31.8686	63.94
-10.4156	-31.7178	63.93
-10.3962	-31.6434	63.93
-10.4047	-31.5219	63.96
-10.4215	-31.4648	64
-10.4386	-31.3681	63.94
-10.4942	-31.2626	63.87
-10.5006	-31.1924	63.83
-10.5187	-31.1755	63.86
-10.5678	-31.2005	63.9
-10.5641	-31.3531	63.94
-10.5581	-31.4086	64.01
-10.6346	-31.2642	64
-10.6469	-31.1433	63.92
-10.6671	-31.0242	63.9
-10.6824	-31.013	63.88
-10.7274	-31.0335	63.94
-10.7864	-31.0514	63.94
-10.848	-31.0613	63.97
-10.8462	-31.0102	63.95
-10.8174	-30.975	63.94
-10.8291	-30.8893	63.92
-10.8498	-30.86	63.91
-10.9146	-30.8154	63.9
-10.9204	-30.806	63.91
-10.9409	-30.807	63.95
-10.9417	-30.6948	63.95
-10.9386	-30.629	63.95
-10.9165	-30.4976	63.92
-10.9334	-30.4867	63.91
-10.9152	-30.4945	63.9
-10.8269	-30.4999	63.92
-10.7871	-30.4852	64.02
-10.7481	-30.46	64.04
-10.7608	-30.4842	64.03
-10.758	-30.4107	63.96
-10.7824	-30.4113	63.88
-10.7967	-30.366	63.82
-10.7836	-30.3533	63.75
-10.7373	-30.4017	63.79
-10.6868	-30.4115	63.89
-10.6442	-30.4352	63.98
-10.6597	-30.4123	64.01
-10.6265	-30.322	64
-10.6288	-30.1796	63.94
-10.6348	-30.01	63.93
-10.6193	-29.875	63.91
-10.5492	-29.8082	63.93
-10.5395	-29.802	63.97
-10.5559	-29.743	63.96
-10.516	-29.6529	63.92
-10.5133	-29.5108	63.87
-10.4911	-29.4436	63.83
-10.4892	-29.4011	63.9
-10.4121	-29.4222	63.94
-10.3052	-29.3822	64
-10.3272	-29.3392	63.98
-10.3399	-29.3209	63.95
-10.3145	-29.3314	63.91
-10.3129	-29.3196	63.92
-10.3213	-29.3535	63.92
-10.3007	-29.4	63.95
-10.3289	-29.5168	63.94
-10.2983	-29.6242	63.91
-10.3585	-29.7354	63.9
-10.3889	-29.8391	63.93
-10.3791	-29.9455	63.91
-10.3739	-30.0422	63.92
-10.3536	-30.1336	63.92
-10.3828	-30.2846	63.93
-10.425	-30.443	63.93
-10.4058	-30.5771	63.92
-10.2771	-30.6471	63.94
-10.2296	-30.757	63.94
-10.2489	-30.8543	63.92
-10.2451	-31.0371	63.86
-10.2403	-31.1498	63.91
-10.2559	-31.2381	63.99
-10.276	-31.2813	64.01
-10.3809	-31.2606	63.94
-10.5324	-31.2844	63.87
-10.6416	-31.352	63.83
-10.6921	-31.4108	63.76
-10.7091	-31.5203	63.79
-10.7255	-31.6507	63.88
-10.8019	-31.7097	63.94
-10.8153	-31.7303	63.98
-10.8029	-31.7666	63.94
-10.8221	-31.7626	63.92
-10.8341	-31.8183	63.89
-10.7931	-31.8995	63.9
-10.7435	-31.9625	63.93
-10.7327	-32.0933	63.95
-10.6752	-32.0883	63.92
-10.6442	-32.1214	63.87
-10.5616	-32.0488	63.82
-10.4914	-32.0581	63.82
-10.4198	-32.0686	63.85
-10.2762	-32.044	63.91
-10.2246	-32.0098	63.97
-10.1505	-31.9125	63.99
-10.076	-31.7697	63.95
-10.0539	-31.6314	63.89
-9.9924	-31.5029	63.88
-9.9116	-31.3951	63.9
-9.8224	-31.2927	63.92
-9.7948	-31.1703	63.93
-9.7446	-31.0704	63.95
-9.7334	-31.0277	63.92
-9.6877	-31.0097	63.89
-9.711	-31.077	63.89
-9.6614	-31.1409	63.9
-9.6965	-31.2012	63.9
-9.6606	-31.1934	63.93
-9.654	-31.1941	63.93
-9.6122	-31.1232	63.92
-9.6648	-31.0948	63.88
-9.6484	-31.0685	63.91
-9.7109	-30.9625	63.97
-9.7216	-30.8174	63.96
-9.7116	-30.7499	63.92
-9.7365	-30.7362	63.91
-9.7466	-30.711	63.95
-9.7927	-30.6389	64.01
-9.8291	-30.5763	63.98
-9.8715	-30.5272	63.93
-9.9356	-30.5396	63.84
-9.8712	-30.5405	63.77
-9.8018	-30.6461	63.76
-9.7405	-30.8435	63.83
-9.639	-31.0706	63.92
-9.5263	-31.3726	63.99
-9.4452	-31.6361	64
-9.4029	-31.8111	63.96
-9.3277	-32.0419	63.94
-9.272	-32.37	63.9
-9.2701	-32.741	63.91
-9.2204	-33.2054	64
-9.1498	-33.6436	64.01
-9.1301	-34.1671	63.91
-9.0906	-34.7846	63.84
-9.0422	-35.5696	63.77
-8.9151	-36.4998	63.81
-8.8762	-37.4228	63.9
-8.7928	-38.21	63.94
-8.669	-38.8859	63.97
-8.5656	-39.4179	63.93
-8.4876	-39.8517	63.88
-8.4299	-40.0822	63.87
-8.4268	-40.23	63.89
-8.5203	-40.2224	63.89
-8.589	-40.0123	63.94
-8.6294	-39.7192	63.91
-8.6839	-39.4823	63.89
-8.6559	-39.3577	63.87
-8.6467	-39.2537	63.88
-8.5979	-39.2381	63.93
-8.612	-39.1695	63.91
-8.611	-39.1397	63.92
-8.5882	-39.2051	63.88
-8.5781	-39.2858	63.87
-8.5795	-39.4551	63.85
-8.5877	-39.6149	63.87
-8.4984	-39.7891	63.89
-8.4986	-39.8976	63.92
-8.4828	-39.9715	63.95
-8.4853	-39.9782	63.9
-8.5092	-39.9678	63.92
-8.5202	-40.0277	63.96
-8.5552	-40.1141	64.02
-8.6051	-40.2228	63.96
-8.6565	-40.1138	63.93
-8.7762	-39.9905	63.86
-8.9607	-39.7981	63.78
-9.1218	-39.6374	63.73
-9.0936	-39.5409	63.79
-9.0285	-39.4628	63.93
-8.9983	-39.4002	64.01
-8.9256	-39.2607	64
-8.8265	-39.112	63.95
-8.7198	-38.9862	63.9
-8.5727	-38.8631	63.89
-8.311	-38.8484	63.88
-8.1198	-38.9025	63.94
-7.8972	-38.9642	63.96
-7.7012	-38.9962	63.89
-7.5148	-38.9245	63.84
-7.4222	-38.8289	63.83
-7.3524	-38.7685	63.86
-7.1843	-38.5628	63.9
-7.0584	-38.4808	63.94
-6.9632	-38.3407	63.96
-6.9053	-38.1572	63.96
-6.8014	-38.0242	63.94
-6.6847	-37.9818	63.9
-6.5754	-37.859	63.9
-6.4525	-37.8078	63.91
-6.2303	-37.6797	63.95
-6.0518	-37.6678	63.93
-5.8486	-37.6084	63.92
-5.6802	-37.4727	63.92
-5.603	-37.3398	63.92
-5.5016	-37.2425	63.91
-5.4999	-37.168	63.94
-5.4988	-37.0534	63.91
-5.4991	-37.0229	63.91
-5.5028	-36.9048	63.91
-5.5911	-36.8137	63.94
-5.5897	-36.7665	63.91
-5.5957	-36.7711	63.94
-5.6865	-36.8043	63.93
-5.7437	-36.8197	63.9
-5.776	-36.8462	63.93
-5.8572	-36.9208	63.99
-5.986	-37.0358	64.03
-6.1588	-37.1802	63.98
-6.2677	-37.351	63.9
-6.4186	-37.5176	63.87
-6.5023	-37.6912	63.81
-6.5944	-37.9765	63.74
-6.6012	-38.1838	63.82
-6.6444	-38.4988	63.89
-6.7494	-38.7918	63.92
-6.7933	-39.077	63.94
-6.8748	-39.337	63.94
-7.0256	-39.479	63.88
-7.163	-39.4846	63.92
-7.3375	-39.4728	63.9
-7.5615	-39.3938	63.93
-7.7882	-39.2295	63.95
-7.9428	-38.9719	63.91
-8.0765	-38.701	63.85
-8.2699	-38.373	63.82
-8.4625	-38.0757	63.83
-8.6271	-37.8234	63.87
-8.7188	-37.5343	63.96
-8.8265	-37.2728	64.01
-8.8982	-37.0509	64.01
-8.9841	-36.7152	63.96
-9.0213	-36.448	63.93
-9.1017	-36.2268	63.89
-9.1218	-36.0195	63.89
-9.0957	-35.8615	63.91
-9.0768	-35.7366	63.94
-9.0179	-35.713	63.91
-8.9595	-35.7154	63.91
-8.8512	-35.8391	63.93
-8.7757	-35.9474	63.93
-8.725	-36.1788	63.89
-8.6619	-36.3716	63.86
-8.5333	-36.5866	63.87
-8.3091	-36.8274	63.93
-8.0976	-37.0457	63.96
-8.0219	-37.2353	63.96
-7.8785	-37.4087	63.91
-7.7626	-37.65	63.88
-7.6397	-37.9582	63.85
-7.4658	-38.0517	63.89
-7.281	-38.2497	63.96
-7.1476	-38.3354	64.03
-7.0269	-38.3702	63.99
-7.0031	-38.3162	63.92
-6.9476	-38.3555	63.84
-6.9004	-38.2111	63.81
-6.8757	-38.1044	63.79
-6.8359	-38.0214	63.8
-6.8158	-37.9909	63.88
-6.7934	-37.9872	63.95
-6.7458	-38.0461	63.95
-6.7551	-37.9636	63.94
-6.7488	-37.8733	63.89
-6.7272	-37.8486	63.87
-6.7122	-37.9094	63.9
-6.734	-38.0733	63.91
-6.7114	-38.1765	63.98
-6.7305	-38.2022	63.98
-6.7992	-38.1708	63.88
-6.8317	-38.1473	63.8
-6.8923	-38.1967	63.78
-6.9034	-38.3328	63.82
-6.9328	-38.4815	63.91
-6.9618	-38.6552	63.96
-7.004	-38.8273	63.96
-7.0144	-38.9765	63.93
-7.1168	-39.0591	63.89
-7.0806	-39.1785	63.86
-7.1014	-39.3149	63.88
-7.1093	-39.4844	63.91
-7.0755	-39.6301	63.92
-7.1306	-39.6528	63.92
-7.1075	-39.7112	63.88
-7.1796	-39.796	63.86
-7.2664	-39.9068	63.85
-7.2835	-40.0987	63.87
-7.2716	-40.1588	63.9
-7.3023	-40.2565	63.91
-7.3256	-40.389	63.9
-7.3898	-40.4764	63.89
-7.4703	-40.7381	63.86
-7.4959	-40.8945	63.87
-7.5931	-40.8952	63.91
-7.6395	-40.8263	63.89
-7.6813	-40.731	63.9
-7.8032	-40.6637	63.94
-7.9421	-40.6041	63.99
-8.0896	-40.5217	63.94
-8.2241	-40.4803	63.87
-8.3418	-40.3094	63.87
-8.4818	-40.2028	63.76
-8.6198	-40.0989	63.76
-8.7709	-40.0394	63.81
-8.8766	-39.9056	63.91
-9.0294	-39.7632	63.97
-9.1422	-39.6325	63.98
-9.2646	-39.4	63.92
-9.4027	-39.1555	63.87
-9.4935	-38.9748	63.9
-9.5598	-38.8772	63.88
-9.6863	-38.8189	63.92
-9.738	-38.7171	63.98
-9.8252	-38.5472	63.92
-9.8738	-38.3724	63.86
-9.9158	-38.215	63.82
-9.929	-38.158	63.84
-9.9449	-38.12	63.89
-9.9032	-38.1187	63.96
-9.9396	-38.2357	64
-9.9099	-38.1167	64
-9.9142	-38.04	63.97
-9.9448	-37.8593	63.93
-9.9549	-37.8139	63.91
-9.9294	-37.8314	63.93
-9.8659	-37.8276	63.96
-9.7984	-37.8799	63.94
-9.7936	-37.8549	63.94
-9.7582	-37.8973	63.89
-9.7141	-37.861	63.9
-9.6129	-37.8544	63.89
-9.5009	-37.7472	63.93
-9.4007	-37.7587	63.92
-9.2461	-37.7656	63.91
-9.1436	-37.7713	63.91
-9.011	-37.779	63.9
-8.9382	-37.8087	63.89
-8.8273	-37.7545	63.9
-8.7063	-37.7758	63.86
-8.5509	-37.7765	63.91
-8.4286	-37.8203	63.98
-8.3019	-37.8362	63.99
-8.1736	-37.8502	63.95
-8.2497	-37.804	63.91
-8.2732	-37.8477	63.87
-8.2703	-37.8607	63.83
-8.2445	-37.7969	63.82
-8.1856	-37.7745	63.85
-8.1756	-37.747	63.97
-8.1896	-37.6343	63.99
-8.1529	-37.4402	63.97
-8.1371	-37.1844	63.95
-8.1892	-37.0129	63.91
-8.1818	-36.8384	63.91
-8.1323	-36.6866	63.91
-8.1728	-36.5617	63.97
-8.138	-36.3946	63.97
-8.1455	-36.1837	63.91
-8.1226	-35.9741	63.85
-8.1333	-35.7994	63.83
-8.0864	-35.667	63.83
-8.0512	-35.6168	63.9
-8.0366	-35.4558	63.99
-7.9616	-35.2478	64.04
-7.9429	-35.0396	63.97
-7.9779	-34.7923	63.92
-8.0217	-34.5966	63.89
-8.0429	-34.5317	63.91
-7.9425	-34.4494	63.93
-7.8567	-34.38	63.96
-7.8101	-34.4146	63.96
-7.7812	-34.4119	63.94
-7.6604	-34.5026	63.93
-7.5158	-34.6074	63.92
-7.3498	-34.7426	63.93
-7.2466	-34.8747	63.93
-7.1608	-34.9607	63.92
-7.138	-35.0296	63.92
-7.0981	-35.0771	63.92
-7.0874	-35.1733	63.91
-7.0849	-35.269	63.93
-7.0836	-35.4232	64.01
-7.0674	-35.5468	64.01
-7.0376	-35.7074	63.99
-6.9628	-35.9293	63.91
-7.0219	-36.1588	63.86
-6.9651	-36.4243	63.83
-6.9215	-36.6946	63.82
-6.8848	-36.879	63.86
-6.948	-37.0328	63.89
-6.9637	-37.1488	63.89
-6.9607	-37.2769	63.91
-6.9575	-37.4806	63.9
-7.0052	-37.7562	63.88
-6.9474	-37.9356	63.9
-6.9115	-38.0269	63.9
-6.8989	-38.126	63.95
-6.9732	-38.2624	63.94
-6.993	-38.2895	63.9
-7.0529	-38.2784	63.85
-7.1289	-38.1227	63.81
-7.1308	-37.8969	63.87
-7.1909	-37.6964	63.91
-7.272	-37.4575	63.93
-7.3399	-37.1783	63.96
-7.4673	-36.8693	63.96
-7.5941	-36.6187	63.95
-7.6824	-36.348	63.91
-7.8356	-36.1027	63.92
-7.9981	-35.9071	63.91
-8.0844	-35.8019	63.91
-8.1619	-35.6815	63.92
-8.2479	-35.4884	63.93
-8.3471	-35.4284	63.92
-8.4821	-35.3445	63.91
-8.5458	-35.4555	63.87
-8.6202	-35.5805	63.87
-8.614	-35.7487	63.91
-8.6382	-35.8535	63.93
-8.6512	-35.9858	63.95
-8.688	-35.9968	63.97
-8.6047	-35.9335	63.92
-8.582	-35.912	63.91
-8.5002	-35.9482	63.94
-8.4839	-35.964	63.97
-8.488	-35.929	63.97
-8.5045	-35.8201	63.94
-8.5653	-35.7669	63.92
-8.6105	-35.6355	63.82
-8.6145	-35.5551	63.79
-8.5897	-35.5368	63.83
-8.5767	-35.5649	63.87
-8.5288	-35.513	63.94
-8.4768	-35.5134	63.98
-8.4224	-35.4183	63.98
-8.4011	-35.3763	63.9
-8.3211	-35.3808	63.91
-8.2342	-35.4146	63.92
-8.09	-35.4884	63.94
-7.9618	-35.5588	63.99
-7.8856	-35.6136	63.94
-7.7806	-35.6777	63.86
-7.6818	-35.81	63.83
-7.5897	-35.9542	63.84
-7.4366	-36.1452	63.87
-7.296	-36.4018	63.93
-7.1077	-36.6454	63.99
-6.9287	-36.7732	63.97
-6.7518	-36.8989	63.94
-6.6659	-36.9139	63.89
-6.7127	-36.828	63.9
-6.7274	-36.7244	63.91
-6.8152	-36.6781	63.9
-6.8637	-36.6384	63.93
-6.8943	-36.5577	63.94
-6.9749	-36.4388	63.92
-7.0217	-36.386	63.89
-7.072	-36.2841	63.9
-7.1139	-36.302	63.87
-7.0999	-36.3114	63.89
-7.005	-36.4498	63.89
-6.8052	-36.5388	63.93
-6.6435	-36.6107	63.93
-6.6783	-36.6619	63.94
-6.7647	-36.7175	63.89
-6.8096	-36.8098	63.91
-6.9646	-36.9138	63.96
-7.1552	-37.0029	64.01
-7.332	-37.1019	63.97
-7.5543	-37.1176	63.9
-7.7482	-37.1045	63.86
-7.8015	-37.1005	63.77
-7.901	-37.0009	63.76
-8.0015	-37.0418	63.81
-8.1367	-36.9998	63.89
-8.292	-36.9726	63.94
-8.4044	-36.8434	63.98
-8.5249	-36.6607	63.94
-8.6726	-36.3964	63.89
-8.8163	-36.1609	63.88
-8.9045	-36.0239	63.87
-8.9942	-35.9163	63.94
-9.0516	-35.7857	63.98
-9.0657	-35.705	63.91
-9.1693	-35.6324	63.81
-9.1681	-35.6905	63.79
-9.2193	-35.8189	63.82
-9.1833	-35.9471	63.87
-9.1551	-36.1029	63.93
-9.1969	-36.1787	63.97
-9.1738	-36.3264	63.93
-9.1623	-36.4301	63.9
-9.0605	-36.5865	63.89
-8.9851	-36.6807	63.9
-8.9207	-36.7754	63.91
-8.8761	-36.8233	63.91
-8.8128	-36.9079	63.92
-8.7185	-36.9686	63.89
-8.6154	-37.0075	63.89
-8.5259	-37.0983	63.88
-8.4045	-37.1688	63.88
-8.2757	-37.2995	63.87
-8.1941	-37.4159	63.86
-8.0068	-37.559	63.88
-7.9253	-37.6473	63.87
-7.7206	-37.8262	63.87
-7.5148	-38.0295	63.91
-7.3967	-38.1656	63.91
-7.3013	-38.2714	63.88
-7.2634	-38.3083	63.9
-7.2563	-38.3014	63.93
-7.3051	-38.3071	63.95
-7.3082	-38.2301	63.89
-7.2503	-38.1741	63.88
-7.2575	-38.0764	63.86
-7.3219	-38.0154	63.77
-7.2987	-38.0101	63.73
-7.2278	-37.9375	63.81
-7.259	-37.9178	63.89
-7.24	-37.8561	63.95
-7.1691	-37.7857	64
-7.2262	-37.642	63.98
-7.3052	-37.5394	63.91
-7.3046	-37.4414	63.88
-7.2836	-37.3465	63.86
-7.2641	-37.2394	63.94
-7.2729	-37.1003	63.97
-7.3097	-36.8491	63.86
-7.3698	-36.6439	63.82
-7.4078	-36.503	63.83
-7.4152	-36.3933	63.88
-7.495	-36.3394	63.9
-7.5061	-36.2903	63.95
-7.5781	-36.1042	63.97
-7.662	-35.9094	63.97
-7.7468	-35.6797	63.92
-7.8518	-35.4629	63.87
-7.9456	-35.2581	63.88
-7.9923	-35.1044	63.92
-8.0268	-34.9631	63.96
-8.1621	-34.7584	63.92
-8.2998	-34.632	63.89
-8.3909	-34.4981	63.89
-8.4534	-34.444	63.92
-8.4296	-34.3563	63.93
-8.4901	-34.2404	63.92
-8.5429	-34.1193	63.94
-8.6095	-34.0864	63.94
-8.6328	-34.0493	63.94
-8.6243	-34.0037	63.95
-8.6679	-33.8663	63.92
-8.6527	-33.7963	63.92
-8.5868	-33.8396	63.97
-8.5868	-33.8831	64.03
-8.5715	-33.8576	64
-8.5616	-33.8653	63.92
-8.5547	-33.9109	63.88
-8.5378	-33.9059	63.83
-8.4454	-33.9418	63.78
-8.3698	-34.048	63.82
-8.3613	-34.1502	63.91
-8.2893	-34.2656	63.99
-8.2756	-34.3582	64
-8.1736	-34.3896	63.97
-8.1263	-34.3838	63.9
-8.0912	-34.3376	63.87
-8.0368	-34.4234	63.86
-8.0218	-34.5429	63.92
-7.9663	-34.6922	63.95
-7.8749	-34.7665	63.93
-7.8283	-34.8779	63.89
-7.8068	-34.9854	63.83
-7.7414	-34.989	63.82
-7.7296	-35.0748	63.85
-7.6313	-35.1238	63.92
-7.5465	-35.1108	63.98
-7.5403	-35	63.97
-7.5118	-34.8766	63.94
-7.4965	-34.8693	63.91
-7.4722	-34.852	63.88
-7.3631	-34.8334	63.91
-7.3238	-34.8477	63.91
-7.2953	-34.8283	63.92
-7.2076	-34.782	63.93
-7.1335	-34.7936	63.89
-7.0199	-34.7085	63.89
-6.9442	-34.692	63.91
-6.9766	-34.6789	63.9
-6.8734	-34.6952	63.91
-6.8662	-34.7319	63.94
-6.8105	-34.8142	63.9
-6.6675	-34.7875	63.92
-6.5843	-34.7979	63.89
-6.5271	-34.7568	63.88
-6.5008	-34.7306	63.91
-6.5107	-34.7987	63.96
-6.4208	-34.7744	64
-6.4917	-34.6938	63.96
-6.5222	-34.6098	63.89
-6.6057	-34.5574	63.8
-6.5961	-34.577	63.74
-6.558	-34.6676	63.8
-6.5686	-34.7471	63.89
-6.6358	-34.7888	63.97
-6.6848	-34.872	63.98
-6.6754	-34.8343	63.96
-6.7279	-34.7989	63.91
-6.775	-34.7336	63.91
-6.8519	-34.6951	63.89
-6.9003	-34.6957	63.91
-6.995	-34.6602	63.98
-7.1006	-34.5596	63.95
-7.1972	-34.4019	63.86
-7.3051	-34.2407	63.85
-7.3815	-34.0569	63.84
-7.5053	-33.8957	63.86
-7.5785	-33.7146	63.95
-7.6794	-33.4424	64
-7.746	-33.2144	63.98
-7.7875	-32.954	63.97
-7.8472	-32.7661	63.93
-7.9313	-32.6216	63.92
-7.9699	-32.5644	63.93
-8.0473	-32.5366	63.91
-8.0502	-32.541	63.95
-8.0682	-32.4874	63.96
-8.0532	-32.4673	63.92
-8.0606	-32.3698	63.9
-8.0829	-32.2925	63.91
-8.1654	-32.2059	63.91
-8.2052	-32.1723	63.91
-8.2505	-32.0747	63.93
-8.3009	-31.9047	63.97
-8.3061	-31.8056	63.96
-8.3832	-31.7688	63.94
-8.3382	-31.7746	63.89
-8.3676	-31.7295	63.94
-8.3918	-31.6806	63.97
-8.3281	-31.5597	64.04
-8.3773	-31.3919	64.03
-8.377	-31.1922	63.95
-8.3702	-31.1188	63.88
-8.2612	-31.1515	63.77
-8.0902	-31.3264	63.75
-7.8563	-31.594	63.83
-7.7756	-31.731	63.98
-7.7967	-31.7601	64
-7.7431	-31.9123	63.95
-7.6904	-32.0159	63.92
-7.5239	-32.2178	63.9
-7.3165	-32.4055	63.92
-7.0145	-32.5954	63.91
-6.8127	-32.8932	63.96
-6.6758	-33.15	63.98
-6.6771	-33.4056	63.92
-6.7631	-33.645	63.88
-6.8217	-33.7701	63.87
-6.8823	-33.8631	63.89
-6.9023	-33.9606	63.92
-7.0437	-34.0982	63.91
-7.0696	-34.2021	63.93
-7.0497	-34.3074	63.96
-7.0773	-34.281	63.92
-7.0771	-34.3179	63.89
-7.0459	-34.406	63.88
-7.0238	-34.5091	63.9
-7.0138	-34.7044	63.91
-7.0016	-34.8834	63.91
-6.9158	-35.0901	63.94
-6.8133	-35.2145	63.94
-6.6972	-35.3687	63.88
-6.6803	-35.4887	63.88
-6.714	-35.5599	63.86
-6.7499	-35.5079	63.93
-6.8545	-35.388	63.95
-6.9498	-35.1771	63.95
-7.0462	-34.9788	63.93
-7.212	-34.6885	63.9
-7.3592	-34.4877	63.88
-7.5165	-34.3284	63.92
-7.6574	-34.1379	64
-7.7792	-34.0094	64.07
-7.9572	-33.8113	64.06
-8.1068	-33.6487	63.93
-8.2405	-33.4542	63.84
-8.3806	-33.3311	63.76
-8.5169	-33.1804	63.77
-8.6466	-33.1262	63.83
-8.7421	-33.1334	63.94
-8.8134	-33.1017	64
-8.899	-33.0161	64
-8.9669	-33	63.97
-9.0352	-33.067	63.95
-9.0399	-33.131	63.94
-9.0993	-33.2876	63.94
-9.1208	-33.3404	63.98
-9.1128	-33.3751	64.01
-9.1353	-33.4229	63.95
-9.1856	-33.4757	63.84
-9.1946	-33.6141	63.8
-9.161	-33.8394	63.84
-9.0747	-33.9893	63.92
-8.9181	-34.128	64
-8.8785	-34.1983	64.01
-8.8452	-34.1646	63.96
-8.8012	-34.1645	63.91
-8.7886	-34.1335	63.89
-8.7363	-34.1195	63.87
-8.6515	-34.1339	63.91
-8.5703	-34.2165	63.93
-8.4922	-34.2883	63.96
-8.4616	-34.4018	63.92
-8.4608	-34.4491	63.92
-8.4061	-34.5936	63.89
-8.3616	-34.7323	63.89
-8.2771	-34.7603	63.94
-8.2646	-34.8006	63.95
-8.2937	-34.8827	63.9
-8.2997	-34.9936	63.91
-8.2811	-35.1035	63.93
-8.2743	-35.1217	63.89
-8.2028	-35.1265	63.96
-8.2482	-35.1835	63.97
-8.2535	-35.1722	63.99
-8.2155	-35.1851	63.98
-8.2189	-35.2542	63.92
-8.2567	-35.3118	63.9
-8.2314	-35.3137	63.82
-8.2734	-35.3254	63.76
-8.2817	-35.3311	63.79
-8.2496	-35.3328	63.86
-8.2495	-35.2471	63.96
-8.3399	-35.1719	63.96
-8.3261	-35.0247	63.92
-8.346	-34.9274	63.89
-8.2991	-34.8602	63.89
-8.1981	-34.749	63.85
-8.2127	-34.7561	63.92
-8.1524	-34.7365	64
-8.0985	-34.7042	63.93
-8.0389	-34.5924	63.87
-7.9319	-34.5483	63.85
-7.8519	-34.5021	63.83
-7.8046	-34.4259	63.87
-7.7643	-34.3486	63.91
-7.6472	-34.268	63.98
-7.6694	-34.1395	63.96
-7.6423	-33.972	63.9
-7.6225	-33.8886	63.87
-7.6542	-33.8067	63.87
-7.557	-33.7534	63.9
-7.5099	-33.7821	63.93
-7.4648	-33.8551	63.98
-7.4802	-33.8068	63.99
-7.5546	-33.7566	63.92
-7.6171	-33.6145	63.89
-7.6687	-33.4434	63.86
-7.6832	-33.2646	63.91
-7.7295	-33.0151	63.92
-7.7836	-32.8814	63.93
-7.7996	-32.7997	63.93
-7.8595	-32.7283	63.93
-7.8698	-32.659	63.88
-7.8919	-32.5588	63.89
-7.8419	-32.5435	63.95
-7.7826	-32.4669	63.99
-7.8004	-32.3632	63.94
-7.8455	-32.2662	63.9
-7.9322	-32.1958	63.83
-7.925	-32.1358	63.79
-7.9344	-32.1043	63.81
-7.8682	-32.0819	63.91
-7.8992	-32.0995	63.94
-7.9122	-32.0917	63.97
-7.8739	-32.1209	63.96
-7.9033	-32.1433	63.94
-7.9355	-32.1719	63.93
-7.934	-32.1893	63.91
-7.9459	-32.2839	63.91
-7.8912	-32.374	63.97
-7.8239	-32.5436	63.94
-7.8224	-32.6506	63.88
-7.7153	-32.7866	63.85
-7.6859	-32.9581	63.83
-7.6761	-33.1882	63.84
-7.631	-33.5049	63.88
-7.4784	-33.9629	63.89
-7.2776	-34.4696	63.99
-7.0548	-35.0315	64
-6.8577	-35.6555	63.91
-6.6294	-36.2476	63.89
-6.6266	-36.427	63.91
-6.6564	-36.396	63.93
-6.8133	-36.1488	63.94
-7.0119	-35.7735	63.89
-7.1623	-35.5576	63.85
-7.318	-35.3235	63.84
-7.4416	-35.1254	63.83
-7.506	-34.9905	63.85
-7.5684	-34.8928	63.89
-7.6631	-34.7822	63.93
-7.7599	-34.7504	63.94
-7.8005	-34.6949	63.96
-7.8369	-34.7002	63.95
-7.8826	-34.7157	63.9
-7.8569	-34.8066	63.91
-7.8454	-34.9124	63.97
-7.8454	-35.0673	64
-7.9015	-35.04	63.99
-8.0314	-35.0421	63.89
-8.126	-34.9712	63.89
-8.2963	-34.8346	63.82
-8.4535	-34.6182	63.76
-8.5658	-34.4674	63.81
-8.6876	-34.3927	63.9
-8.7186	-34.1734	64
-8.807	-33.9359	64.02
-8.877	-33.6278	64.03
-9.0296	-33.273	63.96
-9.0951	-32.9702	63.95
-9.1808	-32.7268	63.9
-9.247	-32.5807	63.91
-9.3096	-32.5619	63.94
-9.2799	-32.5068	63.93
-9.2777	-32.4304	63.86
-9.2884	-32.4477	63.81
-9.3278	-32.4659	63.84
-9.3605	-32.3991	63.89
-9.3088	-32.3543	63.98
-9.3669	-32.2619	63.98
-9.3996	-32.1065	63.87
-9.3778	-32.0441	63.83
-9.3484	-31.952	63.9
-9.2733	-31.7644	64
-9.2824	-31.5296	64.05
-9.4605	-31.1497	64.1
-9.4617	-30.6691	64
-9.4335	-30.3514	63.87
-9.4265	-30.2965	63.79
-9.4614	-30.3201	63.79
-9.4236	-30.4299	63.86
-9.3243	-30.5049	64.03
-9.3046	-30.3907	64.06
-9.3248	-30.2052	63.95
-9.3474	-30.0088	63.83
-9.3197	-29.9398	63.83
-9.1778	-29.819	63.89
-9.0455	-29.6791	63.98
-8.9325	-29.6982	64.03
-8.8179	-29.6916	64.04
-8.6912	-29.7481	64.05
-8.6305	-29.8231	63.97
-8.5868	-29.8818	63.88
-8.4983	-29.9753	63.83
-8.4365	-29.9509	63.82
-8.3417	-30.0106	63.83
-8.2039	-30.0739	63.89
-7.9589	-30.1131	63.97
-7.7087	-30.0471	64
-7.5261	-29.9859	63.99
-7.4299	-29.8122	63.95
-7.3419	-29.6238	63.93
-7.2604	-29.4403	63.93
-7.0644	-29.2789	63.9
-6.9332	-29.1534	63.96
-6.8161	-29.0556	64
-6.6772	-29.0157	63.94
-6.6072	-28.9072	63.86
-6.5498	-28.8279	63.85
-6.545	-28.7838	63.86
-6.4936	-28.8726	63.9
-6.4734	-29.0426	63.94
-6.3387	-29.1715	64.03
-6.3249	-29.3216	64.01
-6.2389	-29.5088	63.95
-6.0714	-29.7798	63.93
-5.8815	-30.1592	63.88
-5.6308	-30.5322	63.91
-5.4146	-30.9531	63.94
-5.2796	-31.2628	63.95
-5.147	-31.4396	63.93
-5.0886	-31.4023	63.93
-5.2193	-31.2319	63.92
-5.3665	-31.0112	63.9
-5.4918	-30.6206	63.93
-5.5757	-30.2194	63.93
-5.5612	-29.7805	63.93
-5.5782	-29.3782	63.94
-5.5764	-28.9694	63.93
-5.5902	-28.6112	63.92
-5.5248	-28.3177	63.97
-5.4647	-28.0069	64
-5.4574	-27.6697	64.02
-5.5314	-27.3552	63.99
-5.5462	-27.092	63.91
-5.5876	-26.9279	63.85
-5.5645	-26.8201	63.8
-5.6002	-26.6674	63.85
-5.6365	-26.5037	63.89
-5.5921	-26.4813	63.96
-5.5853	-26.4489	63.99
-5.5905	-26.4588	63.98
-5.5319	-26.4116	63.93
-5.488	-26.433	63.94
-5.3713	-26.5042	63.92
-5.2778	-26.5736	63.96
-5.2201	-26.616	64
-5.1263	-26.6251	64
-5.0845	-26.6624	63.92
-5.0298	-26.7264	63.86
-4.9988	-26.7943	63.85
-4.9447	-26.9365	63.89
-4.9367	-27.0246	63.94
-4.8899	-27.155	63.98
-4.885	-27.1675	64
-4.9765	-27.1713	63.98
-5.0609	-27.2597	63.94
-5.1009	-27.4199	63.92
-5.1268	-27.6065	63.94
-5.1091	-27.682	63.96
-5.107	-27.898	63.97
-5.1143	-28.0413	63.92
-5.0779	-28.4706	63.91
-4.897	-28.9339	63.89
-4.6588	-29.6305	63.89
-4.3885	-30.3295	63.9
-4.1155	-30.8754	63.91
-4.1085	-31.0991	63.95
-4.2099	-30.9254	63.97
-4.4769	-30.5881	63.98
-4.6835	-30.2143	63.96
-4.9235	-29.7934	63.91
-5.1055	-29.3842	63.92
-5.2854	-28.9881	63.94
-5.3999	-28.8139	63.99
-5.5242	-28.6802	64.01
-5.6468	-28.4648	63.96
-5.7389	-28.2637	63.9
-5.8351	-28.0551	63.84
-5.9762	-27.8479	63.81
-6.0355	-27.714	63.85
-6.0814	-27.5336	63.92
-6.1238	-27.417	63.97
-6.1317	-27.3017	63.98
-6.1479	-27.2173	63.98
-6.1841	-27.1897	63.92
-6.2297	-27.161	63.94
-6.2343	-27.2216	63.93
-6.2602	-27.2647	63.95
-6.3374	-27.335	64
-6.3414	-27.3244	63.96
-6.2726	-27.2823	63.9
-6.2459	-27.2467	63.85
-6.2448	-27.1761	63.86
-6.2825	-27.1474	63.88
-6.2655	-27.0835	63.94
-6.1878	-27.0906	63.98
-6.1502	-26.9937	64
-6.071	-26.8387	63.98
-5.9845	-26.7736	63.94
inclinaison X	inclinaison Y
